# Supplementary material for: An organic proton cage that is ultra-resistant to hydroxide-promoted degradation
Source: Nat Commun. 2024 Apr 22;15:3395. doi: 10.1038/s41467-024-47809-0 (PMC11035699; doi:10.1038/s41467-024-47809-0)
Supplement: Supplementary file 3 — Source Data [file 41467_2024_47809_MOESM3_ESM.zip]

Archive with 48 entries (47 files):
- Paper/
- Paper/asu-add-freqh2o-wb97xd.out
- Paper/asu-addition-wb97xd.out
- Paper/asu-degE1-freqh2o-wb97xd.out
- Paper/asu-degE1-opt-wb97xd.out
- Paper/asu-oh-freqh2o-wb97xd.out
- Paper/asu-oh-opt-wb97xd.out
- Paper/dmp-add-freqh2o-wb97xd.out
- Paper/dmp-addition-wb97xd.out
- Paper/dmp-degE1-freqh2o-wb97xd.out
- Paper/dmp-degSn2-freqh2o-wb97xd.out
- Paper/dmp-E1degredation-opt-wb97xd.out
- Paper/dmp-oh-freqh2o-wb97xd.out
- Paper/dmp-oh-opt-wb97xd.out
- Paper/dmp-Sn2degredation-opt-wb97xd.out
- Paper/in-DBD-add-freqh2o-wb97xd.out
- Paper/in-DBD-addition-wb97xd.out
- Paper/in-DBD-E1deg-freqh2o-wb97xd.out
- Paper/in-DBD-E1degredation-opt-wb97xd.out
- Paper/in-DBD-oh-freqh2o-wb97xd.out
- Paper/in-DBD-oh-opt-wb97xd.out
- Paper/in-DBD-oh-spe-wb97xd.FChk
- Paper/in-DBD-opt-wb97xd.out
- Paper/in-DBD-scan1-wb97xd.out
- Paper/in-DBD-scan2-wb97xd.out
- Paper/in-DBD-scan3-wb97xd.out
- Paper/in-DBD-scan4-wb97xd.out
- Paper/in-DBD-scan5-wb97xd.out
- Paper/in-DBD-scan6-wb97xd.out
- Paper/in-DBD-scan7-wb97xd.out
- Paper/in-DBD-scan8-wb97xd.out
- Paper/in-DBD-scan9-wb97xd.out
- Paper/in-DBD-SPE-wb97xd.out
- Paper/meoh-freqh2o-wb97xd.out
- Paper/meoh-opt-wb97xd.out
- Paper/MMI-degE1-freqh2o-wb97xd.out
- Paper/MMI-degRO-freqh2o-wb97xd.out
- Paper/MMI-E1degredation-opt-wb97xd.out
- Paper/MMI-oh-freqh2o-wb97xd.out
- Paper/MMI-oh-opt-wb97xd.out
- Paper/MMI-RingOpening-opt-wb97xd.out
- Paper/neutral-DBD-freqh2o-wb97xd.out
- Paper/neutral-DBD-opt-wb97xd.out
- Paper/out-DBD-opt-wb97xd.out
- Paper/protonsponge-in-wb97xd.out
- Paper/protonsponge-out-wb97xd.out
- Paper/water-freqh2o-wb97xd.out
- Paper/water-opt-wb97xd.out
