# Supplementary material for: An organic proton cage that is ultra-resistant to hydroxide-promoted degradation
Source: Nat Commun. 2024 Apr 22;15:3395. doi: 10.1038/s41467-024-47809-0 (PMC11035699; doi:10.1038/s41467-024-47809-0)
Supplement: Supplementary file 3 — Source Data [file 41467_2024_47809_MOESM3_ESM.zip › Paper/asu-add-freqh2o-wb97xd.out]

 Entering Gaussian System, Link 0=g09
 Initial command:
 /opt/software/gaussian/g09.e01/l1.exe "/localscratch/clr426.7817581.0/Gau-165324.inp" -scrdir="/localscratch/clr426.7817581.0/"
 Entering Link 1 = /opt/software/gaussian/g09.e01/l1.exe PID=    165325.
  
 Copyright (c) 1988,1990,1992,1993,1995,1998,2003,2009,2015,
            Gaussian, Inc.  All Rights Reserved.
  
 This is part of the Gaussian(R) 09 program.  It is based on
 the Gaussian(R) 03 system (copyright 2003, Gaussian, Inc.),
 the Gaussian(R) 98 system (copyright 1998, Gaussian, Inc.),
 the Gaussian(R) 94 system (copyright 1995, Gaussian, Inc.),
 the Gaussian 92(TM) system (copyright 1992, Gaussian, Inc.),
 the Gaussian 90(TM) system (copyright 1990, Gaussian, Inc.),
 the Gaussian 88(TM) system (copyright 1988, Gaussian, Inc.),
 the Gaussian 86(TM) system (copyright 1986, Carnegie Mellon
 University), and the Gaussian 82(TM) system (copyright 1983,
 Carnegie Mellon University). Gaussian is a federally registered
 trademark of Gaussian, Inc.
  
 This software contains proprietary and confidential information,
 including trade secrets, belonging to Gaussian, Inc.
  
 This software is provided under written license and may be
 used, copied, transmitted, or stored only in accord with that
 written license.
  
 The following legend is applicable only to US Government
 contracts under FAR:
  
                    RESTRICTED RIGHTS LEGEND
  
 Use, reproduction and disclosure by the US Government is
 subject to restrictions as set forth in subparagraphs (a)
 and (c) of the Commercial Computer Software - Restricted
 Rights clause in FAR 52.227-19.
  
 Gaussian, Inc.
 340 Quinnipiac St., Bldg. 40, Wallingford CT 06492
  
  
 ---------------------------------------------------------------
 Warning -- This program may not be used in any manner that
 competes with the business of Gaussian, Inc. or will provide
 assistance to any competitor of Gaussian, Inc.  The licensee
 of this program is prohibited from giving any competitor of
 Gaussian, Inc. access to this program.  By using this program,
 the user acknowledges that Gaussian, Inc. is engaged in the
 business of creating and licensing software in the field of
 computational chemistry and represents and warrants to the
 licensee that it is not a competitor of Gaussian, Inc. and that
 it will not use this program in any manner prohibited above.
 ---------------------------------------------------------------
  

 Cite this work as:
 Gaussian 09, Revision E.01,
 M. J. Frisch, G. W. Trucks, H. B. Schlegel, G. E. Scuseria, 
 M. A. Robb, J. R. Cheeseman, G. Scalmani, V. Barone, B. Mennucci, 
 G. A. Petersson, H. Nakatsuji, M. Caricato, X. Li, H. P. Hratchian, 
 A. F. Izmaylov, J. Bloino, G. Zheng, J. L. Sonnenberg, M. Hada, 
 M. Ehara, K. Toyota, R. Fukuda, J. Hasegawa, M. Ishida, T. Nakajima, 
 Y. Honda, O. Kitao, H. Nakai, T. Vreven, J. A. Montgomery, Jr., 
 J. E. Peralta, F. Ogliaro, M. Bearpark, J. J. Heyd, E. Brothers, 
 K. N. Kudin, V. N. Staroverov, T. Keith, R. Kobayashi, J. Normand, 
 K. Raghavachari, A. Rendell, J. C. Burant, S. S. Iyengar, J. Tomasi, 
 M. Cossi, N. Rega, J. M. Millam, M. Klene, J. E. Knox, J. B. Cross, 
 V. Bakken, C. Adamo, J. Jaramillo, R. Gomperts, R. E. Stratmann, 
 O. Yazyev, A. J. Austin, R. Cammi, C. Pomelli, J. W. Ochterski, 
 R. L. Martin, K. Morokuma, V. G. Zakrzewski, G. A. Voth, 
 P. Salvador, J. J. Dannenberg, S. Dapprich, A. D. Daniels, 
 O. Farkas, J. B. Foresman, J. V. Ortiz, J. Cioslowski, 
 and D. J. Fox, Gaussian, Inc., Wallingford CT, 2013.
 
 ******************************************
 Gaussian 09:  EM64L-G09RevE.01 30-Nov-2015
                20-Jul-2023 
 ******************************************
 %chk=asu-add-freqh2o-wb97xd.chk
 %mem=10GB
 ---------------------------------------------
 # freq wb97xd/6-31g(d,p) scrf=(solvent=water)
 ---------------------------------------------
 1/10=4,30=1,38=1/1,3;
 2/12=2,17=6,18=5,40=1/2;
 3/5=1,6=6,7=101,11=2,16=1,25=1,30=1,70=2201,71=2,72=1,74=-58,140=1/1,2,3;
 4//1;
 5/5=2,38=5,53=1,98=1/2;
 8/6=4,10=90,11=11/1;
 11/6=1,8=1,9=11,15=111,16=1/1,2,10;
 10/6=1/2;
 6/7=2,8=2,9=2,10=2,18=1,28=1/1;
 7/8=1,10=1,25=1/1,2,3,16;
 1/10=4,30=1/3;
 99//99;
 -------------------
 Title Card Required
 -------------------
 Symbolic Z-matrix:
 Charge =  0 Multiplicity = 1
 C                    -2.90192   1.2591   -0.49783 
 C                    -3.40425  -0.11475  -0.04807 
 C                    -2.36542  -1.22839  -0.24417 
 C                    -1.31224  -1.34519   0.88168 
 C                     0.12614  -1.3502    0.36239 
 H                    -2.87898  -2.18955  -0.35066 
 H                    -3.70346  -0.06799   1.00618 
 H                    -4.30911  -0.34604  -0.6243 
 H                    -2.75238   1.23276  -1.59175 
 H                    -3.67237   2.0133   -0.30227 
 H                    -1.42562  -0.51546   1.58745 
 H                    -1.47937  -2.26314   1.45604 
 H                     0.80885  -1.71099   1.14533 
 H                     0.20811  -2.06538  -0.4644 
 H                    -1.85706  -1.05627  -1.2035 
 C                     1.32204  -0.02899  -1.35007 
 C                     1.16349   0.7998    0.91265 
 C                     2.76699  -0.49107  -1.13631 
 H                     1.32704   0.99547  -1.74588 
 H                     0.81259  -0.65373  -2.09034 
 C                     2.61248   0.39887   1.21139 
 H                     1.13738   1.84188   0.56937 
 H                     0.54729   0.75705   1.81562 
 C                     3.44577   0.37753  -0.07329 
 H                     3.31382  -0.44475  -2.08418 
 H                     2.77115  -1.54117  -0.81555 
 H                     3.03681   1.09893   1.93889 
 H                     2.63902  -0.59302   1.67974 
 H                     4.45991   0.01915   0.13034 
 H                     3.54227   1.40194  -0.4585 
 N                     0.52046  -0.01998  -0.1251 
 O                    -1.73535   1.68397   0.16056 
 H                    -1.00482   1.09486  -0.1166 
 

 GradGradGradGradGradGradGradGradGradGradGradGradGradGradGradGradGradGrad
 Berny optimization.
 Initialization pass.
 Trust Radius=3.00D-01 FncErr=1.00D-07 GrdErr=1.00D-07
 Number of steps in this run=      2 maximum allowed number of steps=      2.
 GradGradGradGradGradGradGradGradGradGradGradGradGradGradGradGradGradGrad

                          Input orientation:                          
 ---------------------------------------------------------------------
 Center     Atomic      Atomic             Coordinates (Angstroms)
 Number     Number       Type             X           Y           Z
 ---------------------------------------------------------------------
      1          6           0       -2.901916    1.259101   -0.497831
      2          6           0       -3.404248   -0.114750   -0.048074
      3          6           0       -2.365415   -1.228385   -0.244173
      4          6           0       -1.312236   -1.345186    0.881677
      5          6           0        0.126143   -1.350204    0.362388
      6          1           0       -2.878979   -2.189549   -0.350661
      7          1           0       -3.703460   -0.067990    1.006178
      8          1           0       -4.309107   -0.346037   -0.624299
      9          1           0       -2.752377    1.232763   -1.591749
     10          1           0       -3.672370    2.013302   -0.302272
     11          1           0       -1.425621   -0.515461    1.587453
     12          1           0       -1.479373   -2.263142    1.456044
     13          1           0        0.808846   -1.710994    1.145329
     14          1           0        0.208107   -2.065378   -0.464399
     15          1           0       -1.857063   -1.056266   -1.203501
     16          6           0        1.322040   -0.028991   -1.350066
     17          6           0        1.163486    0.799799    0.912653
     18          6           0        2.766989   -0.491065   -1.136309
     19          1           0        1.327043    0.995472   -1.745884
     20          1           0        0.812586   -0.653725   -2.090342
     21          6           0        2.612478    0.398865    1.211389
     22          1           0        1.137382    1.841881    0.569374
     23          1           0        0.547290    0.757053    1.815623
     24          6           0        3.445765    0.377530   -0.073286
     25          1           0        3.313823   -0.444754   -2.084176
     26          1           0        2.771148   -1.541170   -0.815550
     27          1           0        3.036807    1.098927    1.938889
     28          1           0        2.639018   -0.593016    1.679735
     29          1           0        4.459911    0.019154    0.130335
     30          1           0        3.542270    1.401944   -0.458497
     31          7           0        0.520461   -0.019984   -0.125098
     32          8           0       -1.735350    1.683967    0.160556
     33          1           0       -1.004815    1.094858   -0.116602
 ---------------------------------------------------------------------
                    Distance matrix (angstroms):
                    1          2          3          4          5
     1  C    0.000000
     2  C    1.530387   0.000000
     3  C    2.557296   1.535517   0.000000
     4  C    3.348498   2.599024   1.546081   0.000000
     5  C    4.088715   3.762776   2.567220   1.529255   0.000000
     6  H    3.451865   2.161540   1.094954   2.164784   3.200578
     7  H    2.160020   1.096887   2.168008   2.713795   4.089547
     8  H    2.138375   1.097405   2.168173   3.499643   4.653316
     9  H    1.104406   2.150270   2.832481   3.851969   4.333157
    10  H    1.095747   2.159887   3.495718   4.272167   5.116996
    11  H    3.110776   2.598169   2.178607   1.095180   2.146055
    12  H    4.271704   3.253168   2.178653   1.095662   2.146444
    13  H    5.029035   4.660726   3.498508   2.168483   1.099659
    14  H    4.552529   4.126425   2.715156   2.154539   1.096252
    15  H    2.636401   2.148312   1.099253   2.174461   2.543917
    16  C    4.497476   4.903095   4.032229   3.694923   2.471492
    17  C    4.327576   4.756426   4.231420   3.275839   2.449772
    18  C    5.967178   6.277741   5.261285   4.630536   3.155674
    19  H    4.417152   5.147841   4.564529   4.398699   3.374784
    20  H    4.471300   4.716253   3.719982   3.718317   2.640487
    21  C    5.836950   6.168552   5.435625   4.307413   3.156249
    22  H    4.218351   4.983578   4.728422   4.031818   3.354826
    23  H    4.183437   4.455116   4.082717   2.957956   2.594184
    24  C    6.422652   6.867725   6.031416   5.149590   3.767594
    25  H    6.637396   7.027595   6.021082   5.568436   4.119080
    26  H    6.334518   6.384294   5.177701   4.426400   2.901734
    27  H    6.421191   6.848958   6.274244   5.099565   4.117713
    28  H    6.234908   6.303580   5.399024   4.100618   2.936542
    29  H    7.491899   7.867322   6.948502   5.978597   4.550883
    30  H    6.445889   7.122003   6.470341   5.736638   4.462969
    31  N    3.672554   3.926608   3.130925   2.475588   1.470583
    32  O    1.405297   2.462545   3.007089   3.142421   3.565401
    33  H    1.941984   2.687960   2.695360   2.654220   2.736206
                    6          7          8          9         10
     6  H    0.000000
     7  H    2.649867   0.000000
     8  H    2.349187   1.761412   0.000000
     9  H    3.642602   3.057081   2.419086   0.000000
    10  H    4.277355   2.458614   2.464876   1.765893   0.000000
    11  H    2.944674   2.393044   3.638000   3.863146   3.874737
    12  H    2.286590   3.157156   4.001314   4.809463   5.117508
    13  H    4.008373   4.804137   5.584634   5.370252   6.003934
    14  H    3.091675   4.631686   4.836003   4.573086   5.632053
    15  H    1.748136   3.044430   2.617713   2.488368   3.678288
    16  C    4.828600   5.550591   5.686569   4.272155   5.496632
    17  C    5.183984   4.944590   5.798658   4.668348   5.131680
    18  C    5.948029   6.829052   7.096078   5.800208   6.959369
    19  H    5.457255   5.831874   5.901168   4.089221   5.302275
    20  H    4.360378   5.506922   5.336262   4.064037   5.515891
    21  C    6.268651   6.336493   7.199512   6.110208   6.663099
    22  H    5.764551   5.222275   5.989665   4.491292   4.891101
    23  H    5.011444   4.405085   5.545685   4.767000   4.885609
    24  C    6.831487   7.243973   7.808022   6.438487   7.307259
    25  H    6.663346   7.676881   7.762090   6.313108   7.617356
    26  H    5.706177   6.885456   7.182961   6.229488   7.376764
    27  H    7.145113   6.903828   7.913299   6.782180   7.132457
    28  H    6.092595   6.399716   7.324344   6.565304   7.110194
    29  H    7.679130   8.210683   8.809002   7.513689   8.384377
    30  H    7.358185   7.537014   8.045312   6.398083   7.242182
    31  N    4.039070   4.373054   4.866235   3.798935   4.663204
    32  O    4.071039   2.767289   3.370629   2.075693   2.018593
    33  H    3.788747   3.145717   3.640368   2.291080   2.827342
                   11         12         13         14         15
    11  H    0.000000
    12  H    1.753438   0.000000
    13  H    2.572473   2.374312   0.000000
    14  H    3.046540   2.564137   1.754337   0.000000
    15  H    2.875419   2.944890   3.612858   2.414437   0.000000
    16  C    4.051581   4.551219   3.052785   2.484376   3.344170
    17  C    2.981399   4.081860   2.546368   3.319377   4.128777
    18  C    4.999745   5.281301   3.244753   3.078604   4.658951
    19  H    4.579434   5.361612   3.994070   3.501860   3.826531
    20  H    4.307536   4.518866   3.404027   2.236482   2.841752
    21  C    4.157362   4.887677   2.776501   3.829068   5.284496
    22  H    3.628020   4.948212   3.614219   4.147157   4.528691
    23  H    2.358756   3.654892   2.570790   3.644127   4.264288
    24  C    5.223590   5.793875   3.577750   4.074702   5.608310
    25  H    5.995681   6.230122   4.278782   3.859478   5.280871
    26  H    4.943619   4.873224   2.779301   2.639561   4.669687
    27  H    4.758468   5.650887   3.672765   4.877516   6.202373
    28  H    4.066426   4.449776   2.210202   3.560125   5.361193
    29  H    6.086747   6.499344   4.165801   4.772507   6.545213
    30  H    5.704585   6.505015   4.442325   4.810301   5.979183
    31  N    2.639235   3.395748   2.134635   2.096742   2.808817
    32  O    2.639972   4.162149   4.355281   4.269096   3.063387
    33  H    2.382018   3.738260   3.571364   3.402827   2.556367
                   16         17         18         19         20
    16  C    0.000000
    17  C    2.414939   0.000000
    18  C    1.532019   2.904444   0.000000
    19  H    1.098281   2.670741   2.157503   0.000000
    20  H    1.094461   3.354675   2.180901   1.761581   0.000000
    21  C    2.899887   1.532830   2.515459   3.279291   3.904995
    22  H    2.686729   1.097477   3.317772   2.472408   3.661643
    23  H    3.352565   1.094020   3.898559   3.653654   4.161399
    24  C    2.511102   2.521742   1.531409   2.769191   3.473562
    25  H    2.163094   3.892794   1.095273   2.477092   2.509959
    26  H    2.161552   3.324364   1.098009   3.063579   2.499724
    27  H    3.876835   2.156842   3.472423   4.063440   4.924800
    28  H    3.351455   2.169226   2.820793   3.997429   4.189632
    29  H    3.469890   3.476758   2.175016   3.779981   4.322864
    30  H    2.787811   2.810915   2.154988   2.594189   3.786802
    31  N    1.463952   1.470528   2.508257   2.075734   2.085461
    32  O    3.816260   3.122604   5.165625   3.672436   4.125933
    33  H    2.863341   2.418255   4.216807   2.846401   3.202521
                   21         22         23         24         25
    21  C    0.000000
    22  H    2.161108   0.000000
    23  H    2.181375   1.754479   0.000000
    24  C    1.531409   2.808197   3.480398   0.000000
    25  H    3.473374   4.123945   4.930160   2.176520   0.000000
    26  H    2.810230   4.004028   4.141310   2.165057   1.762395
    27  H    1.095170   2.456698   2.515903   2.176352   4.317956
    28  H    1.097215   3.068637   2.493287   2.160065   3.826796
    29  H    2.173906   3.815008   4.323574   1.094709   2.536294
    30  H    2.158518   2.652084   3.815418   1.098692   2.470893
    31  N    2.517572   2.080727   2.090671   2.952644   3.438210
    32  O    4.653960   2.905969   2.967973   5.348403   5.921522
    33  H    3.915709   2.370151   2.501327   4.508226   4.989227
                   26         27         28         29         30
    26  H    0.000000
    27  H    3.824607   0.000000
    28  H    2.672621   1.757290   0.000000
    29  H    2.486208   2.542047   2.468004   0.000000
    30  H    3.063337   2.468759   3.060681   1.760936   0.000000
    31  N    2.802913   3.441511   2.841491   3.947916   3.356243
    32  O    5.626972   5.126229   5.160199   6.415121   5.321281
    33  H    4.657797   4.534288   4.399235   5.575065   4.570249
                   31         32         33
    31  N    0.000000
    32  O    2.841431   0.000000
    33  H    1.889289   0.978543   0.000000
 Stoichiometry    C10H21NO
 Framework group  C1[X(C10H21NO)]
 Deg. of freedom    93
 Full point group                 C1      NOp   1
 Largest Abelian subgroup         C1      NOp   1
 Largest concise Abelian subgroup C1      NOp   1
                         Standard orientation:                         
 ---------------------------------------------------------------------
 Center     Atomic      Atomic             Coordinates (Angstroms)
 Number     Number       Type             X           Y           Z
 ---------------------------------------------------------------------
      1          6           0       -2.901916   -1.259101    0.497831
      2          6           0       -3.404248    0.114750    0.048074
      3          6           0       -2.365415    1.228385    0.244173
      4          6           0       -1.312236    1.345186   -0.881677
      5          6           0        0.126143    1.350204   -0.362388
      6          1           0       -2.878979    2.189549    0.350661
      7          1           0       -3.703460    0.067990   -1.006178
      8          1           0       -4.309107    0.346037    0.624299
      9          1           0       -2.752377   -1.232763    1.591749
     10          1           0       -3.672370   -2.013302    0.302272
     11          1           0       -1.425621    0.515461   -1.587453
     12          1           0       -1.479373    2.263142   -1.456044
     13          1           0        0.808846    1.710994   -1.145329
     14          1           0        0.208107    2.065378    0.464399
     15          1           0       -1.857063    1.056266    1.203501
     16          6           0        1.322040    0.028991    1.350066
     17          6           0        1.163486   -0.799799   -0.912653
     18          6           0        2.766989    0.491065    1.136309
     19          1           0        1.327043   -0.995472    1.745884
     20          1           0        0.812586    0.653725    2.090342
     21          6           0        2.612478   -0.398865   -1.211389
     22          1           0        1.137382   -1.841881   -0.569374
     23          1           0        0.547290   -0.757053   -1.815623
     24          6           0        3.445765   -0.377530    0.073286
     25          1           0        3.313823    0.444754    2.084176
     26          1           0        2.771148    1.541170    0.815550
     27          1           0        3.036807   -1.098927   -1.938889
     28          1           0        2.639018    0.593016   -1.679735
     29          1           0        4.459911   -0.019154   -0.130335
     30          1           0        3.542270   -1.401944    0.458497
     31          7           0        0.520461    0.019984    0.125098
     32          8           0       -1.735350   -1.683967   -0.160556
     33          1           0       -1.004815   -1.094858    0.116602
 ---------------------------------------------------------------------
 Rotational constants (GHZ):      1.7265794      0.5093648      0.4792465
 Standard basis: 6-31G(d,p) (6D, 7F)
 There are   285 symmetry adapted cartesian basis functions of A   symmetry.
 There are   285 symmetry adapted basis functions of A   symmetry.
   285 basis functions,   483 primitive gaussians,   285 cartesian basis functions
    48 alpha electrons       48 beta electrons
       nuclear repulsion energy       796.6949488232 Hartrees.
 NAtoms=   33 NActive=   33 NUniq=   33 SFac= 1.00D+00 NAtFMM=   60 NAOKFM=F Big=F
 Integral buffers will be    131072 words long.
 Raffenetti 2 integral format.
 Two-electron integral symmetry is turned on.
 Nuclear repulsion after empirical dispersion term =      796.6659416682 Hartrees.
 Force inversion solution in PCM.
 ------------------------------------------------------------------------------
 Polarizable Continuum Model (PCM)
 =================================
 Model                : PCM (using non-symmetric T matrix).
 Atomic radii         : UFF (Universal Force Field).
 Polarization charges : Total charges.
 Charge compensation  : None.
 Solution method      : Matrix inversion.
 Cavity type          : Scaled VdW (van der Waals Surface) (Alpha=1.100).
 Cavity algorithm     : GePol (No added spheres)
                        Default sphere list used, NSphG=   33.
                        Lebedev-Laikov grids with approx.  5.0 points / Ang**2.
                        Smoothing algorithm: York/Karplus (Gamma=1.0000).
                        Polarization charges: spherical gaussians, with
                                              point-specific exponents (IZeta= 3).
                        Self-potential: point-specific (ISelfS= 7).
                        Self-field    : sphere-specific E.n sum rule (ISelfD= 2).
 1st derivatives      : Analytical E(r).r(x)/FMM algorithm (CHGder, D1EAlg=3).
                        Cavity 1st derivative terms included.
 2nd derivatives      : Analytical E(r).r(xy)/FMM algorithm (CHGder, D2EAlg=3).
                        Cavity 2nd derivative terms included.
 Solvent              : Water, Eps=  78.355300 Eps(inf)=   1.777849
 ------------------------------------------------------------------------------
 One-electron integrals computed using PRISM.
 NBasis=   285 RedAO= T EigKep=  3.36D-03  NBF=   285
 NBsUse=   285 1.00D-06 EigRej= -1.00D+00 NBFU=   285
 ExpMin= 1.61D-01 ExpMax= 5.48D+03 ExpMxC= 8.25D+02 IAcc=1 IRadAn=         1 AccDes= 0.00D+00
 Harris functional with IExCor= 4639 and IRadAn=       1 diagonalized for initial guess.
 HarFok:  IExCor= 4639 AccDes= 0.00D+00 IRadAn=         1 IDoV= 1 UseB2=F ITyADJ=14
 ICtDFT=  3500011 ScaDFX=  1.000000  1.000000  1.000000  1.000000
 FoFCou: FMM=F IPFlag=           0 FMFlag=      100000 FMFlg1=           0
         NFxFlg=           0 DoJE=T BraDBF=F KetDBF=T FulRan=T
         wScrn=  0.000000 ICntrl=     500 IOpCl=  0 I1Cent=   200000004 NGrid=           0
         NMat0=    1 NMatS0=      1 NMatT0=    0 NMatD0=    1 NMtDS0=    0 NMtDT0=    0
 Petite list used in FoFCou.
 Requested convergence on RMS density matrix=1.00D-08 within 128 cycles.
 Requested convergence on MAX density matrix=1.00D-06.
 Requested convergence on             energy=1.00D-06.
 No special actions if energy rises.
 Inv3:  Mode=1 IEnd=    12192768.
 Iteration    1 A*A^-1 deviation from unit magnitude is 7.55D-15 for    377.
 Iteration    1 A*A^-1 deviation from orthogonality  is 6.00D-15 for   1607    215.
 Iteration    1 A^-1*A deviation from unit magnitude is 7.11D-15 for    479.
 Iteration    1 A^-1*A deviation from orthogonality  is 1.35D-11 for   1758   1645.
 Error on total polarization charges =  0.01034
 SCF Done:  E(RwB97XD) =  -523.569901401     A.U. after   12 cycles
            NFock= 12  Conv=0.30D-08     -V/T= 2.0095
 DoSCS=F DFT=T ScalE2(SS,OS)=  1.000000  1.000000
 Range of M.O.s used for correlation:     1   285
 NBasis=   285 NAE=    48 NBE=    48 NFC=     0 NFV=     0
 NROrb=    285 NOA=    48 NOB=    48 NVA=   237 NVB=   237
 Symmetrizing basis deriv contribution to polar:
 IMax=3 JMax=2 DiffMx= 0.00D+00
 G2DrvN: will do    34 centers at a time, making    1 passes.
 Calling FoFCou, ICntrl=  3107 FMM=F I1Cent=   0 AccDes= 0.00D+00.
 NEqPCM:  Using equilibrium solvation (IEInf=0, Eps=  78.3553, EpsInf=   1.7778)
 G2PCM: DoFxE=T DoFxN=T DoGrad=T DoDP/DQ/DG/TGxP=FFFF NFrqRd=   0 IEInf=0 SqF1=F DoCFld=F IF1Alg=4.
 End of G2Drv F.D. properties file   721 does not exist.
 End of G2Drv F.D. properties file   722 does not exist.
 End of G2Drv F.D. properties file   788 does not exist.
          IDoAtm=111111111111111111111111111111111
 NEqPCM:  Using equilibrium solvation (IEInf=0, Eps=  78.3553, EpsInf=   1.7778)
          Differentiating once with respect to electric field.
                with respect to dipole field.
          Differentiating once with respect to nuclear coordinates.
          There are   102 degrees of freedom in the 1st order CPHF.  IDoFFX=6 NUNeed=     3.
     99 vectors produced by pass  0 Test12= 1.14D-14 1.00D-09 XBig12= 4.08D+01 1.37D+00.
 AX will form    99 AO Fock derivatives at one time.
     99 vectors produced by pass  1 Test12= 1.14D-14 1.00D-09 XBig12= 1.49D+00 1.55D-01.
     99 vectors produced by pass  2 Test12= 1.14D-14 1.00D-09 XBig12= 2.95D-02 1.92D-02.
     99 vectors produced by pass  3 Test12= 1.14D-14 1.00D-09 XBig12= 1.89D-04 1.73D-03.
     99 vectors produced by pass  4 Test12= 1.14D-14 1.00D-09 XBig12= 9.37D-07 8.82D-05.
     99 vectors produced by pass  5 Test12= 1.14D-14 1.00D-09 XBig12= 3.16D-09 4.83D-06.
     54 vectors produced by pass  6 Test12= 1.14D-14 1.00D-09 XBig12= 1.22D-11 2.91D-07.
      6 vectors produced by pass  7 Test12= 1.14D-14 1.00D-09 XBig12= 4.73D-14 2.52D-08.
      1 vectors produced by pass  8 Test12= 1.14D-14 1.00D-09 XBig12= 1.98D-16 2.05D-09.
 InvSVY:  IOpt=1 It=  1 EMax= 1.33D-14
 Solved reduced A of dimension   655 with   102 vectors.
 Isotropic polarizability for W=    0.000000      148.02 Bohr**3.
 End of Minotr F.D. properties file   721 does not exist.
 End of Minotr F.D. properties file   722 does not exist.
 End of Minotr F.D. properties file   788 does not exist.

 **********************************************************************

            Population analysis using the SCF density.

 **********************************************************************

 Orbital symmetries:
       Occupied  (A) (A) (A) (A) (A) (A) (A) (A) (A) (A) (A) (A)
                 (A) (A) (A) (A) (A) (A) (A) (A) (A) (A) (A) (A)
                 (A) (A) (A) (A) (A) (A) (A) (A) (A) (A) (A) (A)
                 (A) (A) (A) (A) (A) (A) (A) (A) (A) (A) (A) (A)
       Virtual   (A) (A) (A) (A) (A) (A) (A) (A) (A) (A) (A) (A)
                 (A) (A) (A) (A) (A) (A) (A) (A) (A) (A) (A) (A)
                 (A) (A) (A) (A) (A) (A) (A) (A) (A) (A) (A) (A)
                 (A) (A) (A) (A) (A) (A) (A) (A) (A) (A) (A) (A)
                 (A) (A) (A) (A) (A) (A) (A) (A) (A) (A) (A) (A)
                 (A) (A) (A) (A) (A) (A) (A) (A) (A) (A) (A) (A)
                 (A) (A) (A) (A) (A) (A) (A) (A) (A) (A) (A) (A)
                 (A) (A) (A) (A) (A) (A) (A) (A) (A) (A) (A) (A)
                 (A) (A) (A) (A) (A) (A) (A) (A) (A) (A) (A) (A)
                 (A) (A) (A) (A) (A) (A) (A) (A) (A) (A) (A) (A)
                 (A) (A) (A) (A) (A) (A) (A) (A) (A) (A) (A) (A)
                 (A) (A) (A) (A) (A) (A) (A) (A) (A) (A) (A) (A)
                 (A) (A) (A) (A) (A) (A) (A) (A) (A) (A) (A) (A)
                 (A) (A) (A) (A) (A) (A) (A) (A) (A) (A) (A) (A)
                 (A) (A) (A) (A) (A) (A) (A) (A) (A) (A) (A) (A)
                 (A) (A) (A) (A) (A) (A) (A) (A) (A) (A) (A) (A)
                 (A) (A) (A) (A) (A) (A) (A) (A) (A) (A) (A) (A)
                 (A) (A) (A) (A) (A) (A) (A) (A) (A) (A) (A) (A)
                 (A) (A) (A) (A) (A) (A) (A) (A) (A) (A) (A) (A)
                 (A) (A) (A) (A) (A) (A) (A) (A) (A)
 The electronic state is 1-A.
 Alpha  occ. eigenvalues --  -19.24119 -14.44853 -10.32674 -10.31584 -10.31534
 Alpha  occ. eigenvalues --  -10.31518 -10.28831 -10.28771 -10.28682 -10.28578
 Alpha  occ. eigenvalues --  -10.28453 -10.28235  -1.09825  -1.02848  -0.89930
 Alpha  occ. eigenvalues --   -0.87826  -0.84865  -0.82977  -0.77027  -0.72182
 Alpha  occ. eigenvalues --   -0.71771  -0.68775  -0.66196  -0.63083  -0.59389
 Alpha  occ. eigenvalues --   -0.57458  -0.55808  -0.54752  -0.53249  -0.52385
 Alpha  occ. eigenvalues --   -0.51243  -0.49551  -0.48760  -0.48128  -0.47631
 Alpha  occ. eigenvalues --   -0.46125  -0.45322  -0.43795  -0.42623  -0.42084
 Alpha  occ. eigenvalues --   -0.41306  -0.40424  -0.39985  -0.39064  -0.38840
 Alpha  occ. eigenvalues --   -0.38238  -0.33015  -0.29133
 Alpha virt. eigenvalues --    0.15642   0.17762   0.18473   0.18747   0.20459
 Alpha virt. eigenvalues --    0.20800   0.21939   0.22694   0.23264   0.24018
 Alpha virt. eigenvalues --    0.24302   0.24801   0.25437   0.25912   0.26027
 Alpha virt. eigenvalues --    0.26605   0.26844   0.27815   0.28537   0.28985
 Alpha virt. eigenvalues --    0.30414   0.30866   0.31851   0.32811   0.33251
 Alpha virt. eigenvalues --    0.34407   0.35597   0.35804   0.36527   0.37615
 Alpha virt. eigenvalues --    0.38609   0.40366   0.41602   0.58650   0.59575
 Alpha virt. eigenvalues --    0.60549   0.61060   0.62901   0.62985   0.63893
 Alpha virt. eigenvalues --    0.64647   0.65900   0.66404   0.67871   0.68746
 Alpha virt. eigenvalues --    0.70524   0.72395   0.72892   0.74646   0.75621
 Alpha virt. eigenvalues --    0.77968   0.78076   0.78605   0.79943   0.81729
 Alpha virt. eigenvalues --    0.83123   0.85283   0.86531   0.88978   0.90489
 Alpha virt. eigenvalues --    0.91263   0.91925   0.92722   0.93283   0.93781
 Alpha virt. eigenvalues --    0.93976   0.95505   0.96130   0.97176   0.97657
 Alpha virt. eigenvalues --    0.98790   1.00225   1.01245   1.01789   1.02847
 Alpha virt. eigenvalues --    1.03048   1.03604   1.04218   1.05595   1.06522
 Alpha virt. eigenvalues --    1.08070   1.09553   1.09846   1.11503   1.11985
 Alpha virt. eigenvalues --    1.15639   1.20335   1.20978   1.22600   1.27898
 Alpha virt. eigenvalues --    1.30212   1.32819   1.34979   1.36426   1.37379
 Alpha virt. eigenvalues --    1.43746   1.47243   1.49091   1.53307   1.54255
 Alpha virt. eigenvalues --    1.55135   1.58438   1.60939   1.63086   1.67708
 Alpha virt. eigenvalues --    1.69112   1.70633   1.70922   1.71562   1.72362
 Alpha virt. eigenvalues --    1.75538   1.77918   1.79370   1.81499   1.87643
 Alpha virt. eigenvalues --    1.88498   1.90419   1.91928   1.92919   1.94243
 Alpha virt. eigenvalues --    1.95620   1.97083   1.97825   1.99475   2.00223
 Alpha virt. eigenvalues --    2.01424   2.01953   2.02867   2.03818   2.05813
 Alpha virt. eigenvalues --    2.06039   2.06983   2.11385   2.12269   2.13056
 Alpha virt. eigenvalues --    2.15692   2.20417   2.21053   2.22803   2.23382
 Alpha virt. eigenvalues --    2.23757   2.24579   2.25999   2.27807   2.28023
 Alpha virt. eigenvalues --    2.29839   2.31452   2.31903   2.33153   2.34780
 Alpha virt. eigenvalues --    2.36366   2.36703   2.38373   2.39848   2.41569
 Alpha virt. eigenvalues --    2.42726   2.44019   2.45325   2.46148   2.46879
 Alpha virt. eigenvalues --    2.49039   2.50336   2.50976   2.53130   2.54334
 Alpha virt. eigenvalues --    2.57175   2.57917   2.59036   2.60279   2.63326
 Alpha virt. eigenvalues --    2.64503   2.65330   2.67068   2.67830   2.72138
 Alpha virt. eigenvalues --    2.74847   2.75712   2.76997   2.77201   2.77584
 Alpha virt. eigenvalues --    2.81052   2.82643   2.83521   2.83899   2.86464
 Alpha virt. eigenvalues --    2.87143   2.88294   2.89619   2.91605   2.92323
 Alpha virt. eigenvalues --    2.94748   2.96393   2.97047   2.98964   2.99188
 Alpha virt. eigenvalues --    2.99571   3.01357   3.02916   3.04129   3.05345
 Alpha virt. eigenvalues --    3.06079   3.08733   3.10197   3.13226   3.32349
 Alpha virt. eigenvalues --    3.34266   3.38976   3.40294   3.40498   3.41343
 Alpha virt. eigenvalues --    3.41719   3.43603   3.44663   3.46306   3.52327
 Alpha virt. eigenvalues --    3.54095   3.56691   3.57219   3.58134   3.60005
 Alpha virt. eigenvalues --    3.62379   3.65949   3.67369   3.68487   3.76341
 Alpha virt. eigenvalues --    4.09630   4.31884   4.40893   4.46725   4.52841
 Alpha virt. eigenvalues --    4.55023   4.71351   4.75961   4.81692   4.84386
 Alpha virt. eigenvalues --    4.85701   4.87129
          Condensed to atoms (all electrons):
               1          2          3          4          5          6
     1  C    4.722107   0.345643  -0.040657  -0.003579   0.000134   0.004074
     2  C    0.345643   5.073509   0.346535  -0.035252   0.003213  -0.032160
     3  C   -0.040657   0.346535   4.998838   0.339676  -0.034521   0.393238
     4  C   -0.003579  -0.035252   0.339676   5.016853   0.365136  -0.034255
     5  C    0.000134   0.003213  -0.034521   0.365136   4.877024   0.001334
     6  H    0.004074  -0.032160   0.393238  -0.034255   0.001334   0.590065
     7  H   -0.034367   0.386341  -0.044086  -0.008340   0.000183  -0.000242
     8  H   -0.028840   0.367305  -0.032935   0.004285  -0.000150  -0.006921
     9  H    0.385694  -0.056122  -0.009420   0.000210  -0.000124  -0.000032
    10  H    0.398896  -0.046176   0.005376  -0.000088  -0.000004  -0.000150
    11  H   -0.000290  -0.006520  -0.047927   0.394338  -0.037280   0.003678
    12  H    0.000029   0.001355  -0.034395   0.383390  -0.033940  -0.010015
    13  H   -0.000001  -0.000164   0.004539  -0.045590   0.386255  -0.000146
    14  H    0.000005   0.000185  -0.007765  -0.041425   0.399417   0.001187
    15  H   -0.006243  -0.045175   0.394744  -0.049963  -0.008043  -0.032303
    16  C    0.000056  -0.000005  -0.000255   0.003644  -0.046933   0.000008
    17  C   -0.000239   0.000089  -0.000071  -0.002294  -0.045157  -0.000004
    18  C    0.000002  -0.000001   0.000020  -0.000138  -0.004730   0.000000
    19  H   -0.000007   0.000002  -0.000008  -0.000142   0.005895  -0.000001
    20  H   -0.000011  -0.000002   0.000065   0.000189  -0.006468  -0.000011
    21  C   -0.000004   0.000000  -0.000010  -0.000130  -0.008314   0.000000
    22  H   -0.000031   0.000020  -0.000008   0.000085   0.006059  -0.000000
    23  H   -0.000012   0.000004  -0.000054   0.001202  -0.003895   0.000001
    24  C    0.000000   0.000000  -0.000001  -0.000028  -0.000636   0.000000
    25  H   -0.000000  -0.000000   0.000000   0.000002  -0.000046  -0.000000
    26  H    0.000000  -0.000000  -0.000003   0.000018   0.004333  -0.000000
    27  H   -0.000000   0.000000   0.000000  -0.000000   0.000150  -0.000000
    28  H    0.000000  -0.000000  -0.000002   0.000119   0.001290   0.000000
    29  H   -0.000000  -0.000000  -0.000000  -0.000000  -0.000013   0.000000
    30  H    0.000000  -0.000000  -0.000000   0.000002   0.000095  -0.000000
    31  N    0.002647  -0.000977  -0.002330  -0.063222   0.262440   0.000150
    32  O    0.258835  -0.059668   0.000040   0.003047  -0.001694   0.000049
    33  H   -0.024758  -0.005157   0.007173  -0.003651  -0.005362  -0.000028
               7          8          9         10         11         12
     1  C   -0.034367  -0.028840   0.385694   0.398896  -0.000290   0.000029
     2  C    0.386341   0.367305  -0.056122  -0.046176  -0.006520   0.001355
     3  C   -0.044086  -0.032935  -0.009420   0.005376  -0.047927  -0.034395
     4  C   -0.008340   0.004285   0.000210  -0.000088   0.394338   0.383390
     5  C    0.000183  -0.000150  -0.000124  -0.000004  -0.037280  -0.033940
     6  H   -0.000242  -0.006921  -0.000032  -0.000150   0.003678  -0.010015
     7  H    0.606023  -0.030677   0.006036  -0.005958   0.004017   0.001006
     8  H   -0.030677   0.612357  -0.000405  -0.000226   0.000326  -0.000108
     9  H    0.006036  -0.000405   0.663397  -0.041891   0.000313   0.000013
    10  H   -0.005958  -0.000226  -0.041891   0.614306  -0.000173   0.000006
    11  H    0.004017   0.000326   0.000313  -0.000173   0.588031  -0.028980
    12  H    0.001006  -0.000108   0.000013   0.000006  -0.028980   0.596177
    13  H    0.000003   0.000002   0.000001  -0.000000  -0.002384  -0.001670
    14  H    0.000000  -0.000001  -0.000007  -0.000000   0.004843  -0.001189
    15  H    0.005277   0.000211   0.006043   0.000058   0.003018   0.004187
    16  C    0.000000  -0.000000   0.000049  -0.000001   0.000163  -0.000116
    17  C   -0.000000  -0.000000   0.000070  -0.000003   0.001015  -0.000103
    18  C    0.000000  -0.000000   0.000000  -0.000000  -0.000019   0.000010
    19  H    0.000000  -0.000000  -0.000027   0.000001   0.000007   0.000002
    20  H    0.000000   0.000000   0.000021   0.000000   0.000011  -0.000019
    21  C    0.000000  -0.000000   0.000001  -0.000000   0.000072   0.000023
    22  H   -0.000000  -0.000000  -0.000018  -0.000001  -0.000271  -0.000001
    23  H    0.000001   0.000000   0.000006  -0.000000   0.003931  -0.000206
    24  C   -0.000000  -0.000000  -0.000000  -0.000000  -0.000001   0.000000
    25  H   -0.000000   0.000000  -0.000000   0.000000   0.000000  -0.000000
    26  H    0.000000   0.000000   0.000000  -0.000000   0.000003   0.000003
    27  H   -0.000000   0.000000  -0.000000   0.000000   0.000001  -0.000001
    28  H   -0.000000   0.000000   0.000000  -0.000000  -0.000007  -0.000005
    29  H    0.000000  -0.000000   0.000000  -0.000000  -0.000000   0.000000
    30  H    0.000000   0.000000   0.000000   0.000000  -0.000000  -0.000000
    31  N    0.000032   0.000003   0.000391  -0.000052  -0.005404   0.004380
    32  O    0.001162   0.003315  -0.037781  -0.039285   0.007859   0.000165
    33  H   -0.000483  -0.000117  -0.008652   0.005246  -0.002220   0.000168
              13         14         15         16         17         18
     1  C   -0.000001   0.000005  -0.006243   0.000056  -0.000239   0.000002
     2  C   -0.000164   0.000185  -0.045175  -0.000005   0.000089  -0.000001
     3  C    0.004539  -0.007765   0.394744  -0.000255  -0.000071   0.000020
     4  C   -0.045590  -0.041425  -0.049963   0.003644  -0.002294  -0.000138
     5  C    0.386255   0.399417  -0.008043  -0.046933  -0.045157  -0.004730
     6  H   -0.000146   0.001187  -0.032303   0.000008  -0.000004   0.000000
     7  H    0.000003   0.000000   0.005277   0.000000  -0.000000   0.000000
     8  H    0.000002  -0.000001   0.000211  -0.000000  -0.000000  -0.000000
     9  H    0.000001  -0.000007   0.006043   0.000049   0.000070   0.000000
    10  H   -0.000000  -0.000000   0.000058  -0.000001  -0.000003  -0.000000
    11  H   -0.002384   0.004843   0.003018   0.000163   0.001015  -0.000019
    12  H   -0.001670  -0.001189   0.004187  -0.000116  -0.000103   0.000010
    13  H    0.625804  -0.033953   0.000569   0.000354  -0.005944   0.002285
    14  H   -0.033953   0.587858   0.001393  -0.003559   0.004444  -0.001170
    15  H    0.000569   0.001393   0.609997  -0.000362  -0.000040   0.000060
    16  C    0.000354  -0.003559  -0.000362   4.854465  -0.049299   0.349258
    17  C   -0.005944   0.004444  -0.000040  -0.049299   4.884817  -0.013812
    18  C    0.002285  -0.001170   0.000060   0.349258  -0.013812   5.034330
    19  H   -0.000351   0.000265  -0.000015   0.398876  -0.002856  -0.052683
    20  H   -0.000192   0.003364   0.000798   0.399449   0.004719  -0.040621
    21  C    0.003263   0.000086   0.000006  -0.013621   0.357055  -0.044283
    22  H   -0.000094  -0.000237  -0.000008  -0.003673   0.397711  -0.001753
    23  H   -0.001521   0.000092  -0.000016   0.004939   0.397589  -0.000133
    24  C    0.000113   0.000065  -0.000000  -0.045071  -0.044616   0.364427
    25  H   -0.000038  -0.000093  -0.000001  -0.029105   0.000064   0.384806
    26  H   -0.000702   0.001475   0.000001  -0.037584  -0.000292   0.390770
    27  H   -0.000338   0.000004  -0.000000   0.000079  -0.031693   0.004465
    28  H    0.003349  -0.000214  -0.000000  -0.000316  -0.038127  -0.003915
    29  H    0.000021  -0.000001   0.000000   0.004256   0.004400  -0.033570
    30  H   -0.000015   0.000001  -0.000000  -0.003881  -0.003766  -0.042815
    31  N   -0.044702  -0.040240   0.004504   0.306080   0.279330  -0.058435
    32  O   -0.000100  -0.000022  -0.001073   0.000029   0.003593  -0.000018
    33  H    0.000793   0.000131   0.001144  -0.001954  -0.008014   0.000505
              19         20         21         22         23         24
     1  C   -0.000007  -0.000011  -0.000004  -0.000031  -0.000012   0.000000
     2  C    0.000002  -0.000002   0.000000   0.000020   0.000004   0.000000
     3  C   -0.000008   0.000065  -0.000010  -0.000008  -0.000054  -0.000001
     4  C   -0.000142   0.000189  -0.000130   0.000085   0.001202  -0.000028
     5  C    0.005895  -0.006468  -0.008314   0.006059  -0.003895  -0.000636
     6  H   -0.000001  -0.000011   0.000000  -0.000000   0.000001   0.000000
     7  H    0.000000   0.000000   0.000000  -0.000000   0.000001  -0.000000
     8  H   -0.000000   0.000000  -0.000000  -0.000000   0.000000  -0.000000
     9  H   -0.000027   0.000021   0.000001  -0.000018   0.000006  -0.000000
    10  H    0.000001   0.000000  -0.000000  -0.000001  -0.000000  -0.000000
    11  H    0.000007   0.000011   0.000072  -0.000271   0.003931  -0.000001
    12  H    0.000002  -0.000019   0.000023  -0.000001  -0.000206   0.000000
    13  H   -0.000351  -0.000192   0.003263  -0.000094  -0.001521   0.000113
    14  H    0.000265   0.003364   0.000086  -0.000237   0.000092   0.000065
    15  H   -0.000015   0.000798   0.000006  -0.000008  -0.000016  -0.000000
    16  C    0.398876   0.399449  -0.013621  -0.003673   0.004939  -0.045071
    17  C   -0.002856   0.004719   0.357055   0.397711   0.397589  -0.044616
    18  C   -0.052683  -0.040621  -0.044283  -0.001753  -0.000133   0.364427
    19  H    0.598005  -0.027986  -0.001692   0.005387   0.000016  -0.004780
    20  H   -0.027986   0.577991   0.000005   0.000029  -0.000183   0.004176
    21  C   -0.001692   0.000005   5.004819  -0.048599  -0.036483   0.363559
    22  H    0.005387   0.000029  -0.048599   0.595444  -0.029571  -0.004339
    23  H    0.000016  -0.000183  -0.036483  -0.029571   0.575175   0.004063
    24  C   -0.004780   0.004176   0.363559  -0.004339   0.004063   4.959811
    25  H   -0.002061  -0.001418   0.004550   0.000011   0.000014  -0.033056
    26  H    0.005089  -0.003949  -0.003827   0.000114  -0.000024  -0.039836
    27  H    0.000002   0.000015   0.387870  -0.002393  -0.001282  -0.033170
    28  H    0.000127  -0.000021   0.391415   0.004971  -0.004249  -0.040273
    29  H   -0.000068  -0.000133  -0.033632  -0.000081  -0.000129   0.395926
    30  H    0.004854  -0.000022  -0.041782   0.004258  -0.000028   0.392300
    31  N   -0.046685  -0.038397  -0.049145  -0.046786  -0.039264  -0.010327
    32  O    0.000441   0.000034   0.000026   0.002421   0.001364  -0.000001
    33  H   -0.001357  -0.000445   0.000790  -0.003517  -0.002477  -0.000015
              25         26         27         28         29         30
     1  C   -0.000000   0.000000  -0.000000   0.000000  -0.000000   0.000000
     2  C   -0.000000  -0.000000   0.000000  -0.000000  -0.000000  -0.000000
     3  C    0.000000  -0.000003   0.000000  -0.000002  -0.000000  -0.000000
     4  C    0.000002   0.000018  -0.000000   0.000119  -0.000000   0.000002
     5  C   -0.000046   0.004333   0.000150   0.001290  -0.000013   0.000095
     6  H   -0.000000  -0.000000  -0.000000   0.000000   0.000000  -0.000000
     7  H   -0.000000   0.000000  -0.000000  -0.000000   0.000000   0.000000
     8  H    0.000000   0.000000   0.000000   0.000000  -0.000000   0.000000
     9  H   -0.000000   0.000000  -0.000000   0.000000   0.000000   0.000000
    10  H    0.000000  -0.000000   0.000000  -0.000000  -0.000000   0.000000
    11  H    0.000000   0.000003   0.000001  -0.000007  -0.000000  -0.000000
    12  H   -0.000000   0.000003  -0.000001  -0.000005   0.000000  -0.000000
    13  H   -0.000038  -0.000702  -0.000338   0.003349   0.000021  -0.000015
    14  H   -0.000093   0.001475   0.000004  -0.000214  -0.000001   0.000001
    15  H   -0.000001   0.000001  -0.000000  -0.000000   0.000000  -0.000000
    16  C   -0.029105  -0.037584   0.000079  -0.000316   0.004256  -0.003881
    17  C    0.000064  -0.000292  -0.031693  -0.038127   0.004400  -0.003766
    18  C    0.384806   0.390770   0.004465  -0.003915  -0.033570  -0.042815
    19  H   -0.002061   0.005089   0.000002   0.000127  -0.000068   0.004854
    20  H   -0.001418  -0.003949   0.000015  -0.000021  -0.000133  -0.000022
    21  C    0.004550  -0.003827   0.387870   0.391415  -0.033632  -0.041782
    22  H    0.000011   0.000114  -0.002393   0.004971  -0.000081   0.004258
    23  H    0.000014  -0.000024  -0.001282  -0.004249  -0.000129  -0.000028
    24  C   -0.033056  -0.039836  -0.033170  -0.040273   0.395926   0.392300
    25  H    0.586633  -0.030663  -0.000109  -0.000046  -0.002767  -0.004137
    26  H   -0.030663   0.595950  -0.000041   0.003283  -0.004134   0.005271
    27  H   -0.000109  -0.000041   0.585039  -0.030396  -0.002638  -0.004362
    28  H   -0.000046   0.003283  -0.030396   0.595338  -0.004455   0.005288
    29  H   -0.002767  -0.004134  -0.002638  -0.004455   0.587695  -0.032357
    30  H   -0.004137   0.005271  -0.004362   0.005288  -0.032357   0.606378
    31  N    0.004204  -0.004393   0.003912  -0.003054  -0.000141  -0.000335
    32  O    0.000000  -0.000000   0.000002  -0.000000  -0.000000   0.000000
    33  H   -0.000008  -0.000007  -0.000030  -0.000014   0.000001  -0.000019
              31         32         33
     1  C    0.002647   0.258835  -0.024758
     2  C   -0.000977  -0.059668  -0.005157
     3  C   -0.002330   0.000040   0.007173
     4  C   -0.063222   0.003047  -0.003651
     5  C    0.262440  -0.001694  -0.005362
     6  H    0.000150   0.000049  -0.000028
     7  H    0.000032   0.001162  -0.000483
     8  H    0.000003   0.003315  -0.000117
     9  H    0.000391  -0.037781  -0.008652
    10  H   -0.000052  -0.039285   0.005246
    11  H   -0.005404   0.007859  -0.002220
    12  H    0.004380   0.000165   0.000168
    13  H   -0.044702  -0.000100   0.000793
    14  H   -0.040240  -0.000022   0.000131
    15  H    0.004504  -0.001073   0.001144
    16  C    0.306080   0.000029  -0.001954
    17  C    0.279330   0.003593  -0.008014
    18  C   -0.058435  -0.000018   0.000505
    19  H   -0.046685   0.000441  -0.001357
    20  H   -0.038397   0.000034  -0.000445
    21  C   -0.049145   0.000026   0.000790
    22  H   -0.046786   0.002421  -0.003517
    23  H   -0.039264   0.001364  -0.002477
    24  C   -0.010327  -0.000001  -0.000015
    25  H    0.004204   0.000000  -0.000008
    26  H   -0.004393  -0.000000  -0.000007
    27  H    0.003912   0.000002  -0.000030
    28  H   -0.003054  -0.000000  -0.000014
    29  H   -0.000141  -0.000000   0.000001
    30  H   -0.000335   0.000000  -0.000019
    31  N    7.037513  -0.028988   0.065407
    32  O   -0.028988   8.245991   0.262018
    33  H    0.065407   0.262018   0.364800
 Mulliken charges:
               1
     1  C    0.020917
     2  C   -0.236825
     3  C   -0.235798
     4  C   -0.224098
     5  C   -0.075649
     6  H    0.122483
     7  H    0.114073
     8  H    0.112575
     9  H    0.092231
    10  H    0.110119
    11  H    0.119850
    12  H    0.119834
    13  H    0.110552
    14  H    0.125061
    15  H    0.111235
    16  C   -0.085970
    17  C   -0.088567
    18  C   -0.232845
    19  H    0.121749
    20  H    0.129013
    21  C   -0.232016
    22  H    0.124872
    23  H    0.131130
    24  C   -0.228292
    25  H    0.123265
    26  H    0.119147
    27  H    0.124915
    28  H    0.119912
    29  H    0.121821
    30  H    0.115072
    31  N   -0.488118
    32  O   -0.621760
    33  H    0.360111
 Sum of Mulliken charges =  -0.00000
 Mulliken charges with hydrogens summed into heavy atoms:
               1
     1  C    0.223268
     2  C   -0.010177
     3  C   -0.002079
     4  C    0.015586
     5  C    0.159964
    16  C    0.164792
    17  C    0.167435
    18  C    0.009567
    21  C    0.012811
    24  C    0.008601
    31  N   -0.488118
    32  O   -0.261649
 APT charges:
               1
     1  C    0.704571
     2  C    0.073015
     3  C    0.111246
     4  C    0.091459
     5  C    0.429109
     6  H   -0.064429
     7  H   -0.059827
     8  H   -0.066409
     9  H   -0.123011
    10  H   -0.090412
    11  H   -0.011963
    12  H   -0.067258
    13  H   -0.087652
    14  H   -0.042853
    15  H   -0.047349
    16  C    0.453920
    17  C    0.424516
    18  C    0.051175
    19  H   -0.066169
    20  H   -0.050924
    21  C    0.059740
    22  H   -0.055592
    23  H   -0.032517
    24  C    0.146124
    25  H   -0.060144
    26  H   -0.047795
    27  H   -0.057161
    28  H   -0.045735
    29  H   -0.064866
    30  H   -0.061791
    31  N   -0.916905
    32  O   -0.983807
    33  H    0.559693
 Sum of APT charges =  -0.00000
 APT charges with hydrogens summed into heavy atoms:
               1
     1  C    0.491148
     2  C   -0.053221
     3  C   -0.000531
     4  C    0.012238
     5  C    0.298604
    16  C    0.336827
    17  C    0.336407
    18  C   -0.056764
    21  C   -0.043156
    24  C    0.019467
    31  N   -0.916905
    32  O   -0.424114
 Electronic spatial extent (au):  <R**2>=           2636.8968
 Charge=              0.0000 electrons
 Dipole moment (field-independent basis, Debye):
    X=              2.0520    Y=              2.6120    Z=              0.8166  Tot=              3.4205
 Quadrupole moment (field-independent basis, Debye-Ang):
   XX=            -73.5761   YY=            -79.6608   ZZ=            -74.6060
   XY=             -3.9991   XZ=             -1.5764   YZ=             -1.1172
 Traceless Quadrupole moment (field-independent basis, Debye-Ang):
   XX=              2.3715   YY=             -3.7132   ZZ=              1.3417
   XY=             -3.9991   XZ=             -1.5764   YZ=             -1.1172
 Octapole moment (field-independent basis, Debye-Ang**2):
  XXX=             -7.9701  YYY=              7.3866  ZZZ=              1.3315  XYY=              6.5664
  XXY=              0.0993  XXZ=              4.4744  XZZ=              1.2953  YZZ=             -1.6915
  YYZ=              1.4104  XYZ=              2.7614
 Hexadecapole moment (field-independent basis, Debye-Ang**3):
 XXXX=          -2487.7801 YYYY=           -588.5431 ZZZZ=           -428.2778 XXXY=             19.1443
 XXXZ=            -12.3928 YYYX=            -12.3852 YYYZ=             -4.4916 ZZZX=              4.8317
 ZZZY=              3.1625 XXYY=           -520.0558 XXZZ=           -490.1809 YYZZ=           -167.0215
 XXYZ=             -3.2595 YYXZ=             -4.4080 ZZXY=              0.9857
 N-N= 7.966659416682D+02 E-N=-2.808510671748D+03  KE= 5.186183295263D+02
  Exact polarizability: 158.582  -0.870 143.841  -0.520  -0.828 141.623
 Approx polarizability: 122.683  -0.391 122.003  -0.187   0.290 120.180
 D2PCM: PCM CHGder 2nd derivatives, FixD1E=F FixD2E=F DoIter=F DoCFld=F I1PDM=0
 Calling FoFJK, ICntrl=    100127 FMM=F ISym2X=0 I1Cent= 0 IOpClX= 0 NMat=1 NMatS=1 NMatT=0.
 Full mass-weighted force constant matrix:
 Low frequencies ---  -20.9489    0.0005    0.0010    0.0012    4.2219   18.6746
 Low frequencies ---   44.6278   64.9605   90.1527
 Diagonal vibrational polarizability:
       50.0966088      23.2426172      20.5262929
 Harmonic frequencies (cm**-1), IR intensities (KM/Mole), Raman scattering
 activities (A**4/AMU), depolarization ratios for plane and unpolarized
 incident light, reduced masses (AMU), force constants (mDyne/A),
 and normal coordinates:
                      1                      2                      3
                      A                      A                      A
 Frequencies --     43.9435                64.8510                89.9859
 Red. masses --      3.1992                 2.9510                 3.4682
 Frc consts  --      0.0036                 0.0073                 0.0165
 IR Inten    --      2.0994                 3.0069                 0.5169
  Atom  AN      X      Y      Z        X      Y      Z        X      Y      Z
     1   6     0.10   0.02   0.11     0.09   0.04   0.12    -0.13   0.08   0.03
     2   6     0.03   0.02   0.17     0.04  -0.05  -0.09    -0.05   0.09  -0.02
     3   6     0.04   0.04   0.04    -0.08   0.07  -0.14     0.01   0.02  -0.03
     4   6    -0.04   0.01  -0.04     0.03   0.05  -0.04     0.05  -0.09  -0.00
     5   6    -0.01  -0.03  -0.14    -0.01   0.03   0.07     0.03  -0.11   0.05
     6   1     0.03   0.04   0.04    -0.18   0.03  -0.30     0.08   0.07  -0.08
     7   1    -0.10   0.02   0.21     0.13  -0.21  -0.11    -0.04   0.08  -0.02
     8   1     0.10   0.02   0.29    -0.03  -0.05  -0.19    -0.05   0.16  -0.04
     9   1     0.28   0.04   0.08     0.12   0.23   0.12    -0.13   0.11   0.03
    10   1     0.06   0.03   0.25     0.11  -0.01   0.27    -0.18   0.11   0.06
    11   1    -0.12   0.02  -0.03     0.07   0.06  -0.06     0.05  -0.14   0.05
    12   1    -0.06   0.02  -0.02     0.09   0.06  -0.05     0.10  -0.12  -0.07
    13   1    -0.05  -0.09  -0.20     0.04   0.10   0.15     0.06  -0.07   0.10
    14   1     0.09  -0.00  -0.18    -0.09  -0.05   0.14    -0.01  -0.15   0.08
    15   1     0.11   0.08   0.02    -0.16   0.23  -0.06    -0.02   0.02  -0.01
    16   6    -0.13  -0.05  -0.06    -0.04  -0.11  -0.01     0.04  -0.14   0.00
    17   6     0.08  -0.01  -0.09    -0.02   0.07  -0.08     0.09  -0.05  -0.02
    18   6    -0.12  -0.02   0.08    -0.03  -0.11   0.05    -0.02   0.05   0.01
    19   1    -0.15  -0.06  -0.08    -0.06  -0.14  -0.09     0.16  -0.17  -0.08
    20   1    -0.21  -0.08  -0.09    -0.04  -0.17   0.03    -0.03  -0.25   0.06
    21   6     0.10   0.03   0.04    -0.02   0.08  -0.03     0.05   0.10  -0.03
    22   1     0.06  -0.01  -0.12    -0.03   0.04  -0.16     0.20  -0.06  -0.03
    23   1     0.15   0.01  -0.15    -0.01   0.14  -0.08     0.08  -0.10  -0.01
    24   6    -0.01   0.02   0.11    -0.03  -0.02  -0.02     0.08   0.20  -0.05
    25   1    -0.20  -0.03   0.12    -0.04  -0.20   0.05    -0.00   0.07   0.00
    26   1    -0.11  -0.01   0.10    -0.02  -0.08   0.14    -0.16   0.07   0.08
    27   1     0.17   0.05   0.06    -0.02   0.14  -0.08     0.12   0.14  -0.03
    28   1     0.12   0.04   0.06    -0.00   0.12   0.04    -0.06   0.10  -0.04
    29   1    -0.01   0.05   0.20    -0.03  -0.01   0.01     0.01   0.37  -0.06
    30   1    -0.02   0.01   0.10    -0.03  -0.06  -0.11     0.25   0.20  -0.08
    31   7    -0.02  -0.04  -0.13    -0.03  -0.01  -0.02     0.03  -0.13   0.01
    32   8    -0.02   0.01  -0.08     0.08  -0.03   0.16    -0.16  -0.03   0.04
    33   1     0.04  -0.02  -0.17     0.08   0.03   0.05    -0.10  -0.09   0.02
                      4                      5                      6
                      A                      A                      A
 Frequencies --    125.8631               157.1109               196.4057
 Red. masses --      3.2163                 2.9538                 4.4378
 Frc consts  --      0.0300                 0.0430                 0.1009
 IR Inten    --      4.0603                 3.4463                 0.3051
  Atom  AN      X      Y      Z        X      Y      Z        X      Y      Z
     1   6    -0.17  -0.03  -0.01    -0.00  -0.02  -0.05    -0.01   0.02  -0.10
     2   6    -0.03   0.01  -0.04     0.11   0.01  -0.07    -0.12   0.01  -0.00
     3   6     0.06  -0.10   0.06     0.12  -0.02   0.08    -0.14   0.01   0.05
     4   6    -0.02  -0.03  -0.01     0.06   0.14   0.05    -0.11  -0.04   0.05
     5   6     0.00   0.07  -0.08     0.07   0.01  -0.03    -0.07  -0.09  -0.03
     6   1     0.16  -0.07   0.24     0.13  -0.04   0.26    -0.13   0.02   0.02
     7   1     0.05   0.05  -0.07     0.24   0.06  -0.11    -0.12   0.08  -0.01
     8   1    -0.06   0.07  -0.11     0.04   0.02  -0.18    -0.13  -0.07   0.02
     9   1    -0.36  -0.08   0.02    -0.17  -0.07  -0.02    -0.28  -0.12  -0.05
    10   1    -0.16   0.00  -0.17    -0.00   0.01  -0.20     0.15  -0.08  -0.39
    11   1     0.01  -0.07   0.03     0.00   0.25  -0.08    -0.17  -0.02   0.04
    12   1    -0.14  -0.06  -0.03     0.06   0.24   0.20    -0.07  -0.02   0.07
    13   1    -0.04   0.08  -0.12     0.07  -0.07  -0.06    -0.13  -0.10  -0.09
    14   1     0.02   0.09  -0.09     0.18   0.00  -0.04     0.00  -0.08  -0.05
    15   1     0.12  -0.28  -0.01     0.17  -0.18   0.03    -0.17   0.02   0.07
    16   6    -0.01   0.04  -0.05    -0.09  -0.05  -0.02     0.01  -0.06  -0.04
    17   6     0.06   0.11  -0.09    -0.05  -0.07  -0.01     0.07  -0.07  -0.04
    18   6     0.04  -0.07   0.04    -0.13   0.07  -0.02    -0.01  -0.01  -0.01
    19   1    -0.10   0.05  -0.04    -0.02  -0.07  -0.07     0.04  -0.07  -0.06
    20   1    -0.01   0.08  -0.08    -0.14  -0.12   0.00    -0.03  -0.10  -0.03
    21   6     0.09   0.07   0.00    -0.06  -0.06  -0.01     0.07  -0.04   0.00
    22   1     0.00   0.09  -0.16    -0.05  -0.05   0.04     0.07  -0.06  -0.04
    23   1     0.11   0.19  -0.12    -0.05  -0.11  -0.01     0.09  -0.07  -0.05
    24   6     0.03  -0.08   0.05    -0.07   0.10  -0.01     0.05   0.00   0.02
    25   1    -0.02  -0.15   0.07    -0.12   0.13  -0.03    -0.03   0.02   0.01
    26   1     0.15  -0.05   0.08    -0.23   0.06  -0.04    -0.04  -0.02  -0.02
    27   1     0.10   0.11  -0.04    -0.02  -0.12   0.06     0.11  -0.04   0.02
    28   1     0.16   0.11   0.09    -0.08  -0.11  -0.12     0.06  -0.04  -0.00
    29   1     0.07  -0.17   0.13    -0.11   0.20  -0.03     0.04   0.04   0.03
    30   1    -0.09  -0.11   0.00     0.05   0.13   0.04     0.09   0.01   0.03
    31   7     0.05   0.08  -0.09    -0.05  -0.03  -0.04     0.03  -0.08  -0.05
    32   8    -0.07  -0.07   0.19     0.08  -0.05   0.12     0.20   0.30   0.12
    33   1    -0.11  -0.00   0.14     0.03   0.04   0.07     0.12   0.35   0.27
                      7                      8                      9
                      A                      A                      A
 Frequencies --    211.9038               257.1313               304.7482
 Red. masses --      2.5382                 1.9389                 2.1782
 Frc consts  --      0.0672                 0.0755                 0.1192
 IR Inten    --      1.1986                 0.4346                 3.7036
  Atom  AN      X      Y      Z        X      Y      Z        X      Y      Z
     1   6    -0.02   0.00   0.04    -0.01  -0.00   0.01     0.01   0.00  -0.07
     2   6    -0.03  -0.04  -0.05    -0.01  -0.02  -0.04     0.05   0.06   0.01
     3   6    -0.12   0.04   0.02    -0.07   0.04   0.02    -0.01   0.10   0.03
     4   6    -0.04   0.13   0.10    -0.06   0.11   0.04    -0.00  -0.01   0.03
     5   6    -0.02   0.00   0.06    -0.00  -0.02  -0.10    -0.00  -0.10  -0.01
     6   1    -0.21  -0.00  -0.03    -0.14  -0.00   0.02    -0.06   0.09  -0.10
     7   1     0.08  -0.09  -0.08     0.08  -0.05  -0.06     0.03   0.13   0.01
     8   1    -0.10  -0.06  -0.16    -0.07  -0.05  -0.12     0.05  -0.01   0.04
     9   1     0.05   0.09   0.02     0.01   0.04   0.00    -0.08  -0.08  -0.05
    10   1    -0.04  -0.01   0.15    -0.02  -0.01   0.06    -0.03   0.07  -0.18
    11   1    -0.07   0.25  -0.04    -0.15   0.23  -0.09    -0.09  -0.02   0.06
    12   1     0.04   0.22   0.23    -0.00   0.21   0.17     0.07  -0.01   0.01
    13   1    -0.04   0.05   0.06    -0.09  -0.14  -0.22    -0.02  -0.18  -0.06
    14   1     0.04  -0.05   0.11     0.17   0.06  -0.18     0.08  -0.06  -0.06
    15   1    -0.19   0.10   0.07    -0.09   0.06   0.04    -0.05   0.20   0.07
    16   6     0.05  -0.00  -0.05    -0.00   0.05   0.01     0.00   0.05   0.02
    17   6     0.05   0.01  -0.06     0.05  -0.08   0.08     0.04  -0.02  -0.01
    18   6     0.01   0.10  -0.09     0.06  -0.10   0.06    -0.01   0.05  -0.06
    19   1     0.14  -0.01  -0.07    -0.12   0.08   0.09     0.04   0.10   0.15
    20   1     0.02  -0.05  -0.03     0.04   0.16  -0.06    -0.01   0.13  -0.05
    21   6     0.12  -0.11   0.03    -0.00   0.04  -0.01    -0.01   0.15  -0.01
    22   1    -0.05  -0.01  -0.13     0.18  -0.03   0.26     0.17  -0.03  -0.04
    23   1     0.12   0.12  -0.10     0.01  -0.30   0.10    -0.01  -0.06   0.02
    24   6     0.06  -0.04   0.07     0.06   0.03  -0.05    -0.07  -0.09   0.02
    25   1     0.00   0.31  -0.07     0.03  -0.30   0.07     0.01   0.18  -0.06
    26   1    -0.07   0.04  -0.28     0.18  -0.04   0.23    -0.01   0.00  -0.21
    27   1     0.10  -0.19   0.10     0.01   0.09  -0.06     0.01   0.33  -0.16
    28   1     0.21  -0.14  -0.03    -0.11   0.05   0.02    -0.06   0.25   0.21
    29   1     0.09  -0.12   0.08     0.02   0.15  -0.07     0.03  -0.33   0.12
    30   1    -0.02  -0.00   0.19     0.18   0.01  -0.15    -0.35  -0.12   0.00
    31   7     0.02  -0.02  -0.04     0.01   0.01  -0.01    -0.02  -0.09   0.03
    32   8    -0.07  -0.07  -0.01    -0.03  -0.05  -0.00     0.04  -0.09   0.03
    33   1    -0.05  -0.07  -0.09    -0.03  -0.03  -0.05     0.05  -0.09   0.04
                     10                     11                     12
                      A                      A                      A
 Frequencies --    315.8980               354.1483               419.5586
 Red. masses --      2.0011                 2.1673                 2.0916
 Frc consts  --      0.1177                 0.1602                 0.2169
 IR Inten    --      4.4449                 0.2075                 1.8687
  Atom  AN      X      Y      Z        X      Y      Z        X      Y      Z
     1   6     0.03   0.07   0.10    -0.08  -0.10   0.03    -0.03  -0.04   0.02
     2   6    -0.02  -0.04  -0.11    -0.04  -0.07   0.11    -0.01  -0.05   0.00
     3   6     0.04  -0.13   0.03     0.03  -0.06  -0.13    -0.04   0.01  -0.01
     4   6     0.01  -0.01   0.02     0.07   0.13  -0.10     0.06  -0.02   0.06
     5   6     0.01  -0.05  -0.00     0.04  -0.01   0.01     0.11  -0.06  -0.08
     6   1     0.15  -0.10   0.26    -0.03  -0.10  -0.12    -0.12  -0.02  -0.18
     7   1     0.20  -0.16  -0.16    -0.27  -0.08   0.17     0.06  -0.10  -0.01
     8   1    -0.13   0.02  -0.30     0.10   0.05   0.28    -0.05  -0.02  -0.07
     9   1     0.20   0.29   0.07    -0.14  -0.23   0.05    -0.03  -0.08   0.02
    10   1     0.07  -0.04   0.35    -0.04  -0.10  -0.11    -0.02  -0.05  -0.01
    11   1    -0.00   0.06  -0.07     0.05   0.35  -0.35     0.01   0.01   0.03
    12   1    -0.01   0.05   0.12     0.18   0.32   0.17     0.10  -0.00   0.07
    13   1    -0.00  -0.07  -0.02     0.12   0.02   0.10     0.00  -0.28  -0.28
    14   1     0.04  -0.04  -0.02    -0.02  -0.05   0.06     0.34   0.09  -0.24
    15   1     0.08  -0.37  -0.03     0.07   0.01  -0.14    -0.13   0.16   0.07
    16   6    -0.00   0.02   0.01     0.01  -0.01   0.00     0.06   0.01   0.05
    17   6     0.02  -0.02   0.00     0.02  -0.02   0.02    -0.08   0.04  -0.10
    18   6    -0.01   0.02  -0.03     0.01   0.01  -0.02     0.04   0.05   0.09
    19   1     0.01   0.05   0.08     0.04  -0.00   0.01     0.10   0.01   0.04
    20   1    -0.01   0.06  -0.02     0.02  -0.01   0.01    -0.02  -0.02   0.03
    21   6    -0.01   0.07  -0.01     0.00   0.05   0.01    -0.06  -0.01  -0.01
    22   1     0.10  -0.02   0.01     0.08  -0.01   0.04    -0.22  -0.03  -0.34
    23   1    -0.01  -0.06   0.02     0.01  -0.07   0.02    -0.08   0.34  -0.08
    24   6    -0.04  -0.04   0.01    -0.00  -0.03   0.01    -0.08   0.05   0.02
    25   1     0.01   0.09  -0.03     0.01   0.07  -0.02     0.07  -0.09   0.07
    26   1    -0.01   0.00  -0.10    -0.01  -0.00  -0.08     0.08   0.08   0.21
    27   1     0.01   0.17  -0.08     0.01   0.12  -0.05    -0.01  -0.07   0.07
    28   1    -0.05   0.13   0.10    -0.03   0.09   0.09     0.00  -0.05  -0.08
    29   1     0.01  -0.16   0.06     0.03  -0.09   0.03    -0.07  -0.02  -0.03
    30   1    -0.18  -0.06  -0.00    -0.08  -0.04   0.00    -0.11   0.05   0.04
    31   7    -0.00  -0.05   0.01    -0.01  -0.03   0.01     0.07  -0.02   0.03
    32   8    -0.03   0.12  -0.04    -0.03   0.07   0.02    -0.03   0.04  -0.02
    33   1     0.01   0.07  -0.04    -0.08   0.13   0.03    -0.04   0.02   0.04
                     13                     14                     15
                      A                      A                      A
 Frequencies --    424.6646               444.8667               477.0399
 Red. masses --      2.5589                 1.7787                 2.1980
 Frc consts  --      0.2719                 0.2074                 0.2947
 IR Inten    --      4.2075                 5.4809                 3.8626
  Atom  AN      X      Y      Z        X      Y      Z        X      Y      Z
     1   6     0.03   0.03  -0.02     0.02   0.03  -0.02    -0.02  -0.03   0.02
     2   6     0.02   0.04  -0.02     0.00   0.03  -0.00     0.03  -0.03   0.00
     3   6     0.04  -0.00  -0.00     0.03  -0.02  -0.01     0.01   0.01   0.00
     4   6    -0.09   0.04  -0.09    -0.02   0.02  -0.04     0.02  -0.01   0.01
     5   6    -0.09  -0.06  -0.09    -0.07  -0.10   0.06     0.03  -0.01  -0.04
     6   1     0.10   0.01   0.18     0.09   0.00   0.10    -0.04  -0.01  -0.08
     7   1    -0.01   0.06  -0.01    -0.07   0.07   0.02     0.12  -0.07  -0.02
     8   1     0.03   0.01   0.02     0.04   0.03   0.07    -0.02   0.00  -0.09
     9   1     0.04   0.08  -0.02     0.01   0.06  -0.02    -0.04  -0.09   0.02
    10   1     0.01   0.04   0.02     0.01   0.03   0.00    -0.02  -0.02  -0.03
    11   1    -0.19   0.11  -0.16    -0.09   0.12  -0.15     0.02  -0.04   0.04
    12   1    -0.05   0.11   0.02     0.08   0.12   0.10     0.02  -0.04  -0.02
    13   1    -0.07  -0.18  -0.13     0.02   0.00   0.19     0.01  -0.25  -0.16
    14   1    -0.05   0.03  -0.17    -0.19  -0.17   0.13     0.17   0.14  -0.19
    15   1     0.15  -0.15  -0.09     0.09  -0.11  -0.06    -0.02   0.09   0.03
    16   6     0.11  -0.08  -0.03    -0.03   0.12   0.04    -0.08  -0.02   0.09
    17   6    -0.10   0.04   0.01    -0.00   0.02  -0.08     0.02   0.13   0.05
    18   6     0.10   0.02   0.00     0.02  -0.02   0.04    -0.08  -0.09  -0.11
    19   1     0.24  -0.15  -0.22    -0.13   0.24   0.33    -0.21   0.04   0.22
    20   1     0.13  -0.26   0.13    -0.01   0.37  -0.16     0.05   0.17   0.03
    21   6    -0.06   0.03   0.15     0.03  -0.04  -0.03     0.07   0.01   0.00
    22   1    -0.24  -0.02  -0.19    -0.10  -0.05  -0.28    -0.04   0.08  -0.11
    23   1    -0.00   0.27  -0.05     0.02   0.24  -0.09     0.05   0.27   0.03
    24   6     0.10  -0.00   0.05     0.01   0.04  -0.02     0.11  -0.03  -0.05
    25   1     0.04   0.07   0.04    -0.00  -0.18   0.04    -0.02   0.20  -0.13
    26   1     0.07   0.01  -0.04     0.15   0.02   0.16    -0.24  -0.15  -0.31
    27   1    -0.10   0.12   0.03     0.03  -0.13   0.06    -0.09  -0.06  -0.03
    28   1    -0.07   0.08   0.25     0.09  -0.09  -0.14     0.17   0.00  -0.01
    29   1     0.06   0.04  -0.11    -0.02   0.12  -0.03     0.03   0.22  -0.01
    30   1     0.19   0.02   0.08     0.11   0.04  -0.03     0.32  -0.03  -0.10
    31   7    -0.09  -0.03   0.06    -0.03  -0.10   0.02    -0.09  -0.01   0.09
    32   8     0.02  -0.04   0.01     0.02  -0.02   0.01    -0.02   0.04  -0.01
    33   1     0.02  -0.03   0.00     0.04  -0.03   0.00    -0.02   0.04   0.02
                     16                     17                     18
                      A                      A                      A
 Frequencies --    503.3534               538.2915               624.7745
 Red. masses --      2.1029                 1.9993                 2.0350
 Frc consts  --      0.3139                 0.3413                 0.4680
 IR Inten    --      1.1383                 1.5934                24.1344
  Atom  AN      X      Y      Z        X      Y      Z        X      Y      Z
     1   6     0.04   0.06  -0.05    -0.03  -0.05   0.04    -0.00   0.00   0.01
     2   6    -0.11   0.04  -0.02     0.14  -0.02   0.02     0.03   0.01   0.01
     3   6    -0.03  -0.04  -0.03     0.05   0.05   0.02    -0.00   0.02   0.01
     4   6    -0.04   0.03  -0.02    -0.09   0.01  -0.08    -0.06   0.00  -0.04
     5   6     0.01  -0.01  -0.04    -0.11  -0.04  -0.02    -0.03  -0.00  -0.02
     6   1     0.08  -0.00   0.16    -0.03   0.01  -0.01    -0.01   0.01   0.03
     7   1    -0.39   0.14   0.06     0.44  -0.12  -0.06     0.10  -0.02  -0.01
     8   1     0.05  -0.02   0.25    -0.04   0.03  -0.28    -0.02  -0.00  -0.06
     9   1     0.09   0.23  -0.06    -0.10  -0.24   0.06    -0.02  -0.05   0.01
    10   1     0.05   0.01   0.12    -0.07   0.04  -0.15    -0.02   0.03  -0.04
    11   1    -0.07   0.11  -0.12    -0.19   0.03  -0.09    -0.14   0.07  -0.11
    12   1    -0.00   0.10   0.08    -0.04   0.05  -0.04    -0.01   0.06   0.04
    13   1    -0.04  -0.14  -0.14    -0.05  -0.00   0.05    -0.07   0.19   0.03
    14   1     0.08   0.10  -0.15    -0.22  -0.03  -0.01    -0.18  -0.05   0.03
    15   1     0.01  -0.24  -0.09     0.13   0.15  -0.01     0.05   0.02  -0.02
    16   6     0.02  -0.06   0.12     0.03  -0.04   0.05     0.02  -0.03   0.12
    17   6     0.05   0.07   0.04     0.05   0.05   0.03    -0.01  -0.07  -0.05
    18   6    -0.03   0.00   0.01     0.01   0.02   0.03    -0.03  -0.03   0.03
    19   1     0.05  -0.11  -0.01     0.11  -0.09  -0.08    -0.14  -0.00   0.19
    20   1     0.00  -0.15   0.18     0.01  -0.16   0.14    -0.02   0.08   0.01
    21   6     0.05  -0.01  -0.10     0.05  -0.01  -0.08    -0.05  -0.03   0.01
    22   1     0.12   0.07   0.05     0.14   0.06   0.08    -0.16  -0.09  -0.12
    23   1    -0.04   0.02   0.10    -0.02  -0.05   0.07    -0.03   0.11  -0.02
    24   6    -0.07   0.00  -0.03    -0.05   0.01  -0.02    -0.02  -0.02   0.01
    25   1     0.10   0.06  -0.06     0.06  -0.07  -0.00     0.15   0.34  -0.06
    26   1    -0.15  -0.01  -0.01     0.00   0.04   0.12    -0.29  -0.12  -0.26
    27   1    -0.01  -0.19   0.04     0.00  -0.20   0.08     0.09   0.24  -0.16
    28   1     0.16  -0.09  -0.26     0.15  -0.10  -0.26    -0.22   0.09   0.26
    29   1    -0.01  -0.11   0.08     0.03  -0.16   0.08    -0.12   0.22  -0.08
    30   1    -0.20  -0.02  -0.04    -0.24  -0.01  -0.01     0.24  -0.01  -0.02
    31   7     0.06   0.04   0.07     0.01   0.00   0.04     0.21   0.06  -0.03
    32   8     0.04  -0.08   0.02    -0.04   0.05  -0.02    -0.01  -0.01  -0.00
    33   1     0.05  -0.06  -0.04    -0.04   0.02   0.03    -0.01  -0.01  -0.02
                     19                     20                     21
                      A                      A                      A
 Frequencies --    729.9842               795.7924               819.9151
 Red. masses --      1.9803                 2.5100                 1.5314
 Frc consts  --      0.6217                 0.9365                 0.6066
 IR Inten    --     14.4550                10.0904                 0.2364
  Atom  AN      X      Y      Z        X      Y      Z        X      Y      Z
     1   6    -0.00   0.07  -0.03    -0.00   0.08  -0.05    -0.00   0.01  -0.01
     2   6     0.07   0.01  -0.00     0.16  -0.04  -0.03     0.01  -0.01  -0.00
     3   6     0.04  -0.09  -0.00     0.04  -0.12  -0.05     0.00  -0.01   0.01
     4   6     0.03  -0.12   0.07    -0.05   0.01   0.07     0.00  -0.00   0.00
     5   6    -0.04  -0.11  -0.00    -0.08   0.12   0.01     0.01   0.01  -0.01
     6   1    -0.07  -0.11  -0.38    -0.19  -0.22  -0.29    -0.03  -0.02  -0.04
     7   1    -0.01   0.12   0.01    -0.17   0.12   0.06    -0.01   0.02   0.00
     8   1     0.13   0.05   0.08     0.37   0.02   0.28     0.02  -0.01   0.02
     9   1    -0.01   0.11  -0.03    -0.04   0.18  -0.04     0.00   0.03  -0.01
    10   1    -0.02   0.08  -0.00    -0.07   0.12   0.02    -0.00  -0.00   0.02
    11   1    -0.11   0.22  -0.30     0.13  -0.02   0.08    -0.00  -0.00   0.01
    12   1     0.17   0.17   0.49    -0.24  -0.04   0.04    -0.03  -0.01  -0.00
    13   1    -0.10   0.01  -0.01    -0.19  -0.05  -0.15     0.03   0.04   0.02
    14   1    -0.15  -0.08  -0.01     0.12   0.19  -0.07    -0.02  -0.04   0.03
    15   1    -0.15   0.22   0.15    -0.09   0.14   0.06    -0.02   0.03   0.03
    16   6    -0.02   0.02  -0.08    -0.00  -0.01   0.09     0.03  -0.06  -0.00
    17   6    -0.01   0.08   0.06    -0.00  -0.10  -0.08    -0.06   0.03  -0.06
    18   6    -0.03  -0.02  -0.02     0.04   0.03   0.04     0.09  -0.03   0.08
    19   1    -0.03  -0.02  -0.17     0.04  -0.02   0.07    -0.20   0.02   0.20
    20   1    -0.03  -0.05  -0.04    -0.01  -0.04   0.11     0.06   0.18  -0.19
    21   6    -0.03   0.01   0.03     0.05  -0.03  -0.07    -0.06   0.07   0.00
    22   1    -0.00   0.10   0.13    -0.04  -0.09  -0.07     0.22   0.09   0.14
    23   1    -0.03   0.02   0.07    -0.00  -0.07  -0.08    -0.14  -0.30  -0.02
    24   6     0.00  -0.01   0.00     0.03  -0.01  -0.00     0.03   0.02   0.06
    25   1    -0.10  -0.04   0.01     0.11   0.07   0.00     0.12   0.42   0.08
    26   1     0.01  -0.01  -0.01    -0.00   0.03   0.02    -0.19  -0.13  -0.25
    27   1    -0.12  -0.07   0.05     0.18   0.13  -0.16    -0.09  -0.24   0.29
    28   1     0.04  -0.01  -0.01    -0.07   0.04   0.07     0.17  -0.08  -0.31
    29   1    -0.02   0.04  -0.01     0.05  -0.05   0.02     0.03  -0.05  -0.04
    30   1     0.04  -0.01  -0.00    -0.01   0.00   0.02    -0.01  -0.04  -0.08
    31   7     0.06   0.07  -0.03    -0.08  -0.02   0.03    -0.02  -0.02  -0.05
    32   8    -0.01   0.00   0.01    -0.05   0.04   0.02    -0.00   0.00   0.00
    33   1    -0.01   0.01  -0.03    -0.03   0.02   0.01    -0.00   0.01  -0.00
                     22                     23                     24
                      A                      A                      A
 Frequencies --    843.9345               852.2346               875.5931
 Red. masses --      2.3167                 1.8002                 1.5505
 Frc consts  --      0.9722                 0.7704                 0.7003
 IR Inten    --      7.5889                23.4581                34.9930
  Atom  AN      X      Y      Z        X      Y      Z        X      Y      Z
     1   6    -0.01  -0.01  -0.01    -0.01   0.02  -0.04     0.01   0.00   0.02
     2   6    -0.10   0.02   0.03    -0.01  -0.02   0.01     0.02   0.01  -0.00
     3   6     0.01  -0.01   0.10    -0.00  -0.03   0.09    -0.01   0.01  -0.05
     4   6     0.05  -0.06  -0.06    -0.01  -0.02  -0.06    -0.01   0.00   0.03
     5   6     0.05   0.02  -0.06     0.05   0.07  -0.06    -0.02  -0.02   0.02
     6   1     0.01   0.03  -0.18    -0.12  -0.07  -0.17     0.05   0.03   0.09
     7   1     0.16   0.12  -0.05     0.05   0.15  -0.02    -0.02  -0.09   0.01
     8   1    -0.23  -0.02  -0.16    -0.04  -0.08  -0.01     0.03   0.03   0.01
     9   1     0.05   0.07  -0.02     0.01   0.16  -0.04    -0.02  -0.10   0.02
    10   1     0.05  -0.10   0.08     0.02  -0.04   0.08    -0.01   0.05  -0.07
    11   1    -0.07   0.10  -0.23    -0.05   0.03  -0.11     0.01  -0.01   0.04
    12   1     0.02   0.08   0.17    -0.15   0.02   0.03     0.06  -0.01   0.00
    13   1     0.21   0.15   0.14     0.18   0.21   0.11    -0.10  -0.03  -0.06
    14   1    -0.22  -0.05   0.02    -0.16  -0.04   0.05     0.06   0.00  -0.01
    15   1    -0.08   0.20   0.18    -0.07   0.20   0.16     0.02  -0.11  -0.09
    16   6    -0.09   0.02   0.08     0.04  -0.05   0.03    -0.06  -0.06  -0.03
    17   6    -0.06  -0.03  -0.02     0.06  -0.04   0.04    -0.05  -0.03   0.07
    18   6     0.04   0.09   0.09     0.01  -0.04  -0.07     0.00   0.02   0.01
    19   1     0.01  -0.04  -0.09    -0.10   0.00   0.17    -0.26  -0.01   0.11
    20   1    -0.20  -0.16   0.16     0.18   0.15  -0.05    -0.00   0.13  -0.15
    21   6     0.04  -0.02  -0.12    -0.00   0.01   0.11     0.01   0.00  -0.02
    22   1    -0.07  -0.02   0.01    -0.11  -0.09  -0.15    -0.26  -0.07  -0.06
    23   1    -0.12  -0.05   0.01     0.25   0.20  -0.08     0.02   0.19   0.03
    24   6     0.13  -0.05  -0.01    -0.06   0.08  -0.04     0.13   0.07  -0.03
    25   1     0.03   0.15   0.10     0.11  -0.14  -0.14    -0.06   0.04   0.05
    26   1     0.04   0.07   0.03    -0.10   0.00   0.07    -0.21   0.06   0.13
    27   1    -0.01   0.12  -0.28     0.05  -0.05   0.21    -0.05   0.02  -0.06
    28   1    -0.03   0.05   0.03    -0.11  -0.06  -0.04    -0.22  -0.03  -0.10
    29   1     0.17  -0.14   0.02     0.03  -0.16   0.00     0.35  -0.44   0.13
    30   1     0.05  -0.05   0.02    -0.30   0.06  -0.03    -0.40   0.03   0.02
    31   7    -0.08   0.01   0.01    -0.03  -0.03   0.00     0.05   0.03  -0.01
    32   8     0.03  -0.03   0.00    -0.00  -0.00   0.02    -0.00  -0.00  -0.01
    33   1    -0.04   0.16  -0.20    -0.06   0.19  -0.23     0.01  -0.05   0.05
                     25                     26                     27
                      A                      A                      A
 Frequencies --    889.3197               895.7194               911.9192
 Red. masses --      1.9598                 1.8848                 2.2413
 Frc consts  --      0.9132                 0.8910                 1.0982
 IR Inten    --      3.6301                23.1639                 2.1180
  Atom  AN      X      Y      Z        X      Y      Z        X      Y      Z
     1   6     0.02   0.04   0.04     0.04   0.07   0.04     0.06   0.18  -0.03
     2   6    -0.08   0.09   0.07    -0.02   0.04   0.05     0.07  -0.07   0.06
     3   6    -0.01  -0.05  -0.04    -0.04  -0.05  -0.06    -0.13  -0.07   0.04
     4   6     0.02  -0.06   0.01     0.01  -0.03   0.03    -0.03   0.01  -0.08
     5   6    -0.04   0.07   0.02    -0.01   0.02   0.02     0.13  -0.00  -0.03
     6   1     0.14   0.04  -0.14     0.09   0.01   0.01    -0.19  -0.11   0.17
     7   1     0.25  -0.14  -0.01     0.14  -0.22   0.02     0.08  -0.21   0.06
     8   1    -0.25   0.16  -0.24    -0.11   0.07  -0.11    -0.00  -0.33   0.05
     9   1    -0.03  -0.25   0.05    -0.12  -0.29   0.07    -0.13  -0.12  -0.00
    10   1     0.01   0.12  -0.21    -0.01   0.22  -0.33    -0.08   0.40  -0.35
    11   1     0.12   0.12  -0.21     0.14   0.04  -0.06    -0.06  -0.02  -0.04
    12   1     0.02   0.09   0.24    -0.01   0.00   0.09    -0.12  -0.01  -0.09
    13   1    -0.12  -0.07  -0.11    -0.10  -0.02  -0.07     0.29   0.09   0.15
    14   1     0.04   0.19  -0.09     0.11   0.03  -0.00    -0.02  -0.10   0.07
    15   1    -0.03  -0.01  -0.02    -0.04  -0.14  -0.08    -0.06  -0.16  -0.02
    16   6     0.09  -0.01  -0.02    -0.09  -0.01   0.06     0.02   0.02  -0.03
    17   6    -0.06  -0.06  -0.06     0.10   0.03   0.00    -0.05   0.01   0.02
    18   6    -0.03  -0.06  -0.05     0.08   0.05   0.04    -0.05   0.00  -0.01
    19   1     0.00   0.03   0.09    -0.03  -0.04  -0.02     0.07   0.02  -0.00
    20   1     0.27   0.14  -0.02    -0.23  -0.11   0.05     0.02   0.01  -0.02
    21   6     0.06   0.01  -0.03    -0.06  -0.02   0.08     0.00   0.01  -0.04
    22   1    -0.03  -0.03   0.04     0.08   0.02  -0.04     0.02   0.00  -0.01
    23   1    -0.11  -0.14  -0.03     0.25   0.04  -0.10    -0.14   0.02   0.08
    24   6    -0.03   0.05   0.06    -0.02  -0.03  -0.08     0.03  -0.02   0.03
    25   1    -0.05  -0.09  -0.04     0.21   0.09  -0.04    -0.16  -0.04   0.06
    26   1    -0.07  -0.05   0.01     0.08   0.03  -0.04     0.03   0.01   0.03
    27   1     0.26   0.07   0.03    -0.15  -0.08   0.08    -0.06   0.01  -0.07
    28   1     0.02   0.02   0.01    -0.04  -0.04   0.02     0.06   0.02  -0.02
    29   1    -0.01   0.07   0.20    -0.06  -0.07  -0.30     0.02   0.05   0.10
    30   1    -0.06   0.06   0.08     0.03  -0.03  -0.09     0.06  -0.01   0.04
    31   7    -0.04   0.02   0.05    -0.03  -0.02  -0.05     0.02  -0.02   0.02
    32   8     0.04  -0.04  -0.03     0.01  -0.03  -0.00    -0.05   0.00   0.01
    33   1     0.08  -0.10  -0.00     0.04   0.09  -0.31     0.08  -0.19   0.07
                     28                     29                     30
                      A                      A                      A
 Frequencies --    934.3024               972.7152               982.1951
 Red. masses --      1.1454                 1.4301                 1.7587
 Frc consts  --      0.5891                 0.7972                 0.9996
 IR Inten    --    100.1103                 7.2536                37.1637
  Atom  AN      X      Y      Z        X      Y      Z        X      Y      Z
     1   6    -0.02   0.01  -0.00    -0.01   0.00  -0.01     0.02  -0.01   0.01
     2   6    -0.03   0.02   0.02    -0.01   0.01   0.02     0.03  -0.04  -0.04
     3   6     0.01  -0.04   0.01     0.01  -0.03   0.01    -0.03   0.07   0.01
     4   6    -0.00   0.02  -0.01    -0.03   0.02  -0.03     0.06  -0.06   0.03
     5   6     0.00   0.03  -0.02    -0.00   0.02   0.03     0.01  -0.04  -0.04
     6   1    -0.04  -0.05  -0.13    -0.05  -0.05  -0.08     0.08   0.11   0.18
     7   1     0.07   0.04  -0.01     0.09   0.08  -0.01    -0.17  -0.13   0.02
     8   1    -0.08   0.07  -0.07    -0.06   0.03  -0.05     0.10  -0.15   0.12
     9   1     0.07   0.02  -0.02     0.02   0.06  -0.02    -0.02  -0.06   0.02
    10   1    -0.02  -0.01   0.07     0.01  -0.03   0.05    -0.02   0.05  -0.05
    11   1     0.02   0.01   0.00     0.05  -0.01  -0.01    -0.14   0.03  -0.04
    12   1    -0.07   0.05   0.05    -0.08  -0.01  -0.06     0.22   0.04   0.13
    13   1     0.04   0.06   0.02    -0.02  -0.08  -0.04     0.07   0.08   0.05
    14   1    -0.02  -0.01   0.02     0.10   0.06  -0.02    -0.19  -0.05  -0.01
    15   1    -0.02   0.10   0.05     0.05   0.11   0.01    -0.06  -0.18  -0.02
    16   6    -0.03   0.00   0.01     0.03  -0.09   0.00    -0.05  -0.04   0.07
    17   6     0.03  -0.00   0.01     0.01   0.09  -0.02    -0.06   0.02  -0.06
    18   6     0.01   0.01   0.01    -0.02   0.07  -0.02     0.07   0.01  -0.06
    19   1    -0.01  -0.01  -0.02    -0.10   0.03   0.29    -0.18  -0.05   0.03
    20   1    -0.08  -0.04   0.01     0.06   0.18  -0.21     0.00   0.01   0.07
    21   6    -0.01  -0.00   0.02    -0.04  -0.07   0.00     0.07  -0.03   0.05
    22   1     0.02  -0.03  -0.07     0.20   0.14   0.14     0.02   0.09   0.18
    23   1     0.07   0.06  -0.01    -0.07  -0.17   0.02    -0.07  -0.22  -0.06
    24   6    -0.00  -0.00  -0.03     0.02  -0.02  -0.01    -0.03   0.04  -0.02
    25   1     0.05   0.04  -0.01    -0.04  -0.18  -0.02     0.33  -0.14  -0.22
    26   1    -0.00  -0.00  -0.02    -0.14   0.17   0.32    -0.02   0.06   0.11
    27   1    -0.03  -0.03   0.04    -0.21   0.07  -0.23     0.23   0.11   0.02
    28   1    -0.02  -0.02  -0.01     0.13   0.06   0.28     0.17   0.05   0.22
    29   1     0.00  -0.04  -0.08    -0.00  -0.07  -0.19    -0.02  -0.05  -0.11
    30   1    -0.02  -0.02  -0.06     0.06   0.12   0.37    -0.05   0.12   0.19
    31   7    -0.01  -0.01  -0.01     0.03  -0.03  -0.01    -0.06   0.06  -0.02
    32   8     0.02   0.01  -0.03     0.01  -0.00   0.00    -0.03   0.02   0.00
    33   1     0.18  -0.55   0.72     0.01   0.01  -0.01     0.02  -0.14   0.20
                     31                     32                     33
                      A                      A                      A
 Frequencies --   1007.5600              1023.1559              1052.6453
 Red. masses --      1.8710                 2.0707                 2.2217
 Frc consts  --      1.1191                 1.2772                 1.4504
 IR Inten    --     10.2270                21.9119                10.5512
  Atom  AN      X      Y      Z        X      Y      Z        X      Y      Z
     1   6     0.00  -0.06   0.10     0.04   0.00  -0.03    -0.01   0.02   0.03
     2   6     0.03   0.08  -0.09    -0.01  -0.07  -0.02    -0.01   0.02  -0.00
     3   6    -0.01   0.01  -0.06    -0.00   0.09   0.04     0.00  -0.05   0.00
     4   6    -0.05  -0.03   0.09     0.09  -0.06   0.00     0.00   0.05   0.01
     5   6     0.07   0.05  -0.11    -0.07   0.06  -0.03     0.01  -0.07  -0.02
     6   1     0.06   0.04  -0.02     0.15   0.16   0.11    -0.09  -0.10  -0.05
     7   1    -0.22  -0.07  -0.01    -0.10  -0.11   0.01    -0.00  -0.01   0.00
     8   1     0.21   0.38   0.07    -0.01  -0.32   0.08     0.02   0.16  -0.02
     9   1    -0.05  -0.23   0.11    -0.02   0.01  -0.01    -0.03  -0.05   0.03
    10   1     0.00  -0.02  -0.08     0.01   0.03  -0.04     0.00   0.02  -0.04
    11   1    -0.25   0.03   0.05     0.05   0.07  -0.14    -0.00  -0.07   0.15
    12   1    -0.25  -0.01   0.19     0.26   0.07   0.16    -0.05  -0.05  -0.14
    13   1     0.18   0.32   0.11    -0.09   0.04  -0.06     0.10  -0.03   0.08
    14   1    -0.21  -0.14   0.09    -0.18   0.16  -0.11     0.01  -0.17   0.07
    15   1    -0.22  -0.16   0.02     0.00  -0.08   0.01    -0.07   0.01   0.05
    16   6     0.05  -0.01   0.02     0.10  -0.01  -0.06     0.02  -0.03  -0.10
    17   6     0.01   0.02   0.02     0.12   0.01   0.00     0.01   0.07   0.13
    18   6    -0.04   0.01   0.00    -0.04   0.00   0.10     0.10  -0.02   0.09
    19   1     0.10   0.02   0.09    -0.00   0.03   0.04    -0.25  -0.02  -0.08
    20   1     0.08   0.04   0.01     0.23   0.12  -0.08     0.04   0.09  -0.20
    21   6    -0.03   0.00  -0.02    -0.05  -0.06  -0.05     0.08  -0.08  -0.09
    22   1     0.09  -0.02  -0.07     0.04  -0.01  -0.07    -0.23   0.06   0.09
    23   1    -0.00   0.04   0.03     0.26   0.09  -0.08     0.02   0.21   0.13
    24   6     0.02  -0.02   0.02    -0.02  -0.02  -0.01    -0.13   0.04   0.01
    25   1    -0.12  -0.05   0.04    -0.20   0.20   0.20     0.32   0.25  -0.03
    26   1    -0.03   0.04   0.09    -0.25  -0.01   0.03    -0.14  -0.08  -0.13
    27   1    -0.20  -0.04  -0.09    -0.17   0.02  -0.20     0.19   0.20  -0.29
    28   1     0.03   0.01  -0.01    -0.22  -0.02   0.02    -0.09   0.07   0.20
    29   1     0.01   0.03   0.05    -0.03  -0.02  -0.08    -0.16   0.15   0.06
    30   1     0.05   0.00   0.08     0.01  -0.02  -0.02     0.01   0.07   0.06
    31   7    -0.02  -0.05  -0.00    -0.07  -0.01   0.03    -0.07  -0.00  -0.02
    32   8     0.02  -0.00  -0.03    -0.05   0.02   0.02     0.03  -0.01  -0.01
    33   1     0.03  -0.01  -0.01     0.02  -0.10   0.10     0.01   0.03  -0.06
                     34                     35                     36
                      A                      A                      A
 Frequencies --   1067.5828              1083.6076              1093.9803
 Red. masses --      2.0362                 1.7923                 2.0215
 Frc consts  --      1.3673                 1.2399                 1.4254
 IR Inten    --      3.6177                 3.3448                16.0024
  Atom  AN      X      Y      Z        X      Y      Z        X      Y      Z
     1   6     0.01   0.06  -0.01     0.03  -0.04  -0.03     0.04   0.04  -0.01
     2   6    -0.07  -0.05   0.01     0.02  -0.00  -0.00    -0.08  -0.07  -0.02
     3   6     0.08  -0.02   0.01    -0.01   0.05  -0.01     0.12   0.03   0.00
     4   6     0.08   0.10   0.06    -0.04  -0.08  -0.01     0.01   0.03   0.05
     5   6    -0.10  -0.05  -0.09     0.02   0.10   0.03    -0.06   0.06  -0.06
     6   1     0.02  -0.04  -0.13     0.14   0.13   0.03     0.20   0.10  -0.19
     7   1    -0.03  -0.18   0.01     0.02   0.05  -0.01    -0.12  -0.24  -0.01
     8   1    -0.09  -0.07  -0.01    -0.02  -0.15   0.01    -0.07  -0.17   0.03
     9   1    -0.06  -0.03   0.00     0.05   0.04  -0.03    -0.07  -0.07   0.01
    10   1     0.03   0.07  -0.12     0.01  -0.04   0.05     0.07   0.05  -0.15
    11   1     0.14  -0.09   0.26     0.03   0.10  -0.22    -0.01   0.01   0.08
    12   1     0.09  -0.06  -0.20    -0.07   0.06   0.21    -0.11  -0.02   0.01
    13   1    -0.14   0.18  -0.02    -0.06   0.02  -0.07    -0.08   0.13  -0.03
    14   1    -0.12  -0.22   0.06     0.10   0.14  -0.02    -0.12  -0.01   0.01
    15   1    -0.01   0.11   0.08     0.07  -0.02  -0.07     0.02   0.14   0.07
    16   6     0.03   0.02   0.10    -0.07  -0.06  -0.03    -0.01  -0.04  -0.03
    17   6    -0.00   0.02   0.01     0.01   0.01   0.06    -0.08  -0.01   0.08
    18   6    -0.01  -0.04  -0.06     0.08   0.00  -0.05    -0.01   0.05   0.02
    19   1     0.09  -0.02  -0.00    -0.00  -0.00   0.11     0.06   0.03   0.15
    20   1     0.05  -0.05   0.16    -0.26  -0.03  -0.19    -0.15   0.02  -0.19
    21   6    -0.06   0.00  -0.03    -0.03   0.01  -0.06     0.08   0.04   0.02
    22   1     0.03   0.01  -0.02    -0.02  -0.04  -0.08    -0.04  -0.07  -0.07
    23   1     0.06  -0.02  -0.04    -0.05   0.13   0.11    -0.27   0.12   0.22
    24   6     0.04   0.03   0.07    -0.02   0.02   0.10    -0.03  -0.05  -0.06
    25   1     0.17  -0.14  -0.16     0.29  -0.10  -0.18    -0.11  -0.02   0.07
    26   1     0.06  -0.01   0.02     0.33  -0.03  -0.14     0.03   0.06   0.04
    27   1    -0.34  -0.07  -0.13    -0.18  -0.03  -0.11     0.27  -0.00   0.18
    28   1    -0.13  -0.02  -0.07    -0.09   0.00  -0.09     0.31   0.05   0.05
    29   1     0.08   0.10   0.42    -0.04   0.22   0.36    -0.08  -0.01  -0.27
    30   1    -0.02   0.07   0.20     0.08   0.06   0.16     0.09  -0.07  -0.16
    31   7    -0.00  -0.01  -0.08     0.03  -0.07  -0.01     0.06  -0.08   0.02
    32   8    -0.00  -0.01   0.00    -0.03   0.02   0.02    -0.03  -0.00   0.01
    33   1     0.06  -0.05  -0.07    -0.02  -0.02   0.07     0.03  -0.03  -0.09
                     37                     38                     39
                      A                      A                      A
 Frequencies --   1117.6657              1126.6368              1142.3522
 Red. masses --      2.2841                 2.1572                 2.8092
 Frc consts  --      1.6811                 1.6133                 2.1599
 IR Inten    --     18.1256                17.0864                89.4485
  Atom  AN      X      Y      Z        X      Y      Z        X      Y      Z
     1   6     0.00  -0.02   0.10    -0.07  -0.02  -0.08     0.22  -0.11  -0.03
     2   6     0.04   0.07  -0.07     0.07   0.03   0.12    -0.02   0.09  -0.04
     3   6    -0.11  -0.05   0.13    -0.11  -0.01  -0.08    -0.03  -0.04   0.01
     4   6     0.15   0.04  -0.10     0.07  -0.02   0.07    -0.01   0.01  -0.03
     5   6    -0.12   0.04  -0.03    -0.03   0.03  -0.09     0.00  -0.03   0.02
     6   1    -0.23  -0.11   0.11    -0.09  -0.04   0.25     0.09   0.04  -0.10
     7   1    -0.14   0.22  -0.02     0.30   0.09   0.05     0.07   0.42  -0.08
     8   1     0.17   0.20   0.09    -0.06   0.04  -0.10    -0.04  -0.05  -0.02
     9   1    -0.11  -0.14   0.11     0.21   0.21  -0.12     0.09  -0.23   0.01
    10   1     0.01   0.02  -0.09    -0.16  -0.02   0.28     0.30  -0.17  -0.16
    11   1     0.29  -0.03  -0.05     0.21   0.01   0.00     0.26   0.02  -0.10
    12   1     0.29   0.01  -0.20     0.24  -0.02   0.02    -0.16  -0.01  -0.02
    13   1    -0.10  -0.07  -0.06    -0.16   0.28  -0.08    -0.05  -0.03  -0.03
    14   1    -0.17   0.18  -0.14    -0.09  -0.15   0.07     0.22  -0.15   0.10
    15   1    -0.33  -0.15   0.24     0.10  -0.20  -0.22    -0.07   0.00   0.04
    16   6    -0.03  -0.04  -0.02     0.06  -0.01   0.04     0.07   0.03   0.05
    17   6    -0.01  -0.02   0.02    -0.06   0.01   0.07    -0.06   0.05   0.03
    18   6     0.01   0.02  -0.02    -0.04   0.03   0.02    -0.05  -0.01   0.03
    19   1     0.02   0.00   0.09     0.14   0.03   0.13     0.18   0.04   0.05
    20   1    -0.13  -0.01  -0.11    -0.03   0.02  -0.05    -0.03  -0.02   0.03
    21   6    -0.01   0.03  -0.00     0.06   0.03   0.01     0.05  -0.02   0.03
    22   1     0.03  -0.06  -0.08    -0.11  -0.01   0.00    -0.16   0.10   0.18
    23   1    -0.10   0.04   0.08    -0.01   0.05   0.04     0.09  -0.08  -0.09
    24   6     0.00  -0.01   0.02    -0.01  -0.04  -0.04     0.00   0.00  -0.06
    25   1    -0.00  -0.07  -0.02     0.00  -0.03  -0.00     0.03   0.02  -0.01
    26   1     0.11   0.02  -0.01    -0.05   0.04   0.07    -0.08  -0.01   0.02
    27   1     0.02  -0.03   0.07    -0.00  -0.03   0.02    -0.00   0.03  -0.04
    28   1     0.06   0.01  -0.04     0.15   0.03   0.02    -0.03   0.00   0.07
    29   1    -0.02   0.03  -0.02    -0.03   0.06   0.02     0.04   0.01   0.15
    30   1     0.05  -0.01   0.02     0.05  -0.06  -0.12    -0.07  -0.06  -0.20
    31   7     0.06  -0.03   0.02    -0.02  -0.05  -0.07    -0.01  -0.02  -0.09
    32   8     0.02  -0.00  -0.03     0.03  -0.00   0.01    -0.16   0.05   0.08
    33   1     0.04  -0.02  -0.04    -0.11   0.15   0.08     0.03  -0.17   0.01
                     40                     41                     42
                      A                      A                      A
 Frequencies --   1159.2051              1192.2485              1204.2431
 Red. masses --      1.7920                 1.3520                 2.0439
 Frc consts  --      1.4187                 1.1323                 1.7463
 IR Inten    --     45.1100                 3.9049                24.4073
  Atom  AN      X      Y      Z        X      Y      Z        X      Y      Z
     1   6     0.09  -0.04  -0.06    -0.03   0.00   0.04     0.03   0.01   0.01
     2   6    -0.00   0.04   0.04     0.01  -0.01  -0.03    -0.02  -0.00  -0.01
     3   6    -0.02  -0.04  -0.05    -0.00   0.02   0.03     0.02  -0.01  -0.00
     4   6     0.02   0.03   0.05    -0.02  -0.02  -0.04    -0.02   0.00   0.00
     5   6    -0.01  -0.01  -0.05    -0.01   0.00   0.03     0.02  -0.05   0.03
     6   1    -0.03  -0.05   0.02     0.12   0.10  -0.04    -0.10  -0.08   0.00
     7   1     0.17   0.16  -0.01    -0.07  -0.00  -0.00    -0.00   0.06  -0.02
     8   1    -0.07   0.06  -0.08     0.03  -0.14   0.06    -0.01   0.06  -0.01
     9   1     0.14  -0.03  -0.06    -0.07   0.01   0.04    -0.03  -0.03   0.01
    10   1     0.12  -0.10   0.00    -0.08   0.05   0.01     0.08  -0.03  -0.06
    11   1     0.01  -0.02   0.11     0.24   0.05  -0.16    -0.18  -0.04   0.08
    12   1     0.05  -0.04  -0.06    -0.16   0.01   0.06     0.16   0.01  -0.04
    13   1     0.01   0.11   0.02    -0.06  -0.04  -0.04     0.05  -0.08   0.03
    14   1    -0.15  -0.07   0.01     0.22  -0.09   0.09    -0.02   0.04  -0.03
    15   1     0.03  -0.04  -0.08    -0.02   0.01   0.04     0.07   0.05  -0.02
    16   6    -0.06   0.01  -0.05     0.03   0.07  -0.02     0.02  -0.10   0.01
    17   6     0.05  -0.06  -0.01    -0.03  -0.07   0.03    -0.00  -0.10   0.03
    18   6     0.05  -0.02  -0.03    -0.02  -0.02   0.04     0.00   0.13  -0.02
    19   1    -0.30  -0.06  -0.23    -0.12  -0.01  -0.23    -0.20  -0.03   0.17
    20   1     0.19   0.01   0.14     0.05  -0.04   0.09     0.15   0.15  -0.11
    21   6    -0.04   0.03  -0.04     0.02   0.05   0.01     0.03   0.11  -0.03
    22   1     0.24  -0.16  -0.29     0.06  -0.15  -0.19    -0.25  -0.10  -0.01
    23   1    -0.19   0.15   0.17     0.01   0.06   0.02     0.37   0.05  -0.22
    24   6    -0.00   0.00   0.05    -0.00  -0.02  -0.04    -0.03  -0.12   0.02
    25   1    -0.02   0.01   0.01     0.28   0.02  -0.13     0.03  -0.12  -0.04
    26   1    -0.12   0.01   0.06    -0.38   0.02   0.17     0.07   0.19   0.19
    27   1     0.01  -0.04   0.05    -0.30  -0.10  -0.04    -0.21  -0.12   0.04
    28   1     0.19   0.03  -0.02     0.38   0.06   0.07     0.10   0.00  -0.24
    29   1    -0.04  -0.08  -0.28    -0.00   0.03   0.05    -0.14   0.24   0.09
    30   1     0.07   0.12   0.34     0.02   0.07   0.19     0.25  -0.12  -0.07
    31   7     0.01   0.03   0.08    -0.00  -0.00  -0.03    -0.04   0.12  -0.02
    32   8    -0.07   0.02   0.05     0.03  -0.01  -0.02    -0.01   0.00   0.00
    33   1    -0.02  -0.01  -0.04    -0.02   0.03   0.02     0.03  -0.06   0.02
                     43                     44                     45
                      A                      A                      A
 Frequencies --   1218.8534              1229.1817              1273.1118
 Red. masses --      1.3323                 1.2001                 1.4169
 Frc consts  --      1.1662                 1.0683                 1.3530
 IR Inten    --     19.0392                 5.0969                 7.7251
  Atom  AN      X      Y      Z        X      Y      Z        X      Y      Z
     1   6    -0.03  -0.01   0.03    -0.00   0.03   0.08     0.02   0.02  -0.06
     2   6     0.02   0.00  -0.02    -0.02  -0.04  -0.02    -0.02  -0.02  -0.00
     3   6    -0.02   0.01   0.02    -0.00   0.00  -0.02     0.03   0.02   0.05
     4   6    -0.01  -0.01  -0.02    -0.02  -0.03   0.03    -0.02  -0.05  -0.05
     5   6    -0.00  -0.04  -0.01     0.02   0.03  -0.01     0.01   0.04   0.05
     6   1     0.16   0.12  -0.05    -0.21  -0.12   0.09    -0.27  -0.14   0.12
     7   1    -0.03   0.05  -0.01     0.02   0.48  -0.06    -0.08  -0.39   0.03
     8   1     0.01  -0.19   0.05    -0.02  -0.10   0.00     0.11   0.51  -0.03
     9   1    -0.05   0.01   0.03    -0.38   0.10   0.13     0.12  -0.03  -0.07
    10   1    -0.09   0.06   0.03     0.19  -0.10  -0.16     0.14  -0.11  -0.03
    11   1     0.32   0.04  -0.14    -0.06   0.00  -0.00    -0.21  -0.01  -0.06
    12   1    -0.19  -0.00   0.04     0.27   0.01   0.01     0.30   0.04  -0.01
    13   1    -0.11   0.08  -0.05    -0.08   0.14  -0.05    -0.13   0.03  -0.09
    14   1     0.25  -0.26   0.15     0.04  -0.02   0.04     0.21   0.02   0.05
    15   1    -0.02  -0.01   0.02     0.41   0.16  -0.21     0.01   0.05   0.06
    16   6    -0.02  -0.04   0.06     0.00   0.01   0.01     0.00   0.03   0.04
    17   6     0.02   0.02   0.03    -0.01   0.01   0.01    -0.00   0.00   0.05
    18   6     0.03   0.02  -0.05     0.00  -0.01   0.00     0.01  -0.03  -0.01
    19   1    -0.08  -0.04   0.05     0.03   0.00  -0.02     0.09   0.01  -0.01
    20   1     0.30   0.07   0.19     0.02  -0.01   0.04     0.09  -0.01   0.13
    21   6    -0.02   0.01  -0.05     0.00  -0.01  -0.00    -0.00   0.02  -0.03
    22   1    -0.08   0.02   0.00     0.04  -0.01  -0.03    -0.06  -0.02  -0.03
    23   1    -0.05   0.10   0.09    -0.06   0.02   0.05    -0.04   0.08   0.07
    24   6    -0.01  -0.01   0.06     0.00   0.01  -0.00    -0.00   0.00   0.01
    25   1    -0.31  -0.01   0.15    -0.01   0.02   0.01    -0.07   0.03   0.04
    26   1     0.16   0.03  -0.01    -0.01  -0.02  -0.01    -0.05  -0.03   0.00
    27   1     0.28   0.04   0.10     0.03   0.00   0.00     0.06  -0.00   0.03
    28   1    -0.14  -0.01  -0.11     0.01   0.01   0.03     0.06   0.02  -0.01
    29   1    -0.06  -0.05  -0.27     0.01  -0.03  -0.03    -0.01  -0.06  -0.16
    30   1     0.08   0.01   0.09    -0.02   0.02   0.03     0.02   0.07   0.18
    31   7    -0.02   0.02  -0.06    -0.02  -0.02  -0.01    -0.02  -0.03  -0.09
    32   8     0.02  -0.00  -0.02     0.01  -0.00  -0.03    -0.02  -0.00   0.02
    33   1    -0.01   0.00   0.06     0.16  -0.15  -0.12     0.04  -0.06  -0.01
                     46                     47                     48
                      A                      A                      A
 Frequencies --   1291.1549              1302.5899              1309.0961
 Red. masses --      1.2268                 1.2070                 1.1539
 Frc consts  --      1.2050                 1.2067                 1.1651
 IR Inten    --      9.2654                 2.9920                 4.4170
  Atom  AN      X      Y      Z        X      Y      Z        X      Y      Z
     1   6     0.00  -0.00   0.00     0.01  -0.02   0.03     0.01  -0.01   0.01
     2   6    -0.00   0.00  -0.00    -0.01   0.03  -0.02    -0.02   0.03  -0.04
     3   6     0.00  -0.00   0.00     0.01  -0.04  -0.02     0.02  -0.04   0.02
     4   6    -0.00   0.00   0.00    -0.00   0.02   0.00    -0.03  -0.01  -0.02
     5   6    -0.01  -0.00  -0.00     0.01   0.02   0.03     0.02   0.02   0.01
     6   1     0.01   0.00  -0.01     0.07  -0.01  -0.11    -0.03  -0.05  -0.08
     7   1    -0.00   0.01  -0.00    -0.00   0.20  -0.03    -0.09   0.04  -0.02
     8   1    -0.00  -0.02   0.00    -0.10  -0.34  -0.00    -0.04  -0.16   0.00
     9   1     0.02  -0.02  -0.00     0.13  -0.16   0.01     0.26  -0.25  -0.02
    10   1    -0.02   0.02   0.00    -0.24   0.22   0.06    -0.27   0.25   0.06
    11   1     0.02  -0.00   0.01    -0.32  -0.05   0.13    -0.18  -0.02   0.02
    12   1     0.03   0.00  -0.01     0.19   0.01  -0.06     0.34   0.01  -0.10
    13   1     0.02  -0.02   0.01     0.03  -0.06   0.01    -0.18   0.17  -0.10
    14   1    -0.00  -0.02   0.01    -0.07   0.15  -0.08     0.15  -0.07   0.08
    15   1     0.00   0.00   0.00    -0.05  -0.02   0.02     0.06   0.07   0.01
    16   6    -0.03  -0.04   0.02     0.01   0.03   0.02    -0.01  -0.01  -0.01
    17   6    -0.03  -0.04   0.01     0.00  -0.01   0.03     0.01   0.01  -0.02
    18   6     0.02  -0.02   0.01     0.00  -0.06  -0.00    -0.01   0.04   0.01
    19   1     0.05  -0.00   0.11     0.24   0.04   0.07    -0.16  -0.03  -0.06
    20   1     0.14   0.03   0.08    -0.17  -0.06  -0.03     0.19   0.05   0.08
    21   6     0.03  -0.02   0.00    -0.01   0.04  -0.04     0.01  -0.04   0.03
    22   1     0.04  -0.08  -0.08    -0.20   0.02   0.10     0.19  -0.03  -0.12
    23   1     0.14  -0.04  -0.11     0.14   0.04  -0.06    -0.23   0.02   0.15
    24   6    -0.04   0.09  -0.03     0.00   0.00   0.01     0.00  -0.00  -0.01
    25   1    -0.32   0.12   0.22    -0.04   0.01   0.03     0.06  -0.00  -0.03
    26   1     0.40  -0.11  -0.29    -0.09  -0.07  -0.03     0.06   0.05   0.04
    27   1    -0.38  -0.04  -0.22     0.06   0.01   0.03    -0.05  -0.02  -0.01
    28   1     0.42   0.08   0.23     0.08   0.02  -0.08    -0.07  -0.01   0.08
    29   1    -0.00  -0.02  -0.02    -0.01  -0.09  -0.23     0.01   0.07   0.17
    30   1    -0.16   0.09  -0.01     0.03   0.13   0.36    -0.03  -0.11  -0.29
    31   7     0.02   0.03  -0.01    -0.01  -0.02  -0.04    -0.01  -0.01   0.00
    32   8     0.00  -0.00   0.00     0.01   0.00  -0.00     0.01   0.00   0.01
    33   1    -0.01   0.01   0.01    -0.09   0.10   0.08    -0.12   0.13   0.08
                     49                     50                     51
                      A                      A                      A
 Frequencies --   1328.8512              1348.0367              1362.2296
 Red. masses --      1.1905                 1.2539                 1.3099
 Frc consts  --      1.2386                 1.3425                 1.4321
 IR Inten    --      6.6662                 7.9516                 1.3709
  Atom  AN      X      Y      Z        X      Y      Z        X      Y      Z
     1   6     0.02   0.01  -0.00    -0.01  -0.01  -0.01    -0.00  -0.00   0.00
     2   6    -0.03  -0.01  -0.05     0.02   0.00   0.01    -0.01   0.02   0.00
     3   6    -0.00   0.02   0.04    -0.02  -0.03   0.03     0.03   0.02  -0.02
     4   6    -0.03  -0.02   0.03    -0.08   0.02  -0.01     0.05  -0.01  -0.02
     5   6     0.00  -0.02  -0.04     0.03  -0.01  -0.02    -0.01   0.01   0.02
     6   1    -0.23  -0.11   0.10     0.33   0.17  -0.19    -0.21  -0.12   0.10
     7   1    -0.14  -0.06  -0.02     0.06  -0.11   0.01    -0.02   0.04   0.00
     8   1     0.04   0.15  -0.00     0.06   0.05   0.04    -0.06  -0.12  -0.02
     9   1     0.27  -0.26  -0.04    -0.12   0.15   0.01     0.02  -0.05   0.00
    10   1    -0.16   0.18   0.01     0.09  -0.10  -0.01    -0.01  -0.00   0.02
    11   1     0.44   0.04  -0.11     0.05  -0.00  -0.02    -0.16  -0.01   0.02
    12   1    -0.05  -0.01   0.05     0.43   0.01  -0.17    -0.19   0.00   0.08
    13   1     0.02   0.08   0.02    -0.16   0.25  -0.08    -0.10   0.02  -0.06
    14   1    -0.05  -0.10   0.03     0.20  -0.20   0.13     0.02   0.01   0.01
    15   1     0.40   0.24  -0.14    -0.15  -0.05   0.09    -0.08  -0.06   0.02
    16   6     0.01  -0.00  -0.01     0.03  -0.01  -0.01     0.03   0.01   0.04
    17   6    -0.01   0.00  -0.01    -0.02  -0.00  -0.00    -0.03   0.02   0.03
    18   6     0.00  -0.02  -0.00    -0.00  -0.01   0.00     0.08   0.01  -0.04
    19   1     0.04   0.02   0.05     0.02   0.03   0.09    -0.31  -0.05  -0.13
    20   1    -0.22  -0.05  -0.13    -0.30  -0.07  -0.19    -0.19  -0.08  -0.03
    21   6    -0.00   0.01  -0.01    -0.01  -0.00  -0.01    -0.05  -0.02  -0.01
    22   1    -0.03   0.03   0.06     0.19  -0.03  -0.06     0.18  -0.02  -0.08
    23   1     0.18  -0.06  -0.14     0.17  -0.01  -0.13     0.20  -0.03  -0.13
    24   6     0.00  -0.00  -0.00     0.00  -0.01  -0.03    -0.01  -0.03  -0.07
    25   1    -0.02  -0.01   0.01    -0.04  -0.01   0.03    -0.37   0.09   0.22
    26   1    -0.02  -0.03  -0.04     0.02  -0.03  -0.06    -0.10   0.05   0.10
    27   1     0.05   0.02   0.01     0.13   0.01   0.06     0.26   0.03   0.13
    28   1    -0.01  -0.01  -0.05    -0.01  -0.00  -0.00     0.09   0.02   0.09
    29   1    -0.00  -0.02  -0.05     0.02   0.00   0.05     0.01   0.18   0.41
    30   1     0.01   0.05   0.14     0.00   0.07   0.16    -0.01   0.04   0.10
    31   7     0.00   0.02   0.06    -0.02   0.04   0.07     0.01  -0.02   0.00
    32   8     0.00  -0.00   0.01    -0.00   0.00  -0.00     0.00   0.00   0.00
    33   1    -0.10   0.09   0.07     0.03  -0.04  -0.03     0.00   0.00  -0.01
                     52                     53                     54
                      A                      A                      A
 Frequencies --   1370.6449              1375.0573              1392.6912
 Red. masses --      1.3287                 1.5510                 1.4450
 Frc consts  --      1.4707                 1.7279                 1.6513
 IR Inten    --      5.3872                 3.2587                 1.7789
  Atom  AN      X      Y      Z        X      Y      Z        X      Y      Z
     1   6     0.01  -0.00  -0.01    -0.01   0.00   0.00    -0.02  -0.02   0.00
     2   6    -0.00  -0.04  -0.01    -0.00   0.02   0.00     0.02   0.12  -0.01
     3   6    -0.05  -0.02   0.02     0.04   0.03  -0.03     0.03  -0.01  -0.00
     4   6    -0.04   0.00   0.04     0.05  -0.02  -0.01    -0.04  -0.00   0.01
     5   6    -0.02   0.01  -0.00    -0.03  -0.02   0.01     0.02  -0.01  -0.01
     6   1     0.27   0.16  -0.11    -0.26  -0.15   0.12    -0.21  -0.14   0.01
     7   1     0.02   0.05  -0.01    -0.02   0.02   0.01    -0.05  -0.35   0.03
     8   1     0.08   0.21   0.01    -0.07  -0.15  -0.03    -0.07  -0.38   0.06
     9   1     0.03   0.01  -0.01     0.02  -0.06   0.00    -0.07   0.06   0.01
    10   1    -0.08   0.09  -0.01     0.02  -0.03   0.02     0.15  -0.20   0.02
    11   1     0.14  -0.00   0.02    -0.11  -0.01   0.01     0.17  -0.02  -0.00
    12   1     0.21   0.01  -0.03    -0.21  -0.00   0.10     0.13   0.02   0.00
    13   1     0.40  -0.30   0.23     0.01  -0.06   0.02     0.01   0.02  -0.00
    14   1    -0.08   0.14  -0.10     0.18  -0.14   0.09    -0.05  -0.01   0.01
    15   1     0.17   0.10  -0.07    -0.08  -0.07   0.02     0.01   0.01   0.01
    16   6    -0.01  -0.01   0.02     0.03  -0.04  -0.02    -0.04   0.01  -0.00
    17   6     0.02   0.00   0.04     0.02  -0.02   0.03     0.02  -0.01   0.01
    18   6     0.02   0.01  -0.01    -0.10   0.00   0.06     0.06  -0.02  -0.05
    19   1     0.10  -0.00   0.02     0.25   0.05   0.21     0.25   0.03   0.06
    20   1     0.08   0.04   0.03    -0.06   0.05  -0.16    -0.09  -0.00  -0.03
    21   6    -0.10  -0.03  -0.02    -0.08  -0.03  -0.02    -0.04  -0.02  -0.04
    22   1     0.09  -0.05  -0.12     0.29  -0.11  -0.24    -0.08  -0.00   0.01
    23   1    -0.01   0.07   0.06    -0.03   0.12   0.07     0.06  -0.01  -0.03
    24   6     0.02  -0.00  -0.01     0.05   0.01  -0.01    -0.00   0.03   0.09
    25   1    -0.02   0.04   0.02     0.30  -0.06  -0.18    -0.04  -0.01   0.00
    26   1    -0.06   0.04   0.10     0.24  -0.06  -0.16    -0.32   0.06   0.21
    27   1     0.28   0.07   0.10     0.27   0.05   0.10    -0.02  -0.00  -0.04
    28   1     0.26   0.03   0.13     0.16   0.02   0.08     0.23   0.05   0.14
    29   1     0.05   0.07   0.26     0.09  -0.10  -0.01    -0.01  -0.03  -0.06
    30   1    -0.02  -0.05  -0.12    -0.02   0.01   0.03    -0.01  -0.15  -0.39
    31   7    -0.00   0.01  -0.07    -0.05   0.10  -0.02    -0.00   0.01   0.01
    32   8     0.00   0.00   0.00     0.00  -0.00   0.00    -0.00  -0.00  -0.00
    33   1     0.01  -0.00   0.00    -0.01   0.01  -0.01     0.01  -0.02  -0.01
                     55                     56                     57
                      A                      A                      A
 Frequencies --   1396.8406              1400.6518              1408.4746
 Red. masses --      1.4756                 1.4602                 1.3531
 Frc consts  --      1.6963                 1.6878                 1.5815
 IR Inten    --      1.1321                 9.9850                11.2720
  Atom  AN      X      Y      Z        X      Y      Z        X      Y      Z
     1   6    -0.02  -0.02   0.00     0.00   0.01   0.00    -0.01  -0.01  -0.00
     2   6     0.02   0.12  -0.02    -0.01  -0.03   0.01     0.01   0.03  -0.00
     3   6    -0.00  -0.03   0.01     0.00   0.01  -0.00    -0.01  -0.01   0.00
     4   6    -0.03   0.00   0.02     0.02  -0.00  -0.01     0.00  -0.01   0.01
     5   6     0.01   0.00  -0.01     0.00  -0.02  -0.00    -0.04   0.01  -0.01
     6   1    -0.09  -0.08  -0.03     0.00   0.01   0.03    -0.03  -0.02  -0.01
     7   1    -0.06  -0.39   0.03     0.02   0.12  -0.01    -0.03  -0.08   0.01
     8   1    -0.03  -0.31   0.07     0.01   0.09  -0.02    -0.02  -0.09   0.00
     9   1    -0.07   0.09   0.01     0.02  -0.03  -0.00     0.01   0.00  -0.00
    10   1     0.13  -0.18   0.01    -0.01   0.03  -0.01    -0.00  -0.02   0.02
    11   1     0.16  -0.01   0.01    -0.03   0.02  -0.03    -0.02  -0.02   0.03
    12   1     0.13   0.01  -0.02    -0.10  -0.02  -0.00     0.04   0.01   0.04
    13   1     0.10  -0.05   0.05    -0.11   0.10  -0.05     0.27  -0.18   0.18
    14   1    -0.13   0.09  -0.07     0.09  -0.11   0.06     0.11   0.02  -0.02
    15   1     0.14   0.09  -0.04    -0.05  -0.04   0.02     0.08   0.03  -0.04
    16   6    -0.01  -0.01  -0.02    -0.09  -0.03  -0.04    -0.02  -0.00   0.01
    17   6     0.02   0.01  -0.02     0.06  -0.03  -0.05    -0.09   0.02   0.03
    18   6    -0.04   0.02   0.06     0.09  -0.02   0.00     0.04  -0.01  -0.01
    19   1    -0.07  -0.01  -0.02     0.57   0.10   0.30     0.19   0.02   0.06
    20   1     0.27   0.05   0.13     0.08   0.04   0.02    -0.00   0.03  -0.01
    21   6    -0.01   0.02   0.03     0.01   0.01   0.04     0.10  -0.00   0.03
    22   1    -0.11   0.05   0.10    -0.11   0.03   0.08     0.55  -0.12  -0.30
    23   1    -0.11   0.01   0.07    -0.27   0.08   0.18     0.05   0.00  -0.06
    24   6     0.01  -0.04  -0.11    -0.03  -0.03  -0.08    -0.04  -0.01   0.00
    25   1     0.06   0.06   0.01    -0.12   0.09   0.13    -0.09   0.00   0.06
    26   1     0.23  -0.04  -0.15    -0.29   0.02   0.10    -0.15   0.00   0.04
    27   1     0.09   0.02   0.10    -0.09  -0.06   0.06    -0.10   0.01  -0.11
    28   1    -0.08  -0.04  -0.09    -0.04  -0.00   0.01    -0.46  -0.09  -0.18
    29   1     0.03   0.09   0.24    -0.01   0.14   0.33    -0.05  -0.03  -0.08
    30   1     0.00   0.15   0.39     0.02   0.07   0.16     0.09   0.02   0.07
    31   7     0.01  -0.03  -0.01    -0.02   0.06   0.02     0.01   0.03  -0.04
    32   8    -0.00   0.00  -0.00    -0.00  -0.00   0.00     0.00   0.00   0.00
    33   1     0.01  -0.01  -0.01    -0.02   0.01   0.02     0.03  -0.01  -0.04
                     58                     59                     60
                      A                      A                      A
 Frequencies --   1410.3175              1420.6604              1428.5201
 Red. masses --      1.5364                 1.4396                 1.3766
 Frc consts  --      1.8005                 1.7119                 1.6551
 IR Inten    --     51.7922                 1.9592                 9.8203
  Atom  AN      X      Y      Z        X      Y      Z        X      Y      Z
     1   6    -0.00   0.01   0.00     0.02  -0.04  -0.00     0.01  -0.02  -0.00
     2   6    -0.01  -0.03   0.01     0.02   0.04  -0.02     0.00   0.02   0.00
     3   6     0.03   0.02  -0.02    -0.11  -0.07   0.04    -0.00  -0.00  -0.00
     4   6    -0.02  -0.01  -0.00     0.12   0.02  -0.02     0.03  -0.03   0.01
     5   6    -0.01   0.04  -0.03    -0.01  -0.01   0.02    -0.12   0.07  -0.07
     6   1    -0.05  -0.03   0.02     0.24   0.13  -0.05    -0.06  -0.04  -0.01
     7   1     0.04   0.14  -0.01    -0.12  -0.25   0.03    -0.04  -0.03   0.01
     8   1    -0.02   0.01  -0.02     0.04   0.06  -0.01    -0.04  -0.04  -0.03
     9   1     0.04  -0.08  -0.00    -0.06   0.20   0.00    -0.04   0.06   0.00
    10   1    -0.00   0.01   0.02    -0.03   0.04  -0.08    -0.05   0.04  -0.00
    11   1    -0.00   0.00  -0.01    -0.42   0.01   0.07    -0.20  -0.00   0.01
    12   1     0.08   0.01  -0.01    -0.29  -0.04   0.01     0.11   0.01   0.05
    13   1    -0.01   0.03  -0.02    -0.21   0.14  -0.09     0.38  -0.12   0.28
    14   1     0.08  -0.11   0.08     0.08  -0.01   0.01     0.58  -0.30   0.19
    15   1    -0.16  -0.12   0.06     0.43   0.33  -0.17     0.04  -0.02  -0.03
    16   6    -0.11   0.00  -0.07    -0.03  -0.00  -0.02     0.02   0.01  -0.01
    17   6    -0.08   0.03   0.02    -0.02   0.00   0.01     0.04  -0.01  -0.04
    18   6    -0.01   0.01   0.03     0.00  -0.00   0.00     0.00  -0.00  -0.01
    19   1     0.20   0.03   0.00     0.10   0.02   0.03    -0.17   0.02   0.04
    20   1     0.49   0.11   0.26     0.07   0.02   0.03    -0.09  -0.11   0.02
    21   6    -0.03  -0.00  -0.03    -0.01  -0.01  -0.02    -0.01   0.01   0.01
    22   1     0.08   0.06   0.11     0.06   0.01   0.03    -0.27   0.07   0.17
    23   1     0.46  -0.09  -0.35     0.15   0.02  -0.10    -0.05  -0.04   0.02
    24   6     0.00  -0.02   0.00     0.00   0.00   0.01     0.00  -0.00   0.00
    25   1     0.22   0.03  -0.10     0.06  -0.00  -0.03    -0.04   0.01   0.01
    26   1    -0.03   0.02   0.05    -0.03   0.01   0.02     0.00   0.01   0.02
    27   1     0.20   0.06   0.04     0.06  -0.01   0.03    -0.07   0.04  -0.05
    28   1     0.06   0.00  -0.02     0.06   0.03   0.05     0.07  -0.02  -0.05
    29   1     0.03  -0.03   0.05     0.01  -0.03  -0.00    -0.02   0.05  -0.01
    30   1     0.09  -0.02  -0.01     0.03  -0.02  -0.05    -0.05  -0.01  -0.00
    31   7     0.07  -0.06   0.05     0.01  -0.00   0.02     0.03  -0.01   0.05
    32   8     0.00  -0.00   0.00    -0.00   0.00  -0.00    -0.00   0.00   0.00
    33   1    -0.00   0.00  -0.02    -0.03   0.02   0.02     0.03  -0.01  -0.02
                     61                     62                     63
                      A                      A                      A
 Frequencies --   1439.1720              1485.6772              1488.2483
 Red. masses --      1.3211                 1.0975                 1.0897
 Frc consts  --      1.6122                 1.4272                 1.4220
 IR Inten    --     19.5190                 3.9697                 4.8846
  Atom  AN      X      Y      Z        X      Y      Z        X      Y      Z
     1   6     0.10  -0.11   0.00     0.01   0.01   0.00     0.00  -0.00   0.00
     2   6    -0.04   0.01   0.02    -0.08   0.01  -0.03     0.01  -0.00   0.00
     3   6     0.04   0.01  -0.01    -0.00  -0.00  -0.01     0.00   0.00  -0.00
     4   6    -0.02  -0.01   0.00     0.02  -0.00   0.01    -0.00   0.00  -0.00
     5   6     0.01  -0.00   0.00    -0.01   0.00  -0.00    -0.01  -0.01  -0.00
     6   1    -0.16  -0.11   0.13    -0.02  -0.01   0.07     0.00  -0.00   0.01
     7   1     0.04  -0.11  -0.00     0.63  -0.09  -0.21    -0.06   0.01   0.02
     8   1    -0.04   0.12  -0.01     0.33  -0.03   0.59    -0.03   0.00  -0.06
     9   1    -0.35   0.58   0.05    -0.04  -0.07   0.02     0.00   0.01  -0.00
    10   1    -0.39   0.43  -0.14     0.03  -0.03   0.04     0.00   0.00  -0.01
    11   1     0.10   0.01  -0.04    -0.08   0.04  -0.04     0.02  -0.01   0.01
    12   1     0.03  -0.01  -0.01    -0.04  -0.04  -0.04    -0.00   0.01   0.01
    13   1    -0.01  -0.02  -0.02     0.01   0.01   0.02     0.02   0.12   0.08
    14   1    -0.06   0.00   0.00     0.05   0.00  -0.01     0.09   0.06  -0.08
    15   1    -0.12   0.02   0.08     0.01   0.05  -0.00    -0.01   0.00   0.01
    16   6    -0.01  -0.00  -0.00     0.00  -0.00   0.00    -0.01  -0.01   0.02
    17   6    -0.00   0.00   0.00     0.00   0.00   0.00     0.00   0.01   0.00
    18   6     0.00   0.00   0.00    -0.00  -0.01  -0.00    -0.03  -0.06  -0.03
    19   1     0.03  -0.00  -0.00     0.00  -0.00  -0.00     0.13  -0.09  -0.19
    20   1     0.02   0.02   0.00    -0.00   0.00  -0.01    -0.01   0.19  -0.17
    21   6     0.00  -0.00   0.00     0.00  -0.00  -0.00     0.02   0.01  -0.02
    22   1     0.03  -0.00  -0.01    -0.00  -0.01  -0.03    -0.07  -0.03  -0.10
    23   1     0.00   0.00  -0.00     0.01  -0.03  -0.00    -0.00  -0.14  -0.00
    24   6    -0.00  -0.00  -0.00     0.00  -0.00   0.00     0.00  -0.01  -0.00
    25   1     0.01  -0.00  -0.00     0.00   0.05  -0.00     0.07   0.59  -0.04
    26   1    -0.00  -0.00  -0.00     0.03   0.01   0.05     0.33   0.11   0.48
    27   1     0.01   0.00   0.00     0.00  -0.00   0.00    -0.03  -0.13   0.10
    28   1    -0.01  -0.00  -0.00    -0.01   0.00   0.00    -0.09   0.07   0.12
    29   1     0.00  -0.00   0.01    -0.01   0.01  -0.01    -0.04   0.07  -0.05
    30   1     0.01   0.00   0.01    -0.01  -0.00   0.00    -0.09   0.01   0.05
    31   7     0.00   0.00  -0.00     0.00  -0.00  -0.00     0.00   0.00   0.01
    32   8    -0.00   0.01  -0.02     0.00  -0.01  -0.01    -0.00  -0.00   0.00
    33   1    -0.06   0.06   0.07    -0.13   0.09   0.11    -0.00   0.00  -0.00
                     64                     65                     66
                      A                      A                      A
 Frequencies --   1494.5124              1495.3092              1501.6720
 Red. masses --      1.0863                 1.0932                 1.0797
 Frc consts  --      1.4296                 1.4402                 1.4345
 IR Inten    --      9.8816                 9.4030                 9.3935
  Atom  AN      X      Y      Z        X      Y      Z        X      Y      Z
     1   6    -0.00  -0.00  -0.00     0.00  -0.00  -0.00    -0.00  -0.01   0.00
     2   6    -0.00   0.00  -0.00    -0.00   0.00   0.00    -0.01  -0.01  -0.00
     3   6     0.00   0.00   0.00     0.00   0.01   0.00    -0.01   0.01   0.00
     4   6    -0.00   0.00   0.01    -0.00  -0.00   0.00    -0.01   0.01  -0.07
     5   6     0.01  -0.00   0.00    -0.02  -0.02  -0.00     0.00  -0.00  -0.01
     6   1    -0.02  -0.01  -0.03    -0.03  -0.01  -0.03     0.01   0.02  -0.08
     7   1     0.00  -0.01  -0.00     0.02  -0.00  -0.01     0.07   0.00  -0.03
     8   1     0.00  -0.00   0.00     0.01  -0.00   0.02     0.04   0.02   0.06
     9   1    -0.02  -0.03   0.00    -0.02  -0.02   0.00     0.05   0.05  -0.01
    10   1    -0.03   0.01   0.05    -0.02   0.01   0.04    -0.01   0.03  -0.07
    11   1     0.01   0.08  -0.08     0.02   0.01  -0.02     0.14  -0.46   0.48
    12   1    -0.01  -0.06  -0.09    -0.00  -0.01  -0.01     0.05   0.38   0.54
    13   1    -0.01  -0.04  -0.03     0.06   0.19   0.15    -0.02   0.03  -0.02
    14   1    -0.07   0.01  -0.00     0.17   0.12  -0.14    -0.00  -0.01   0.00
    15   1     0.01  -0.03  -0.01     0.00  -0.05  -0.01     0.05  -0.05  -0.04
    16   6     0.02   0.01  -0.03    -0.00  -0.01   0.04     0.00   0.00  -0.01
    17   6    -0.03  -0.05  -0.03    -0.01  -0.03  -0.03    -0.00  -0.01  -0.01
    18   6    -0.01  -0.02  -0.02    -0.00   0.01   0.00    -0.00  -0.00  -0.00
    19   1    -0.12   0.11   0.26     0.06  -0.13  -0.29    -0.04   0.04   0.09
    20   1    -0.03  -0.25   0.17     0.00   0.25  -0.18    -0.00  -0.09   0.06
    21   6     0.00  -0.01   0.01    -0.00   0.01  -0.01     0.00   0.00  -0.01
    22   1     0.31   0.10   0.43     0.10   0.08   0.30     0.03   0.02   0.07
    23   1     0.02   0.55  -0.02     0.01   0.32  -0.01    -0.01   0.08   0.00
    24   6     0.01  -0.00   0.01    -0.04   0.03  -0.01    -0.00   0.00  -0.00
    25   1     0.04   0.25  -0.03    -0.04  -0.08   0.02     0.01   0.03  -0.01
    26   1     0.13   0.06   0.23    -0.01  -0.02  -0.09     0.02   0.01   0.03
    27   1    -0.01   0.05  -0.06    -0.05  -0.11   0.08    -0.01  -0.07   0.05
    28   1     0.04  -0.03  -0.05    -0.01   0.07   0.13    -0.04   0.04   0.07
    29   1    -0.04   0.08  -0.05     0.15  -0.38   0.15     0.01  -0.02   0.01
    30   1    -0.10  -0.02  -0.02     0.44   0.05  -0.05     0.02   0.00  -0.00
    31   7    -0.00  -0.00  -0.02    -0.00  -0.01   0.00     0.00  -0.00   0.00
    32   8     0.00   0.00   0.00     0.00   0.00   0.00    -0.00  -0.00   0.00
    33   1     0.04  -0.03  -0.02     0.03  -0.02  -0.02    -0.01   0.03  -0.04
                     67                     68                     69
                      A                      A                      A
 Frequencies --   1506.3303              1509.2890              1512.9666
 Red. masses --      1.0855                 1.0915                 1.1031
 Frc consts  --      1.4511                 1.4649                 1.4878
 IR Inten    --     14.2175                33.1436                 6.8195
  Atom  AN      X      Y      Z        X      Y      Z        X      Y      Z
     1   6    -0.00   0.00   0.00    -0.01   0.02   0.03    -0.00  -0.00  -0.00
     2   6     0.00   0.00   0.00     0.01  -0.01  -0.00    -0.00   0.00  -0.00
     3   6     0.00  -0.00  -0.00     0.01  -0.04  -0.06    -0.01  -0.00   0.01
     4   6    -0.00  -0.00   0.01    -0.01  -0.01  -0.01     0.01   0.00  -0.01
     5   6     0.01   0.01  -0.00    -0.01   0.00  -0.00     0.02   0.03  -0.00
     6   1     0.01  -0.00   0.02     0.20   0.02   0.56     0.00   0.01  -0.05
     7   1    -0.01  -0.00   0.00    -0.05   0.06   0.02     0.01  -0.01  -0.00
     8   1    -0.01  -0.01  -0.01    -0.03  -0.04  -0.05     0.01   0.01   0.01
     9   1     0.00  -0.00   0.00     0.19   0.09  -0.01     0.00   0.00  -0.00
    10   1     0.01  -0.01  -0.00     0.16  -0.07  -0.26     0.00  -0.00  -0.00
    11   1    -0.02   0.07  -0.07     0.04  -0.03   0.02    -0.03  -0.03   0.04
    12   1     0.00  -0.06  -0.08     0.05   0.03   0.03     0.01   0.03   0.04
    13   1     0.03  -0.15  -0.04     0.04   0.04   0.05    -0.08  -0.25  -0.21
    14   1    -0.09  -0.06   0.06     0.05   0.02  -0.03    -0.18  -0.21   0.22
    15   1    -0.01   0.03   0.01    -0.25   0.52   0.20     0.04  -0.02  -0.02
    16   6     0.02   0.01  -0.04     0.00   0.00   0.00     0.00  -0.00   0.01
    17   6     0.01   0.02   0.01    -0.00  -0.01  -0.00     0.01   0.00  -0.00
    18   6    -0.01  -0.01  -0.01    -0.00  -0.00  -0.00    -0.01  -0.02  -0.02
    19   1    -0.17   0.14   0.32    -0.02   0.00   0.01     0.02  -0.03  -0.06
    20   1    -0.02  -0.31   0.21    -0.00  -0.02   0.01    -0.04   0.05  -0.07
    21   6     0.02   0.01  -0.04    -0.00  -0.00   0.01    -0.02  -0.01   0.05
    22   1    -0.09  -0.03  -0.14     0.04   0.01   0.05    -0.06  -0.01  -0.05
    23   1    -0.01  -0.17   0.00    -0.00   0.07   0.00    -0.04  -0.06   0.03
    24   6    -0.04   0.02  -0.01    -0.01   0.00   0.00    -0.04   0.02  -0.01
    25   1     0.02   0.09  -0.02    -0.01   0.01   0.00    -0.01   0.20  -0.00
    26   1     0.05   0.02   0.08     0.01   0.00   0.01     0.11   0.04   0.17
    27   1    -0.05  -0.29   0.23    -0.00   0.05  -0.04     0.03   0.34  -0.26
    28   1    -0.18   0.17   0.31     0.03  -0.03  -0.05     0.18  -0.20  -0.36
    29   1     0.12  -0.32   0.11     0.01  -0.04   0.02     0.10  -0.30   0.13
    30   1     0.37   0.04  -0.03     0.05   0.00  -0.01     0.36   0.04  -0.03
    31   7     0.00   0.01  -0.00    -0.00  -0.00  -0.00    -0.00   0.01   0.00
    32   8     0.00  -0.00  -0.00    -0.00  -0.02  -0.01    -0.00  -0.00   0.00
    33   1    -0.01   0.00   0.01    -0.18   0.13   0.14     0.00   0.00  -0.00
                     70                     71                     72
                      A                      A                      A
 Frequencies --   1521.0384              1529.4638              1534.9551
 Red. masses --      1.0727                 1.1079                 1.1449
 Frc consts  --      1.4623                 1.5270                 1.5893
 IR Inten    --     20.2921                 2.8427                64.8914
  Atom  AN      X      Y      Z        X      Y      Z        X      Y      Z
     1   6     0.03   0.01  -0.05     0.03   0.02  -0.01    -0.06  -0.05   0.01
     2   6     0.00   0.01  -0.00     0.00  -0.00   0.01    -0.01   0.01  -0.01
     3   6    -0.01  -0.03  -0.02     0.00   0.01   0.01     0.00  -0.00  -0.01
     4   6    -0.00  -0.00  -0.01    -0.00   0.00  -0.00    -0.00   0.00  -0.00
     5   6     0.00   0.01  -0.00    -0.01  -0.06   0.01     0.00  -0.03   0.01
     6   1     0.11   0.01   0.29    -0.03  -0.01  -0.07     0.02   0.00   0.11
     7   1    -0.02  -0.04   0.00    -0.05   0.00   0.02     0.11  -0.01  -0.04
     8   1    -0.00   0.02  -0.02    -0.03   0.04  -0.06     0.06  -0.05   0.12
     9   1    -0.44  -0.33   0.04    -0.22  -0.07   0.03     0.33   0.09  -0.07
    10   1    -0.17   0.02   0.59     0.04  -0.03   0.15    -0.20   0.12  -0.13
    11   1     0.02  -0.06   0.06     0.04  -0.02   0.01     0.02   0.02  -0.03
    12   1     0.02   0.05   0.07    -0.03   0.01   0.02    -0.03  -0.01  -0.01
    13   1    -0.01  -0.04  -0.04     0.01   0.43   0.23    -0.02   0.21   0.08
    14   1    -0.03  -0.05   0.04     0.21   0.30  -0.31     0.08   0.13  -0.13
    15   1    -0.08   0.30   0.08     0.01  -0.08  -0.02    -0.05   0.09   0.04
    16   6    -0.00  -0.00   0.00     0.01   0.01  -0.03     0.00   0.00  -0.01
    17   6    -0.00  -0.00  -0.00     0.00   0.02   0.02     0.00   0.01   0.01
    18   6    -0.00   0.00   0.00    -0.00  -0.00  -0.00    -0.00  -0.00   0.00
    19   1     0.02  -0.01  -0.02    -0.09   0.10   0.21    -0.02   0.04   0.09
    20   1     0.00   0.02  -0.02     0.02  -0.20   0.16     0.01  -0.08   0.06
    21   6     0.00   0.00  -0.00    -0.01  -0.01   0.03    -0.01  -0.00   0.01
    22   1    -0.02   0.00   0.01    -0.04  -0.04  -0.15    -0.08  -0.02  -0.07
    23   1    -0.01  -0.01   0.00    -0.01  -0.14   0.02    -0.01  -0.09   0.01
    24   6     0.00  -0.00  -0.00    -0.02   0.01   0.00    -0.01   0.00  -0.00
    25   1     0.00  -0.00  -0.00     0.02   0.05  -0.01     0.01   0.02  -0.01
    26   1    -0.00  -0.00  -0.00     0.01   0.01   0.05     0.00   0.00   0.02
    27   1    -0.01  -0.02   0.02     0.04   0.21  -0.16     0.02   0.09  -0.07
    28   1    -0.01   0.01   0.02     0.13  -0.12  -0.21     0.08  -0.05  -0.09
    29   1    -0.00   0.01  -0.00     0.03  -0.10   0.05     0.01  -0.04   0.02
    30   1    -0.01   0.00   0.00     0.12   0.01  -0.03     0.05   0.00  -0.01
    31   7     0.00   0.00   0.01    -0.00  -0.01  -0.01    -0.01   0.00   0.00
    32   8     0.01   0.02   0.01    -0.00  -0.01  -0.01     0.01   0.04   0.04
    33   1     0.19  -0.13  -0.16    -0.18   0.13   0.14     0.51  -0.37  -0.42
                     73                     74                     75
                      A                      A                      A
 Frequencies --   2977.4627              3029.9871              3044.4181
 Red. masses --      1.0703                 1.0657                 1.0664
 Frc consts  --      5.5907                 5.7647                 5.8234
 IR Inten    --    129.5460                80.3688                46.4297
  Atom  AN      X      Y      Z        X      Y      Z        X      Y      Z
     1   6    -0.00   0.01  -0.07     0.00   0.00   0.00     0.00   0.00   0.00
     2   6    -0.00  -0.00   0.00     0.00  -0.00   0.00    -0.01   0.00   0.01
     3   6    -0.00   0.00   0.00    -0.00  -0.00  -0.00    -0.02  -0.02  -0.07
     4   6    -0.00   0.00  -0.00     0.00  -0.01   0.01    -0.00   0.00  -0.00
     5   6     0.00   0.00  -0.00     0.05   0.04  -0.03    -0.00  -0.00   0.00
     6   1     0.00  -0.00   0.00    -0.01   0.02   0.00    -0.20   0.36   0.02
     7   1    -0.01  -0.00  -0.03    -0.00  -0.00  -0.02    -0.00   0.00   0.00
     8   1     0.04  -0.01  -0.03    -0.01   0.00   0.01     0.12  -0.04  -0.08
     9   1     0.15   0.03   0.96    -0.00  -0.00  -0.01     0.00  -0.00  -0.00
    10   1    -0.15  -0.14  -0.06    -0.00  -0.00  -0.00    -0.01  -0.01  -0.00
    11   1    -0.00  -0.00   0.00    -0.00  -0.03  -0.02    -0.00   0.01   0.00
    12   1     0.00  -0.00   0.00    -0.01   0.09  -0.05     0.01  -0.04   0.02
    13   1    -0.01  -0.00   0.01    -0.56  -0.27   0.65     0.05   0.02  -0.05
    14   1    -0.00  -0.00  -0.00    -0.01  -0.23  -0.28     0.00  -0.01  -0.01
    15   1    -0.00   0.00  -0.01     0.03  -0.01   0.06     0.42  -0.15   0.77
    16   6    -0.00  -0.00   0.00     0.00   0.00  -0.00    -0.00  -0.00  -0.00
    17   6    -0.00   0.00   0.00     0.00   0.01   0.00     0.00  -0.00   0.00
    18   6     0.00   0.00   0.00    -0.00  -0.00  -0.00     0.00   0.00   0.00
    19   1     0.00   0.01  -0.00    -0.00  -0.06   0.02     0.00  -0.00   0.00
    20   1     0.00  -0.00  -0.00    -0.02   0.02   0.03     0.00   0.00   0.00
    21   6     0.00  -0.00  -0.00    -0.00  -0.01   0.01     0.00   0.00  -0.00
    22   1    -0.00   0.00  -0.00    -0.00  -0.07   0.03     0.00   0.00  -0.00
    23   1    -0.00  -0.00  -0.00    -0.03   0.00  -0.04    -0.00   0.00  -0.00
    24   6     0.00  -0.00   0.00     0.00  -0.00  -0.00     0.00  -0.00   0.00
    25   1    -0.00   0.00  -0.00     0.01  -0.00   0.01    -0.00   0.00  -0.00
    26   1    -0.00  -0.00   0.00    -0.00   0.04  -0.01    -0.00  -0.00   0.00
    27   1    -0.00   0.00   0.00     0.02  -0.04  -0.03    -0.00   0.01   0.00
    28   1     0.00  -0.00   0.00     0.01   0.12  -0.06    -0.00  -0.01   0.01
    29   1    -0.00  -0.00   0.00    -0.01  -0.01   0.00     0.00   0.00  -0.00
    30   1    -0.00   0.00  -0.00     0.00   0.00  -0.00    -0.00   0.00  -0.00
    31   7     0.00   0.00   0.00    -0.00   0.00  -0.00    -0.00  -0.00   0.00
    32   8     0.00  -0.00  -0.00    -0.00  -0.00  -0.00     0.00  -0.00  -0.00
    33   1     0.02   0.01   0.01     0.01   0.01   0.01     0.00   0.00  -0.00
                     76                     77                     78
                      A                      A                      A
 Frequencies --   3051.0746              3051.1652              3051.9985
 Red. masses --      1.0634                 1.0661                 1.0673
 Frc consts  --      5.8326                 5.8479                 5.8575
 IR Inten    --     59.9634                13.9258                48.5232
  Atom  AN      X      Y      Z        X      Y      Z        X      Y      Z
     1   6     0.01   0.01   0.01     0.00   0.00   0.00     0.00   0.00   0.00
     2   6    -0.06   0.01  -0.02    -0.02   0.00  -0.01    -0.01   0.00  -0.00
     3   6     0.01  -0.01   0.01     0.00  -0.00   0.00     0.00  -0.00   0.00
     4   6     0.00   0.00   0.00     0.00   0.00   0.00     0.00  -0.00   0.00
     5   6     0.00  -0.00  -0.00    -0.00  -0.00   0.00     0.00   0.00  -0.00
     6   1    -0.03   0.06   0.01    -0.01   0.02   0.00    -0.01   0.01   0.00
     7   1     0.16   0.03   0.61     0.07   0.01   0.25     0.02   0.00   0.09
     8   1     0.51  -0.14  -0.34     0.21  -0.06  -0.14     0.07  -0.02  -0.05
     9   1    -0.01   0.00  -0.04    -0.00   0.00  -0.02    -0.00   0.00  -0.02
    10   1    -0.11  -0.10  -0.03    -0.05  -0.04  -0.01    -0.02  -0.02  -0.01
    11   1    -0.00  -0.03  -0.02    -0.00  -0.01  -0.01    -0.00  -0.01  -0.01
    12   1    -0.00   0.01  -0.01    -0.00   0.01  -0.00    -0.00   0.02  -0.01
    13   1    -0.01  -0.01   0.01     0.00   0.00  -0.00    -0.03  -0.02   0.04
    14   1     0.00   0.01   0.01     0.00   0.00   0.00    -0.00  -0.01  -0.01
    15   1    -0.06   0.02  -0.11    -0.03   0.01  -0.05    -0.01   0.00  -0.01
    16   6     0.00   0.00  -0.00     0.00   0.01  -0.01    -0.01  -0.04   0.04
    17   6    -0.00  -0.00  -0.00     0.00   0.00   0.00     0.00   0.01   0.00
    18   6    -0.00  -0.01   0.00    -0.00   0.01  -0.00     0.01   0.04  -0.00
    19   1    -0.00  -0.06   0.02     0.00  -0.11   0.04    -0.00   0.70  -0.27
    20   1    -0.01   0.01   0.01    -0.03   0.05   0.05     0.13  -0.17  -0.18
    21   6     0.00  -0.00  -0.00    -0.00   0.01   0.00    -0.00  -0.00   0.00
    22   1    -0.00   0.02  -0.01     0.00  -0.02   0.01    -0.00  -0.18   0.06
    23   1     0.01  -0.00   0.01    -0.01   0.00  -0.02    -0.05   0.01  -0.07
    24   6    -0.01   0.02  -0.01     0.03  -0.05   0.02    -0.00  -0.00  -0.00
    25   1     0.01  -0.00   0.02    -0.00   0.00  -0.01    -0.09   0.02  -0.14
    26   1     0.00   0.14  -0.04    -0.00  -0.18   0.05     0.00  -0.47   0.15
    27   1    -0.01   0.02   0.02     0.04  -0.05  -0.05     0.01  -0.02  -0.02
    28   1     0.00   0.02  -0.01    -0.00  -0.04   0.02     0.00   0.07  -0.03
    29   1     0.12   0.05  -0.03    -0.31  -0.13   0.07     0.06   0.02  -0.01
    30   1     0.03  -0.31   0.12    -0.06   0.76  -0.29    -0.00  -0.02   0.01
    31   7    -0.00   0.00  -0.00     0.00   0.00  -0.00     0.00   0.00   0.00
    32   8     0.00   0.00   0.00    -0.00   0.00  -0.00    -0.00  -0.00  -0.00
    33   1    -0.00  -0.00  -0.00     0.00   0.00   0.00     0.01   0.01   0.00
                     79                     80                     81
                      A                      A                      A
 Frequencies --   3055.5473              3059.7037              3064.9173
 Red. masses --      1.0620                 1.0665                 1.0626
 Frc consts  --      5.8417                 5.8827                 5.8810
 IR Inten    --     64.0327                54.8220                40.0681
  Atom  AN      X      Y      Z        X      Y      Z        X      Y      Z
     1   6     0.00   0.00   0.00     0.00   0.00   0.00    -0.00  -0.00  -0.00
     2   6    -0.00   0.00  -0.00    -0.00   0.00  -0.00     0.00   0.00   0.00
     3   6     0.00  -0.00  -0.00    -0.00  -0.00  -0.00     0.00  -0.00  -0.00
     4   6     0.00  -0.00   0.00     0.00  -0.00   0.00    -0.00   0.00  -0.00
     5   6    -0.00  -0.00  -0.00     0.00   0.00  -0.00    -0.01  -0.01   0.00
     6   1    -0.00   0.00   0.00    -0.00   0.00   0.00    -0.01   0.01   0.00
     7   1     0.00   0.00   0.00     0.00   0.00   0.00    -0.00  -0.00  -0.01
     8   1     0.00  -0.00  -0.00     0.00  -0.00  -0.00    -0.00   0.00   0.00
     9   1    -0.00  -0.00  -0.00    -0.00  -0.00  -0.01     0.00   0.00   0.01
    10   1    -0.00  -0.00  -0.00    -0.01  -0.01  -0.00     0.01   0.01   0.00
    11   1    -0.00  -0.01  -0.00    -0.00  -0.03  -0.03     0.00   0.02   0.01
    12   1    -0.00   0.01  -0.00    -0.01   0.05  -0.03     0.01  -0.05   0.03
    13   1    -0.00  -0.00   0.00    -0.06  -0.03   0.07     0.07   0.03  -0.08
    14   1     0.00   0.02   0.02     0.00  -0.01  -0.01     0.00   0.06   0.07
    15   1     0.00  -0.00   0.00     0.00  -0.00   0.01     0.00  -0.00   0.00
    16   6    -0.01  -0.02   0.03    -0.00  -0.01   0.01     0.00   0.00  -0.00
    17   6     0.00   0.01   0.00    -0.02  -0.07  -0.00    -0.00   0.01  -0.01
    18   6    -0.02  -0.05  -0.02    -0.00   0.00  -0.00     0.00  -0.00   0.00
    19   1    -0.00   0.41  -0.15    -0.00   0.19  -0.07     0.00  -0.06   0.02
    20   1     0.12  -0.17  -0.18     0.03  -0.04  -0.05    -0.00   0.00   0.00
    21   6    -0.00   0.00  -0.00    -0.00   0.01   0.01    -0.02  -0.03   0.06
    22   1    -0.00  -0.08   0.03     0.02   0.82  -0.28    -0.00  -0.06   0.02
    23   1    -0.02   0.00  -0.04     0.22  -0.03   0.33     0.04  -0.00   0.06
    24   6     0.01  -0.01   0.00     0.00  -0.00   0.00     0.01   0.01  -0.00
    25   1     0.22  -0.03   0.38     0.01  -0.00   0.02     0.00   0.00   0.00
    26   1    -0.00   0.65  -0.21    -0.00  -0.04   0.01    -0.00   0.04  -0.01
    27   1     0.00  -0.00  -0.00     0.05  -0.09  -0.09     0.22  -0.38  -0.37
    28   1    -0.00  -0.02   0.01    -0.00  -0.02   0.01     0.01   0.71  -0.32
    29   1    -0.15  -0.06   0.03    -0.00  -0.00   0.00    -0.11  -0.04   0.03
    30   1    -0.01   0.16  -0.06    -0.01   0.04  -0.01     0.01  -0.05   0.02
    31   7     0.00   0.00   0.00     0.00  -0.00  -0.00    -0.00  -0.00  -0.00
    32   8    -0.00  -0.00  -0.00    -0.00  -0.00  -0.00     0.00   0.00   0.00
    33   1     0.00   0.00   0.00     0.01   0.01   0.00    -0.00  -0.00  -0.00
                     82                     83                     84
                      A                      A                      A
 Frequencies --   3074.3039              3086.5472              3095.6071
 Red. masses --      1.0644                 1.0926                 1.0983
 Frc consts  --      5.9274                 6.1328                 6.2010
 IR Inten    --     38.6321               140.3147                45.6059
  Atom  AN      X      Y      Z        X      Y      Z        X      Y      Z
     1   6    -0.00  -0.00  -0.00    -0.06  -0.06  -0.03     0.00   0.01   0.00
     2   6     0.00  -0.00  -0.00    -0.02   0.00   0.01     0.01  -0.00  -0.00
     3   6    -0.01   0.01  -0.01     0.01  -0.01   0.00     0.02  -0.03   0.01
     4   6     0.02  -0.02   0.06     0.00   0.00   0.00    -0.00   0.03   0.00
     5   6    -0.01  -0.01  -0.01     0.00  -0.00  -0.00     0.01  -0.03  -0.07
     6   1     0.07  -0.14  -0.01    -0.07   0.12   0.01    -0.17   0.32   0.03
     7   1     0.00  -0.00   0.01    -0.01  -0.00  -0.02    -0.01  -0.00  -0.03
     8   1    -0.01   0.00   0.01     0.19  -0.05  -0.12    -0.07   0.02   0.04
     9   1     0.00  -0.00   0.01     0.02  -0.01   0.17    -0.00   0.00  -0.01
    10   1     0.01   0.01   0.00     0.65   0.65   0.18    -0.06  -0.06  -0.02
    11   1    -0.06  -0.46  -0.36    -0.00  -0.02  -0.01    -0.02  -0.14  -0.12
    12   1    -0.12   0.64  -0.38     0.00  -0.00   0.00     0.03  -0.18   0.11
    13   1     0.04   0.02  -0.04    -0.02  -0.01   0.02    -0.21  -0.11   0.23
    14   1     0.01   0.12   0.14     0.00   0.02   0.02     0.06   0.51   0.60
    15   1     0.05  -0.02   0.10    -0.04   0.01  -0.07    -0.06   0.02  -0.11
    16   6     0.00   0.00  -0.00    -0.00  -0.00   0.00    -0.00   0.01   0.00
    17   6     0.00   0.00  -0.00     0.00  -0.00   0.00     0.00  -0.00   0.00
    18   6     0.00  -0.00   0.00    -0.00   0.00  -0.00     0.00   0.00   0.00
    19   1     0.00  -0.03   0.01    -0.00   0.01  -0.00    -0.00  -0.04   0.02
    20   1    -0.00   0.00   0.00     0.00  -0.00  -0.00     0.03  -0.04  -0.04
    21   6    -0.00  -0.00   0.00     0.00   0.00  -0.00     0.00  -0.01  -0.00
    22   1    -0.00  -0.05   0.02     0.00   0.01  -0.00     0.00   0.01  -0.00
    23   1    -0.01   0.00  -0.01     0.00  -0.00   0.00    -0.02   0.00  -0.03
    24   6     0.00   0.00  -0.00    -0.00  -0.00   0.00    -0.00  -0.00   0.00
    25   1    -0.01   0.00  -0.01     0.00  -0.00   0.01    -0.02   0.00  -0.03
    26   1     0.00   0.00  -0.00     0.00  -0.01   0.00     0.00  -0.01   0.00
    27   1     0.00  -0.00  -0.00    -0.00   0.00   0.00    -0.03   0.05   0.06
    28   1    -0.00   0.03  -0.01    -0.00  -0.01   0.01     0.00   0.01  -0.00
    29   1    -0.01  -0.00   0.00     0.01   0.00  -0.00     0.01   0.00  -0.00
    30   1     0.00  -0.01   0.00    -0.00   0.00  -0.00    -0.00   0.01  -0.00
    31   7    -0.00  -0.00  -0.00    -0.00  -0.00  -0.00     0.00   0.00  -0.00
    32   8     0.00   0.00   0.00     0.00   0.00   0.00    -0.00  -0.00  -0.00
    33   1    -0.01  -0.01  -0.00    -0.02  -0.03  -0.01     0.00   0.00   0.00
                     85                     86                     87
                      A                      A                      A
 Frequencies --   3101.4167              3105.1079              3110.6664
 Red. masses --      1.1040                 1.0966                 1.0990
 Frc consts  --      6.2564                 6.2295                 6.2655
 IR Inten    --     77.8134                58.0872                73.0884
  Atom  AN      X      Y      Z        X      Y      Z        X      Y      Z
     1   6    -0.01  -0.01  -0.01     0.01   0.01   0.00    -0.00  -0.00  -0.00
     2   6     0.03  -0.01  -0.09     0.01  -0.00   0.00    -0.00  -0.00  -0.00
     3   6    -0.00  -0.00  -0.01     0.04  -0.06   0.02     0.00  -0.00   0.00
     4   6    -0.00   0.01   0.00     0.00   0.01   0.02     0.00  -0.00  -0.00
     5   6    -0.00   0.00   0.00    -0.01   0.02   0.04    -0.00   0.00   0.00
     6   1    -0.02   0.03   0.00    -0.35   0.66   0.07    -0.00   0.00   0.00
     7   1     0.20   0.03   0.69    -0.02  -0.01  -0.09     0.00   0.00   0.00
     8   1    -0.54   0.14   0.34    -0.08   0.02   0.05    -0.00   0.00   0.00
     9   1     0.01  -0.00   0.09    -0.00   0.00  -0.02     0.00  -0.00   0.00
    10   1     0.11   0.11   0.03    -0.07  -0.07  -0.02     0.00   0.00   0.00
    11   1    -0.01  -0.04  -0.03    -0.03  -0.23  -0.19     0.00   0.01   0.01
    12   1     0.01  -0.05   0.03    -0.01   0.06  -0.03    -0.00   0.01  -0.01
    13   1     0.01   0.00  -0.01     0.11   0.05  -0.12     0.02   0.01  -0.02
    14   1    -0.00  -0.03  -0.03    -0.03  -0.26  -0.30    -0.00  -0.02  -0.03
    15   1     0.05  -0.01   0.08    -0.15   0.04  -0.29    -0.00   0.00  -0.00
    16   6     0.00  -0.00  -0.00     0.00  -0.01  -0.00     0.00  -0.01  -0.00
    17   6     0.00  -0.00   0.00    -0.00   0.00  -0.00    -0.01  -0.00  -0.01
    18   6    -0.00  -0.00  -0.00    -0.00  -0.00  -0.00    -0.00   0.01  -0.00
    19   1     0.00   0.00  -0.00     0.00   0.02  -0.01    -0.00   0.04  -0.02
    20   1    -0.00   0.00   0.00    -0.03   0.04   0.04    -0.04   0.05   0.06
    21   6    -0.00   0.00   0.00    -0.00   0.00   0.00     0.02  -0.07  -0.02
    22   1    -0.00   0.00  -0.00    -0.00  -0.02   0.01     0.00   0.04  -0.02
    23   1    -0.00  -0.00  -0.00     0.01  -0.00   0.02     0.09  -0.01   0.13
    24   6    -0.00   0.00  -0.00     0.00   0.00  -0.00     0.04   0.02  -0.01
    25   1     0.00  -0.00   0.00     0.00  -0.00   0.01     0.02  -0.00   0.04
    26   1    -0.00   0.00  -0.00    -0.00   0.01  -0.00    -0.00  -0.07   0.02
    27   1     0.00  -0.00  -0.00     0.02  -0.03  -0.03    -0.28   0.45   0.47
    28   1    -0.00  -0.00   0.00    -0.00  -0.01   0.01     0.01   0.38  -0.18
    29   1     0.00   0.00  -0.00    -0.01  -0.00   0.00    -0.46  -0.17   0.09
    30   1     0.00  -0.00   0.00     0.00  -0.01   0.00     0.02  -0.11   0.04
    31   7    -0.00  -0.00   0.00     0.00  -0.00   0.00     0.00   0.00   0.00
    32   8    -0.00   0.00   0.00     0.00  -0.00  -0.00    -0.00  -0.00  -0.00
    33   1    -0.00  -0.00  -0.00    -0.00   0.00   0.00     0.00   0.00   0.00
                     88                     89                     90
                      A                      A                      A
 Frequencies --   3113.2268              3116.9692              3121.9192
 Red. masses --      1.0979                 1.1022                 1.1013
 Frc consts  --      6.2693                 6.3093                 6.3238
 IR Inten    --     84.1578                78.8969                36.2807
  Atom  AN      X      Y      Z        X      Y      Z        X      Y      Z
     1   6     0.00   0.00   0.00    -0.00  -0.00  -0.00    -0.00  -0.00   0.00
     2   6     0.00  -0.00   0.00     0.00  -0.00  -0.00    -0.00   0.00   0.00
     3   6    -0.00   0.00  -0.00     0.00  -0.00   0.00    -0.00   0.01  -0.00
     4   6     0.00   0.00   0.00     0.00  -0.00  -0.00    -0.00   0.01   0.00
     5   6    -0.00  -0.00  -0.00    -0.00   0.00   0.01     0.00  -0.00  -0.01
     6   1     0.00  -0.00  -0.00    -0.01   0.02   0.00     0.03  -0.06  -0.01
     7   1    -0.00  -0.00  -0.00     0.00   0.00   0.00    -0.00  -0.00  -0.01
     8   1    -0.00   0.00   0.00    -0.00   0.00   0.00     0.01  -0.00  -0.01
     9   1    -0.00   0.00   0.00     0.00   0.00   0.00    -0.00  -0.00  -0.00
    10   1    -0.01  -0.01  -0.00     0.00   0.00   0.00     0.00   0.00   0.00
    11   1    -0.00  -0.02  -0.02     0.00   0.02   0.01    -0.01  -0.08  -0.07
    12   1     0.00  -0.01   0.01    -0.00   0.02  -0.01     0.02  -0.09   0.06
    13   1     0.00   0.00  -0.00     0.02   0.01  -0.02    -0.02  -0.01   0.02
    14   1     0.00   0.01   0.01    -0.00  -0.04  -0.04     0.00   0.05   0.05
    15   1     0.00  -0.00   0.00    -0.00   0.00  -0.01     0.01  -0.00   0.02
    16   6     0.00  -0.00  -0.01    -0.01   0.01   0.01     0.03  -0.07  -0.04
    17   6    -0.00   0.00  -0.01    -0.01   0.00  -0.02    -0.01   0.01  -0.02
    18   6    -0.03   0.03  -0.06     0.02  -0.02   0.04     0.00  -0.01   0.01
    19   1    -0.00  -0.05   0.02     0.00  -0.04   0.01     0.00   0.35  -0.14
    20   1    -0.05   0.06   0.07     0.11  -0.13  -0.15    -0.39   0.47   0.55
    21   6     0.00  -0.02  -0.00     0.01  -0.04  -0.01    -0.00   0.00   0.00
    22   1    -0.00  -0.04   0.01    -0.00  -0.04   0.01    -0.00  -0.12   0.04
    23   1     0.06  -0.01   0.10     0.12  -0.01   0.18     0.14  -0.01   0.20
    24   6    -0.03  -0.02   0.01    -0.04  -0.04   0.02    -0.01  -0.01   0.00
    25   1     0.39  -0.03   0.67    -0.20   0.02  -0.35    -0.06   0.01  -0.11
    26   1    -0.01  -0.31   0.09     0.00   0.25  -0.07     0.00   0.16  -0.05
    27   1    -0.05   0.08   0.08    -0.12   0.20   0.21     0.01  -0.02  -0.02
    28   1     0.00   0.14  -0.07     0.01   0.28  -0.13    -0.00  -0.03   0.01
    29   1     0.42   0.15  -0.08     0.53   0.19  -0.11     0.10   0.03  -0.02
    30   1    -0.01   0.11  -0.04    -0.04   0.33  -0.12    -0.01   0.05  -0.02
    31   7    -0.00  -0.00   0.00    -0.00   0.00  -0.00     0.00  -0.00  -0.00
    32   8     0.00   0.00   0.00    -0.00  -0.00  -0.00     0.00   0.00   0.00
    33   1    -0.00  -0.00  -0.00     0.00   0.00   0.00    -0.00  -0.00  -0.00
                     91                     92                     93
                      A                      A                      A
 Frequencies --   3125.3160              3126.6389              3532.0821
 Red. masses --      1.1014                 1.1022                 1.0708
 Frc consts  --      6.3382                 6.3486                 7.8706
 IR Inten    --     84.2008                84.9094              1151.7991
  Atom  AN      X      Y      Z        X      Y      Z        X      Y      Z
     1   6    -0.00  -0.00  -0.00     0.00   0.00  -0.00    -0.00  -0.00   0.00
     2   6    -0.00   0.00   0.00     0.00  -0.00  -0.01     0.00   0.00  -0.00
     3   6    -0.00   0.00  -0.00     0.01  -0.02   0.00     0.00   0.00   0.00
     4   6    -0.00   0.00   0.00     0.00  -0.08  -0.01     0.00  -0.00   0.00
     5   6     0.00   0.00  -0.00     0.00  -0.01  -0.01     0.00  -0.00   0.00
     6   1     0.01  -0.01  -0.00    -0.13   0.25   0.03    -0.00  -0.00  -0.00
     7   1    -0.00  -0.00  -0.00     0.01   0.00   0.05     0.00   0.00   0.00
     8   1     0.00  -0.00  -0.00    -0.06   0.02   0.04     0.01  -0.00  -0.00
     9   1    -0.00   0.00   0.00     0.00   0.00   0.01     0.00  -0.00  -0.02
    10   1     0.00   0.00   0.00    -0.01  -0.01  -0.00     0.03   0.02   0.00
    11   1    -0.00  -0.02  -0.02     0.08   0.54   0.46     0.00  -0.01  -0.00
    12   1     0.01  -0.03   0.02    -0.09   0.48  -0.30    -0.00   0.00  -0.00
    13   1    -0.03  -0.02   0.03    -0.02  -0.01   0.02     0.01   0.01  -0.01
    14   1     0.00   0.01   0.01     0.02   0.12   0.14    -0.00   0.01   0.00
    15   1     0.00  -0.00   0.01    -0.04   0.01  -0.07    -0.00   0.00  -0.00
    16   6    -0.01   0.02   0.01     0.01  -0.01  -0.01    -0.00   0.00  -0.00
    17   6    -0.04   0.03  -0.07    -0.00   0.00  -0.01    -0.00   0.00   0.00
    18   6    -0.00   0.01  -0.00    -0.00  -0.00  -0.00     0.00  -0.00   0.00
    19   1    -0.00  -0.09   0.04     0.00   0.04  -0.02     0.00  -0.01   0.00
    20   1     0.11  -0.14  -0.16    -0.06   0.08   0.09    -0.00   0.00   0.01
    21   6    -0.00   0.02  -0.00    -0.00   0.00   0.00     0.00  -0.00  -0.00
    22   1    -0.02  -0.36   0.12    -0.00  -0.04   0.01     0.00  -0.01   0.00
    23   1     0.46  -0.04   0.68     0.04  -0.00   0.05    -0.00  -0.00  -0.01
    24   6     0.01   0.01  -0.00    -0.00  -0.00   0.00    -0.00   0.00  -0.00
    25   1     0.01  -0.00   0.02     0.01  -0.00   0.01     0.01   0.00   0.00
    26   1    -0.00  -0.06   0.02     0.00   0.01  -0.00    -0.00   0.00  -0.00
    27   1     0.04  -0.07  -0.08     0.01  -0.02  -0.02     0.00  -0.00  -0.00
    28   1    -0.01  -0.20   0.10    -0.00  -0.02   0.01    -0.00   0.00  -0.00
    29   1    -0.14  -0.05   0.03     0.01   0.00  -0.00     0.00   0.00  -0.00
    30   1     0.01  -0.08   0.03    -0.00  -0.00   0.00     0.00  -0.00   0.00
    31   7    -0.00   0.00  -0.00     0.00   0.00  -0.00     0.00   0.00   0.00
    32   8    -0.00  -0.00  -0.00    -0.00  -0.00   0.00    -0.05  -0.04  -0.02
    33   1     0.00   0.00  -0.00    -0.00   0.00  -0.00     0.75   0.60   0.28

 -------------------
 - Thermochemistry -
 -------------------
 Temperature   298.150 Kelvin.  Pressure   1.00000 Atm.
 Atom     1 has atomic number  6 and mass  12.00000
 Atom     2 has atomic number  6 and mass  12.00000
 Atom     3 has atomic number  6 and mass  12.00000
 Atom     4 has atomic number  6 and mass  12.00000
 Atom     5 has atomic number  6 and mass  12.00000
 Atom     6 has atomic number  1 and mass   1.00783
 Atom     7 has atomic number  1 and mass   1.00783
 Atom     8 has atomic number  1 and mass   1.00783
 Atom     9 has atomic number  1 and mass   1.00783
 Atom    10 has atomic number  1 and mass   1.00783
 Atom    11 has atomic number  1 and mass   1.00783
 Atom    12 has atomic number  1 and mass   1.00783
 Atom    13 has atomic number  1 and mass   1.00783
 Atom    14 has atomic number  1 and mass   1.00783
 Atom    15 has atomic number  1 and mass   1.00783
 Atom    16 has atomic number  6 and mass  12.00000
 Atom    17 has atomic number  6 and mass  12.00000
 Atom    18 has atomic number  6 and mass  12.00000
 Atom    19 has atomic number  1 and mass   1.00783
 Atom    20 has atomic number  1 and mass   1.00783
 Atom    21 has atomic number  6 and mass  12.00000
 Atom    22 has atomic number  1 and mass   1.00783
 Atom    23 has atomic number  1 and mass   1.00783
 Atom    24 has atomic number  6 and mass  12.00000
 Atom    25 has atomic number  1 and mass   1.00783
 Atom    26 has atomic number  1 and mass   1.00783
 Atom    27 has atomic number  1 and mass   1.00783
 Atom    28 has atomic number  1 and mass   1.00783
 Atom    29 has atomic number  1 and mass   1.00783
 Atom    30 has atomic number  1 and mass   1.00783
 Atom    31 has atomic number  7 and mass  14.00307
 Atom    32 has atomic number  8 and mass  15.99491
 Atom    33 has atomic number  1 and mass   1.00783
 Molecular mass:   171.16231 amu.
 Principal axes and moments of inertia in atomic units:
                           1         2         3
     Eigenvalues --  1045.269713543.120993765.78925
           X            0.99997  -0.00674  -0.00247
           Y            0.00671   0.99988  -0.01390
           Z            0.00256   0.01388   0.99990
 This molecule is an asymmetric top.
 Rotational symmetry number  1.
 Warning -- assumption of classical behavior for rotation
           may cause significant error
 Rotational temperatures (Kelvin)      0.08286     0.02445     0.02300
 Rotational constants (GHZ):           1.72658     0.50936     0.47925
 Zero-point vibrational energy     817711.7 (Joules/Mol)
                                  195.43779 (Kcal/Mol)
 Warning -- explicit consideration of  17 degrees of freedom as
           vibrations may cause significant error
 Vibrational temperatures:     63.22    93.31   129.47   181.09   226.05
          (Kelvin)            282.58   304.88   369.95   438.46   454.51
                              509.54   603.65   611.00   640.06   686.35
                              724.21   774.48   898.91  1050.28  1144.97
                             1179.67  1214.23  1226.17  1259.78  1279.53
                             1288.74  1312.05  1344.25  1399.52  1413.16
                             1449.65  1472.09  1514.52  1536.01  1559.07
                             1573.99  1608.07  1620.98  1643.59  1667.84
                             1715.38  1732.64  1753.66  1768.52  1831.72
                             1857.68  1874.13  1883.49  1911.92  1939.52
                             1959.94  1972.05  1978.40  2003.77  2009.74
                             2015.22  2026.48  2029.13  2044.01  2055.32
                             2070.64  2137.56  2141.25  2150.27  2151.41
                             2160.57  2167.27  2171.53  2176.82  2188.43
                             2200.55  2208.46  4283.90  4359.47  4380.23
                             4389.81  4389.94  4391.14  4396.25  4402.23
                             4409.73  4423.23  4440.85  4453.88  4462.24
                             4467.55  4475.55  4479.23  4484.62  4491.74
                             4496.63  4498.53  5081.87
 
 Zero-point correction=                           0.311450 (Hartree/Particle)
 Thermal correction to Energy=                    0.323680
 Thermal correction to Enthalpy=                  0.324624
 Thermal correction to Gibbs Free Energy=         0.272900
 Sum of electronic and zero-point Energies=           -523.258451
 Sum of electronic and thermal Energies=              -523.246221
 Sum of electronic and thermal Enthalpies=            -523.245277
 Sum of electronic and thermal Free Energies=         -523.297001
 
                     E (Thermal)             CV                S
                      KCal/Mol        Cal/Mol-Kelvin    Cal/Mol-Kelvin
 Total                  203.112             47.951            108.862
 Electronic               0.000              0.000              0.000
 Translational            0.889              2.981             41.320
 Rotational               0.889              2.981             31.012
 Vibrational            201.335             41.990             36.530
 Vibration     1          0.595              1.980              5.073
 Vibration     2          0.597              1.971              4.304
 Vibration     3          0.602              1.956              3.660
 Vibration     4          0.611              1.927              3.008
 Vibration     5          0.621              1.895              2.584
 Vibration     6          0.636              1.845              2.167
 Vibration     7          0.643              1.823              2.027
 Vibration     8          0.667              1.751              1.681
 Vibration     9          0.696              1.665              1.391
 Vibration    10          0.703              1.643              1.331
 Vibration    11          0.730              1.567              1.148
 Vibration    12          0.782              1.428              0.893
 Vibration    13          0.787              1.417              0.876
 Vibration    14          0.804              1.372              0.811
 Vibration    15          0.834              1.301              0.718
 Vibration    16          0.859              1.243              0.650
 Vibration    17          0.893              1.165              0.569
                       Q            Log10(Q)             Ln(Q)
 Total Bot       0.298496-125       -125.525062       -289.032137
 Total V=0       0.539088D+18         17.731659         40.828655
 Vib (Bot)       0.253682-139       -139.595711       -321.431003
 Vib (Bot)    1  0.470688D+01          0.672733          1.549026
 Vib (Bot)    2  0.318240D+01          0.502754          1.157635
 Vib (Bot)    3  0.228486D+01          0.358860          0.826306
 Vib (Bot)    4  0.162139D+01          0.209888          0.483286
 Vib (Bot)    5  0.128790D+01          0.109883          0.253015
 Vib (Bot)    6  0.101661D+01          0.007152          0.016469
 Vib (Bot)    7  0.936577D+00         -0.028457         -0.065524
 Vib (Bot)    8  0.756441D+00         -0.121225         -0.279131
 Vib (Bot)    9  0.622368D+00         -0.205953         -0.474224
 Vib (Bot)   10  0.596525D+00         -0.224371         -0.516634
 Vib (Bot)   11  0.519559D+00         -0.284365         -0.654775
 Vib (Bot)   12  0.418651D+00         -0.378148         -0.870718
 Vib (Bot)   13  0.411999D+00         -0.385103         -0.886733
 Vib (Bot)   14  0.387081D+00         -0.412198         -0.949120
 Vib (Bot)   15  0.351481D+00         -0.454098         -1.045599
 Vib (Bot)   16  0.325543D+00         -0.487391         -1.122260
 Vib (Bot)   17  0.294805D+00         -0.530466         -1.221442
 Vib (V=0)       0.458153D+04          3.661010          8.429788
 Vib (V=0)    1  0.523336D+01          0.718781          1.655054
 Vib (V=0)    2  0.372144D+01          0.570711          1.314110
 Vib (V=0)    3  0.283893D+01          0.453155          1.043428
 Vib (V=0)    4  0.219674D+01          0.341778          0.786973
 Vib (V=0)    5  0.188155D+01          0.274517          0.632099
 Vib (V=0)    6  0.163291D+01          0.212962          0.490364
 Vib (V=0)    7  0.156169D+01          0.193594          0.445766
 Vib (V=0)    8  0.140675D+01          0.148218          0.341285
 Vib (V=0)    9  0.129834D+01          0.113387          0.261084
 Vib (V=0)   10  0.127836D+01          0.106653          0.245577
 Vib (V=0)   11  0.122107D+01          0.086740          0.199727
 Vib (V=0)   12  0.115213D+01          0.061500          0.141609
 Vib (V=0)   13  0.114788D+01          0.059895          0.137913
 Vib (V=0)   14  0.113232D+01          0.053970          0.124271
 Vib (V=0)   15  0.111118D+01          0.045784          0.105421
 Vib (V=0)   16  0.109664D+01          0.040064          0.092250
 Vib (V=0)   17  0.108044D+01          0.033600          0.077368
 Electronic      0.100000D+01          0.000000          0.000000
 Translational   0.880172D+08          7.944567         18.293043
 Rotational      0.133685D+07          6.126082         14.105824
 ***** Axes restored to original set *****
 -------------------------------------------------------------------
 Center     Atomic                   Forces (Hartrees/Bohr)
 Number     Number              X              Y              Z
 -------------------------------------------------------------------
      1        6          -0.003491144   -0.001796048   -0.002050350
      2        6           0.000218262   -0.000171753   -0.000124110
      3        6           0.000248701   -0.000074238   -0.000228265
      4        6           0.000085487   -0.000387873   -0.000226762
      5        6           0.000478510   -0.001021269    0.000217705
      6        1          -0.000046976    0.000261752    0.000059622
      7        1          -0.000217474   -0.000041512    0.000227465
      8        1           0.000187156    0.000481495    0.000072562
      9        1           0.000288979    0.000113428    0.000657676
     10        1          -0.000427016    0.000107374   -0.000099892
     11        1           0.000136572   -0.000201612    0.000413818
     12        1           0.000000452    0.000224382   -0.000097287
     13        1          -0.000309518    0.000237962   -0.000238298
     14        1          -0.000086229    0.000256490    0.000242015
     15        1          -0.000053389   -0.000096964    0.000125310
     16        6           0.000493771   -0.000167323   -0.001272756
     17        6           0.000425069   -0.000362751    0.000168294
     18        6           0.000001301   -0.000182400    0.000162752
     19        1           0.000245492    0.000038023    0.000040640
     20        1           0.000130139   -0.000037811    0.000195350
     21        6           0.000233057    0.000056726    0.000385731
     22        1           0.000750128    0.000242777   -0.000356379
     23        1           0.000252942   -0.000540475    0.000543587
     24        6          -0.000075523    0.000260595   -0.000234931
     25        1          -0.000258441    0.000147471    0.000014549
     26        1          -0.000121198    0.000093151    0.000025888
     27        1          -0.000112785    0.000115383   -0.000051357
     28        1          -0.000270516    0.000124687   -0.000136293
     29        1          -0.000099691   -0.000125778    0.000144382
     30        1          -0.000079734    0.000028715   -0.000025451
     31        7          -0.002254946    0.001687287    0.000280801
     32        8           0.000976224    0.003315436    0.001097950
     33        1           0.002752339   -0.002585327    0.000066036
 -------------------------------------------------------------------
 Cartesian Forces:  Max     0.003491144 RMS     0.000798186

 GradGradGradGradGradGradGradGradGradGradGradGradGradGradGradGradGradGrad
 Berny optimization.
 Search for a local minimum.
 Step number   1 out of a maximum of    2
 All quantities printed in internal units (Hartrees-Bohrs-Radians)
 Second derivative matrix not updated -- analytic derivatives used.
 ITU=  0
     Eigenvalues ---    0.00024   0.00047   0.00106   0.00208   0.00286
     Eigenvalues ---    0.00395   0.00551   0.00584   0.00710   0.00972
     Eigenvalues ---    0.01072   0.01341   0.01345   0.01712   0.02042
     Eigenvalues ---    0.02421   0.02576   0.03883   0.04002   0.04263
     Eigenvalues ---    0.04420   0.04667   0.04788   0.04901   0.05136
     Eigenvalues ---    0.05225   0.05366   0.05514   0.05754   0.05826
     Eigenvalues ---    0.06081   0.06295   0.06531   0.06715   0.07023
     Eigenvalues ---    0.07041   0.07412   0.07833   0.08290   0.08447
     Eigenvalues ---    0.08697   0.09723   0.09912   0.10361   0.10731
     Eigenvalues ---    0.11156   0.12358   0.14367   0.14874   0.15374
     Eigenvalues ---    0.15656   0.15972   0.16981   0.17251   0.17998
     Eigenvalues ---    0.18813   0.20034   0.20647   0.22585   0.24295
     Eigenvalues ---    0.24479   0.27377   0.33257   0.33904   0.38762
     Eigenvalues ---    0.44095   0.50974   0.53693   0.56141   0.58425
     Eigenvalues ---    0.64325   0.68875   0.69892   0.72517   0.73173
     Eigenvalues ---    0.75486   0.76645   0.77934   0.78911   0.79141
     Eigenvalues ---    0.79862   0.80929   0.82375   0.83826   0.84995
     Eigenvalues ---    0.86449   0.87557   0.89830   0.90104   0.90476
     Eigenvalues ---    0.94548   0.96293   1.01437
 Quadratic step=1.189D+00 exceeds max=3.000D-01 adjusted using Lamda=-1.031D-03.
 Angle between NR and scaled steps=  22.28 degrees.
 Angle between quadratic step and forces=  81.05 degrees.
 Linear search not attempted -- first point.
 B after Tr=    -0.000544    0.002249   -0.001053
         Rot=    1.000000    0.000408    0.000206   -0.000014 Ang=   0.05 deg.
 Variable       Old X    -DE/DX   Delta X   Delta X   Delta X     New X
                                 (Linear)    (Quad)   (Total)
    X1       -5.48383  -0.00349   0.00000   0.02752   0.02732  -5.45651
    Y1        2.37936  -0.00180   0.00000  -0.01805  -0.01677   2.36258
    Z1       -0.94076  -0.00205   0.00000  -0.05305  -0.05828  -0.99904
    X2       -6.43310   0.00022   0.00000   0.01971   0.01921  -6.41389
    Y2       -0.21685  -0.00017   0.00000   0.00437   0.00636  -0.21049
    Z2       -0.09085  -0.00012   0.00000  -0.00338  -0.00690  -0.09775
    X3       -4.46999   0.00025   0.00000  -0.00445  -0.00474  -4.47473
    Y3       -2.32131  -0.00007   0.00000  -0.02164  -0.01987  -2.34119
    Z3       -0.46142  -0.00023   0.00000   0.01795   0.01696  -0.44446
    X4       -2.47977   0.00009   0.00000   0.00332   0.00215  -2.47761
    Y4       -2.54203  -0.00039   0.00000  -0.02645  -0.02290  -2.56493
    Z4        1.66613  -0.00023   0.00000   0.01106   0.01108   1.67721
    X5        0.23838   0.00048   0.00000   0.00129   0.00053   0.23891
    Y5       -2.55152  -0.00102   0.00000   0.01320   0.01602  -2.53549
    Z5        0.68481   0.00022   0.00000   0.00905   0.01016   0.69498
    X6       -5.44048  -0.00005   0.00000  -0.03111  -0.03128  -5.47177
    Y6       -4.13765   0.00026   0.00000  -0.00960  -0.00801  -4.14566
    Z6       -0.66265   0.00006   0.00000   0.04578   0.04586  -0.61680
    X7       -6.99853  -0.00022   0.00000   0.02484   0.02352  -6.97501
    Y7       -0.12848  -0.00004   0.00000   0.04001   0.04361  -0.08488
    Z7        1.90140   0.00023   0.00000  -0.00278  -0.00664   1.89476
    X8       -8.14303   0.00019   0.00000   0.01158   0.01154  -8.13149
    Y8       -0.65392   0.00048   0.00000   0.00706   0.00812  -0.64579
    Z8       -1.17975   0.00007   0.00000   0.00925   0.00538  -1.17438
    X9       -5.20124   0.00029   0.00000   0.05153   0.05218  -5.14906
    Y9        2.32958   0.00011   0.00000  -0.06528  -0.06567   2.26392
    Z9       -3.00797   0.00066   0.00000  -0.04666  -0.05168  -3.05965
   X10       -6.93977  -0.00043   0.00000   0.02089   0.02052  -6.91926
   Y10        3.80459   0.00011   0.00000  -0.01044  -0.00894   3.79565
   Z10       -0.57121  -0.00010   0.00000  -0.10166  -0.10866  -0.67987
   X11       -2.69403   0.00014   0.00000  -0.00919  -0.01096  -2.70499
   Y11       -0.97408  -0.00020   0.00000  -0.05159  -0.04693  -1.02101
   Z11        2.99985   0.00041   0.00000   0.04009   0.03875   3.03861
   X12       -2.79561   0.00000   0.00000   0.02562   0.02407  -2.77154
   Y12       -4.27672   0.00022   0.00000  -0.04496  -0.04055  -4.31727
   Z12        2.75152  -0.00010   0.00000  -0.01365  -0.01232   2.73921
   X13        1.52850  -0.00031   0.00000   0.00808   0.00673   1.53523
   Y13       -3.23331   0.00024   0.00000   0.01880   0.02286  -3.21045
   Z13        2.16436  -0.00024   0.00000   0.00257   0.00477   2.16912
   X14        0.39327  -0.00009   0.00000   0.01380   0.01372   0.40699
   Y14       -3.90300   0.00026   0.00000   0.02711   0.02865  -3.87434
   Z14       -0.87759   0.00024   0.00000  -0.00012   0.00216  -0.87543
   X15       -3.50934  -0.00005   0.00000  -0.00979  -0.00934  -3.51868
   Y15       -1.99605  -0.00010   0.00000  -0.05875  -0.05844  -2.05450
   Z15       -2.27429   0.00013   0.00000   0.00912   0.00829  -2.26599
   X16        2.49829   0.00049   0.00000  -0.03497  -0.03447   2.46382
   Y16       -0.05479  -0.00017   0.00000   0.04439   0.04463  -0.01015
   Z16       -2.55126  -0.00127   0.00000   0.01275   0.01272  -2.53853
   X17        2.19867   0.00043   0.00000   0.01263   0.01132   2.20999
   Y17        1.51140  -0.00036   0.00000   0.00157   0.00532   1.51672
   Z17        1.72466   0.00017   0.00000   0.03447   0.03309   1.75775
   X18        5.22885   0.00000   0.00000  -0.04109  -0.04072   5.18813
   Y18       -0.92798  -0.00018   0.00000   0.01706   0.01770  -0.91028
   Z18       -2.14731   0.00016   0.00000  -0.01074  -0.00892  -2.15623
   X19        2.50775   0.00025   0.00000  -0.02203  -0.02129   2.48646
   Y19        1.88117   0.00004   0.00000   0.05157   0.05122   1.93239
   Z19       -3.29924   0.00004   0.00000   0.03270   0.03109  -3.26815
   X20        1.53556   0.00013   0.00000  -0.05272  -0.05161   1.48395
   Y20       -1.23536  -0.00004   0.00000   0.06295   0.06203  -1.17333
   Z20       -3.95017   0.00020   0.00000   0.01031   0.01083  -3.93935
   X21        4.93687   0.00023   0.00000   0.01217   0.01066   4.94753
   Y21        0.75375   0.00006   0.00000  -0.01831  -0.01405   0.73969
   Z21        2.28919   0.00039   0.00000   0.00414   0.00452   2.29372
   X22        2.14934   0.00075   0.00000   0.02824   0.02714   2.17648
   Y22        3.48065   0.00024   0.00000   0.00815   0.01138   3.49203
   Z22        1.07596  -0.00036   0.00000   0.05118   0.04817   1.12413
   X23        1.03423   0.00025   0.00000   0.03310   0.03108   1.06531
   Y23        1.43062  -0.00054   0.00000  -0.01409  -0.00897   1.42165
   Z23        3.43103   0.00054   0.00000   0.04871   0.04694   3.47797
   X24        6.51155  -0.00008   0.00000  -0.00967  -0.01017   6.50138
   Y24        0.71343   0.00026   0.00000  -0.00951  -0.00720   0.70623
   Z24       -0.13849  -0.00023   0.00000  -0.00947  -0.00843  -0.14692
   X25        6.26222  -0.00026   0.00000  -0.05670  -0.05559   6.20663
   Y25       -0.84046   0.00015   0.00000   0.02279   0.02199  -0.81847
   Z25       -3.93852   0.00001   0.00000  -0.01897  -0.01680  -3.95532
   X26        5.23671  -0.00012   0.00000  -0.05474  -0.05455   5.18216
   Y26       -2.91239   0.00009   0.00000   0.01272   0.01384  -2.89855
   Z26       -1.54117   0.00003   0.00000  -0.02597  -0.02252  -1.56369
   X27        5.73873  -0.00011   0.00000   0.02636   0.02425   5.76298
   Y27        2.07667   0.00012   0.00000  -0.02812  -0.02272   2.05395
   Z27        3.66397  -0.00005   0.00000   0.00508   0.00472   3.66869
   X28        4.98702  -0.00027   0.00000   0.00860   0.00679   4.99381
   Y28       -1.12064   0.00012   0.00000  -0.02311  -0.01814  -1.13877
   Z28        3.17424  -0.00014   0.00000  -0.00767  -0.00573   3.16851
   X29        8.42801  -0.00010   0.00000  -0.01342  -0.01405   8.41396
   Y29        0.03620  -0.00013   0.00000  -0.03102  -0.02836   0.00784
   Z29        0.24630   0.00014   0.00000  -0.02928  -0.02688   0.21942
   X30        6.69392  -0.00008   0.00000  -0.00025  -0.00051   6.69341
   Y30        2.64929   0.00003   0.00000  -0.00507  -0.00334   2.64595
   Z30       -0.86643  -0.00003   0.00000   0.00498   0.00453  -0.86191
   X31        0.98353  -0.00225   0.00000  -0.02393  -0.02439   0.95914
   Y31       -0.03776   0.00169   0.00000   0.03300   0.03510  -0.00266
   Z31       -0.23640   0.00028   0.00000   0.02768   0.02702  -0.20938
   X32       -3.27934   0.00098   0.00000   0.02274   0.02201  -3.25733
   Y32        3.18224   0.00332   0.00000   0.02117   0.02353   3.20577
   Z32        0.30341   0.00110   0.00000  -0.05069  -0.05570   0.24771
   X33       -1.89883   0.00275   0.00000   0.02946   0.02894  -1.86989
   Y33        2.06898  -0.00259   0.00000  -0.02355  -0.02151   2.04747
   Z33       -0.22035   0.00007   0.00000   0.02587   0.02238  -0.19796
         Item               Value     Threshold  Converged?
 Maximum Force            0.003491     0.000450     NO 
 RMS     Force            0.000798     0.000300     NO 
 Maximum Displacement     0.108657     0.001800     NO 
 RMS     Displacement     0.030066     0.001200     NO 
 Predicted change in Energy=-2.313382D-04
 GradGradGradGradGradGradGradGradGradGradGradGradGradGradGradGradGradGrad

 1\1\GINC-CDR1439\Freq\RwB97XD\6-31G(d,p)\C10H21N1O1\CLR426\20-Jul-2023
 \0\\# freq wb97xd/6-31g(d,p) scrf=(solvent=water)\\Title Card Required
 \\0,1\C,-2.901916,1.259101,-0.497831\C,-3.404248,-0.11475,-0.048074\C,
 -2.365415,-1.228385,-0.244173\C,-1.312236,-1.345186,0.881677\C,0.12614
 3,-1.350204,0.362388\H,-2.878979,-2.189549,-0.350661\H,-3.70346,-0.067
 99,1.006178\H,-4.309107,-0.346037,-0.624299\H,-2.752377,1.232763,-1.59
 1749\H,-3.67237,2.013302,-0.302272\H,-1.425621,-0.515461,1.587453\H,-1
 .479373,-2.263142,1.456044\H,0.808846,-1.710994,1.145329\H,0.208107,-2
 .065378,-0.464399\H,-1.857063,-1.056266,-1.203501\C,1.32204,-0.028991,
 -1.350066\C,1.163486,0.799799,0.912653\C,2.766989,-0.491065,-1.136309\
 H,1.327043,0.995472,-1.745884\H,0.812586,-0.653725,-2.090342\C,2.61247
 8,0.398865,1.211389\H,1.137382,1.841881,0.569374\H,0.54729,0.757053,1.
 815623\C,3.445765,0.37753,-0.073286\H,3.313823,-0.444754,-2.084176\H,2
 .771148,-1.54117,-0.81555\H,3.036807,1.098927,1.938889\H,2.639018,-0.5
 93016,1.679735\H,4.459911,0.019154,0.130335\H,3.54227,1.401944,-0.4584
 97\N,0.520461,-0.019984,-0.125098\O,-1.73535,1.683967,0.160556\H,-1.00
 4815,1.094858,-0.116602\\Version=EM64L-G09RevE.01\State=1-A\HF=-523.56
 99014\RMSD=2.995e-09\RMSF=7.982e-04\ZeroPoint=0.3114499\Thermal=0.3236
 8\Dipole=0.8073086,-1.0276315,-0.3212647\DipoleDeriv=0.9439109,0.10755
 07,0.2152901,0.1918825,0.5253948,0.0508761,0.2508333,-0.0256371,0.6444
 065,0.0821471,-0.0294263,0.0071402,-0.1068763,-0.0182441,0.0029433,-0.
 0110255,0.0676656,0.1551421,0.0958457,0.0338735,-0.0064251,0.0405243,0
 .1169714,0.0056439,0.0169934,0.0180291,0.1209218,0.0070963,-0.004264,0
 .041728,0.0312798,0.1607136,-0.0361017,0.0234212,-0.0431244,0.1065673,
 0.4832877,0.1520212,-0.0371636,0.1475716,0.5492944,-0.1649614,-0.05023
 01,-0.1277431,0.2547444,-0.0541066,-0.0826607,-0.0541924,-0.095175,-0.
 1955903,-0.0345015,-0.0361019,-0.0076378,0.0564113,0.0302124,0.0127672
 ,0.0536958,0.0269014,-0.0012608,0.0057925,0.1193936,0.0072148,-0.20843
 14,-0.1931057,-0.0165517,-0.1176999,-0.0242566,0.0069006,-0.0104601,-0
 .152039,-0.0249121,-0.0130225,-0.0479762,-0.0275916,0.0498112,-0.05266
 05,0.0029182,-0.0330825,-0.0311465,0.0383053,-0.3239758,-0.1444024,0.1
 359468,0.0096859,0.1553018,-0.1659635,-0.0179863,0.0261189,-0.0449551,
 0.0391301,0.027462,0.0092055,0.0097583,0.0182944,-0.0264322,-0.1531806
 ,-0.0092774,-0.1113432,-0.0369194,-0.0317154,-0.0451498,0.0108555,-0.0
 439149,-0.1343325,0.1698866,-0.0021758,0.1346377,-0.0357253,-0.1442761
 ,0.0872103,-0.1285134,0.0099308,-0.0260629,0.0784271,-0.0917704,0.1375
 36,-0.0926169,0.0286446,-0.0042523,0.0193579,-0.0182994,-0.0637785,-0.
 0782882,0.0485575,-0.1519851,-0.0934239,-0.0210707,0.0269753,0.1186071
 ,0.0093961,0.0454246,0.0591434,0.0887925,0.0259166,-0.1664009,0.530179
 7,-0.0330815,-0.1429995,-0.069513,0.2641166,-0.0973023,-0.3041603,-0.0
 524111,0.5674643,0.479691,0.016654,0.1393175,0.0948427,0.4503632,0.171
 9692,0.2769677,0.1413719,0.3434942,-0.0550327,0.0349254,0.0193269,0.02
 66239,0.1513491,-0.0079401,-0.0080049,-0.0291531,0.0572095,-0.008569,-
 0.0008379,0.0532127,-0.0010806,-0.1981921,0.1497296,0.0468811,0.063254
 9,0.0082541,-0.0697144,-0.0745747,-0.106688,-0.0660036,-0.0080591,-0.1
 469951,-0.0650567,-0.0798233,-0.0749984,-0.0353769,0.0003293,-0.048788
 4,0.0216238,0.1270627,-0.0442617,-0.0195519,-0.028374,0.0875336,0.0172
 39,-0.0249362,-0.0408601,-0.0163861,-0.2064584,0.0385774,-0.0441266,0.
 1152721,0.0224445,-0.0723124,0.0181336,0.1328107,-0.0144244,0.0859115,
 0.0191233,0.1081352,-0.0256604,-0.1111512,0.1343135,-0.0141554,0.00470
 7,0.0475187,0.2007245,-0.0416516,-0.015993,-0.0477073,0.103334,-0.0590
 669,0.0002231,0.1282055,-0.0067655,0.0670911,-0.009469,0.1263886,-0.03
 21059,-0.1884555,0.0352933,-0.0236313,-0.0319228,0.0028866,-0.20662,0.
 0418614,-0.0404168,0.0928558,0.027941,-0.0269962,-0.0735182,-0.0715497
 ,-0.076617,-0.0342658,-0.1499199,-0.0691194,-0.1237948,-0.1102216,0.02
 95428,0.0107029,0.0341156,0.0255002,-0.1669658,0.1380391,0.0328412,0.0
 858844,0.0002178,-0.249823,0.0550504,-0.0402642,0.0819605,0.0399518,-0
 .0020067,-0.0498434,-0.0026865,0.0152729,0.0550143,0.0058691,0.0017498
 ,-0.0715516,-0.2111587,0.0761237,0.0323569,0.0806726,-0.0292281,-1.220
 705,0.0437813,0.01357,0.0733387,-0.8104236,0.0662647,0.0441371,-0.0229
 484,-0.7195873,-1.4596749,-0.0477012,-0.2539306,0.0839824,-0.8306211,0
 .0420139,-0.1639808,0.0283618,-0.661124,0.9140443,-0.2488866,0.0180521
 ,-0.4258357,0.5102414,-0.0883069,-0.0777979,-0.0549759,0.2547928\Polar
 =158.5821515,0.8695257,143.8410708,0.5204555,-0.8278503,141.6234302\PG
 =C01 [X(C10H21N1O1)]\NImag=0\\0.56268166,-0.07320220,0.52591802,-0.025
 41696,0.02660443,0.56227910,-0.08959843,-0.02005641,0.01187096,0.54726
 157,-0.02510232,-0.17003789,0.04040852,0.01539587,0.46304805,0.0140652
 9,0.04074891,-0.09949934,0.02371570,0.01374865,0.60355863,0.01134487,-
 0.00356008,-0.00117655,-0.13093500,0.05332861,0.01301918,0.50344813,0.
 02303678,-0.03027577,-0.00428058,0.05487039,-0.13881365,-0.01122821,0.
 05401288,0.55200045,-0.00803238,0.00407254,0.00089612,0.01144663,-0.01
 457522,-0.08392889,-0.04005135,-0.00596287,0.53218462,-0.00031342,-0.0
 0056139,-0.00036813,-0.01954060,0.00229886,-0.01459345,-0.12010107,0.0
 0060781,-0.04956623,0.45966111,0.00139595,-0.00004679,0.00056700,0.013
 08524,0.00151786,0.01652830,0.00388911,-0.07944327,0.00728098,0.002915
 21,0.61293406,0.00174645,0.00108866,0.00011288,0.00213430,0.00315853,0
 .00445167,-0.05311044,0.00156721,-0.14037358,-0.02161252,0.00392076,0.
 53679520,-0.00006711,0.00037906,0.00010707,-0.00225000,-0.00061753,-0.
 00100454,-0.02545491,0.00350967,0.00095258,-0.18249863,0.01159921,0.03
 485902,0.50959235,0.00214280,0.00111121,0.00108444,0.00196315,0.000138
 79,0.00099811,0.00444612,-0.00288537,-0.00357581,0.00884320,-0.0768993
 2,-0.00326196,-0.02492458,0.52113005,-0.00099890,-0.00056778,-0.000093
 05,-0.00254409,-0.00102025,-0.00323639,-0.02249800,0.00152590,0.010641
 16,0.03757250,-0.00923034,-0.09336297,0.03973497,0.04620425,0.61052386
 ,-0.00385894,0.00243114,0.00136153,0.01004776,0.02355591,-0.00048807,-
 0.10864725,-0.11231955,-0.00848719,-0.00986553,-0.01737619,-0.00292769
 ,-0.00028385,-0.00019036,-0.00168826,0.11969003,0.00514062,-0.00165189
 ,-0.00201505,-0.01113595,-0.02064393,0.00108293,-0.11167530,-0.2533035
 8,-0.02087720,0.00335010,0.00274270,0.00238298,-0.00001424,0.00015767,
 0.00000407,0.11641600,0.27415366,0.00080754,0.00024563,0.00021903,-0.0
 0338427,-0.00489623,-0.00047793,-0.00844084,-0.02042080,-0.05007211,-0
 .01401907,-0.02031207,-0.00558292,-0.00008216,-0.00016530,-0.00216546,
 0.01567360,0.01913640,0.05438428,-0.00302018,0.00049700,0.01090994,-0.
 06587240,0.00215839,0.06520389,-0.00854770,0.00179184,0.02146944,0.001
 09831,0.00025414,0.00156318,-0.00007339,-0.00019183,0.00009908,0.00022
 953,0.00005936,-0.00023707,0.07041766,-0.00686226,0.00018867,0.0328280
 4,0.00266278,-0.04833498,-0.01282090,0.00821256,-0.00110327,-0.0231937
 5,-0.00118683,0.00092248,-0.00082969,-0.00002041,0.00009464,-0.0000714
 0,-0.00057075,0.00005612,0.00021703,-0.00677604,0.05414557,0.00038588,
 -0.00146994,-0.01089227,0.06679952,-0.01154158,-0.29066741,0.00068581,
 0.00011988,-0.00362702,-0.00166009,0.00003536,0.00082976,-0.00015084,0
 .00042072,0.00022595,0.00030518,-0.00048694,-0.00009640,-0.07319160,0.
 01111290,0.31480687,-0.00944552,0.00076508,-0.00744542,-0.22360848,-0.
 04734665,-0.11176736,-0.01597871,-0.00455560,-0.01231421,-0.00146544,0
 .00228223,0.00236444,-0.00016618,0.00039352,-0.00112343,0.00138129,0.0
 0012099,-0.00013744,0.00799900,0.00242137,0.00482379,0.24247657,-0.023
 11281,-0.00217211,-0.01882330,-0.04760560,-0.06069022,-0.02898093,0.02
 042098,0.00301673,0.01492685,0.00355116,-0.00252403,-0.00214711,0.0004
 0927,-0.00067022,0.00128980,0.00016659,0.00098162,0.00079462,-0.000606
 61,-0.00102165,-0.00027379,0.04984151,0.06923930,0.00972864,0.00249939
 ,0.00436967,-0.11279632,-0.02941092,-0.12336083,0.00511083,0.00029850,
 0.00238083,-0.00054001,-0.00051535,0.00046387,0.00015088,0.00037196,-0
 .00007228,-0.00011045,0.00055358,0.00065278,-0.02578995,-0.00734557,-0
 .01496966,0.12398487,0.03169583,0.12848325,-0.06259265,0.00539439,0.04
 700794,-0.00098465,0.00026897,0.01139054,0.00009561,0.00038796,-0.0009
 7486,0.00003906,0.00002670,-0.00020444,0.00002413,-0.00019859,0.000093
 27,-0.00001288,-0.00001178,-0.00005320,0.00023821,-0.00294719,0.000775
 70,0.00016667,0.00030162,-0.00001752,0.06902545,0.00403155,-0.05250357
 ,-0.00380503,-0.00696751,-0.00241326,0.03097377,-0.00136303,0.00197796
 ,0.00147271,0.00018208,0.00012693,-0.00010861,-0.00000593,-0.00021691,
 0.00002801,-0.00000850,0.00026039,-0.00031786,-0.00186864,-0.00539827,
 0.00242753,0.00019645,0.00110356,-0.00066327,0.00456334,0.05472786,0.0
 4501642,-0.00258101,-0.27641696,0.00467606,-0.00071191,-0.01183498,-0.
 00010641,-0.00105414,0.00052394,0.00004198,-0.00020958,0.00013740,-0.0
 0003541,-0.00025705,-0.00001488,-0.00012416,0.00005224,0.00028535,0.00
 107903,0.00242425,0.00035390,0.00057244,0.00065716,0.00038431,-0.03770
 557,0.00668468,0.30990532,-0.16669464,0.12025867,0.03608822,0.00887728
 ,-0.00798232,-0.00111026,-0.00012523,-0.00199006,0.00099538,0.00006532
 ,-0.00024533,-0.00027805,-0.00012196,-0.00056193,0.00023464,0.00022981
 ,-0.00042100,-0.00013003,0.00029345,0.00042737,-0.00029633,0.00039844,
 0.00095523,-0.00029833,-0.00231169,0.00467128,0.00240090,0.19847455,0.
 12665346,-0.18053474,-0.03724826,0.02139726,-0.02017512,-0.00716318,-0
 .00398357,-0.00453858,0.00192710,-0.00016712,-0.00022782,-0.00046886,-
 0.00020366,-0.00014682,0.00026581,0.00122941,-0.00172220,0.00004991,0.
 00017952,0.00136912,0.00040888,-0.00037885,0.00041288,-0.00044833,-0.0
 0037433,0.00072140,0.00043327,-0.13126139,0.19179529,0.04208420,-0.040
 71422,-0.06559041,-0.00726887,0.01027360,0.00198729,0.00147347,0.00155
 752,0.00023896,-0.00002378,-0.00031186,0.00006389,-0.00004701,-0.00013
 944,-0.00001075,-0.00048519,0.00039884,0.00031127,-0.00078087,-0.00044
 196,0.00056293,0.00009352,-0.00048527,0.00018353,0.02152449,-0.0223687
 6,-0.00531467,-0.03389900,0.04018442,0.06351536,-0.00020653,0.00026475
 ,-0.00013919,0.00110422,-0.00052664,-0.00162791,-0.00079962,-0.0157323
 8,-0.01392791,-0.04883110,0.02059350,0.01882605,-0.00536644,0.02620483
 ,0.02243865,-0.00214545,0.00011382,-0.00292233,-0.00084593,-0.00007243
 ,0.00032408,0.00010577,-0.00015155,0.00024530,-0.00007769,-0.00004980,
 0.00008832,0.00002986,0.00002150,0.00001632,0.06091738,0.00026368,0.00
 030576,0.00032638,0.00135500,0.00083407,0.00051788,-0.00033625,0.00280
 807,0.00295848,0.02110406,-0.20471385,-0.13253290,-0.00070921,0.000583
 50,0.00081556,0.00015609,0.00069400,-0.00002671,-0.00031757,0.00049149
 ,0.00013354,-0.00007204,-0.00008634,0.00021871,-0.00010748,-0.00014881
 ,-0.00017034,0.00000696,0.00017235,-0.00003463,-0.02428012,0.22044924,
 -0.00196828,0.00004548,-0.00108173,0.00151847,-0.00103190,0.00098786,0
 .00080296,-0.01676958,-0.01474492,0.01684008,-0.12880968,-0.15509620,0
 .00306268,-0.00934579,-0.00863986,-0.00143867,0.00015829,-0.00260860,-
 0.00071683,0.00053207,0.00057568,0.00028975,-0.00016510,0.00042332,0.0
 0018217,0.00003133,0.00032834,0.00022716,0.00004921,0.00002382,-0.0179
 0219,0.14124011,0.16898301,-0.00014387,-0.00023069,0.00014247,-0.00027
 811,-0.00058975,-0.00164422,0.00144285,0.01726466,-0.01319674,-0.05462
 605,-0.03246136,0.02211979,-0.00270048,-0.02799117,0.01260579,0.000955
 88,0.00065824,-0.00031255,-0.00006055,-0.00012207,0.00035077,-0.000436
 66,0.00024896,0.00007409,-0.00000077,-0.00003080,0.00002843,0.00002522
 ,0.00014894,0.00006946,0.00049733,0.00377137,-0.00285066,0.06324749,-0
 .00068674,0.00028201,-0.00062612,0.00043213,0.00043921,0.00024998,-0.0
 0184681,0.00020665,-0.00216511,-0.03482775,-0.23863120,0.11510282,0.00
 266397,0.00066358,-0.00178420,0.00017793,0.00202085,-0.00047568,-0.000
 01531,-0.00006128,0.00008527,0.00028583,-0.00023210,0.00011742,0.00002
 800,0.00006234,0.00014928,0.00010386,-0.00004744,0.00002585,-0.0050398
 9,-0.01986431,0.01357871,0.03973094,0.25458408,-0.00064944,-0.00020762
 ,-0.00006538,-0.00002983,-0.00049031,-0.00203463,0.00209764,0.01782952
 ,-0.01316293,0.02275681,0.11398689,-0.11807874,-0.00013208,0.01020961,
 -0.00564088,0.00000186,0.00022714,0.00114746,-0.00007328,0.00005864,0.
 00024008,-0.00033696,0.00032952,0.00005136,0.00001509,-0.00003140,0.00
 005373,0.00006313,0.00018652,0.00006398,-0.00430991,-0.01737369,0.0118
 3979,-0.01994159,-0.12531462,0.12747825,-0.00017139,-0.00029193,0.0001
 6353,-0.00092143,-0.00071157,-0.00130568,-0.00417268,0.00122089,0.0041
 2629,-0.01946891,0.00632622,-0.02404807,-0.15002978,0.04636650,-0.1127
 9969,-0.00068339,-0.00016578,-0.00041189,0.00002306,0.00001590,0.00008
 378,-0.00051564,0.00054521,-0.00006221,0.00001505,0.00000622,-0.000056
 08,0.00001760,0.00016667,-0.00001794,0.00098135,0.00046929,0.00020998,
 0.00056493,-0.00061713,-0.00013805,0.16486776,-0.00047660,-0.00028375,
 -0.00030734,-0.00017898,-0.00010603,-0.00001880,-0.00067360,0.00159947
 ,-0.00032285,0.00164936,0.00037379,0.00080811,0.04699505,-0.07187455,0
 .04888099,0.00016482,-0.00014191,0.00016978,-0.00004424,0.00003184,0.0
 0001448,-0.00004993,0.00008690,0.00001009,0.00002958,0.00004544,0.0000
 7074,0.00012702,0.00003043,0.00005364,-0.00025790,-0.00002310,0.000392
 40,-0.00048597,0.00043659,-0.00026213,-0.04692124,0.08499302,0.0003716
 4,0.00018591,0.00022664,0.00023624,-0.00014454,0.00042415,0.00177641,0
 .00015381,-0.00084575,0.00936075,-0.00324854,0.00921556,-0.11197752,0.
 05146311,-0.18036128,0.00013818,-0.00003000,0.00022585,-0.00005815,0.0
 0004612,0.00001486,0.00007678,-0.00014354,0.00001846,-0.00002042,-0.00
 003861,-0.00005993,-0.00010067,-0.00001920,-0.00004213,-0.00066973,-0.
 00005043,0.00023350,-0.00069623,-0.00005912,0.00073875,0.12216996,-0.0
 6382163,0.19392743,0.00013196,-0.00006939,0.00003566,-0.00002572,0.000
 11388,0.00003445,0.00153134,0.00036794,0.00157109,-0.00538483,0.021603
 39,0.02516493,-0.04850746,0.01315550,0.01369391,0.00000855,-0.00015358
 ,0.00000630,0.00008268,-0.00008396,-0.00023193,0.00003731,-0.00003365,
 -0.00007928,-0.00000266,0.00001976,-0.00002110,-0.00000905,-0.00001330
 ,0.00000813,-0.00598943,-0.00033413,0.00244708,0.00090485,-0.00047062,
 -0.00048149,0.00201713,-0.01312368,-0.01593785,0.05659399,-0.00019130,
 -0.00011508,-0.00012914,-0.00007673,-0.00008407,0.00023865,-0.00018782
 ,0.00067158,-0.00044121,0.00096341,0.00104698,-0.00082677,0.01139078,-
 0.15595075,-0.12182187,0.00016885,-0.00021706,0.00012314,-0.00008414,0
 .00007779,-0.00000208,0.00000247,0.00001135,0.00000199,0.00002556,0.00
 001400,0.00003246,0.00005755,0.00001626,0.00002597,-0.00035628,0.00084
 989,-0.00018460,0.00059682,0.00006186,-0.00014156,-0.00111012,0.007694
 58,0.00769833,-0.00885236,0.17635146,-0.00010942,-0.00001638,-0.000118
 17,-0.00027776,0.00001242,0.00022450,-0.00130186,0.00121961,0.00038685
 ,0.00127655,-0.00720814,-0.00826057,0.01207318,-0.13177579,-0.20588028
 ,0.00022279,-0.00011513,0.00030237,-0.00018101,0.00008408,-0.00005302,
 0.00004693,-0.00002610,0.00004743,0.00001210,-0.00000139,0.00002784,0.
 00002231,-0.00002587,0.00001349,0.00217169,0.00076773,0.00001622,0.000
 12466,0.00028598,-0.00006136,0.00242426,-0.01455254,-0.01671136,-0.018
 66160,0.13651064,0.22025303,0.00085347,-0.00191169,0.00053002,-0.01057
 363,-0.00163280,0.02011103,-0.10474320,-0.02105800,0.10475753,0.008170
 90,0.00474451,-0.02012642,-0.00033611,-0.00025263,-0.00173285,-0.00758
 297,-0.00202296,0.01335742,-0.00274800,0.00308378,0.00007999,-0.000175
 98,-0.00019966,-0.00034211,0.00016811,0.00071340,-0.00079256,-0.000090
 96,-0.00033962,-0.00034062,-0.00094962,0.00010868,-0.00133000,-0.00168
 265,0.00029078,-0.00249141,0.00034182,0.00001893,0.00004752,-0.0000823
 5,0.00046224,-0.00001226,0.11930092,0.00018447,0.00088142,-0.00229549,
 0.01302794,0.00193941,-0.02269842,-0.02153239,-0.05541605,0.03687215,0
 .00116581,-0.00158077,0.00109780,-0.00067928,0.00115430,0.00094371,-0.
 01431174,-0.00414897,0.02591699,0.00374895,-0.00335477,-0.00098348,-0.
 00004061,0.00016768,0.00030569,-0.00010069,-0.00007420,0.00077349,0.00
 000765,0.00044623,0.00022088,-0.00029249,-0.00024751,-0.00028259,0.000
 87378,0.00013090,0.00076534,0.00019914,-0.00017669,-0.00002655,0.00032
 810,-0.00029177,0.00005008,0.01748490,0.06066465,0.00027621,0.00137234
 ,0.00128303,0.00295654,-0.00015334,-0.00481634,0.10305155,0.03663262,-
 0.24033668,0.00789027,0.00504922,-0.02009634,0.00248819,0.00031874,0.0
 0001374,-0.00185093,-0.00031165,0.00312941,0.00109848,-0.00055922,0.00
 063880,0.00032935,-0.00037743,-0.00006916,-0.00018182,-0.00097126,0.00
 015946,-0.00011001,0.00019333,0.00033656,-0.00101403,0.00039507,-0.001
 80395,-0.00196921,-0.00044917,-0.00256758,0.00031870,0.00028173,0.0003
 7732,-0.00080425,0.00041813,0.00071336,-0.11175702,-0.04034219,0.26231
 406,-0.00061011,-0.00012917,-0.00039080,0.00003085,0.00005411,0.000055
 89,0.00018794,0.00017429,0.00026301,-0.00034283,-0.00282576,0.00163663
 ,-0.01201116,-0.00098405,0.00343195,0.00017279,0.00008787,-0.00012750,
 0.00003951,-0.00003996,-0.00003882,0.00007684,0.00002433,0.00001364,0.
 00002315,0.00006585,0.00009178,0.00013265,-0.00003589,0.00004692,0.000
 32372,-0.00006759,-0.00015785,-0.00065895,-0.00018389,0.00020359,0.000
 63601,0.00266400,-0.00167617,0.00047805,-0.00005078,0.00186721,-0.0003
 9046,-0.00008129,-0.00030050,0.48190441,-0.00033157,-0.00027757,-0.000
 23797,-0.00000260,-0.00002933,-0.00007848,0.00013495,-0.00001319,0.000
 10156,0.00021353,-0.00424130,0.00190518,-0.01814879,-0.00317123,0.0296
 2045,0.00000488,0.00004203,-0.00006751,0.00002656,-0.00001891,-0.00000
 190,-0.00000742,0.00006014,-0.00000605,0.00005746,0.00003600,0.0000764
 4,0.00013450,0.00002956,0.00005864,0.00007064,0.00009788,0.00006237,-0
 .00143094,0.00014995,0.00032441,-0.00093216,-0.00219205,0.00161383,-0.
 00165600,0.00018951,0.00262634,-0.00026150,0.00000546,-0.00016201,0.05
 197465,0.62564697,0.00186797,0.00078999,0.00145540,-0.00002408,-0.0001
 4757,-0.00047256,0.00017146,-0.00022886,0.00075377,-0.00119139,-0.0010
 6683,-0.00044514,0.01120617,0.01091584,-0.01343171,-0.00026810,-0.0002
 0607,0.00003197,0.00001631,0.00001732,0.00005830,-0.00026214,-0.000037
 12,-0.00005477,-0.00015657,-0.00018144,-0.00039278,-0.00055571,0.00004
 390,-0.00023939,0.00025286,0.00007702,-0.00035284,-0.00078016,-0.00076
 513,0.00039130,0.00034906,-0.00160797,0.00071818,-0.00042454,-0.003583
 61,0.00058722,0.00002645,0.00025483,0.00024565,0.05058097,0.01916200,0
 .55491683,-0.00104089,-0.00085493,-0.00071006,0.00007441,0.00003249,0.
 00013514,0.00002762,-0.00034574,-0.00016576,-0.00086093,-0.00105975,-0
 .00028545,-0.00720244,-0.00201938,-0.00582390,-0.00005970,0.00003928,0
 .00017337,-0.00001767,0.00001107,-0.00000238,0.00008602,0.00006309,0.0
 0002339,0.00019883,0.00010530,0.00029302,0.00039341,0.00004795,0.00016
 172,-0.00081828,-0.00058270,0.00028525,0.00003653,0.00031234,0.0002279
 7,0.00112639,0.00135087,0.00020526,-0.00027039,0.00158225,0.00035047,0
 .00012931,0.00006433,0.00022186,0.00973340,0.01239802,0.01395717,0.498
 25342,-0.00064199,-0.00043818,-0.00048905,-0.00007520,0.00009237,0.000
 20196,0.00005691,0.00017605,-0.00004696,0.00049443,0.00020863,-0.00017
 401,-0.01720370,-0.03262313,-0.02217689,0.00031299,0.00014085,-0.00016
 656,0.00002571,-0.00004011,-0.00004419,0.00013086,-0.00001776,0.000030
 87,0.00002240,0.00007490,0.00009970,0.00023752,-0.00003621,0.00009551,
 -0.00015015,-0.00007375,0.00023353,0.00040046,0.00038916,-0.00019267,-
 0.00068339,0.00192935,-0.00274727,-0.00239139,-0.00453972,0.00196261,-
 0.00017605,-0.00017559,-0.00040736,0.00196231,0.00022623,-0.01067610,0
 .00276321,0.57547852,-0.00077813,-0.00046551,-0.00108898,0.00004684,0.
 00014875,0.00027394,-0.00013909,-0.00021761,-0.00034388,-0.00050730,0.
 00173761,-0.00026955,0.00047105,-0.00019517,0.01233745,0.00012530,0.00
 012142,-0.00009309,0.00002654,-0.00003234,-0.00005196,0.00017626,0.000
 00999,0.00002882,0.00002779,0.00007096,0.00015210,0.00040687,-0.000006
 72,0.00017112,0.00094657,0.00016394,0.00010278,0.00088424,0.00034913,-
 0.00042592,-0.00028458,0.00295343,-0.00100110,0.00096017,0.00442662,-0
 .00023920,-0.00020085,-0.00014253,-0.00028969,-0.01317331,-0.01878446,
 -0.03615926,-0.08329066,-0.04757244,0.57540344,0.00022008,0.00013788,0
 .00017563,0.00000799,-0.00001169,-0.00005279,0.00001675,0.00001469,0.0
 0007996,0.00004271,-0.00002950,-0.00009285,-0.00006697,0.00099462,-0.0
 0031624,-0.00001039,-0.00001675,-0.00000251,0.00000611,-0.00000138,0.0
 0000673,-0.00002279,-0.00001117,-0.00000193,-0.00003086,-0.00002273,-0
 .00004716,-0.00007628,-0.00000612,-0.00003404,0.00006002,-0.00002181,-
 0.00008590,-0.00003192,-0.00009603,0.00000180,-0.00022452,-0.00026935,
 -0.00010995,-0.00009393,-0.00048741,0.00000383,0.00002399,0.00002563,-
 0.00000137,-0.17140630,0.03290716,-0.02102761,-0.00009989,-0.00040400,
 -0.00191104,0.48319729,0.00014771,0.00009006,0.00011588,0.00001795,-0.
 00002011,0.00003558,0.00011043,0.00002413,-0.00017612,0.00013657,-0.00
 040525,0.00031608,-0.00119621,0.00122790,-0.00127699,-0.00001489,-0.00
 001508,0.00002123,-0.00000928,0.00001043,0.00001052,-0.00000926,-0.000
 01886,-0.00000090,-0.00001548,-0.00001627,-0.00003051,-0.00005232,-0.0
 0000347,-0.00001944,0.00009061,-0.00002984,-0.00007443,-0.00012087,-0.
 00005376,0.00005004,0.00051963,0.00029600,0.00027709,-0.00056856,0.000
 14150,0.00002475,0.00005178,-0.00000281,0.00004917,0.03215857,-0.09676
 180,0.00711968,0.00090155,-0.00056186,-0.00033906,0.00048255,0.5600577
 2,-0.00049918,-0.00024756,-0.00040366,-0.00001663,0.00002840,0.0001221
 3,-0.00008891,0.00005919,-0.00017746,-0.00002909,0.00079661,-0.0001909
 3,0.00094146,-0.00374322,0.00131410,0.00005864,0.00005104,-0.00000291,
 -0.00001019,0.00000078,-0.00001645,0.00006047,0.00001808,0.00001089,0.
 00005234,0.00004855,0.00010641,0.00015897,-0.00000314,0.00006917,-0.00
 014702,-0.00000149,0.00011646,0.00034175,0.00023035,-0.00012963,-0.000
 26790,0.00014557,-0.00026004,-0.00007554,0.00038602,0.00000394,0.00001
 659,-0.00007344,-0.00004816,-0.02417857,0.00931711,-0.08754709,0.00047
 794,0.00105488,0.00365456,-0.06005988,-0.03379776,0.57192033,0.0000119
 1,-0.00002964,0.00000103,0.00001890,-0.00004042,-0.00003714,0.00004982
 ,0.00004205,0.00001609,0.00017078,-0.00050559,0.00026450,0.00019293,0.
 00034535,0.00383409,-0.00005204,-0.00002238,-0.00000299,-0.00000343,0.
 00001107,0.00001038,-0.00003379,0.00002629,-0.00001023,-0.00000680,-0.
 00000518,-0.00000182,-0.00001060,0.00001865,-0.00000255,-0.00002544,0.
 00003087,0.00001608,-0.00029097,-0.00004388,0.00008244,-0.00036739,-0.
 00082594,0.00079464,-0.00007551,0.00045153,0.00003390,0.00004030,0.000
 01645,0.00002214,-0.04773462,0.00302286,-0.00320400,0.00012162,-0.0005
 4212,-0.00111839,-0.00206862,0.03129632,-0.01144148,0.05768385,0.00018
 283,0.00007895,0.00019296,-0.00000293,-0.00004069,-0.00004549,0.000052
 76,0.00002119,-0.00003815,0.00022673,-0.00005750,0.00013103,0.00076427
 ,0.00135869,-0.00001804,-0.00005233,-0.00003002,0.00001504,-0.00000464
 ,0.00001211,0.00001444,-0.00004115,0.00000420,-0.00001036,-0.00001954,
 -0.00002246,-0.00005434,-0.00006271,0.00001034,-0.00003519,-0.00007498
 ,0.00001496,0.00002879,-0.00012292,-0.00003989,0.00007175,-0.00017387,
 -0.00005733,0.00043789,0.00014547,0.00048874,0.00007099,0.00002365,0.0
 0000201,0.00007127,-0.00053937,-0.27670655,0.08235038,0.00038130,0.000
 61594,-0.00086962,0.00026488,-0.01109587,0.00298629,-0.00075960,0.2971
 3416,-0.00010108,-0.00003018,-0.00008388,-0.00000378,0.00003560,0.0000
 5161,-0.00003847,-0.00002359,-0.00010488,-0.00021026,0.00086685,-0.000
 30482,0.00039168,-0.00190801,-0.00417802,0.00004490,0.00001869,0.00002
 400,-0.00000435,-0.00000086,-0.00000666,0.00003617,-0.00001886,0.00000
 980,0.00000555,0.00001133,0.00001953,0.00003433,-0.00001147,0.00001896
 ,-0.00002811,-0.00006798,0.00003303,0.00040784,0.00001851,-0.00008938,
 0.00024283,0.00110338,-0.00027749,0.00004974,0.00011278,0.00026628,0.0
 0000027,-0.00002662,0.00001305,-0.00360356,0.07719375,-0.07991627,0.00
 011605,0.00239369,0.00061231,-0.00108085,0.00544042,-0.00083774,-0.005
 32680,-0.09301452,0.09127928,0.00003393,0.00003598,0.00002073,0.000004
 65,0.00000483,-0.00006042,-0.00003489,0.00003485,0.00014162,0.00017760
 ,0.00032088,0.00010672,0.00069418,0.00063053,0.00083603,0.00004486,0.0
 0001605,-0.00006474,0.00002647,-0.00001987,-0.00000175,0.00000857,-0.0
 0000510,0.00000246,0.00000583,-0.00000978,-0.00001399,-0.00000670,-0.0
 0001279,-0.00000456,-0.00004313,0.00001495,0.00002295,0.00005772,0.000
 01425,-0.00002532,-0.00002968,-0.00012383,-0.00006594,0.00019536,-0.00
 004319,0.00003773,-0.00005539,0.00002101,-0.00017602,-0.10984606,-0.07
 631737,-0.08791255,-0.00169481,-0.00063503,0.00332759,-0.01335518,-0.0
 1979416,-0.02051334,0.00019096,0.00061911,0.00046719,0.11960665,-0.000
 11020,-0.00004938,-0.00010519,0.00001127,0.00000279,0.00004359,0.00002
 097,0.00002378,-0.00015001,0.00016968,0.00031439,0.00010361,-0.0000150
 0,0.00002587,0.00230142,0.00001286,0.00000666,0.00001685,-0.00000432,0
 .00000117,0.00000501,0.00001652,0.00000007,0.00000257,0.00000927,0.000
 01212,0.00003603,0.00002931,-0.00000136,0.00001747,-0.00005843,0.00001
 019,0.00008096,0.00010367,0.00004445,-0.00000887,-0.00011692,0.0000050
 8,-0.00018243,-0.00022526,-0.00012562,0.00079574,0.00004616,0.00001116
 ,0.00000360,-0.07310625,-0.14119725,-0.10486000,0.00086262,0.00090651,
 0.00031837,0.00658931,0.00691943,0.00870117,-0.01337531,-0.01531359,-0
 .01995215,0.07881948,0.14793659,-0.00018135,-0.00009345,-0.00011047,0.
 00000788,-0.00004506,0.00008049,0.00001267,0.00012221,-0.00030450,0.00
 016497,0.00011026,0.00026797,-0.00120080,-0.00274491,-0.00003252,-0.00
 002657,-0.00000737,0.00004300,-0.00002586,0.00002477,0.00001323,-0.000
 00148,0.00001893,-0.00000459,0.00002118,0.00001543,0.00003244,0.000040
 86,0.00001235,0.00002191,-0.00019048,0.00000066,0.00011119,0.00000745,
 0.00000406,0.00003423,-0.00006927,0.00037501,0.00024939,0.00030407,0.0
 0151536,-0.00017808,0.00009931,-0.00004196,0.00012787,-0.08200533,-0.0
 9850811,-0.16368892,0.00432997,0.00256309,-0.00369840,-0.00265786,-0.0
 0236301,-0.00199541,0.00562296,0.00639898,0.00902202,0.08658549,0.1127
 2770,0.18539325,-0.00005611,-0.00012143,-0.00003901,0.00001612,-0.0000
 1901,-0.00000325,-0.00001765,-0.00005545,0.00004252,-0.00005444,0.0001
 6040,-0.00032827,-0.00055702,0.00066175,0.00030513,-0.00004835,-0.0000
 0471,0.00001796,-0.00000574,0.00000727,0.00000225,-0.00000390,0.000022
 73,-0.00000545,0.00003064,0.00000514,0.00003456,0.00003400,0.00001839,
 0.00001534,-0.00003812,0.00001622,0.00005212,0.00001008,0.00000928,0.0
 0004746,-0.00053591,-0.00067271,-0.00014412,0.00026557,0.00028614,0.00
 011869,0.00003760,0.00001721,0.00006566,-0.00015554,0.00067258,0.00114
 530,-0.17349457,0.03317124,-0.01423977,0.01224497,0.00192499,-0.010685
 82,-0.00013387,0.00007740,-0.00015242,-0.00015289,0.00011150,0.0004122
 0,0.47010103,0.00021341,0.00006409,0.00009123,0.00006855,-0.00003775,-
 0.00000004,0.00013816,-0.00017507,-0.00004832,0.00015115,-0.00043454,0
 .00037436,-0.00105351,0.00433892,-0.00272272,-0.00010762,-0.00004208,0
 .00005562,-0.00001127,0.00001750,0.00001243,-0.00003063,0.00000231,-0.
 00000858,0.00000697,-0.00002230,-0.00002378,-0.00003929,0.00001632,-0.
 00002043,0.00013048,0.00005474,-0.00005231,-0.00019223,-0.00008082,0.0
 0012231,-0.00030761,-0.00051238,0.00060919,-0.00015809,-0.00002640,-0.
 00011956,0.00006060,0.00003310,0.00015265,0.00013081,0.00091975,0.0025
 4001,0.03377781,-0.09639835,0.00825305,0.01131415,-0.00019388,-0.01959
 881,0.00004718,-0.00014531,-0.00034605,0.00015988,-0.00016272,-0.00019
 131,0.02794500,0.60550808,-0.00005096,-0.00014533,0.00006899,-0.000004
 29,-0.00003242,-0.00004840,-0.00007506,0.00006939,0.00005488,0.0001447
 6,-0.00035827,-0.00063768,-0.00030537,0.00205652,-0.00045431,-0.000046
 51,-0.00002879,0.00007525,-0.00001721,0.00001119,0.00000920,-0.0000239
 0,0.00002848,-0.00000372,0.00004900,0.00001157,0.00004125,0.00001033,0
 .00001592,0.00000394,-0.00026145,0.00008491,0.00021886,-0.00010348,-0.
 00000314,0.00017085,0.00054026,0.00014324,0.00038173,0.00006492,0.0000
 0238,0.00003556,0.00005291,0.00003969,0.00014797,-0.00130718,0.0012345
 5,0.00210648,-0.01154034,0.00705004,-0.08610144,0.01153403,-0.00364191
 ,-0.02774288,0.00008354,0.00021641,-0.00026202,0.00082705,0.00006982,0
 .00022343,0.03558197,0.01294303,0.54578350,-0.00027683,-0.00007362,-0.
 00033652,0.00011649,-0.00003110,0.00006417,0.00005950,-0.00003448,0.00
 004380,0.00035274,-0.00006941,-0.00017164,0.00027071,-0.00171760,-0.00
 321157,-0.00004855,-0.00000124,-0.00002537,-0.00000541,0.00000296,-0.0
 0000262,-0.00000393,0.00007800,-0.00001617,0.00004695,0.00002551,0.000
 07423,0.00008329,0.00002092,0.00002806,0.00020476,0.00009066,0.0000552
 6,-0.00009129,-0.00005280,0.00004585,-0.00000981,0.00004314,0.00011387
 ,-0.00045515,-0.00111233,0.00011978,0.00000609,0.00000009,0.00000746,-
 0.00001292,0.00054958,0.00092399,-0.04875846,0.01011379,-0.00132670,-0
 .00014221,-0.00002311,-0.00007554,0.00020992,0.00022381,-0.00011004,-0
 .00009481,0.00007857,0.00002798,-0.00275980,0.03110402,-0.01174989,0.0
 5727992,-0.00001771,0.00002874,-0.00002821,0.00003815,-0.00004641,-0.0
 0001553,0.00003696,0.00000430,0.00009517,0.00030333,-0.00002561,-0.000
 14532,0.00089389,-0.00045890,-0.00451205,-0.00006857,-0.00002624,-0.00
 001563,-0.00000418,0.00001317,0.00000453,-0.00003390,0.00004416,-0.000
 01744,0.00002275,0.00000052,0.00001057,0.00000027,0.00001650,-0.000009
 68,0.00001634,0.00009371,0.00000999,-0.00013934,-0.00004914,0.00007802
 ,0.00018594,0.00027542,0.00011992,-0.00059289,-0.00129620,0.00023027,0
 .00003221,0.00001542,0.00004781,0.00000675,-0.00013317,0.00161524,0.00
 802919,-0.27593828,0.08058929,0.00014080,-0.00003371,-0.00026427,0.000
 35018,0.00014449,-0.00090704,-0.00010319,0.00042320,-0.00014271,0.0006
 3787,-0.00843203,0.00452836,-0.00404453,0.30620870,-0.00000086,-0.0000
 2581,-0.00008177,0.00000776,-0.00000586,-0.00000102,0.00002711,0.00006
 426,0.00005520,0.00008111,0.00006250,0.00009425,-0.00029428,-0.0026892
 5,-0.00371071,0.00000662,-0.00001048,0.00001404,-0.00000222,-0.0000027
 6,0.00000030,-0.00000267,0.00000860,0.00000207,-0.00000698,-0.00000307
 ,0.00000311,0.00000521,0.00000516,0.00000316,-0.00031171,0.00003317,0.
 00004525,-0.00005817,0.00004669,0.00003500,0.00007008,-0.00030005,-0.0
 0004718,-0.00039147,-0.00129374,0.00057791,0.00003188,0.00000595,0.000
 01424,-0.00046728,-0.00183085,0.00152584,0.00137958,0.08596384,-0.0794
 0297,0.00009658,0.00020959,-0.00028872,-0.00000841,0.00050793,-0.00036
 790,-0.00013015,0.00013180,0.00033155,0.00001029,0.00623356,-0.0022281
 1,0.00790362,-0.08341627,0.08388131,-0.00005279,-0.00003723,-0.0000894
 6,0.00000342,0.00002704,0.00003265,0.00000554,0.00003504,-0.00001321,-
 0.00007086,-0.00045629,-0.00088624,0.00083349,-0.00049378,0.00027356,0
 .00001202,0.00000660,0.00003273,0.00000556,-0.00000146,0.00000177,0.00
 001867,0.00000575,0.00000910,0.00002453,-0.00000061,0.00001308,0.00003
 416,-0.00000326,0.00001184,-0.00071434,-0.00017148,0.00027463,0.000107
 04,0.00020809,0.00011083,-0.00019719,0.00013694,-0.00005154,-0.0000426
 3,0.00016960,-0.00003542,0.00001329,0.00000640,0.00000662,-0.00124834,
 -0.00198296,-0.00214325,-0.13547710,-0.00983689,0.12856610,0.00002188,
 -0.00040836,-0.00057083,-0.00010094,-0.00002290,0.00011315,0.00049847,
 -0.00019829,-0.00079513,-0.01632631,-0.00279359,0.02629301,0.00050419,
 0.00018682,-0.00130220,0.14694510,0.00014371,0.00009345,-0.00002138,-0
 .00003018,0.00004059,0.00000515,0.00000261,0.00013256,-0.00007197,-0.0
 0022971,-0.00029038,-0.00041917,0.00102750,-0.00010469,-0.00089980,0.0
 0005718,-0.00000580,0.00007470,-0.00000853,-0.00000724,0.00000124,0.00
 001802,-0.00003392,0.00001156,-0.00004666,-0.00001729,-0.00002817,-0.0
 0003282,-0.00001602,-0.00000822,-0.00060111,0.00018694,0.00014638,0.00
 010510,0.00016066,0.00005446,0.00013992,-0.00048782,-0.00017428,0.0000
 9315,0.00021245,0.00024548,0.00001331,0.00000389,0.00004887,-0.0021777
 7,-0.00267942,-0.00165052,-0.01113636,-0.05171776,0.01756610,-0.000191
 70,0.00005959,0.00004202,0.00005631,0.00042096,-0.00017889,0.00051999,
 0.00022460,-0.00097093,0.00697930,0.00030466,-0.00814980,-0.01697484,-
 0.00005936,0.02504751,0.01170780,0.05304327,-0.00032018,-0.00012701,-0
 .00004615,0.00000223,0.00000751,0.00005206,-0.00002001,0.00017327,-0.0
 0007891,0.00002200,-0.00038502,0.00014284,0.00083834,0.00166615,-0.000
 25852,0.00006275,0.00000475,0.00008847,-0.00001859,0.00000309,-0.00000
 972,0.00003197,0.00001512,0.00001450,0.00009270,0.00003955,0.00010339,
 0.00004700,-0.00001711,0.00000890,-0.00054399,-0.00006712,0.00031860,-
 0.00009365,0.00012895,0.00013709,0.00004955,-0.00035514,0.00044452,0.0
 0013020,0.00001289,0.00014307,0.00003117,-0.00000282,0.00009426,-0.003
 75543,-0.00390914,-0.00109544,0.12259492,0.01142831,-0.22767536,-0.000
 35035,0.00023445,-0.00018626,-0.00012443,0.00007771,0.00036518,0.00091
 259,-0.00041907,-0.00133073,-0.00470320,0.00010836,0.00788506,0.005393
 21,0.00049046,-0.00741201,-0.13196215,-0.00933064,0.25330180,-0.000022
 29,-0.00000325,-0.00005926,0.00000865,0.00000625,0.00003402,0.00004101
 ,-0.00000693,-0.00008186,-0.00004264,0.00016036,0.00015630,-0.00041542
 ,-0.00054050,0.00009646,0.00000795,0.00000855,-0.00001108,-0.00000061,
 0.00000124,-0.00000009,0.00001038,-0.00000528,0.00000136,-0.00000683,0
 .00000144,0.00000314,0.00001429,-0.00000113,0.00000894,0.00006643,-0.0
 0004506,-0.00006656,0.00005963,0.00000408,-0.00005218,-0.00007450,-0.0
 0001184,0.00009277,0.00006155,0.00014679,-0.00003742,-0.00000211,-0.00
 002130,-0.00001758,-0.02110669,-0.01999531,-0.02798873,-0.02528444,0.0
 0192179,0.03083391,-0.10448900,-0.02924279,-0.03368456,0.00174470,-0.0
 0076020,0.00049063,-0.00583011,0.00189152,-0.00057280,-0.11650148,-0.0
 0010334,0.05117524,0.00171042,-0.00065614,0.00023661,-0.00528784,0.001
 42912,-0.00161919,0.58341595,-0.00016978,-0.00006893,-0.00011271,-0.00
 000682,0.00002019,0.00002274,-0.00005079,0.00000782,0.00000946,-0.0000
 4821,0.00012334,-0.00009664,-0.00049630,-0.00119476,0.00030678,0.00003
 336,0.00001901,0.00000038,0.00000206,-0.00000684,-0.00001035,0.0000250
 0,0.00000459,0.00000607,0.00001975,0.00001718,0.00003652,0.00005041,-0
 .00000701,0.00001603,-0.00005687,-0.00000185,0.00006106,0.00008957,0.0
 0006904,-0.00001736,-0.00003278,0.00027040,-0.00023456,0.00002963,0.00
 007640,0.00000070,-0.00003691,-0.00001134,-0.00002581,-0.00007968,0.00
 779526,0.00852522,0.00651491,0.00042129,-0.00891167,-0.03021559,-0.120
 95740,-0.04518851,0.00119681,0.00089836,0.00075766,0.00413562,-0.00024
 124,0.00075653,-0.00027580,-0.08357851,0.00148200,0.00055883,0.0003053
 8,-0.00094272,0.00227135,0.00023633,0.00051253,-0.02979720,0.56435006,
 0.00011035,0.00001506,0.00004855,-0.00000169,-0.00000737,-0.00002120,-
 0.00000322,-0.00004009,0.00001324,-0.00003968,-0.00000236,-0.00007226,
 0.00023666,0.00031172,-0.00023324,-0.00002656,-0.00001147,-0.00000418,
 0.00000056,0.00000239,0.00000437,-0.00001398,-0.00000186,-0.00000270,-
 0.00001429,-0.00001206,-0.00002631,-0.00001679,0.00000695,-0.00000510,
 0.00011639,0.00003258,-0.00004692,-0.00001276,-0.00002040,-0.00000037,
 0.00003517,0.00015206,0.00004716,-0.00013354,-0.00016388,-0.00008949,-
 0.00000532,0.00000903,0.00002230,-0.01072604,-0.00245872,-0.00373906,0
 .00421689,-0.00008766,0.00924443,-0.03352130,-0.04542317,-0.13403860,0
 .00048241,-0.00054608,-0.00011749,0.00038573,0.00005033,0.00111263,0.0
 5137615,0.00212054,-0.16304943,-0.00090603,-0.00007862,0.00029434,-0.0
 0378880,0.00084175,0.00035878,0.02010559,-0.04599293,0.47183555,0.0002
 7030,0.00011959,0.00021615,0.00000502,-0.00002831,-0.00005949,0.000054
 17,-0.00001055,0.00007269,0.00002348,-0.00029183,0.00010830,0.00036629
 ,0.00173589,-0.00072544,-0.00004560,-0.00003314,0.00000167,0.00000036,
 0.00000573,0.00001220,-0.00004085,-0.00000494,-0.00000903,-0.00002573,
 -0.00002639,-0.00005675,-0.00008578,0.00000685,-0.00003415,0.00003624,
 0.00001543,-0.00005270,-0.00017245,-0.00010903,0.00006070,0.00018365,-
 0.00015544,0.00012576,0.00010247,-0.00012466,-0.00007445,0.00003192,0.
 00003145,0.00003696,-0.01156085,-0.00408751,0.02830936,-0.00069604,-0.
 00112087,-0.00135507,-0.11563337,-0.00651062,0.11499935,0.00110861,0.0
 0032299,-0.00011122,0.00071132,-0.00077483,-0.00027790,-0.00122052,-0.
 00234374,-0.00214402,0.00010725,0.00007095,0.00009599,0.00015424,0.000
 06811,0.00022133,0.00898184,0.00132119,-0.01497655,0.12464657,-0.00004
 437,-0.00002165,-0.00002942,-0.00000652,0.00000049,0.00000273,-0.00003
 475,0.00001056,0.00000272,0.00006227,0.00027603,-0.00010378,0.00022805
 ,-0.00034095,0.00005696,0.00000039,0.00000304,-0.00000412,0.00000057,-
 0.00000053,-0.00000161,0.00000196,0.00000497,-0.00000012,0.00000557,0.
 00000448,0.00000821,0.00001267,-0.00000015,0.00000495,-0.00007041,-0.0
 0000538,0.00003614,0.00006509,0.00001717,-0.00002388,0.00000839,0.0000
 3953,-0.00020394,0.00017405,0.00011773,0.00009235,-0.00000701,-0.00001
 023,-0.00000009,0.00465478,-0.00044530,-0.00950347,-0.00025262,0.00020
 635,0.00033094,-0.00757851,-0.04964292,0.01397242,-0.00049392,0.000167
 50,-0.00022880,-0.00025934,0.00025254,0.00018299,-0.00261362,-0.001900
 99,-0.00207271,0.00002335,-0.00002437,0.00001629,0.00003946,0.00000877
 ,0.00000382,0.01066215,0.00013532,-0.01741076,0.00804236,0.05020228,-0
 .00006192,-0.00001883,-0.00004790,0.00000477,0.00001168,0.00001821,0.0
 0000622,-0.00000225,-0.00002328,-0.00000458,-0.00004763,0.00004761,-0.
 00027574,-0.00012055,0.00011280,0.00001778,0.00000858,0.00000291,0.000
 00005,-0.00000274,-0.00000349,0.00001341,-0.00000225,0.00000316,0.0000
 0596,0.00000604,0.00001399,0.00001774,-0.00000374,0.00000597,0.0000015
 8,-0.00000812,0.00000637,0.00000848,0.00001418,-0.00000528,-0.00006115
 ,-0.00003455,0.00005291,-0.00002074,-0.00001260,-0.00000412,-0.0000119
 3,-0.00000412,-0.00001269,-0.00393534,-0.00008024,0.00518912,-0.000825
 39,0.00041398,-0.00000139,0.11544677,0.01256788,-0.24787702,0.00051886
 ,-0.00027205,0.00027946,0.00062337,-0.00022067,0.00027735,-0.00370813,
 -0.00377356,-0.00163958,0.00006225,-0.00006148,0.00006729,0.00019066,0
 .00006134,0.00003851,0.01198878,0.00246562,-0.01837499,-0.12421210,-0.
 01150574,0.26803706,-0.00002910,-0.00001422,-0.00004066,0.00000861,0.0
 0001388,0.00002001,0.00000985,-0.00000268,-0.00006153,-0.00015574,-0.0
 0021989,-0.00004903,-0.00018143,0.00025775,0.00099931,0.00001951,0.000
 00737,0.00001380,-0.00000174,-0.00000218,-0.00000087,0.00001486,-0.000
 00800,0.00000468,0.00000521,0.00000358,0.00001205,0.00001294,-0.000004
 14,0.00000761,0.00011115,0.00000426,-0.00004004,0.00000685,0.00002932,
 -0.00001182,-0.00024624,-0.00022297,0.00021497,-0.00047452,-0.00031074
 ,-0.00026504,-0.00000224,0.00000507,0.00000213,-0.00076712,0.03302910,
 -0.01148940,-0.00026429,0.00001256,-0.00002722,-0.04803222,0.00046953,
 0.00196456,-0.00608129,0.00243882,-0.00078772,0.00126679,-0.00073219,0
 .00017616,0.00014990,0.00084258,0.00059639,-0.00001591,-0.00005724,-0.
 00010004,0.00008021,-0.00001015,0.00005964,-0.00110531,-0.01611539,0.0
 0473678,-0.00005107,-0.01604750,0.00425730,0.05342702,-0.00003150,-0.0
 0001623,-0.00000832,-0.00001186,-0.00000423,-0.00001525,-0.00004021,0.
 00001435,0.00006463,-0.00001605,0.00030028,-0.00011737,-0.00005023,0.0
 0000803,0.00012087,-0.00000642,-0.00000029,-0.00001114,0.00000173,-0.0
 0000011,-0.00000196,-0.00000608,0.00001027,-0.00000287,0.00000302,0.00
 000234,0.00000138,0.00000666,0.00000257,0.00000094,-0.00008883,0.00000
 472,0.00004136,0.00004868,-0.00000318,-0.00001785,-0.00020318,0.000042
 31,-0.00026758,0.00022807,-0.00005379,0.00002579,0.00000259,-0.0000061
 4,-0.00001048,-0.00010803,-0.00941959,0.00353702,0.00010601,0.00008636
 ,-0.00022727,0.00063267,-0.28276188,0.07337124,0.00198424,0.00042232,0
 .00033498,0.00031955,0.00064060,-0.00000755,0.00016371,0.00039120,0.00
 102451,-0.00009608,0.00004495,0.00008442,0.00007638,-0.00003700,-0.000
 05013,-0.00063477,-0.01813719,0.00585283,-0.00002800,-0.00067942,0.000
 07777,-0.00032743,0.30906438,0.00004005,0.00001201,0.00003038,-0.00000
 422,-0.00001116,-0.00001403,-0.00000470,0.00000392,0.00001082,0.000046
 53,-0.00008057,-0.00001607,0.00034253,0.00011094,0.00009622,-0.0000136
 3,-0.00000558,-0.00000135,-0.00000013,0.00000132,0.00000267,-0.0000095
 7,0.00000256,-0.00000218,-0.00000311,-0.00000355,-0.00000769,-0.000011
 43,0.00000328,-0.00000381,0.00000119,0.00000854,-0.00000251,-0.0000437
 8,-0.00001701,0.00001733,0.00015789,-0.00002100,-0.00009309,-0.0000128
 3,-0.00000925,0.00002551,0.00000362,0.00000655,0.00001045,0.00081248,0
 .00521926,-0.00303232,-0.00011559,-0.00020082,-0.00021730,0.00105004,0
 .07414953,-0.07287093,-0.00147307,0.00018372,0.00099910,0.00010527,0.0
 0014408,-0.00007444,0.00009011,-0.00050827,0.00156533,-0.00004785,0.00
 011462,-0.00009278,0.00004802,0.00001945,0.00004640,-0.00020097,-0.023
 45521,0.00658339,-0.00115709,0.02647630,-0.00761868,0.00228627,-0.0794
 9023,0.07588221,0.00020770,0.00005157,0.00014660,0.00000932,-0.0000303
 1,-0.00004562,0.00002218,-0.00005282,0.00003478,0.00005207,-0.00014914
 ,-0.00000682,0.00033231,0.00201913,-0.00097331,-0.00006519,-0.00003242
 ,0.00001730,-0.00000457,0.00000909,0.00001249,-0.00003636,0.00000255,-
 0.00000757,-0.00001182,-0.00001971,-0.00003684,-0.00005317,0.00001346,
 -0.00001988,0.00002189,0.00003069,-0.00002210,-0.00011716,-0.00006507,
 0.00007170,0.00045204,0.00004843,0.00036692,-0.00006006,-0.00014257,-0
 .00005282,0.00003704,0.00002729,0.00007975,-0.00094451,-0.00000277,0.0
 0156039,-0.00900003,-0.02223882,-0.01974205,-0.00208322,-0.00053332,0.
 00337499,0.00013457,-0.00001655,-0.00009922,0.00024094,-0.00008852,-0.
 00018632,-0.08876081,-0.06650063,-0.06847826,0.00115232,0.00029806,-0.
 00006848,0.00064067,-0.00036635,0.00076914,0.00846872,0.01351534,0.012
 96370,0.00057971,0.00053261,0.00109450,-0.00011428,-0.00005892,-0.0001
 6161,0.09623517,0.00002341,0.00000259,0.00002713,-0.00001831,-0.000015
 78,-0.00002701,-0.00006530,0.00001979,0.00006700,-0.00001435,0.0000988
 7,-0.00020782,0.00019752,-0.00003575,0.00033650,-0.00002226,-0.0000065
 7,-0.00001524,0.00000026,0.00000187,0.00000348,-0.00001494,0.00000961,
 -0.00000333,-0.00000460,-0.00000273,-0.00000917,-0.00000906,0.00000485
 ,-0.00000285,-0.00000852,0.00000803,0.00000582,0.00000419,-0.00001299,
 -0.00000168,0.00022413,0.00041828,-0.00021189,-0.00002216,0.00006571,-
 0.00008261,0.00000194,-0.00000341,0.00000506,0.00034154,-0.00022605,-0
 .00006970,0.00461933,0.00562330,0.00754923,0.00039339,0.00108938,-0.00
 009263,-0.00001395,0.00004167,-0.00000339,-0.00009054,0.00000635,0.000
 01644,-0.06755258,-0.16026334,-0.11297739,-0.00059884,0.00050269,0.000
 05094,-0.00054613,0.00017642,-0.00021349,0.00027759,0.00013061,0.00236
 260,-0.00025342,0.00013757,-0.00027214,0.00012423,0.00032024,0.0003261
 8,0.07220122,0.16936783,0.00009810,0.00003099,0.00006187,0.00000775,-0
 .00000688,-0.00001275,0.00005101,-0.00001853,-0.00000446,0.00000188,-0
 .00009601,0.00012406,0.00022154,0.00059593,-0.00023810,-0.00001406,-0.
 00000963,0.00000702,-0.00000075,0.00000270,0.00000446,-0.00001142,-0.0
 0000409,-0.00000257,-0.00000758,-0.00000924,-0.00001716,-0.00002506,0.
 00000374,-0.00000879,0.00002431,0.00000814,-0.00002284,-0.00005329,-0.
 00002907,0.00002103,-0.00004719,-0.00021410,0.00014437,0.00000407,-0.0
 0004377,-0.00000837,0.00001665,0.00001356,0.00001899,0.00063274,-0.000
 16870,0.00074177,-0.00114468,-0.00388088,-0.00435807,0.00476842,0.0014
 5609,-0.00365554,-0.00004431,0.00008451,-0.00001406,-0.00016528,-0.000
 05142,0.00000869,-0.06817080,-0.11148054,-0.16216381,0.00005303,0.0001
 4273,0.00000193,-0.00025658,0.00015645,0.00025714,-0.01199601,-0.01783
 757,-0.01787424,-0.00092571,-0.00098067,-0.00131830,0.00003328,-0.0001
 6624,0.00014520,0.07321911,0.12244507,0.17663669,0.00004289,0.00001347
 ,0.00003084,0.00000549,0.00002836,0.00000900,0.00006827,-0.00001727,-0
 .00005326,-0.00005571,-0.00001712,0.00020213,-0.00094595,-0.00019718,-
 0.00068190,0.00002672,0.00000682,0.00000871,0.00000153,-0.00000436,-0.
 00000155,0.00001262,-0.00001971,0.00000195,-0.00001156,-0.00000483,-0.
 00001058,-0.00001135,-0.00000616,-0.00000050,0.00003159,-0.00000450,-0
 .00003676,0.00000621,-0.00000065,-0.00001288,-0.00234872,-0.00183784,-
 0.00048776,0.00023670,-0.00016018,0.00026807,-0.00000347,0.00000786,-0
 .00001826,-0.00030873,-0.00003775,0.00005080,-0.00037168,0.03194645,-0
 .01254592,0.00023514,0.00004351,-0.00107503,-0.00003975,0.00007350,0.0
 0009162,0.00008731,-0.00004111,-0.00003459,-0.04770632,0.00434047,-0.0
 0391586,-0.00605782,0.00174042,-0.00178281,0.00129569,-0.00047959,0.00
 042932,-0.00106371,-0.01816272,0.00884517,-0.00010518,0.00009613,-0.00
 017551,0.00022207,0.00034500,-0.00006600,-0.00009471,-0.01165807,0.006
 06438,0.05580403,-0.00011446,-0.00004889,-0.00006534,-0.00001279,-0.00
 000720,-0.00000869,-0.00012403,0.00001486,0.00006378,-0.00011353,0.000
 13052,-0.00041349,-0.00113800,-0.00052941,0.00051543,-0.00001432,0.000
 00337,-0.00001649,-0.00000051,-0.00000025,-0.00000178,-0.00000104,0.00
 002092,-0.00000211,0.00001243,0.00001046,0.00001980,0.00002675,0.00000
 313,0.00000909,-0.00003394,-0.00001023,0.00003331,0.00004082,0.0000168
 7,-0.00000139,-0.00157742,-0.00020907,-0.00093751,0.00009120,0.0001144
 4,-0.00004531,-0.00000674,-0.00000675,-0.00000546,0.00010583,0.0001663
 9,-0.00017883,0.00009534,-0.00870079,0.00253451,0.00009645,0.00069214,
 -0.00024848,-0.00002400,-0.00006407,-0.00005882,0.00002364,0.00003981,
 0.00009127,0.00464823,-0.26341157,0.09818073,0.00203270,0.00070426,0.0
 0031413,0.00028571,0.00028706,-0.00017606,-0.00041709,0.00059123,-0.00
 098820,0.00003378,0.00017663,0.00014075,0.00027804,0.00013925,0.000399
 68,0.00084419,-0.01824590,0.00911207,-0.00467041,0.28611375,0.00000739
 ,0.00000996,-0.00000654,0.00001760,0.00002374,0.00003057,0.00007684,-0
 .00004072,-0.00007943,0.00000187,-0.00008346,0.00029525,-0.00035953,0.
 00028285,-0.00050548,0.00002163,0.00000784,0.00001040,-0.00000011,-0.0
 0000262,-0.00000283,0.00001655,-0.00001671,0.00000362,-0.00000175,-0.0
 0000062,0.00000143,0.00000034,-0.00000682,0.00000119,0.00004201,-0.000
 01137,-0.00002939,-0.00000303,0.00000792,-0.00000910,-0.00053476,-0.00
 068096,0.00049487,0.00003717,-0.00002099,0.00007690,-0.00000662,-0.000
 00046,-0.00000749,0.00004975,-0.00012894,-0.00023397,-0.00027402,0.004
 78090,-0.00275765,-0.00022286,0.00132354,0.00109396,0.00010238,-0.0000
 9736,0.00009317,-0.00008750,0.00000204,-0.00002514,-0.00324676,0.09776
 894,-0.09670129,-0.00093320,0.00042102,0.00082945,-0.00014737,-0.00055
 187,0.00036817,0.00031328,0.02617719,-0.01261201,0.00012139,-0.0003443
 8,0.00030290,-0.00014001,-0.00069991,-0.00011968,0.00116100,-0.0194511
 9,0.00956781,0.00071367,-0.10857630,0.10334170,0.00012029,0.00003587,0
 .00008068,-0.00000255,-0.00001990,-0.00002788,0.00001314,-0.00000613,0
 .00002658,0.00000447,-0.00000478,0.00000941,0.00018221,0.00036213,-0.0
 0011914,-0.00002957,-0.00001556,-0.00000633,-0.00000024,0.00000452,0.0
 0000733,-0.00002250,0.00000154,-0.00000572,-0.00001365,-0.00001193,-0.
 00002610,-0.00003178,0.00000779,-0.00001029,0.00002880,0.00000408,-0.0
 0003419,-0.00005402,-0.00004509,0.00001569,0.00001231,-0.00001375,0.00
 004739,-0.00000910,-0.00003655,-0.00002937,0.00001982,0.00000905,0.000
 01785,0.00100293,-0.00303930,-0.00257842,0.00043846,-0.00059662,0.0047
 8443,-0.01223348,0.00500035,-0.00217992,0.00011696,0.00010959,0.000048
 88,-0.00107216,0.00029326,-0.00002915,-0.01552733,0.00587401,-0.003863
 37,0.00011544,0.00006800,-0.00009553,-0.00122999,0.00021832,-0.0003434
 5,-0.27542151,0.08344027,-0.04644708,0.00060860,0.00001895,-0.00020334
 ,0.00030477,-0.00024037,0.00038365,0.00060060,0.00022010,0.00010905,0.
 00044601,-0.00048778,-0.00019507,0.29806643,0.00000567,0.00000042,0.00
 000360,0.00000053,-0.00000328,0.00000129,0.00000385,0.00000920,-0.0000
 0909,0.00001590,-0.00001130,0.00000192,0.00010333,0.00005869,0.0000065
 7,-0.00000192,-0.00000155,0.00000194,-0.00000121,0.00000125,0.00000109
 ,-0.00000144,0.00000040,-0.00000033,-0.00000043,-0.00000029,0.,-0.0000
 0243,0.00000055,-0.00000017,-0.00000985,0.00000430,0.00000515,-0.00000
 773,-0.00000336,0.00000432,-0.00000547,-0.00005901,0.00002950,0.000017
 92,0.00002469,-0.00000406,0.00000716,-0.00000113,0.00000565,-0.0005398
 1,-0.00240052,-0.00354286,0.00017108,0.00074916,-0.00045411,-0.0205411
 5,0.00670722,-0.00398650,-0.00029596,0.00021306,-0.00018708,-0.0011047
 0,0.00046133,-0.00028516,-0.00152689,-0.00065854,0.00091649,-0.0004959
 7,0.00024416,-0.00003533,0.00028201,0.00026707,0.00003802,0.08488130,-
 0.07969716,0.01811696,0.00066164,0.00051051,0.00060179,0.00017987,0.00
 084366,0.00073797,0.00022135,-0.00017621,0.00000748,-0.00026897,0.0004
 9073,-0.00041359,-0.09007758,0.08207630,-0.00003280,-0.00000680,-0.000
 01127,0.00000083,-0.00000342,0.00001042,0.00000034,0.00002622,-0.00002
 481,0.00004243,-0.00004513,0.00000172,-0.00005578,-0.00002060,0.000112
 11,0.00000496,0.00000078,0.00000729,-0.00000288,0.00000144,0.00000036,
 0.00000236,0.00000188,0.00000049,0.00000684,0.00000396,0.00000968,0.00
 000321,-0.00000129,0.00000125,-0.00004420,0.00000938,0.00003499,-0.000
 01136,0.00000858,0.00001381,-0.00002216,-0.00005827,-0.00001265,0.0000
 5312,0.00010048,-0.00000194,0.00000803,-0.00000484,0.00000864,-0.00083
 071,-0.00418516,-0.00410712,0.00186667,-0.00003069,-0.00644607,-0.0219
 7480,0.00966354,-0.00416857,0.00043053,-0.00010474,0.00009466,-0.00180
 784,0.00020165,-0.00007009,0.02850978,-0.01042518,0.00645316,-0.000078
 10,-0.00008779,-0.00001634,0.00184524,-0.00034594,0.00034156,-0.047027
 01,0.01805473,-0.05824790,0.00046548,0.00074238,0.00046088,0.00060495,
 0.00000695,0.00087233,-0.00079796,-0.00021090,0.00102055,-0.00060882,0
 .00023352,0.00117928,0.05007421,-0.01729378,0.06424178,-0.00001602,-0.
 00000294,-0.00001013,-0.00000048,-0.00000130,-0.00000098,-0.00001237,0
 .00000356,0.00001306,-0.00001359,0.00002760,-0.00003410,-0.00005338,-0
 .00005954,0.00005905,-0.00000042,0.00000052,-0.00000110,0.00000036,-0.
 00000028,-0.00000088,0.00000011,0.00000278,-0.00000003,0.00000196,0.00
 000120,0.00000263,0.00000324,0.,0.00000043,-0.00001232,-0.00000004,0.0
 0000976,0.00000888,0.00000161,0.00000022,0.00003027,0.00009228,-0.0000
 9286,0.00003726,0.00002824,-0.00001502,0.00000176,0.00000091,-0.000001
 86,0.00056365,-0.00131218,0.00110091,0.00082544,-0.00156103,-0.0001339
 9,-0.00178488,-0.01386544,0.00491044,-0.00028114,0.00036300,-0.0003381
 2,0.00018597,0.00022032,-0.00006467,-0.00195532,-0.01701627,0.00681274
 ,-0.00024502,0.00054463,-0.00014668,0.00019931,0.00025025,-0.00006414,
 -0.05391618,-0.01786403,0.00645226,0.00047106,0.00063522,0.00011946,-0
 .00062458,-0.00182109,-0.00195898,0.00059685,0.00041323,-0.00055083,-0
 .00133759,-0.00015811,0.00309979,0.00344553,0.02818114,-0.01048513,0.0
 5405246,0.00005265,0.00001334,0.00004132,-0.00000262,-0.00001058,-0.00
 001895,0.00000068,0.00000056,0.00003248,0.00001416,0.00003669,-0.00003
 894,0.00024906,0.00003694,0.00003385,-0.00001474,-0.00000760,-0.000002
 84,0.00000012,0.00000204,0.00000275,-0.00001207,0.00000310,-0.00000324
 ,-0.00000511,-0.00000532,-0.00001202,-0.00001530,0.00000428,-0.0000054
 0,-0.00000662,0.00000957,-0.00000088,-0.00001985,-0.00002242,0.0000088
 2,-0.00006503,-0.00004548,-0.00005697,0.00002611,-0.00000284,0.0000400
 0,0.00001409,0.00000702,0.00000643,0.00142647,0.00050676,0.00060348,0.
 00031438,0.00042999,-0.00008643,-0.00141798,-0.01930585,0.00600483,-0.
 00087534,0.00046843,-0.00021087,0.00001766,0.00032898,-0.00022471,0.00
 051268,0.00103148,-0.00040704,-0.00053017,-0.00005746,-0.00001519,-0.0
 0019594,0.00015299,-0.00003213,-0.01855919,-0.27165729,0.08472664,0.00
 036816,0.00062769,-0.00021883,-0.00207889,-0.00139673,-0.00329384,-0.0
 0018386,0.00072452,0.00042642,0.00029026,0.00128060,-0.00012111,-0.001
 09829,-0.00959083,0.00332320,0.02260107,0.29648575,-0.00002617,-0.0000
 0674,-0.00001825,0.00000389,0.00000781,0.00001124,0.00001974,-0.000007
 60,-0.00001521,0.00000449,0.00002248,0.00010550,-0.00020262,0.00008750
 ,-0.00023965,0.00000917,0.00000422,0.00000128,0.00000038,-0.00000119,-
 0.00000206,0.00000672,-0.00000258,0.00000092,0.00000263,0.00000268,0.0
 0000617,0.00000675,-0.00000230,0.00000234,-0.00002119,-0.00000999,0.00
 000397,0.00000753,0.00000536,-0.00000457,0.00006971,-0.00008232,0.0000
 8226,0.00006219,0.00003203,0.00009461,-0.00000486,-0.00000380,-0.00000
 818,0.00092098,-0.00033848,0.00097479,-0.00158897,0.00030811,0.0007174
 3,-0.00240768,-0.02417692,0.00739645,0.00000842,0.00056843,-0.00012512
 ,0.00031878,0.00014983,-0.00007552,0.00243164,0.02776663,-0.01246967,0
 .00044557,-0.00057356,0.00037527,-0.00018258,-0.00034229,0.00000548,0.
 00668072,0.08485672,-0.07827633,0.00061234,0.00039050,0.00095496,-0.00
 293118,-0.00313538,-0.00274077,-0.00068706,-0.00014532,0.00074344,0.00
 398707,-0.00021647,-0.00457325,0.00068383,0.00529065,-0.00261730,-0.00
 857711,-0.09043575,0.08968709,0.00505352,0.00301577,0.00382030,0.00039
 509,0.00000003,-0.00060964,0.00143212,-0.00136816,-0.00007483,-0.00780
 852,-0.03235470,0.01412646,-0.07518504,-0.05092285,0.01917832,-0.00012
 803,-0.00040322,0.00044641,0.00000493,-0.00000885,0.00020519,-0.000311
 10,-0.00040974,-0.00000721,-0.00044583,-0.00047974,-0.00094264,-0.0017
 3268,-0.00011629,-0.00081600,0.00220387,0.00012330,-0.00142114,-0.0062
 4546,-0.00073233,0.00225220,0.00871500,0.01361803,-0.00435072,-0.00103
 731,-0.00273982,-0.00023083,-0.00045968,0.00001885,0.00028707,-0.11471
 284,-0.00619837,0.04750402,-0.10021940,-0.02623425,-0.01683109,-0.0242
 9540,-0.00096318,0.03835397,-0.00477086,-0.00348810,0.00962663,0.00807
 113,-0.00034990,-0.00931767,-0.01725865,-0.02562504,-0.03035895,-0.002
 89879,-0.00804753,-0.00460294,0.00949448,0.00949524,0.01148852,0.00605
 406,0.00027426,0.00057691,-0.00893304,0.00216221,-0.00083008,0.0024868
 6,-0.00011950,-0.00011385,-0.00854308,0.00184202,-0.00195463,0.0019167
 2,0.00029985,0.00039211,0.00007287,0.00011836,-0.00017522,-0.00017034,
 -0.00083765,0.00035689,0.34111175,-0.00301316,-0.00311332,-0.00323258,
 0.00025007,-0.00016329,-0.00009440,0.00096969,-0.00007806,0.00133570,-
 0.01120163,-0.00820796,0.00625092,-0.01508220,-0.18031038,0.03134745,-
 0.00002214,0.00005588,0.00020164,-0.00000568,0.00002148,-0.00007774,-0
 .00001047,0.00046599,-0.00006416,0.00024177,0.00034353,0.00075174,0.00
 142291,0.00035056,0.00066402,0.00058420,0.00050905,-0.00053273,-0.0009
 3638,0.00001373,0.00051241,-0.00246574,-0.02280795,0.01035421,-0.00776
 035,-0.02575742,0.00896035,0.00048092,0.00046656,-0.00028847,-0.015376
 18,-0.09640060,0.00302766,-0.05937825,-0.11876830,-0.05035064,0.007660
 65,0.00467271,-0.01064955,-0.02078752,0.00121710,0.02861228,0.01283627
 ,-0.00155416,-0.01950279,-0.00490654,0.00433217,-0.00190101,-0.0181936
 4,-0.02173173,-0.02784129,0.00167394,-0.00036696,0.00032316,-0.0007185
 2,-0.00008476,-0.00132513,0.00343879,0.00011436,0.00022396,-0.00156916
 ,0.00014192,-0.00077930,0.00095427,0.00024097,0.00063869,-0.00140624,0
 .00019596,0.00041551,0.00012544,-0.00002571,0.00046123,0.00029194,0.00
 001945,-0.00003710,0.12806410,0.46971744,0.00036092,-0.00066791,-0.000
 19366,0.00007398,0.00023288,0.00027188,-0.00067086,-0.00145574,-0.0006
 6486,0.00807964,0.01959548,-0.00838978,0.00876876,0.03223510,-0.112630
 54,-0.00033543,-0.00010406,0.00038008,-0.00009914,0.00008201,-0.000020
 77,0.00009168,-0.00010343,0.00000727,0.00018522,-0.00004911,0.00006318
 ,0.00021106,0.00005010,0.00007759,-0.00166118,0.00049409,0.00063650,0.
 00472869,0.00086939,-0.00048909,0.00904164,0.02678800,-0.00819099,-0.0
 0727364,-0.02291757,0.00776086,-0.00010333,-0.00029584,0.00101896,0.08
 375093,-0.01619228,-0.17488954,-0.04127181,-0.03103041,-0.15170478,0.0
 1262775,-0.00178288,-0.00299529,0.01046293,0.00062276,-0.01652782,0.01
 634127,0.00005120,-0.02577243,-0.01463897,-0.00957635,-0.01132796,0.00
 371702,0.00185487,0.00547934,-0.01523896,-0.02123351,-0.02575970,0.001
 14104,-0.00121019,-0.00274299,0.00062929,0.00012114,0.00103537,-0.0000
 1407,-0.00031466,0.00062983,-0.00337438,0.00078808,0.00021569,0.000742
 62,0.00030067,-0.00003727,-0.00009960,0.00044048,0.00087608,-0.0001081
 7,-0.00006533,0.00000105,-0.07665017,0.02216334,0.52823960,-0.20427955
 ,-0.04940869,-0.07931955,-0.02361661,-0.01257324,-0.01548751,-0.000615
 36,0.00176666,0.00115919,0.00072348,-0.00032914,-0.00104442,-0.0024729
 0,-0.00441316,0.00146708,0.00082872,-0.00039679,-0.00009565,0.00084238
 ,0.00180615,0.00106601,-0.00153431,-0.00570738,0.00092926,-0.00661618,
 -0.00512649,-0.01637457,-0.03739734,-0.01053856,-0.01959098,-0.0001963
 4,-0.00045895,0.00087929,0.00060150,0.00038219,0.00027110,0.00025062,0
 .00148552,-0.00094210,0.00010985,0.00056626,0.00011519,0.00040832,0.00
 009112,-0.00077964,0.00072330,0.00149311,-0.00546280,0.00226360,0.0024
 4262,0.00310387,-0.00073897,-0.00049232,0.00170636,-0.00006718,-0.0006
 1254,0.00034346,-0.00007119,0.00028600,0.00045878,0.00010335,-0.000475
 54,0.00000166,0.00037403,0.00007863,-0.00010857,-0.00014721,-0.0003223
 2,0.00027065,0.00020411,0.00046265,-0.00016548,-0.00083880,0.00013331,
 0.00013643,0.00013551,0.00007009,-0.00011287,-0.00051788,-0.00006949,-
 0.00023037,-0.00006672,0.00024700,0.00001367,-0.00029323,-0.00002123,0
 .00002939,0.00003275,-0.00014412,0.00006235,-0.01715188,0.01576900,0.0
 0223458,0.54276496,-0.01862991,-0.09815587,-0.03517152,-0.03522344,-0.
 00738255,-0.02120042,0.00097541,0.00419842,0.00043297,-0.00037725,0.00
 000604,0.00128721,0.00015220,0.00244981,-0.00050523,-0.00040215,0.0003
 0762,0.00006751,0.00102131,0.00198102,-0.00000441,-0.00400941,-0.00727
 140,0.00230328,-0.00641296,0.00207183,-0.00467404,0.01790160,0.0118210
 1,0.01223730,0.00002975,-0.00101319,-0.00133204,0.00019775,-0.00108444
 ,-0.00032282,0.00019110,-0.00062755,0.00048514,0.00012329,-0.00016108,
 -0.00020851,0.00049198,0.00000666,-0.00006881,0.00018344,-0.00100682,0
 .00331756,-0.00129960,-0.00198922,-0.00171734,0.00042471,0.00020005,-0
 .00114540,0.00032631,0.00030687,-0.00039697,-0.00001460,-0.00010813,-0
 .00019918,0.00038802,0.00076549,0.00053352,0.00063386,0.00077383,0.000
 10679,-0.00000749,-0.00011173,0.00028479,-0.00023594,-0.00022665,0.000
 01597,0.00052535,-0.00007495,-0.00005777,-0.00009726,-0.00002399,0.000
 06604,0.00036682,0.00001316,0.00014279,-0.00014851,-0.00001954,-0.0000
 6479,0.00013046,0.00003151,0.00003428,0.00000350,0.00009582,-0.0000342
 9,0.01179611,-0.00532015,-0.00220748,-0.13596847,0.29451660,-0.0564401
 0,-0.04364324,-0.11893558,0.00036601,-0.00318711,0.00784973,-0.0007537
 0,-0.00000076,-0.00071997,0.00044076,-0.00051369,-0.00251442,0.0011952
 2,-0.00001448,0.00029745,0.00019920,0.00009148,0.00013428,-0.00036509,
 -0.00215435,0.00209068,0.00070980,0.00194768,0.00113465,-0.04142902,-0
 .01423617,-0.01935066,0.00069748,0.00257989,0.00488663,-0.00001462,0.0
 0090227,0.00167653,-0.00027927,0.00097961,0.00067053,-0.00005897,-0.00
 031205,0.00007441,-0.00022403,-0.00001294,0.00019078,-0.00005251,0.000
 12755,-0.00002426,-0.00063701,0.00031759,0.00023573,-0.00010084,-0.000
 43298,-0.00066150,-0.00004965,-0.00000820,-0.00002649,-0.00014918,0.00
 007013,-0.00001253,-0.00003119,0.00001845,-0.00001635,0.00033654,0.000
 43667,0.00061668,0.00037673,0.00038923,-0.00014728,0.00013109,-0.00010
 639,0.00080855,-0.00016795,0.00006298,-0.00006237,0.00000454,0.0000104
 0,0.00001949,-0.00000126,0.00000415,-0.00000152,0.00009546,-0.00003707
 ,0.00001040,-0.00013110,0.00005526,-0.00002892,-0.00004326,0.00001003,
 0.00005449,0.00000976,-0.00000592,0.00000263,0.00196489,-0.00179150,0.
 00321955,0.02431456,0.14710625,0.18743789,-0.03847621,0.01715869,0.002
 83240,0.00021224,-0.00002262,0.00203525,0.00033495,-0.00158616,-0.0002
 1094,0.00091878,-0.00098889,-0.00018217,0.00445941,0.00513635,-0.00171
 708,-0.00008731,0.00049462,-0.00008869,-0.00010153,0.00003745,-0.00035
 911,0.00100903,0.00121362,-0.00018095,0.00304285,0.00140948,0.00192367
 ,-0.00036031,-0.00248456,-0.00217423,0.00033540,-0.00005666,0.00094819
 ,-0.00094164,0.00015842,0.00036013,-0.00023782,-0.00207818,0.00124265,
 -0.00027449,-0.00083151,-0.00000506,0.00029414,-0.00030371,-0.00017431
 ,-0.00221118,-0.00094505,0.00644623,-0.00807742,-0.00152379,-0.0070823
 8,0.00084348,0.00046813,-0.00181841,0.00034840,0.00048425,-0.00051489,
 0.00017828,-0.00037576,-0.00063471,0.00027739,0.00045318,0.00047830,-0
 .00071729,0.00008310,-0.00007097,0.00000359,0.00028316,0.00047151,-0.0
 0027904,-0.00053215,0.00015837,0.00096615,-0.00015099,-0.00018843,-0.0
 0011503,-0.00009985,0.00014361,0.00062274,0.00007843,0.00029323,0.0000
 8995,-0.00026780,-0.00003584,0.00034144,0.00005162,0.00000643,-0.00003
 323,0.00017522,-0.00007237,0.00529552,-0.01193013,-0.00164930,-0.25374
 485,0.16696401,0.07008671,0.28608361,-0.01087982,0.01075287,0.00674107
 ,-0.00316185,0.00098653,-0.00098552,-0.00133972,-0.00089263,-0.0000616
 2,0.00032502,-0.00341871,0.00239528,0.00099593,-0.00712549,0.00200317,
 0.00061605,0.00031929,-0.00019423,0.00018645,-0.00009155,0.00008769,0.
 00011970,-0.00091215,0.00007542,-0.00118265,-0.00077157,-0.00250191,-0
 .00376222,0.00023331,-0.00124713,-0.00020122,-0.00196428,0.00180916,0.
 00053306,0.00043723,-0.00041184,-0.00020382,0.00103622,-0.00087546,-0.
 00000809,0.00039486,0.00017549,-0.00022802,-0.00042776,-0.00091893,0.0
 0030986,0.00144877,-0.00559108,0.00238560,0.00426403,0.00324955,-0.000
 75667,-0.00030763,0.00182621,-0.00058170,-0.00046878,0.00067223,-0.000
 01104,0.00015577,0.00039217,-0.00068830,-0.00130322,-0.00092495,-0.001
 53004,-0.00153100,-0.00048045,0.00003773,-0.00007687,-0.00046798,0.000
 36362,0.00039914,-0.00004664,-0.00086495,0.00013333,0.00012629,0.00012
 411,0.00006002,-0.00011017,-0.00065429,-0.00001556,-0.00026998,0.00021
 091,0.00006128,0.00009274,-0.00023008,-0.00006534,-0.00004965,-0.00000
 075,-0.00016359,0.00005911,-0.00942894,0.00181186,0.00251716,0.1999781
 0,-0.19496849,-0.08865278,-0.17047194,0.19201011,-0.02129897,0.0133140
 4,0.00373378,0.00046186,-0.00067506,0.00002033,0.00009623,0.00032890,0
 .00149315,-0.00040381,0.00196421,0.00054253,-0.00191830,0.00062386,-0.
 00028396,0.00007739,-0.00008585,-0.00037284,0.00010842,0.00000922,-0.0
 0001266,-0.00027729,-0.00013563,-0.00013252,-0.00067341,0.00097337,0.0
 0072374,-0.00484022,-0.00099346,-0.00135815,0.00024184,0.00116659,-0.0
 0228631,0.00014868,-0.00054925,-0.00033970,0.00013291,0.00060908,-0.00
 018935,0.00014659,-0.00003231,-0.00014178,0.00014026,-0.00017815,-0.00
 060760,0.00295294,-0.00169448,-0.00013419,-0.00387678,0.00177593,0.000
 28919,0.00021708,0.00004623,-0.00034864,0.00015748,0.00000455,0.000044
 61,-0.00000200,-0.00002346,0.00002694,-0.00052972,-0.00069278,-0.00101
 182,-0.00046465,-0.00046648,0.00016591,-0.00049035,0.00016131,-0.00147
 153,0.00022446,-0.00007472,0.00007245,0.00007816,-0.00003771,0.0000004
 0,-0.00003001,-0.00000464,-0.00000803,-0.00020753,0.00005131,-0.000032
 05,0.00019374,-0.00006327,0.00003879,0.00004823,-0.00000882,-0.0000714
 9,-0.00000570,0.00000620,-0.00000099,-0.00129231,0.00222409,-0.0075753
 4,0.10115164,-0.09911037,-0.06890924,-0.07026684,0.08156756,0.07813635
 \\0.00349114,0.00179605,0.00205035,-0.00021826,0.00017175,0.00012411,-
 0.00024870,0.00007424,0.00022826,-0.00008549,0.00038787,0.00022676,-0.
 00047851,0.00102127,-0.00021771,0.00004698,-0.00026175,-0.00005962,0.0
 0021747,0.00004151,-0.00022747,-0.00018716,-0.00048149,-0.00007256,-0.
 00028898,-0.00011343,-0.00065768,0.00042702,-0.00010737,0.00009989,-0.
 00013657,0.00020161,-0.00041382,-0.00000045,-0.00022438,0.00009729,0.0
 0030952,-0.00023796,0.00023830,0.00008623,-0.00025649,-0.00024201,0.00
 005339,0.00009696,-0.00012531,-0.00049377,0.00016732,0.00127276,-0.000
 42507,0.00036275,-0.00016829,-0.00000130,0.00018240,-0.00016275,-0.000
 24549,-0.00003802,-0.00004064,-0.00013014,0.00003781,-0.00019535,-0.00
 023306,-0.00005673,-0.00038573,-0.00075013,-0.00024278,0.00035638,-0.0
 0025294,0.00054047,-0.00054359,0.00007552,-0.00026059,0.00023493,0.000
 25844,-0.00014747,-0.00001455,0.00012120,-0.00009315,-0.00002589,0.000
 11278,-0.00011538,0.00005136,0.00027052,-0.00012469,0.00013629,0.00009
 969,0.00012578,-0.00014438,0.00007973,-0.00002872,0.00002545,0.0022549
 5,-0.00168729,-0.00028080,-0.00097622,-0.00331544,-0.00109795,-0.00275
 234,0.00258533,-0.00006604\\\@


 LORD, MAN... WERE YE BUT WHYLES WHERE I AM, 
 THE GENTILES YE WAD NE'ER ENVY 'EM.        
 IT'S TRUE, THEY NEEDNA STARVE OR SWEAT,     
 THRO' WINTER'S CAULD OR SIMMER'S HEAT...  
 THEY'VE NAE SAIR WARK TO CRAZE THEIR BANES, 
 AND FILL AULD AGE WITH GRIPS AN' GRANES...  
                                             
 BUT HUMAN BODIES ARE SIC FOOLS              
 FOR A' THEIR COLLEGES AND SCHOOLS,           
 THAT WHEN NAE REAL ILLS PERPLEX THEM,       
 THEY MAK ENOW THEMSELVES TO VEX THEM,       
 AN' AYE THE LESS THEY HAE TO STURT THEM,    
 IN LIKE PROPORTION LESS WILL HURT THEM....  
                                             
                (ROBERT BURNS 'THE TWA DOGS')
 Job cpu time:       0 days  1 hours  9 minutes  4.6 seconds.
 File lengths (MBytes):  RWF=    352 Int=      0 D2E=      0 Chk=     13 Scr=      1
 Normal termination of Gaussian 09 at Thu Jul 20 11:20:33 2023.
