# Supplementary material for: An organic proton cage that is ultra-resistant to hydroxide-promoted degradation
Source: Nat Commun. 2024 Apr 22;15:3395. doi: 10.1038/s41467-024-47809-0 (PMC11035699; doi:10.1038/s41467-024-47809-0)
Supplement: Supplementary file 3 — Source Data [file 41467_2024_47809_MOESM3_ESM.zip › Paper/asu-addition-wb97xd.out]

 Entering Gaussian System, Link 0=g09
 Initial command:
 /opt/software/gaussian/g09.e01/l1.exe "/localscratch/clr426.7425966.0/Gau-145422.inp" -scrdir="/localscratch/clr426.7425966.0/"
 Entering Link 1 = /opt/software/gaussian/g09.e01/l1.exe PID=    145423.
  
 Copyright (c) 1988,1990,1992,1993,1995,1998,2003,2009,2015,
            Gaussian, Inc.  All Rights Reserved.
  
 This is part of the Gaussian(R) 09 program.  It is based on
 the Gaussian(R) 03 system (copyright 2003, Gaussian, Inc.),
 the Gaussian(R) 98 system (copyright 1998, Gaussian, Inc.),
 the Gaussian(R) 94 system (copyright 1995, Gaussian, Inc.),
 the Gaussian 92(TM) system (copyright 1992, Gaussian, Inc.),
 the Gaussian 90(TM) system (copyright 1990, Gaussian, Inc.),
 the Gaussian 88(TM) system (copyright 1988, Gaussian, Inc.),
 the Gaussian 86(TM) system (copyright 1986, Carnegie Mellon
 University), and the Gaussian 82(TM) system (copyright 1983,
 Carnegie Mellon University). Gaussian is a federally registered
 trademark of Gaussian, Inc.
  
 This software contains proprietary and confidential information,
 including trade secrets, belonging to Gaussian, Inc.
  
 This software is provided under written license and may be
 used, copied, transmitted, or stored only in accord with that
 written license.
  
 The following legend is applicable only to US Government
 contracts under FAR:
  
                    RESTRICTED RIGHTS LEGEND
  
 Use, reproduction and disclosure by the US Government is
 subject to restrictions as set forth in subparagraphs (a)
 and (c) of the Commercial Computer Software - Restricted
 Rights clause in FAR 52.227-19.
  
 Gaussian, Inc.
 340 Quinnipiac St., Bldg. 40, Wallingford CT 06492
  
  
 ---------------------------------------------------------------
 Warning -- This program may not be used in any manner that
 competes with the business of Gaussian, Inc. or will provide
 assistance to any competitor of Gaussian, Inc.  The licensee
 of this program is prohibited from giving any competitor of
 Gaussian, Inc. access to this program.  By using this program,
 the user acknowledges that Gaussian, Inc. is engaged in the
 business of creating and licensing software in the field of
 computational chemistry and represents and warrants to the
 licensee that it is not a competitor of Gaussian, Inc. and that
 it will not use this program in any manner prohibited above.
 ---------------------------------------------------------------
  

 Cite this work as:
 Gaussian 09, Revision E.01,
 M. J. Frisch, G. W. Trucks, H. B. Schlegel, G. E. Scuseria, 
 M. A. Robb, J. R. Cheeseman, G. Scalmani, V. Barone, B. Mennucci, 
 G. A. Petersson, H. Nakatsuji, M. Caricato, X. Li, H. P. Hratchian, 
 A. F. Izmaylov, J. Bloino, G. Zheng, J. L. Sonnenberg, M. Hada, 
 M. Ehara, K. Toyota, R. Fukuda, J. Hasegawa, M. Ishida, T. Nakajima, 
 Y. Honda, O. Kitao, H. Nakai, T. Vreven, J. A. Montgomery, Jr., 
 J. E. Peralta, F. Ogliaro, M. Bearpark, J. J. Heyd, E. Brothers, 
 K. N. Kudin, V. N. Staroverov, T. Keith, R. Kobayashi, J. Normand, 
 K. Raghavachari, A. Rendell, J. C. Burant, S. S. Iyengar, J. Tomasi, 
 M. Cossi, N. Rega, J. M. Millam, M. Klene, J. E. Knox, J. B. Cross, 
 V. Bakken, C. Adamo, J. Jaramillo, R. Gomperts, R. E. Stratmann, 
 O. Yazyev, A. J. Austin, R. Cammi, C. Pomelli, J. W. Ochterski, 
 R. L. Martin, K. Morokuma, V. G. Zakrzewski, G. A. Voth, 
 P. Salvador, J. J. Dannenberg, S. Dapprich, A. D. Daniels, 
 O. Farkas, J. B. Foresman, J. V. Ortiz, J. Cioslowski, 
 and D. J. Fox, Gaussian, Inc., Wallingford CT, 2013.
 
 ******************************************
 Gaussian 09:  EM64L-G09RevE.01 30-Nov-2015
                15-Jul-2023 
 ******************************************
 %chk=asu-add-wb97xd.chk
 %mem=10GB
 ----------------------------
 # opt freq wb97xd/6-31g(d,p)
 ----------------------------
 1/14=-1,18=20,19=15,26=3,38=1/1,3;
 2/9=110,12=2,17=6,18=5,40=1/2;
 3/5=1,6=6,7=101,11=2,16=1,25=1,30=1,71=1,74=-58/1,2,3;
 4//1;
 5/5=2,38=5/2;
 6/7=2,8=2,9=2,10=2,28=1/1;
 7//1,2,3,16;
 1/14=-1,18=20,19=15,26=3/3(2);
 2/9=110/2;
 99//99;
 2/9=110/2;
 3/5=1,6=6,7=101,11=2,16=1,25=1,30=1,71=1,74=-58/1,2,3;
 4/5=5,16=3,69=1/1;
 5/5=2,38=5/2;
 7//1,2,3,16;
 1/14=-1,18=20,19=15,26=3/3(-5);
 2/9=110/2;
 6/7=2,8=2,9=2,10=2,19=2,28=1/1;
 99/9=1/99;
 -------------------
 Title Card Required
 -------------------
 Symbolic Z-matrix:
 Charge =  0 Multiplicity = 1
 C                     0.15935   1.34575   1.48413 
 C                     0.14801   2.53442   0.5328 
 C                    -0.51297   2.7555   -0.82766 
 C                    -2.00852   2.45014  -0.75037 
 C                    -2.26732   1.06042  -0.18462 
 H                    -0.35117   3.78147  -1.16474 
 H                    -0.18432   3.37768   1.14689 
 H                     1.21809   2.68463   0.36646 
 H                    -0.39766   1.58848   2.36488 
 H                    -0.285     0.49961   1.003 
 H                    -2.53185   3.21015  -0.16034 
 H                    -2.46134   2.47532  -1.74524 
 H                    -3.3329    0.85584  -0.09789 
 H                    -1.82777   0.29747  -0.83391 
 H                    -0.04558   2.09883  -1.57144 
 C                    -1.78255  -0.61073   1.58429 
 C                    -2.26799   1.71048   2.24807 
 C                    -3.22077  -1.02238   1.86744 
 H                    -1.16921  -0.73143   2.48232 
 H                    -1.33763  -1.20778   0.78509 
 C                    -3.71711   1.34531   2.53971 
 H                    -1.65204   1.56493   3.14042 
 H                    -2.17184   2.74947   1.9381 
 C                    -3.85815  -0.12592   2.92892 
 H                    -3.1919   -2.06229   2.20367 
 H                    -3.81278  -1.01817   0.94649 
 H                    -4.04873   1.99531   3.35395 
 H                    -4.35509   1.58487   1.68226 
 H                    -4.91065  -0.38524   3.06089 
 H                    -3.36525  -0.2958    3.89383 
 N                    -1.637     0.84263   1.17695 
 O                     1.50828   1.03575   1.84357 
 H                     2.03825   1.83585   1.81963 
 

 GradGradGradGradGradGradGradGradGradGradGradGradGradGradGradGradGradGrad
 Berny optimization.
 Initialization pass.
                           ----------------------------
                           !    Initial Parameters    !
                           ! (Angstroms and Degrees)  !
 --------------------------                            --------------------------
 ! Name  Definition              Value          Derivative Info.                !
 --------------------------------------------------------------------------------
 ! R1    R(1,2)                  1.5225         estimate D2E/DX2                !
 ! R2    R(1,9)                  1.07           estimate D2E/DX2                !
 ! R3    R(1,10)                 1.07           estimate D2E/DX2                !
 ! R4    R(1,32)                 1.43           estimate D2E/DX2                !
 ! R5    R(2,3)                  1.5286         estimate D2E/DX2                !
 ! R6    R(2,7)                  1.0948         estimate D2E/DX2                !
 ! R7    R(2,8)                  1.0933         estimate D2E/DX2                !
 ! R8    R(3,4)                  1.5284         estimate D2E/DX2                !
 ! R9    R(3,6)                  1.092          estimate D2E/DX2                !
 ! R10   R(3,15)                 1.0968         estimate D2E/DX2                !
 ! R11   R(4,5)                  1.5226         estimate D2E/DX2                !
 ! R12   R(4,11)                 1.0953         estimate D2E/DX2                !
 ! R13   R(4,12)                 1.0934         estimate D2E/DX2                !
 ! R14   R(5,13)                 1.0885         estimate D2E/DX2                !
 ! R15   R(5,14)                 1.094          estimate D2E/DX2                !
 ! R16   R(5,31)                 1.5161         estimate D2E/DX2                !
 ! R17   R(16,18)                1.5225         estimate D2E/DX2                !
 ! R18   R(16,19)                1.0942         estimate D2E/DX2                !
 ! R19   R(16,20)                1.0923         estimate D2E/DX2                !
 ! R20   R(16,31)                1.5164         estimate D2E/DX2                !
 ! R21   R(17,21)                1.5226         estimate D2E/DX2                !
 ! R22   R(17,22)                1.094          estimate D2E/DX2                !
 ! R23   R(17,23)                1.0885         estimate D2E/DX2                !
 ! R24   R(17,31)                1.5161         estimate D2E/DX2                !
 ! R25   R(18,24)                1.5286         estimate D2E/DX2                !
 ! R26   R(18,25)                1.0933         estimate D2E/DX2                !
 ! R27   R(18,26)                1.0948         estimate D2E/DX2                !
 ! R28   R(21,24)                1.5284         estimate D2E/DX2                !
 ! R29   R(21,27)                1.0934         estimate D2E/DX2                !
 ! R30   R(21,28)                1.0953         estimate D2E/DX2                !
 ! R31   R(24,29)                1.092          estimate D2E/DX2                !
 ! R32   R(24,30)                1.0968         estimate D2E/DX2                !
 ! R33   R(32,33)                0.96           estimate D2E/DX2                !
 ! A1    A(2,1,9)              109.4712         estimate D2E/DX2                !
 ! A2    A(2,1,10)             109.4712         estimate D2E/DX2                !
 ! A3    A(2,1,32)             109.4712         estimate D2E/DX2                !
 ! A4    A(9,1,10)             109.4712         estimate D2E/DX2                !
 ! A5    A(9,1,32)             109.4712         estimate D2E/DX2                !
 ! A6    A(10,1,32)            109.4712         estimate D2E/DX2                !
 ! A7    A(1,2,3)              132.24           estimate D2E/DX2                !
 ! A8    A(1,2,7)              104.6624         estimate D2E/DX2                !
 ! A9    A(1,2,8)              101.247          estimate D2E/DX2                !
 ! A10   A(3,2,7)              104.8654         estimate D2E/DX2                !
 ! A11   A(3,2,8)              105.5419         estimate D2E/DX2                !
 ! A12   A(7,2,8)              106.0589         estimate D2E/DX2                !
 ! A13   A(2,3,4)              110.44           estimate D2E/DX2                !
 ! A14   A(2,3,6)              110.2766         estimate D2E/DX2                !
 ! A15   A(2,3,15)             109.4332         estimate D2E/DX2                !
 ! A16   A(4,3,6)              110.3841         estimate D2E/DX2                !
 ! A17   A(4,3,15)             109.3702         estimate D2E/DX2                !
 ! A18   A(6,3,15)             106.8613         estimate D2E/DX2                !
 ! A19   A(3,4,5)              111.5591         estimate D2E/DX2                !
 ! A20   A(3,4,11)             110.8642         estimate D2E/DX2                !
 ! A21   A(3,4,12)             110.7717         estimate D2E/DX2                !
 ! A22   A(5,4,11)             110.6072         estimate D2E/DX2                !
 ! A23   A(5,4,12)             106.7816         estimate D2E/DX2                !
 ! A24   A(11,4,12)            106.0401         estimate D2E/DX2                !
 ! A25   A(4,5,13)             111.5636         estimate D2E/DX2                !
 ! A26   A(4,5,14)             110.3471         estimate D2E/DX2                !
 ! A27   A(4,5,31)             113.2125         estimate D2E/DX2                !
 ! A28   A(13,5,14)            108.0309         estimate D2E/DX2                !
 ! A29   A(13,5,31)            107.9649         estimate D2E/DX2                !
 ! A30   A(14,5,31)            105.4132         estimate D2E/DX2                !
 ! A31   A(18,16,19)           110.3068         estimate D2E/DX2                !
 ! A32   A(18,16,20)           111.9041         estimate D2E/DX2                !
 ! A33   A(18,16,31)           113.5638         estimate D2E/DX2                !
 ! A34   A(19,16,20)           108.1726         estimate D2E/DX2                !
 ! A35   A(19,16,31)           105.8067         estimate D2E/DX2                !
 ! A36   A(20,16,31)           106.7527         estimate D2E/DX2                !
 ! A37   A(21,17,22)           110.3471         estimate D2E/DX2                !
 ! A38   A(21,17,23)           111.5636         estimate D2E/DX2                !
 ! A39   A(21,17,31)           113.2125         estimate D2E/DX2                !
 ! A40   A(22,17,23)           108.0309         estimate D2E/DX2                !
 ! A41   A(22,17,31)           105.4132         estimate D2E/DX2                !
 ! A42   A(23,17,31)           107.9649         estimate D2E/DX2                !
 ! A43   A(16,18,24)           111.3744         estimate D2E/DX2                !
 ! A44   A(16,18,25)           106.8234         estimate D2E/DX2                !
 ! A45   A(16,18,26)           110.6899         estimate D2E/DX2                !
 ! A46   A(24,18,25)           110.8104         estimate D2E/DX2                !
 ! A47   A(24,18,26)           110.8795         estimate D2E/DX2                !
 ! A48   A(25,18,26)           106.0589         estimate D2E/DX2                !
 ! A49   A(17,21,24)           111.5591         estimate D2E/DX2                !
 ! A50   A(17,21,27)           106.7816         estimate D2E/DX2                !
 ! A51   A(17,21,28)           110.6072         estimate D2E/DX2                !
 ! A52   A(24,21,27)           110.7717         estimate D2E/DX2                !
 ! A53   A(24,21,28)           110.8642         estimate D2E/DX2                !
 ! A54   A(27,21,28)           106.0401         estimate D2E/DX2                !
 ! A55   A(18,24,21)           110.44           estimate D2E/DX2                !
 ! A56   A(18,24,29)           110.2766         estimate D2E/DX2                !
 ! A57   A(18,24,30)           109.4332         estimate D2E/DX2                !
 ! A58   A(21,24,29)           110.3841         estimate D2E/DX2                !
 ! A59   A(21,24,30)           109.3702         estimate D2E/DX2                !
 ! A60   A(29,24,30)           106.8613         estimate D2E/DX2                !
 ! A61   A(5,31,16)            109.8173         estimate D2E/DX2                !
 ! A62   A(5,31,17)            112.2851         estimate D2E/DX2                !
 ! A63   A(16,31,17)           108.5964         estimate D2E/DX2                !
 ! A64   A(1,32,33)            109.5            estimate D2E/DX2                !
 ! D1    D(9,1,2,3)           -111.0405         estimate D2E/DX2                !
 ! D2    D(9,1,2,7)             15.5272         estimate D2E/DX2                !
 ! D3    D(9,1,2,8)            125.6216         estimate D2E/DX2                !
 ! D4    D(10,1,2,3)             8.9595         estimate D2E/DX2                !
 ! D5    D(10,1,2,7)           135.5272         estimate D2E/DX2                !
 ! D6    D(10,1,2,8)          -114.3784         estimate D2E/DX2                !
 ! D7    D(32,1,2,3)           128.9595         estimate D2E/DX2                !
 ! D8    D(32,1,2,7)          -104.4728         estimate D2E/DX2                !
 ! D9    D(32,1,2,8)             5.6216         estimate D2E/DX2                !
 ! D10   D(2,1,32,33)           29.5112         estimate D2E/DX2                !
 ! D11   D(9,1,32,33)          -90.4888         estimate D2E/DX2                !
 ! D12   D(10,1,32,33)         149.5112         estimate D2E/DX2                !
 ! D13   D(1,2,3,4)             53.2518         estimate D2E/DX2                !
 ! D14   D(1,2,3,6)            175.5253         estimate D2E/DX2                !
 ! D15   D(1,2,3,15)           -67.201          estimate D2E/DX2                !
 ! D16   D(7,2,3,4)            -73.2438         estimate D2E/DX2                !
 ! D17   D(7,2,3,6)             49.0297         estimate D2E/DX2                !
 ! D18   D(7,2,3,15)           166.3034         estimate D2E/DX2                !
 ! D19   D(8,2,3,4)            174.9858         estimate D2E/DX2                !
 ! D20   D(8,2,3,6)            -62.7406         estimate D2E/DX2                !
 ! D21   D(8,2,3,15)            54.5331         estimate D2E/DX2                !
 ! D22   D(2,3,4,5)            -53.5694         estimate D2E/DX2                !
 ! D23   D(2,3,4,11)            70.1815         estimate D2E/DX2                !
 ! D24   D(2,3,4,12)          -172.3781         estimate D2E/DX2                !
 ! D25   D(6,3,4,5)           -175.7797         estimate D2E/DX2                !
 ! D26   D(6,3,4,11)           -52.0288         estimate D2E/DX2                !
 ! D27   D(6,3,4,12)            65.4116         estimate D2E/DX2                !
 ! D28   D(15,3,4,5)            66.9211         estimate D2E/DX2                !
 ! D29   D(15,3,4,11)         -169.328          estimate D2E/DX2                !
 ! D30   D(15,3,4,12)          -51.8876         estimate D2E/DX2                !
 ! D31   D(3,4,5,13)           178.0634         estimate D2E/DX2                !
 ! D32   D(3,4,5,14)           -61.8354         estimate D2E/DX2                !
 ! D33   D(3,4,5,31)            56.0351         estimate D2E/DX2                !
 ! D34   D(11,4,5,13)           54.1673         estimate D2E/DX2                !
 ! D35   D(11,4,5,14)          174.2685         estimate D2E/DX2                !
 ! D36   D(11,4,5,31)          -67.8611         estimate D2E/DX2                !
 ! D37   D(12,4,5,13)          -60.7762         estimate D2E/DX2                !
 ! D38   D(12,4,5,14)           59.325          estimate D2E/DX2                !
 ! D39   D(12,4,5,31)          177.1954         estimate D2E/DX2                !
 ! D40   D(4,5,31,16)         -172.5367         estimate D2E/DX2                !
 ! D41   D(4,5,31,17)           66.5312         estimate D2E/DX2                !
 ! D42   D(13,5,31,16)          63.4451         estimate D2E/DX2                !
 ! D43   D(13,5,31,17)         -57.4871         estimate D2E/DX2                !
 ! D44   D(14,5,31,16)         -51.8275         estimate D2E/DX2                !
 ! D45   D(14,5,31,17)        -172.7597         estimate D2E/DX2                !
 ! D46   D(19,16,18,24)         62.8893         estimate D2E/DX2                !
 ! D47   D(19,16,18,25)        -58.2362         estimate D2E/DX2                !
 ! D48   D(19,16,18,26)       -173.2673         estimate D2E/DX2                !
 ! D49   D(20,16,18,24)       -176.6324         estimate D2E/DX2                !
 ! D50   D(20,16,18,25)         62.2421         estimate D2E/DX2                !
 ! D51   D(20,16,18,26)        -52.789          estimate D2E/DX2                !
 ! D52   D(31,16,18,24)        -55.6822         estimate D2E/DX2                !
 ! D53   D(31,16,18,25)       -176.8077         estimate D2E/DX2                !
 ! D54   D(31,16,18,26)         68.1612         estimate D2E/DX2                !
 ! D55   D(18,16,31,5)         -68.046          estimate D2E/DX2                !
 ! D56   D(18,16,31,17)         55.0841         estimate D2E/DX2                !
 ! D57   D(19,16,31,5)         170.8251         estimate D2E/DX2                !
 ! D58   D(19,16,31,17)        -66.0449         estimate D2E/DX2                !
 ! D59   D(20,16,31,5)          55.7554         estimate D2E/DX2                !
 ! D60   D(20,16,31,17)        178.8855         estimate D2E/DX2                !
 ! D61   D(22,17,21,24)        -61.8354         estimate D2E/DX2                !
 ! D62   D(22,17,21,27)         59.3249         estimate D2E/DX2                !
 ! D63   D(22,17,21,28)        174.2685         estimate D2E/DX2                !
 ! D64   D(23,17,21,24)        178.0634         estimate D2E/DX2                !
 ! D65   D(23,17,21,27)        -60.7762         estimate D2E/DX2                !
 ! D66   D(23,17,21,28)         54.1673         estimate D2E/DX2                !
 ! D67   D(31,17,21,24)         56.0351         estimate D2E/DX2                !
 ! D68   D(31,17,21,27)        177.1954         estimate D2E/DX2                !
 ! D69   D(31,17,21,28)        -67.8611         estimate D2E/DX2                !
 ! D70   D(21,17,31,5)          66.5312         estimate D2E/DX2                !
 ! D71   D(21,17,31,16)        -55.101          estimate D2E/DX2                !
 ! D72   D(22,17,31,5)        -172.7597         estimate D2E/DX2                !
 ! D73   D(22,17,31,16)         65.6082         estimate D2E/DX2                !
 ! D74   D(23,17,31,5)         -57.4871         estimate D2E/DX2                !
 ! D75   D(23,17,31,16)       -179.1192         estimate D2E/DX2                !
 ! D76   D(16,18,24,21)         53.2518         estimate D2E/DX2                !
 ! D77   D(16,18,24,29)        175.5253         estimate D2E/DX2                !
 ! D78   D(16,18,24,30)        -67.201          estimate D2E/DX2                !
 ! D79   D(25,18,24,21)        172.0184         estimate D2E/DX2                !
 ! D80   D(25,18,24,29)        -65.7081         estimate D2E/DX2                !
 ! D81   D(25,18,24,30)         51.5656         estimate D2E/DX2                !
 ! D82   D(26,18,24,21)        -70.4841         estimate D2E/DX2                !
 ! D83   D(26,18,24,29)         51.7895         estimate D2E/DX2                !
 ! D84   D(26,18,24,30)        169.0632         estimate D2E/DX2                !
 ! D85   D(17,21,24,18)        -53.5694         estimate D2E/DX2                !
 ! D86   D(17,21,24,29)       -175.7797         estimate D2E/DX2                !
 ! D87   D(17,21,24,30)         66.9211         estimate D2E/DX2                !
 ! D88   D(27,21,24,18)       -172.3781         estimate D2E/DX2                !
 ! D89   D(27,21,24,29)         65.4116         estimate D2E/DX2                !
 ! D90   D(27,21,24,30)        -51.8876         estimate D2E/DX2                !
 ! D91   D(28,21,24,18)         70.1815         estimate D2E/DX2                !
 ! D92   D(28,21,24,29)        -52.0288         estimate D2E/DX2                !
 ! D93   D(28,21,24,30)       -169.328          estimate D2E/DX2                !
 --------------------------------------------------------------------------------
 Trust Radius=3.00D-01 FncErr=1.00D-07 GrdErr=1.00D-06
 Number of steps in this run=    198 maximum allowed number of steps=    198.
 GradGradGradGradGradGradGradGradGradGradGradGradGradGradGradGradGradGrad

                          Input orientation:                          
 ---------------------------------------------------------------------
 Center     Atomic      Atomic             Coordinates (Angstroms)
 Number     Number       Type             X           Y           Z
 ---------------------------------------------------------------------
      1          6           0        0.159353    1.345751    1.484128
      2          6           0        0.148014    2.534423    0.532801
      3          6           0       -0.512965    2.755498   -0.827656
      4          6           0       -2.008523    2.450140   -0.750372
      5          6           0       -2.267316    1.060424   -0.184622
      6          1           0       -0.351170    3.781468   -1.164741
      7          1           0       -0.184323    3.377683    1.146887
      8          1           0        1.218091    2.684629    0.366458
      9          1           0       -0.397659    1.588483    2.364877
     10          1           0       -0.285000    0.499606    1.002996
     11          1           0       -2.531853    3.210148   -0.160345
     12          1           0       -2.461337    2.475322   -1.745239
     13          1           0       -3.332897    0.855844   -0.097892
     14          1           0       -1.827769    0.297472   -0.833914
     15          1           0       -0.045584    2.098834   -1.571440
     16          6           0       -1.782555   -0.610734    1.584287
     17          6           0       -2.267991    1.710477    2.248071
     18          6           0       -3.220770   -1.022382    1.867441
     19          1           0       -1.169213   -0.731433    2.482321
     20          1           0       -1.337633   -1.207782    0.785094
     21          6           0       -3.717114    1.345314    2.539714
     22          1           0       -1.652035    1.564927    3.140422
     23          1           0       -2.171839    2.749473    1.938103
     24          6           0       -3.858146   -0.125925    2.928916
     25          1           0       -3.191904   -2.062294    2.203666
     26          1           0       -3.812778   -1.018172    0.946493
     27          1           0       -4.048727    1.995310    3.353945
     28          1           0       -4.355087    1.584873    1.682265
     29          1           0       -4.910647   -0.385239    3.060891
     30          1           0       -3.365247   -0.295802    3.893831
     31          7           0       -1.636999    0.842628    1.176951
     32          8           0        1.508278    1.035748    1.843575
     33          1           0        2.038249    1.835846    1.819626
 ---------------------------------------------------------------------
                    Distance matrix (angstroms):
                    1          2          3          4          5
     1  C    0.000000
     2  C    1.522529   0.000000
     3  C    2.789937   1.528598   0.000000
     4  C    3.303385   2.510834   1.528369   0.000000
     5  C    2.958861   2.919107   2.522799   1.522615   0.000000
     6  H    3.634537   2.164707   1.091979   2.165862   3.469342
     7  H    2.088203   1.094823   2.096173   2.790634   3.388431
     8  H    2.040271   1.093296   2.104159   3.422475   3.884558
     9  H    1.070000   2.132853   3.401101   3.611386   3.205372
    10  H    1.070000   2.132853   2.914156   3.138377   2.377925
    11  H    3.663722   2.849341   2.174378   1.095271   2.166075
    12  H    4.309613   3.464343   2.171776   1.093360   2.115445
    13  H    3.865050   3.915628   3.477536   2.172895   1.088503
    14  H    3.228136   3.282617   2.787587   2.161857   1.094018
    15  H    3.153669   2.157556   1.096753   2.156548   2.817384
    16  C    2.758419   3.837282   4.331380   3.856247   2.481290
    17  C    2.570726   3.075405   3.692192   3.099207   2.518048
    18  C    4.144903   5.077483   5.372908   4.514520   3.075405
    19  H    2.660107   4.025113   4.852350   4.612716   3.395462
    20  H    3.041406   4.034215   4.357594   4.023448   2.636174
    21  C    4.017618   4.514520   4.857404   3.868409   3.099207
    22  H    2.464239   3.313576   4.296578   4.006115   3.418919
    23  H    2.758802   2.720816   3.225108   2.710013   2.714399
    24  C    4.515921   5.372908   5.796953   4.857404   3.692192
    25  H    4.833573   5.922554   6.291005   5.521665   4.038582
    26  H    4.653495   5.336661   5.317608   4.261909   2.826382
    27  H    4.650385   5.085483   5.528588   4.605944   4.070491
    28  H    4.525109   4.743504   4.736239   3.488949   2.849404
    29  H    5.584569   6.364410   6.657675   5.566634   4.428374
    30  H    4.574295   5.625807   6.303839   5.563228   4.436054
    31  N    1.890601   2.542316   2.990146   2.537065   1.516118
    32  O    1.430000   2.411321   3.765427   4.593142   4.285941
    33  H    1.970533   2.391007   3.789796   4.833075   4.812086
                    6          7          8          9         10
     6  H    0.000000
     7  H    2.352553   0.000000
     8  H    2.451572   1.748187   0.000000
     9  H    4.155665   2.174914   2.793897   0.000000
    10  H    3.933711   2.883430   2.727414   1.747303   0.000000
    11  H    2.467914   2.692178   3.823058   3.682571   3.707930
    12  H    2.548686   3.789913   4.247501   4.683835   4.024014
    13  H    4.311397   4.221690   4.926618   3.900976   3.260143
    14  H    3.798423   4.013999   4.051749   3.734192   2.407329
    15  H    1.757853   3.007325   2.386520   3.984847   3.040159
    16  C    5.375636   4.318928   4.620216   2.713635   1.952799
    17  C    4.428374   2.886842   4.079486   1.877942   2.636034
    18  C    6.364410   5.394422   5.974811   3.877373   3.417961
    19  H    5.859739   4.431504   4.673925   2.447673   2.117946
    20  H    5.446796   4.742100   4.675237   3.346396   2.017595
    21  C    5.566634   4.307100   5.556352   3.332939   3.854365
    22  H    5.013954   3.068297   4.145628   1.474953   2.751778
    23  H    3.742658   2.229550   3.737097   2.162810   3.081637
    24  C    6.657675   5.380323   6.342995   3.902859   4.107046
    25  H    7.318845   6.305210   6.734735   4.600214   4.056480
    26  H    6.283040   5.703455   6.273501   4.524324   3.840841
    27  H    6.105802   4.660009   6.094228   3.804479   4.682919
    28  H    5.381619   4.571222   5.831048   4.015870   4.266710
    29  H    7.483732   6.337281   7.365153   4.974643   5.139503
    30  H    7.162258   5.581978   6.506329   3.833381   4.298549
    31  N    3.971607   2.921931   3.493051   1.871746   1.405640
    32  O    4.477330   2.972361   2.232687   2.051796   2.051796
    33  H    4.289664   2.787411   1.872108   2.508412   2.801769
                   11         12         13         14         15
    11  H    0.000000
    12  H    1.748379   0.000000
    13  H    2.487633   2.469024   0.000000
    14  H    3.071336   2.444372   1.766045   0.000000
    15  H    3.067205   2.451084   3.810878   2.639135   0.000000
    16  C    4.266653   4.590233   2.717377   2.583521   4.507487
    17  C    2.849404   4.070491   2.714399   3.418919   4.436054
    18  C    4.743504   5.085483   2.720816   3.313576   5.625807
    19  H    4.937259   5.461239   3.722697   3.534085   5.070102
    20  H    4.673127   4.607662   3.003213   2.264334   4.261027
    21  C    3.488949   4.605944   2.710013   4.006115   5.563228
    22  H    3.791555   5.035223   3.716822   4.175245   5.006734
    23  H    2.178374   3.704858   3.013165   3.716822   4.154658
    24  C    4.736239   5.528588   3.225108   4.296578   6.303839
    25  H    5.815741   6.059500   3.719216   4.081207   6.439389
    26  H    4.554618   4.612626   2.198400   2.973387   5.499770
    27  H    4.015840   5.362080   3.704858   5.035223   6.347857
    28  H    3.059560   4.015840   2.178374   3.791555   5.424257
    29  H    5.381619   6.105802   3.742658   5.013954   7.162258
    30  H    5.424257   6.347857   4.154658   5.006734   6.828150
    31  N    2.862564   3.447378   2.121666   2.092167   3.415304
    32  O    5.006632   5.541642   5.219064   4.340876   3.899610
    33  H    5.166703   5.776112   5.786751   4.934974   3.988841
                   16         17         18         19         20
    16  C    0.000000
    17  C    2.462576   0.000000
    18  C    1.522529   2.919107   0.000000
    19  H    1.094176   2.687956   2.161392   0.000000
    20  H    1.092305   3.394422   2.179921   1.770834   0.000000
    21  C    2.912298   1.522615   2.510834   3.287547   3.906266
    22  H    2.678076   1.094018   3.282617   2.437106   3.651621
    23  H    3.401135   1.088503   3.915628   3.663078   4.205377
    24  C    2.520148   2.522799   1.528598   2.792212   3.481289
    25  H    2.115873   3.884506   1.093296   2.437236   2.486133
    26  H    2.166701   3.394996   1.094823   3.070736   2.487639
    27  H    3.880553   2.115445   3.464343   4.060352   4.920247
    28  H    3.383521   2.166075   2.849341   4.019347   4.208190
    29  H    3.466434   3.469342   2.164707   3.801699   4.315351
    30  H    2.817462   2.817384   2.157556   2.646639   3.821933
    31  N    1.516367   1.516118   2.542316   2.097732   2.108874
    32  O    3.688863   3.857341   5.157554   3.271068   3.775317
    33  H    4.543092   4.329317   5.985736   4.161478   4.661599
                   21         22         23         24         25
    21  C    0.000000
    22  H    2.161857   0.000000
    23  H    2.172895   1.766045   0.000000
    24  C    1.528369   2.787587   3.477536   0.000000
    25  H    3.464182   4.050363   4.925866   2.172416   0.000000
    26  H    2.851941   4.019270   4.227425   2.174434   1.748187
    27  H    1.093360   2.444372   2.469024   2.171776   4.303654
    28  H    1.095271   3.071336   2.487633   2.174378   3.863506
    29  H    2.165862   3.798423   4.311397   1.091979   2.549789
    30  H    2.156548   2.639135   3.810878   1.096753   2.450959
    31  N    2.537065   2.092167   2.121666   2.990146   3.451151
    32  O    5.280640   3.456794   4.060671   5.596959   5.640854
    33  H    5.820940   3.928880   4.309709   6.312412   6.534331
                   26         27         28         29         30
    26  H    0.000000
    27  H    3.864269   0.000000
    28  H    2.758859   1.748379   0.000000
    29  H    2.465076   2.548686   2.467914   0.000000
    30  H    3.067393   2.451084   3.067205   1.757853   0.000000
    31  N    2.872230   3.447378   2.862564   3.971607   3.415304
    32  O    5.773819   5.838003   5.891231   6.686079   5.452323
    33  H    6.568280   6.279398   6.399734   7.400075   6.167983
                   31         32         33
    31  N    0.000000
    32  O    3.220939   0.000000
    33  H    3.860953   0.960000   0.000000
 Stoichiometry    C10H21NO
 Framework group  C1[X(C10H21NO)]
 Deg. of freedom    93
 Full point group                 C1      NOp   1
 Largest Abelian subgroup         C1      NOp   1
 Largest concise Abelian subgroup C1      NOp   1
                         Standard orientation:                         
 ---------------------------------------------------------------------
 Center     Atomic      Atomic             Coordinates (Angstroms)
 Number     Number       Type             X           Y           Z
 ---------------------------------------------------------------------
      1          6           0       -1.334923    1.190463    0.137850
      2          6           0       -2.302971    0.056391    0.445836
      3          6           0       -2.489914   -1.330566   -0.168994
      4          6           0       -1.165587   -2.093451   -0.177728
      5          6           0       -0.061644   -1.290255   -0.851927
      6          1           0       -3.247660   -1.890299    0.383220
      7          1           0       -2.184098   -0.125729    1.518840
      8          1           0       -3.266051    0.560617    0.329528
      9          1           0       -0.642975    1.298353    0.946842
     10          1           0       -0.799978    0.968343   -0.761815
     11          1           0       -0.871201   -2.375551    0.838823
     12          1           0       -1.260761   -3.029115   -0.735321
     13          1           0        0.889445   -1.819125   -0.828160
     14          1           0       -0.316068   -1.097864   -1.898411
     15          1           0       -2.857072   -1.227399   -1.197303
     16          6           0        1.126709    0.877334   -1.066806
     17          6           0        0.681233   -0.011565    1.186123
     18          6           0        2.546668    0.328993   -1.033191
     19          1           0        1.102494    1.893776   -0.662478
     20          1           0        0.724441    0.904848   -2.081968
     21          6           0        2.091104   -0.581540    1.261951
     22          1           0        0.664382    1.013674    1.567536
     23          1           0       -0.020702   -0.601033    1.773195
     24          6           0        3.067303    0.218162    0.399731
     25          1           0        3.164622    1.014717   -1.619035
     26          1           0        2.600054   -0.638080   -1.543640
     27          1           0        2.387885   -0.550795    2.313812
     28          1           0        2.095185   -1.639124    0.977138
     29          1           0        4.053970   -0.249627    0.408751
     30          1           0        3.187659    1.222777    0.822968
     31          7           0        0.147709    0.076615   -0.230277
     32          8           0       -2.065383    2.408278   -0.030239
     33          1           0       -2.862345    2.380311    0.504242
 ---------------------------------------------------------------------
 Rotational constants (GHZ):      1.3476323      0.6992650      0.5773705
 Standard basis: 6-31G(d,p) (6D, 7F)
 There are   285 symmetry adapted cartesian basis functions of A   symmetry.
 There are   285 symmetry adapted basis functions of A   symmetry.
   285 basis functions,   483 primitive gaussians,   285 cartesian basis functions
    48 alpha electrons       48 beta electrons
       nuclear repulsion energy       829.5773650666 Hartrees.
 NAtoms=   33 NActive=   33 NUniq=   33 SFac= 1.00D+00 NAtFMM=   60 NAOKFM=F Big=F
 Integral buffers will be    131072 words long.
 Raffenetti 2 integral format.
 Two-electron integral symmetry is turned on.
 Nuclear repulsion after empirical dispersion term =      829.5459458873 Hartrees.
 One-electron integrals computed using PRISM.
 NBasis=   285 RedAO= T EigKep=  2.47D-03  NBF=   285
 NBsUse=   285 1.00D-06 EigRej= -1.00D+00 NBFU=   285
 ExpMin= 1.61D-01 ExpMax= 5.48D+03 ExpMxC= 8.25D+02 IAcc=1 IRadAn=         1 AccDes= 0.00D+00
 Harris functional with IExCor= 4639 and IRadAn=       1 diagonalized for initial guess.
 HarFok:  IExCor= 4639 AccDes= 0.00D+00 IRadAn=         1 IDoV= 1 UseB2=F ITyADJ=14
 ICtDFT=  3500011 ScaDFX=  1.000000  1.000000  1.000000  1.000000
 FoFCou: FMM=F IPFlag=           0 FMFlag=      100000 FMFlg1=           0
         NFxFlg=           0 DoJE=T BraDBF=F KetDBF=T FulRan=T
         wScrn=  0.000000 ICntrl=     500 IOpCl=  0 I1Cent=   200000004 NGrid=           0
         NMat0=    1 NMatS0=      1 NMatT0=    0 NMatD0=    1 NMtDS0=    0 NMtDT0=    0
 Petite list used in FoFCou.
 Requested convergence on RMS density matrix=1.00D-08 within 128 cycles.
 Requested convergence on MAX density matrix=1.00D-06.
 Requested convergence on             energy=1.00D-06.
 No special actions if energy rises.
 Integral accuracy reduced to 1.0D-05 until final iterations.
 Initial convergence to 1.0D-05 achieved.  Increase integral accuracy.
 SCF Done:  E(RwB97XD) =  -523.371939987     A.U. after   16 cycles
            NFock= 16  Conv=0.77D-08     -V/T= 2.0076

 **********************************************************************

            Population analysis using the SCF density.

 **********************************************************************

 Orbital symmetries:
       Occupied  (A) (A) (A) (A) (A) (A) (A) (A) (A) (A) (A) (A)
                 (A) (A) (A) (A) (A) (A) (A) (A) (A) (A) (A) (A)
                 (A) (A) (A) (A) (A) (A) (A) (A) (A) (A) (A) (A)
                 (A) (A) (A) (A) (A) (A) (A) (A) (A) (A) (A) (A)
       Virtual   (A) (A) (A) (A) (A) (A) (A) (A) (A) (A) (A) (A)
                 (A) (A) (A) (A) (A) (A) (A) (A) (A) (A) (A) (A)
                 (A) (A) (A) (A) (A) (A) (A) (A) (A) (A) (A) (A)
                 (A) (A) (A) (A) (A) (A) (A) (A) (A) (A) (A) (A)
                 (A) (A) (A) (A) (A) (A) (A) (A) (A) (A) (A) (A)
                 (A) (A) (A) (A) (A) (A) (A) (A) (A) (A) (A) (A)
                 (A) (A) (A) (A) (A) (A) (A) (A) (A) (A) (A) (A)
                 (A) (A) (A) (A) (A) (A) (A) (A) (A) (A) (A) (A)
                 (A) (A) (A) (A) (A) (A) (A) (A) (A) (A) (A) (A)
                 (A) (A) (A) (A) (A) (A) (A) (A) (A) (A) (A) (A)
                 (A) (A) (A) (A) (A) (A) (A) (A) (A) (A) (A) (A)
                 (A) (A) (A) (A) (A) (A) (A) (A) (A) (A) (A) (A)
                 (A) (A) (A) (A) (A) (A) (A) (A) (A) (A) (A) (A)
                 (A) (A) (A) (A) (A) (A) (A) (A) (A) (A) (A) (A)
                 (A) (A) (A) (A) (A) (A) (A) (A) (A) (A) (A) (A)
                 (A) (A) (A) (A) (A) (A) (A) (A) (A) (A) (A) (A)
                 (A) (A) (A) (A) (A) (A) (A) (A) (A) (A) (A) (A)
                 (A) (A) (A) (A) (A) (A) (A) (A) (A) (A) (A) (A)
                 (A) (A) (A) (A) (A) (A) (A) (A) (A) (A) (A) (A)
                 (A) (A) (A) (A) (A) (A) (A) (A) (A)
 The electronic state is 1-A.
 Alpha  occ. eigenvalues --  -19.19908 -14.43941 -10.32304 -10.32265 -10.32242
 Alpha  occ. eigenvalues --  -10.29901 -10.29863 -10.29612 -10.29489 -10.29009
 Alpha  occ. eigenvalues --  -10.27552 -10.27064  -1.06115  -1.03236  -0.91088
 Alpha  occ. eigenvalues --   -0.88291  -0.86068  -0.83864  -0.76883  -0.73608
 Alpha  occ. eigenvalues --   -0.72334  -0.71576  -0.65439  -0.63870  -0.59326
 Alpha  occ. eigenvalues --   -0.56491  -0.56196  -0.54950  -0.54008  -0.52877
 Alpha  occ. eigenvalues --   -0.52432  -0.50655  -0.50230  -0.47527  -0.46823
 Alpha  occ. eigenvalues --   -0.46378  -0.45186  -0.44664  -0.43050  -0.42050
 Alpha  occ. eigenvalues --   -0.41457  -0.40393  -0.40106  -0.39154  -0.37639
 Alpha  occ. eigenvalues --   -0.34758  -0.29905  -0.22457
 Alpha virt. eigenvalues --    0.14385   0.17440   0.18106   0.18417   0.19498
 Alpha virt. eigenvalues --    0.20553   0.21108   0.21419   0.21668   0.22741
 Alpha virt. eigenvalues --    0.23416   0.24496   0.24969   0.25437   0.25816
 Alpha virt. eigenvalues --    0.26165   0.27070   0.27976   0.28884   0.29631
 Alpha virt. eigenvalues --    0.30515   0.31386   0.31891   0.32913   0.33369
 Alpha virt. eigenvalues --    0.34632   0.35077   0.35537   0.37214   0.39957
 Alpha virt. eigenvalues --    0.41748   0.43840   0.44729   0.57655   0.58708
 Alpha virt. eigenvalues --    0.59144   0.60292   0.62201   0.62968   0.64195
 Alpha virt. eigenvalues --    0.64835   0.66242   0.68299   0.69753   0.72008
 Alpha virt. eigenvalues --    0.72462   0.73984   0.75470   0.75976   0.78584
 Alpha virt. eigenvalues --    0.78850   0.79910   0.80371   0.83305   0.85117
 Alpha virt. eigenvalues --    0.85471   0.88377   0.89311   0.90376   0.91718
 Alpha virt. eigenvalues --    0.92342   0.93538   0.94158   0.94478   0.95724
 Alpha virt. eigenvalues --    0.96545   0.96926   0.98173   1.00436   1.00635
 Alpha virt. eigenvalues --    1.00836   1.01695   1.02639   1.03465   1.03957
 Alpha virt. eigenvalues --    1.04836   1.04978   1.06146   1.06782   1.08417
 Alpha virt. eigenvalues --    1.10244   1.10692   1.12514   1.12995   1.17811
 Alpha virt. eigenvalues --    1.19900   1.21280   1.24045   1.26105   1.28359
 Alpha virt. eigenvalues --    1.31675   1.33470   1.36230   1.39112   1.42051
 Alpha virt. eigenvalues --    1.43966   1.46613   1.48424   1.54108   1.57266
 Alpha virt. eigenvalues --    1.59433   1.63734   1.64461   1.67446   1.68530
 Alpha virt. eigenvalues --    1.69570   1.72245   1.75442   1.75675   1.76953
 Alpha virt. eigenvalues --    1.79633   1.80766   1.83327   1.86669   1.88823
 Alpha virt. eigenvalues --    1.89556   1.91498   1.91980   1.93769   1.95836
 Alpha virt. eigenvalues --    1.96191   1.96789   1.97432   1.98859   2.01909
 Alpha virt. eigenvalues --    2.02493   2.03432   2.04783   2.05327   2.08530
 Alpha virt. eigenvalues --    2.08871   2.10248   2.14363   2.18677   2.18966
 Alpha virt. eigenvalues --    2.19184   2.21185   2.22007   2.22354   2.23812
 Alpha virt. eigenvalues --    2.25438   2.25995   2.26952   2.28276   2.28725
 Alpha virt. eigenvalues --    2.29772   2.31307   2.33107   2.35125   2.36729
 Alpha virt. eigenvalues --    2.38553   2.39699   2.42158   2.43287   2.43932
 Alpha virt. eigenvalues --    2.45057   2.46358   2.46688   2.48234   2.49392
 Alpha virt. eigenvalues --    2.51789   2.51933   2.53512   2.54517   2.56720
 Alpha virt. eigenvalues --    2.58172   2.60723   2.62009   2.63663   2.63936
 Alpha virt. eigenvalues --    2.64830   2.66453   2.68152   2.73576   2.74350
 Alpha virt. eigenvalues --    2.76615   2.77904   2.79512   2.80465   2.81551
 Alpha virt. eigenvalues --    2.84056   2.85466   2.85910   2.88024   2.90257
 Alpha virt. eigenvalues --    2.90830   2.92489   2.93650   2.94271   2.96368
 Alpha virt. eigenvalues --    2.97215   2.98961   2.99930   3.00635   3.01609
 Alpha virt. eigenvalues --    3.03648   3.04712   3.05126   3.06646   3.07810
 Alpha virt. eigenvalues --    3.13027   3.13244   3.17232   3.32505   3.34930
 Alpha virt. eigenvalues --    3.35900   3.40707   3.41196   3.41949   3.43079
 Alpha virt. eigenvalues --    3.44261   3.46598   3.48989   3.56404   3.57259
 Alpha virt. eigenvalues --    3.58045   3.58421   3.59968   3.60952   3.62151
 Alpha virt. eigenvalues --    3.62730   3.63601   3.67182   3.68018   3.75594
 Alpha virt. eigenvalues --    4.26111   4.34437   4.44168   4.50399   4.55831
 Alpha virt. eigenvalues --    4.59120   4.74531   4.78445   4.81289   4.85397
 Alpha virt. eigenvalues --    4.89420   4.94653
          Condensed to atoms (all electrons):
               1          2          3          4          5          6
     1  C    4.829186   0.360613  -0.021304  -0.005558   0.013067   0.002851
     2  C    0.360613   5.109273   0.337577  -0.053971  -0.016011  -0.025548
     3  C   -0.021304   0.337577   4.959797   0.355888  -0.047381   0.390493
     4  C   -0.005558  -0.053971   0.355888   4.985751   0.368976  -0.034379
     5  C    0.013067  -0.016011  -0.047381   0.368976   4.884915   0.004867
     6  H    0.002851  -0.025548   0.390493  -0.034379   0.004867   0.594997
     7  H   -0.043586   0.366676  -0.049970  -0.005065   0.000464  -0.007249
     8  H   -0.054680   0.377093  -0.027074   0.005584   0.000150  -0.004567
     9  H    0.467394  -0.059106   0.003362   0.000669   0.007862  -0.000144
    10  H    0.530956  -0.042066  -0.006922   0.000619   0.012270   0.000055
    11  H   -0.000050  -0.004232  -0.038359   0.391102  -0.037535  -0.004912
    12  H    0.000038   0.004965  -0.031099   0.388160  -0.034853  -0.001913
    13  H   -0.001122   0.000348   0.004911  -0.039635   0.381028  -0.000164
    14  H    0.002721  -0.000774  -0.005269  -0.033737   0.397848   0.000003
    15  H   -0.000627  -0.043640   0.391350  -0.038992  -0.004699  -0.034669
    16  C   -0.023391   0.002941  -0.000094   0.004115  -0.049613   0.000006
    17  C   -0.036952  -0.001091  -0.001180  -0.002090  -0.036045  -0.000001
    18  C    0.001507  -0.000176   0.000000   0.000086  -0.003257  -0.000000
    19  H    0.008942   0.000182  -0.000020  -0.000152   0.005816   0.000000
    20  H    0.001087   0.000018  -0.000052   0.000102  -0.004260   0.000000
    21  C    0.002260   0.000126   0.000086  -0.000696  -0.005468  -0.000003
    22  H   -0.019283   0.000070  -0.000030  -0.000118   0.005962   0.000004
    23  H   -0.001971   0.000042  -0.001035   0.002591  -0.004497  -0.000001
    24  C   -0.000372   0.000000  -0.000003   0.000041  -0.002353   0.000000
    25  H    0.000038   0.000001   0.000000   0.000001   0.000191  -0.000000
    26  H   -0.000081   0.000005  -0.000001  -0.000064   0.000896  -0.000000
    27  H    0.000020  -0.000008  -0.000001  -0.000012   0.000347   0.000000
    28  H   -0.000185   0.000024  -0.000004   0.000202  -0.000845   0.000001
    29  H    0.000004  -0.000000   0.000000  -0.000000  -0.000015  -0.000000
    30  H   -0.000041   0.000001  -0.000000  -0.000000   0.000065   0.000000
    31  N   -0.350455  -0.004608   0.001981  -0.048747   0.207942  -0.000111
    32  O    0.162343  -0.037079   0.002506  -0.000047  -0.000325  -0.000068
    33  H   -0.030807  -0.008407   0.000090   0.000006   0.000060  -0.000000
               7          8          9         10         11         12
     1  C   -0.043586  -0.054680   0.467394   0.530956  -0.000050   0.000038
     2  C    0.366676   0.377093  -0.059106  -0.042066  -0.004232   0.004965
     3  C   -0.049970  -0.027074   0.003362  -0.006922  -0.038359  -0.031099
     4  C   -0.005065   0.005584   0.000669   0.000619   0.391102   0.388160
     5  C    0.000464   0.000150   0.007862   0.012270  -0.037535  -0.034853
     6  H   -0.007249  -0.004567  -0.000144   0.000055  -0.004912  -0.001913
     7  H    0.678199  -0.031592  -0.012744   0.009930   0.003625  -0.000077
     8  H   -0.031592   0.632729   0.006147  -0.003606  -0.000044  -0.000156
     9  H   -0.012744   0.006147   0.755008  -0.032950  -0.000064  -0.000001
    10  H    0.009930  -0.003606  -0.032950   0.766557   0.000271  -0.000113
    11  H    0.003625  -0.000044  -0.000064   0.000271   0.605892  -0.032229
    12  H   -0.000077  -0.000156  -0.000001  -0.000113  -0.032229   0.593180
    13  H   -0.000127   0.000011  -0.000632  -0.003043  -0.005053  -0.000614
    14  H    0.000178  -0.000085   0.000050   0.007309   0.005082  -0.004386
    15  H    0.006907  -0.006072  -0.000118   0.002850   0.005302  -0.005040
    16  C   -0.000142  -0.000041  -0.000092  -0.031902  -0.000047  -0.000111
    17  C   -0.001052   0.000116  -0.026079   0.006435   0.000423  -0.000009
    18  C    0.000008   0.000002  -0.000089   0.001113  -0.000017   0.000002
    19  H    0.000017  -0.000010   0.004676   0.006542   0.000006   0.000002
    20  H    0.000007  -0.000010   0.000139   0.011809   0.000003  -0.000009
    21  C   -0.000241   0.000007   0.002501  -0.002282   0.000011   0.000024
    22  H    0.001696  -0.000115   0.001333   0.007529   0.000054  -0.000002
    23  H    0.003565  -0.000096  -0.001970   0.001894   0.002029  -0.000078
    24  C   -0.000005   0.000000  -0.000229  -0.000371  -0.000008   0.000001
    25  H    0.000000  -0.000000   0.000033   0.000200  -0.000000  -0.000000
    26  H   -0.000000   0.000000  -0.000026  -0.000297   0.000011   0.000008
    27  H    0.000019  -0.000000   0.000126   0.000070  -0.000014  -0.000000
    28  H    0.000008  -0.000000  -0.000123  -0.000048   0.000689  -0.000027
    29  H    0.000000  -0.000000   0.000000  -0.000001   0.000000  -0.000000
    30  H    0.000000  -0.000000  -0.000083  -0.000006   0.000001   0.000000
    31  N   -0.009589   0.003155  -0.115854  -0.308911  -0.004895   0.003838
    32  O    0.000516  -0.000095  -0.056179  -0.068149  -0.000001   0.000001
    33  H    0.003178   0.002337   0.004303   0.011519   0.000001  -0.000000
              13         14         15         16         17         18
     1  C   -0.001122   0.002721  -0.000627  -0.023391  -0.036952   0.001507
     2  C    0.000348  -0.000774  -0.043640   0.002941  -0.001091  -0.000176
     3  C    0.004911  -0.005269   0.391350  -0.000094  -0.001180   0.000000
     4  C   -0.039635  -0.033737  -0.038992   0.004115  -0.002090   0.000086
     5  C    0.381028   0.397848  -0.004699  -0.049613  -0.036045  -0.003257
     6  H   -0.000164   0.000003  -0.034669   0.000006  -0.000001  -0.000000
     7  H   -0.000127   0.000178   0.006907  -0.000142  -0.001052   0.000008
     8  H    0.000011  -0.000085  -0.006072  -0.000041   0.000116   0.000002
     9  H   -0.000632   0.000050  -0.000118  -0.000092  -0.026079  -0.000089
    10  H   -0.003043   0.007309   0.002850  -0.031902   0.006435   0.001113
    11  H   -0.005053   0.005082   0.005302  -0.000047   0.000423  -0.000017
    12  H   -0.000614  -0.004386  -0.005040  -0.000111  -0.000009   0.000002
    13  H    0.651158  -0.042210  -0.000120  -0.003491  -0.010785   0.000004
    14  H   -0.042210   0.596720   0.004436  -0.004017   0.005420  -0.001114
    15  H   -0.000120   0.004436   0.608672  -0.000095   0.000047   0.000001
    16  C   -0.003491  -0.004017  -0.000095   4.927714  -0.043647   0.360629
    17  C   -0.010785   0.005420   0.000047  -0.043647   4.945400  -0.012640
    18  C    0.000004  -0.001114   0.000001   0.360629  -0.012640   4.986598
    19  H   -0.000481   0.000373   0.000002   0.389237  -0.002874  -0.043689
    20  H   -0.001377   0.006510   0.000012   0.390299   0.004902  -0.036936
    21  C    0.003598  -0.000255  -0.000002  -0.013320   0.337752  -0.049611
    22  H   -0.000368  -0.000100   0.000006  -0.003114   0.405450  -0.000839
    23  H   -0.001047   0.000115   0.000017   0.004209   0.399772   0.000090
    24  C    0.001262   0.000003  -0.000000  -0.041388  -0.047085   0.359693
    25  H   -0.000289   0.000004  -0.000000  -0.039104   0.000049   0.391657
    26  H    0.003297   0.000416  -0.000000  -0.035834  -0.000390   0.390647
    27  H   -0.000422   0.000006   0.000000  -0.000058  -0.034939   0.005185
    28  H    0.004325  -0.000028   0.000001  -0.000144  -0.035067  -0.003993
    29  H    0.000019  -0.000001   0.000000   0.004545   0.004717  -0.034316
    30  H   -0.000013   0.000003   0.000000  -0.003416  -0.003977  -0.041012
    31  N   -0.040559  -0.052661  -0.001317   0.287046   0.272537  -0.034535
    32  O    0.000008  -0.000070   0.000167   0.000168  -0.000213   0.000004
    33  H   -0.000002   0.000012   0.000080  -0.000057  -0.000149   0.000000
              19         20         21         22         23         24
     1  C    0.008942   0.001087   0.002260  -0.019283  -0.001971  -0.000372
     2  C    0.000182   0.000018   0.000126   0.000070   0.000042   0.000000
     3  C   -0.000020  -0.000052   0.000086  -0.000030  -0.001035  -0.000003
     4  C   -0.000152   0.000102  -0.000696  -0.000118   0.002591   0.000041
     5  C    0.005816  -0.004260  -0.005468   0.005962  -0.004497  -0.002353
     6  H    0.000000   0.000000  -0.000003   0.000004  -0.000001   0.000000
     7  H    0.000017   0.000007  -0.000241   0.001696   0.003565  -0.000005
     8  H   -0.000010  -0.000010   0.000007  -0.000115  -0.000096   0.000000
     9  H    0.004676   0.000139   0.002501   0.001333  -0.001970  -0.000229
    10  H    0.006542   0.011809  -0.002282   0.007529   0.001894  -0.000371
    11  H    0.000006   0.000003   0.000011   0.000054   0.002029  -0.000008
    12  H    0.000002  -0.000009   0.000024  -0.000002  -0.000078   0.000001
    13  H   -0.000481  -0.001377   0.003598  -0.000368  -0.001047   0.001262
    14  H    0.000373   0.006510  -0.000255  -0.000100   0.000115   0.000003
    15  H    0.000002   0.000012  -0.000002   0.000006   0.000017  -0.000000
    16  C    0.389237   0.390299  -0.013320  -0.003114   0.004209  -0.041388
    17  C   -0.002874   0.004902   0.337752   0.405450   0.399772  -0.047085
    18  C   -0.043689  -0.036936  -0.049611  -0.000839   0.000090   0.359693
    19  H    0.568708  -0.024083  -0.001592   0.005755   0.000062  -0.004721
    20  H   -0.024083   0.568858  -0.000121   0.000119  -0.000154   0.003773
    21  C   -0.001592  -0.000121   5.027584  -0.053323  -0.039138   0.370242
    22  H    0.005755   0.000119  -0.053323   0.592318  -0.028090  -0.004904
    23  H    0.000062  -0.000154  -0.039138  -0.028090   0.577566   0.003794
    24  C   -0.004721   0.003773   0.370242  -0.004904   0.003794   4.949649
    25  H   -0.002304  -0.001252   0.004892   0.000022   0.000016  -0.034393
    26  H    0.004463  -0.004031  -0.003872   0.000080  -0.000026  -0.035594
    27  H    0.000048   0.000019   0.381767  -0.001540  -0.000839  -0.034566
    28  H    0.000050  -0.000025   0.389271   0.004574  -0.004254  -0.036559
    29  H   -0.000060  -0.000132  -0.033871  -0.000061  -0.000129   0.395442
    30  H    0.004043  -0.000024  -0.041088   0.004585  -0.000037   0.394639
    31  N   -0.055823  -0.048263  -0.042777  -0.060288  -0.042367  -0.012498
    32  O   -0.000542  -0.000190  -0.000008  -0.000149  -0.000023   0.000001
    33  H    0.000080   0.000017  -0.000004   0.000234   0.000036  -0.000000
              25         26         27         28         29         30
     1  C    0.000038  -0.000081   0.000020  -0.000185   0.000004  -0.000041
     2  C    0.000001   0.000005  -0.000008   0.000024  -0.000000   0.000001
     3  C    0.000000  -0.000001  -0.000001  -0.000004   0.000000  -0.000000
     4  C    0.000001  -0.000064  -0.000012   0.000202  -0.000000  -0.000000
     5  C    0.000191   0.000896   0.000347  -0.000845  -0.000015   0.000065
     6  H   -0.000000  -0.000000   0.000000   0.000001  -0.000000   0.000000
     7  H    0.000000  -0.000000   0.000019   0.000008   0.000000   0.000000
     8  H   -0.000000   0.000000  -0.000000  -0.000000  -0.000000  -0.000000
     9  H    0.000033  -0.000026   0.000126  -0.000123   0.000000  -0.000083
    10  H    0.000200  -0.000297   0.000070  -0.000048  -0.000001  -0.000006
    11  H   -0.000000   0.000011  -0.000014   0.000689   0.000000   0.000001
    12  H   -0.000000   0.000008  -0.000000  -0.000027  -0.000000   0.000000
    13  H   -0.000289   0.003297  -0.000422   0.004325   0.000019  -0.000013
    14  H    0.000004   0.000416   0.000006  -0.000028  -0.000001   0.000003
    15  H   -0.000000  -0.000000   0.000000   0.000001   0.000000   0.000000
    16  C   -0.039104  -0.035834  -0.000058  -0.000144   0.004545  -0.003416
    17  C    0.000049  -0.000390  -0.034939  -0.035067   0.004717  -0.003977
    18  C    0.391657   0.390647   0.005185  -0.003993  -0.034316  -0.041012
    19  H   -0.002304   0.004463   0.000048   0.000050  -0.000060   0.004043
    20  H   -0.001252  -0.004031   0.000019  -0.000025  -0.000132  -0.000024
    21  C    0.004892  -0.003872   0.381767   0.389271  -0.033871  -0.041088
    22  H    0.000022   0.000080  -0.001540   0.004574  -0.000061   0.004585
    23  H    0.000016  -0.000026  -0.000839  -0.004254  -0.000129  -0.000037
    24  C   -0.034393  -0.035594  -0.034566  -0.036559   0.395442   0.394639
    25  H    0.592460  -0.032973  -0.000096  -0.000100  -0.002353  -0.005149
    26  H   -0.032973   0.597472  -0.000106   0.002558  -0.004513   0.005103
    27  H   -0.000096  -0.000106   0.603212  -0.033082  -0.002472  -0.005038
    28  H   -0.000100   0.002558  -0.033082   0.602937  -0.004341   0.005140
    29  H   -0.002353  -0.004513  -0.002472  -0.004341   0.586337  -0.031586
    30  H   -0.005149   0.005103  -0.005038   0.005140  -0.031586   0.601016
    31  N    0.004137  -0.005760   0.004409  -0.005893  -0.000025  -0.000581
    32  O   -0.000001   0.000000  -0.000000   0.000000  -0.000000  -0.000000
    33  H    0.000000  -0.000000   0.000000  -0.000000   0.000000   0.000000
              31         32         33
     1  C   -0.350455   0.162343  -0.030807
     2  C   -0.004608  -0.037079  -0.008407
     3  C    0.001981   0.002506   0.000090
     4  C   -0.048747  -0.000047   0.000006
     5  C    0.207942  -0.000325   0.000060
     6  H   -0.000111  -0.000068  -0.000000
     7  H   -0.009589   0.000516   0.003178
     8  H    0.003155  -0.000095   0.002337
     9  H   -0.115854  -0.056179   0.004303
    10  H   -0.308911  -0.068149   0.011519
    11  H   -0.004895  -0.000001   0.000001
    12  H    0.003838   0.000001  -0.000000
    13  H   -0.040559   0.000008  -0.000002
    14  H   -0.052661  -0.000070   0.000012
    15  H   -0.001317   0.000167   0.000080
    16  C    0.287046   0.000168  -0.000057
    17  C    0.272537  -0.000213  -0.000149
    18  C   -0.034535   0.000004   0.000000
    19  H   -0.055823  -0.000542   0.000080
    20  H   -0.048263  -0.000190   0.000017
    21  C   -0.042777  -0.000008  -0.000004
    22  H   -0.060288  -0.000149   0.000234
    23  H   -0.042367  -0.000023   0.000036
    24  C   -0.012498   0.000001  -0.000000
    25  H    0.004137  -0.000001   0.000000
    26  H   -0.005760   0.000000  -0.000000
    27  H    0.004409  -0.000000   0.000000
    28  H   -0.005893   0.000000  -0.000000
    29  H   -0.000025  -0.000000   0.000000
    30  H   -0.000581  -0.000000   0.000000
    31  N    7.979416   0.019906  -0.002648
    32  O    0.019906   8.343903   0.265422
    33  H   -0.002648   0.265422   0.482638
 Mulliken charges:
               1
     1  C    0.207440
     2  C   -0.263236
     3  C   -0.218242
     4  C   -0.240631
     5  C   -0.045569
     6  H    0.120450
     7  H    0.086445
     8  H    0.100913
     9  H    0.052881
    10  H    0.122739
    11  H    0.112959
    12  H    0.120496
    13  H    0.101590
    14  H    0.117499
    15  H    0.115540
    16  C   -0.077790
    17  C   -0.086757
    18  C   -0.235003
    19  H    0.137347
    20  H    0.133241
    21  C   -0.232450
    22  H    0.142531
    23  H    0.129951
    24  C   -0.223491
    25  H    0.124312
    26  H    0.118612
    27  H    0.117964
    28  H    0.114939
    29  H    0.122814
    30  H    0.117457
    31  N   -0.535203
    32  O   -0.631807
    33  H    0.272061
 Sum of Mulliken charges =  -0.00000
 Mulliken charges with hydrogens summed into heavy atoms:
               1
     1  C    0.383060
     2  C   -0.075879
     3  C    0.017747
     4  C   -0.007176
     5  C    0.173520
    16  C    0.192798
    17  C    0.185725
    18  C    0.007921
    21  C    0.000453
    24  C    0.016780
    31  N   -0.535203
    32  O   -0.359746
 Electronic spatial extent (au):  <R**2>=           2254.6283
 Charge=             -0.0000 electrons
 Dipole moment (field-independent basis, Debye):
    X=              2.0336    Y=             -2.9237    Z=              0.7243  Tot=              3.6343
 Quadrupole moment (field-independent basis, Debye-Ang):
   XX=            -74.2186   YY=            -83.5530   ZZ=            -74.0848
   XY=              5.3355   XZ=             -2.7162   YZ=              2.4343
 Traceless Quadrupole moment (field-independent basis, Debye-Ang):
   XX=              3.0668   YY=             -6.2675   ZZ=              3.2007
   XY=              5.3355   XZ=             -2.7162   YZ=              2.4343
 Octapole moment (field-independent basis, Debye-Ang**2):
  XXX=            -13.8380  YYY=            -15.3904  ZZZ=             -1.6124  XYY=              9.8692
  XXY=              2.8361  XXZ=              5.7752  XZZ=             -1.1584  YZZ=              3.4593
  YYZ=              4.9623  XYZ=             -7.1814
 Hexadecapole moment (field-independent basis, Debye-Ang**3):
 XXXX=          -1718.1025 YYYY=           -848.0156 ZZZZ=           -412.9910 XXXY=            -40.8860
 XXXZ=            -22.2972 YYYX=             20.6018 YYYZ=             15.8590 ZZZX=              1.7401
 ZZZY=              0.0395 XXYY=           -424.0573 XXZZ=           -367.1918 YYZZ=           -198.7946
 XXYZ=             16.7126 YYXZ=            -18.0611 ZZXY=             -2.8268
 N-N= 8.295459458873D+02 E-N=-2.874681168513D+03  KE= 5.194277477661D+02
 Calling FoFJK, ICntrl=      2127 FMM=F ISym2X=0 I1Cent= 0 IOpClX= 0 NMat=1 NMatS=1 NMatT=0.
 ***** Axes restored to original set *****
 -------------------------------------------------------------------
 Center     Atomic                   Forces (Hartrees/Bohr)
 Number     Number              X              Y              Z
 -------------------------------------------------------------------
      1        6           0.101604236   -0.014875744   -0.022989309
      2        6           0.024468700    0.035891660    0.005730877
      3        6          -0.010546512   -0.025307709    0.004906306
      4        6          -0.000973427   -0.003405203   -0.004425671
      5        6           0.004594908   -0.004742698    0.029617788
      6        1           0.002071752    0.001271982    0.002534971
      7        1           0.002878075    0.008588896    0.000472249
      8        1           0.000571685    0.007726475   -0.003658281
      9        1           0.029735407   -0.002259378    0.012385286
     10        1           0.085942747   -0.012421951   -0.001447941
     11        1           0.000500136    0.000566101    0.001318947
     12        1          -0.001110719    0.001672054   -0.001681996
     13        1          -0.007429711    0.000063497   -0.009315383
     14        1           0.001245332   -0.000303481   -0.002501144
     15        1          -0.001439599   -0.000972020   -0.001367191
     16        6          -0.007628662    0.028147042   -0.006531816
     17        6          -0.019678654   -0.026008621   -0.023909085
     18        6           0.004010131   -0.006432770    0.002007403
     19        1           0.002974894   -0.000447383    0.001403242
     20        1           0.001711565   -0.002204394   -0.000334859
     21        6          -0.000853240    0.007615100    0.007981609
     22        1          -0.009348703   -0.000316230    0.004980454
     23        1          -0.000137043    0.002215089    0.000034897
     24        6           0.000386517    0.001116711   -0.003157324
     25        1          -0.003129843   -0.001993874    0.001365920
     26        1          -0.000504031    0.001575691   -0.000395529
     27        1          -0.004478055   -0.000345633    0.002405899
     28        1          -0.000179038   -0.000919746   -0.001566987
     29        1          -0.001480397   -0.000413407    0.000449683
     30        1           0.000909024    0.000155522    0.000293842
     31        7          -0.222756079   -0.001874696   -0.009872037
     32        8           0.023916026    0.006961090    0.008923913
     33        1           0.004152576    0.001678034    0.006341268
 -------------------------------------------------------------------
 Cartesian Forces:  Max     0.222756079 RMS     0.027894412

 GradGradGradGradGradGradGradGradGradGradGradGradGradGradGradGradGradGrad
 Berny optimization.
 FormGI is forming the generalized inverse of G from B-inverse, IUseBI=4.
 Internal  Forces:  Max     0.874581398 RMS     0.114075318
 Search for a local minimum.
 Step number   1 out of a maximum of  198
 All quantities printed in internal units (Hartrees-Bohrs-Radians)
 Mixed Optimization -- RFO/linear search
 Second derivative matrix not updated -- first step.
 ITU=  0
     Eigenvalues ---    0.00230   0.00388   0.00391   0.00467   0.00468
     Eigenvalues ---    0.00500   0.00615   0.00663   0.01295   0.02064
     Eigenvalues ---    0.02089   0.02166   0.03517   0.03635   0.03753
     Eigenvalues ---    0.03998   0.04030   0.04172   0.04487   0.04571
     Eigenvalues ---    0.04886   0.04887   0.04894   0.04908   0.05256
     Eigenvalues ---    0.05267   0.05544   0.05727   0.05959   0.06185
     Eigenvalues ---    0.06760   0.07802   0.07985   0.07986   0.08211
     Eigenvalues ---    0.08224   0.08248   0.08790   0.09478   0.09493
     Eigenvalues ---    0.09558   0.11243   0.11555   0.11940   0.12077
     Eigenvalues ---    0.12112   0.12495   0.12841   0.13711   0.14176
     Eigenvalues ---    0.14411   0.15045   0.16000   0.17200   0.21072
     Eigenvalues ---    0.21856   0.21865   0.21996   0.22072   0.22259
     Eigenvalues ---    0.28221   0.28521   0.28664   0.29553   0.29575
     Eigenvalues ---    0.30116   0.30120   0.30124   0.30296   0.30321
     Eigenvalues ---    0.30744   0.34044   0.34044   0.34211   0.34211
     Eigenvalues ---    0.34261   0.34261   0.34334   0.34352   0.34352
     Eigenvalues ---    0.34427   0.34427   0.34435   0.34435   0.34548
     Eigenvalues ---    0.34585   0.34585   0.34986   0.34986   0.37230
     Eigenvalues ---    0.37230   0.40989   0.55473
 RFO step:  Lambda=-1.47693809D+00 EMin= 2.30000000D-03
 Linear search not attempted -- first point.
 Maximum step size (   0.300) exceeded in Quadratic search.
    -- Step size scaled by   0.345
 Iteration  1 RMS(Cart)=  0.22734512 RMS(Int)=  0.01175398
 Iteration  2 RMS(Cart)=  0.15130911 RMS(Int)=  0.00300338
 Iteration  3 RMS(Cart)=  0.00619778 RMS(Int)=  0.00050332
 Iteration  4 RMS(Cart)=  0.00001427 RMS(Int)=  0.00050330
 Iteration  5 RMS(Cart)=  0.00000001 RMS(Int)=  0.00050330
 Variable       Old X    -DE/DX   Delta X   Delta X   Delta X     New X
                                 (Linear)    (Quad)   (Total)
    R1        2.87716   0.02017   0.00000   0.00391   0.00391   2.88107
    R2        2.02201  -0.00580   0.00000  -0.00108  -0.00108   2.02093
    R3        2.02201  -0.02522   0.00000  -0.00470  -0.00470   2.01730
    R4        2.70231   0.02844   0.00000   0.00520   0.00520   2.70751
    R5        2.88863   0.11876   0.00000   0.02312   0.02312   2.91175
    R6        2.06892   0.00601   0.00000   0.00114   0.00114   2.07005
    R7        2.06603   0.00218   0.00000   0.00041   0.00041   2.06644
    R8        2.88820   0.25836   0.00000   0.05028   0.05028   2.93848
    R9        2.06354   0.00072   0.00000   0.00014   0.00014   2.06368
   R10        2.07256   0.00089   0.00000   0.00017   0.00017   2.07273
   R11        2.87733   0.04654   0.00000   0.00903   0.00903   2.88636
   R12        2.06976   0.00087   0.00000   0.00016   0.00016   2.06993
   R13        2.06615   0.00203   0.00000   0.00038   0.00038   2.06653
   R14        2.05697   0.00652   0.00000   0.00123   0.00123   2.05820
   R15        2.06739   0.00220   0.00000   0.00042   0.00042   2.06781
   R16        2.86505  -0.13046   0.00000  -0.02522  -0.02522   2.83982
   R17        2.87716   0.00405   0.00000   0.00078   0.00078   2.87794
   R18        2.06769   0.00287   0.00000   0.00054   0.00054   2.06824
   R19        2.06416   0.00215   0.00000   0.00041   0.00041   2.06456
   R20        2.86552  -0.01935   0.00000  -0.00372  -0.00372   2.86180
   R21        2.87733   0.00290   0.00000   0.00057   0.00057   2.87790
   R22        2.06739  -0.00116   0.00000  -0.00022  -0.00022   2.06718
   R23        2.05697   0.00209   0.00000   0.00040   0.00040   2.05737
   R24        2.86505  -0.00325   0.00000  -0.00062  -0.00061   2.86443
   R25        2.88863  -0.00069   0.00000  -0.00015  -0.00015   2.88848
   R26        2.06603   0.00223   0.00000   0.00042   0.00042   2.06645
   R27        2.06892   0.00061   0.00000   0.00012   0.00012   2.06903
   R28        2.88820  -0.00040   0.00000  -0.00010  -0.00010   2.88810
   R29        2.06615   0.00295   0.00000   0.00056   0.00056   2.06671
   R30        2.06976   0.00113   0.00000   0.00021   0.00021   2.06998
   R31        2.06354   0.00158   0.00000   0.00030   0.00030   2.06384
   R32        2.07256   0.00064   0.00000   0.00012   0.00012   2.07269
   R33        1.81414   0.00353   0.00000   0.00060   0.00060   1.81474
    A1        1.91063   0.02516   0.00000   0.00542   0.00539   1.91602
    A2        1.91063   0.02939   0.00000   0.00631   0.00628   1.91691
    A3        1.91063  -0.03114   0.00000  -0.00650  -0.00650   1.90413
    A4        1.91063   0.01522   0.00000   0.00363   0.00358   1.91421
    A5        1.91063  -0.01661   0.00000  -0.00383  -0.00382   1.90681
    A6        1.91063  -0.02203   0.00000  -0.00501  -0.00500   1.90563
    A7        2.30802   0.31968   0.00000   0.06501   0.06506   2.37309
    A8        1.82670  -0.03790   0.00000  -0.00655  -0.00682   1.81989
    A9        1.76709  -0.15310   0.00000  -0.03196  -0.03160   1.73550
   A10        1.83025  -0.11654   0.00000  -0.02342  -0.02391   1.80633
   A11        1.84205  -0.07763   0.00000  -0.01607  -0.01561   1.82645
   A12        1.85108   0.03214   0.00000   0.00598   0.00560   1.85667
   A13        1.92754   0.87458   0.00000   0.17856   0.17982   2.10736
   A14        1.92469  -0.25052   0.00000  -0.05081  -0.04910   1.87559
   A15        1.90997  -0.27234   0.00000  -0.05491  -0.05618   1.85379
   A16        1.92657  -0.34932   0.00000  -0.07216  -0.07130   1.85527
   A17        1.90887  -0.17185   0.00000  -0.03318  -0.03336   1.87551
   A18        1.86508   0.13873   0.00000   0.02619   0.02281   1.88789
   A19        1.94707   0.73900   0.00000   0.15090   0.15179   2.09887
   A20        1.93495  -0.13672   0.00000  -0.02606  -0.02625   1.90870
   A21        1.93333  -0.29387   0.00000  -0.06127  -0.06050   1.87283
   A22        1.93046  -0.26057   0.00000  -0.05255  -0.05377   1.87669
   A23        1.86369  -0.20406   0.00000  -0.04131  -0.03977   1.82392
   A24        1.85075   0.11519   0.00000   0.02175   0.01927   1.87002
   A25        1.94715  -0.05448   0.00000  -0.01159  -0.01133   1.93582
   A26        1.92592  -0.05139   0.00000  -0.00994  -0.01037   1.91555
   A27        1.97593   0.19980   0.00000   0.04075   0.04073   2.01666
   A28        1.88549   0.02415   0.00000   0.00443   0.00437   1.88987
   A29        1.88434  -0.15040   0.00000  -0.03200  -0.03179   1.85256
   A30        1.83981   0.02965   0.00000   0.00786   0.00767   1.84748
   A31        1.92522   0.00188   0.00000   0.00041   0.00041   1.92563
   A32        1.95310  -0.00405   0.00000  -0.00087  -0.00087   1.95223
   A33        1.98206   0.00605   0.00000   0.00130   0.00130   1.98336
   A34        1.88797  -0.00023   0.00000  -0.00007  -0.00007   1.88789
   A35        1.84667  -0.00434   0.00000  -0.00092  -0.00092   1.84575
   A36        1.86319   0.00042   0.00000   0.00009   0.00009   1.86328
   A37        1.92592  -0.01085   0.00000  -0.00233  -0.00233   1.92359
   A38        1.94715  -0.00163   0.00000  -0.00037  -0.00037   1.94679
   A39        1.97593   0.00943   0.00000   0.00199   0.00199   1.97792
   A40        1.88549   0.00283   0.00000   0.00059   0.00058   1.88608
   A41        1.83981   0.00400   0.00000   0.00089   0.00089   1.84070
   A42        1.88434  -0.00356   0.00000  -0.00072  -0.00072   1.88362
   A43        1.94385   0.00230   0.00000   0.00049   0.00049   1.94434
   A44        1.86442   0.00141   0.00000   0.00033   0.00033   1.86475
   A45        1.93190  -0.00080   0.00000  -0.00018  -0.00018   1.93172
   A46        1.93401  -0.00046   0.00000  -0.00010  -0.00010   1.93391
   A47        1.93521  -0.00285   0.00000  -0.00062  -0.00062   1.93459
   A48        1.85108   0.00046   0.00000   0.00009   0.00009   1.85117
   A49        1.94707  -0.00658   0.00000  -0.00131  -0.00131   1.94576
   A50        1.86369   0.00527   0.00000   0.00111   0.00111   1.86480
   A51        1.93046   0.00134   0.00000   0.00026   0.00026   1.93072
   A52        1.93333  -0.00033   0.00000  -0.00010  -0.00010   1.93323
   A53        1.93495   0.00177   0.00000   0.00033   0.00033   1.93527
   A54        1.85075  -0.00105   0.00000  -0.00019  -0.00019   1.85056
   A55        1.92754  -0.00218   0.00000  -0.00044  -0.00044   1.92710
   A56        1.92469   0.00075   0.00000   0.00014   0.00014   1.92483
   A57        1.90997   0.00053   0.00000   0.00011   0.00011   1.91008
   A58        1.92657   0.00029   0.00000   0.00006   0.00005   1.92662
   A59        1.90887   0.00091   0.00000   0.00018   0.00019   1.90906
   A60        1.86508  -0.00022   0.00000  -0.00004  -0.00004   1.86504
   A61        1.91667   0.01238   0.00000   0.00249   0.00248   1.91915
   A62        1.95974  -0.02782   0.00000  -0.00599  -0.00599   1.95376
   A63        1.89536  -0.00220   0.00000  -0.00052  -0.00052   1.89485
   A64        1.91114   0.00764   0.00000   0.00161   0.00161   1.91275
    D1       -1.93802  -0.04848   0.00000  -0.01107  -0.01133  -1.94935
    D2        0.27100   0.02497   0.00000   0.00588   0.00594   0.27695
    D3        2.19251  -0.00581   0.00000  -0.00092  -0.00077   2.19174
    D4        0.15637   0.00357   0.00000   0.00056   0.00033   0.15670
    D5        2.36540   0.07702   0.00000   0.01750   0.01760   2.38300
    D6       -1.99628   0.04624   0.00000   0.01070   0.01089  -1.98539
    D7        2.25077  -0.02447   0.00000  -0.00570  -0.00595   2.24482
    D8       -1.82339   0.04897   0.00000   0.01124   0.01132  -1.81207
    D9        0.09812   0.01819   0.00000   0.00444   0.00461   0.10272
   D10        0.51507   0.00250   0.00000   0.00060   0.00060   0.51567
   D11       -1.57933   0.00093   0.00000   0.00030   0.00029  -1.57904
   D12        2.60946   0.00595   0.00000   0.00127   0.00128   2.61075
   D13        0.92942   0.18140   0.00000   0.04145   0.04102   0.97043
   D14        3.06349   0.15992   0.00000   0.03624   0.03567   3.09916
   D15       -1.17288   0.01888   0.00000   0.00546   0.00625  -1.16663
   D16       -1.27835   0.07935   0.00000   0.01837   0.01815  -1.26020
   D17        0.85573   0.05787   0.00000   0.01316   0.01280   0.86853
   D18        2.90254  -0.08317   0.00000  -0.01761  -0.01662   2.88592
   D19        3.05408   0.12169   0.00000   0.02761   0.02719   3.08127
   D20       -1.09503   0.10021   0.00000   0.02240   0.02184  -1.07319
   D21        0.95178  -0.04083   0.00000  -0.00838  -0.00758   0.94420
   D22       -0.93496  -0.03024   0.00000  -0.00740  -0.00926  -0.94422
   D23        1.22490   0.06630   0.00000   0.01453   0.01366   1.23856
   D24       -3.00856  -0.06049   0.00000  -0.01319  -0.01329  -3.02186
   D25       -3.06794  -0.06783   0.00000  -0.01494  -0.01478  -3.08272
   D26       -0.90807   0.02871   0.00000   0.00699   0.00814  -0.89994
   D27        1.14165  -0.09808   0.00000  -0.02073  -0.01882   1.12283
   D28        1.16799   0.07146   0.00000   0.01544   0.01440   1.18239
   D29       -2.95533   0.16800   0.00000   0.03737   0.03732  -2.91801
   D30       -0.90561   0.04121   0.00000   0.00965   0.01037  -0.89524
   D31        3.10779   0.12959   0.00000   0.02947   0.02910   3.13689
   D32       -1.07923   0.08967   0.00000   0.02077   0.02046  -1.05878
   D33        0.97800   0.22131   0.00000   0.05028   0.04993   1.02793
   D34        0.94540  -0.03469   0.00000  -0.00696  -0.00626   0.93914
   D35        3.04156  -0.07461   0.00000  -0.01567  -0.01490   3.02666
   D36       -1.18440   0.05703   0.00000   0.01384   0.01457  -1.16983
   D37       -1.06075   0.07454   0.00000   0.01691   0.01649  -1.04426
   D38        1.03542   0.03462   0.00000   0.00820   0.00784   1.04326
   D39        3.09264   0.16626   0.00000   0.03771   0.03732   3.12996
   D40       -3.01133  -0.03389   0.00000  -0.00790  -0.00818  -3.01951
   D41        1.16119  -0.02117   0.00000  -0.00498  -0.00526   1.15593
   D42        1.10733   0.01076   0.00000   0.00279   0.00289   1.11022
   D43       -1.00334   0.02349   0.00000   0.00571   0.00581  -0.99752
   D44       -0.90456   0.03746   0.00000   0.00852   0.00870  -0.89586
   D45       -3.01522   0.05019   0.00000   0.01144   0.01162  -3.00361
   D46        1.09763   0.00319   0.00000   0.00073   0.00073   1.09836
   D47       -1.01641   0.00151   0.00000   0.00035   0.00035  -1.01606
   D48       -3.02408   0.00058   0.00000   0.00015   0.00015  -3.02394
   D49       -3.08282   0.00149   0.00000   0.00034   0.00034  -3.08247
   D50        1.08633  -0.00020   0.00000  -0.00004  -0.00004   1.08629
   D51       -0.92134  -0.00112   0.00000  -0.00024  -0.00024  -0.92158
   D52       -0.97184   0.00343   0.00000   0.00076   0.00076  -0.97108
   D53       -3.08588   0.00174   0.00000   0.00038   0.00038  -3.08550
   D54        1.18964   0.00081   0.00000   0.00018   0.00018   1.18981
   D55       -1.18763   0.01769   0.00000   0.00393   0.00393  -1.18370
   D56        0.96140  -0.01033   0.00000  -0.00225  -0.00225   0.95915
   D57        2.98146   0.01471   0.00000   0.00327   0.00327   2.98473
   D58       -1.15270  -0.01331   0.00000  -0.00291  -0.00291  -1.15561
   D59        0.97311   0.01680   0.00000   0.00374   0.00374   0.97686
   D60        3.12214  -0.01122   0.00000  -0.00244  -0.00244   3.11970
   D61       -1.07923  -0.00298   0.00000  -0.00067  -0.00067  -1.07990
   D62        1.03542  -0.00388   0.00000  -0.00085  -0.00085   1.03456
   D63        3.04156  -0.00151   0.00000  -0.00034  -0.00034   3.04122
   D64        3.10779   0.00181   0.00000   0.00040   0.00040   3.10819
   D65       -1.06075   0.00091   0.00000   0.00021   0.00021  -1.06053
   D66        0.94540   0.00328   0.00000   0.00073   0.00073   0.94613
   D67        0.97800   0.00079   0.00000   0.00016   0.00016   0.97816
   D68        3.09264  -0.00011   0.00000  -0.00003  -0.00003   3.09262
   D69       -1.18440   0.00225   0.00000   0.00049   0.00049  -1.18391
   D70        1.16119  -0.00040   0.00000  -0.00025  -0.00025   1.16094
   D71       -0.96169   0.00353   0.00000   0.00085   0.00085  -0.96084
   D72       -3.01522  -0.00568   0.00000  -0.00138  -0.00138  -3.01660
   D73        1.14508  -0.00174   0.00000  -0.00028  -0.00028   1.14480
   D74       -1.00334  -0.00211   0.00000  -0.00060  -0.00060  -1.00394
   D75       -3.12622   0.00183   0.00000   0.00050   0.00050  -3.12572
   D76        0.92942  -0.00080   0.00000  -0.00018  -0.00018   0.92924
   D77        3.06349  -0.00138   0.00000  -0.00031  -0.00031   3.06318
   D78       -1.17288  -0.00089   0.00000  -0.00021  -0.00021  -1.17308
   D79        3.00229   0.00215   0.00000   0.00049   0.00049   3.00277
   D80       -1.14682   0.00157   0.00000   0.00035   0.00036  -1.14647
   D81        0.89999   0.00206   0.00000   0.00046   0.00046   0.90045
   D82       -1.23018   0.00065   0.00000   0.00015   0.00015  -1.23003
   D83        0.90390   0.00006   0.00000   0.00002   0.00002   0.90392
   D84        2.95071   0.00055   0.00000   0.00013   0.00013   2.95084
   D85       -0.93496   0.00111   0.00000   0.00023   0.00023  -0.93473
   D86       -3.06794   0.00143   0.00000   0.00031   0.00031  -3.06763
   D87        1.16799   0.00098   0.00000   0.00021   0.00021   1.16820
   D88       -3.00856  -0.00102   0.00000  -0.00024  -0.00024  -3.00881
   D89        1.14165  -0.00070   0.00000  -0.00016  -0.00016   1.14148
   D90       -0.90561  -0.00114   0.00000  -0.00026  -0.00026  -0.90587
   D91        1.22490  -0.00062   0.00000  -0.00015  -0.00015   1.22475
   D92       -0.90807  -0.00030   0.00000  -0.00006  -0.00006  -0.90814
   D93       -2.95533  -0.00075   0.00000  -0.00016  -0.00016  -2.95549
         Item               Value     Threshold  Converged?
 Maximum Force            0.874581     0.000450     NO 
 RMS     Force            0.114075     0.000300     NO 
 Maximum Displacement     1.787347     0.001800     NO 
 RMS     Displacement     0.373735     0.001200     NO 
 Predicted change in Energy=-4.987956D-01
 GradGradGradGradGradGradGradGradGradGradGradGradGradGradGradGradGradGrad

                          Input orientation:                          
 ---------------------------------------------------------------------
 Center     Atomic      Atomic             Coordinates (Angstroms)
 Number     Number       Type             X           Y           Z
 ---------------------------------------------------------------------
      1          6           0        0.925727    1.609916    1.430463
      2          6           0        0.479653    2.685937    0.446797
      3          6           0       -0.477107    2.756666   -0.758925
      4          6           0       -1.967016    2.334721   -0.617208
      5          6           0       -2.327543    0.957042   -0.064982
      6          1           0       -0.483473    3.790025   -1.112061
      7          1           0        0.150060    3.514072    1.083599
      8          1           0        1.454098    2.975647    0.043932
      9          1           0        0.548164    1.832403    2.405974
     10          1           0        0.563600    0.657004    1.113599
     11          1           0       -2.500103    3.080330   -0.017462
     12          1           0       -2.406668    2.352101   -1.618349
     13          1           0       -3.407861    0.823845   -0.027206
     14          1           0       -1.908084    0.178814   -0.709787
     15          1           0       -0.030788    2.130654   -1.541212
     16          6           0       -2.098473   -0.785670    1.671650
     17          6           0       -2.473732    1.545730    2.362025
     18          6           0       -3.579366   -1.101565    1.834481
     19          1           0       -1.564977   -0.970131    2.609311
     20          1           0       -1.636161   -1.394573    0.891198
     21          6           0       -3.963283    1.278833    2.533143
     22          1           0       -1.942623    1.336586    3.295194
     23          1           0       -2.282033    2.582195    2.089473
     24          6           0       -4.234231   -0.187169    2.869567
     25          1           0       -3.647991   -2.148578    2.142441
     26          1           0       -4.097165   -1.034256    0.872127
     27          1           0       -4.311922    1.932190    3.337914
     28          1           0       -4.515040    1.582175    1.636809
     29          1           0       -5.309189   -0.374840    2.914390
     30          1           0       -3.830139   -0.413119    3.863883
     31          7           0       -1.821365    0.660692    1.318593
     32          8           0        2.357486    1.578852    1.473801
     33          1           0        2.704449    2.454033    1.284369
 ---------------------------------------------------------------------
                    Distance matrix (angstroms):
                    1          2          3          4          5
     1  C    0.000000
     2  C    1.524599   0.000000
     3  C    2.841900   1.540830   0.000000
     4  C    3.617493   2.691031   1.554976   0.000000
     5  C    3.639555   3.336367   2.672885   1.527394   0.000000
     6  H    3.633613   2.139313   1.092051   2.136279   3.538750
     7  H    2.085134   1.095425   2.088515   2.960680   3.741144
     8  H    2.016647   1.093514   2.102875   3.542867   4.288057
     9  H    1.069428   2.138127   3.452829   3.964604   3.891218
    10  H    1.067511   2.137345   2.999666   3.494917   3.136524
    11  H    3.999364   3.041386   2.178770   1.095358   2.130817
    12  H    4.577221   3.564706   2.150695   1.093563   2.089353
    13  H    4.639255   4.336454   3.586158   2.169536   1.089154
    14  H    3.828734   3.650294   2.948802   2.158699   1.094238
    15  H    3.164955   2.126280   1.096843   2.155089   2.971818
    16  C    3.865589   4.494336   4.591804   3.872078   2.470913
    17  C    3.525372   3.700089   3.897847   3.123316   2.501658
    18  C    5.273634   5.722454   5.588892   4.518685   3.068043
    19  H    3.774908   4.714214   5.139794   4.636173   3.383393
    20  H    3.985101   4.617871   4.615095   4.036383   2.631043
    21  C    5.022741   5.106120   5.017482   3.876170   3.086981
    22  H    3.432107   3.975115   4.538749   4.037791   3.403381
    23  H    3.416042   3.214974   3.376621   2.736166   2.699050
    24  C    5.650283   6.028703   5.995673   4.863927   3.681882
    25  H    5.962557   6.579149   6.521798   5.526420   4.032516
    26  H    5.703755   5.913375   5.489648   4.255074   2.824005
    27  H    5.583475   5.646759   5.671830   4.615583   4.058125
    28  H    5.444749   5.251798   4.839822   3.484157   2.841132
    29  H    6.709357   6.997719   6.829977   5.566330   4.420496
    30  H    5.712483   6.313077   6.531517   5.576920   4.423926
    31  N    2.908618   3.186901   3.242872   2.563379   1.502770
    32  O    1.432752   2.409695   3.795685   4.862610   4.970311
    33  H    1.974267   2.388519   3.793275   5.045078   5.420578
                    6          7          8          9         10
     6  H    0.000000
     7  H    2.301833   0.000000
     8  H    2.398689   1.752519   0.000000
     9  H    4.156095   2.176045   2.776142   0.000000
    10  H    3.983182   2.886997   2.704308   1.747007   0.000000
    11  H    2.401793   2.902383   3.956062   4.089290   4.066704
    12  H    2.454105   3.897122   4.249412   5.019591   4.377144
    13  H    4.304321   4.596740   5.317326   4.752652   4.135430
    14  H    3.902843   4.310005   4.437864   4.298311   3.108476
    15  H    1.772739   2.972572   2.330575   4.000552   3.094021
    16  C    5.594126   4.887687   5.423811   3.794499   3.078857
    17  C    4.589910   3.520374   4.779756   3.035782   3.402027
    18  C    6.495715   5.981350   6.720527   5.096203   4.558114
    19  H    6.138187   5.037581   5.591524   3.515809   3.068479
    20  H    5.676424   5.227084   5.419076   4.180813   3.016186
    21  C    5.630512   4.900720   6.198658   4.547062   4.784814
    22  H    5.250941   3.743250   4.979452   2.690831   3.391510
    23  H    3.865681   2.791998   4.277583   2.944890   3.571598
    24  C    6.763107   6.009232   7.095400   5.211995   5.178343
    25  H    7.474822   6.900141   7.529458   5.790111   5.164040
    26  H    6.345822   6.226630   6.897952   5.670053   4.964010
    27  H    6.157178   5.243430   6.722060   4.949637   5.508574
    28  H    5.355784   5.079510   6.333216   5.127404   5.188668
    29  H    7.539625   6.948297   8.075106   6.280048   6.228740
    30  H    7.323020   6.244581   7.348396   5.131999   5.292842
    31  N    4.182195   3.476136   4.208615   2.858318   2.393762
    32  O    4.432495   2.961430   2.193552   2.051068   2.048798
    33  H    4.206019   2.772886   1.836884   2.508781   2.800305
                   11         12         13         14         15
    11  H    0.000000
    12  H    1.761217   0.000000
    13  H    2.432251   2.422744   0.000000
    14  H    3.041150   2.407748   1.769551   0.000000
    15  H    3.053067   2.387425   3.924868   2.832877   0.000000
    16  C    4.237966   4.556828   2.681632   2.576377   4.806532
    17  C    2.831546   4.061787   2.664985   3.409464   4.641700
    18  C    4.699228   5.022456   2.683747   3.302400   5.868130
    19  H    4.917380   5.442313   3.683177   3.529051   5.403281
    20  H    4.647237   4.574831   2.983918   2.261115   4.573956
    21  C    3.448459   4.561780   2.659116   3.993805   5.726298
    22  H    3.784854   5.038801   3.667175   4.169112   5.260844
    23  H    2.175976   3.717045   2.973149   3.708360   4.295797
    24  C    4.692407   5.470764   3.177472   4.284468   6.518912
    25  H    5.772721   5.995043   3.687863   4.071760   6.705616
    26  H    4.502420   4.530746   2.176345   2.960753   5.690016
    27  H    3.982394   5.326430   3.656472   5.023608   6.494103
    28  H    3.006834   3.953995   2.137723   3.777850   5.523511
    29  H    5.331503   6.033785   3.702010   5.000870   7.347885
    30  H    5.388694   6.302982   4.104751   4.996312   7.079612
    31  N    2.846116   3.439342   2.086807   2.086636   3.680413
    32  O    5.298535   5.732056   6.005188   4.992319   3.885697
    33  H    5.401330   5.878748   6.460501   5.516225   3.945884
                   16         17         18         19         20
    16  C    0.000000
    17  C    2.460256   0.000000
    18  C    1.522941   2.917002   0.000000
    19  H    1.094464   2.686362   2.162267   0.000000
    20  H    1.092521   3.392674   2.179835   1.771194   0.000000
    21  C    2.912363   1.522917   2.510342   3.288694   3.906224
    22  H    2.676593   1.093902   3.279815   2.435979   3.651348
    23  H    3.398644   1.088712   3.913845   3.661067   4.203296
    24  C    2.520847   2.521882   1.528520   2.793865   3.481628
    25  H    2.116641   3.882655   1.093520   2.438371   2.486281
    26  H    2.166980   3.392883   1.094884   3.071465   2.487314
    27  H    3.881051   2.116755   3.464191   4.062023   4.920718
    28  H    3.383445   2.166611   2.849039   4.020311   4.207721
    29  H    3.467258   3.468935   2.164860   3.803494   4.315587
    30  H    2.818395   2.816470   2.157619   2.648617   3.822780
    31  N    1.514397   1.515793   2.542097   2.095536   2.107387
    32  O    5.048334   4.912302   6.523874   4.813773   5.012973
    33  H    5.806351   5.366555   7.240941   5.631018   5.814400
                   21         22         23         24         25
    21  C    0.000000
    22  H    2.160352   0.000000
    23  H    2.173061   1.766495   0.000000
    24  C    1.528318   2.784682   3.476923   0.000000
    25  H    3.463988   4.047652   4.924313   2.172445   0.000000
    26  H    2.850839   4.016739   4.225559   2.173962   1.748477
    27  H    1.093655   2.443388   2.470133   2.171881   4.303793
    28  H    1.095384   3.070486   2.488226   2.174654   3.863413
    29  H    2.165975   3.795755   4.311405   1.092137   2.549830
    30  H    2.156688   2.635828   3.810127   1.096818   2.451195
    31  N    2.538709   2.092484   2.121001   2.991038   3.450693
    32  O    6.415944   4.676228   4.786531   6.965466   7.099758
    33  H    6.884706   5.185304   5.052684   7.591711   7.891375
                   26         27         28         29         30
    26  H    0.000000
    27  H    3.863422   0.000000
    28  H    2.757729   1.748578   0.000000
    29  H    2.464685   2.548785   2.468359   0.000000
    30  H    3.067201   2.451375   3.067597   1.758007   0.000000
    31  N    2.872532   3.449237   2.864660   3.972884   3.415662
    32  O    6.989482   6.934029   6.874460   8.041773   6.925832
    33  H    7.655067   7.329312   7.280479   8.653200   7.587839
                   31         32         33
    31  N    0.000000
    32  O    4.281344   0.000000
    33  H    4.868289   0.960317   0.000000
 Stoichiometry    C10H21NO
 Framework group  C1[X(C10H21NO)]
 Deg. of freedom    93
 Full point group                 C1      NOp   1
 Largest Abelian subgroup         C1      NOp   1
 Largest concise Abelian subgroup C1      NOp   1
                         Standard orientation:                         
 ---------------------------------------------------------------------
 Center     Atomic      Atomic             Coordinates (Angstroms)
 Number     Number       Type             X           Y           Z
 ---------------------------------------------------------------------
      1          6           0       -2.260876    1.170794    0.141992
      2          6           0       -2.636926   -0.285491    0.391435
      3          6           0       -2.220458   -1.651769   -0.186490
      4          6           0       -0.728011   -2.088122   -0.198661
      5          6           0        0.331223   -1.190059   -0.834614
      6          1           0       -2.760195   -2.421139    0.369684
      7          1           0       -2.510822   -0.415724    1.471756
      8          1           0       -3.713912   -0.225880    0.211654
      9          1           0       -1.733967    1.558520    0.987990
     10          1           0       -1.646257    1.242218   -0.727905
     11          1           0       -0.404831   -2.305309    0.825152
     12          1           0       -0.667273   -3.023912   -0.761234
     13          1           0        1.320421   -1.638735   -0.754413
     14          1           0        0.104928   -1.045356   -1.895373
     15          1           0       -2.576160   -1.666766   -1.223946
     16          6           0        1.405013    1.022275   -1.075375
     17          6           0        0.950864    0.154902    1.181674
     18          6           0        2.851402    0.552292   -0.995235
     19          1           0        1.315434    2.043930   -0.693212
     20          1           0        1.029001    1.008038   -2.101052
     21          6           0        2.386458   -0.338090    1.305388
     22          1           0        0.872380    1.184537    1.542663
     23          1           0        0.265601   -0.459787    1.762937
     24          6           0        3.340500    0.496802    0.451858
     25          1           0        3.447019    1.258990   -1.579704
     26          1           0        2.969561   -0.420308   -1.483969
     27          1           0        2.654186   -0.271901    2.363699
     28          1           0        2.454011   -1.399213    1.042100
     29          1           0        4.350320    0.083040    0.494621
     30          1           0        3.396185    1.514278    0.857631
     31          7           0        0.448924    0.188560   -0.248204
     32          8           0       -3.455470    1.935201   -0.061496
     33          1           0       -4.179471    1.537750    0.428469
 ---------------------------------------------------------------------
 Rotational constants (GHZ):      1.4088116      0.5155582      0.4529401
 Standard basis: 6-31G(d,p) (6D, 7F)
 There are   285 symmetry adapted cartesian basis functions of A   symmetry.
 There are   285 symmetry adapted basis functions of A   symmetry.
   285 basis functions,   483 primitive gaussians,   285 cartesian basis functions
    48 alpha electrons       48 beta electrons
       nuclear repulsion energy       783.4754113899 Hartrees.
 NAtoms=   33 NActive=   33 NUniq=   33 SFac= 1.00D+00 NAtFMM=   60 NAOKFM=F Big=F
 Integral buffers will be    131072 words long.
 Raffenetti 2 integral format.
 Two-electron integral symmetry is turned on.
 Nuclear repulsion after empirical dispersion term =      783.4469458653 Hartrees.
 One-electron integrals computed using PRISM.
 NBasis=   285 RedAO= T EigKep=  3.39D-03  NBF=   285
 NBsUse=   285 1.00D-06 EigRej= -1.00D+00 NBFU=   285
 Initial guess from the checkpoint file:  "asu-add-wb97xd.chk"
 B after Tr=     0.000000    0.000000    0.000000
         Rot=    0.996172    0.001409    0.011918   -0.086593 Ang=  10.03 deg.
 ExpMin= 1.61D-01 ExpMax= 5.48D+03 ExpMxC= 8.25D+02 IAcc=1 IRadAn=         1 AccDes= 0.00D+00
 Harris functional with IExCor= 4639 and IRadAn=       1 diagonalized for initial guess.
 HarFok:  IExCor= 4639 AccDes= 0.00D+00 IRadAn=         1 IDoV= 1 UseB2=F ITyADJ=14
 ICtDFT=  3500011 ScaDFX=  1.000000  1.000000  1.000000  1.000000
 FoFCou: FMM=F IPFlag=           0 FMFlag=      100000 FMFlg1=           0
         NFxFlg=           0 DoJE=T BraDBF=F KetDBF=T FulRan=T
         wScrn=  0.000000 ICntrl=     500 IOpCl=  0 I1Cent=   200000004 NGrid=           0
         NMat0=    1 NMatS0=      1 NMatT0=    0 NMatD0=    1 NMtDS0=    0 NMtDT0=    0
 Petite list used in FoFCou.
 Requested convergence on RMS density matrix=1.00D-08 within 128 cycles.
 Requested convergence on MAX density matrix=1.00D-06.
 Requested convergence on             energy=1.00D-06.
 No special actions if energy rises.
 Integral accuracy reduced to 1.0D-05 until final iterations.
 Initial convergence to 1.0D-05 achieved.  Increase integral accuracy.
 SCF Done:  E(RwB97XD) =  -523.519564331     A.U. after   15 cycles
            NFock= 15  Conv=0.51D-08     -V/T= 2.0095
 Calling FoFJK, ICntrl=      2127 FMM=F ISym2X=0 I1Cent= 0 IOpClX= 0 NMat=1 NMatS=1 NMatT=0.
 ***** Axes restored to original set *****
 -------------------------------------------------------------------
 Center     Atomic                   Forces (Hartrees/Bohr)
 Number     Number              X              Y              Z
 -------------------------------------------------------------------
      1        6           0.014175851   -0.003175573   -0.023115642
      2        6           0.000552195    0.041930340    0.008203822
      3        6          -0.007145265   -0.039768226    0.002529862
      4        6           0.002420324    0.001612115    0.008208038
      5        6           0.017688011   -0.008813441    0.026726965
      6        1           0.003877927    0.000188494   -0.000611331
      7        1           0.003394310    0.006719072    0.000809475
      8        1          -0.002812455    0.009629924   -0.007838186
      9        1          -0.009227874   -0.000349620    0.016012555
     10        1           0.000197530   -0.017704518    0.000956771
     11        1          -0.000442968    0.003367650   -0.001547710
     12        1          -0.001590587    0.005057475   -0.001237698
     13        1          -0.007100531    0.004045696   -0.013532833
     14        1          -0.000254033   -0.001092004   -0.001406958
     15        1          -0.002334912    0.001579821   -0.004815573
     16        6           0.007404153    0.032335466   -0.007930082
     17        6           0.013363219   -0.021911234   -0.023108287
     18        6           0.001783094   -0.008834782    0.002775630
     19        1           0.000323636   -0.001909528    0.001261595
     20        1           0.000245989   -0.002173274    0.000214767
     21        6          -0.001006733    0.006409778    0.007215839
     22        1           0.000152137    0.001266348    0.002351954
     23        1           0.000836834    0.003046203    0.000715470
     24        6           0.000080102    0.000594373   -0.003533690
     25        1          -0.003738274   -0.001870750    0.001013722
     26        1          -0.000605421    0.001360814   -0.000289231
     27        1          -0.003892746   -0.000118396    0.001514748
     28        1          -0.000308468   -0.001059244   -0.000904368
     29        1          -0.001736878   -0.000267663    0.000639283
     30        1           0.000961722    0.000115539    0.000462378
     31        7          -0.018458157   -0.001087088    0.002833176
     32        8          -0.003620091   -0.010304978    0.001601663
     33        1          -0.003181643    0.001181209    0.003823875
 -------------------------------------------------------------------
 Cartesian Forces:  Max     0.041930340 RMS     0.009914893

 GradGradGradGradGradGradGradGradGradGradGradGradGradGradGradGradGradGrad
 Berny optimization.
 Using GEDIIS/GDIIS optimizer.
 FormGI is forming the generalized inverse of G from B-inverse, IUseBI=4.
 Internal  Forces:  Max     0.046364100 RMS     0.006053771
 Search for a local minimum.
 Step number   2 out of a maximum of  198
 All quantities printed in internal units (Hartrees-Bohrs-Radians)
 Mixed Optimization -- RFO/linear search
 Update second derivatives using D2CorX and points    1    2
 DE= -1.48D-01 DEPred=-4.99D-01 R= 2.96D-01
 Trust test= 2.96D-01 RLast= 3.24D-01 DXMaxT set to 3.00D-01
 ITU=  0  0
 Use linear search instead of GDIIS.
     Eigenvalues ---    0.00230   0.00390   0.00395   0.00468   0.00480
     Eigenvalues ---    0.00500   0.00615   0.00664   0.01295   0.01853
     Eigenvalues ---    0.02088   0.02170   0.02936   0.03020   0.03528
     Eigenvalues ---    0.03867   0.04033   0.04169   0.04490   0.04537
     Eigenvalues ---    0.04761   0.04837   0.04887   0.04895   0.05232
     Eigenvalues ---    0.05307   0.05546   0.05726   0.05924   0.06185
     Eigenvalues ---    0.06759   0.07803   0.07982   0.08212   0.08239
     Eigenvalues ---    0.08792   0.09505   0.09568   0.09581   0.09599
     Eigenvalues ---    0.09802   0.11249   0.12074   0.12118   0.12498
     Eigenvalues ---    0.13063   0.13063   0.13165   0.13684   0.14405
     Eigenvalues ---    0.14478   0.15038   0.16000   0.17188   0.21064
     Eigenvalues ---    0.22057   0.22066   0.22120   0.22281   0.28216
     Eigenvalues ---    0.28521   0.28663   0.29209   0.29557   0.30109
     Eigenvalues ---    0.30117   0.30121   0.30287   0.30321   0.30678
     Eigenvalues ---    0.34044   0.34044   0.34210   0.34211   0.34261
     Eigenvalues ---    0.34261   0.34334   0.34352   0.34352   0.34427
     Eigenvalues ---    0.34427   0.34434   0.34435   0.34548   0.34585
     Eigenvalues ---    0.34585   0.34985   0.34986   0.37215   0.37229
     Eigenvalues ---    0.40978   0.55473   4.90597
 RFO step:  Lambda=-2.59587700D-02 EMin= 2.30081880D-03
 Quartic linear search produced a step of -0.08211.
 Maximum step size (   0.300) exceeded in Quadratic search.
    -- Step size scaled by   0.991
 Iteration  1 RMS(Cart)=  0.09997406 RMS(Int)=  0.00613118
 Iteration  2 RMS(Cart)=  0.00976459 RMS(Int)=  0.00074458
 Iteration  3 RMS(Cart)=  0.00010630 RMS(Int)=  0.00074323
 Iteration  4 RMS(Cart)=  0.00000015 RMS(Int)=  0.00074323
 Variable       Old X    -DE/DX   Delta X   Delta X   Delta X     New X
                                 (Linear)    (Quad)   (Total)
    R1        2.88107   0.02051  -0.00032   0.05726   0.05694   2.93801
    R2        2.02093   0.01780   0.00009   0.04052   0.04061   2.06153
    R3        2.01730   0.01545   0.00039   0.03487   0.03526   2.05256
    R4        2.70751  -0.00643  -0.00043  -0.01297  -0.01340   2.69411
    R5        2.91175  -0.00120  -0.00190  -0.00163  -0.00353   2.90822
    R6        2.07005   0.00453  -0.00009   0.01126   0.01116   2.08122
    R7        2.06644   0.00293  -0.00003   0.00723   0.00720   2.07364
    R8        2.93848  -0.00836  -0.00413  -0.01977  -0.02390   2.91458
    R9        2.06368   0.00035  -0.00001   0.00087   0.00086   2.06453
   R10        2.07273   0.00159  -0.00001   0.00395   0.00393   2.07667
   R11        2.88636  -0.00250  -0.00074  -0.00626  -0.00700   2.87935
   R12        2.06993   0.00166  -0.00001   0.00410   0.00409   2.07402
   R13        2.06653   0.00185  -0.00003   0.00458   0.00455   2.07108
   R14        2.05820   0.00608  -0.00010   0.01479   0.01469   2.07289
   R15        2.06781   0.00151  -0.00003   0.00375   0.00371   2.07153
   R16        2.83982  -0.01638   0.00207  -0.04661  -0.04453   2.79529
   R17        2.87794   0.00523  -0.00006   0.01458   0.01450   2.89245
   R18        2.06824   0.00156  -0.00004   0.00388   0.00384   2.07207
   R19        2.06456   0.00116  -0.00003   0.00287   0.00284   2.06740
   R20        2.86180  -0.02050   0.00031  -0.05960  -0.05922   2.80257
   R21        2.87790   0.00496  -0.00005   0.01371   0.01368   2.89157
   R22        2.06718   0.00183   0.00002   0.00449   0.00451   2.07169
   R23        2.05737   0.00287  -0.00003   0.00697   0.00694   2.06431
   R24        2.86443  -0.02064   0.00005  -0.05973  -0.05959   2.80484
   R25        2.88848  -0.00001   0.00001   0.00353   0.00345   2.89193
   R26        2.06645   0.00231  -0.00003   0.00570   0.00566   2.07212
   R27        2.06903   0.00063  -0.00001   0.00156   0.00155   2.07058
   R28        2.88810  -0.00010   0.00001   0.00326   0.00320   2.89130
   R29        2.06671   0.00228  -0.00005   0.00565   0.00560   2.07231
   R30        2.06998   0.00061  -0.00002   0.00152   0.00150   2.07148
   R31        2.06384   0.00179  -0.00002   0.00439   0.00437   2.06821
   R32        2.07269   0.00074  -0.00001   0.00185   0.00184   2.07453
   R33        1.81474  -0.00083  -0.00005  -0.00125  -0.00130   1.81344
    A1        1.91602  -0.00204  -0.00044   0.00051   0.00002   1.91604
    A2        1.91691   0.00330  -0.00052   0.02770   0.02737   1.94428
    A3        1.90413   0.01503   0.00053   0.06092   0.06090   1.96503
    A4        1.91421  -0.00242  -0.00029  -0.03207  -0.03283   1.88138
    A5        1.90681  -0.00464   0.00031  -0.01369  -0.01417   1.89264
    A6        1.90563  -0.00923   0.00041  -0.04334  -0.04416   1.86147
    A7        2.37309  -0.04636  -0.00534  -0.16427  -0.16827   2.20481
    A8        1.81989   0.01696   0.00056   0.07127   0.07188   1.89176
    A9        1.73550   0.02201   0.00259   0.08992   0.08856   1.82406
   A10        1.80633   0.01432   0.00196   0.05034   0.05524   1.86158
   A11        1.82645   0.00390   0.00128  -0.00988  -0.00673   1.81972
   A12        1.85667  -0.00707  -0.00046  -0.02429  -0.02817   1.82850
   A13        2.10736   0.00249  -0.01476   0.02401   0.00845   2.11581
   A14        1.87559  -0.00408   0.00403  -0.04040  -0.03637   1.83922
   A15        1.85379   0.00360   0.00461   0.03684   0.04105   1.89485
   A16        1.85527   0.00009   0.00585  -0.01752  -0.01194   1.84334
   A17        1.87551  -0.00125   0.00274   0.00863   0.01037   1.88587
   A18        1.88789  -0.00124  -0.00187  -0.01582  -0.01688   1.87101
   A19        2.09887  -0.00331  -0.01246   0.00083  -0.01167   2.08720
   A20        1.90870   0.00069   0.00216   0.00068   0.00286   1.91156
   A21        1.87283  -0.00151   0.00497  -0.01980  -0.01485   1.85799
   A22        1.87669   0.00288   0.00442   0.01807   0.02255   1.89923
   A23        1.82392   0.00332   0.00327   0.01467   0.01770   1.84162
   A24        1.87002  -0.00210  -0.00158  -0.01733  -0.01893   1.85109
   A25        1.93582  -0.00772   0.00093  -0.05262  -0.05150   1.88432
   A26        1.91555   0.00265   0.00085  -0.00028   0.00047   1.91602
   A27        2.01666  -0.00695  -0.00334  -0.01867  -0.02170   1.99496
   A28        1.88987  -0.00151  -0.00036  -0.01351  -0.01532   1.87455
   A29        1.85256   0.01255   0.00261   0.07927   0.08167   1.93422
   A30        1.84748   0.00173  -0.00063   0.00984   0.00890   1.85638
   A31        1.92563  -0.00270  -0.00003  -0.01533  -0.01546   1.91016
   A32        1.95223  -0.00175   0.00007  -0.00513  -0.00528   1.94695
   A33        1.98336   0.00578  -0.00011   0.01997   0.01994   2.00331
   A34        1.88789   0.00036   0.00001  -0.00753  -0.00764   1.88025
   A35        1.84575  -0.00067   0.00008   0.00196   0.00218   1.84794
   A36        1.86328  -0.00107  -0.00001   0.00589   0.00575   1.86902
   A37        1.92359  -0.00266   0.00019  -0.01475  -0.01468   1.90891
   A38        1.94679  -0.00130   0.00003  -0.00121  -0.00137   1.94541
   A39        1.97792   0.00629  -0.00016   0.02298   0.02294   2.00086
   A40        1.88608   0.00011  -0.00005  -0.01028  -0.01039   1.87569
   A41        1.84070  -0.00067  -0.00007   0.00222   0.00227   1.84297
   A42        1.88362  -0.00194   0.00006   0.00004  -0.00013   1.88349
   A43        1.94434  -0.00461  -0.00004  -0.01104  -0.01118   1.93316
   A44        1.86475   0.00456  -0.00003   0.02944   0.02947   1.89422
   A45        1.93172   0.00071   0.00001  -0.00323  -0.00340   1.92832
   A46        1.93391  -0.00058   0.00001  -0.00531  -0.00531   1.92860
   A47        1.93459   0.00102   0.00005  -0.00804  -0.00802   1.92657
   A48        1.85117  -0.00078  -0.00001   0.00002  -0.00007   1.85110
   A49        1.94576  -0.00503   0.00011  -0.01396  -0.01391   1.93186
   A50        1.86480   0.00469  -0.00009   0.02959   0.02953   1.89433
   A51        1.93072   0.00084  -0.00002  -0.00201  -0.00225   1.92847
   A52        1.93323  -0.00040   0.00001  -0.00423  -0.00421   1.92902
   A53        1.93527   0.00111  -0.00003  -0.00736  -0.00742   1.92786
   A54        1.85056  -0.00086   0.00002  -0.00002  -0.00009   1.85046
   A55        1.92710  -0.00081   0.00004   0.00636   0.00649   1.93359
   A56        1.92483   0.00101  -0.00001   0.00489   0.00483   1.92966
   A57        1.91008  -0.00041  -0.00001  -0.00699  -0.00705   1.90303
   A58        1.92662   0.00062  -0.00000   0.00256   0.00250   1.92912
   A59        1.90906  -0.00035  -0.00002  -0.00751  -0.00759   1.90147
   A60        1.86504  -0.00006   0.00000   0.00024   0.00028   1.86532
   A61        1.91915   0.00196  -0.00020   0.02403   0.02337   1.94252
   A62        1.95376   0.00114   0.00049   0.01999   0.02001   1.97377
   A63        1.89485  -0.00007   0.00004   0.00120   0.00096   1.89581
   A64        1.91275  -0.00541  -0.00013  -0.02635  -0.02648   1.88626
    D1       -1.94935   0.00183   0.00093   0.04305   0.04349  -1.90586
    D2        0.27695   0.00159  -0.00049   0.05829   0.05606   0.33300
    D3        2.19174   0.00586   0.00006   0.08112   0.08406   2.27580
    D4        0.15670  -0.00037  -0.00003   0.02121   0.02006   0.17677
    D5        2.38300  -0.00060  -0.00145   0.03645   0.03263   2.41563
    D6       -1.98539   0.00366  -0.00089   0.05928   0.06063  -1.92476
    D7        2.24482  -0.00046   0.00049   0.02223   0.02222   2.26704
    D8       -1.81207  -0.00069  -0.00093   0.03746   0.03478  -1.77729
    D9        0.10272   0.00357  -0.00038   0.06030   0.06278   0.16550
   D10        0.51567   0.00108  -0.00005   0.04909   0.04957   0.56524
   D11       -1.57904  -0.00271  -0.00002   0.01995   0.02064  -1.55840
   D12        2.61075   0.00860  -0.00011   0.09344   0.09208   2.70283
   D13        0.97043   0.00394  -0.00337   0.10415   0.09969   1.07012
   D14        3.09916   0.00226  -0.00293   0.06154   0.05756  -3.12646
   D15       -1.16663   0.00066  -0.00051   0.04221   0.03994  -1.12669
   D16       -1.26020   0.00304  -0.00149   0.08126   0.07953  -1.18067
   D17        0.86853   0.00136  -0.00105   0.03864   0.03740   0.90593
   D18        2.88592  -0.00024   0.00136   0.01931   0.01978   2.90570
   D19        3.08127   0.00402  -0.00223   0.09257   0.09228  -3.10964
   D20       -1.07319   0.00234  -0.00179   0.04995   0.05016  -1.02304
   D21        0.94420   0.00074   0.00062   0.03062   0.03253   0.97673
   D22       -0.94422  -0.00373   0.00076  -0.05941  -0.05848  -1.00270
   D23        1.23856  -0.00172  -0.00112  -0.03224  -0.03332   1.20524
   D24       -3.02186  -0.00467   0.00109  -0.06305  -0.06198  -3.08384
   D25       -3.08272  -0.00003   0.00121  -0.00581  -0.00456  -3.08728
   D26       -0.89994   0.00197  -0.00067   0.02136   0.02059  -0.87935
   D27        1.12283  -0.00097   0.00155  -0.00945  -0.00807   1.11476
   D28        1.18239   0.00195  -0.00118   0.01687   0.01582   1.19821
   D29       -2.91801   0.00395  -0.00306   0.04404   0.04097  -2.87704
   D30       -0.89524   0.00101  -0.00085   0.01323   0.01231  -0.88293
   D31        3.13689   0.00551  -0.00239   0.07592   0.07346  -3.07283
   D32       -1.05878   0.00048  -0.00168   0.02579   0.02434  -1.03443
   D33        1.02793  -0.00001  -0.00410   0.02563   0.02154   1.04947
   D34        0.93914   0.00449   0.00051   0.05714   0.05753   0.99667
   D35        3.02666  -0.00053   0.00122   0.00702   0.00840   3.03506
   D36       -1.16983  -0.00103  -0.00120   0.00685   0.00560  -1.16422
   D37       -1.04426   0.00414  -0.00135   0.06240   0.06086  -0.98339
   D38        1.04326  -0.00089  -0.00064   0.01227   0.01174   1.05500
   D39        3.12996  -0.00139  -0.00306   0.01211   0.00894   3.13890
   D40       -3.01951  -0.00069   0.00067   0.01220   0.01300  -3.00651
   D41        1.15593  -0.00269   0.00043  -0.01903  -0.01903   1.13691
   D42        1.11022   0.00430  -0.00024   0.03197   0.03259   1.14281
   D43       -0.99752   0.00229  -0.00048   0.00075   0.00056  -0.99697
   D44       -0.89586  -0.00040  -0.00071   0.00735   0.00650  -0.88937
   D45       -3.00361  -0.00240  -0.00095  -0.02387  -0.02553  -3.02914
   D46        1.09836   0.00138  -0.00006   0.01708   0.01685   1.11521
   D47       -1.01606   0.00190  -0.00003   0.01125   0.01118  -1.00488
   D48       -3.02394  -0.00009  -0.00001  -0.00356  -0.00366  -3.02759
   D49       -3.08247  -0.00118  -0.00003  -0.00635  -0.00643  -3.08890
   D50        1.08629  -0.00067   0.00000  -0.01218  -0.01210   1.07419
   D51       -0.92158  -0.00265   0.00002  -0.02699  -0.02694  -0.94853
   D52       -0.97108   0.00032  -0.00006   0.01213   0.01191  -0.95917
   D53       -3.08550   0.00083  -0.00003   0.00629   0.00624  -3.07926
   D54        1.18981  -0.00116  -0.00001  -0.00851  -0.00860   1.18121
   D55       -1.18370  -0.00217  -0.00032  -0.04202  -0.04232  -1.22601
   D56        0.95915   0.00044   0.00018  -0.00127  -0.00113   0.95802
   D57        2.98473  -0.00179  -0.00027  -0.03617  -0.03648   2.94825
   D58       -1.15561   0.00082   0.00024   0.00458   0.00471  -1.15090
   D59        0.97686  -0.00140  -0.00031  -0.03117  -0.03140   0.94546
   D60        3.11970   0.00121   0.00020   0.00958   0.00979   3.12949
   D61       -1.07990  -0.00155   0.00005  -0.01881  -0.01858  -1.09848
   D62        1.03456  -0.00200   0.00007  -0.01324  -0.01316   1.02140
   D63        3.04122   0.00002   0.00003   0.00217   0.00227   3.04349
   D64        3.10819   0.00094  -0.00003   0.00478   0.00487   3.11306
   D65       -1.06053   0.00049  -0.00002   0.01035   0.01029  -1.05024
   D66        0.94613   0.00250  -0.00006   0.02576   0.02572   0.97185
   D67        0.97816  -0.00015  -0.00001  -0.01125  -0.01111   0.96705
   D68        3.09262  -0.00060   0.00000  -0.00568  -0.00569   3.08693
   D69       -1.18391   0.00141  -0.00004   0.00973   0.00974  -1.17417
   D70        1.16094   0.00234   0.00002   0.04282   0.04278   1.20372
   D71       -0.96084  -0.00080  -0.00007  -0.00098  -0.00100  -0.96184
   D72       -3.01660   0.00225   0.00011   0.03938   0.03953  -2.97707
   D73        1.14480  -0.00090   0.00002  -0.00442  -0.00425   1.14055
   D74       -1.00394   0.00115   0.00005   0.02869   0.02866  -0.97528
   D75       -3.12572  -0.00199  -0.00004  -0.01511  -0.01511  -3.14084
   D76        0.92924  -0.00223   0.00001  -0.02322  -0.02325   0.90599
   D77        3.06318  -0.00131   0.00003  -0.01243  -0.01236   3.05083
   D78       -1.17308  -0.00103   0.00002  -0.01345  -0.01342  -1.18650
   D79        3.00277   0.00012  -0.00004   0.00307   0.00294   3.00571
   D80       -1.14647   0.00104  -0.00003   0.01386   0.01383  -1.13263
   D81        0.90045   0.00132  -0.00004   0.01284   0.01277   0.91323
   D82       -1.23003  -0.00057  -0.00001  -0.00527  -0.00538  -1.23541
   D83        0.90392   0.00035  -0.00000   0.00552   0.00551   0.90943
   D84        2.95084   0.00063  -0.00001   0.00450   0.00445   2.95529
   D85       -0.93473   0.00245  -0.00002   0.02459   0.02460  -0.91013
   D86       -3.06763   0.00130  -0.00003   0.01242   0.01234  -3.05528
   D87        1.16820   0.00121  -0.00002   0.01513   0.01509   1.18329
   D88       -3.00881   0.00009   0.00002  -0.00071  -0.00061  -3.00942
   D89        1.14148  -0.00105   0.00001  -0.01288  -0.01287   1.12861
   D90       -0.90587  -0.00114   0.00002  -0.01017  -0.01013  -0.91600
   D91        1.22475   0.00071   0.00001   0.00657   0.00669   1.23144
   D92       -0.90814  -0.00043   0.00001  -0.00560  -0.00557  -0.91371
   D93       -2.95549  -0.00052   0.00001  -0.00289  -0.00283  -2.95832
         Item               Value     Threshold  Converged?
 Maximum Force            0.046364     0.000450     NO 
 RMS     Force            0.006054     0.000300     NO 
 Maximum Displacement     0.509299     0.001800     NO 
 RMS     Displacement     0.102022     0.001200     NO 
 Predicted change in Energy=-1.732789D-02
 GradGradGradGradGradGradGradGradGradGradGradGradGradGradGradGradGradGrad

                          Input orientation:                          
 ---------------------------------------------------------------------
 Center     Atomic      Atomic             Coordinates (Angstroms)
 Number     Number       Type             X           Y           Z
 ---------------------------------------------------------------------
      1          6           0        0.832432    1.514373    1.339836
      2          6           0        0.454750    2.750981    0.476504
      3          6           0       -0.477366    2.757572   -0.748048
      4          6           0       -1.958180    2.343386   -0.627982
      5          6           0       -2.311869    0.962318   -0.090229
      6          1           0       -0.488904    3.792501   -1.097837
      7          1           0        0.099347    3.548176    1.148146
      8          1           0        1.413165    3.118628    0.088695
      9          1           0        0.356890    1.588454    2.318852
     10          1           0        0.497275    0.590655    0.877040
     11          1           0       -2.504706    3.099178   -0.049501
     12          1           0       -2.373540    2.378566   -1.641582
     13          1           0       -3.400543    0.843500   -0.152855
     14          1           0       -1.860770    0.190502   -0.724636
     15          1           0       -0.017489    2.151603   -1.541111
     16          6           0       -2.047957   -0.711600    1.673146
     17          6           0       -2.476043    1.575993    2.299224
     18          6           0       -3.512007   -1.102190    1.889439
     19          1           0       -1.490257   -0.854916    2.606274
     20          1           0       -1.576137   -1.330880    0.904536
     21          6           0       -3.960272    1.290259    2.537539
     22          1           0       -1.919475    1.407451    3.228566
     23          1           0       -2.311531    2.614259    2.002167
     24          6           0       -4.174673   -0.177400    2.912960
     25          1           0       -3.547973   -2.143057    2.232445
     26          1           0       -4.059879   -1.076515    0.940889
     27          1           0       -4.317727    1.948236    3.338707
     28          1           0       -4.548241    1.548311    1.649106
     29          1           0       -5.242946   -0.399946    2.997120
     30          1           0       -3.732135   -0.360965    3.900690
     31          7           0       -1.832935    0.703567    1.285167
     32          8           0        2.239703    1.388741    1.530395
     33          1           0        2.616893    2.270822    1.553879
 ---------------------------------------------------------------------
                    Distance matrix (angstroms):
                    1          2          3          4          5
     1  C    0.000000
     2  C    1.554730   0.000000
     3  C    2.760502   1.538964   0.000000
     4  C    3.513842   2.684819   1.542328   0.000000
     5  C    3.498068   3.342856   2.649729   1.523688   0.000000
     6  H    3.588600   2.110402   1.092504   2.116476   3.514031
     7  H    2.170372   1.101333   2.133824   2.973141   3.746225
     8  H    2.115712   1.097324   2.098716   3.532788   4.307849
     9  H    1.090917   2.180663   3.386546   3.822735   3.649383
    10  H    1.086169   2.197554   2.878604   3.371412   2.994167
    11  H    3.946942   3.025938   2.171352   1.097522   2.145930
    12  H    4.462504   3.553056   2.130147   1.095968   2.101490
    13  H    4.538312   4.347168   3.544417   2.134436   1.096928
    14  H    3.642529   3.655192   2.916197   2.157253   1.096204
    15  H    3.070551   2.157090   1.098924   2.153338   2.963720
    16  C    3.655501   4.436774   4.512658   3.825727   2.445637
    17  C    3.445320   3.645882   3.831019   3.070116   2.472455
    18  C    5.101237   5.707756   5.573432   4.541342   3.101872
    19  H    3.551377   4.617518   5.032643   4.572582   3.353881
    20  H    3.753152   4.579225   4.544642   3.999350   2.605689
    21  C    4.945173   5.086649   5.007867   3.890756   3.119286
    22  H    3.339420   3.875031   4.440266   3.968682   3.371427
    23  H    3.396018   3.162065   3.308834   2.667568   2.665901
    24  C    5.514337   5.995272   5.973869   4.879086   3.713238
    25  H    5.775941   6.561763   6.506007   5.553167   4.070150
    26  H    5.550366   5.936940   5.512452   4.309782   2.876731
    27  H    5.541467   5.622557   5.666124   4.632303   4.093055
    28  H    5.389661   5.277436   4.876545   3.539166   2.893102
    29  H    6.581900   6.981803   6.834248   5.608647   4.469753
    30  H    5.559688   6.240133   6.475303   5.565007   4.437980
    31  N    2.786498   3.174798   3.192251   2.522862   1.479204
    32  O    1.425661   2.480412   3.800982   4.815824   4.850265
    33  H    1.949957   2.462956   3.887188   5.069228   5.357982
                    6          7          8          9         10
     6  H    0.000000
     7  H    2.334561   0.000000
     8  H    2.340904   1.741570   0.000000
     9  H    4.152946   2.297257   2.903575   0.000000
    10  H    3.889024   2.996460   2.801961   1.759014   0.000000
    11  H    2.375535   2.901215   3.920356   4.010002   4.020330
    12  H    2.418000   3.907140   4.228556   4.874891   4.216831
    13  H    4.250558   4.610544   5.329760   4.558794   4.039505
    14  H    3.872427   4.315478   4.466999   4.016853   2.878518
    15  H    1.763880   3.032519   2.374484   3.918751   2.923866
    16  C    5.513250   4.799191   5.400046   3.389760   2.967804
    17  C    4.516819   3.441965   4.732029   2.833029   3.440075
    18  C    6.482359   5.934417   6.731664   4.732054   4.468224
    19  H    6.026744   4.903081   5.527849   3.076463   3.005031
    20  H    5.607193   5.164473   5.422143   3.776161   2.827029
    21  C    5.614943   4.848620   6.181715   4.332971   4.807955
    22  H    5.143225   3.603678   4.888088   2.458085   3.469511
    23  H    3.784211   2.722846   4.217716   2.876289   3.640093
    24  C    6.740290   5.938159   7.075606   4.899620   5.153831
    25  H    7.461872   6.846078   7.542803   5.401814   5.066985
    26  H    6.373036   6.223334   6.948357   5.339353   4.852957
    27  H    6.143625   5.183523   6.691451   4.798083   5.575578
    28  H    5.390762   5.084339   6.359178   4.950807   5.193306
    29  H    7.546270   6.895394   8.071128   5.980965   6.198884
    30  H    7.263271   6.126837   7.287865   4.798184   5.285446
    31  N    4.126335   3.441553   4.219150   2.578151   2.368374
    32  O    4.486754   3.064376   2.398785   2.050984   2.024813
    33  H    4.358105   2.852068   2.077137   2.481617   2.788163
                   11         12         13         14         15
    11  H    0.000000
    12  H    1.752486   0.000000
    13  H    2.429258   2.372229   0.000000
    14  H    3.054646   2.427210   1.767552   0.000000
    15  H    3.051073   2.369089   3.883741   2.812513   0.000000
    16  C    4.206918   4.543407   2.753562   2.568693   4.759430
    17  C    2.799540   4.023006   2.721018   3.382584   4.596084
    18  C    4.735572   5.087227   2.822959   3.351272   5.879413
    19  H    4.870022   5.411089   3.761197   3.510718   5.330010
    20  H    4.625780   4.569306   3.028938   2.247181   4.531915
    21  C    3.476153   4.600781   2.784082   4.032266   5.737843
    22  H    3.734992   4.986741   3.734383   4.136692   5.188558
    23  H    2.117028   3.651891   2.994271   3.676036   4.246352
    24  C    4.722386   5.524572   3.322760   4.326847   6.522667
    25  H    5.811774   6.068975   3.825038   4.127528   6.719237
    26  H    4.564630   4.631467   2.305961   3.035686   5.737768
    27  H    4.011442   5.363611   3.775271   5.063302   6.507383
    28  H    3.076767   4.030791   2.249675   3.834163   5.573972
    29  H    5.387367   6.121370   3.855249   5.063517   7.376404
    30  H    5.392882   6.329896   4.241688   5.019936   7.051580
    31  N    2.823397   3.415221   2.131874   2.074445   3.657936
    32  O    5.284987   5.685350   5.911261   4.830613   3.887290
    33  H    5.430265   5.926804   6.415585   5.437723   4.066097
                   16         17         18         19         20
    16  C    0.000000
    17  C    2.410044   0.000000
    18  C    1.530616   2.900657   0.000000
    19  H    1.096493   2.641093   2.159276   0.000000
    20  H    1.094022   3.347371   2.184016   1.769132   0.000000
    21  C    2.900269   1.530155   2.518887   3.272228   3.901432
    22  H    2.631770   1.096290   3.260019   2.385326   3.607971
    23  H    3.352471   1.092384   3.907153   3.615883   4.160495
    24  C    2.519013   2.517221   1.530346   2.785529   3.480901
    25  H    2.147541   3.871024   1.096517   2.456267   2.512193
    26  H    2.171910   3.374820   1.095705   3.070109   2.496998
    27  H    3.873070   2.147298   3.471982   4.048297   4.918750
    28  H    3.370341   2.171963   2.855994   4.005364   4.204466
    29  H    3.472461   3.470899   2.171693   3.800320   4.323313
    30  H    2.814489   2.809674   2.154762   2.635435   3.816543
    31  N    1.483057   1.484259   2.538738   2.071623   2.085618
    32  O    4.776593   4.781676   6.278202   4.483761   4.727438
    33  H    5.538041   5.193874   7.003801   5.267491   5.565555
                   21         22         23         24         25
    21  C    0.000000
    22  H    2.157802   0.000000
    23  H    2.181272   1.764695   0.000000
    24  C    1.530010   2.774397   3.477671   0.000000
    25  H    3.471416   4.031175   4.920759   2.172478   0.000000
    26  H    2.856717   3.998110   4.219578   2.170402   1.751479
    27  H    1.096621   2.460934   2.500949   2.172568   4.307553
    28  H    1.096180   3.070008   2.502752   2.171396   3.868724
    29  H    2.171004   3.790212   4.320712   1.094448   2.548744
    30  H    2.153315   2.620073   3.804531   1.097792   2.448021
    31  N    2.537362   2.068754   2.096160   2.984887   3.455714
    32  O    6.282017   4.492538   4.736897   6.745999   6.816426
    33  H    6.722217   4.912089   4.960673   7.346173   7.612382
                   26         27         28         29         30
    26  H    0.000000
    27  H    3.868479   0.000000
    28  H    2.762206   1.751521   0.000000
    29  H    2.466876   2.546894   2.468898   0.000000
    30  H    3.062653   2.447683   3.062841   1.760826   0.000000
    31  N    2.871672   3.455491   2.866868   3.971989   3.403108
    32  O    6.790415   6.825168   6.790858   7.832031   6.659025
    33  H    7.493978   7.167889   7.202100   8.425735   7.262505
                   31         32         33
    31  N    0.000000
    32  O    4.137147   0.000000
    33  H    4.725406   0.959630   0.000000
 Stoichiometry    C10H21NO
 Framework group  C1[X(C10H21NO)]
 Deg. of freedom    93
 Full point group                 C1      NOp   1
 Largest Abelian subgroup         C1      NOp   1
 Largest concise Abelian subgroup C1      NOp   1
                         Standard orientation:                         
 ---------------------------------------------------------------------
 Center     Atomic      Atomic             Coordinates (Angstroms)
 Number     Number       Type             X           Y           Z
 ---------------------------------------------------------------------
      1          6           0       -2.156721    1.139124    0.100527
      2          6           0       -2.638613   -0.286314    0.491799
      3          6           0       -2.251648   -1.602769   -0.205062
      4          6           0       -0.784624   -2.075168   -0.263832
      5          6           0        0.271017   -1.174809   -0.893594
      6          1           0       -2.791207   -2.385240    0.333622
      7          1           0       -2.453916   -0.432407    1.567661
      8          1           0       -3.731123   -0.242320    0.399040
      9          1           0       -1.465955    1.515725    0.856248
     10          1           0       -1.635453    1.133590   -0.852369
     11          1           0       -0.451094   -2.362038    0.741662
     12          1           0       -0.778370   -2.995214   -0.859334
     13          1           0        1.222246   -1.721060   -0.898574
     14          1           0        0.006774   -0.967021   -1.936985
     15          1           0       -2.644817   -1.584269   -1.231079
     16          6           0        1.326700    1.028564   -1.002308
     17          6           0        0.931285    0.036494    1.158191
     18          6           0        2.800995    0.617679   -0.981954
     19          1           0        1.219168    2.024548   -0.556492
     20          1           0        0.936993    1.076760   -2.023430
     21          6           0        2.385750   -0.424670    1.273233
     22          1           0        0.834085    1.042485    1.582910
     23          1           0        0.258477   -0.620534    1.714020
     24          6           0        3.306935    0.483414    0.456085
     25          1           0        3.381055    1.373968   -1.524087
     26          1           0        2.944649   -0.322270   -1.526406
     27          1           0        2.672978   -0.411578    2.331489
     28          1           0        2.485233   -1.465990    0.945562
     29          1           0        4.332391    0.101187    0.468671
     30          1           0        3.331637    1.477478    0.921245
     31          7           0        0.422968    0.139685   -0.232489
     32          8           0       -3.233149    2.065031   -0.027958
     33          1           0       -3.915782    1.816888    0.599201
 ---------------------------------------------------------------------
 Rotational constants (GHZ):      1.3888895      0.5384680      0.4672768
 Standard basis: 6-31G(d,p) (6D, 7F)
 There are   285 symmetry adapted cartesian basis functions of A   symmetry.
 There are   285 symmetry adapted basis functions of A   symmetry.
   285 basis functions,   483 primitive gaussians,   285 cartesian basis functions
    48 alpha electrons       48 beta electrons
       nuclear repulsion energy       788.7552874504 Hartrees.
 NAtoms=   33 NActive=   33 NUniq=   33 SFac= 1.00D+00 NAtFMM=   60 NAOKFM=F Big=F
 Integral buffers will be    131072 words long.
 Raffenetti 2 integral format.
 Two-electron integral symmetry is turned on.
 Nuclear repulsion after empirical dispersion term =      788.7261108999 Hartrees.
 One-electron integrals computed using PRISM.
 NBasis=   285 RedAO= T EigKep=  3.36D-03  NBF=   285
 NBsUse=   285 1.00D-06 EigRej= -1.00D+00 NBFU=   285
 Initial guess from the checkpoint file:  "asu-add-wb97xd.chk"
 B after Tr=     0.000000   -0.000000   -0.000000
         Rot=    0.999815   -0.016163   -0.003927    0.009623 Ang=  -2.20 deg.
 ExpMin= 1.61D-01 ExpMax= 5.48D+03 ExpMxC= 8.25D+02 IAcc=1 IRadAn=         1 AccDes= 0.00D+00
 Harris functional with IExCor= 4639 and IRadAn=       1 diagonalized for initial guess.
 HarFok:  IExCor= 4639 AccDes= 0.00D+00 IRadAn=         1 IDoV= 1 UseB2=F ITyADJ=14
 ICtDFT=  3500011 ScaDFX=  1.000000  1.000000  1.000000  1.000000
 FoFCou: FMM=F IPFlag=           0 FMFlag=      100000 FMFlg1=           0
         NFxFlg=           0 DoJE=T BraDBF=F KetDBF=T FulRan=T
         wScrn=  0.000000 ICntrl=     500 IOpCl=  0 I1Cent=   200000004 NGrid=           0
         NMat0=    1 NMatS0=      1 NMatT0=    0 NMatD0=    1 NMtDS0=    0 NMtDT0=    0
 Petite list used in FoFCou.
 Requested convergence on RMS density matrix=1.00D-08 within 128 cycles.
 Requested convergence on MAX density matrix=1.00D-06.
 Requested convergence on             energy=1.00D-06.
 No special actions if energy rises.
 Integral accuracy reduced to 1.0D-05 until final iterations.
 Initial convergence to 1.0D-05 achieved.  Increase integral accuracy.
 SCF Done:  E(RwB97XD) =  -523.538178085     A.U. after   13 cycles
            NFock= 13  Conv=0.56D-08     -V/T= 2.0096
 Calling FoFJK, ICntrl=      2127 FMM=F ISym2X=0 I1Cent= 0 IOpClX= 0 NMat=1 NMatS=1 NMatT=0.
 ***** Axes restored to original set *****
 -------------------------------------------------------------------
 Center     Atomic                   Forces (Hartrees/Bohr)
 Number     Number              X              Y              Z
 -------------------------------------------------------------------
      1        6           0.004317742    0.001268684   -0.008145882
      2        6           0.003538947    0.012012513    0.009431744
      3        6          -0.001871391   -0.018149430    0.002000756
      4        6           0.001454930    0.003044820    0.002719116
      5        6           0.009358167   -0.002859749    0.013618469
      6        1           0.002226916    0.000840736   -0.003821268
      7        1           0.000719875   -0.001865339    0.000882553
      8        1           0.000603131    0.001367212   -0.001370256
      9        1          -0.004710599   -0.001329492    0.001112869
     10        1           0.000736734   -0.001721033   -0.000272391
     11        1           0.000338297    0.000707376   -0.000670558
     12        1          -0.001629862    0.002799026    0.000057892
     13        1          -0.003132735   -0.000676710   -0.004652787
     14        1          -0.000034387    0.000019630   -0.001024757
     15        1          -0.000226653    0.000317867    0.000285521
     16        6           0.005753461    0.013921094   -0.004581553
     17        6           0.008068326   -0.007549823   -0.010697294
     18        6           0.000985149   -0.004257062    0.001142602
     19        1           0.000561686   -0.002270562    0.000767925
     20        1          -0.000048521   -0.002379100    0.000743115
     21        6          -0.000303492    0.003281755    0.003315823
     22        1          -0.000298375    0.001839062    0.002067292
     23        1          -0.000412841    0.001248946    0.002193073
     24        6          -0.000753144   -0.000026437   -0.001518277
     25        1          -0.000788271    0.000351914    0.000171994
     26        1          -0.000195026    0.001504785   -0.000563614
     27        1          -0.000586675   -0.000602561   -0.000112092
     28        1           0.000162983   -0.000885531   -0.001091808
     29        1          -0.000238178   -0.000209107    0.000428382
     30        1           0.000325438    0.000006149    0.000250334
     31        7          -0.023085306   -0.002264389    0.000157923
     32        8          -0.001039503    0.001598062   -0.005858455
     33        1           0.000203181    0.000916697    0.003033611
 -------------------------------------------------------------------
 Cartesian Forces:  Max     0.023085306 RMS     0.004736269

 GradGradGradGradGradGradGradGradGradGradGradGradGradGradGradGradGradGrad
 Berny optimization.
 Using GEDIIS/GDIIS optimizer.
 FormGI is forming the generalized inverse of G from B-inverse, IUseBI=4.
 Internal  Forces:  Max     0.015920653 RMS     0.002883581
 Search for a local minimum.
 Step number   3 out of a maximum of  198
 All quantities printed in internal units (Hartrees-Bohrs-Radians)
 Mixed Optimization -- RFO/linear search
 Update second derivatives using D2CorX and points    1    2    3
 DE= -1.86D-02 DEPred=-1.73D-02 R= 1.07D+00
 TightC=F SS=  1.41D+00  RLast= 4.49D-01 DXNew= 5.0454D-01 1.3475D+00
 Trust test= 1.07D+00 RLast= 4.49D-01 DXMaxT set to 5.05D-01
 ITU=  1  0  0
 Use linear search instead of GDIIS.
     Eigenvalues ---    0.00230   0.00389   0.00395   0.00471   0.00491
     Eigenvalues ---    0.00499   0.00608   0.00655   0.01292   0.02072
     Eigenvalues ---    0.02095   0.02436   0.02912   0.03121   0.03350
     Eigenvalues ---    0.03927   0.03976   0.04097   0.04406   0.04612
     Eigenvalues ---    0.04759   0.04826   0.04874   0.04899   0.04955
     Eigenvalues ---    0.05354   0.05514   0.05716   0.05734   0.06108
     Eigenvalues ---    0.06779   0.07821   0.08043   0.08086   0.08110
     Eigenvalues ---    0.08948   0.09397   0.09510   0.09693   0.09701
     Eigenvalues ---    0.09717   0.10905   0.12021   0.12062   0.12533
     Eigenvalues ---    0.13025   0.13088   0.13346   0.13849   0.14034
     Eigenvalues ---    0.14600   0.15304   0.16068   0.17343   0.17714
     Eigenvalues ---    0.21247   0.22005   0.22077   0.23790   0.27833
     Eigenvalues ---    0.28538   0.28655   0.29192   0.29362   0.29563
     Eigenvalues ---    0.30112   0.30123   0.30318   0.30553   0.32840
     Eigenvalues ---    0.34043   0.34058   0.34208   0.34213   0.34259
     Eigenvalues ---    0.34317   0.34345   0.34350   0.34373   0.34418
     Eigenvalues ---    0.34429   0.34431   0.34510   0.34547   0.34581
     Eigenvalues ---    0.34803   0.34927   0.35030   0.37219   0.37969
     Eigenvalues ---    0.40961   0.55492   4.44653
 RFO step:  Lambda=-1.04604154D-02 EMin= 2.30003920D-03
 Quartic linear search produced a step of  0.43719.
 Iteration  1 RMS(Cart)=  0.13648096 RMS(Int)=  0.01198092
 Iteration  2 RMS(Cart)=  0.01856801 RMS(Int)=  0.00063029
 Iteration  3 RMS(Cart)=  0.00034346 RMS(Int)=  0.00060355
 Iteration  4 RMS(Cart)=  0.00000054 RMS(Int)=  0.00060355
 Variable       Old X    -DE/DX   Delta X   Delta X   Delta X     New X
                                 (Linear)    (Quad)   (Total)
    R1        2.93801  -0.00630   0.02489  -0.05125  -0.02635   2.91166
    R2        2.06153   0.00296   0.01775  -0.00328   0.01447   2.07601
    R3        2.05256   0.00136   0.01542  -0.00494   0.01048   2.06304
    R4        2.69411  -0.00142  -0.00586  -0.00289  -0.00875   2.68536
    R5        2.90822   0.00165  -0.00154  -0.00703  -0.00857   2.89965
    R6        2.08122  -0.00105   0.00488  -0.00888  -0.00400   2.07722
    R7        2.07364   0.00147   0.00315   0.00287   0.00602   2.07966
    R8        2.91458   0.00327  -0.01045  -0.01086  -0.02131   2.89327
    R9        2.06453   0.00199   0.00037   0.00733   0.00770   2.07224
   R10        2.07667  -0.00047   0.00172  -0.00337  -0.00166   2.07501
   R11        2.87935   0.00288  -0.00306   0.00921   0.00615   2.88550
   R12        2.07402  -0.00004   0.00179  -0.00174   0.00005   2.07407
   R13        2.07108   0.00065   0.00199   0.00067   0.00266   2.07373
   R14        2.07289   0.00345   0.00642   0.00716   0.01358   2.08647
   R15        2.07153   0.00057   0.00162   0.00060   0.00223   2.07375
   R16        2.79529  -0.01063  -0.01947  -0.01321  -0.03268   2.76261
   R17        2.89245   0.00102   0.00634  -0.00141   0.00496   2.89740
   R18        2.07207   0.00124   0.00168   0.00310   0.00478   2.07685
   R19        2.06740   0.00080   0.00124   0.00182   0.00306   2.07046
   R20        2.80257  -0.00809  -0.02589  -0.01610  -0.04169   2.76088
   R21        2.89157   0.00097   0.00598  -0.00124   0.00475   2.89633
   R22        2.07169   0.00132   0.00197   0.00366   0.00563   2.07732
   R23        2.06431   0.00053   0.00303  -0.00071   0.00232   2.06663
   R24        2.80484  -0.00763  -0.02605  -0.01564  -0.04136   2.76348
   R25        2.89193  -0.00014   0.00151   0.00294   0.00411   2.89605
   R26        2.07212  -0.00026   0.00248  -0.00332  -0.00084   2.07127
   R27        2.07058   0.00062   0.00068   0.00179   0.00247   2.07305
   R28        2.89130   0.00008   0.00140   0.00437   0.00546   2.89676
   R29        2.07231  -0.00025   0.00245  -0.00334  -0.00089   2.07142
   R30        2.07148   0.00059   0.00066   0.00164   0.00230   2.07378
   R31        2.06821   0.00031   0.00191  -0.00056   0.00134   2.06955
   R32        2.07453   0.00035   0.00080   0.00066   0.00146   2.07599
   R33        1.81344   0.00099  -0.00057   0.00257   0.00200   1.81544
    A1        1.91604   0.00150   0.00001   0.00872   0.00874   1.92478
    A2        1.94428   0.00103   0.01197  -0.02013  -0.00818   1.93611
    A3        1.96503  -0.00548   0.02662  -0.04631  -0.01999   1.94504
    A4        1.88138  -0.00145  -0.01435  -0.00986  -0.02447   1.85691
    A5        1.89264   0.00319  -0.00619   0.04753   0.04101   1.93365
    A6        1.86147   0.00139  -0.01931   0.02320   0.00315   1.86462
    A7        2.20481  -0.01148  -0.07357  -0.06268  -0.13567   2.06915
    A8        1.89176   0.00523   0.03142   0.01799   0.05104   1.94280
    A9        1.82406   0.00107   0.03872  -0.02294   0.01159   1.83564
   A10        1.86158   0.00414   0.02415   0.03496   0.06149   1.92307
   A11        1.81972   0.00330  -0.00294   0.02276   0.01791   1.83763
   A12        1.82850  -0.00125  -0.01232   0.02198   0.00670   1.83521
   A13        2.11581   0.01592   0.00369  -0.04799  -0.04456   2.07125
   A14        1.83922  -0.00367  -0.01590   0.02067   0.00444   1.84367
   A15        1.89485  -0.00570   0.01795   0.00860   0.02672   1.92156
   A16        1.84334  -0.00665  -0.00522   0.00711   0.00146   1.84479
   A17        1.88587  -0.00214   0.00453   0.03006   0.03448   1.92035
   A18        1.87101   0.00100  -0.00738  -0.01805  -0.02522   1.84578
   A19        2.08720   0.01337  -0.00510  -0.03340  -0.03830   2.04889
   A20        1.91156  -0.00270   0.00125   0.00758   0.00911   1.92067
   A21        1.85799  -0.00602  -0.00649   0.01052   0.00423   1.86222
   A22        1.89923  -0.00425   0.00986   0.01878   0.02861   1.92785
   A23        1.84162  -0.00244   0.00774   0.01238   0.01994   1.86156
   A24        1.85109   0.00087  -0.00828  -0.01523  -0.02384   1.82725
   A25        1.88432  -0.00240  -0.02252   0.01147  -0.01123   1.87308
   A26        1.91602  -0.00220   0.00021  -0.01529  -0.01523   1.90079
   A27        1.99496   0.00440  -0.00949   0.00723  -0.00215   1.99281
   A28        1.87455  -0.00030  -0.00670  -0.01562  -0.02337   1.85119
   A29        1.93422  -0.00096   0.03570   0.00616   0.04175   1.97597
   A30        1.85638   0.00124   0.00389   0.00386   0.00757   1.86395
   A31        1.91016  -0.00066  -0.00676  -0.00311  -0.00999   1.90017
   A32        1.94695  -0.00125  -0.00231  -0.00754  -0.01014   1.93681
   A33        2.00331   0.00011   0.00872  -0.01786  -0.00856   1.99474
   A34        1.88025  -0.00056  -0.00334  -0.01077  -0.01448   1.86577
   A35        1.84794   0.00116   0.00096   0.02061   0.02151   1.86945
   A36        1.86902   0.00130   0.00251   0.02030   0.02247   1.89149
   A37        1.90891  -0.00079  -0.00642  -0.00467  -0.01131   1.89760
   A38        1.94541  -0.00106  -0.00060  -0.00511  -0.00600   1.93941
   A39        2.00086   0.00014   0.01003  -0.01678  -0.00610   1.99475
   A40        1.87569  -0.00076  -0.00454  -0.01472  -0.01956   1.85613
   A41        1.84297   0.00127   0.00099   0.01874   0.01970   1.86267
   A42        1.88349   0.00128  -0.00006   0.02356   0.02309   1.90659
   A43        1.93316  -0.00072  -0.00489  -0.00078  -0.00584   1.92733
   A44        1.89422   0.00103   0.01288   0.00327   0.01626   1.91047
   A45        1.92832  -0.00015  -0.00149  -0.00605  -0.00778   1.92055
   A46        1.92860  -0.00016  -0.00232   0.00290   0.00052   1.92912
   A47        1.92657  -0.00017  -0.00350  -0.00682  -0.01035   1.91622
   A48        1.85110   0.00023  -0.00003   0.00798   0.00793   1.85903
   A49        1.93186  -0.00082  -0.00608   0.00075  -0.00555   1.92631
   A50        1.89433   0.00104   0.01291   0.00274   0.01577   1.91010
   A51        1.92847  -0.00009  -0.00098  -0.00608  -0.00730   1.92117
   A52        1.92902  -0.00003  -0.00184   0.00353   0.00162   1.93065
   A53        1.92786  -0.00020  -0.00324  -0.00725  -0.01046   1.91740
   A54        1.85046   0.00015  -0.00004   0.00669   0.00662   1.85708
   A55        1.93359  -0.00102   0.00284   0.00234   0.00509   1.93868
   A56        1.92966   0.00045   0.00211  -0.00031   0.00184   1.93150
   A57        1.90303   0.00018  -0.00308  -0.00064  -0.00374   1.89929
   A58        1.92912   0.00045   0.00109   0.00068   0.00181   1.93093
   A59        1.90147   0.00020  -0.00332  -0.00030  -0.00365   1.89782
   A60        1.86532  -0.00022   0.00012  -0.00195  -0.00183   1.86349
   A61        1.94252   0.00005   0.01022   0.01599   0.02396   1.96648
   A62        1.97377   0.00028   0.00875   0.02793   0.03481   2.00858
   A63        1.89581   0.00210   0.00042   0.02236   0.02173   1.91754
   A64        1.88626   0.00042  -0.01158   0.01174   0.00017   1.88643
    D1       -1.90586   0.00039   0.01902   0.05167   0.07107  -1.83479
    D2        0.33300   0.00174   0.02451   0.06613   0.08968   0.42268
    D3        2.27580   0.00295   0.03675   0.08779   0.12536   2.40116
    D4        0.17677   0.00021   0.00877   0.03232   0.04116   0.21793
    D5        2.41563   0.00157   0.01426   0.04678   0.05978   2.47540
    D6       -1.92476   0.00278   0.02651   0.06844   0.09546  -1.82930
    D7        2.26704  -0.00106   0.00971   0.01602   0.02617   2.29321
    D8       -1.77729   0.00030   0.01521   0.03048   0.04479  -1.73250
    D9        0.16550   0.00151   0.02745   0.05214   0.08047   0.24598
   D10        0.56524   0.00230   0.02167   0.08802   0.10990   0.67514
   D11       -1.55840   0.00174   0.00902   0.07402   0.08340  -1.47499
   D12        2.70283   0.00114   0.04026   0.05007   0.08976   2.79259
   D13        1.07012   0.00725   0.04358   0.18690   0.22931   1.29943
   D14       -3.12646   0.00569   0.02517   0.18240   0.20653  -2.91993
   D15       -1.12669   0.00242   0.01746   0.17581   0.19197  -0.93473
   D16       -1.18067   0.00531   0.03477   0.17833   0.21359  -0.96708
   D17        0.90593   0.00375   0.01635   0.17383   0.19082   1.09675
   D18        2.90570   0.00048   0.00865   0.16724   0.17625   3.08195
   D19       -3.10964   0.00374   0.04034   0.13105   0.17207  -2.93757
   D20       -1.02304   0.00218   0.02193   0.12655   0.14929  -0.87374
   D21        0.97673  -0.00109   0.01422   0.11996   0.13473   1.11146
   D22       -1.00270  -0.00177  -0.02557  -0.01915  -0.04456  -1.04725
   D23        1.20524   0.00102  -0.01457  -0.01359  -0.02801   1.17723
   D24       -3.08384  -0.00241  -0.02710  -0.02220  -0.04922  -3.13306
   D25       -3.08728  -0.00171  -0.00199  -0.02118  -0.02321  -3.11049
   D26       -0.87935   0.00109   0.00900  -0.01562  -0.00666  -0.88600
   D27        1.11476  -0.00235  -0.00353  -0.02423  -0.02787   1.08689
   D28        1.19821   0.00135   0.00691  -0.01762  -0.01074   1.18747
   D29       -2.87704   0.00415   0.01791  -0.01207   0.00581  -2.87123
   D30       -0.88293   0.00071   0.00538  -0.02067  -0.01541  -0.89834
   D31       -3.07283   0.00482   0.03212   0.07334   0.10527  -2.96756
   D32       -1.03443   0.00191   0.01064   0.05285   0.06366  -0.97077
   D33        1.04947   0.00485   0.00942   0.05161   0.06105   1.11052
   D34        0.99667   0.00140   0.02515   0.07281   0.09795   1.09461
   D35        3.03506  -0.00151   0.00367   0.05232   0.05634   3.09140
   D36       -1.16422   0.00143   0.00245   0.05108   0.05373  -1.11050
   D37       -0.98339   0.00352   0.02661   0.07575   0.10199  -0.88140
   D38        1.05500   0.00060   0.00513   0.05526   0.06038   1.11538
   D39        3.13890   0.00355   0.00391   0.05402   0.05777  -3.08651
   D40       -3.00651   0.00156   0.00568   0.08019   0.08654  -2.91997
   D41        1.13691  -0.00144  -0.00832   0.01823   0.00931   1.14621
   D42        1.14281   0.00224   0.01425   0.05497   0.07005   1.21286
   D43       -0.99697  -0.00076   0.00024  -0.00700  -0.00719  -1.00415
   D44       -0.88937   0.00239   0.00284   0.06814   0.07138  -0.81799
   D45       -3.02914  -0.00061  -0.01116   0.00617  -0.00586  -3.03500
   D46        1.11521   0.00120   0.00737   0.01228   0.01949   1.13470
   D47       -1.00488   0.00118   0.00489   0.00705   0.01192  -0.99296
   D48       -3.02759   0.00039  -0.00160  -0.00109  -0.00271  -3.03031
   D49       -3.08890  -0.00071  -0.00281  -0.00783  -0.01074  -3.09965
   D50        1.07419  -0.00073  -0.00529  -0.01306  -0.01831   1.05588
   D51       -0.94853  -0.00153  -0.01178  -0.02120  -0.03294  -0.98146
   D52       -0.95917   0.00012   0.00521  -0.00017   0.00474  -0.95442
   D53       -3.07926   0.00010   0.00273  -0.00541  -0.00283  -3.08209
   D54        1.18121  -0.00070  -0.00376  -0.01355  -0.01746   1.16376
   D55       -1.22601  -0.00076  -0.01850  -0.04328  -0.06165  -1.28766
   D56        0.95802   0.00113  -0.00049   0.01925   0.01888   0.97691
   D57        2.94825  -0.00081  -0.01595  -0.04311  -0.05900   2.88925
   D58       -1.15090   0.00108   0.00206   0.01941   0.02153  -1.12937
   D59        0.94546  -0.00131  -0.01373  -0.04974  -0.06352   0.88194
   D60        3.12949   0.00058   0.00428   0.01278   0.01701  -3.13668
   D61       -1.09848  -0.00142  -0.00812  -0.01638  -0.02430  -1.12278
   D62        1.02140  -0.00128  -0.00576  -0.00977  -0.01552   1.00588
   D63        3.04349  -0.00054   0.00099  -0.00351  -0.00248   3.04101
   D64        3.11306   0.00069   0.00213   0.00800   0.01029   3.12336
   D65       -1.05024   0.00083   0.00450   0.01461   0.01908  -1.03117
   D66        0.97185   0.00156   0.01125   0.02087   0.03211   1.00396
   D67        0.96705  -0.00028  -0.00486  -0.00664  -0.01116   0.95589
   D68        3.08693  -0.00014  -0.00249  -0.00003  -0.00237   3.08456
   D69       -1.17417   0.00060   0.00426   0.00624   0.01066  -1.16350
   D70        1.20372   0.00068   0.01870   0.04086   0.05968   1.26340
   D71       -0.96184  -0.00113  -0.00044  -0.01580  -0.01639  -0.97823
   D72       -2.97707   0.00065   0.01728   0.03812   0.05557  -2.92151
   D73        1.14055  -0.00116  -0.00186  -0.01854  -0.02050   1.12005
   D74       -0.97528   0.00097   0.01253   0.04106   0.05378  -0.92149
   D75       -3.14084  -0.00084  -0.00661  -0.01560  -0.02229   3.12006
   D76        0.90599  -0.00061  -0.01016  -0.00006  -0.01031   0.89567
   D77        3.05083  -0.00044  -0.00540   0.00222  -0.00315   3.04767
   D78       -1.18650  -0.00034  -0.00587  -0.00072  -0.00655  -1.19305
   D79        3.00571   0.00011   0.00128   0.00544   0.00659   3.01230
   D80       -1.13263   0.00028   0.00605   0.00772   0.01375  -1.11888
   D81        0.91323   0.00038   0.00558   0.00478   0.01035   0.92358
   D82       -1.23541   0.00019  -0.00235   0.01286   0.01034  -1.22507
   D83        0.90943   0.00036   0.00241   0.01513   0.01750   0.92693
   D84        2.95529   0.00047   0.00195   0.01219   0.01410   2.96939
   D85       -0.91013   0.00068   0.01076   0.00294   0.01377  -0.89636
   D86       -3.05528   0.00050   0.00540   0.00124   0.00659  -3.04869
   D87        1.18329   0.00039   0.00660   0.00340   0.00995   1.19324
   D88       -3.00942  -0.00008  -0.00027  -0.00331  -0.00343  -3.01285
   D89        1.12861  -0.00025  -0.00563  -0.00500  -0.01061   1.11800
   D90       -0.91600  -0.00036  -0.00443  -0.00284  -0.00726  -0.92325
   D91        1.23144  -0.00013   0.00292  -0.00926  -0.00617   1.22527
   D92       -0.91371  -0.00031  -0.00244  -0.01096  -0.01335  -0.92706
   D93       -2.95832  -0.00042  -0.00124  -0.00880  -0.00999  -2.96832
         Item               Value     Threshold  Converged?
 Maximum Force            0.015921     0.000450     NO 
 RMS     Force            0.002884     0.000300     NO 
 Maximum Displacement     0.779658     0.001800     NO 
 RMS     Displacement     0.136200     0.001200     NO 
 Predicted change in Energy=-8.479933D-03
 GradGradGradGradGradGradGradGradGradGradGradGradGradGradGradGradGradGrad

                          Input orientation:                          
 ---------------------------------------------------------------------
 Center     Atomic      Atomic             Coordinates (Angstroms)
 Number     Number       Type             X           Y           Z
 ---------------------------------------------------------------------
      1          6           0        0.804338    1.369084    1.150294
      2          6           0        0.415752    2.722672    0.525138
      3          6           0       -0.439527    2.723615   -0.748818
      4          6           0       -1.929087    2.388766   -0.633875
      5          6           0       -2.299672    1.016606   -0.075843
      6          1           0       -0.394853    3.749349   -1.133997
      7          1           0       -0.019526    3.398694    1.274676
      8          1           0        1.368843    3.190251    0.235124
      9          1           0        0.208363    1.181887    2.053973
     10          1           0        0.590577    0.547024    0.464463
     11          1           0       -2.451309    3.181006   -0.082286
     12          1           0       -2.342483    2.437578   -1.649232
     13          1           0       -3.383870    0.879585   -0.233351
     14          1           0       -1.805315    0.242941   -0.676929
     15          1           0        0.028827    2.095560   -1.518170
     16          6           0       -1.985356   -0.597182    1.717213
     17          6           0       -2.554271    1.654180    2.294178
     18          6           0       -3.419747   -1.088724    1.944659
     19          1           0       -1.420913   -0.701816    2.654394
     20          1           0       -1.474573   -1.211517    0.967464
     21          6           0       -4.020455    1.289913    2.552430
     22          1           0       -1.993970    1.550177    3.234197
     23          1           0       -2.455637    2.700335    1.991154
     24          6           0       -4.141544   -0.185438    2.950496
     25          1           0       -3.398355   -2.123981    2.304042
     26          1           0       -3.968432   -1.099654    0.994784
     27          1           0       -4.423735    1.936624    3.340257
     28          1           0       -4.620653    1.484238    1.654500
     29          1           0       -5.193621   -0.474773    3.044268
     30          1           0       -3.685686   -0.322368    3.940591
     31          7           0       -1.887139    0.802537    1.310220
     32          8           0        2.193985    1.311237    1.441613
     33          1           0        2.465947    2.172156    1.769916
 ---------------------------------------------------------------------
                    Distance matrix (angstroms):
                    1          2          3          4          5
     1  C    0.000000
     2  C    1.540785   0.000000
     3  C    2.643592   1.534428   0.000000
     4  C    3.419740   2.636868   1.531053   0.000000
     5  C    3.355969   3.262724   2.612836   1.526943   0.000000
     6  H    3.510229   2.112789   1.096581   2.110730   3.495126
     7  H    2.193978   1.099218   2.174089   2.882524   3.563329
     8  H    2.114911   1.100509   2.110947   3.503410   4.275446
     9  H    1.098575   2.180451   3.263790   3.640024   3.294491
    10  H    1.091714   2.183504   2.696426   3.308635   2.977579
    11  H    3.924481   2.966324   2.168119   1.097548   2.169715
    12  H    4.345285   3.523780   2.124571   1.097373   2.120506
    13  H    4.437924   4.290618   3.512165   2.134113   1.104115
    14  H    3.378939   3.539374   2.832717   2.149822   1.097383
    15  H    2.872261   2.172116   1.098048   2.168265   2.943867
    16  C    3.459768   4.267059   4.415720   3.800877   2.432726
    17  C    3.559495   3.618317   3.856897   3.082850   2.467453
    18  C    4.951236   5.590423   5.538091   4.578629   3.125606
    19  H    3.391561   4.431048   4.927326   4.541216   3.343558
    20  H    3.447661   4.387120   4.416130   3.966472   2.594958
    21  C    5.025025   5.083566   5.077084   3.966590   3.153349
    22  H    3.493705   3.810578   4.433696   3.958463   3.366678
    23  H    3.620319   3.224062   3.401865   2.695386   2.670533
    24  C    5.488080   5.925235   5.987691   4.936518   3.741141
    25  H    5.585273   6.418875   6.447775   5.581665   4.090751
    26  H    5.375704   5.835394   5.487322   4.356666   2.899925
    27  H    5.696559   5.653619   5.763142   4.713961   4.126478
    28  H    5.449588   5.307971   4.979338   3.646829   2.932529
    29  H    6.554576   6.930710   6.871579   5.690850   4.509351
    30  H    5.550414   6.144867   6.465765   5.600146   4.454844
    31  N    2.755104   3.099448   3.166347   2.509459   1.461909
    32  O    1.421032   2.448303   3.705156   4.740088   4.752097
    33  H    1.946740   2.460861   3.884573   5.014125   5.239584
                    6          7          8          9         10
     6  H    0.000000
     7  H    2.462831   0.000000
     8  H    2.301675   1.746907   0.000000
     9  H    4.137498   2.360820   2.947619   0.000000
    10  H    3.712281   3.026664   2.764949   1.753762   0.000000
    11  H    2.378681   2.793260   3.833328   3.953977   4.060772
    12  H    2.404053   3.856049   4.229806   4.668758   4.079797
    13  H    4.240393   4.465296   5.305368   4.269353   4.048922
    14  H    3.806995   4.117837   4.426484   3.520560   2.671243
    15  H    1.749889   3.082285   2.463337   3.691509   2.577665
    16  C    5.436123   4.475194   5.271801   2.844450   3.084481
    17  C    4.561272   3.241550   4.689354   2.812988   3.803120
    18  C    6.483445   5.669860   6.645505   4.281449   4.577046
    19  H    5.934440   4.547713   5.365053   2.561910   3.225134
    20  H    5.494736   4.844129   5.291210   3.121083   2.758681
    21  C    5.725693   4.699686   6.166500   4.259463   5.115966
    22  H    5.145353   3.339936   4.795080   2.525635   3.918881
    23  H    3.887651   2.633569   4.236780   3.067005   4.030751
    24  C    6.797303   5.713616   7.009486   4.647044   5.395353
    25  H    7.438894   6.555610   7.432877   4.898950   5.141002
    26  H    6.388663   5.992274   6.889621   4.875749   4.876203
    27  H    6.287831   5.079502   6.690844   4.866260   5.945125
    28  H    5.546515   4.997978   6.387423   4.854934   5.426922
    29  H    7.637361   6.701229   8.024315   5.736430   6.415326
    30  H    7.291084   5.864652   7.184515   4.581018   5.579045
    31  N    4.109113   3.198323   4.178328   2.255704   2.630526
    32  O    4.390927   3.047125   2.380581   2.081925   2.027254
    33  H    4.370861   2.815534   2.143768   2.481533   2.803974
                   11         12         13         14         15
    11  H    0.000000
    12  H    1.737771   0.000000
    13  H    2.487776   2.348733   0.000000
    14  H    3.066453   2.459747   1.758952   0.000000
    15  H    3.064479   2.399430   3.843938   2.739336   0.000000
    16  C    4.210703   4.546456   2.818046   2.543646   4.666422
    17  C    2.826549   4.026046   2.770674   3.373426   4.626144
    18  C    4.824621   5.148918   2.935856   3.354466   5.832968
    19  H    4.860806   5.406133   3.833157   3.483969   5.228513
    20  H    4.620632   4.573429   3.075723   2.220104   4.401743
    21  C    3.602801   4.667621   2.886899   4.053609   5.797890
    22  H    3.723953   4.975623   3.795446   4.128119   5.193664
    23  H    2.128430   3.651610   3.020789   3.685155   4.342081
    24  C    4.836073   5.592346   3.441689   4.335860   6.524103
    25  H    5.893585   6.127892   3.931918   4.126291   6.645255
    26  H    4.667526   4.706012   2.401545   3.045695   5.701089
    27  H    4.141588   5.429325   3.869021   5.085515   6.592032
    28  H    3.255995   4.124750   2.336497   3.860376   5.661909
    29  H    5.537177   6.216085   3.981491   5.083604   7.395703
    30  H    5.475478   6.377117   4.354030   5.017654   7.031505
    31  N    2.813267   3.411605   2.151453   2.066059   3.652755
    32  O    5.234220   5.603705   5.839888   4.650148   3.750118
    33  H    5.350499   5.906100   6.316975   5.287021   4.093523
                   16         17         18         19         20
    16  C    0.000000
    17  C    2.392736   0.000000
    18  C    1.533239   2.897367   0.000000
    19  H    1.099023   2.639123   2.156098   0.000000
    20  H    1.095641   3.337384   2.180295   1.763067   0.000000
    21  C    2.898335   1.532671   2.527479   3.276430   3.905225
    22  H    2.629158   1.099268   3.264897   2.395003   3.610375
    23  H    3.342129   1.093614   3.910069   3.617343   4.160890
    24  C    2.517870   2.516820   1.532523   2.784987   3.478216
    25  H    2.161493   3.871315   1.096071   2.460808   2.513955
    26  H    2.169556   3.357362   1.097013   3.066338   2.496516
    27  H    3.873001   2.160776   3.479715   4.055701   4.923260
    28  H    3.358725   2.169793   2.854208   4.002118   4.199634
    29  H    3.474050   3.472930   2.175478   3.799589   4.322872
    30  H    2.812482   2.810253   2.154477   2.632011   3.810392
    31  N    1.460994   1.462373   2.515605   2.070567   2.084252
    32  O    4.602706   4.836363   6.125916   4.311694   4.477435
    33  H    5.242719   5.074025   6.730918   4.914234   5.255556
                   21         22         23         24         25
    21  C    0.000000
    22  H    2.153877   0.000000
    23  H    2.180132   1.755322   0.000000
    24  C    1.532899   2.775774   3.477111   0.000000
    25  H    3.478991   4.041897   4.925509   2.174439   0.000000
    26  H    2.852893   3.991877   4.209658   2.165772   1.757381
    27  H    1.096148   2.462590   2.505343   2.175934   4.314355
    28  H    1.097396   3.065821   2.505897   2.167249   3.864604
    29  H    2.175394   3.791341   4.322836   1.095159   2.547706
    30  H    2.153720   2.620558   3.801323   1.098564   2.450849
    31  N    2.516279   2.066898   2.094874   2.957862   3.440344
    32  O    6.312973   4.561733   4.883704   6.682491   6.619575
    33  H    6.592730   4.735169   4.954786   7.114137   7.289178
                   26         27         28         29         30
    26  H    0.000000
    27  H    3.863616   0.000000
    28  H    2.745381   1.756475   0.000000
    29  H    2.468187   2.548562   2.469305   0.000000
    30  H    3.059722   2.451155   3.060098   1.760820   0.000000
    31  N    2.837184   3.441152   2.838194   3.946045   3.379207
    32  O    6.632303   6.913044   6.820157   7.767564   6.594247
    33  H    7.259945   7.070301   7.120846   8.203608   6.984058
                   31         32         33
    31  N    0.000000
    32  O    4.114803   0.000000
    33  H    4.586559   0.960691   0.000000
 Stoichiometry    C10H21NO
 Framework group  C1[X(C10H21NO)]
 Deg. of freedom    93
 Full point group                 C1      NOp   1
 Largest Abelian subgroup         C1      NOp   1
 Largest concise Abelian subgroup C1      NOp   1
                         Standard orientation:                         
 ---------------------------------------------------------------------
 Center     Atomic      Atomic             Coordinates (Angstroms)
 Number     Number       Type             X           Y           Z
 ---------------------------------------------------------------------
      1          6           0       -2.124213    1.104522    0.004860
      2          6           0       -2.561488   -0.257278    0.577843
      3          6           0       -2.292760   -1.521418   -0.249322
      4          6           0       -0.860090   -2.055208   -0.330875
      5          6           0        0.201652   -1.130349   -0.921546
      6          1           0       -2.878935   -2.316406    0.226998
      7          1           0       -2.198785   -0.392957    1.606589
      8          1           0       -3.656770   -0.194874    0.664927
      9          1           0       -1.224727    1.464467    0.522770
     10          1           0       -1.857769    1.016327   -1.050161
     11          1           0       -0.540990   -2.427836    0.650928
     12          1           0       -0.891663   -2.946623   -0.970102
     13          1           0        1.115893   -1.731534   -1.069227
     14          1           0       -0.118973   -0.814362   -1.922347
     15          1           0       -2.709674   -1.407535   -1.258739
     16          6           0        1.221221    1.077962   -0.876820
     17          6           0        1.003357   -0.120911    1.182409
     18          6           0        2.710179    0.732688   -0.997697
     19          1           0        1.119886    2.031631   -0.340073
     20          1           0        0.769953    1.219207   -1.865170
     21          6           0        2.479043   -0.534912    1.176680
     22          1           0        0.906274    0.831996    1.721791
     23          1           0        0.392643   -0.846489    1.726980
     24          6           0        3.314697    0.479387    0.387591
     25          1           0        3.235233    1.551886   -1.502281
     26          1           0        2.840064   -0.155885   -1.627781
     27          1           0        2.840107   -0.612836    2.208718
     28          1           0        2.588533   -1.533012    0.733865
     29          1           0        4.352263    0.139947    0.300350
     30          1           0        3.336796    1.426794    0.943266
     31          7           0        0.432046    0.088180   -0.147410
     32          8           0       -3.170555    2.062569    0.086382
     33          1           0       -3.628828    1.933388    0.920783
 ---------------------------------------------------------------------
 Rotational constants (GHZ):      1.4102274      0.5485700      0.4744607
 Standard basis: 6-31G(d,p) (6D, 7F)
 There are   285 symmetry adapted cartesian basis functions of A   symmetry.
 There are   285 symmetry adapted basis functions of A   symmetry.
   285 basis functions,   483 primitive gaussians,   285 cartesian basis functions
    48 alpha electrons       48 beta electrons
       nuclear repulsion energy       793.5077509409 Hartrees.
 NAtoms=   33 NActive=   33 NUniq=   33 SFac= 1.00D+00 NAtFMM=   60 NAOKFM=F Big=F
 Integral buffers will be    131072 words long.
 Raffenetti 2 integral format.
 Two-electron integral symmetry is turned on.
 Nuclear repulsion after empirical dispersion term =      793.4780682808 Hartrees.
 One-electron integrals computed using PRISM.
 NBasis=   285 RedAO= T EigKep=  3.33D-03  NBF=   285
 NBsUse=   285 1.00D-06 EigRej= -1.00D+00 NBFU=   285
 Initial guess from the checkpoint file:  "asu-add-wb97xd.chk"
 B after Tr=    -0.000000    0.000000    0.000000
         Rot=    0.999609   -0.025174   -0.011532    0.004000 Ang=  -3.21 deg.
 ExpMin= 1.61D-01 ExpMax= 5.48D+03 ExpMxC= 8.25D+02 IAcc=1 IRadAn=         1 AccDes= 0.00D+00
 Harris functional with IExCor= 4639 and IRadAn=       1 diagonalized for initial guess.
 HarFok:  IExCor= 4639 AccDes= 0.00D+00 IRadAn=         1 IDoV= 1 UseB2=F ITyADJ=14
 ICtDFT=  3500011 ScaDFX=  1.000000  1.000000  1.000000  1.000000
 FoFCou: FMM=F IPFlag=           0 FMFlag=      100000 FMFlg1=           0
         NFxFlg=           0 DoJE=T BraDBF=F KetDBF=T FulRan=T
         wScrn=  0.000000 ICntrl=     500 IOpCl=  0 I1Cent=   200000004 NGrid=           0
         NMat0=    1 NMatS0=      1 NMatT0=    0 NMatD0=    1 NMtDS0=    0 NMtDT0=    0
 Petite list used in FoFCou.
 Requested convergence on RMS density matrix=1.00D-08 within 128 cycles.
 Requested convergence on MAX density matrix=1.00D-06.
 Requested convergence on             energy=1.00D-06.
 No special actions if energy rises.
 Integral accuracy reduced to 1.0D-05 until final iterations.
 Initial convergence to 1.0D-05 achieved.  Increase integral accuracy.
 SCF Done:  E(RwB97XD) =  -523.545532117     A.U. after   14 cycles
            NFock= 14  Conv=0.39D-08     -V/T= 2.0095
 Calling FoFJK, ICntrl=      2127 FMM=F ISym2X=0 I1Cent= 0 IOpClX= 0 NMat=1 NMatS=1 NMatT=0.
 ***** Axes restored to original set *****
 -------------------------------------------------------------------
 Center     Atomic                   Forces (Hartrees/Bohr)
 Number     Number              X              Y              Z
 -------------------------------------------------------------------
      1        6           0.002156806    0.005281005    0.007798637
      2        6           0.005750457    0.001464076   -0.003109216
      3        6          -0.001793515    0.004920798    0.003547594
      4        6           0.000106378   -0.000713665   -0.002790335
      5        6          -0.000146871    0.001108140    0.002003289
      6        1           0.000696718   -0.000342170   -0.003061803
      7        1          -0.002175717   -0.002852950   -0.000269034
      8        1          -0.001060665   -0.000344446   -0.000143598
      9        1           0.004668782    0.000606433   -0.002902838
     10        1           0.001559578   -0.000914806   -0.001324110
     11        1           0.001261632   -0.000838888    0.001706120
     12        1          -0.001387214   -0.000231860    0.000428013
     13        1          -0.000552635   -0.001128224    0.000666855
     14        1           0.000506171    0.000443001   -0.000143450
     15        1           0.000214292   -0.002252109    0.002662176
     16        6           0.001830947    0.001355488   -0.000340727
     17        6           0.001637407   -0.000234482   -0.001143026
     18        6          -0.000806043   -0.000586153    0.000040783
     19        1           0.000506179   -0.000660772    0.000204713
     20        1           0.000033621   -0.000202911    0.000326147
     21        6          -0.001043329    0.000250074    0.000382143
     22        1           0.000292672    0.000268853    0.000256734
     23        1          -0.000520227   -0.000035951    0.000149013
     24        6          -0.000092332    0.000198980    0.000406744
     25        1          -0.000114659    0.000292822    0.000024426
     26        1           0.000273102    0.000543091   -0.000287129
     27        1          -0.000103578   -0.000422719   -0.000155022
     28        1           0.000448771   -0.000366259   -0.000498818
     29        1           0.000209436   -0.000088906    0.000125946
     30        1           0.000078873   -0.000115479    0.000191836
     31        7          -0.013798806   -0.001537957   -0.003771553
     32        8           0.002807842   -0.001784315   -0.003046449
     33        1          -0.001444074   -0.001077740    0.002065938
 -------------------------------------------------------------------
 Cartesian Forces:  Max     0.013798806 RMS     0.002299062

 GradGradGradGradGradGradGradGradGradGradGradGradGradGradGradGradGradGrad
 Berny optimization.
 Using GEDIIS/GDIIS optimizer.
 FormGI is forming the generalized inverse of G from B-inverse, IUseBI=4.
 Internal  Forces:  Max     0.030919065 RMS     0.004141132
 Search for a local minimum.
 Step number   4 out of a maximum of  198
 All quantities printed in internal units (Hartrees-Bohrs-Radians)
 Mixed Optimization -- RFO/linear search
 Update second derivatives using D2CorX and points    3    4
 DE= -7.35D-03 DEPred=-8.48D-03 R= 8.67D-01
 TightC=F SS=  1.41D+00  RLast= 7.44D-01 DXNew= 8.4853D-01 2.2308D+00
 Trust test= 8.67D-01 RLast= 7.44D-01 DXMaxT set to 8.49D-01
 ITU=  1  1  0  0
 Use linear search instead of GDIIS.
     Eigenvalues ---    0.00231   0.00346   0.00424   0.00469   0.00481
     Eigenvalues ---    0.00607   0.00647   0.00760   0.01216   0.01926
     Eigenvalues ---    0.02083   0.02920   0.03047   0.03048   0.03386
     Eigenvalues ---    0.03805   0.03972   0.04087   0.04343   0.04525
     Eigenvalues ---    0.04793   0.04878   0.04914   0.04980   0.05021
     Eigenvalues ---    0.05443   0.05515   0.05774   0.05800   0.06104
     Eigenvalues ---    0.06784   0.07819   0.08013   0.08022   0.08095
     Eigenvalues ---    0.09106   0.09239   0.09297   0.09356   0.09519
     Eigenvalues ---    0.09607   0.09799   0.11879   0.12058   0.12485
     Eigenvalues ---    0.12853   0.12998   0.13089   0.13398   0.14012
     Eigenvalues ---    0.14951   0.15388   0.15995   0.16895   0.17812
     Eigenvalues ---    0.21446   0.21966   0.22070   0.23994   0.27700
     Eigenvalues ---    0.28539   0.28653   0.29088   0.29401   0.29573
     Eigenvalues ---    0.30116   0.30147   0.30315   0.30561   0.32999
     Eigenvalues ---    0.34042   0.34057   0.34209   0.34213   0.34259
     Eigenvalues ---    0.34315   0.34345   0.34349   0.34367   0.34424
     Eigenvalues ---    0.34431   0.34454   0.34510   0.34550   0.34580
     Eigenvalues ---    0.34757   0.34917   0.35018   0.37600   0.37975
     Eigenvalues ---    0.40962   0.55509   4.45161
 RFO step:  Lambda=-4.93976157D-03 EMin= 2.31310360D-03
 Quartic linear search produced a step of  0.12531.
 Iteration  1 RMS(Cart)=  0.08286697 RMS(Int)=  0.00298904
 Iteration  2 RMS(Cart)=  0.00649927 RMS(Int)=  0.00024782
 Iteration  3 RMS(Cart)=  0.00002688 RMS(Int)=  0.00024751
 Iteration  4 RMS(Cart)=  0.00000001 RMS(Int)=  0.00024751
 Variable       Old X    -DE/DX   Delta X   Delta X   Delta X     New X
                                 (Linear)    (Quad)   (Total)
    R1        2.91166   0.00167  -0.00330   0.00152  -0.00178   2.90988
    R2        2.07601  -0.00502   0.00181  -0.00819  -0.00637   2.06963
    R3        2.06304   0.00122   0.00131   0.00937   0.01069   2.07373
    R4        2.68536   0.00125  -0.00110  -0.00119  -0.00228   2.68308
    R5        2.89965   0.00604  -0.00107   0.00818   0.00711   2.90676
    R6        2.07722  -0.00109  -0.00050  -0.00398  -0.00448   2.07274
    R7        2.07966  -0.00103   0.00075  -0.00154  -0.00079   2.07887
    R8        2.89327   0.01150  -0.00267   0.01055   0.00788   2.90115
    R9        2.07224   0.00078   0.00097   0.00398   0.00495   2.07719
   R10        2.07501  -0.00047  -0.00021  -0.00164  -0.00185   2.07316
   R11        2.88550   0.00295   0.00077   0.00687   0.00764   2.89315
   R12        2.07407  -0.00036   0.00001  -0.00091  -0.00091   2.07316
   R13        2.07373   0.00012   0.00033   0.00104   0.00137   2.07511
   R14        2.08647   0.00059   0.00170   0.00503   0.00673   2.09320
   R15        2.07375  -0.00000   0.00028   0.00052   0.00080   2.07455
   R16        2.76261  -0.00679  -0.00410  -0.02102  -0.02512   2.73749
   R17        2.89740   0.00054   0.00062   0.00303   0.00366   2.90107
   R18        2.07685   0.00050   0.00060   0.00255   0.00315   2.08000
   R19        2.07046  -0.00010   0.00038   0.00035   0.00073   2.07120
   R20        2.76088  -0.00049  -0.00522  -0.01269  -0.01767   2.74321
   R21        2.89633   0.00067   0.00060   0.00414   0.00475   2.90107
   R22        2.07732   0.00034   0.00071   0.00259   0.00329   2.08061
   R23        2.06663  -0.00011   0.00029   0.00040   0.00069   2.06732
   R24        2.76348  -0.00074  -0.00518  -0.01509  -0.02003   2.74345
   R25        2.89605  -0.00013   0.00052   0.00129   0.00156   2.89761
   R26        2.07127  -0.00027  -0.00011  -0.00085  -0.00096   2.07031
   R27        2.07305   0.00010   0.00031   0.00087   0.00118   2.07424
   R28        2.89676  -0.00021   0.00068   0.00107   0.00151   2.89827
   R29        2.07142  -0.00032  -0.00011  -0.00105  -0.00116   2.07026
   R30        2.07378   0.00010   0.00029   0.00080   0.00109   2.07486
   R31        2.06955  -0.00017   0.00017  -0.00008   0.00009   2.06964
   R32        2.07599   0.00022   0.00018   0.00105   0.00123   2.07722
   R33        1.81544  -0.00067   0.00025  -0.00104  -0.00079   1.81466
    A1        1.92478   0.00184   0.00109   0.01867   0.01936   1.94414
    A2        1.93611  -0.00150  -0.00102  -0.02096  -0.02189   1.91422
    A3        1.94504   0.00294  -0.00251   0.01871   0.01582   1.96086
    A4        1.85691   0.00075  -0.00307  -0.01122  -0.01412   1.84279
    A5        1.93365  -0.00223   0.00514   0.00865   0.01318   1.94683
    A6        1.86462  -0.00207   0.00039  -0.01660  -0.01614   1.84847
    A7        2.06915   0.01157  -0.01700  -0.02855  -0.04568   2.02347
    A8        1.94280  -0.00193   0.00640   0.00913   0.01583   1.95863
    A9        1.83564  -0.00551   0.00145  -0.00001   0.00072   1.83636
   A10        1.92307  -0.00454   0.00771   0.00933   0.01726   1.94033
   A11        1.83763  -0.00318   0.00224  -0.00104   0.00042   1.83804
   A12        1.83521   0.00259   0.00084   0.01521   0.01573   1.85093
   A13        2.07125   0.03092  -0.00558   0.01872   0.01309   2.08433
   A14        1.84367  -0.00688   0.00056   0.00777   0.00819   1.85185
   A15        1.92156  -0.01207   0.00335  -0.02016  -0.01672   1.90485
   A16        1.84479  -0.01094   0.00018   0.00085   0.00085   1.84564
   A17        1.92035  -0.00758   0.00432  -0.01099  -0.00660   1.91376
   A18        1.84578   0.00431  -0.00316   0.00497   0.00185   1.84764
   A19        2.04889   0.02628  -0.00480   0.01455   0.00978   2.05867
   A20        1.92067  -0.00699   0.00114  -0.01639  -0.01520   1.90546
   A21        1.86222  -0.00856   0.00053   0.00838   0.00898   1.87120
   A22        1.92785  -0.00873   0.00359   0.00088   0.00449   1.93234
   A23        1.86156  -0.00840   0.00250  -0.01579  -0.01334   1.84823
   A24        1.82725   0.00415  -0.00299   0.00840   0.00542   1.83267
   A25        1.87308  -0.00081  -0.00141   0.01073   0.00906   1.88215
   A26        1.90079  -0.00315  -0.00191  -0.01881  -0.02070   1.88008
   A27        1.99281   0.00791  -0.00027   0.00918   0.00874   2.00155
   A28        1.85119   0.00094  -0.00293  -0.00444  -0.00736   1.84383
   A29        1.97597  -0.00613   0.00523   0.00763   0.01265   1.98862
   A30        1.86395   0.00080   0.00095  -0.00680  -0.00583   1.85812
   A31        1.90017   0.00019  -0.00125  -0.00332  -0.00465   1.89552
   A32        1.93681  -0.00005  -0.00127  -0.00138  -0.00277   1.93403
   A33        1.99474  -0.00055  -0.00107  -0.00580  -0.00643   1.98831
   A34        1.86577  -0.00033  -0.00181  -0.00676  -0.00866   1.85712
   A35        1.86945   0.00047   0.00270   0.00977   0.01243   1.88188
   A36        1.89149   0.00029   0.00282   0.00766   0.01021   1.90170
   A37        1.89760   0.00010  -0.00142   0.00166   0.00015   1.89775
   A38        1.93941  -0.00019  -0.00075  -0.00371  -0.00458   1.93482
   A39        1.99475  -0.00033  -0.00076  -0.00574  -0.00607   1.98869
   A40        1.85613  -0.00007  -0.00245  -0.00477  -0.00726   1.84887
   A41        1.86267   0.00028   0.00247   0.00507   0.00752   1.87019
   A42        1.90659   0.00025   0.00289   0.00776   0.01040   1.91698
   A43        1.92733   0.00046  -0.00073  -0.00264  -0.00349   1.92383
   A44        1.91047  -0.00004   0.00204   0.00558   0.00771   1.91818
   A45        1.92055  -0.00039  -0.00097  -0.00490  -0.00595   1.91460
   A46        1.92912  -0.00022   0.00007  -0.00016  -0.00017   1.92894
   A47        1.91622  -0.00008  -0.00130  -0.00237  -0.00358   1.91264
   A48        1.85903   0.00025   0.00099   0.00473   0.00572   1.86475
   A49        1.92631   0.00022  -0.00070  -0.00100  -0.00183   1.92448
   A50        1.91010   0.00022   0.00198   0.00714   0.00921   1.91931
   A51        1.92117  -0.00036  -0.00091  -0.00555  -0.00655   1.91462
   A52        1.93065  -0.00035   0.00020   0.00017   0.00028   1.93092
   A53        1.91740   0.00003  -0.00131  -0.00508  -0.00630   1.91110
   A54        1.85708   0.00023   0.00083   0.00450   0.00534   1.86242
   A55        1.93868  -0.00056   0.00064  -0.00252  -0.00190   1.93678
   A56        1.93150   0.00008   0.00023  -0.00109  -0.00080   1.93070
   A57        1.89929   0.00020  -0.00047   0.00185   0.00133   1.90062
   A58        1.93093   0.00013   0.00023   0.00002   0.00030   1.93123
   A59        1.89782   0.00032  -0.00046   0.00270   0.00220   1.90002
   A60        1.86349  -0.00015  -0.00023  -0.00076  -0.00099   1.86250
   A61        1.96648   0.00100   0.00300   0.02361   0.02491   1.99139
   A62        2.00858  -0.00080   0.00436   0.02063   0.02332   2.03190
   A63        1.91754   0.00035   0.00272   0.01468   0.01664   1.93418
   A64        1.88643  -0.00140   0.00002  -0.01198  -0.01196   1.87447
    D1       -1.83479  -0.00170   0.00891  -0.06144  -0.05220  -1.88700
    D2        0.42268   0.00059   0.01124  -0.06539  -0.05405   0.36863
    D3        2.40116  -0.00027   0.01571  -0.04337  -0.02759   2.37357
    D4        0.21793  -0.00054   0.00516  -0.07657  -0.07128   0.14665
    D5        2.47540   0.00174   0.00749  -0.08053  -0.07313   2.40228
    D6       -1.82930   0.00089   0.01196  -0.05851  -0.04667  -1.87597
    D7        2.29321  -0.00221   0.00328  -0.09905  -0.09576   2.19745
    D8       -1.73250   0.00007   0.00561  -0.10300  -0.09760  -1.83010
    D9        0.24598  -0.00078   0.01008  -0.08099  -0.07114   0.17484
   D10        0.67514   0.00289   0.01377   0.12072   0.13462   0.80976
   D11       -1.47499   0.00003   0.01045   0.07717   0.08748  -1.38751
   D12        2.79259   0.00146   0.01125   0.09541   0.10667   2.89926
   D13        1.29943   0.00660   0.02874   0.06954   0.09806   1.39748
   D14       -2.91993   0.00604   0.02588   0.08808   0.11384  -2.80609
   D15       -0.93473   0.00182   0.02406   0.08851   0.11239  -0.82234
   D16       -0.96708   0.00326   0.02677   0.07326   0.10010  -0.86698
   D17        1.09675   0.00270   0.02391   0.09180   0.11588   1.21263
   D18        3.08195  -0.00152   0.02209   0.09223   0.11443  -3.08680
   D19       -2.93757   0.00395   0.02156   0.05198   0.07354  -2.86403
   D20       -0.87374   0.00339   0.01871   0.07052   0.08933  -0.78442
   D21        1.11146  -0.00083   0.01688   0.07094   0.08788   1.19934
   D22       -1.04725  -0.00244  -0.00558  -0.11978  -0.12530  -1.17256
   D23        1.17723   0.00120  -0.00351  -0.12136  -0.12483   1.05240
   D24       -3.13306  -0.00179  -0.00617  -0.11504  -0.12122   3.02891
   D25       -3.11049  -0.00403  -0.00291  -0.14195  -0.14484   3.02785
   D26       -0.88600  -0.00038  -0.00083  -0.14353  -0.14438  -1.03038
   D27        1.08689  -0.00338  -0.00349  -0.13721  -0.14076   0.94613
   D28        1.18747   0.00022  -0.00135  -0.14303  -0.14436   1.04311
   D29       -2.87123   0.00386   0.00073  -0.14461  -0.14389  -3.01512
   D30       -0.89834   0.00087  -0.00193  -0.13829  -0.14027  -1.03861
   D31       -2.96756   0.00341   0.01319  -0.01114   0.00210  -2.96546
   D32       -0.97077   0.00252   0.00798  -0.02014  -0.01213  -0.98291
   D33        1.11052   0.00640   0.00765  -0.03616  -0.02851   1.08200
   D34        1.09461  -0.00120   0.01227  -0.00126   0.01105   1.10566
   D35        3.09140  -0.00208   0.00706  -0.01026  -0.00318   3.08821
   D36       -1.11050   0.00180   0.00673  -0.02628  -0.01956  -1.13006
   D37       -0.88140   0.00266   0.01278  -0.00310   0.00967  -0.87173
   D38        1.11538   0.00177   0.00757  -0.01210  -0.00456   1.11082
   D39       -3.08651   0.00565   0.00724  -0.02812  -0.02094  -3.10745
   D40       -2.91997   0.00049   0.01084   0.06753   0.07889  -2.84107
   D41        1.14621  -0.00021   0.00117   0.00748   0.00828   1.15449
   D42        1.21286   0.00023   0.00878   0.03929   0.04843   1.26129
   D43       -1.00415  -0.00048  -0.00090  -0.02076  -0.02218  -1.02634
   D44       -0.81799   0.00194   0.00894   0.04479   0.05418  -0.76381
   D45       -3.03500   0.00124  -0.00073  -0.01526  -0.01644  -3.05143
   D46        1.13470   0.00024   0.00244   0.00678   0.00912   1.14382
   D47       -0.99296   0.00025   0.00149   0.00501   0.00653  -0.98643
   D48       -3.03031   0.00019  -0.00034  -0.00115  -0.00146  -3.03177
   D49       -3.09965  -0.00008  -0.00135  -0.00430  -0.00578  -3.10543
   D50        1.05588  -0.00007  -0.00229  -0.00606  -0.00837   1.04751
   D51       -0.98146  -0.00013  -0.00413  -0.01222  -0.01637  -0.99783
   D52       -0.95442  -0.00013   0.00059   0.00045   0.00078  -0.95364
   D53       -3.08209  -0.00013  -0.00035  -0.00131  -0.00181  -3.08389
   D54        1.16376  -0.00018  -0.00219  -0.00747  -0.00980   1.15395
   D55       -1.28766   0.00018  -0.00773  -0.05908  -0.06679  -1.35445
   D56        0.97691   0.00021   0.00237   0.00060   0.00308   0.97998
   D57        2.88925  -0.00005  -0.00739  -0.05818  -0.06563   2.82362
   D58       -1.12937  -0.00001   0.00270   0.00151   0.00423  -1.12513
   D59        0.88194  -0.00005  -0.00796  -0.05908  -0.06712   0.81481
   D60       -3.13668  -0.00001   0.00213   0.00060   0.00274  -3.13394
   D61       -1.12278   0.00004  -0.00305  -0.00776  -0.01071  -1.13350
   D62        1.00588  -0.00010  -0.00194  -0.00351  -0.00547   1.00041
   D63        3.04101   0.00010  -0.00031   0.00292   0.00258   3.04359
   D64        3.12336   0.00017   0.00129  -0.00083   0.00061   3.12396
   D65       -1.03117   0.00003   0.00239   0.00343   0.00585  -1.02532
   D66        1.00396   0.00023   0.00402   0.00985   0.01390   1.01786
   D67        0.95589   0.00025  -0.00140  -0.00382  -0.00495   0.95094
   D68        3.08456   0.00011  -0.00030   0.00044   0.00029   3.08485
   D69       -1.16350   0.00031   0.00134   0.00686   0.00834  -1.15516
   D70        1.26340   0.00066   0.00748   0.06462   0.07208   1.33547
   D71       -0.97823  -0.00037  -0.00205   0.00181  -0.00035  -0.97858
   D72       -2.92151   0.00078   0.00696   0.06673   0.07377  -2.84774
   D73        1.12005  -0.00026  -0.00257   0.00392   0.00134   1.12139
   D74       -0.92149   0.00097   0.00674   0.06761   0.07442  -0.84707
   D75        3.12006  -0.00007  -0.00279   0.00480   0.00200   3.12206
   D76        0.89567   0.00012  -0.00129   0.00797   0.00659   0.90226
   D77        3.04767  -0.00005  -0.00039   0.00546   0.00507   3.05274
   D78       -1.19305  -0.00006  -0.00082   0.00501   0.00419  -1.18886
   D79        3.01230   0.00022   0.00083   0.01313   0.01384   3.02614
   D80       -1.11888   0.00006   0.00172   0.01061   0.01232  -1.10656
   D81        0.92358   0.00004   0.00130   0.01016   0.01145   0.93503
   D82       -1.22507   0.00035   0.00130   0.01738   0.01856  -1.20651
   D83        0.92693   0.00018   0.00219   0.01486   0.01704   0.94397
   D84        2.96939   0.00017   0.00177   0.01441   0.01617   2.98556
   D85       -0.89636  -0.00002   0.00173  -0.00660  -0.00478  -0.90114
   D86       -3.04869   0.00018   0.00083  -0.00345  -0.00263  -3.05132
   D87        1.19324   0.00009   0.00125  -0.00415  -0.00291   1.19033
   D88       -3.01285  -0.00021  -0.00043  -0.01502  -0.01533  -3.02819
   D89        1.11800  -0.00001  -0.00133  -0.01187  -0.01318   1.10482
   D90       -0.92325  -0.00011  -0.00091  -0.01257  -0.01346  -0.93671
   D91        1.22527  -0.00030  -0.00077  -0.01754  -0.01820   1.20707
   D92       -0.92706  -0.00010  -0.00167  -0.01439  -0.01605  -0.94311
   D93       -2.96832  -0.00019  -0.00125  -0.01509  -0.01633  -2.98464
         Item               Value     Threshold  Converged?
 Maximum Force            0.030919     0.000450     NO 
 RMS     Force            0.004141     0.000300     NO 
 Maximum Displacement     0.343222     0.001800     NO 
 RMS     Displacement     0.081793     0.001200     NO 
 Predicted change in Energy=-3.477728D-03
 GradGradGradGradGradGradGradGradGradGradGradGradGradGradGradGradGradGrad

                          Input orientation:                          
 ---------------------------------------------------------------------
 Center     Atomic      Atomic             Coordinates (Angstroms)
 Number     Number       Type             X           Y           Z
 ---------------------------------------------------------------------
      1          6           0        0.830344    1.469500    1.223148
      2          6           0        0.428478    2.791658    0.543799
      3          6           0       -0.392715    2.660683   -0.750232
      4          6           0       -1.901333    2.390150   -0.661979
      5          6           0       -2.356604    1.035802   -0.112077
      6          1           0       -0.292142    3.621954   -1.273762
      7          1           0       -0.044561    3.490828    1.244134
      8          1           0        1.376436    3.260025    0.240139
      9          1           0        0.263603    1.306186    2.145971
     10          1           0        0.577268    0.625896    0.568546
     11          1           0       -2.383541    3.211790   -0.117972
     12          1           0       -2.302541    2.450692   -1.682367
     13          1           0       -3.445944    0.945604   -0.291372
     14          1           0       -1.890051    0.252795   -0.723963
     15          1           0        0.078537    1.913935   -1.401272
     16          6           0       -2.040805   -0.622037    1.641437
     17          6           0       -2.559572    1.623975    2.273387
     18          6           0       -3.466785   -1.107695    1.937223
     19          1           0       -1.428898   -0.757554    2.546269
     20          1           0       -1.575875   -1.232713    0.859008
     21          6           0       -4.014767    1.266614    2.607280
     22          1           0       -1.951062    1.516528    3.184648
     23          1           0       -2.474359    2.673705    1.977421
     24          6           0       -4.122618   -0.213111    2.995886
     25          1           0       -3.443328   -2.149377    2.275756
     26          1           0       -4.063538   -1.085963    1.016231
     27          1           0       -4.380541    1.906312    3.417951
     28          1           0       -4.653585    1.464313    1.736437
     29          1           0       -5.169453   -0.497612    3.146449
     30          1           0       -3.612022   -0.366212    3.957202
     31          7           0       -1.962796    0.775741    1.257513
     32          8           0        2.229481    1.381543    1.448044
     33          1           0        2.512191    2.216608    1.828660
 ---------------------------------------------------------------------
                    Distance matrix (angstroms):
                    1          2          3          4          5
     1  C    0.000000
     2  C    1.539842   0.000000
     3  C    2.609410   1.538190   0.000000
     4  C    3.444323   2.653890   1.535222   0.000000
     5  C    3.482464   3.357065   2.627612   1.530987   0.000000
     6  H    3.482470   2.124197   1.099200   2.116865   3.507092
     7  H    2.202651   1.096848   2.188115   2.879647   3.634832
     8  H    2.114357   1.100092   2.114223   3.509170   4.359681
     9  H    1.095202   2.191065   3.263956   3.707629   3.469492
    10  H    1.097369   2.171008   2.611590   3.281806   3.039552
    11  H    3.894000   2.919230   2.160292   1.097069   2.176163
    12  H    4.384031   3.539850   2.135511   1.098100   2.114391
    13  H    4.566713   4.372250   3.531891   2.147064   1.107675
    14  H    3.559798   3.664508   2.835601   2.138283   1.097805
    15  H    2.765921   2.162442   1.097071   2.166384   2.891894
    16  C    3.576729   4.353789   4.383210   3.794528   2.433715
    17  C    3.552237   3.644640   3.861646   3.104300   2.465276
    18  C    5.061338   5.685038   5.556347   4.630487   3.166498
    19  H    3.437236   4.478464   4.860549   4.519302   3.338198
    20  H    3.636542   4.506922   4.375849   3.942646   2.588185
    21  C    5.043023   5.130900   5.131820   4.051788   3.193381
    22  H    3.403808   3.776539   4.384155   3.944899   3.356182
    23  H    3.597235   3.239699   3.431254   2.715731   2.657554
    24  C    5.523188   5.979451   6.016998   5.009097   3.786558
    25  H    5.698116   6.511865   6.449770   5.622752   4.126510
    26  H    5.524788   5.952927   5.534681   4.424351   2.947641
    27  H    5.671091   5.671970   5.817695   4.798583   4.161154
    28  H    5.507900   5.386241   5.076400   3.766227   2.979387
    29  H    6.600467   6.994991   6.926483   5.789982   4.569624
    30  H    5.529874   6.160284   6.456468   5.644539   4.483386
    31  N    2.878213   3.208036   3.170047   2.508893   1.448618
    32  O    1.419824   2.459612   3.653016   4.746906   4.856510
    33  H    1.937376   2.514638   3.909777   5.070759   5.372702
                    6          7          8          9         10
     6  H    0.000000
     7  H    2.533435   0.000000
     8  H    2.281894   1.755138   0.000000
     9  H    4.167278   2.383471   2.947555   0.000000
    10  H    3.623029   3.008476   2.772212   1.746267   0.000000
    11  H    2.424465   2.721033   3.777300   3.970408   3.990557
    12  H    2.362312   3.839891   4.229175   4.748807   4.085315
    13  H    4.251400   4.517228   5.375351   4.453246   4.126488
    14  H    3.769194   4.214748   4.543442   3.739570   2.810240
    15  H    1.752424   3.082194   2.488118   3.603684   2.405818
    16  C    5.437616   4.588954   5.358319   3.046785   3.092368
    17  C    4.659981   3.296935   4.722596   2.843860   3.707076
    18  C    6.538987   5.773942   6.738981   4.448167   4.607926
    19  H    5.921566   4.654106   5.415633   2.698856   3.138475
    20  H    5.455682   4.980471   5.411454   3.389095   2.859165
    21  C    5.870949   4.750561   6.216278   4.303350   5.064952
    22  H    5.202139   3.361280   4.773066   2.455165   3.745620
    23  H    4.028825   2.666330   4.265037   3.065119   3.935846
    24  C    6.900011   5.780860   7.063739   4.719063   5.355823
    25  H    7.472437   6.665417   7.525656   5.069428   5.175123
    26  H    6.452285   6.095173   7.005944   5.071769   4.966686
    27  H    6.455277   5.102636   6.713703   4.852438   5.859901
    28  H    5.721791   5.058876   6.467198   4.936746   5.424826
    29  H    7.765130   6.766902   8.087962   5.811432   6.397863
    30  H    7.368179   5.913060   7.200755   4.593250   5.478816
    31  N    4.159250   3.324380   4.284529   2.455113   2.636106
    32  O    4.334311   3.108365   2.390693   2.087452   2.018496
    33  H    4.411836   2.915868   2.214058   2.446569   2.803957
                   11         12         13         14         15
    11  H    0.000000
    12  H    1.741598   0.000000
    13  H    2.508858   2.346812   0.000000
    14  H    3.060459   2.432990   1.757248   0.000000
    15  H    3.064818   2.456960   3.819882   2.663357   0.000000
    16  C    4.232165   4.534076   2.857912   2.526494   4.492309
    17  C    2.875890   4.049385   2.797112   3.363406   4.532859
    18  C    4.904610   5.207592   3.030364   3.379191   5.731064
    19  H    4.874959   5.379355   3.875749   3.453677   4.999229
    20  H    4.621734   4.533664   3.092830   2.193454   4.212759
    21  C    3.724460   4.768105   2.971328   4.079145   5.765643
    22  H    3.737413   4.968303   3.826662   4.108282   5.030692
    23  H    2.165284   3.670600   3.012928   3.674193   4.302335
    24  C    4.944740   5.682832   3.550574   4.363336   6.442749
    25  H    5.966171   6.174850   4.021077   4.145047   6.514182
    26  H    4.751788   4.784504   2.493695   3.089433   5.656898
    27  H    4.265564   5.534227   3.944047   5.108043   6.565694
    28  H    3.412566   4.264806   2.416499   3.893387   5.695643
    29  H    5.672514   6.342645   4.107550   5.128126   7.351102
    30  H    5.560424   6.438512   4.449587   5.026098   6.894384
    31  N    2.829014   3.400556   2.151192   2.050612   3.540008
    32  O    5.204054   5.610863   5.951979   4.791892   3.609516
    33  H    5.361711   5.963535   6.450531   5.454555   4.055458
                   16         17         18         19         20
    16  C    0.000000
    17  C    2.390199   0.000000
    18  C    1.535177   2.897942   0.000000
    19  H    1.100690   2.650391   2.155579   0.000000
    20  H    1.096029   3.335985   2.180302   1.759042   0.000000
    21  C    2.897651   1.535182   2.527174   3.284464   3.905289
    22  H    2.638753   1.101011   3.277199   2.419015   3.620455
    23  H    3.341073   1.093979   3.909670   3.631821   4.161517
    24  C    2.517081   2.517936   1.533351   2.784726   3.477317
    25  H    2.168455   3.875464   1.095562   2.463387   2.516908
    26  H    2.167384   3.344566   1.097639   3.064343   2.496942
    27  H    3.875940   2.169255   3.480193   4.070407   4.926237
    28  H    3.344922   2.167649   2.839725   3.998892   4.185228
    29  H    3.474043   3.474888   2.175663   3.797306   4.322795
    30  H    2.810149   2.811357   2.156666   2.628671   3.807299
    31  N    1.451642   1.451773   2.504260   2.072905   2.083843
    32  O    4.720919   4.865695   6.235627   4.377850   4.654249
    33  H    5.368681   5.125599   6.841851   4.989267   5.436021
                   21         22         23         24         25
    21  C    0.000000
    22  H    2.157473   0.000000
    23  H    2.179331   1.752226   0.000000
    24  C    1.533700   2.782614   3.476742   0.000000
    25  H    3.479289   4.061011   4.928492   2.174661   0.000000
    26  H    2.840499   3.992186   4.193386   2.164346   1.761225
    27  H    1.095532   2.471584   2.509492   2.176377   4.316433
    28  H    1.097971   3.066541   2.503943   2.163768   3.848941
    29  H    2.176349   3.796875   4.322894   1.095205   2.542822
    30  H    2.156529   2.626850   3.801962   1.099216   2.456704
    31  N    2.504678   2.064644   2.093379   2.943569   3.432945
    32  O    6.351982   4.528902   4.906734   6.729628   6.732998
    33  H    6.641529   4.716931   5.009665   7.161469   7.397968
                   26         27         28         29         30
    26  H    0.000000
    27  H    3.849995   0.000000
    28  H    2.714915   1.759945   0.000000
    29  H    2.471241   2.544591   2.470507   0.000000
    30  H    3.061244   2.458817   3.060633   1.760732   0.000000
    31  N    2.817317   3.433828   2.818484   3.933466   3.363380
    32  O    6.773266   6.917247   6.889602   7.820487   6.593458
    33  H    7.403190   7.080387   7.205747   8.252951   6.979086
                   31         32         33
    31  N    0.000000
    32  O    4.240104   0.000000
    33  H    4.735801   0.960274   0.000000
 Stoichiometry    C10H21NO
 Framework group  C1[X(C10H21NO)]
 Deg. of freedom    93
 Full point group                 C1      NOp   1
 Largest Abelian subgroup         C1      NOp   1
 Largest concise Abelian subgroup C1      NOp   1
                         Standard orientation:                         
 ---------------------------------------------------------------------
 Center     Atomic      Atomic             Coordinates (Angstroms)
 Number     Number       Type             X           Y           Z
 ---------------------------------------------------------------------
      1          6           0       -2.161497    1.119670    0.035914
      2          6           0       -2.602371   -0.235309    0.619675
      3          6           0       -2.306391   -1.470153   -0.248416
      4          6           0       -0.893137   -2.069834   -0.249902
      5          6           0        0.238315   -1.239092   -0.861138
      6          1           0       -2.968212   -2.267048    0.119267
      7          1           0       -2.247555   -0.379342    1.647505
      8          1           0       -3.699322   -0.179856    0.681540
      9          1           0       -1.295914    1.523007    0.572154
     10          1           0       -1.829122    0.984639   -1.001155
     11          1           0       -0.635276   -2.387145    0.768127
     12          1           0       -0.934665   -2.998094   -0.835079
     13          1           0        1.131089   -1.889668   -0.942675
     14          1           0       -0.045831   -0.995653   -1.893210
     15          1           0       -2.623009   -1.269307   -1.279424
     16          6           0        1.263137    0.964888   -0.984336
     17          6           0        0.997026   -0.052389    1.162146
     18          6           0        2.767309    0.659858   -1.018878
     19          1           0        1.117733    1.966226   -0.551095
     20          1           0        0.850245    1.003627   -1.998879
     21          6           0        2.486344   -0.413961    1.251491
     22          1           0        0.845185    0.936884    1.620957
     23          1           0        0.390916   -0.750754    1.746703
     24          6           0        3.320452    0.557796    0.407579
     25          1           0        3.293330    1.440167   -1.579840
     26          1           0        2.941085   -0.285206   -1.549414
     27          1           0        2.813565   -0.396292    2.296865
     28          1           0        2.640690   -1.439051    0.889678
     29          1           0        4.371941    0.251823    0.392565
     30          1           0        3.287294    1.552461    0.874289
     31          7           0        0.489483    0.023010   -0.195926
     32          8           0       -3.226286    2.057470   -0.015613
     33          1           0       -3.675386    2.028907    0.832691
 ---------------------------------------------------------------------
 Rotational constants (GHZ):      1.4053302      0.5343154      0.4667563
 Standard basis: 6-31G(d,p) (6D, 7F)
 There are   285 symmetry adapted cartesian basis functions of A   symmetry.
 There are   285 symmetry adapted basis functions of A   symmetry.
   285 basis functions,   483 primitive gaussians,   285 cartesian basis functions
    48 alpha electrons       48 beta electrons
       nuclear repulsion energy       789.9453450608 Hartrees.
 NAtoms=   33 NActive=   33 NUniq=   33 SFac= 1.00D+00 NAtFMM=   60 NAOKFM=F Big=F
 Integral buffers will be    131072 words long.
 Raffenetti 2 integral format.
 Two-electron integral symmetry is turned on.
 Nuclear repulsion after empirical dispersion term =      789.9159888794 Hartrees.
 One-electron integrals computed using PRISM.
 NBasis=   285 RedAO= T EigKep=  3.36D-03  NBF=   285
 NBsUse=   285 1.00D-06 EigRej= -1.00D+00 NBFU=   285
 Initial guess from the checkpoint file:  "asu-add-wb97xd.chk"
 B after Tr=     0.000000   -0.000000    0.000000
         Rot=    0.999646    0.026359    0.003684   -0.000239 Ang=   3.05 deg.
 ExpMin= 1.61D-01 ExpMax= 5.48D+03 ExpMxC= 8.25D+02 IAcc=1 IRadAn=         1 AccDes= 0.00D+00
 Harris functional with IExCor= 4639 and IRadAn=       1 diagonalized for initial guess.
 HarFok:  IExCor= 4639 AccDes= 0.00D+00 IRadAn=         1 IDoV= 1 UseB2=F ITyADJ=14
 ICtDFT=  3500011 ScaDFX=  1.000000  1.000000  1.000000  1.000000
 FoFCou: FMM=F IPFlag=           0 FMFlag=      100000 FMFlg1=           0
         NFxFlg=           0 DoJE=T BraDBF=F KetDBF=T FulRan=T
         wScrn=  0.000000 ICntrl=     500 IOpCl=  0 I1Cent=   200000004 NGrid=           0
         NMat0=    1 NMatS0=      1 NMatT0=    0 NMatD0=    1 NMtDS0=    0 NMtDT0=    0
 Petite list used in FoFCou.
 Requested convergence on RMS density matrix=1.00D-08 within 128 cycles.
 Requested convergence on MAX density matrix=1.00D-06.
 Requested convergence on             energy=1.00D-06.
 No special actions if energy rises.
 Integral accuracy reduced to 1.0D-05 until final iterations.
 Initial convergence to 1.0D-05 achieved.  Increase integral accuracy.
 SCF Done:  E(RwB97XD) =  -523.548271189     A.U. after   13 cycles
            NFock= 13  Conv=0.35D-08     -V/T= 2.0095
 Calling FoFJK, ICntrl=      2127 FMM=F ISym2X=0 I1Cent= 0 IOpClX= 0 NMat=1 NMatS=1 NMatT=0.
 ***** Axes restored to original set *****
 -------------------------------------------------------------------
 Center     Atomic                   Forces (Hartrees/Bohr)
 Number     Number              X              Y              Z
 -------------------------------------------------------------------
      1        6          -0.000071587   -0.003272329   -0.001942478
      2        6           0.004405429   -0.002770898   -0.005459409
      3        6          -0.002569439    0.006107752    0.000945850
      4        6          -0.000145146    0.000138865    0.000065025
      5        6           0.000559960    0.000514501   -0.004457370
      6        1          -0.000120026   -0.001953328   -0.001416558
      7        1          -0.002429104   -0.001793451    0.000061344
      8        1          -0.001373503    0.000303898    0.000987148
      9        1           0.001599629    0.001209812    0.001366242
     10        1           0.001968621    0.001788415    0.001755235
     11        1          -0.000058626   -0.000454269    0.001474050
     12        1          -0.000161175    0.000593412    0.000648190
     13        1           0.000413416    0.000322948    0.001528741
     14        1          -0.000262300    0.000046815   -0.000338025
     15        1           0.000349999   -0.001263825    0.001137721
     16        6           0.000339863   -0.004065135    0.001848908
     17        6          -0.001713095    0.002040025    0.003142882
     18        6          -0.000821935    0.000646137   -0.000058322
     19        1           0.000054826    0.000711754   -0.000088914
     20        1          -0.000170219    0.000675941   -0.000019339
     21        6          -0.000527688   -0.001078790   -0.000892479
     22        1          -0.000493443   -0.000063382   -0.000037245
     23        1          -0.000112288   -0.000288727   -0.000942653
     24        6          -0.000006998    0.000084816    0.000238238
     25        1           0.000060395    0.000021333   -0.000139444
     26        1           0.000210198    0.000220488   -0.000122104
     27        1           0.000180485    0.000056220   -0.000022403
     28        1           0.000375781    0.000064264   -0.000039105
     29        1           0.000151506    0.000000436    0.000158782
     30        1           0.000098768    0.000110836   -0.000201082
     31        7          -0.000081539    0.001112388   -0.000865876
     32        8           0.000103312    0.000701892   -0.000670948
     33        1           0.000245923   -0.000468814    0.002355397
 -------------------------------------------------------------------
 Cartesian Forces:  Max     0.006107752 RMS     0.001529134

 GradGradGradGradGradGradGradGradGradGradGradGradGradGradGradGradGradGrad
 Berny optimization.
 Using GEDIIS/GDIIS optimizer.
 FormGI is forming the generalized inverse of G from B-inverse, IUseBI=4.
 Internal  Forces:  Max     0.008386470 RMS     0.001375564
 Search for a local minimum.
 Step number   5 out of a maximum of  198
 All quantities printed in internal units (Hartrees-Bohrs-Radians)
 Mixed Optimization -- RFO/linear search
 Update second derivatives using D2CorX and points    4    5
 DE= -2.74D-03 DEPred=-3.48D-03 R= 7.88D-01
 TightC=F SS=  1.41D+00  RLast= 6.33D-01 DXNew= 1.4270D+00 1.8988D+00
 Trust test= 7.88D-01 RLast= 6.33D-01 DXMaxT set to 1.43D+00
 ITU=  1  1  1  0  0
 Use linear search instead of GDIIS.
     Eigenvalues ---    0.00225   0.00327   0.00420   0.00465   0.00485
     Eigenvalues ---    0.00608   0.00649   0.01016   0.01133   0.01925
     Eigenvalues ---    0.02092   0.02946   0.03013   0.03163   0.03318
     Eigenvalues ---    0.03925   0.04029   0.04097   0.04307   0.04767
     Eigenvalues ---    0.04836   0.04876   0.04929   0.05053   0.05159
     Eigenvalues ---    0.05471   0.05550   0.05827   0.05873   0.06140
     Eigenvalues ---    0.06771   0.07849   0.07974   0.07987   0.08080
     Eigenvalues ---    0.09132   0.09194   0.09299   0.09359   0.09482
     Eigenvalues ---    0.09555   0.09691   0.11970   0.12040   0.12488
     Eigenvalues ---    0.12768   0.12881   0.13104   0.13564   0.14016
     Eigenvalues ---    0.15296   0.15598   0.16176   0.17794   0.18622
     Eigenvalues ---    0.21391   0.21976   0.22125   0.23898   0.27881
     Eigenvalues ---    0.28532   0.28650   0.29130   0.29356   0.29568
     Eigenvalues ---    0.30118   0.30154   0.30327   0.30523   0.32938
     Eigenvalues ---    0.34043   0.34061   0.34209   0.34218   0.34259
     Eigenvalues ---    0.34316   0.34344   0.34347   0.34361   0.34402
     Eigenvalues ---    0.34429   0.34431   0.34510   0.34548   0.34582
     Eigenvalues ---    0.34823   0.34917   0.35038   0.37831   0.37980
     Eigenvalues ---    0.40961   0.55535   3.83900
 RFO step:  Lambda=-3.28375474D-03 EMin= 2.25202877D-03
 Quartic linear search produced a step of  0.07388.
 Iteration  1 RMS(Cart)=  0.07914834 RMS(Int)=  0.00233703
 Iteration  2 RMS(Cart)=  0.00316738 RMS(Int)=  0.00011158
 Iteration  3 RMS(Cart)=  0.00000471 RMS(Int)=  0.00011154
 Iteration  4 RMS(Cart)=  0.00000000 RMS(Int)=  0.00011154
 Variable       Old X    -DE/DX   Delta X   Delta X   Delta X     New X
                                 (Linear)    (Quad)   (Total)
    R1        2.90988   0.00227  -0.00013   0.00763   0.00750   2.91738
    R2        2.06963   0.00014  -0.00047  -0.00854  -0.00901   2.06062
    R3        2.07373  -0.00288   0.00079  -0.00434  -0.00355   2.07017
    R4        2.68308   0.00059  -0.00017   0.00111   0.00094   2.68402
    R5        2.90676   0.00069   0.00053  -0.00139  -0.00087   2.90589
    R6        2.07274  -0.00005  -0.00033  -0.00258  -0.00291   2.06983
    R7        2.07887  -0.00133  -0.00006  -0.00602  -0.00607   2.07280
    R8        2.90115   0.00186   0.00058  -0.00431  -0.00372   2.89743
    R9        2.07719  -0.00104   0.00037  -0.00220  -0.00184   2.07535
   R10        2.07316   0.00033  -0.00014   0.00005  -0.00009   2.07308
   R11        2.89315  -0.00092   0.00056  -0.00366  -0.00309   2.89006
   R12        2.07316   0.00042  -0.00007   0.00032   0.00026   2.07342
   R13        2.07511  -0.00051   0.00010  -0.00171  -0.00161   2.07350
   R14        2.09320  -0.00068   0.00050  -0.00301  -0.00251   2.09069
   R15        2.07455   0.00005   0.00006  -0.00040  -0.00034   2.07421
   R16        2.73749   0.00117  -0.00186   0.01145   0.00960   2.74709
   R17        2.90107   0.00011   0.00027  -0.00027  -0.00000   2.90106
   R18        2.08000  -0.00013   0.00023  -0.00033  -0.00010   2.07991
   R19        2.07120  -0.00043   0.00005  -0.00186  -0.00180   2.06939
   R20        2.74321   0.00219  -0.00131   0.01362   0.01234   2.75554
   R21        2.90107  -0.00019   0.00035  -0.00011   0.00025   2.90132
   R22        2.08061  -0.00030   0.00024  -0.00066  -0.00041   2.08020
   R23        2.06732  -0.00003   0.00005  -0.00086  -0.00081   2.06651
   R24        2.74345   0.00254  -0.00148   0.01169   0.01023   2.75368
   R25        2.89761  -0.00019   0.00012  -0.00156  -0.00146   2.89615
   R26        2.07031  -0.00006  -0.00007  -0.00094  -0.00101   2.06930
   R27        2.07424  -0.00001   0.00009  -0.00017  -0.00008   2.07416
   R28        2.89827  -0.00021   0.00011  -0.00239  -0.00230   2.89598
   R29        2.07026  -0.00005  -0.00009  -0.00105  -0.00114   2.06912
   R30        2.07486  -0.00018   0.00008  -0.00065  -0.00057   2.07429
   R31        2.06964  -0.00013   0.00001  -0.00099  -0.00099   2.06865
   R32        2.07722  -0.00014   0.00009  -0.00026  -0.00017   2.07705
   R33        1.81466   0.00061  -0.00006  -0.00005  -0.00011   1.81455
    A1        1.94414   0.00019   0.00143   0.00427   0.00571   1.94985
    A2        1.91422   0.00025  -0.00162  -0.00607  -0.00765   1.90657
    A3        1.96086   0.00123   0.00117   0.01587   0.01703   1.97789
    A4        1.84279   0.00080  -0.00104   0.00790   0.00684   1.84964
    A5        1.94683  -0.00199   0.00097  -0.01999  -0.01910   1.92773
    A6        1.84847  -0.00051  -0.00119  -0.00279  -0.00396   1.84451
    A7        2.02347   0.00839  -0.00338   0.02453   0.02096   2.04443
    A8        1.95863  -0.00191   0.00117  -0.01871  -0.01751   1.94112
    A9        1.83636  -0.00304   0.00005   0.00333   0.00301   1.83937
   A10        1.94033  -0.00457   0.00128  -0.02926  -0.02790   1.91243
   A11        1.83804  -0.00084   0.00003   0.01306   0.01284   1.85088
   A12        1.85093   0.00164   0.00116   0.01119   0.01252   1.86345
   A13        2.08433   0.00560   0.00097  -0.03962  -0.03888   2.04546
   A14        1.85185   0.00018   0.00060   0.03372   0.03468   1.88653
   A15        1.90485  -0.00325  -0.00124  -0.00831  -0.01011   1.89473
   A16        1.84564  -0.00336   0.00006   0.01558   0.01606   1.86170
   A17        1.91376  -0.00024  -0.00049   0.00364   0.00235   1.91611
   A18        1.84764   0.00066   0.00014   0.00150   0.00164   1.84927
   A19        2.05867   0.00587   0.00072  -0.02871  -0.02804   2.03063
   A20        1.90546  -0.00055  -0.00112   0.00168   0.00034   1.90580
   A21        1.87120  -0.00270   0.00066   0.02005   0.02072   1.89192
   A22        1.93234  -0.00302   0.00033   0.00251   0.00265   1.93499
   A23        1.84823  -0.00105  -0.00099   0.00226   0.00146   1.84968
   A24        1.83267   0.00096   0.00040   0.00702   0.00734   1.84001
   A25        1.88215   0.00067   0.00067   0.01095   0.01142   1.89357
   A26        1.88008  -0.00038  -0.00153   0.00437   0.00285   1.88293
   A27        2.00155   0.00025   0.00065  -0.01275  -0.01217   1.98938
   A28        1.84383   0.00019  -0.00054   0.00698   0.00644   1.85027
   A29        1.98862  -0.00257   0.00093  -0.01929  -0.01836   1.97026
   A30        1.85812   0.00195  -0.00043   0.01248   0.01212   1.87024
   A31        1.89552   0.00084  -0.00034   0.00584   0.00549   1.90102
   A32        1.93403   0.00013  -0.00020   0.00302   0.00279   1.93682
   A33        1.98831  -0.00070  -0.00048  -0.00545  -0.00593   1.98238
   A34        1.85712   0.00006  -0.00064   0.00286   0.00220   1.85932
   A35        1.88188  -0.00035   0.00092  -0.00155  -0.00062   1.88126
   A36        1.90170   0.00006   0.00075  -0.00420  -0.00345   1.89825
   A37        1.89775  -0.00021   0.00001   0.00704   0.00706   1.90481
   A38        1.93482   0.00044  -0.00034  -0.00174  -0.00217   1.93265
   A39        1.98869  -0.00059  -0.00045  -0.00825  -0.00870   1.97999
   A40        1.84887   0.00023  -0.00054   0.00650   0.00597   1.85485
   A41        1.87019   0.00064   0.00056   0.00503   0.00561   1.87580
   A42        1.91698  -0.00044   0.00077  -0.00700  -0.00631   1.91067
   A43        1.92383   0.00081  -0.00026   0.00038   0.00009   1.92392
   A44        1.91818  -0.00041   0.00057  -0.00245  -0.00186   1.91632
   A45        1.91460  -0.00030  -0.00044  -0.00261  -0.00305   1.91155
   A46        1.92894  -0.00002  -0.00001   0.00120   0.00119   1.93013
   A47        1.91264  -0.00030  -0.00026   0.00171   0.00146   1.91410
   A48        1.86475   0.00018   0.00042   0.00179   0.00220   1.86695
   A49        1.92448   0.00049  -0.00014   0.00230   0.00214   1.92661
   A50        1.91931  -0.00041   0.00068  -0.00348  -0.00279   1.91652
   A51        1.91462  -0.00017  -0.00048  -0.00268  -0.00316   1.91145
   A52        1.93092  -0.00009   0.00002   0.00027   0.00029   1.93121
   A53        1.91110   0.00002  -0.00047   0.00121   0.00075   1.91185
   A54        1.86242   0.00015   0.00039   0.00234   0.00273   1.86515
   A55        1.93678  -0.00004  -0.00014  -0.00500  -0.00518   1.93161
   A56        1.93070  -0.00009  -0.00006  -0.00045  -0.00051   1.93019
   A57        1.90062   0.00013   0.00010   0.00260   0.00271   1.90333
   A58        1.93123  -0.00004   0.00002   0.00032   0.00035   1.93158
   A59        1.90002   0.00005   0.00016   0.00253   0.00269   1.90271
   A60        1.86250  -0.00000  -0.00007   0.00034   0.00027   1.86277
   A61        1.99139   0.00199   0.00184   0.00873   0.01047   2.00185
   A62        2.03190  -0.00236   0.00172  -0.01389  -0.01227   2.01963
   A63        1.93418  -0.00020   0.00123  -0.00063   0.00058   1.93476
   A64        1.87447   0.00088  -0.00088  -0.00070  -0.00159   1.87288
    D1       -1.88700   0.00013  -0.00386   0.02077   0.01698  -1.87001
    D2        0.36863  -0.00056  -0.00399  -0.01685  -0.02081   0.34783
    D3        2.37357  -0.00130  -0.00204  -0.01081  -0.01285   2.36072
    D4        0.14665   0.00138  -0.00527   0.02927   0.02404   0.17069
    D5        2.40228   0.00069  -0.00540  -0.00835  -0.01375   2.38853
    D6       -1.87597  -0.00005  -0.00345  -0.00231  -0.00579  -1.88176
    D7        2.19745   0.00167  -0.00707   0.03165   0.02458   2.22203
    D8       -1.83010   0.00098  -0.00721  -0.00597  -0.01321  -1.84332
    D9        0.17484   0.00024  -0.00526   0.00007  -0.00526   0.16958
   D10        0.80976   0.00097   0.00995   0.10510   0.11500   0.92476
   D11       -1.38751   0.00133   0.00646   0.10280   0.10934  -1.27817
   D12        2.89926   0.00165   0.00788   0.10486   0.11271   3.01197
   D13        1.39748   0.00220   0.00724   0.09200   0.09942   1.49690
   D14       -2.80609   0.00154   0.00841   0.11416   0.12240  -2.68369
   D15       -0.82234   0.00088   0.00830   0.12905   0.13710  -0.68524
   D16       -0.86698   0.00169   0.00740   0.12451   0.13212  -0.73486
   D17        1.21263   0.00103   0.00856   0.14667   0.15511   1.36774
   D18       -3.08680   0.00037   0.00845   0.16157   0.16980  -2.91700
   D19       -2.86403   0.00240   0.00543   0.11814   0.12395  -2.74007
   D20       -0.78442   0.00174   0.00660   0.14030   0.14694  -0.63748
   D21        1.19934   0.00108   0.00649   0.15520   0.16163   1.36097
   D22       -1.17256   0.00046  -0.00926  -0.01973  -0.02915  -1.20171
   D23        1.05240   0.00064  -0.00922  -0.03888  -0.04817   1.00423
   D24        3.02891   0.00011  -0.00896  -0.01963  -0.02857   3.00034
   D25        3.02785  -0.00066  -0.01070  -0.05124  -0.06199   2.96587
   D26       -1.03038  -0.00048  -0.01067  -0.07039  -0.08101  -1.11138
   D27        0.94613  -0.00101  -0.01040  -0.05114  -0.06141   0.88472
   D28        1.04311   0.00041  -0.01067  -0.06267  -0.07340   0.96971
   D29       -3.01512   0.00060  -0.01063  -0.08182  -0.09242  -3.10754
   D30       -1.03861   0.00007  -0.01036  -0.06257  -0.07283  -1.11143
   D31       -2.96546   0.00079   0.00016   0.02786   0.02796  -2.93749
   D32       -0.98291   0.00115  -0.00090   0.04345   0.04258  -0.94033
   D33        1.08200   0.00349  -0.00211   0.05441   0.05233   1.13433
   D34        1.10566  -0.00067   0.00082   0.04801   0.04876   1.15442
   D35        3.08821  -0.00031  -0.00024   0.06361   0.06337  -3.13160
   D36       -1.13006   0.00203  -0.00145   0.07456   0.07312  -1.05694
   D37       -0.87173   0.00020   0.00071   0.03742   0.03811  -0.83362
   D38        1.11082   0.00055  -0.00034   0.05301   0.05272   1.16354
   D39       -3.10745   0.00289  -0.00155   0.06397   0.06247  -3.04498
   D40       -2.84107  -0.00058   0.00583   0.05099   0.05693  -2.78414
   D41        1.15449   0.00007   0.00061   0.05704   0.05774   1.21223
   D42        1.26129   0.00050   0.00358   0.06348   0.06695   1.32825
   D43       -1.02634   0.00115  -0.00164   0.06953   0.06776  -0.95857
   D44       -0.76381   0.00044   0.00400   0.05750   0.06153  -0.70227
   D45       -3.05143   0.00108  -0.00121   0.06355   0.06234  -2.98909
   D46        1.14382  -0.00014   0.00067  -0.00799  -0.00733   1.13649
   D47       -0.98643  -0.00038   0.00048  -0.00811  -0.00764  -0.99407
   D48       -3.03177  -0.00019  -0.00011  -0.00730  -0.00742  -3.03919
   D49       -3.10543   0.00051  -0.00043   0.00065   0.00023  -3.10520
   D50        1.04751   0.00026  -0.00062   0.00053  -0.00008   1.04742
   D51       -0.99783   0.00046  -0.00121   0.00134   0.00014  -0.99770
   D52       -0.95364   0.00016   0.00006  -0.00662  -0.00658  -0.96022
   D53       -3.08389  -0.00008  -0.00013  -0.00675  -0.00689  -3.09078
   D54        1.15395   0.00011  -0.00072  -0.00594  -0.00667   1.14728
   D55       -1.35445   0.00139  -0.00493   0.01445   0.00950  -1.34495
   D56        0.97998  -0.00034   0.00023   0.00198   0.00222   0.98220
   D57        2.82362   0.00102  -0.00485   0.01162   0.00676   2.83038
   D58       -1.12513  -0.00071   0.00031  -0.00085  -0.00053  -1.12566
   D59        0.81481   0.00111  -0.00496   0.01124   0.00628   0.82109
   D60       -3.13394  -0.00063   0.00020  -0.00123  -0.00101  -3.13495
   D61       -1.13350   0.00015  -0.00079   0.00344   0.00266  -1.13083
   D62        1.00041   0.00009  -0.00040   0.00299   0.00258   1.00299
   D63        3.04359  -0.00007   0.00019   0.00221   0.00240   3.04599
   D64        3.12396  -0.00025   0.00004  -0.00759  -0.00753   3.11643
   D65       -1.02532  -0.00031   0.00043  -0.00805  -0.00761  -1.03293
   D66        1.01786  -0.00047   0.00103  -0.00883  -0.00779   1.01007
   D67        0.95094   0.00043  -0.00037   0.00949   0.00912   0.96006
   D68        3.08485   0.00037   0.00002   0.00903   0.00904   3.09388
   D69       -1.15516   0.00021   0.00062   0.00825   0.00886  -1.14630
   D70        1.33547   0.00032   0.00533  -0.00316   0.00220   1.33768
   D71       -0.97858  -0.00012  -0.00003  -0.00193  -0.00194  -0.98052
   D72       -2.84774   0.00013   0.00545   0.00410   0.00956  -2.83817
   D73        1.12139  -0.00031   0.00010   0.00532   0.00542   1.12681
   D74       -0.84707   0.00052   0.00550   0.01092   0.01640  -0.83067
   D75        3.12206   0.00008   0.00015   0.01215   0.01226   3.13431
   D76        0.90226   0.00019   0.00049   0.01292   0.01338   0.91564
   D77        3.05274   0.00004   0.00037   0.00950   0.00987   3.06261
   D78       -1.18886   0.00007   0.00031   0.01121   0.01152  -1.17734
   D79        3.02614   0.00021   0.00102   0.01088   0.01188   3.03803
   D80       -1.10656   0.00006   0.00091   0.00746   0.00837  -1.09819
   D81        0.93503   0.00008   0.00085   0.00917   0.01002   0.94504
   D82       -1.20651   0.00024   0.00137   0.01482   0.01618  -1.19033
   D83        0.94397   0.00009   0.00126   0.01140   0.01266   0.95664
   D84        2.98556   0.00011   0.00119   0.01311   0.01431   2.99987
   D85       -0.90114  -0.00038  -0.00035  -0.01533  -0.01568  -0.91682
   D86       -3.05132  -0.00021  -0.00019  -0.01147  -0.01167  -3.06299
   D87        1.19033  -0.00021  -0.00021  -0.01358  -0.01380   1.17653
   D88       -3.02819  -0.00014  -0.00113  -0.01267  -0.01380  -3.04199
   D89        1.10482   0.00004  -0.00097  -0.00881  -0.00978   1.09504
   D90       -0.93671   0.00003  -0.00099  -0.01092  -0.01192  -0.94863
   D91        1.20707  -0.00028  -0.00134  -0.01643  -0.01777   1.18930
   D92       -0.94311  -0.00011  -0.00119  -0.01257  -0.01376  -0.95687
   D93       -2.98464  -0.00011  -0.00121  -0.01468  -0.01589  -3.00054
         Item               Value     Threshold  Converged?
 Maximum Force            0.008386     0.000450     NO 
 RMS     Force            0.001376     0.000300     NO 
 Maximum Displacement     0.251982     0.001800     NO 
 RMS     Displacement     0.078523     0.001200     NO 
 Predicted change in Energy=-2.129586D-03
 GradGradGradGradGradGradGradGradGradGradGradGradGradGradGradGradGradGrad

                          Input orientation:                          
 ---------------------------------------------------------------------
 Center     Atomic      Atomic             Coordinates (Angstroms)
 Number     Number       Type             X           Y           Z
 ---------------------------------------------------------------------
      1          6           0        0.879400    1.399774    1.164152
      2          6           0        0.426448    2.726544    0.517728
      3          6           0       -0.388743    2.630818   -0.782624
      4          6           0       -1.904885    2.446811   -0.647284
      5          6           0       -2.378838    1.100558   -0.097841
      6          1           0       -0.233423    3.557315   -1.351467
      7          1           0       -0.104909    3.357485    1.238331
      8          1           0        1.352056    3.254283    0.257185
      9          1           0        0.311883    1.176995    2.068223
     10          1           0        0.680023    0.574435    0.471938
     11          1           0       -2.317858    3.276099   -0.059412
     12          1           0       -2.355588    2.542188   -1.643135
     13          1           0       -3.471849    1.024149   -0.251111
     14          1           0       -1.930857    0.309107   -0.712409
     15          1           0        0.029589    1.825105   -1.398488
     16          6           0       -1.995956   -0.552804    1.671531
     17          6           0       -2.635658    1.678239    2.284441
     18          6           0       -3.403755   -1.099575    1.947050
     19          1           0       -1.389461   -0.652257    2.584591
     20          1           0       -1.491882   -1.140465    0.897093
     21          6           0       -4.075783    1.243313    2.591141
     22          1           0       -2.035652    1.614697    3.205147
     23          1           0       -2.605974    2.725475    1.970966
     24          6           0       -4.112600   -0.234556    2.994940
     25          1           0       -3.338245   -2.138753    2.286018
     26          1           0       -3.984891   -1.102386    1.015927
     27          1           0       -4.491737    1.871229    3.385856
     28          1           0       -4.702307    1.396984    1.703036
     29          1           0       -5.144633   -0.570646    3.137346
     30          1           0       -3.604554   -0.354313    3.962219
     31          7           0       -1.982103    0.851268    1.278273
     32          8           0        2.273964    1.350480    1.428857
     33          1           0        2.495681    2.132965    1.939322
 ---------------------------------------------------------------------
                    Distance matrix (angstroms):
                    1          2          3          4          5
     1  C    0.000000
     2  C    1.543809   0.000000
     3  C    2.629372   1.537731   0.000000
     4  C    3.482790   2.621186   1.533252   0.000000
     5  C    3.506889   3.300361   2.602134   1.529352   0.000000
     6  H    3.495955   2.149303   1.098227   2.126705   3.494286
     7  H    2.192487   1.095307   2.166303   2.761301   3.471286
     8  H    2.117828   1.096878   2.121389   3.475303   4.322515
     9  H    1.090435   2.195054   3.275944   3.728333   3.455091
    10  H    1.095489   2.167480   2.635318   3.382336   3.155643
    11  H    3.903865   2.857677   2.158914   1.097205   2.176735
    12  H    4.432958   3.527470   2.148677   1.097247   2.113473
    13  H    4.591017   4.322729   3.517021   2.153207   1.106347
    14  H    3.550856   3.593623   2.788080   2.138854   1.097623
    15  H    2.733169   2.154524   1.097025   2.166337   2.831461
    16  C    3.512501   4.237148   4.329141   3.792478   2.451710
    17  C    3.699760   3.687372   3.919557   3.117650   2.464739
    18  C    5.020467   5.599339   5.518809   4.642632   3.173739
    19  H    3.372863   4.357263   4.808135   4.507206   3.353606
    20  H    3.485271   4.333320   4.273282   3.927368   2.607445
    21  C    5.158936   5.173886   5.186688   4.080270   3.182865
    22  H    3.565021   3.810558   4.432508   3.943442   3.360334
    23  H    3.815267   3.362660   3.536571   2.724777   2.640437
    24  C    5.562633   5.958830   6.028887   5.032846   3.788636
    25  H    5.618566   6.400850   6.392569   5.629048   4.134777
    26  H    5.472120   5.862492   5.486700   4.437285   2.944970
    27  H    5.831582   5.757279   5.898115   4.825900   4.146616
    28  H    5.607660   5.429255   5.129102   3.801541   2.954579
    29  H    6.638149   6.983610   6.945073   5.824469   4.572635
    30  H    5.568827   6.132305   6.462661   5.655324   4.483650
    31  N    2.915833   3.145824   3.154821   2.501897   1.453697
    32  O    1.420320   2.477301   3.690518   4.793233   4.903247
    33  H    1.936704   2.579726   3.997093   5.114098   5.383013
                    6          7          8          9         10
     6  H    0.000000
     7  H    2.600674   0.000000
     8  H    2.278889   1.759559   0.000000
     9  H    4.202090   2.370016   2.945665   0.000000
    10  H    3.613415   2.991462   2.771161   1.745489   0.000000
    11  H    2.468472   2.566691   3.683609   3.981031   4.070456
    12  H    2.370472   3.746080   4.226691   4.770045   4.190527
    13  H    4.256186   4.358805   5.338719   4.440642   4.238288
    14  H    3.720287   4.053651   4.515716   3.676279   2.879196
    15  H    1.752694   3.052720   2.555919   3.538054   2.342165
    16  C    5.397973   4.365098   5.263408   2.911304   3.141744
    17  C    4.745680   3.212304   4.742946   2.997665   3.936660
    18  C    6.528234   5.590174   6.665543   4.359291   4.653548
    19  H    5.877880   4.420466   5.309783   2.550955   3.201693
    20  H    5.358067   4.719289   5.273640   3.161603   2.799787
    21  C    5.971808   4.697622   6.241217   4.419215   5.249392
    22  H    5.271102   3.260895   4.780720   2.644825   3.990923
    23  H    4.166475   2.681700   4.345421   3.304715   4.203788
    24  C    6.951083   5.661274   7.037739   4.735751   5.476244
    25  H    7.437500   6.462255   7.429665   4.936097   5.176751
    26  H    6.433574   5.915587   6.931036   4.976462   4.986890
    27  H    6.589260   5.105396   6.771361   5.029204   6.076158
    28  H    5.828202   5.019520   6.495795   5.032282   5.582264
    29  H    7.830038   6.665980   8.070463   5.828451   6.507091
    30  H    7.409495   5.783123   7.163604   4.612007   5.603770
    31  N    4.158859   3.131546   4.234822   2.447957   2.795305
    32  O    4.345954   3.118238   2.418098   2.070905   2.014594
    33  H    4.506226   2.958700   2.322675   2.387356   2.806928
                   11         12         13         14         15
    11  H    0.000000
    12  H    1.745918   0.000000
    13  H    2.537662   2.342694   0.000000
    14  H    3.062551   2.456277   1.760324   0.000000
    15  H    3.067412   2.502624   3.770687   2.571440   0.000000
    16  C    4.214296   4.549211   2.891642   2.535804   4.379761
    17  C    2.854435   4.031215   2.748831   3.369329   4.548525
    18  C    4.934733   5.220203   3.057246   3.350603   5.615535
    19  H    4.825418   5.386237   3.897164   3.476714   4.900607
    20  H    4.593820   4.556389   3.150269   2.210080   4.047119
    21  C    3.774646   4.751341   2.913960   4.048073   5.754103
    22  H    3.673859   4.946558   3.789080   4.130713   5.050044
    23  H    2.123354   3.627397   2.929484   3.673570   4.371508
    24  C    4.987471   5.684113   3.540021   4.335898   6.379824
    25  H    5.988561   6.189916   4.056947   4.118656   6.374172
    26  H    4.806921   4.796682   2.527993   3.032905   5.524098
    27  H    4.309209   5.504913   3.871078   5.078791   6.582892
    28  H    3.510398   4.244460   2.339171   3.833900   5.673939
    29  H    5.745204   6.349922   4.101612   5.091458   7.286014
    30  H    5.568572   6.431923   4.435078   5.009345   6.833304
    31  N    2.789613   3.396075   2.142019   2.063827   3.487165
    32  O    5.196901   5.682434   5.995261   4.832184   3.640930
    33  H    5.335902   6.044524   6.452820   5.472876   4.161414
                   16         17         18         19         20
    16  C    0.000000
    17  C    2.400507   0.000000
    18  C    1.535177   2.901733   0.000000
    19  H    1.100639   2.659758   2.159614   0.000000
    20  H    1.095076   3.343360   2.181592   1.759684   0.000000
    21  C    2.897827   1.535313   2.521031   3.287789   3.902403
    22  H    2.655488   1.100792   3.289648   2.437567   3.635068
    23  H    3.347969   1.093549   3.907433   3.642185   4.164120
    24  C    2.516521   2.518919   1.532577   2.785381   3.477039
    25  H    2.166695   3.881116   1.095026   2.469125   2.516893
    26  H    2.165114   3.340874   1.097596   3.065873   2.496130
    27  H    3.878630   2.166885   3.475564   4.078496   4.925787
    28  H    3.335717   2.165219   2.824639   3.993930   4.170734
    29  H    3.473198   3.475614   2.174219   3.796514   4.322733
    30  H    2.806108   2.808018   2.157925   2.625503   3.804789
    31  N    1.458171   1.457185   2.504824   2.078047   2.086292
    32  O    4.681196   4.994381   6.205464   4.332131   4.546337
    33  H    5.240216   5.162996   6.727014   4.823708   5.263292
                   21         22         23         24         25
    21  C    0.000000
    22  H    2.162652   0.000000
    23  H    2.177558   1.755647   0.000000
    24  C    1.532484   2.788842   3.475662   0.000000
    25  H    3.474972   4.077982   4.929116   2.174433   0.000000
    26  H    2.826989   3.996843   4.179238   2.164702   1.762197
    27  H    1.094929   2.476049   2.507539   2.175062   4.315107
    28  H    1.097669   3.068352   2.496254   2.163029   3.834314
    29  H    2.175139   3.800801   4.320838   1.094682   2.539046
    30  H    2.157388   2.628994   3.800966   1.099128   2.462681
    31  N    2.502162   2.073291   2.093248   2.943633   3.434370
    32  O    6.456135   4.668812   5.098852   6.764108   6.663810
    33  H    6.663369   4.733275   5.136045   7.098512   7.238955
                   26         27         28         29         30
    26  H    0.000000
    27  H    3.836124   0.000000
    28  H    2.689546   1.761003   0.000000
    29  H    2.475514   2.539840   2.474766   0.000000
    30  H    3.063480   2.464209   3.062027   1.760415   0.000000
    31  N    2.810115   3.432272   2.806731   3.934411   3.359961
    32  O    6.735008   7.062275   6.981812   7.851449   6.624290
    33  H    7.301915   7.140376   7.239374   8.192629   6.891410
                   31         32         33
    31  N    0.000000
    32  O    4.287890   0.000000
    33  H    4.704284   0.960216   0.000000
 Stoichiometry    C10H21NO
 Framework group  C1[X(C10H21NO)]
 Deg. of freedom    93
 Full point group                 C1      NOp   1
 Largest Abelian subgroup         C1      NOp   1
 Largest concise Abelian subgroup C1      NOp   1
                         Standard orientation:                         
 ---------------------------------------------------------------------
 Center     Atomic      Atomic             Coordinates (Angstroms)
 Number     Number       Type             X           Y           Z
 ---------------------------------------------------------------------
      1          6           0       -2.201853    1.123589    0.016308
      2          6           0       -2.565098   -0.262160    0.591720
      3          6           0       -2.293971   -1.485024   -0.300307
      4          6           0       -0.885950   -2.089933   -0.251087
      5          6           0        0.238215   -1.242206   -0.848187
      6          1           0       -2.989779   -2.282339   -0.006634
      7          1           0       -2.106536   -0.415917    1.574459
      8          1           0       -3.650279   -0.236495    0.749406
      9          1           0       -1.313269    1.538256    0.493298
     10          1           0       -1.953370    1.019670   -1.045555
     11          1           0       -0.652546   -2.376942    0.781873
     12          1           0       -0.891905   -3.027934   -0.820358
     13          1           0        1.142702   -1.872759   -0.939351
     14          1           0       -0.049183   -0.975008   -1.873264
     15          1           0       -2.551047   -1.226386   -1.334947
     16          6           0        1.185341    1.018394   -0.907551
     17          6           0        1.070920   -0.138888    1.192458
     18          6           0        2.692945    0.760399   -1.039217
     19          1           0        1.031307    1.986201   -0.406523
     20          1           0        0.713998    1.099030   -1.892703
     21          6           0        2.573167   -0.454736    1.166389
     22          1           0        0.911026    0.810837    1.725562
     23          1           0        0.524679   -0.901529    1.754463
     24          6           0        3.326100    0.598997    0.347093
     25          1           0        3.164149    1.585111   -1.584101
     26          1           0        2.859132   -0.149892   -1.629530
     27          1           0        2.961024   -0.498046    2.189404
     28          1           0        2.731781   -1.446451    0.723421
     29          1           0        4.384903    0.335536    0.258473
     30          1           0        3.282804    1.561742    0.875609
     31          7           0        0.484558   -0.000063   -0.134304
     32          8           0       -3.273953    2.053628    0.070500
     33          1           0       -3.588776    2.074144    0.977408
 ---------------------------------------------------------------------
 Rotational constants (GHZ):      1.3954698      0.5352716      0.4625428
 Standard basis: 6-31G(d,p) (6D, 7F)
 There are   285 symmetry adapted cartesian basis functions of A   symmetry.
 There are   285 symmetry adapted basis functions of A   symmetry.
   285 basis functions,   483 primitive gaussians,   285 cartesian basis functions
    48 alpha electrons       48 beta electrons
       nuclear repulsion energy       789.2353723215 Hartrees.
 NAtoms=   33 NActive=   33 NUniq=   33 SFac= 1.00D+00 NAtFMM=   60 NAOKFM=F Big=F
 Integral buffers will be    131072 words long.
 Raffenetti 2 integral format.
 Two-electron integral symmetry is turned on.
 Nuclear repulsion after empirical dispersion term =      789.2060200162 Hartrees.
 One-electron integrals computed using PRISM.
 NBasis=   285 RedAO= T EigKep=  3.39D-03  NBF=   285
 NBsUse=   285 1.00D-06 EigRej= -1.00D+00 NBFU=   285
 Initial guess from the checkpoint file:  "asu-add-wb97xd.chk"
 B after Tr=    -0.000000   -0.000000    0.000000
         Rot=    0.999856   -0.014572   -0.007022   -0.005212 Ang=  -1.95 deg.
 ExpMin= 1.61D-01 ExpMax= 5.48D+03 ExpMxC= 8.25D+02 IAcc=1 IRadAn=         1 AccDes= 0.00D+00
 Harris functional with IExCor= 4639 and IRadAn=       1 diagonalized for initial guess.
 HarFok:  IExCor= 4639 AccDes= 0.00D+00 IRadAn=         1 IDoV= 1 UseB2=F ITyADJ=14
 ICtDFT=  3500011 ScaDFX=  1.000000  1.000000  1.000000  1.000000
 FoFCou: FMM=F IPFlag=           0 FMFlag=      100000 FMFlg1=           0
         NFxFlg=           0 DoJE=T BraDBF=F KetDBF=T FulRan=T
         wScrn=  0.000000 ICntrl=     500 IOpCl=  0 I1Cent=   200000004 NGrid=           0
         NMat0=    1 NMatS0=      1 NMatT0=    0 NMatD0=    1 NMtDS0=    0 NMtDT0=    0
 Petite list used in FoFCou.
 Requested convergence on RMS density matrix=1.00D-08 within 128 cycles.
 Requested convergence on MAX density matrix=1.00D-06.
 Requested convergence on             energy=1.00D-06.
 No special actions if energy rises.
 Integral accuracy reduced to 1.0D-05 until final iterations.
 Initial convergence to 1.0D-05 achieved.  Increase integral accuracy.
 SCF Done:  E(RwB97XD) =  -523.550099053     A.U. after   13 cycles
            NFock= 13  Conv=0.37D-08     -V/T= 2.0095
 Calling FoFJK, ICntrl=      2127 FMM=F ISym2X=0 I1Cent= 0 IOpClX= 0 NMat=1 NMatS=1 NMatT=0.
 ***** Axes restored to original set *****
 -------------------------------------------------------------------
 Center     Atomic                   Forces (Hartrees/Bohr)
 Number     Number              X              Y              Z
 -------------------------------------------------------------------
      1        6          -0.000044157   -0.002639278   -0.003546637
      2        6           0.004730133    0.000879743   -0.001972502
      3        6          -0.002030419   -0.000054755    0.001621465
      4        6           0.000021970   -0.001531776   -0.001619274
      5        6          -0.001386753   -0.000146677    0.000734584
      6        1           0.000411201   -0.001026899    0.000957547
      7        1          -0.000486038    0.000107865    0.001295748
      8        1           0.000500754    0.000625917    0.001231498
      9        1          -0.002133177    0.001594585    0.002433638
     10        1           0.001292255   -0.000112006    0.000815505
     11        1          -0.000147677   -0.000519182    0.000704554
     12        1           0.000522957    0.001107324   -0.000145473
     13        1           0.000248729    0.000244847   -0.000138994
     14        1          -0.000297498   -0.000057668    0.000363936
     15        1          -0.000557781   -0.000706473   -0.001034224
     16        6          -0.001266038    0.000880344    0.000003710
     17        6          -0.000993168   -0.000622715   -0.000038769
     18        6           0.000568246   -0.000165385    0.000139082
     19        1          -0.000280462    0.000508392   -0.000258504
     20        1          -0.000033677    0.000210051   -0.000252820
     21        6           0.000207218   -0.000114744    0.000385686
     22        1          -0.000434787   -0.000403899   -0.000467933
     23        1          -0.000104175   -0.000025807   -0.000329251
     24        6           0.000008358    0.000293711   -0.000297163
     25        1          -0.000177605   -0.000407670   -0.000011667
     26        1          -0.000007595    0.000141588    0.000052610
     27        1          -0.000441223    0.000292402    0.000116738
     28        1          -0.000039666    0.000094971    0.000179987
     29        1          -0.000148159   -0.000099693    0.000180204
     30        1           0.000219246   -0.000003305   -0.000270453
     31        7           0.002028425   -0.000371217    0.000306576
     32        8           0.000070259    0.002195875   -0.002894440
     33        1           0.000180303   -0.000168463    0.001755037
 -------------------------------------------------------------------
 Cartesian Forces:  Max     0.004730133 RMS     0.001073456

 GradGradGradGradGradGradGradGradGradGradGradGradGradGradGradGradGradGrad
 Berny optimization.
 Using GEDIIS/GDIIS optimizer.
 FormGI is forming the generalized inverse of G from B-inverse, IUseBI=4.
 Internal  Forces:  Max     0.007479246 RMS     0.001097618
 Search for a local minimum.
 Step number   6 out of a maximum of  198
 All quantities printed in internal units (Hartrees-Bohrs-Radians)
 Mixed Optimization -- RFO/linear search
 Update second derivatives using D2CorX and points    5    6
 DE= -1.83D-03 DEPred=-2.13D-03 R= 8.58D-01
 TightC=F SS=  1.41D+00  RLast= 5.63D-01 DXNew= 2.4000D+00 1.6893D+00
 Trust test= 8.58D-01 RLast= 5.63D-01 DXMaxT set to 1.69D+00
 ITU=  1  1  1  1  0  0
 Use linear search instead of GDIIS.
     Eigenvalues ---    0.00223   0.00336   0.00436   0.00478   0.00494
     Eigenvalues ---    0.00612   0.00656   0.00992   0.01263   0.01908
     Eigenvalues ---    0.02103   0.02954   0.03081   0.03205   0.03437
     Eigenvalues ---    0.03947   0.04108   0.04169   0.04369   0.04659
     Eigenvalues ---    0.04788   0.04813   0.04928   0.05048   0.05098
     Eigenvalues ---    0.05466   0.05538   0.05804   0.05834   0.06141
     Eigenvalues ---    0.06749   0.07828   0.07974   0.08003   0.08032
     Eigenvalues ---    0.09037   0.09100   0.09143   0.09252   0.09320
     Eigenvalues ---    0.09474   0.09655   0.12020   0.12171   0.12453
     Eigenvalues ---    0.12739   0.12781   0.13029   0.13453   0.14293
     Eigenvalues ---    0.15239   0.15526   0.16153   0.18189   0.19323
     Eigenvalues ---    0.21800   0.22032   0.22113   0.24277   0.27928
     Eigenvalues ---    0.28509   0.28655   0.29122   0.29358   0.29596
     Eigenvalues ---    0.30119   0.30148   0.30340   0.30589   0.33700
     Eigenvalues ---    0.34043   0.34056   0.34208   0.34236   0.34259
     Eigenvalues ---    0.34312   0.34341   0.34351   0.34365   0.34428
     Eigenvalues ---    0.34431   0.34466   0.34535   0.34579   0.34651
     Eigenvalues ---    0.34782   0.34917   0.35044   0.37700   0.37964
     Eigenvalues ---    0.40965   0.55518   3.76778
 RFO step:  Lambda=-1.18742461D-03 EMin= 2.22994927D-03
 Quartic linear search produced a step of  0.15137.
 Iteration  1 RMS(Cart)=  0.05974098 RMS(Int)=  0.00149760
 Iteration  2 RMS(Cart)=  0.00399869 RMS(Int)=  0.00004469
 Iteration  3 RMS(Cart)=  0.00000887 RMS(Int)=  0.00004458
 Iteration  4 RMS(Cart)=  0.00000000 RMS(Int)=  0.00004458
 Variable       Old X    -DE/DX   Delta X   Delta X   Delta X     New X
                                 (Linear)    (Quad)   (Total)
    R1        2.91738  -0.00155   0.00113  -0.00517  -0.00403   2.91334
    R2        2.06062   0.00281  -0.00136   0.00783   0.00647   2.06709
    R3        2.07017  -0.00067  -0.00054  -0.00123  -0.00177   2.06840
    R4        2.68402  -0.00004   0.00014  -0.00098  -0.00084   2.68318
    R5        2.90589   0.00162  -0.00013   0.00315   0.00302   2.90891
    R6        2.06983   0.00115  -0.00044   0.00279   0.00234   2.07217
    R7        2.07280   0.00043  -0.00092   0.00045  -0.00047   2.07233
    R8        2.89743   0.00194  -0.00056   0.00010  -0.00047   2.89696
    R9        2.07535  -0.00131  -0.00028  -0.00399  -0.00426   2.07108
   R10        2.07308   0.00089  -0.00001   0.00276   0.00274   2.07582
   R11        2.89006   0.00065  -0.00047   0.00122   0.00075   2.89081
   R12        2.07342   0.00003   0.00004   0.00023   0.00026   2.07368
   R13        2.07350   0.00002  -0.00024  -0.00010  -0.00034   2.07316
   R14        2.09069  -0.00025  -0.00038  -0.00022  -0.00060   2.09009
   R15        2.07421  -0.00028  -0.00005  -0.00077  -0.00082   2.07338
   R16        2.74709  -0.00085   0.00145  -0.00179  -0.00034   2.74675
   R17        2.90106  -0.00017  -0.00000  -0.00030  -0.00029   2.90077
   R18        2.07991  -0.00041  -0.00001  -0.00096  -0.00097   2.07893
   R19        2.06939   0.00005  -0.00027  -0.00003  -0.00031   2.06909
   R20        2.75554  -0.00141   0.00187  -0.00479  -0.00290   2.75264
   R21        2.90132   0.00011   0.00004   0.00129   0.00132   2.90265
   R22        2.08020  -0.00061  -0.00006  -0.00154  -0.00160   2.07859
   R23        2.06651   0.00007  -0.00012   0.00027   0.00015   2.06666
   R24        2.75368  -0.00001   0.00155  -0.00016   0.00142   2.75510
   R25        2.89615   0.00007  -0.00022  -0.00113  -0.00138   2.89477
   R26        2.06930   0.00037  -0.00015   0.00094   0.00079   2.07009
   R27        2.07416  -0.00004  -0.00001   0.00004   0.00003   2.07419
   R28        2.89598  -0.00008  -0.00035  -0.00135  -0.00172   2.89425
   R29        2.06912   0.00042  -0.00017   0.00103   0.00086   2.06997
   R30        2.07429  -0.00010  -0.00009  -0.00028  -0.00037   2.07392
   R31        2.06865   0.00020  -0.00015   0.00053   0.00038   2.06903
   R32        2.07705  -0.00014  -0.00003  -0.00036  -0.00039   2.07666
   R33        1.81455   0.00085  -0.00002   0.00176   0.00174   1.81629
    A1        1.94985  -0.00110   0.00086  -0.01300  -0.01218   1.93767
    A2        1.90657   0.00204  -0.00116   0.01295   0.01184   1.91841
    A3        1.97789  -0.00337   0.00258  -0.01471  -0.01219   1.96570
    A4        1.84964   0.00036   0.00104   0.00903   0.01009   1.85973
    A5        1.92773   0.00223  -0.00289   0.00786   0.00480   1.93253
    A6        1.84451   0.00020  -0.00060   0.00054  -0.00001   1.84450
    A7        2.04443   0.00120   0.00317  -0.00975  -0.00679   2.03764
    A8        1.94112  -0.00043  -0.00265  -0.01105  -0.01390   1.92722
    A9        1.83937  -0.00117   0.00046   0.00529   0.00567   1.84505
   A10        1.91243  -0.00036  -0.00422  -0.00484  -0.00929   1.90314
   A11        1.85088   0.00075   0.00194   0.02370   0.02562   1.87650
   A12        1.86345  -0.00004   0.00190   0.00003   0.00203   1.86548
   A13        2.04546   0.00748  -0.00588   0.00211  -0.00382   2.04164
   A14        1.88653  -0.00307   0.00525  -0.01059  -0.00529   1.88124
   A15        1.89473  -0.00120  -0.00153   0.01271   0.01110   1.90583
   A16        1.86170  -0.00219   0.00243  -0.00218   0.00029   1.86199
   A17        1.91611  -0.00259   0.00036  -0.00277  -0.00253   1.91358
   A18        1.84927   0.00104   0.00025  -0.00007   0.00019   1.84947
   A19        2.03063   0.00629  -0.00424   0.00206  -0.00221   2.02842
   A20        1.90580  -0.00110   0.00005  -0.00263  -0.00264   1.90316
   A21        1.89192  -0.00300   0.00314  -0.00258   0.00055   1.89247
   A22        1.93499  -0.00266   0.00040  -0.00645  -0.00609   1.92889
   A23        1.84968  -0.00093   0.00022   0.00795   0.00821   1.85789
   A24        1.84001   0.00092   0.00111   0.00213   0.00324   1.84326
   A25        1.89357  -0.00068   0.00173   0.00010   0.00180   1.89536
   A26        1.88293  -0.00026   0.00043  -0.00044  -0.00000   1.88293
   A27        1.98938   0.00176  -0.00184   0.00028  -0.00157   1.98781
   A28        1.85027   0.00017   0.00098  -0.00078   0.00020   1.85047
   A29        1.97026  -0.00097  -0.00278   0.00093  -0.00184   1.96842
   A30        1.87024  -0.00008   0.00183  -0.00025   0.00159   1.87183
   A31        1.90102  -0.00009   0.00083   0.00081   0.00164   1.90266
   A32        1.93682  -0.00006   0.00042  -0.00065  -0.00024   1.93658
   A33        1.98238   0.00074  -0.00090   0.00409   0.00322   1.98560
   A34        1.85932   0.00025   0.00033   0.00178   0.00210   1.86142
   A35        1.88126  -0.00047  -0.00009  -0.00298  -0.00307   1.87819
   A36        1.89825  -0.00040  -0.00052  -0.00322  -0.00376   1.89449
   A37        1.90481  -0.00037   0.00107  -0.00209  -0.00104   1.90377
   A38        1.93265  -0.00011  -0.00033  -0.00225  -0.00260   1.93005
   A39        1.97999   0.00066  -0.00132   0.00461   0.00334   1.98332
   A40        1.85485   0.00032   0.00090   0.00292   0.00383   1.85867
   A41        1.87580  -0.00027   0.00085  -0.00059   0.00026   1.87606
   A42        1.91067  -0.00026  -0.00096  -0.00262  -0.00361   1.90706
   A43        1.92392  -0.00024   0.00001  -0.00264  -0.00263   1.92129
   A44        1.91632   0.00017  -0.00028   0.00314   0.00286   1.91919
   A45        1.91155   0.00007  -0.00046  -0.00125  -0.00172   1.90982
   A46        1.93013   0.00006   0.00018   0.00107   0.00125   1.93138
   A47        1.91410   0.00001   0.00022  -0.00114  -0.00092   1.91318
   A48        1.86695  -0.00006   0.00033   0.00091   0.00124   1.86819
   A49        1.92661  -0.00053   0.00032  -0.00150  -0.00121   1.92540
   A50        1.91652   0.00024  -0.00042   0.00276   0.00235   1.91887
   A51        1.91145   0.00019  -0.00048  -0.00079  -0.00126   1.91019
   A52        1.93121   0.00023   0.00004   0.00146   0.00150   1.93272
   A53        1.91185   0.00011   0.00011  -0.00048  -0.00035   1.91151
   A54        1.86515  -0.00022   0.00041  -0.00146  -0.00105   1.86410
   A55        1.93161   0.00015  -0.00078  -0.00200  -0.00280   1.92881
   A56        1.93019   0.00001  -0.00008   0.00205   0.00198   1.93217
   A57        1.90333  -0.00020   0.00041  -0.00260  -0.00219   1.90114
   A58        1.93158  -0.00002   0.00005   0.00215   0.00222   1.93379
   A59        1.90271  -0.00001   0.00041  -0.00042  -0.00002   1.90269
   A60        1.86277   0.00006   0.00004   0.00080   0.00084   1.86361
   A61        2.00185   0.00014   0.00158  -0.00507  -0.00369   1.99817
   A62        2.01963  -0.00045  -0.00186  -0.01147  -0.01343   2.00619
   A63        1.93476  -0.00030   0.00009  -0.00419  -0.00418   1.93058
   A64        1.87288   0.00048  -0.00024   0.00221   0.00196   1.87485
    D1       -1.87001  -0.00023   0.00257   0.01070   0.01329  -1.85672
    D2        0.34783  -0.00011  -0.00315  -0.01504  -0.01807   0.32975
    D3        2.36072  -0.00102  -0.00195  -0.01743  -0.01933   2.34139
    D4        0.17069   0.00083   0.00364   0.02217   0.02577   0.19646
    D5        2.38853   0.00095  -0.00208  -0.00357  -0.00560   2.38294
    D6       -1.88176   0.00004  -0.00088  -0.00597  -0.00685  -1.88861
    D7        2.22203   0.00035   0.00372   0.02241   0.02603   2.24806
    D8       -1.84332   0.00047  -0.00200  -0.00333  -0.00534  -1.84865
    D9        0.16958  -0.00044  -0.00080  -0.00572  -0.00659   0.16298
   D10        0.92476  -0.00012   0.01741   0.08580   0.10317   1.02793
   D11       -1.27817   0.00219   0.01655   0.10829   0.12489  -1.15328
   D12        3.01197   0.00060   0.01706   0.09371   0.11076   3.12273
   D13        1.49690   0.00112   0.01505   0.02164   0.03672   1.53361
   D14       -2.68369   0.00092   0.01853   0.01186   0.03039  -2.65330
   D15       -0.68524  -0.00007   0.02075   0.01281   0.03353  -0.65171
   D16       -0.73486   0.00106   0.02000   0.04995   0.06994  -0.66491
   D17        1.36774   0.00085   0.02348   0.04018   0.06361   1.43135
   D18       -2.91700  -0.00013   0.02570   0.04113   0.06676  -2.85024
   D19       -2.74007   0.00088   0.01876   0.03979   0.05863  -2.68144
   D20       -0.63748   0.00068   0.02224   0.03002   0.05231  -0.58517
   D21        1.36097  -0.00031   0.02447   0.03097   0.05545   1.41642
   D22       -1.20171  -0.00108  -0.00441  -0.08427  -0.08870  -1.29041
   D23        1.00423  -0.00066  -0.00729  -0.09375  -0.10105   0.90318
   D24        3.00034  -0.00176  -0.00432  -0.09399  -0.09831   2.90203
   D25        2.96587  -0.00031  -0.00938  -0.07015  -0.07954   2.88632
   D26       -1.11138   0.00010  -0.01226  -0.07964  -0.09189  -1.20327
   D27        0.88472  -0.00099  -0.00930  -0.07987  -0.08915   0.79558
   D28        0.96971   0.00092  -0.01111  -0.06755  -0.07868   0.89103
   D29       -3.10754   0.00133  -0.01399  -0.07704  -0.09102   3.08462
   D30       -1.11143   0.00023  -0.01102  -0.07728  -0.08828  -1.19972
   D31       -2.93749   0.00107   0.00423  -0.00458  -0.00035  -2.93784
   D32       -0.94033   0.00079   0.00645  -0.00566   0.00079  -0.93953
   D33        1.13433   0.00159   0.00792  -0.00611   0.00182   1.13616
   D34        1.15442  -0.00024   0.00738   0.00304   0.01040   1.16482
   D35       -3.13160  -0.00052   0.00959   0.00196   0.01154  -3.12006
   D36       -1.05694   0.00028   0.01107   0.00152   0.01257  -1.04437
   D37       -0.83362   0.00047   0.00577  -0.00067   0.00510  -0.82852
   D38        1.16354   0.00019   0.00798  -0.00175   0.00624   1.16978
   D39       -3.04498   0.00099   0.00946  -0.00220   0.00727  -3.03771
   D40       -2.78414  -0.00045   0.00862   0.05189   0.06057  -2.72357
   D41        1.21223   0.00032   0.00874   0.07528   0.08400   1.29622
   D42        1.32825  -0.00015   0.01013   0.05075   0.06091   1.38916
   D43       -0.95857   0.00062   0.01026   0.07415   0.08434  -0.87423
   D44       -0.70227   0.00023   0.00931   0.05134   0.06070  -0.64157
   D45       -2.98909   0.00100   0.00944   0.07474   0.08413  -2.90496
   D46        1.13649  -0.00011  -0.00111  -0.00674  -0.00785   1.12864
   D47       -0.99407  -0.00015  -0.00116  -0.00843  -0.00958  -1.00365
   D48       -3.03919  -0.00021  -0.00112  -0.01062  -0.01174  -3.05093
   D49       -3.10520   0.00010   0.00003  -0.00447  -0.00444  -3.10964
   D50        1.04742   0.00006  -0.00001  -0.00615  -0.00617   1.04126
   D51       -0.99770  -0.00000   0.00002  -0.00835  -0.00833  -1.00602
   D52       -0.96022   0.00007  -0.00100  -0.00619  -0.00720  -0.96742
   D53       -3.09078   0.00003  -0.00104  -0.00787  -0.00893  -3.09971
   D54        1.14728  -0.00003  -0.00101  -0.01007  -0.01109   1.13619
   D55       -1.34495   0.00033   0.00144   0.02393   0.02541  -1.31954
   D56        0.98220  -0.00049   0.00034  -0.00180  -0.00147   0.98073
   D57        2.83038   0.00031   0.00102   0.02240   0.02345   2.85383
   D58       -1.12566  -0.00051  -0.00008  -0.00333  -0.00343  -1.12909
   D59        0.82109   0.00047   0.00095   0.02354   0.02451   0.84560
   D60       -3.13495  -0.00035  -0.00015  -0.00220  -0.00237  -3.13732
   D61       -1.13083  -0.00000   0.00040  -0.00184  -0.00142  -1.13226
   D62        1.00299   0.00010   0.00039   0.00084   0.00123   1.00422
   D63        3.04599   0.00008   0.00036   0.00022   0.00058   3.04657
   D64        3.11643  -0.00012  -0.00114  -0.00283  -0.00395   3.11248
   D65       -1.03293  -0.00002  -0.00115  -0.00015  -0.00130  -1.03423
   D66        1.01007  -0.00003  -0.00118  -0.00078  -0.00195   1.00812
   D67        0.96006  -0.00018   0.00138  -0.00106   0.00035   0.96040
   D68        3.09388  -0.00008   0.00137   0.00162   0.00300   3.09688
   D69       -1.14630  -0.00010   0.00134   0.00100   0.00235  -1.14395
   D70        1.33768  -0.00011   0.00033  -0.01727  -0.01690   1.32078
   D71       -0.98052   0.00042  -0.00029   0.00549   0.00518  -0.97534
   D72       -2.83817  -0.00035   0.00145  -0.01742  -0.01593  -2.85411
   D73        1.12681   0.00019   0.00082   0.00534   0.00615   1.13296
   D74       -0.83067  -0.00025   0.00248  -0.01565  -0.01314  -0.84381
   D75        3.13431   0.00029   0.00186   0.00711   0.00894  -3.13993
   D76        0.91564  -0.00006   0.00203   0.00530   0.00732   0.92296
   D77        3.06261   0.00003   0.00149   0.00808   0.00957   3.07218
   D78       -1.17734  -0.00000   0.00174   0.00869   0.01043  -1.16691
   D79        3.03803   0.00004   0.00180   0.00820   0.00999   3.04801
   D80       -1.09819   0.00013   0.00127   0.01098   0.01224  -1.08595
   D81        0.94504   0.00009   0.00152   0.01159   0.01310   0.95815
   D82       -1.19033   0.00001   0.00245   0.00926   0.01169  -1.17863
   D83        0.95664   0.00010   0.00192   0.01203   0.01395   0.97059
   D84        2.99987   0.00006   0.00217   0.01265   0.01481   3.01468
   D85       -0.91682   0.00010  -0.00237  -0.00230  -0.00466  -0.92149
   D86       -3.06299  -0.00001  -0.00177  -0.00501  -0.00678  -3.06976
   D87        1.17653  -0.00007  -0.00209  -0.00699  -0.00908   1.16745
   D88       -3.04199  -0.00000  -0.00209  -0.00574  -0.00782  -3.04980
   D89        1.09504  -0.00011  -0.00148  -0.00846  -0.00993   1.08510
   D90       -0.94863  -0.00017  -0.00180  -0.01044  -0.01224  -0.96087
   D91        1.18930   0.00007  -0.00269  -0.00453  -0.00722   1.18208
   D92       -0.95687  -0.00004  -0.00208  -0.00725  -0.00933  -0.96620
   D93       -3.00054  -0.00010  -0.00241  -0.00923  -0.01164  -3.01217
         Item               Value     Threshold  Converged?
 Maximum Force            0.007479     0.000450     NO 
 RMS     Force            0.001098     0.000300     NO 
 Maximum Displacement     0.260457     0.001800     NO 
 RMS     Displacement     0.060181     0.001200     NO 
 Predicted change in Energy=-6.933117D-04
 GradGradGradGradGradGradGradGradGradGradGradGradGradGradGradGradGradGrad

                          Input orientation:                          
 ---------------------------------------------------------------------
 Center     Atomic      Atomic             Coordinates (Angstroms)
 Number     Number       Type             X           Y           Z
 ---------------------------------------------------------------------
      1          6           0        0.913930    1.437288    1.178954
      2          6           0        0.474549    2.729115    0.461398
      3          6           0       -0.369845    2.560004   -0.814508
      4          6           0       -1.889176    2.462316   -0.635075
      5          6           0       -2.419664    1.143135   -0.070738
      6          1           0       -0.184038    3.428594   -1.456520
      7          1           0       -0.055725    3.391298    1.156191
      8          1           0        1.401768    3.241521    0.178030
      9          1           0        0.343289    1.286503    2.099908
     10          1           0        0.712928    0.570142    0.542011
     11          1           0       -2.232745    3.307391   -0.025178
     12          1           0       -2.363392    2.593806   -1.615577
     13          1           0       -3.519092    1.125200   -0.190049
     14          1           0       -2.033719    0.329229   -0.697176
     15          1           0       -0.007336    1.687277   -1.374494
     16          6           0       -2.000823   -0.535517    1.660247
     17          6           0       -2.667927    1.671479    2.313602
     18          6           0       -3.403274   -1.104296    1.916985
     19          1           0       -1.397464   -0.643554    2.573790
     20          1           0       -1.486584   -1.100574    0.875961
     21          6           0       -4.103870    1.212565    2.608230
     22          1           0       -2.071317    1.599513    3.234881
     23          1           0       -2.653983    2.723759    2.016055
     24          6           0       -4.121135   -0.272080    2.984057
     25          1           0       -3.330677   -2.152097    2.228174
     26          1           0       -3.981352   -1.085140    0.984135
     27          1           0       -4.533149    1.821021    3.411577
     28          1           0       -4.728293    1.373334    1.720145
     29          1           0       -5.147782   -0.625572    3.124796
     30          1           0       -3.605602   -0.404072    3.945532
     31          7           0       -1.997136    0.874258    1.293773
     32          8           0        2.308993    1.405625    1.441344
     33          1           0        2.516546    2.169090    1.987080
 ---------------------------------------------------------------------
                    Distance matrix (angstroms):
                    1          2          3          4          5
     1  C    0.000000
     2  C    1.541674   0.000000
     3  C    2.623444   1.539330   0.000000
     4  C    3.492676   2.619280   1.533005   0.000000
     5  C    3.572269   3.342899   2.600474   1.529749   0.000000
     6  H    3.480884   2.145091   1.095971   2.125079   3.484500
     7  H    2.181492   1.096547   2.161799   2.726386   3.485369
     8  H    2.120163   1.096627   2.142011   3.478306   4.366744
     9  H    1.093857   2.187024   3.259476   3.721097   3.516556
    10  H    1.094551   2.173589   2.640472   3.425901   3.242979
    11  H    3.853412   2.810800   2.156855   1.097345   2.172791
    12  H    4.459572   3.519381   2.148740   1.097067   2.119939
    13  H    4.650081   4.352711   3.516584   2.154659   1.106028
    14  H    3.665556   3.659666   2.785426   2.138880   1.097187
    15  H    2.726046   2.165211   1.098476   2.165351   2.795567
    16  C    3.552379   4.268786   4.285645   3.777297   2.447368
    17  C    3.764568   3.797948   3.981925   3.150646   2.454763
    18  C    5.063852   5.643695   5.485420   4.639636   3.157448
    19  H    3.408521   4.397901   4.774866   4.492774   3.351220
    20  H    3.506426   4.322549   4.183853   3.890951   2.607893
    21  C    5.222226   5.279274   5.241533   4.121380   3.165161
    22  H    3.628340   3.930604   4.496120   3.969151   3.355107
    23  H    3.884038   3.493523   3.640904   2.771601   2.628304
    24  C    5.615356   6.040803   6.043341   5.055362   3.772216
    25  H    5.656964   6.436418   6.342581   5.618623   4.119890
    26  H    5.510389   5.888706   5.437386   4.425324   2.918362
    27  H    5.899367   5.882621   5.978209   4.876192   4.129512
    28  H    5.668480   5.521970   5.179644   3.846236   2.930874
    29  H    6.692238   7.068113   6.963812   5.855783   4.558771
    30  H    5.609878   6.213186   6.474090   5.669591   4.464384
    31  N    2.967237   3.200402   3.151930   2.500808   1.453518
    32  O    1.419877   2.465179   3.687497   4.801326   4.971468
    33  H    1.938292   2.609806   4.041406   5.135374   5.445491
                    6          7          8          9         10
     6  H    0.000000
     7  H    2.616126   0.000000
     8  H    2.285067   1.761680   0.000000
     9  H    4.185069   2.340935   2.938722   0.000000
    10  H    3.601308   2.987803   2.782670   1.754095   0.000000
    11  H    2.502125   2.478323   3.640785   3.903323   4.060939
    12  H    2.339178   3.693781   4.220544   4.779120   4.267803
    13  H    4.246429   4.352295   5.369279   4.493095   4.330588
    14  H    3.688358   4.089462   4.588028   3.793444   3.022862
    15  H    1.752180   3.051294   2.609901   3.514972   2.332330
    16  C    5.359955   4.411050   5.295339   3.001320   3.136460
    17  C    4.844686   3.334813   4.856760   3.043237   3.972614
    18  C    6.503161   5.656435   6.708093   4.448158   4.651603
    19  H    5.856466   4.482174   5.354360   2.641951   3.170953
    20  H    5.258370   4.722585   5.261509   3.247248   2.782206
    21  C    6.066140   4.821075   6.350951   4.476726   5.280484
    22  H    5.377416   3.405004   4.909465   2.686347   4.007889
    23  H    4.319282   2.817076   4.482803   3.325113   4.259925
    24  C    6.993887   5.769662   7.121913   4.810612   5.480976
    25  H    7.390698   6.527150   7.462590   5.033731   5.157953
    26  H    6.383587   5.956396   6.953257   5.056892   4.997169
    27  H    6.722903   5.253557   6.906293   5.077975   6.109045
    28  H    5.913167   5.120851   6.591349   5.086521   5.624945
    29  H    7.878037   6.777882   8.156864   5.904090   6.515246
    30  H    7.455105   5.898040   7.249701   4.675266   5.584152
    31  N    4.168461   3.181745   4.289682   2.509460   2.828795
    32  O    4.324953   3.100985   2.406145   2.076509   2.013518
    33  H    4.553887   2.966606   2.380231   2.348348   2.810320
                   11         12         13         14         15
    11  H    0.000000
    12  H    1.748039   0.000000
    13  H    2.538470   2.350442   0.000000
    14  H    3.059517   2.465857   1.759852   0.000000
    15  H    3.065594   2.535925   3.748502   2.531656   0.000000
    16  C    4.202665   4.544793   2.913197   2.511237   4.257283
    17  C    2.887124   4.047453   2.700217   3.356879   4.547642
    18  C    4.960355   5.218842   3.069798   3.280932   5.491731
    19  H    4.802322   5.381850   3.907505   3.471361   4.791052
    20  H    4.560588   4.541476   3.197114   2.195098   3.876189
    21  C    3.850227   4.772592   2.860064   3.998939   5.733152
    22  H    3.683869   4.959926   3.748489   4.132325   5.051144
    23  H    2.164417   3.645556   2.858443   3.671529   4.424348
    24  C    5.043226   5.697333   3.519915   4.274384   6.305505
    25  H    6.007417   6.183337   4.077251   4.049291   6.226123
    26  H    4.834322   4.786538   2.545191   2.936072   5.389085
    27  H    4.394592   5.529676   3.805809   5.035319   6.588425
    28  H    3.607560   4.267242   2.274331   3.767535   5.653564
    29  H    5.821338   6.370899   4.087301   5.021604   7.212286
    30  H    5.605910   6.438656   4.410123   4.956136   6.754549
    31  N    2.777640   3.399310   2.140338   2.064527   3.426362
    32  O    5.137585   5.708566   6.058602   4.958936   3.657001
    33  H    5.282109   6.080569   6.500655   5.594215   4.231112
                   16         17         18         19         20
    16  C    0.000000
    17  C    2.396400   0.000000
    18  C    1.535022   2.898787   0.000000
    19  H    1.100125   2.653516   2.160312   0.000000
    20  H    1.094913   3.338661   2.181156   1.760521   0.000000
    21  C    2.894351   1.536014   2.517241   3.281919   3.898917
    22  H    2.653827   1.099945   3.289612   2.433612   3.632752
    23  H    3.343067   1.093628   3.901956   3.637129   4.157903
    24  C    2.513483   2.517687   1.531846   2.779334   3.474382
    25  H    2.168959   3.881529   1.095443   2.476381   2.516914
    26  H    2.163725   3.330393   1.097612   3.065694   2.497160
    27  H    3.877254   2.169554   3.473889   4.075357   4.924086
    28  H    3.329623   2.164761   2.816571   3.986347   4.164318
    29  H    3.472227   3.476227   2.175154   3.790622   4.322876
    30  H    2.795553   2.801846   2.155517   2.610536   3.794419
    31  N    1.456634   1.457935   2.506051   2.074079   2.082112
    32  O    4.731857   5.059767   6.257470   4.383993   4.583350
    33  H    5.275258   5.218524   6.764927   4.855376   5.286808
                   21         22         23         24         25
    21  C    0.000000
    22  H    2.161872   0.000000
    23  H    2.176362   1.757546   0.000000
    24  C    1.531573   2.787029   3.473416   0.000000
    25  H    3.473215   4.083384   4.927158   2.175006   0.000000
    26  H    2.816407   3.990170   4.163470   2.163399   1.763351
    27  H    1.095383   2.478085   2.508721   2.175684   4.316486
    28  H    1.097473   3.066774   2.492784   2.161828   3.826237
    29  H    2.176083   3.798389   4.320458   1.094882   2.536944
    30  H    2.156423   2.621718   3.796286   1.098922   2.465866
    31  N    2.506108   2.073499   2.091362   2.946612   3.436606
    32  O    6.521020   4.737244   5.167098   6.822112   6.714341
    33  H    6.717937   4.788519   5.200276   7.142275   7.274669
                   26         27         28         29         30
    26  H    0.000000
    27  H    3.826582   0.000000
    28  H    2.672775   1.760524   0.000000
    29  H    2.480765   2.538864   2.478838   0.000000
    30  H    3.061849   2.469107   3.061364   1.760963   0.000000
    31  N    2.805749   3.436978   2.808930   3.940647   3.354566
    32  O    6.780958   7.132271   7.042881   7.909694   6.672960
    33  H    7.336116   7.200594   7.293297   8.236896   6.923683
                   31         32         33
    31  N    0.000000
    32  O    4.341299   0.000000
    33  H    4.746641   0.961137   0.000000
 Stoichiometry    C10H21NO
 Framework group  C1[X(C10H21NO)]
 Deg. of freedom    93
 Full point group                 C1      NOp   1
 Largest Abelian subgroup         C1      NOp   1
 Largest concise Abelian subgroup C1      NOp   1
                         Standard orientation:                         
 ---------------------------------------------------------------------
 Center     Atomic      Atomic             Coordinates (Angstroms)
 Number     Number       Type             X           Y           Z
 ---------------------------------------------------------------------
      1          6           0       -2.244040    1.120138    0.022389
      2          6           0       -2.623267   -0.277365    0.551476
      3          6           0       -2.281664   -1.476240   -0.351596
      4          6           0       -0.885982   -2.090436   -0.193670
      5          6           0        0.277317   -1.282591   -0.771818
      6          1           0       -3.002401   -2.273409   -0.136623
      7          1           0       -2.187724   -0.441763    1.544296
      8          1           0       -3.712194   -0.260794    0.680143
      9          1           0       -1.378197    1.520645    0.557585
     10          1           0       -1.956127    1.054325   -1.031564
     11          1           0       -0.710496   -2.312718    0.866500
     12          1           0       -0.874368   -3.061145   -0.704692
     13          1           0        1.179956   -1.921684   -0.781867
     14          1           0        0.047790   -1.066095   -1.822659
     15          1           0       -2.445134   -1.196030   -1.401077
     16          6           0        1.177746    0.988102   -0.922778
     17          6           0        1.112824   -0.100851    1.210927
     18          6           0        2.684493    0.737943   -1.075828
     19          1           0        1.023589    1.968377   -0.447833
     20          1           0        0.686828    1.032484   -1.900461
     21          6           0        2.618449   -0.401781    1.167644
     22          1           0        0.953041    0.861810    1.718501
     23          1           0        0.586835   -0.855085    1.802948
     24          6           0        3.343197    0.634225    0.303267
     25          1           0        3.139714    1.543682   -1.661964
     26          1           0        2.845055   -0.194618   -1.631977
     27          1           0        3.026651   -0.412668    2.184069
     28          1           0        2.778852   -1.404148    0.750539
     29          1           0        4.405232    0.385945    0.207313
     30          1           0        3.289936    1.613875    0.798322
     31          7           0        0.497038   -0.008647   -0.107359
     32          8           0       -3.329528    2.034329    0.067353
     33          1           0       -3.614325    2.098047    0.983112
 ---------------------------------------------------------------------
 Rotational constants (GHZ):      1.4041162      0.5258347      0.4558602
 Standard basis: 6-31G(d,p) (6D, 7F)
 There are   285 symmetry adapted cartesian basis functions of A   symmetry.
 There are   285 symmetry adapted basis functions of A   symmetry.
   285 basis functions,   483 primitive gaussians,   285 cartesian basis functions
    48 alpha electrons       48 beta electrons
       nuclear repulsion energy       787.2998648825 Hartrees.
 NAtoms=   33 NActive=   33 NUniq=   33 SFac= 1.00D+00 NAtFMM=   60 NAOKFM=F Big=F
 Integral buffers will be    131072 words long.
 Raffenetti 2 integral format.
 Two-electron integral symmetry is turned on.
 Nuclear repulsion after empirical dispersion term =      787.2707836830 Hartrees.
 One-electron integrals computed using PRISM.
 NBasis=   285 RedAO= T EigKep=  3.37D-03  NBF=   285
 NBsUse=   285 1.00D-06 EigRej= -1.00D+00 NBFU=   285
 Initial guess from the checkpoint file:  "asu-add-wb97xd.chk"
 B after Tr=    -0.000000    0.000000   -0.000000
         Rot=    0.999952    0.009185   -0.000242   -0.003373 Ang=   1.12 deg.
 ExpMin= 1.61D-01 ExpMax= 5.48D+03 ExpMxC= 8.25D+02 IAcc=1 IRadAn=         1 AccDes= 0.00D+00
 Harris functional with IExCor= 4639 and IRadAn=       1 diagonalized for initial guess.
 HarFok:  IExCor= 4639 AccDes= 0.00D+00 IRadAn=         1 IDoV= 1 UseB2=F ITyADJ=14
 ICtDFT=  3500011 ScaDFX=  1.000000  1.000000  1.000000  1.000000
 FoFCou: FMM=F IPFlag=           0 FMFlag=      100000 FMFlg1=           0
         NFxFlg=           0 DoJE=T BraDBF=F KetDBF=T FulRan=T
         wScrn=  0.000000 ICntrl=     500 IOpCl=  0 I1Cent=   200000004 NGrid=           0
         NMat0=    1 NMatS0=      1 NMatT0=    0 NMatD0=    1 NMtDS0=    0 NMtDT0=    0
 Petite list used in FoFCou.
 Requested convergence on RMS density matrix=1.00D-08 within 128 cycles.
 Requested convergence on MAX density matrix=1.00D-06.
 Requested convergence on             energy=1.00D-06.
 No special actions if energy rises.
 Integral accuracy reduced to 1.0D-05 until final iterations.
 Initial convergence to 1.0D-05 achieved.  Increase integral accuracy.
 SCF Done:  E(RwB97XD) =  -523.550816434     A.U. after   12 cycles
            NFock= 12  Conv=0.30D-08     -V/T= 2.0095
 Calling FoFJK, ICntrl=      2127 FMM=F ISym2X=0 I1Cent= 0 IOpClX= 0 NMat=1 NMatS=1 NMatT=0.
 ***** Axes restored to original set *****
 -------------------------------------------------------------------
 Center     Atomic                   Forces (Hartrees/Bohr)
 Number     Number              X              Y              Z
 -------------------------------------------------------------------
      1        6           0.000606120   -0.000537499   -0.000740610
      2        6           0.000445162   -0.000628340   -0.001288402
      3        6          -0.000406256    0.000457876    0.001470825
      4        6          -0.000180487   -0.001128152   -0.000268232
      5        6          -0.000857901    0.000073227   -0.000863331
      6        1           0.000428155    0.000047215   -0.000118820
      7        1           0.000220275    0.000657729    0.000443339
      8        1          -0.000127125   -0.000064149   -0.000020408
      9        1          -0.001104166    0.000012986    0.000580320
     10        1           0.000742637    0.000023519    0.000597831
     11        1          -0.000360397   -0.000141656    0.000291347
     12        1           0.000163852    0.000366547    0.000000678
     13        1           0.000367845    0.000061858   -0.000418969
     14        1          -0.000328122   -0.000060824    0.000060507
     15        1          -0.000198797    0.000249179   -0.000252812
     16        6          -0.000289658   -0.000683414   -0.000005233
     17        6          -0.000837791    0.000484719    0.000181044
     18        6           0.000542610   -0.000198430    0.000207319
     19        1          -0.000199730    0.000109165   -0.000094258
     20        1           0.000053304   -0.000219077    0.000005105
     21        6           0.000339903    0.000036270    0.000224766
     22        1          -0.000237577   -0.000051075   -0.000149946
     23        1           0.000127528    0.000320643   -0.000191964
     24        6          -0.000245839   -0.000049021   -0.000223270
     25        1           0.000006729   -0.000056068   -0.000170531
     26        1          -0.000048814   -0.000108002    0.000010794
     27        1           0.000054627    0.000163808   -0.000080793
     28        1          -0.000322464    0.000042427    0.000276485
     29        1          -0.000032824    0.000001354    0.000088505
     30        1           0.000079806    0.000053169    0.000030566
     31        7           0.001142200    0.000543142    0.000662011
     32        8           0.000699945    0.000870321   -0.000827926
     33        1          -0.000242750   -0.000649449    0.000584064
 -------------------------------------------------------------------
 Cartesian Forces:  Max     0.001470825 RMS     0.000458563

 GradGradGradGradGradGradGradGradGradGradGradGradGradGradGradGradGradGrad
 Berny optimization.
 Using GEDIIS/GDIIS optimizer.
 FormGI is forming the generalized inverse of G from B-inverse, IUseBI=4.
 Internal  Forces:  Max     0.002684807 RMS     0.000424953
 Search for a local minimum.
 Step number   7 out of a maximum of  198
 All quantities printed in internal units (Hartrees-Bohrs-Radians)
 Mixed Optimization -- En-DIIS/RFO-DIIS
 Update second derivatives using D2CorX and points    6    7
 DE= -7.17D-04 DEPred=-6.93D-04 R= 1.03D+00
 TightC=F SS=  1.41D+00  RLast= 4.25D-01 DXNew= 2.8411D+00 1.2735D+00
 Trust test= 1.03D+00 RLast= 4.25D-01 DXMaxT set to 1.69D+00
 ITU=  1  1  1  1  1  0  0
 Use linear search instead of GDIIS.
     Eigenvalues ---    0.00242   0.00330   0.00437   0.00487   0.00513
     Eigenvalues ---    0.00612   0.00669   0.00878   0.01312   0.01957
     Eigenvalues ---    0.02100   0.02995   0.03130   0.03236   0.03506
     Eigenvalues ---    0.03950   0.04113   0.04189   0.04342   0.04694
     Eigenvalues ---    0.04793   0.04876   0.04935   0.05052   0.05099
     Eigenvalues ---    0.05468   0.05535   0.05805   0.05832   0.06136
     Eigenvalues ---    0.06732   0.07805   0.07951   0.07995   0.08006
     Eigenvalues ---    0.09013   0.09066   0.09112   0.09204   0.09292
     Eigenvalues ---    0.09503   0.09634   0.11989   0.12027   0.12393
     Eigenvalues ---    0.12577   0.12716   0.13013   0.13426   0.13888
     Eigenvalues ---    0.15168   0.15469   0.16155   0.17953   0.19508
     Eigenvalues ---    0.21477   0.21969   0.22322   0.24496   0.27986
     Eigenvalues ---    0.28502   0.28645   0.29172   0.29414   0.29696
     Eigenvalues ---    0.30120   0.30144   0.30365   0.30607   0.33820
     Eigenvalues ---    0.34044   0.34096   0.34208   0.34240   0.34260
     Eigenvalues ---    0.34298   0.34340   0.34348   0.34366   0.34428
     Eigenvalues ---    0.34431   0.34455   0.34546   0.34579   0.34765
     Eigenvalues ---    0.34839   0.34920   0.35372   0.37234   0.37934
     Eigenvalues ---    0.40991   0.55572   3.68721
 RFO step:  Lambda=-3.07554672D-04 EMin= 2.41713157D-03
 Quartic linear search produced a step of  0.12842.
 Iteration  1 RMS(Cart)=  0.03100257 RMS(Int)=  0.00074048
 Iteration  2 RMS(Cart)=  0.00083828 RMS(Int)=  0.00001546
 Iteration  3 RMS(Cart)=  0.00000028 RMS(Int)=  0.00001546
 Variable       Old X    -DE/DX   Delta X   Delta X   Delta X     New X
                                 (Linear)    (Quad)   (Total)
    R1        2.91334   0.00051  -0.00052   0.00019  -0.00033   2.91301
    R2        2.06709   0.00106   0.00083   0.00262   0.00345   2.07054
    R3        2.06840  -0.00050  -0.00023  -0.00197  -0.00219   2.06621
    R4        2.68318   0.00040  -0.00011   0.00110   0.00100   2.68417
    R5        2.90891   0.00007   0.00039   0.00061   0.00100   2.90991
    R6        2.07217   0.00057   0.00030   0.00175   0.00205   2.07423
    R7        2.07233  -0.00013  -0.00006  -0.00097  -0.00103   2.07130
    R8        2.89696   0.00102  -0.00006   0.00307   0.00301   2.89997
    R9        2.07108   0.00018  -0.00055  -0.00009  -0.00064   2.07045
   R10        2.07582  -0.00014   0.00035  -0.00012   0.00023   2.07605
   R11        2.89081  -0.00031   0.00010  -0.00086  -0.00076   2.89005
   R12        2.07368   0.00017   0.00003   0.00043   0.00046   2.07414
   R13        2.07316  -0.00003  -0.00004  -0.00025  -0.00029   2.07286
   R14        2.09009  -0.00032  -0.00008  -0.00138  -0.00146   2.08863
   R15        2.07338  -0.00010  -0.00011  -0.00060  -0.00071   2.07268
   R16        2.74675   0.00072  -0.00004   0.00370   0.00366   2.75041
   R17        2.90077  -0.00018  -0.00004  -0.00138  -0.00141   2.89936
   R18        2.07893  -0.00020  -0.00012  -0.00082  -0.00095   2.07799
   R19        2.06909   0.00014  -0.00004   0.00026   0.00022   2.06931
   R20        2.75264   0.00071  -0.00037   0.00402   0.00364   2.75628
   R21        2.90265  -0.00007   0.00017   0.00038   0.00054   2.90319
   R22        2.07859  -0.00025  -0.00021  -0.00111  -0.00132   2.07728
   R23        2.06666   0.00036   0.00002   0.00100   0.00102   2.06768
   R24        2.75510   0.00071   0.00018   0.00466   0.00483   2.75992
   R25        2.89477   0.00044  -0.00018   0.00048   0.00032   2.89509
   R26        2.07009   0.00001   0.00010  -0.00003   0.00007   2.07016
   R27        2.07419   0.00001   0.00000   0.00003   0.00004   2.07422
   R28        2.89425   0.00038  -0.00022   0.00032   0.00011   2.89436
   R29        2.06997   0.00001   0.00011  -0.00003   0.00008   2.07005
   R30        2.07392  -0.00004  -0.00005  -0.00021  -0.00026   2.07366
   R31        2.06903   0.00004   0.00005   0.00005   0.00010   2.06913
   R32        2.07666   0.00006  -0.00005   0.00013   0.00008   2.07675
   R33        1.81629  -0.00024   0.00022  -0.00024  -0.00001   1.81627
    A1        1.93767  -0.00024  -0.00156  -0.00328  -0.00485   1.93282
    A2        1.91841   0.00063   0.00152   0.00376   0.00529   1.92370
    A3        1.96570  -0.00044  -0.00157  -0.00352  -0.00509   1.96061
    A4        1.85973  -0.00012   0.00130   0.00060   0.00191   1.86164
    A5        1.93253   0.00049   0.00062   0.00589   0.00648   1.93901
    A6        1.84450  -0.00030  -0.00000  -0.00315  -0.00314   1.84136
    A7        2.03764   0.00093  -0.00087   0.00419   0.00329   2.04093
    A8        1.92722  -0.00005  -0.00178  -0.00331  -0.00513   1.92209
    A9        1.84505  -0.00053   0.00073  -0.00309  -0.00240   1.84264
   A10        1.90314  -0.00030  -0.00119  -0.00236  -0.00357   1.89957
   A11        1.87650  -0.00012   0.00329   0.00557   0.00886   1.88535
   A12        1.86548  -0.00000   0.00026  -0.00111  -0.00084   1.86464
   A13        2.04164   0.00268  -0.00049   0.00429   0.00379   2.04543
   A14        1.88124  -0.00089  -0.00068  -0.00072  -0.00142   1.87982
   A15        1.90583  -0.00071   0.00143  -0.00063   0.00080   1.90663
   A16        1.86199  -0.00069   0.00004   0.00348   0.00352   1.86550
   A17        1.91358  -0.00084  -0.00032  -0.00512  -0.00544   1.90814
   A18        1.84947   0.00025   0.00002  -0.00165  -0.00162   1.84785
   A19        2.02842   0.00180  -0.00028   0.00117   0.00086   2.02928
   A20        1.90316   0.00001  -0.00034  -0.00125  -0.00162   1.90154
   A21        1.89247  -0.00098   0.00007   0.00170   0.00175   1.89422
   A22        1.92889  -0.00117  -0.00078  -0.00935  -0.01014   1.91876
   A23        1.85789   0.00001   0.00105   0.00646   0.00751   1.86540
   A24        1.84326   0.00021   0.00042   0.00183   0.00228   1.84553
   A25        1.89536   0.00019   0.00023   0.00170   0.00193   1.89729
   A26        1.88293   0.00067  -0.00000   0.00406   0.00407   1.88700
   A27        1.98781  -0.00163  -0.00020  -0.01037  -0.01057   1.97724
   A28        1.85047  -0.00037   0.00003  -0.00044  -0.00043   1.85004
   A29        1.96842   0.00061  -0.00024   0.00273   0.00249   1.97091
   A30        1.87183   0.00063   0.00020   0.00312   0.00333   1.87516
   A31        1.90266  -0.00015   0.00021  -0.00254  -0.00232   1.90034
   A32        1.93658  -0.00006  -0.00003   0.00038   0.00036   1.93694
   A33        1.98560   0.00018   0.00041   0.00338   0.00374   1.98934
   A34        1.86142   0.00005   0.00027  -0.00009   0.00018   1.86160
   A35        1.87819  -0.00016  -0.00039  -0.00314  -0.00352   1.87467
   A36        1.89449   0.00012  -0.00048   0.00168   0.00121   1.89570
   A37        1.90377  -0.00037  -0.00013  -0.00337  -0.00348   1.90029
   A38        1.93005   0.00025  -0.00033   0.00120   0.00089   1.93094
   A39        1.98332   0.00023   0.00043   0.00490   0.00525   1.98857
   A40        1.85867   0.00006   0.00049   0.00048   0.00096   1.85964
   A41        1.87606  -0.00003   0.00003  -0.00256  -0.00251   1.87356
   A42        1.90706  -0.00017  -0.00046  -0.00103  -0.00147   1.90558
   A43        1.92129  -0.00012  -0.00034  -0.00076  -0.00113   1.92016
   A44        1.91919  -0.00006   0.00037  -0.00083  -0.00046   1.91873
   A45        1.90982   0.00013  -0.00022   0.00059   0.00038   1.91020
   A46        1.93138   0.00017   0.00016   0.00159   0.00176   1.93314
   A47        1.91318  -0.00002  -0.00012   0.00029   0.00017   1.91335
   A48        1.86819  -0.00009   0.00016  -0.00086  -0.00071   1.86748
   A49        1.92540  -0.00021  -0.00016   0.00143   0.00124   1.92665
   A50        1.91887  -0.00010   0.00030  -0.00273  -0.00242   1.91645
   A51        1.91019   0.00031  -0.00016   0.00320   0.00304   1.91323
   A52        1.93272   0.00023   0.00019   0.00124   0.00145   1.93416
   A53        1.91151  -0.00007  -0.00004  -0.00075  -0.00080   1.91071
   A54        1.86410  -0.00015  -0.00013  -0.00247  -0.00260   1.86150
   A55        1.92881   0.00033  -0.00036   0.00003  -0.00035   1.92846
   A56        1.93217  -0.00000   0.00025   0.00093   0.00120   1.93337
   A57        1.90114  -0.00016  -0.00028  -0.00074  -0.00102   1.90012
   A58        1.93379  -0.00013   0.00028   0.00036   0.00065   1.93444
   A59        1.90269  -0.00011  -0.00000  -0.00052  -0.00052   1.90217
   A60        1.86361   0.00005   0.00011  -0.00011  -0.00000   1.86361
   A61        1.99817   0.00055  -0.00047   0.00564   0.00519   2.00335
   A62        2.00619  -0.00050  -0.00173  -0.00325  -0.00498   2.00121
   A63        1.93058  -0.00008  -0.00054   0.00557   0.00495   1.93553
   A64        1.87485  -0.00009   0.00025  -0.00070  -0.00044   1.87440
    D1       -1.85672   0.00016   0.00171   0.03463   0.03634  -1.82038
    D2        0.32975   0.00045  -0.00232   0.03186   0.02956   0.35931
    D3        2.34139   0.00013  -0.00248   0.02726   0.02480   2.36619
    D4        0.19646   0.00026   0.00331   0.03571   0.03901   0.23547
    D5        2.38294   0.00055  -0.00072   0.03294   0.03223   2.41517
    D6       -1.88861   0.00023  -0.00088   0.02835   0.02748  -1.86114
    D7        2.24806   0.00003   0.00334   0.03204   0.03536   2.28342
    D8       -1.84865   0.00032  -0.00069   0.02927   0.02858  -1.82008
    D9        0.16298   0.00000  -0.00085   0.02468   0.02382   0.18681
   D10        1.02793   0.00030   0.01325   0.06479   0.07802   1.10596
   D11       -1.15328   0.00057   0.01604   0.06721   0.08326  -1.07002
   D12        3.12273   0.00063   0.01422   0.06537   0.07960  -3.08085
   D13        1.53361   0.00043   0.00471   0.00136   0.00607   1.53968
   D14       -2.65330   0.00063   0.00390   0.00820   0.01210  -2.64121
   D15       -0.65171   0.00009   0.00431   0.00555   0.00985  -0.64186
   D16       -0.66491   0.00003   0.00898   0.00464   0.01361  -0.65130
   D17        1.43135   0.00023   0.00817   0.01148   0.01964   1.45100
   D18       -2.85024  -0.00031   0.00857   0.00883   0.01740  -2.83284
   D19       -2.68144   0.00025   0.00753   0.00418   0.01173  -2.66971
   D20       -0.58517   0.00045   0.00672   0.01103   0.01776  -0.56741
   D21        1.41642  -0.00009   0.00712   0.00838   0.01551   1.43193
   D22       -1.29041   0.00022  -0.01139   0.00641  -0.00497  -1.29538
   D23        0.90318   0.00002  -0.01298  -0.00645  -0.01943   0.88375
   D24        2.90203  -0.00025  -0.01262  -0.00404  -0.01666   2.88537
   D25        2.88632   0.00015  -0.01021   0.00188  -0.00834   2.87798
   D26       -1.20327  -0.00004  -0.01180  -0.01099  -0.02280  -1.22607
   D27        0.79558  -0.00031  -0.01145  -0.00858  -0.02003   0.77555
   D28        0.89103   0.00064  -0.01010   0.00448  -0.00563   0.88541
   D29        3.08462   0.00044  -0.01169  -0.00839  -0.02008   3.06454
   D30       -1.19972   0.00017  -0.01134  -0.00598  -0.01731  -1.21703
   D31       -2.93784   0.00030  -0.00004  -0.01054  -0.01058  -2.94842
   D32       -0.93953   0.00031   0.00010  -0.00810  -0.00799  -0.94752
   D33        1.13616   0.00056   0.00023  -0.00777  -0.00754   1.12862
   D34        1.16482  -0.00014   0.00134  -0.00170  -0.00038   1.16444
   D35       -3.12006  -0.00013   0.00148   0.00074   0.00221  -3.11785
   D36       -1.04437   0.00012   0.00161   0.00106   0.00266  -1.04171
   D37       -0.82852   0.00019   0.00065  -0.00276  -0.00209  -0.83061
   D38        1.16978   0.00020   0.00080  -0.00032   0.00050   1.17029
   D39       -3.03771   0.00045   0.00093   0.00000   0.00095  -3.03676
   D40       -2.72357  -0.00032   0.00778  -0.00600   0.00175  -2.72182
   D41        1.29622  -0.00025   0.01079  -0.01658  -0.00577   1.29046
   D42        1.38916   0.00025   0.00782  -0.00216   0.00564   1.39480
   D43       -0.87423   0.00032   0.01083  -0.01273  -0.00188  -0.87611
   D44       -0.64157  -0.00004   0.00780  -0.00507   0.00270  -0.63888
   D45       -2.90496   0.00004   0.01080  -0.01565  -0.00483  -2.90979
   D46        1.12864   0.00001  -0.00101  -0.00155  -0.00255   1.12608
   D47       -1.00365  -0.00007  -0.00123  -0.00248  -0.00372  -1.00737
   D48       -3.05093  -0.00001  -0.00151  -0.00130  -0.00281  -3.05374
   D49       -3.10964  -0.00006  -0.00057  -0.00297  -0.00353  -3.11317
   D50        1.04126  -0.00014  -0.00079  -0.00391  -0.00470   1.03656
   D51       -1.00602  -0.00007  -0.00107  -0.00272  -0.00379  -1.00981
   D52       -0.96742   0.00020  -0.00093   0.00204   0.00113  -0.96629
   D53       -3.09971   0.00011  -0.00115   0.00110  -0.00003  -3.09975
   D54        1.13619   0.00018  -0.00142   0.00229   0.00087   1.13706
   D55       -1.31954  -0.00002   0.00326  -0.02183  -0.01859  -1.33814
   D56        0.98073  -0.00031  -0.00019  -0.01604  -0.01624   0.96449
   D57        2.85383   0.00017   0.00301  -0.01856  -0.01555   2.83828
   D58       -1.12909  -0.00012  -0.00044  -0.01277  -0.01320  -1.14229
   D59        0.84560   0.00013   0.00315  -0.01768  -0.01455   0.83105
   D60       -3.13732  -0.00016  -0.00030  -0.01190  -0.01220   3.13367
   D61       -1.13226  -0.00002  -0.00018  -0.00939  -0.00958  -1.14183
   D62        1.00422   0.00006   0.00016  -0.00871  -0.00855   0.99567
   D63        3.04657   0.00001   0.00007  -0.01141  -0.01133   3.03524
   D64        3.11248  -0.00002  -0.00051  -0.00867  -0.00919   3.10329
   D65       -1.03423   0.00006  -0.00017  -0.00799  -0.00816  -1.04239
   D66        1.00812   0.00001  -0.00025  -0.01068  -0.01094   0.99719
   D67        0.96040  -0.00016   0.00004  -0.01184  -0.01181   0.94859
   D68        3.09688  -0.00008   0.00039  -0.01116  -0.01079   3.08610
   D69       -1.14395  -0.00014   0.00030  -0.01385  -0.01356  -1.15752
   D70        1.32078   0.00052  -0.00217   0.03171   0.02955   1.35033
   D71       -0.97534   0.00027   0.00067   0.02127   0.02195  -0.95339
   D72       -2.85411   0.00019  -0.00205   0.02875   0.02670  -2.82741
   D73        1.13296  -0.00007   0.00079   0.01832   0.01910   1.15206
   D74       -0.84381   0.00015  -0.00169   0.02742   0.02574  -0.81807
   D75       -3.13993  -0.00010   0.00115   0.01699   0.01814  -3.12179
   D76        0.92296   0.00004   0.00094   0.00760   0.00854   0.93150
   D77        3.07218   0.00010   0.00123   0.00873   0.00996   3.08214
   D78       -1.16691   0.00007   0.00134   0.00869   0.01003  -1.15688
   D79        3.04801  -0.00001   0.00128   0.00710   0.00838   3.05640
   D80       -1.08595   0.00005   0.00157   0.00823   0.00980  -1.07615
   D81        0.95815   0.00002   0.00168   0.00819   0.00987   0.96802
   D82       -1.17863  -0.00003   0.00150   0.00717   0.00868  -1.16995
   D83        0.97059   0.00003   0.00179   0.00830   0.01009   0.98068
   D84        3.01468   0.00000   0.00190   0.00826   0.01017   3.02485
   D85       -0.92149  -0.00001  -0.00060  -0.00314  -0.00373  -0.92521
   D86       -3.06976  -0.00014  -0.00087  -0.00460  -0.00546  -3.07522
   D87        1.16745  -0.00007  -0.00117  -0.00436  -0.00552   1.16193
   D88       -3.04980   0.00011  -0.00100  -0.00149  -0.00249  -3.05230
   D89        1.08510  -0.00003  -0.00128  -0.00295  -0.00422   1.08088
   D90       -0.96087   0.00005  -0.00157  -0.00271  -0.00429  -0.96516
   D91        1.18208   0.00020  -0.00093   0.00125   0.00032   1.18240
   D92       -0.96620   0.00006  -0.00120  -0.00021  -0.00141  -0.96761
   D93       -3.01217   0.00014  -0.00149   0.00003  -0.00147  -3.01365
         Item               Value     Threshold  Converged?
 Maximum Force            0.002685     0.000450     NO 
 RMS     Force            0.000425     0.000300     NO 
 Maximum Displacement     0.216679     0.001800     NO 
 RMS     Displacement     0.031046     0.001200     NO 
 Predicted change in Energy=-1.741190D-04
 GradGradGradGradGradGradGradGradGradGradGradGradGradGradGradGradGradGrad

                          Input orientation:                          
 ---------------------------------------------------------------------
 Center     Atomic      Atomic             Coordinates (Angstroms)
 Number     Number       Type             X           Y           Z
 ---------------------------------------------------------------------
      1          6           0        0.913185    1.429993    1.179357
      2          6           0        0.471498    2.722295    0.464452
      3          6           0       -0.368644    2.559064   -0.815654
      4          6           0       -1.891173    2.465205   -0.648079
      5          6           0       -2.431453    1.144384   -0.098142
      6          1           0       -0.171824    3.425890   -1.456193
      7          1           0       -0.069286    3.374208    1.162564
      8          1           0        1.398579    3.242590    0.197594
      9          1           0        0.311467    1.259102    2.078941
     10          1           0        0.756469    0.565560    0.528434
     11          1           0       -2.232892    3.299160   -0.021624
     12          1           0       -2.359809    2.617664   -1.628055
     13          1           0       -3.530464    1.134789   -0.215094
     14          1           0       -2.053087    0.331622   -0.730010
     15          1           0       -0.009806    1.684347   -1.375141
     16          6           0       -2.006472   -0.539313    1.636815
     17          6           0       -2.667949    1.679095    2.285842
     18          6           0       -3.402670   -1.105541    1.926664
     19          1           0       -1.385937   -0.643573    2.538613
     20          1           0       -1.508683   -1.109526    0.845514
     21          6           0       -4.093651    1.213732    2.619053
     22          1           0       -2.054562    1.626152    3.196500
     23          1           0       -2.668112    2.726884    1.970662
     24          6           0       -4.094345   -0.267955    3.006990
     25          1           0       -3.323699   -2.152738    2.238458
     26          1           0       -4.001906   -1.088805    1.007191
     27          1           0       -4.505187    1.828005    3.427300
     28          1           0       -4.743433    1.364077    1.747660
     29          1           0       -5.114893   -0.624554    3.180784
     30          1           0       -3.550150   -0.389873    3.953941
     31          7           0       -2.004097    0.871346    1.266101
     32          8           0        2.300455    1.429006    1.484362
     33          1           0        2.459434    2.148268    2.101741
 ---------------------------------------------------------------------
                    Distance matrix (angstroms):
                    1          2          3          4          5
     1  C    0.000000
     2  C    1.541500   0.000000
     3  C    2.626396   1.539856   0.000000
     4  C    3.503656   2.624126   1.534596   0.000000
     5  C    3.591682   3.351633   2.602176   1.529346   0.000000
     6  H    3.479508   2.144245   1.095635   2.128879   3.486473
     7  H    2.178418   1.097633   2.160421   2.724698   3.484440
     8  H    2.117776   1.096083   2.148711   3.484531   4.377108
     9  H    1.095682   2.184747   3.245171   3.707147   3.503778
    10  H    1.093391   2.176421   2.654527   3.464511   3.300073
    11  H    3.851486   2.807627   2.157231   1.097588   2.165258
    12  H    4.472652   3.522192   2.151317   1.096913   2.125163
    13  H    4.666653   4.358630   3.519422   2.155170   1.105258
    14  H    3.694708   3.676355   2.793954   2.141285   1.096813
    15  H    2.728015   2.166355   1.098599   2.162846   2.790459
    16  C    3.551314   4.260617   4.277502   3.776395   2.454693
    17  C    3.756445   3.776487   3.959852   3.135162   2.454634
    18  C    5.061028   5.639111   5.491353   4.654476   3.178878
    19  H    3.381304   4.368213   4.747934   4.480487   3.352965
    20  H    3.525060   4.330032   4.185418   3.893048   2.611916
    21  C    5.214202   5.268648   5.242405   4.134155   3.186042
    22  H    3.593726   3.878994   4.450846   3.938463   3.350942
    23  H    3.890216   3.482218   3.616528   2.744068   2.615390
    24  C    5.594517   6.021048   6.040322   5.067904   3.794964
    25  H    5.648791   6.427797   6.345158   5.631130   4.138456
    26  H    5.525586   5.901728   5.461713   4.452651   2.945372
    27  H    5.879661   5.860513   5.970602   4.883421   4.146860
    28  H    5.685476   5.539575   5.209352   3.884255   2.966564
    29  H    6.675672   7.056035   6.973795   5.882106   4.591443
    30  H    5.561617   6.167315   6.447267   5.664120   4.474909
    31  N    2.971556   3.193310   3.139555   2.493435   1.455452
    32  O    1.420404   2.461279   3.700162   4.815678   4.997627
    33  H    1.938453   2.638581   4.083868   5.156524   5.456010
                    6          7          8          9         10
     6  H    0.000000
     7  H    2.621273   0.000000
     8  H    2.287963   1.761567   0.000000
     9  H    4.174412   2.336321   2.942024   0.000000
    10  H    3.603049   2.995412   2.772769   1.755875   0.000000
    11  H    2.514369   2.467614   3.638521   3.879172   4.087959
    12  H    2.338813   3.688686   4.224808   4.766888   4.309613
    13  H    4.250874   4.346572   5.376672   4.476436   4.388012
    14  H    3.693370   4.095684   4.609575   3.787022   3.087396
    15  H    1.750940   3.049445   2.623959   3.494958   2.337191
    16  C    5.353080   4.392408   5.288527   2.966920   3.175389
    17  C    4.825428   3.299729   4.831350   3.015978   4.006879
    18  C    6.512754   5.635907   6.704321   4.405626   4.695324
    19  H    5.830358   4.446307   5.323173   2.590879   3.176905
    20  H    5.258807   4.719773   5.273793   3.231824   2.835025
    21  C    6.073055   4.794218   6.335954   4.438338   5.321135
    22  H    5.332102   3.336752   4.850824   2.642302   4.018124
    23  H    4.296905   2.797489   4.466285   3.323252   4.298732
    24  C    6.996475   5.733092   7.098510   4.754404   5.510751
    25  H    7.396341   6.503529   7.454838   4.988039   5.192408
    26  H    6.412508   5.950472   6.970055   5.026579   5.060461
    27  H    6.721590   5.215073   6.876518   5.034072   6.138584
    28  H    5.951080   5.121583   6.607256   5.066832   5.689733
    29  H    7.895669   6.746959   8.141225   5.848727   6.551658
    30  H    7.432542   5.837508   7.196864   4.598569   5.585152
    31  N    4.158582   3.165206   4.282839   2.484533   2.873740
    32  O    4.329731   3.082700   2.399633   2.082898   2.010778
    33  H    4.605946   2.963007   2.439002   2.324844   2.807196
                   11         12         13         14         15
    11  H    0.000000
    12  H    1.749618   0.000000
    13  H    2.530934   2.359197   0.000000
    14  H    3.056210   2.475187   1.758652   0.000000
    15  H    3.062963   2.541174   3.747367   2.533981   0.000000
    16  C    4.187548   4.555296   2.924847   2.522411   4.243020
    17  C    2.852768   4.036638   2.700904   3.359926   4.524218
    18  C    4.956370   5.252223   3.102022   3.308282   5.495173
    19  H    4.776745   5.380076   3.917201   3.475628   4.757145
    20  H    4.551145   4.553560   3.201474   2.203534   3.870875
    21  C    3.845076   4.797411   2.890640   4.019731   5.731741
    22  H    3.631402   4.934835   3.749493   4.134403   5.008425
    23  H    2.118046   3.613549   2.838300   3.661852   4.398622
    24  C    5.036051   5.728791   3.559139   4.300162   6.300636
    25  H    6.001752   6.215766   4.107372   4.074102   6.226011
    26  H    4.841705   4.835175   2.580816   2.972100   5.413201
    27  H    4.384369   5.548226   3.833753   5.053234   6.579706
    28  H    3.630114   4.318402   2.318679   3.800365   5.679937
    29  H    5.827253   6.420856   4.139770   5.057988   7.221454
    30  H    5.581151   6.451423   4.439125   4.970025   6.725738
    31  N    2.757692   3.398867   2.143160   2.068371   3.407980
    32  O    5.129981   5.728709   6.080652   5.006098   3.685005
    33  H    5.277420   6.112023   6.501826   5.628665   4.289648
                   16         17         18         19         20
    16  C    0.000000
    17  C    2.404188   0.000000
    18  C    1.534273   2.902244   0.000000
    19  H    1.099625   2.665002   2.157569   0.000000
    20  H    1.095032   3.345870   2.180846   1.760330   0.000000
    21  C    2.897287   1.536300   2.517118   3.284474   3.901926
    22  H    2.669113   1.099247   3.300306   2.455916   3.648157
    23  H    3.349218   1.094167   3.902434   3.650551   4.162725
    24  C    2.512016   2.519059   1.532014   2.774155   3.473596
    25  H    2.167995   3.887827   1.095479   2.474388   2.514531
    26  H    2.163359   3.328012   1.097631   3.063784   2.498545
    27  H    3.879897   2.168074   3.474643   4.077767   4.926839
    28  H    3.335586   2.167143   2.815795   3.991120   4.170874
    29  H    3.471799   3.477823   2.176206   3.783894   4.323591
    30  H    2.788252   2.800261   2.154943   2.598333   3.787850
    31  N    1.458559   1.460489   2.510066   2.072773   2.084750
    32  O    4.737841   5.038844   6.256612   4.358499   4.621883
    33  H    5.232932   5.152094   6.706877   4.772015   5.285573
                   21         22         23         24         25
    21  C    0.000000
    22  H    2.159032   0.000000
    23  H    2.177660   1.758049   0.000000
    24  C    1.531630   2.790030   3.475223   0.000000
    25  H    3.474306   4.099825   4.930743   2.176453   0.000000
    26  H    2.812151   3.994523   4.155330   2.163685   1.762934
    27  H    1.095425   2.469732   2.510901   2.176809   4.319210
    28  H    1.097335   3.065591   2.492775   2.161193   3.824201
    29  H    2.176643   3.798888   4.322415   1.094937   2.536080
    30  H    2.156124   2.621995   3.798100   1.098967   2.470194
    31  N    2.512756   2.073335   2.092927   2.949209   3.439755
    32  O    6.497573   4.683637   5.158258   6.789074   6.710340
    33  H    6.639571   4.674106   5.161755   7.043410   7.208467
                   26         27         28         29         30
    26  H    0.000000
    27  H    3.823349   0.000000
    28  H    2.667356   1.758744   0.000000
    29  H    2.485715   2.539204   2.479210   0.000000
    30  H    3.062013   2.471523   3.060709   1.761041   0.000000
    31  N    2.810777   3.441137   2.824649   3.947250   3.347452
    32  O    6.803441   7.088791   7.049106   7.879235   6.605809
    33  H    7.309282   7.096874   7.254077   8.137771   6.781439
                   31         32         33
    31  N    0.000000
    32  O    4.346008   0.000000
    33  H    4.717196   0.961130   0.000000
 Stoichiometry    C10H21NO
 Framework group  C1[X(C10H21NO)]
 Deg. of freedom    93
 Full point group                 C1      NOp   1
 Largest Abelian subgroup         C1      NOp   1
 Largest concise Abelian subgroup C1      NOp   1
                         Standard orientation:                         
 ---------------------------------------------------------------------
 Center     Atomic      Atomic             Coordinates (Angstroms)
 Number     Number       Type             X           Y           Z
 ---------------------------------------------------------------------
      1          6           0       -2.238116    1.128799   -0.006158
      2          6           0       -2.617860   -0.259104    0.546779
      3          6           0       -2.283469   -1.476563   -0.334773
      4          6           0       -0.891946   -2.101850   -0.168446
      5          6           0        0.277772   -1.319068   -0.766704
      6          1           0       -3.014022   -2.261508   -0.109897
      7          1           0       -2.170576   -0.405968    1.538327
      8          1           0       -3.704276   -0.231888    0.689458
      9          1           0       -1.345918    1.516537    0.497986
     10          1           0       -1.991656    1.057648   -1.069030
     11          1           0       -0.710537   -2.289314    0.897691
     12          1           0       -0.893464   -3.088373   -0.648015
     13          1           0        1.176674   -1.962083   -0.756691
     14          1           0        0.054957   -1.127373   -1.823399
     15          1           0       -2.440171   -1.213556   -1.389852
     16          6           0        1.180023    0.956102   -0.953962
     17          6           0        1.098094   -0.104271    1.202196
     18          6           0        2.691912    0.725687   -1.076825
     19          1           0        1.006100    1.943066   -0.501384
     20          1           0        0.704879    0.974884   -1.940360
     21          6           0        2.610588   -0.373212    1.186290
     22          1           0        0.913194    0.858211    1.699976
     23          1           0        0.577353   -0.865033    1.791492
     24          6           0        3.327677    0.662947    0.315631
     25          1           0        3.144139    1.524626   -1.674538
     26          1           0        2.875910   -0.216547   -1.608930
     27          1           0        3.000883   -0.358869    2.209726
     28          1           0        2.801895   -1.378754    0.790776
     29          1           0        4.397067    0.438810    0.244544
     30          1           0        3.241387    1.650237    0.790543
     31          7           0        0.495371   -0.030431   -0.126074
     32          8           0       -3.312933    2.054010    0.073211
     33          1           0       -3.515998    2.179376    1.004242
 ---------------------------------------------------------------------
 Rotational constants (GHZ):      1.3895748      0.5279553      0.4566916
 Standard basis: 6-31G(d,p) (6D, 7F)
 There are   285 symmetry adapted cartesian basis functions of A   symmetry.
 There are   285 symmetry adapted basis functions of A   symmetry.
   285 basis functions,   483 primitive gaussians,   285 cartesian basis functions
    48 alpha electrons       48 beta electrons
       nuclear repulsion energy       787.0443594952 Hartrees.
 NAtoms=   33 NActive=   33 NUniq=   33 SFac= 1.00D+00 NAtFMM=   60 NAOKFM=F Big=F
 Integral buffers will be    131072 words long.
 Raffenetti 2 integral format.
 Two-electron integral symmetry is turned on.
 Nuclear repulsion after empirical dispersion term =      787.0152997336 Hartrees.
 One-electron integrals computed using PRISM.
 NBasis=   285 RedAO= T EigKep=  3.38D-03  NBF=   285
 NBsUse=   285 1.00D-06 EigRej= -1.00D+00 NBFU=   285
 Initial guess from the checkpoint file:  "asu-add-wb97xd.chk"
 B after Tr=    -0.000000   -0.000000   -0.000000
         Rot=    0.999978    0.006584    0.000507    0.000857 Ang=   0.76 deg.
 ExpMin= 1.61D-01 ExpMax= 5.48D+03 ExpMxC= 8.25D+02 IAcc=1 IRadAn=         1 AccDes= 0.00D+00
 Harris functional with IExCor= 4639 and IRadAn=       1 diagonalized for initial guess.
 HarFok:  IExCor= 4639 AccDes= 0.00D+00 IRadAn=         1 IDoV= 1 UseB2=F ITyADJ=14
 ICtDFT=  3500011 ScaDFX=  1.000000  1.000000  1.000000  1.000000
 FoFCou: FMM=F IPFlag=           0 FMFlag=      100000 FMFlg1=           0
         NFxFlg=           0 DoJE=T BraDBF=F KetDBF=T FulRan=T
         wScrn=  0.000000 ICntrl=     500 IOpCl=  0 I1Cent=   200000004 NGrid=           0
         NMat0=    1 NMatS0=      1 NMatT0=    0 NMatD0=    1 NMtDS0=    0 NMtDT0=    0
 Petite list used in FoFCou.
 Requested convergence on RMS density matrix=1.00D-08 within 128 cycles.
 Requested convergence on MAX density matrix=1.00D-06.
 Requested convergence on             energy=1.00D-06.
 No special actions if energy rises.
 Integral accuracy reduced to 1.0D-05 until final iterations.
 Initial convergence to 1.0D-05 achieved.  Increase integral accuracy.
 SCF Done:  E(RwB97XD) =  -523.550974472     A.U. after   12 cycles
            NFock= 12  Conv=0.41D-08     -V/T= 2.0095
 Calling FoFJK, ICntrl=      2127 FMM=F ISym2X=0 I1Cent= 0 IOpClX= 0 NMat=1 NMatS=1 NMatT=0.
 ***** Axes restored to original set *****
 -------------------------------------------------------------------
 Center     Atomic                   Forces (Hartrees/Bohr)
 Number     Number              X              Y              Z
 -------------------------------------------------------------------
      1        6           0.000552615    0.000426665    0.000174201
      2        6          -0.001091664   -0.000415491   -0.000196784
      3        6          -0.000319242   -0.000696227    0.001042437
      4        6           0.000299405   -0.000066994    0.000591773
      5        6           0.000198259   -0.000215771   -0.000095132
      6        1           0.000021394    0.000250711   -0.000164076
      7        1           0.000650061    0.000639295    0.000103076
      8        1          -0.000156732   -0.000179066   -0.000671125
      9        1           0.000290276   -0.000331076   -0.000337399
     10        1           0.000106542   -0.000278329   -0.000219560
     11        1          -0.000275055    0.000335297   -0.000618811
     12        1           0.000137588    0.000073697    0.000043277
     13        1          -0.000144133    0.000094635   -0.000176430
     14        1           0.000028055   -0.000292194    0.000191562
     15        1           0.000132636    0.000310640   -0.000275443
     16        6          -0.000134983    0.000668450   -0.000110724
     17        6           0.000126734   -0.000826527   -0.000222796
     18        6           0.000062478    0.000321493    0.000027250
     19        1           0.000094962   -0.000107720    0.000285215
     20        1           0.000039119    0.000207898   -0.000038434
     21        6           0.000196550   -0.000031314   -0.000488734
     22        1           0.000044254    0.000089294    0.000452633
     23        1           0.000082400   -0.000314902    0.000184499
     24        6          -0.000050576   -0.000167727   -0.000178692
     25        1           0.000018487    0.000025079   -0.000019233
     26        1          -0.000074917   -0.000061924   -0.000069517
     27        1           0.000155684    0.000019809    0.000094856
     28        1          -0.000044801    0.000015362   -0.000121189
     29        1           0.000004077    0.000077999   -0.000025207
     30        1           0.000027931    0.000030216    0.000129040
     31        7          -0.001023557    0.000363141    0.000152248
     32        8           0.000148225    0.000504840    0.000432815
     33        1          -0.000102074   -0.000469260    0.000124404
 -------------------------------------------------------------------
 Cartesian Forces:  Max     0.001091664 RMS     0.000335910

 GradGradGradGradGradGradGradGradGradGradGradGradGradGradGradGradGradGrad
 Berny optimization.
 Using GEDIIS/GDIIS optimizer.
 FormGI is forming the generalized inverse of G from B-inverse, IUseBI=4.
 Internal  Forces:  Max     0.002513569 RMS     0.000364544
 Search for a local minimum.
 Step number   8 out of a maximum of  198
 All quantities printed in internal units (Hartrees-Bohrs-Radians)
 Mixed Optimization -- En-DIIS/RFO-DIIS
 Swapping is turned off.
 Update second derivatives using D2CorX and points    6    7    8
 DE= -1.58D-04 DEPred=-1.74D-04 R= 9.08D-01
 TightC=F SS=  1.41D+00  RLast= 2.01D-01 DXNew= 2.8411D+00 6.0366D-01
 Trust test= 9.08D-01 RLast= 2.01D-01 DXMaxT set to 1.69D+00
 ITU=  1  1  1  1  1  1  0  0
     Eigenvalues ---    0.00191   0.00289   0.00439   0.00493   0.00580
     Eigenvalues ---    0.00618   0.00671   0.00743   0.01340   0.01945
     Eigenvalues ---    0.02094   0.02988   0.03224   0.03398   0.03651
     Eigenvalues ---    0.04026   0.04115   0.04223   0.04473   0.04703
     Eigenvalues ---    0.04786   0.04878   0.04933   0.05047   0.05095
     Eigenvalues ---    0.05510   0.05592   0.05827   0.05833   0.06183
     Eigenvalues ---    0.06751   0.07827   0.07942   0.08005   0.08014
     Eigenvalues ---    0.09014   0.09108   0.09173   0.09216   0.09370
     Eigenvalues ---    0.09548   0.09626   0.12004   0.12063   0.12365
     Eigenvalues ---    0.12613   0.12753   0.12936   0.13421   0.14477
     Eigenvalues ---    0.15271   0.15521   0.16158   0.18269   0.19497
     Eigenvalues ---    0.21690   0.21893   0.23684   0.24543   0.28044
     Eigenvalues ---    0.28509   0.28656   0.29122   0.29646   0.29799
     Eigenvalues ---    0.30141   0.30313   0.30377   0.31317   0.33841
     Eigenvalues ---    0.34049   0.34096   0.34211   0.34235   0.34259
     Eigenvalues ---    0.34333   0.34340   0.34353   0.34394   0.34430
     Eigenvalues ---    0.34440   0.34488   0.34559   0.34588   0.34761
     Eigenvalues ---    0.34916   0.35115   0.35366   0.37767   0.38009
     Eigenvalues ---    0.40988   0.55607   3.60942
 En-DIIS/RFO-DIIS IScMMF=        0 using points:     8    7
 RFO step:  Lambda=-3.81778398D-05.
 DidBck=F Rises=F RFO-DIIS coefs:    0.96929    0.03071
 Iteration  1 RMS(Cart)=  0.03925094 RMS(Int)=  0.00053886
 Iteration  2 RMS(Cart)=  0.00083808 RMS(Int)=  0.00000373
 Iteration  3 RMS(Cart)=  0.00000038 RMS(Int)=  0.00000372
 Variable       Old X    -DE/DX   Delta X   Delta X   Delta X     New X
                                 (Linear)    (Quad)   (Total)
    R1        2.91301   0.00048   0.00001   0.00032   0.00033   2.91334
    R2        2.07054  -0.00039  -0.00011   0.00113   0.00102   2.07156
    R3        2.06621   0.00034   0.00007  -0.00004   0.00003   2.06623
    R4        2.68417   0.00016  -0.00003   0.00073   0.00070   2.68488
    R5        2.90991  -0.00032  -0.00003  -0.00076  -0.00079   2.90911
    R6        2.07423   0.00012  -0.00006   0.00153   0.00147   2.07570
    R7        2.07130  -0.00005   0.00003  -0.00104  -0.00101   2.07029
    R8        2.89997   0.00021  -0.00009   0.00080   0.00071   2.90068
    R9        2.07045   0.00030   0.00002   0.00030   0.00032   2.07077
   R10        2.07605  -0.00006  -0.00001   0.00008   0.00008   2.07613
   R11        2.89005   0.00023   0.00002   0.00042   0.00044   2.89048
   R12        2.07414  -0.00001  -0.00001   0.00019   0.00018   2.07432
   R13        2.07286  -0.00009   0.00001  -0.00044  -0.00043   2.07243
   R14        2.08863   0.00016   0.00004  -0.00034  -0.00029   2.08834
   R15        2.07268   0.00011   0.00002  -0.00024  -0.00022   2.07246
   R16        2.75041  -0.00010  -0.00011   0.00214   0.00202   2.75243
   R17        2.89936  -0.00015   0.00004  -0.00112  -0.00108   2.89828
   R18        2.07799   0.00030   0.00003   0.00026   0.00029   2.07828
   R19        2.06931  -0.00006  -0.00001  -0.00006  -0.00007   2.06924
   R20        2.75628  -0.00073  -0.00011  -0.00155  -0.00166   2.75462
   R21        2.90319  -0.00033  -0.00002  -0.00078  -0.00080   2.90239
   R22        2.07728   0.00040   0.00004   0.00028   0.00032   2.07760
   R23        2.06768  -0.00036  -0.00003  -0.00034  -0.00037   2.06730
   R24        2.75992  -0.00066  -0.00015  -0.00045  -0.00060   2.75933
   R25        2.89509  -0.00031  -0.00001   0.00011   0.00010   2.89519
   R26        2.07016  -0.00003  -0.00000  -0.00008  -0.00008   2.07008
   R27        2.07422   0.00010  -0.00000   0.00035   0.00035   2.07458
   R28        2.89436  -0.00022  -0.00000   0.00019   0.00019   2.89455
   R29        2.07005   0.00003  -0.00000   0.00007   0.00006   2.07012
   R30        2.07366   0.00012   0.00001   0.00017   0.00018   2.07385
   R31        2.06913  -0.00004  -0.00000  -0.00004  -0.00004   2.06909
   R32        2.07675   0.00013  -0.00000   0.00045   0.00044   2.07719
   R33        1.81627  -0.00029   0.00000  -0.00045  -0.00044   1.81583
    A1        1.93282   0.00039   0.00015  -0.00076  -0.00061   1.93221
    A2        1.92370  -0.00023  -0.00016   0.00119   0.00102   1.92473
    A3        1.96061   0.00036   0.00016  -0.00132  -0.00116   1.95945
    A4        1.86164  -0.00010  -0.00006  -0.00082  -0.00087   1.86076
    A5        1.93901  -0.00051  -0.00020   0.00293   0.00273   1.94174
    A6        1.84136   0.00004   0.00010  -0.00119  -0.00110   1.84026
    A7        2.04093   0.00053  -0.00010  -0.00114  -0.00124   2.03968
    A8        1.92209   0.00016   0.00016   0.00106   0.00122   1.92331
    A9        1.84264  -0.00020   0.00007  -0.00353  -0.00345   1.83919
   A10        1.89957   0.00001   0.00011   0.00279   0.00290   1.90246
   A11        1.88535  -0.00055  -0.00027   0.00190   0.00162   1.88697
   A12        1.86464  -0.00002   0.00003  -0.00133  -0.00130   1.86334
   A13        2.04543   0.00251  -0.00012   0.00297   0.00285   2.04828
   A14        1.87982  -0.00066   0.00004  -0.00131  -0.00127   1.87855
   A15        1.90663  -0.00081  -0.00002   0.00167   0.00164   1.90827
   A16        1.86550  -0.00100  -0.00011   0.00169   0.00158   1.86708
   A17        1.90814  -0.00049   0.00017  -0.00299  -0.00283   1.90531
   A18        1.84785   0.00025   0.00005  -0.00258  -0.00253   1.84532
   A19        2.02928   0.00144  -0.00003  -0.00174  -0.00177   2.02751
   A20        1.90154  -0.00009   0.00005   0.00243   0.00248   1.90402
   A21        1.89422  -0.00087  -0.00005  -0.00192  -0.00197   1.89225
   A22        1.91876  -0.00028   0.00031  -0.00065  -0.00034   1.91842
   A23        1.86540  -0.00035  -0.00023   0.00281   0.00257   1.86798
   A24        1.84553   0.00001  -0.00007  -0.00093  -0.00100   1.84453
   A25        1.89729  -0.00049  -0.00006   0.00210   0.00204   1.89933
   A26        1.88700  -0.00017  -0.00012   0.00158   0.00145   1.88844
   A27        1.97724   0.00132   0.00032  -0.00279  -0.00247   1.97477
   A28        1.85004   0.00015   0.00001  -0.00137  -0.00136   1.84868
   A29        1.97091  -0.00050  -0.00008   0.00249   0.00242   1.97332
   A30        1.87516  -0.00037  -0.00010  -0.00201  -0.00211   1.87305
   A31        1.90034  -0.00002   0.00007  -0.00042  -0.00034   1.89999
   A32        1.93694   0.00005  -0.00001   0.00087   0.00086   1.93781
   A33        1.98934   0.00003  -0.00011  -0.00100  -0.00112   1.98822
   A34        1.86160   0.00002  -0.00001   0.00092   0.00091   1.86251
   A35        1.87467   0.00012   0.00011   0.00059   0.00070   1.87538
   A36        1.89570  -0.00021  -0.00004  -0.00084  -0.00088   1.89482
   A37        1.90029   0.00006   0.00011  -0.00122  -0.00111   1.89918
   A38        1.93094  -0.00011  -0.00003   0.00020   0.00017   1.93112
   A39        1.98857  -0.00010  -0.00016  -0.00105  -0.00121   1.98736
   A40        1.85964  -0.00006  -0.00003   0.00059   0.00056   1.86020
   A41        1.87356   0.00020   0.00008   0.00236   0.00244   1.87600
   A42        1.90558   0.00002   0.00005  -0.00072  -0.00068   1.90491
   A43        1.92016  -0.00004   0.00003  -0.00101  -0.00098   1.91918
   A44        1.91873   0.00003   0.00001   0.00007   0.00009   1.91882
   A45        1.91020   0.00000  -0.00001  -0.00016  -0.00017   1.91003
   A46        1.93314  -0.00000  -0.00005   0.00119   0.00113   1.93428
   A47        1.91335   0.00004  -0.00001   0.00026   0.00026   1.91361
   A48        1.86748  -0.00002   0.00002  -0.00033  -0.00031   1.86717
   A49        1.92665   0.00011  -0.00004  -0.00001  -0.00005   1.92659
   A50        1.91645  -0.00013   0.00007  -0.00246  -0.00238   1.91406
   A51        1.91323  -0.00002  -0.00009   0.00196   0.00187   1.91510
   A52        1.93416  -0.00003  -0.00004   0.00037   0.00033   1.93449
   A53        1.91071  -0.00001   0.00002   0.00057   0.00059   1.91130
   A54        1.86150   0.00007   0.00008  -0.00040  -0.00032   1.86118
   A55        1.92846  -0.00024   0.00001   0.00013   0.00015   1.92860
   A56        1.93337   0.00010  -0.00004   0.00175   0.00171   1.93508
   A57        1.90012   0.00011   0.00003  -0.00118  -0.00115   1.89897
   A58        1.93444   0.00007  -0.00002   0.00065   0.00063   1.93508
   A59        1.90217   0.00000   0.00002  -0.00138  -0.00136   1.90081
   A60        1.86361  -0.00003   0.00000  -0.00008  -0.00008   1.86353
   A61        2.00335  -0.00051  -0.00016  -0.00199  -0.00217   2.00118
   A62        2.00121   0.00042   0.00015  -0.00333  -0.00320   1.99801
   A63        1.93553   0.00001  -0.00015  -0.00362  -0.00379   1.93174
   A64        1.87440   0.00003   0.00001  -0.00074  -0.00073   1.87367
    D1       -1.82038  -0.00016  -0.00112   0.04722   0.04611  -1.77427
    D2        0.35931   0.00042  -0.00091   0.05108   0.05017   0.40948
    D3        2.36619   0.00037  -0.00076   0.04815   0.04738   2.41357
    D4        0.23547  -0.00018  -0.00120   0.04648   0.04529   0.28076
    D5        2.41517   0.00040  -0.00099   0.05034   0.04935   2.46451
    D6       -1.86114   0.00035  -0.00084   0.04741   0.04656  -1.81458
    D7        2.28342  -0.00005  -0.00109   0.04494   0.04386   2.32728
    D8       -1.82008   0.00052  -0.00088   0.04880   0.04792  -1.77216
    D9        0.18681   0.00047  -0.00073   0.04586   0.04513   0.23194
   D10        1.10596   0.00038  -0.00240   0.08764   0.08524   1.19119
   D11       -1.07002  -0.00002  -0.00256   0.08739   0.08483  -0.98519
   D12       -3.08085   0.00033  -0.00244   0.08758   0.08514  -2.99571
   D13        1.53968   0.00072  -0.00019   0.00466   0.00448   1.54416
   D14       -2.64121   0.00058  -0.00037   0.00785   0.00748  -2.63372
   D15       -0.64186   0.00012  -0.00030   0.00498   0.00468  -0.63718
   D16       -0.65130   0.00008  -0.00042   0.00169   0.00128  -0.65003
   D17        1.45100  -0.00006  -0.00060   0.00488   0.00428   1.45527
   D18       -2.83284  -0.00053  -0.00053   0.00201   0.00147  -2.83137
   D19       -2.66971   0.00039  -0.00036   0.00078   0.00042  -2.66929
   D20       -0.56741   0.00024  -0.00055   0.00397   0.00342  -0.56399
   D21        1.43193  -0.00022  -0.00048   0.00110   0.00062   1.43255
   D22       -1.29538  -0.00033   0.00015  -0.02295  -0.02279  -1.31818
   D23        0.88375   0.00032   0.00060  -0.02311  -0.02251   0.86124
   D24        2.88537  -0.00018   0.00051  -0.02395  -0.02344   2.86193
   D25        2.87798  -0.00034   0.00026  -0.02452  -0.02427   2.85371
   D26       -1.22607   0.00030   0.00070  -0.02469  -0.02399  -1.25005
   D27        0.77555  -0.00020   0.00062  -0.02552  -0.02491   0.75063
   D28        0.88541   0.00012   0.00017  -0.02093  -0.02076   0.86465
   D29        3.06454   0.00077   0.00062  -0.02110  -0.02048   3.04406
   D30       -1.21703   0.00027   0.00053  -0.02193  -0.02140  -1.23843
   D31       -2.94842   0.00066   0.00032  -0.00109  -0.00077  -2.94919
   D32       -0.94752   0.00049   0.00025  -0.00080  -0.00055  -0.94807
   D33        1.12862   0.00073   0.00023  -0.00395  -0.00372   1.12489
   D34        1.16444  -0.00011   0.00001  -0.00249  -0.00248   1.16196
   D35       -3.11785  -0.00027  -0.00007  -0.00220  -0.00226  -3.12011
   D36       -1.04171  -0.00003  -0.00008  -0.00535  -0.00544  -1.04714
   D37       -0.83061   0.00021   0.00006  -0.00258  -0.00252  -0.83313
   D38        1.17029   0.00004  -0.00002  -0.00228  -0.00230   1.16799
   D39       -3.03676   0.00028  -0.00003  -0.00544  -0.00547  -3.04224
   D40       -2.72182  -0.00002  -0.00005   0.04926   0.04920  -2.67262
   D41        1.29046   0.00007   0.00018   0.05987   0.06005   1.35051
   D42        1.39480  -0.00001  -0.00017   0.04665   0.04648   1.44128
   D43       -0.87611   0.00008   0.00006   0.05727   0.05732  -0.81878
   D44       -0.63888   0.00032  -0.00008   0.04819   0.04811  -0.59077
   D45       -2.90979   0.00040   0.00015   0.05881   0.05896  -2.85083
   D46        1.12608   0.00002   0.00008  -0.00519  -0.00511   1.12097
   D47       -1.00737   0.00002   0.00011  -0.00605  -0.00594  -1.01331
   D48       -3.05374   0.00003   0.00009  -0.00559  -0.00551  -3.05925
   D49       -3.11317   0.00006   0.00011  -0.00381  -0.00370  -3.11688
   D50        1.03656   0.00007   0.00014  -0.00468  -0.00454   1.03203
   D51       -1.00981   0.00008   0.00012  -0.00422  -0.00410  -1.01392
   D52       -0.96629  -0.00015  -0.00003  -0.00499  -0.00503  -0.97132
   D53       -3.09975  -0.00014   0.00000  -0.00586  -0.00586  -3.10561
   D54        1.13706  -0.00013  -0.00003  -0.00540  -0.00543   1.13164
   D55       -1.33814   0.00008   0.00057   0.01913   0.01970  -1.31843
   D56        0.96449   0.00022   0.00050   0.00901   0.00951   0.97400
   D57        2.83828   0.00000   0.00048   0.01987   0.02035   2.85862
   D58       -1.14229   0.00014   0.00041   0.00975   0.01016  -1.13213
   D59        0.83105   0.00002   0.00045   0.01891   0.01936   0.85041
   D60        3.13367   0.00015   0.00037   0.00880   0.00917  -3.14034
   D61       -1.14183  -0.00008   0.00029   0.00058   0.00087  -1.14096
   D62        0.99567  -0.00013   0.00026  -0.00061  -0.00034   0.99533
   D63        3.03524  -0.00013   0.00035  -0.00138  -0.00103   3.03421
   D64        3.10329   0.00002   0.00028   0.00047   0.00075   3.10405
   D65       -1.04239  -0.00003   0.00025  -0.00072  -0.00047  -1.04285
   D66        0.99719  -0.00003   0.00034  -0.00149  -0.00116   0.99603
   D67        0.94859   0.00016   0.00036   0.00204   0.00241   0.95100
   D68        3.08610   0.00011   0.00033   0.00086   0.00119   3.08729
   D69       -1.15752   0.00011   0.00042   0.00008   0.00050  -1.15702
   D70        1.35033  -0.00051  -0.00091  -0.01667  -0.01757   1.33276
   D71       -0.95339  -0.00017  -0.00067  -0.00725  -0.00792  -0.96132
   D72       -2.82741  -0.00035  -0.00082  -0.01720  -0.01802  -2.84543
   D73        1.15206  -0.00001  -0.00059  -0.00778  -0.00837   1.14368
   D74       -0.81807  -0.00031  -0.00079  -0.01562  -0.01640  -0.83447
   D75       -3.12179   0.00003  -0.00056  -0.00620  -0.00676  -3.12855
   D76        0.93150  -0.00006  -0.00026  -0.00172  -0.00198   0.92952
   D77        3.08214  -0.00007  -0.00031   0.00042   0.00012   3.08225
   D78       -1.15688   0.00001  -0.00031   0.00063   0.00032  -1.15656
   D79        3.05640  -0.00006  -0.00026  -0.00152  -0.00178   3.05462
   D80       -1.07615  -0.00006  -0.00030   0.00062   0.00032  -1.07583
   D81        0.96802   0.00002  -0.00030   0.00082   0.00052   0.96854
   D82       -1.16995  -0.00006  -0.00027  -0.00105  -0.00132  -1.17127
   D83        0.98068  -0.00007  -0.00031   0.00109   0.00078   0.98146
   D84        3.02485   0.00001  -0.00031   0.00129   0.00098   3.02583
   D85       -0.92521  -0.00005   0.00011   0.00273   0.00285  -0.92237
   D86       -3.07522  -0.00006   0.00017  -0.00005   0.00012  -3.07510
   D87        1.16193  -0.00006   0.00017   0.00050   0.00067   1.16260
   D88       -3.05230   0.00007   0.00008   0.00560   0.00568  -3.04662
   D89        1.08088   0.00006   0.00013   0.00282   0.00295   1.08383
   D90       -0.96516   0.00006   0.00013   0.00337   0.00350  -0.96166
   D91        1.18240   0.00000  -0.00001   0.00552   0.00552   1.18791
   D92       -0.96761  -0.00001   0.00004   0.00275   0.00279  -0.96482
   D93       -3.01365  -0.00001   0.00005   0.00330   0.00334  -3.01031
         Item               Value     Threshold  Converged?
 Maximum Force            0.002514     0.000450     NO 
 RMS     Force            0.000365     0.000300     NO 
 Maximum Displacement     0.137816     0.001800     NO 
 RMS     Displacement     0.039221     0.001200     NO 
 Predicted change in Energy=-1.146217D-04
 GradGradGradGradGradGradGradGradGradGradGradGradGradGradGradGradGradGrad

                          Input orientation:                          
 ---------------------------------------------------------------------
 Center     Atomic      Atomic             Coordinates (Angstroms)
 Number     Number       Type             X           Y           Z
 ---------------------------------------------------------------------
      1          6           0        0.918744    1.428720    1.173044
      2          6           0        0.496254    2.710377    0.427646
      3          6           0       -0.366265    2.528810   -0.834479
      4          6           0       -1.889000    2.480213   -0.647252
      5          6           0       -2.457458    1.179275   -0.078020
      6          1           0       -0.153081    3.368254   -1.505803
      7          1           0       -0.015674    3.397490    1.114895
      8          1           0        1.432485    3.197262    0.133287
      9          1           0        0.294855    1.273165    2.060888
     10          1           0        0.775758    0.553647    0.533252
     11          1           0       -2.201488    3.328723   -0.024924
     12          1           0       -2.363329    2.637936   -1.623395
     13          1           0       -3.557806    1.196685   -0.178942
     14          1           0       -2.110786    0.350067   -0.706495
     15          1           0       -0.039945    1.627650   -1.371538
     16          6           0       -1.987711   -0.504843    1.642738
     17          6           0       -2.696128    1.689297    2.309215
     18          6           0       -3.373904   -1.103036    1.912695
     19          1           0       -1.375402   -0.602249    2.551091
     20          1           0       -1.468639   -1.056993    0.852350
     21          6           0       -4.115093    1.194455    2.626379
     22          1           0       -2.088858    1.634846    3.224080
     23          1           0       -2.712728    2.740746    2.007638
     24          6           0       -4.091658   -0.291783    2.996178
     25          1           0       -3.276162   -2.152170    2.212274
     26          1           0       -3.964949   -1.087464    0.987693
     27          1           0       -4.540610    1.791823    3.440086
     28          1           0       -4.763518    1.344859    1.753866
     29          1           0       -5.106496   -0.669481    3.158295
     30          1           0       -3.552192   -0.414040    3.946059
     31          7           0       -2.013478    0.907329    1.282269
     32          8           0        2.299517    1.430959    1.507800
     33          1           0        2.431646    2.110034    2.174671
 ---------------------------------------------------------------------
                    Distance matrix (angstroms):
                    1          2          3          4          5
     1  C    0.000000
     2  C    1.541674   0.000000
     3  C    2.625184   1.539436   0.000000
     4  C    3.507498   2.626370   1.534972   0.000000
     5  C    3.609172   3.365173   2.601262   1.529579   0.000000
     6  H    3.476611   2.143050   1.095806   2.130526   3.484300
     7  H    2.180039   1.098411   2.162770   2.730551   3.507967
     8  H    2.114891   1.095551   2.149163   3.486498   4.387321
     9  H    1.096221   2.184861   3.224418   3.682419   3.486972
    10  H    1.093404   2.177328   2.660108   3.493735   3.349441
    11  H    3.844604   2.804458   2.159463   1.097683   2.165287
    12  H    4.478200   3.519834   2.150014   1.096685   2.127143
    13  H    4.682008   4.369738   3.519974   2.156773   1.105103
    14  H    3.724810   3.695131   2.794039   2.142480   1.096699
    15  H    2.726454   2.167226   1.098639   2.161125   2.778237
    16  C    3.522322   4.240774   4.238955   3.763557   2.453146
    17  C    3.798168   3.843723   4.001981   3.165076   2.452749
    18  C    5.038224   5.632550   5.457395   4.647359   3.164137
    19  H    3.359606   4.357247   4.720590   4.471550   3.355131
    20  H    3.461389   4.270158   4.113223   3.864885   2.616151
    21  C    5.244671   5.328880   5.273685   4.162370   3.172028
    22  H    3.646218   3.957223   4.498710   3.967594   3.353696
    23  H    3.950385   3.576990   3.691670   2.791925   2.617885
    24  C    5.602505   6.054688   6.042203   5.080378   3.779591
    25  H    5.612486   6.407837   6.297759   5.617836   4.124833
    26  H    5.496908   5.885540   5.417405   4.439700   2.923419
    27  H    5.922488   5.940415   6.019984   4.920493   4.134224
    28  H    5.712484   5.593630   5.238043   3.913725   2.949768
    29  H    6.681855   7.090183   6.974317   5.895341   4.572640
    30  H    5.574463   6.207344   6.454768   5.678152   4.464337
    31  N    2.980218   3.206262   3.134188   2.492491   1.456523
    32  O    1.420775   2.460772   3.714558   4.825853   5.020656
    33  H    1.938122   2.675490   4.130213   5.173806   5.462991
                    6          7          8          9         10
     6  H    0.000000
     7  H    2.624461   0.000000
     8  H    2.286893   1.760912   0.000000
     9  H    4.160689   2.346079   2.951609   0.000000
    10  H    3.597568   3.008674   2.753173   1.755747   0.000000
    11  H    2.527951   2.466110   3.639790   3.848072   4.108114
    12  H    2.330748   3.686005   4.219832   4.743678   4.341573
    13  H    4.250696   4.366263   5.385425   4.457093   4.438524
    14  H    3.685234   4.122346   4.622393   3.781220   3.148103
    15  H    1.749437   3.052093   2.626068   3.466886   2.333897
    16  C    5.317900   4.404060   5.261346   2.923400   3.160399
    17  C    4.882658   3.395461   4.904494   3.029985   4.061741
    18  C    6.484772   5.671766   6.690309   4.373567   4.676234
    19  H    5.806664   4.461998   5.307192   2.558756   3.167848
    20  H    5.184051   4.692808   5.199255   3.162295   2.780882
    21  C    6.123550   4.893177   6.403309   4.446753   5.358380
    22  H    5.396641   3.442915   4.939028   2.676923   4.076221
    23  H    4.392018   2.915887   4.572131   3.346966   4.373414
    24  C    7.012566   5.810645   7.133423   4.750297   5.520190
    25  H    7.352061   6.529452   7.423608   4.950555   5.153505
    26  H    6.371914   5.977271   6.944147   4.987008   5.037268
    27  H    6.796864   5.334766   6.970512   5.054989   6.184378
    28  H    5.997974   5.211870   6.666942   5.068188   5.727084
    29  H    7.911601   6.828777   8.176836   5.844037   6.556509
    30  H    7.455367   5.920321   7.240561   4.604378   5.595965
    31  N    4.158193   3.196894   4.294020   2.463429   2.909631
    32  O    4.341676   3.062961   2.400178   2.085540   2.010289
    33  H    4.670099   2.961426   2.519451   2.297645   2.803312
                   11         12         13         14         15
    11  H    0.000000
    12  H    1.748853   0.000000
    13  H    2.531582   2.364408   0.000000
    14  H    3.056985   2.477666   1.757538   0.000000
    15  H    3.062562   2.546022   3.739433   2.522475   0.000000
    16  C    4.186051   4.548162   2.946000   2.502981   4.174587
    17  C    2.894925   4.059075   2.678822   3.351219   4.539499
    18  C    4.976888   5.245957   3.114078   3.250713   5.418313
    19  H    4.771877   5.375977   3.930920   3.472688   4.705625
    20  H    4.532237   4.536770   3.241488   2.195943   3.767512
    21  C    3.904663   4.817976   2.860141   3.979735   5.725192
    22  H    3.665778   4.957775   3.732339   4.135281   5.031679
    23  H    2.176785   3.649253   2.807030   3.666633   4.449896
    24  C    5.080144   5.736796   3.547100   4.248012   6.259196
    25  H    6.016657   6.204090   4.124568   4.017275   6.132197
    26  H    4.861882   4.823026   2.596948   2.893906   5.323859
    27  H    4.454194   5.576315   3.797033   5.017652   6.590498
    28  H    3.696458   4.340373   2.282859   3.752329   5.671001
    29  H    5.878570   6.428727   4.125309   4.995034   7.173990
    30  H    5.621510   6.461174   4.428329   4.930291   6.691876
    31  N    2.758124   3.400041   2.145650   2.067654   3.384728
    32  O    5.119550   5.744851   6.099854   5.051950   3.715152
    33  H    5.271561   6.139688   6.499787   5.659707   4.349374
                   16         17         18         19         20
    16  C    0.000000
    17  C    2.400062   0.000000
    18  C    1.533703   2.900644   0.000000
    19  H    1.099780   2.655937   2.156931   0.000000
    20  H    1.094996   3.342348   2.180937   1.761024   0.000000
    21  C    2.894981   1.535879   2.517374   3.277151   3.901270
    22  H    2.662544   1.099417   3.296524   2.442647   3.640847
    23  H    3.345541   1.093969   3.901388   3.641345   4.159959
    24  C    2.510734   2.518749   1.532069   2.769935   3.473006
    25  H    2.167525   3.886220   1.095437   2.475872   2.513154
    26  H    2.162869   3.326670   1.097818   3.063561   2.500162
    27  H    3.875877   2.165986   3.474814   4.066993   4.924340
    28  H    3.337492   2.168214   2.819298   3.988249   4.175865
    29  H    3.471432   3.477736   2.177467   3.780778   4.324529
    30  H    2.785881   2.799308   2.154315   2.592252   3.784919
    31  N    1.457680   1.460172   2.507940   2.072649   2.083324
    32  O    4.705939   5.066110   6.226779   4.327519   4.562731
    33  H    5.162485   5.146765   6.640547   4.689540   5.195268
                   21         22         23         24         25
    21  C    0.000000
    22  H    2.157965   0.000000
    23  H    2.177265   1.758397   0.000000
    24  C    1.531732   2.788376   3.474894   0.000000
    25  H    3.474937   4.095720   4.929499   2.177287   0.000000
    26  H    2.813359   3.991505   4.154942   2.164064   1.762845
    27  H    1.095459   2.466250   2.508688   2.177160   4.319887
    28  H    1.097432   3.065848   2.493720   2.161789   3.827738
    29  H    2.177170   3.797418   4.322474   1.094913   2.538395
    30  H    2.155381   2.619261   3.796689   1.099202   2.470486
    31  N    2.511147   2.074992   2.092015   2.948590   3.437995
    32  O    6.515702   4.716463   5.204611   6.784558   6.665080
    33  H    6.625867   4.664979   5.185584   6.999792   7.123683
                   26         27         28         29         30
    26  H    0.000000
    27  H    3.825690   0.000000
    28  H    2.672252   1.758636   0.000000
    29  H    2.487841   2.541190   2.479440   0.000000
    30  H    3.061992   2.469577   3.060514   1.761160   0.000000
    31  N    2.806103   3.438735   2.824280   3.946209   3.348049
    32  O    6.771743   7.116972   7.067844   7.873056   6.602395
    33  H    7.249092   7.093299   7.247962   8.094245   6.731647
                   31         32         33
    31  N    0.000000
    32  O    4.350515   0.000000
    33  H    4.690630   0.960894   0.000000
 Stoichiometry    C10H21NO
 Framework group  C1[X(C10H21NO)]
 Deg. of freedom    93
 Full point group                 C1      NOp   1
 Largest Abelian subgroup         C1      NOp   1
 Largest concise Abelian subgroup C1      NOp   1
                         Standard orientation:                         
 ---------------------------------------------------------------------
 Center     Atomic      Atomic             Coordinates (Angstroms)
 Number     Number       Type             X           Y           Z
 ---------------------------------------------------------------------
      1          6           0       -2.245998    1.124827   -0.010189
      2          6           0       -2.644031   -0.267090    0.519806
      3          6           0       -2.278335   -1.476858   -0.359166
      4          6           0       -0.895638   -2.109343   -0.148808
      5          6           0        0.293432   -1.338365   -0.724408
      6          1           0       -3.020677   -2.260572   -0.170726
      7          1           0       -2.234804   -0.420436    1.527539
      8          1           0       -3.734356   -0.237921    0.622638
      9          1           0       -1.343737    1.488542    0.495120
     10          1           0       -2.007138    1.070506   -1.075801
     11          1           0       -0.741872   -2.287978    0.923272
     12          1           0       -0.893070   -3.100637   -0.617900
     13          1           0        1.189747   -1.983564   -0.684549
     14          1           0        0.100867   -1.156324   -1.788611
     15          1           0       -2.393678   -1.205649   -1.417537
     16          6           0        1.147936    0.951353   -0.936403
     17          6           0        1.131639   -0.101154    1.220507
     18          6           0        2.656711    0.731415   -1.102146
     19          1           0        0.980609    1.936275   -0.476572
     20          1           0        0.644167    0.967969   -1.908492
     21          6           0        2.644655   -0.359591    1.166494
     22          1           0        0.954184    0.863266    1.717620
     23          1           0        0.631839   -0.861843    1.827401
     24          6           0        3.331447    0.677176    0.272272
     25          1           0        3.085722    1.531383   -1.715321
     26          1           0        2.831909   -0.211323   -1.636708
     27          1           0        3.059207   -0.335601    2.180201
     28          1           0        2.834683   -1.366295    0.773055
     29          1           0        4.400216    0.460646    0.173878
     30          1           0        3.250385    1.665735    0.746006
     31          7           0        0.495180   -0.041749   -0.092312
     32          8           0       -3.307490    2.063640    0.092115
     33          1           0       -3.451454    2.232725    1.026996
 ---------------------------------------------------------------------
 Rotational constants (GHZ):      1.3864608      0.5277593      0.4551670
 Standard basis: 6-31G(d,p) (6D, 7F)
 There are   285 symmetry adapted cartesian basis functions of A   symmetry.
 There are   285 symmetry adapted basis functions of A   symmetry.
   285 basis functions,   483 primitive gaussians,   285 cartesian basis functions
    48 alpha electrons       48 beta electrons
       nuclear repulsion energy       786.6598251627 Hartrees.
 NAtoms=   33 NActive=   33 NUniq=   33 SFac= 1.00D+00 NAtFMM=   60 NAOKFM=F Big=F
 Integral buffers will be    131072 words long.
 Raffenetti 2 integral format.
 Two-electron integral symmetry is turned on.
 Nuclear repulsion after empirical dispersion term =      786.6308420699 Hartrees.
 One-electron integrals computed using PRISM.
 NBasis=   285 RedAO= T EigKep=  3.37D-03  NBF=   285
 NBsUse=   285 1.00D-06 EigRej= -1.00D+00 NBFU=   285
 Initial guess from the checkpoint file:  "asu-add-wb97xd.chk"
 B after Tr=     0.000000    0.000000    0.000000
         Rot=    0.999996    0.001665   -0.002078   -0.000938 Ang=   0.32 deg.
 ExpMin= 1.61D-01 ExpMax= 5.48D+03 ExpMxC= 8.25D+02 IAcc=1 IRadAn=         1 AccDes= 0.00D+00
 Harris functional with IExCor= 4639 and IRadAn=       1 diagonalized for initial guess.
 HarFok:  IExCor= 4639 AccDes= 0.00D+00 IRadAn=         1 IDoV= 1 UseB2=F ITyADJ=14
 ICtDFT=  3500011 ScaDFX=  1.000000  1.000000  1.000000  1.000000
 FoFCou: FMM=F IPFlag=           0 FMFlag=      100000 FMFlg1=           0
         NFxFlg=           0 DoJE=T BraDBF=F KetDBF=T FulRan=T
         wScrn=  0.000000 ICntrl=     500 IOpCl=  0 I1Cent=   200000004 NGrid=           0
         NMat0=    1 NMatS0=      1 NMatT0=    0 NMatD0=    1 NMtDS0=    0 NMtDT0=    0
 Petite list used in FoFCou.
 Requested convergence on RMS density matrix=1.00D-08 within 128 cycles.
 Requested convergence on MAX density matrix=1.00D-06.
 Requested convergence on             energy=1.00D-06.
 No special actions if energy rises.
 Integral accuracy reduced to 1.0D-05 until final iterations.
 Initial convergence to 1.0D-05 achieved.  Increase integral accuracy.
 SCF Done:  E(RwB97XD) =  -523.551092188     A.U. after   12 cycles
            NFock= 12  Conv=0.33D-08     -V/T= 2.0095
 Calling FoFJK, ICntrl=      2127 FMM=F ISym2X=0 I1Cent= 0 IOpClX= 0 NMat=1 NMatS=1 NMatT=0.
 ***** Axes restored to original set *****
 -------------------------------------------------------------------
 Center     Atomic                   Forces (Hartrees/Bohr)
 Number     Number              X              Y              Z
 -------------------------------------------------------------------
      1        6           0.000187438    0.000745283    0.000712768
      2        6          -0.000828252   -0.000972423    0.000181529
      3        6          -0.000592835   -0.000251791    0.000917848
      4        6           0.000281891    0.000061555    0.000684197
      5        6           0.001155547   -0.000275301   -0.000268036
      6        1          -0.000174264    0.000293514   -0.000058620
      7        1           0.000722541    0.000148991   -0.000228011
      8        1           0.000076942   -0.000117991   -0.000721895
      9        1           0.000751812   -0.000298715   -0.000772848
     10        1          -0.000094077   -0.000172428   -0.000687425
     11        1          -0.000171661    0.000234128   -0.000172645
     12        1          -0.000180092   -0.000115589   -0.000102345
     13        1           0.000118596    0.000045571    0.000178269
     14        1           0.000071478   -0.000024234   -0.000193464
     15        1           0.000366559    0.000222754   -0.000150723
     16        6          -0.000047607   -0.000019651   -0.000171180
     17        6           0.000048361   -0.000249238   -0.000387982
     18        6          -0.000179567    0.000126594   -0.000008591
     19        1           0.000148611   -0.000122754    0.000045406
     20        1           0.000023838   -0.000030669    0.000065557
     21        6          -0.000090339    0.000159206   -0.000077095
     22        1           0.000146226    0.000123922    0.000127245
     23        1           0.000063498    0.000123068   -0.000117676
     24        6           0.000209490   -0.000197946    0.000106510
     25        1          -0.000055968    0.000009562    0.000057119
     26        1          -0.000004464   -0.000040942   -0.000001902
     27        1          -0.000023713   -0.000136927    0.000103080
     28        1           0.000083375    0.000001217   -0.000053227
     29        1           0.000015902    0.000056012   -0.000119390
     30        1          -0.000099365   -0.000023020    0.000059228
     31        7          -0.001765931    0.000387364    0.000161134
     32        8          -0.000278070    0.000408769    0.001120953
     33        1           0.000114100   -0.000097891   -0.000227789
 -------------------------------------------------------------------
 Cartesian Forces:  Max     0.001765931 RMS     0.000389930

 GradGradGradGradGradGradGradGradGradGradGradGradGradGradGradGradGradGrad
 Berny optimization.
 Using GEDIIS/GDIIS optimizer.
 FormGI is forming the generalized inverse of G from B-inverse, IUseBI=4.
 Internal  Forces:  Max     0.002422869 RMS     0.000379728
 Search for a local minimum.
 Step number   9 out of a maximum of  198
 All quantities printed in internal units (Hartrees-Bohrs-Radians)
 Mixed Optimization -- En-DIIS/RFO-DIIS
 Swapping is turned off.
 Update second derivatives using D2CorX and points    7    8    9
 DE= -1.18D-04 DEPred=-1.15D-04 R= 1.03D+00
 TightC=F SS=  1.41D+00  RLast= 2.58D-01 DXNew= 2.8411D+00 7.7518D-01
 Trust test= 1.03D+00 RLast= 2.58D-01 DXMaxT set to 1.69D+00
 ITU=  1  1  1  1  1  1  1  0  0
     Eigenvalues ---    0.00102   0.00325   0.00461   0.00490   0.00592
     Eigenvalues ---    0.00620   0.00717   0.00888   0.01327   0.02010
     Eigenvalues ---    0.02097   0.03008   0.03203   0.03372   0.03588
     Eigenvalues ---    0.04030   0.04128   0.04399   0.04480   0.04718
     Eigenvalues ---    0.04781   0.04906   0.04945   0.05052   0.05103
     Eigenvalues ---    0.05516   0.05603   0.05822   0.05841   0.06189
     Eigenvalues ---    0.06744   0.07848   0.07947   0.08005   0.08025
     Eigenvalues ---    0.09025   0.09136   0.09152   0.09202   0.09360
     Eigenvalues ---    0.09559   0.09662   0.12006   0.12055   0.12472
     Eigenvalues ---    0.12631   0.12793   0.12914   0.13426   0.14909
     Eigenvalues ---    0.15263   0.15485   0.16218   0.18197   0.19639
     Eigenvalues ---    0.21841   0.21902   0.23889   0.24545   0.28041
     Eigenvalues ---    0.28511   0.28658   0.29047   0.29610   0.30052
     Eigenvalues ---    0.30192   0.30365   0.30615   0.31308   0.33838
     Eigenvalues ---    0.34048   0.34097   0.34211   0.34257   0.34274
     Eigenvalues ---    0.34337   0.34342   0.34369   0.34430   0.34438
     Eigenvalues ---    0.34448   0.34491   0.34573   0.34602   0.34795
     Eigenvalues ---    0.34917   0.35263   0.35348   0.37913   0.39125
     Eigenvalues ---    0.40987   0.55578   3.56291
 En-DIIS/RFO-DIIS IScMMF=        0 using points:     9    8    7
 RFO step:  Lambda=-3.54361014D-05.
 DidBck=F Rises=F RFO-DIIS coefs:    1.04981    0.32149   -0.37130
 Iteration  1 RMS(Cart)=  0.04324243 RMS(Int)=  0.00117590
 Iteration  2 RMS(Cart)=  0.00133631 RMS(Int)=  0.00000481
 Iteration  3 RMS(Cart)=  0.00000085 RMS(Int)=  0.00000476
 Variable       Old X    -DE/DX   Delta X   Delta X   Delta X     New X
                                 (Linear)    (Quad)   (Total)
    R1        2.91334  -0.00022  -0.00011  -0.00197  -0.00208   2.91127
    R2        2.07156  -0.00102   0.00133  -0.00174  -0.00040   2.07115
    R3        2.06623   0.00056  -0.00081   0.00090   0.00009   2.06632
    R4        2.68488   0.00005   0.00040   0.00066   0.00106   2.68594
    R5        2.90911  -0.00025   0.00033  -0.00198  -0.00165   2.90747
    R6        2.07570  -0.00039   0.00084   0.00013   0.00096   2.07666
    R7        2.07029   0.00021  -0.00043  -0.00029  -0.00072   2.06957
    R8        2.90068   0.00024   0.00115  -0.00026   0.00089   2.90156
    R9        2.07077   0.00023  -0.00022   0.00061   0.00039   2.07116
   R10        2.07613   0.00000   0.00009   0.00015   0.00024   2.07636
   R11        2.89048  -0.00006  -0.00026   0.00017  -0.00009   2.89039
   R12        2.07432   0.00013   0.00018   0.00036   0.00054   2.07486
   R13        2.07243   0.00015  -0.00013  -0.00004  -0.00017   2.07226
   R14        2.08834  -0.00013  -0.00056  -0.00077  -0.00132   2.08702
   R15        2.07246   0.00015  -0.00027   0.00008  -0.00019   2.07227
   R16        2.75243  -0.00062   0.00146   0.00131   0.00277   2.75520
   R17        2.89828   0.00015  -0.00058  -0.00076  -0.00133   2.89695
   R18        2.07828   0.00013  -0.00034   0.00045   0.00011   2.07840
   R19        2.06924  -0.00002   0.00008  -0.00016  -0.00008   2.06917
   R20        2.75462   0.00018   0.00127  -0.00031   0.00095   2.75557
   R21        2.90239  -0.00001   0.00016  -0.00086  -0.00070   2.90169
   R22        2.07760   0.00019  -0.00047   0.00061   0.00013   2.07773
   R23        2.06730   0.00015   0.00036  -0.00012   0.00024   2.06755
   R24        2.75933  -0.00034   0.00176  -0.00061   0.00115   2.76047
   R25        2.89519  -0.00011   0.00012  -0.00042  -0.00029   2.89490
   R26        2.07008  -0.00000   0.00002  -0.00011  -0.00009   2.06998
   R27        2.07458  -0.00000   0.00003   0.00026   0.00029   2.07486
   R28        2.89455   0.00005   0.00005   0.00018   0.00023   2.89479
   R29        2.07012   0.00002   0.00003   0.00005   0.00008   2.07020
   R30        2.07385  -0.00002  -0.00009   0.00008  -0.00001   2.07384
   R31        2.06909  -0.00006   0.00004  -0.00022  -0.00018   2.06891
   R32        2.07719   0.00001   0.00005   0.00034   0.00039   2.07758
   R33        1.81583  -0.00023  -0.00003  -0.00059  -0.00062   1.81521
    A1        1.93221   0.00048  -0.00183   0.00063  -0.00119   1.93101
    A2        1.92473  -0.00054   0.00201  -0.00216  -0.00014   1.92458
    A3        1.95945   0.00020  -0.00195  -0.00158  -0.00353   1.95592
    A4        1.86076   0.00002   0.00066  -0.00082  -0.00016   1.86061
    A5        1.94174  -0.00060   0.00254  -0.00044   0.00209   1.94384
    A6        1.84026   0.00042  -0.00122   0.00452   0.00330   1.84356
    A7        2.03968   0.00109   0.00116   0.00220   0.00335   2.04304
    A8        1.92331  -0.00010  -0.00184   0.00136  -0.00050   1.92281
    A9        1.83919  -0.00033  -0.00106  -0.00438  -0.00546   1.83373
   A10        1.90246  -0.00027  -0.00118   0.00335   0.00217   1.90463
   A11        1.88697  -0.00060   0.00337  -0.00172   0.00166   1.88863
   A12        1.86334   0.00014  -0.00038  -0.00153  -0.00193   1.86141
   A13        2.04828   0.00242   0.00155   0.00297   0.00451   2.05279
   A14        1.87855  -0.00058  -0.00059  -0.00256  -0.00316   1.87540
   A15        1.90827  -0.00095   0.00038   0.00176   0.00214   1.91042
   A16        1.86708  -0.00111   0.00138  -0.00136   0.00002   1.86711
   A17        1.90531  -0.00027  -0.00216   0.00035  -0.00182   1.90349
   A18        1.84532   0.00031  -0.00073  -0.00180  -0.00252   1.84280
   A19        2.02751   0.00199   0.00023  -0.00067  -0.00045   2.02706
   A20        1.90402  -0.00029  -0.00048   0.00431   0.00382   1.90783
   A21        1.89225  -0.00080   0.00055  -0.00333  -0.00278   1.88946
   A22        1.91842  -0.00056  -0.00378   0.00207  -0.00171   1.91671
   A23        1.86798  -0.00072   0.00292  -0.00145   0.00147   1.86945
   A24        1.84453   0.00022   0.00080  -0.00128  -0.00047   1.84407
   A25        1.89933  -0.00045   0.00082  -0.00106  -0.00025   1.89908
   A26        1.88844  -0.00016   0.00158   0.00332   0.00490   1.89334
   A27        1.97477   0.00100  -0.00405   0.00076  -0.00329   1.97148
   A28        1.84868   0.00017  -0.00023  -0.00028  -0.00051   1.84817
   A29        1.97332  -0.00076   0.00104  -0.00333  -0.00229   1.97103
   A30        1.87305   0.00017   0.00113   0.00088   0.00202   1.87506
   A31        1.89999   0.00004  -0.00088   0.00026  -0.00062   1.89938
   A32        1.93781   0.00004   0.00018   0.00066   0.00084   1.93865
   A33        1.98822  -0.00016   0.00133  -0.00144  -0.00011   1.98811
   A34        1.86251  -0.00008   0.00011   0.00017   0.00028   1.86279
   A35        1.87538   0.00008  -0.00127   0.00117  -0.00010   1.87527
   A36        1.89482   0.00009   0.00041  -0.00070  -0.00029   1.89453
   A37        1.89918   0.00007  -0.00135   0.00027  -0.00107   1.89811
   A38        1.93112   0.00006   0.00034   0.00011   0.00045   1.93157
   A39        1.98736  -0.00001   0.00189  -0.00071   0.00116   1.98852
   A40        1.86020  -0.00005   0.00039   0.00007   0.00046   1.86066
   A41        1.87600  -0.00001  -0.00081   0.00194   0.00113   1.87713
   A42        1.90491  -0.00006  -0.00058  -0.00156  -0.00214   1.90277
   A43        1.91918   0.00006  -0.00047  -0.00028  -0.00075   1.91843
   A44        1.91882   0.00003  -0.00016   0.00001  -0.00016   1.91866
   A45        1.91003  -0.00001   0.00013   0.00000   0.00013   1.91016
   A46        1.93428  -0.00007   0.00071   0.00038   0.00109   1.93537
   A47        1.91361  -0.00002   0.00008   0.00023   0.00030   1.91392
   A48        1.86717   0.00001  -0.00028  -0.00034  -0.00062   1.86655
   A49        1.92659   0.00007   0.00046   0.00060   0.00105   1.92764
   A50        1.91406   0.00008  -0.00102  -0.00155  -0.00256   1.91150
   A51        1.91510  -0.00010   0.00122   0.00063   0.00186   1.91696
   A52        1.93449  -0.00011   0.00055  -0.00049   0.00007   1.93456
   A53        1.91130   0.00000  -0.00027   0.00051   0.00024   1.91154
   A54        1.86118   0.00006  -0.00098   0.00030  -0.00068   1.86050
   A55        1.92860  -0.00008  -0.00012  -0.00012  -0.00026   1.92835
   A56        1.93508  -0.00000   0.00053   0.00055   0.00108   1.93615
   A57        1.89897   0.00008  -0.00044   0.00024  -0.00019   1.89878
   A58        1.93508  -0.00003   0.00027  -0.00054  -0.00027   1.93481
   A59        1.90081   0.00005  -0.00026  -0.00013  -0.00039   1.90043
   A60        1.86353  -0.00001  -0.00000   0.00002   0.00001   1.86354
   A61        2.00118  -0.00004   0.00182  -0.00197  -0.00015   2.00103
   A62        1.99801  -0.00003  -0.00201  -0.00150  -0.00349   1.99452
   A63        1.93174   0.00011   0.00165  -0.00115   0.00049   1.93223
   A64        1.87367   0.00024  -0.00020   0.00114   0.00094   1.87461
    D1       -1.77427  -0.00007   0.01579   0.06782   0.08361  -1.69067
    D2        0.40948   0.00035   0.01347   0.07541   0.08888   0.49836
    D3        2.41357   0.00028   0.01157   0.07193   0.08351   2.49709
    D4        0.28076  -0.00009   0.01674   0.06585   0.08259   0.36335
    D5        2.46451   0.00033   0.01442   0.07344   0.08786   2.55238
    D6       -1.81458   0.00026   0.01252   0.06997   0.08250  -1.73208
    D7        2.32728   0.00020   0.01531   0.06910   0.08440   2.41168
    D8       -1.77216   0.00062   0.01300   0.07669   0.08967  -1.68248
    D9        0.23194   0.00055   0.01109   0.07321   0.08431   0.31625
   D10        1.19119   0.00013   0.03322   0.06529   0.09850   1.28969
   D11       -0.98519  -0.00019   0.03514   0.06599   0.10114  -0.88405
   D12       -2.99571  -0.00015   0.03380   0.06464   0.09844  -2.89727
   D13        1.54416   0.00067   0.00248  -0.00789  -0.00541   1.53876
   D14       -2.63372   0.00039   0.00486  -0.00969  -0.00483  -2.63855
   D15       -0.63718  -0.00004   0.00389  -0.01226  -0.00837  -0.64556
   D16       -0.65003   0.00018   0.00512  -0.01440  -0.00928  -0.65930
   D17        1.45527  -0.00010   0.00751  -0.01620  -0.00870   1.44657
   D18       -2.83137  -0.00052   0.00653  -0.01877  -0.01225  -2.84362
   D19       -2.66929   0.00049   0.00438  -0.01343  -0.00904  -2.67833
   D20       -0.56399   0.00021   0.00676  -0.01523  -0.00847  -0.57246
   D21        1.43255  -0.00021   0.00579  -0.01780  -0.01201   1.42054
   D22       -1.31818  -0.00032  -0.00298  -0.03435  -0.03733  -1.35550
   D23        0.86124   0.00020  -0.00833  -0.02844  -0.03677   0.82447
   D24        2.86193  -0.00012  -0.00735  -0.02947  -0.03681   2.82512
   D25        2.85371  -0.00030  -0.00431  -0.03191  -0.03622   2.81749
   D26       -1.25005   0.00022  -0.00966  -0.02600  -0.03566  -1.28572
   D27        0.75063  -0.00010  -0.00868  -0.02702  -0.03571   0.71493
   D28        0.86465   0.00004  -0.00312  -0.02928  -0.03241   0.83224
   D29        3.04406   0.00056  -0.00848  -0.02337  -0.03185   3.01221
   D30       -1.23843   0.00025  -0.00749  -0.02440  -0.03190  -1.27033
   D31       -2.94919   0.00041  -0.00397   0.00382  -0.00015  -2.94934
   D32       -0.94807   0.00029  -0.00299   0.00469   0.00170  -0.94637
   D33        1.12489   0.00101  -0.00298   0.00847   0.00548   1.13037
   D34        1.16196  -0.00027  -0.00027  -0.00327  -0.00354   1.15841
   D35       -3.12011  -0.00038   0.00071  -0.00239  -0.00169  -3.12180
   D36       -1.04714   0.00034   0.00072   0.00138   0.00209  -1.04506
   D37       -0.83313   0.00014  -0.00090  -0.00203  -0.00293  -0.83606
   D38        1.16799   0.00002   0.00007  -0.00115  -0.00107   1.16692
   D39       -3.04224   0.00074   0.00008   0.00262   0.00271  -3.03953
   D40       -2.67262  -0.00044   0.00310  -0.02793  -0.02483  -2.69745
   D41        1.35051  -0.00052   0.00085  -0.02288  -0.02203   1.32848
   D42        1.44128  -0.00003   0.00441  -0.02442  -0.02001   1.42126
   D43       -0.81878  -0.00012   0.00216  -0.01937  -0.01721  -0.83600
   D44       -0.59077   0.00008   0.00340  -0.02277  -0.01938  -0.61014
   D45       -2.85083  -0.00001   0.00115  -0.01772  -0.01657  -2.86740
   D46        1.12097   0.00003  -0.00120  -0.00250  -0.00370   1.11727
   D47       -1.01331   0.00006  -0.00168  -0.00280  -0.00447  -1.01778
   D48       -3.05925   0.00004  -0.00132  -0.00239  -0.00371  -3.06296
   D49       -3.11688  -0.00002  -0.00150  -0.00176  -0.00325  -3.12013
   D50        1.03203   0.00001  -0.00197  -0.00205  -0.00402   1.02801
   D51       -1.01392  -0.00001  -0.00161  -0.00165  -0.00326  -1.01718
   D52       -0.97132   0.00001   0.00017  -0.00324  -0.00306  -0.97439
   D53       -3.10561   0.00003  -0.00030  -0.00353  -0.00383  -3.10944
   D54        1.13164   0.00002   0.00005  -0.00313  -0.00307   1.12856
   D55       -1.31843  -0.00004  -0.00592   0.00988   0.00396  -1.31448
   D56        0.97400  -0.00002  -0.00556   0.00487  -0.00069   0.97331
   D57        2.85862  -0.00004  -0.00476   0.00964   0.00488   2.86350
   D58       -1.13213  -0.00002  -0.00439   0.00463   0.00023  -1.13190
   D59        0.85041  -0.00003  -0.00444   0.00919   0.00475   0.85516
   D60       -3.14034  -0.00001  -0.00407   0.00418   0.00011  -3.14024
   D61       -1.14096  -0.00003  -0.00351  -0.00239  -0.00591  -1.14687
   D62        0.99533  -0.00007  -0.00319  -0.00365  -0.00684   0.98849
   D63        3.03421  -0.00001  -0.00426  -0.00382  -0.00808   3.02613
   D64        3.10405  -0.00005  -0.00337  -0.00271  -0.00608   3.09797
   D65       -1.04285  -0.00008  -0.00305  -0.00396  -0.00701  -1.04987
   D66        0.99603  -0.00003  -0.00412  -0.00413  -0.00825   0.98778
   D67        0.95100  -0.00000  -0.00427  -0.00020  -0.00447   0.94653
   D68        3.08729  -0.00004  -0.00395  -0.00146  -0.00541   3.08188
   D69       -1.15702   0.00002  -0.00501  -0.00163  -0.00664  -1.16366
   D70        1.33276  -0.00000   0.01010  -0.00834   0.00176   1.33451
   D71       -0.96132  -0.00001   0.00775  -0.00310   0.00466  -0.95666
   D72       -2.84543   0.00007   0.00901  -0.00709   0.00193  -2.84350
   D73        1.14368   0.00006   0.00667  -0.00184   0.00483   1.14851
   D74       -0.83447  -0.00002   0.00874  -0.00677   0.00197  -0.83250
   D75       -3.12855  -0.00004   0.00640  -0.00153   0.00487  -3.12368
   D76        0.92952   0.00004   0.00307  -0.00038   0.00269   0.93221
   D77        3.08225  -0.00006   0.00370  -0.00078   0.00292   3.08518
   D78       -1.15656  -0.00003   0.00374  -0.00030   0.00344  -1.15312
   D79        3.05462   0.00008   0.00302  -0.00031   0.00272   3.05733
   D80       -1.07583  -0.00002   0.00365  -0.00071   0.00294  -1.07289
   D81        0.96854   0.00001   0.00369  -0.00023   0.00346   0.97200
   D82       -1.17127   0.00003   0.00316  -0.00035   0.00281  -1.16847
   D83        0.98146  -0.00007   0.00379  -0.00075   0.00304   0.98450
   D84        3.02583  -0.00003   0.00382  -0.00027   0.00356   3.02939
   D85       -0.92237   0.00001  -0.00124   0.00191   0.00067  -0.92170
   D86       -3.07510   0.00009  -0.00202   0.00168  -0.00034  -3.07544
   D87        1.16260   0.00009  -0.00202   0.00205   0.00004   1.16263
   D88       -3.04662  -0.00007  -0.00064   0.00380   0.00316  -3.04347
   D89        1.08383   0.00001  -0.00142   0.00357   0.00215   1.08598
   D90       -0.96166   0.00001  -0.00142   0.00394   0.00252  -0.95913
   D91        1.18791  -0.00008   0.00039   0.00340   0.00380   1.19171
   D92       -0.96482   0.00001  -0.00039   0.00317   0.00279  -0.96203
   D93       -3.01031   0.00001  -0.00038   0.00355   0.00316  -3.00714
         Item               Value     Threshold  Converged?
 Maximum Force            0.002423     0.000450     NO 
 RMS     Force            0.000380     0.000300     NO 
 Maximum Displacement     0.261255     0.001800     NO 
 RMS     Displacement     0.042960     0.001200     NO 
 Predicted change in Energy=-1.313332D-04
 GradGradGradGradGradGradGradGradGradGradGradGradGradGradGradGradGradGrad

                          Input orientation:                          
 ---------------------------------------------------------------------
 Center     Atomic      Atomic             Coordinates (Angstroms)
 Number     Number       Type             X           Y           Z
 ---------------------------------------------------------------------
      1          6           0        0.936522    1.463515    1.173685
      2          6           0        0.506681    2.725092    0.401005
      3          6           0       -0.373802    2.517504   -0.843519
      4          6           0       -1.894970    2.472048   -0.639650
      5          6           0       -2.461827    1.164056   -0.085310
      6          1           0       -0.167924    3.343900   -1.533390
      7          1           0        0.010832    3.433922    1.078736
      8          1           0        1.442519    3.196977    0.083319
      9          1           0        0.270847    1.287182    2.026338
     10          1           0        0.861611    0.581893    0.531219
     11          1           0       -2.200879    3.310806   -0.000554
     12          1           0       -2.376903    2.647418   -1.608931
     13          1           0       -3.562489    1.187465   -0.173089
     14          1           0       -2.126856    0.340404   -0.727116
     15          1           0       -0.054920    1.607214   -1.369801
     16          6           0       -2.009000   -0.538919    1.623585
     17          6           0       -2.661926    1.669099    2.305478
     18          6           0       -3.405286   -1.106212    1.904024
     19          1           0       -1.391280   -0.653991    2.526264
     20          1           0       -1.509342   -1.098844    0.826243
     21          6           0       -4.086442    1.202877    2.638907
     22          1           0       -2.046286    1.601966    3.213968
     23          1           0       -2.660443    2.720762    2.003728
     24          6           0       -4.091395   -0.285636    3.000688
     25          1           0       -3.328930   -2.159635    2.194446
     26          1           0       -4.005689   -1.070209    0.985461
     27          1           0       -4.485531    1.805426    3.462188
     28          1           0       -4.745099    1.373205    1.777798
     29          1           0       -5.112204   -0.641140    3.174446
     30          1           0       -3.542315   -0.424677    3.942960
     31          7           0       -2.005978    0.875544    1.269197
     32          8           0        2.296466    1.525090    1.582296
     33          1           0        2.349143    2.146458    2.312921
 ---------------------------------------------------------------------
                    Distance matrix (angstroms):
                    1          2          3          4          5
     1  C    0.000000
     2  C    1.540576   0.000000
     3  C    2.626205   1.538565   0.000000
     4  C    3.510366   2.629624   1.535442   0.000000
     5  C    3.636416   3.389008   2.601260   1.529530   0.000000
     6  H    3.476191   2.140070   1.096010   2.131100   3.480036
     7  H    2.179088   1.098920   2.163985   2.740462   3.552653
     8  H    2.109460   1.095168   2.149357   3.490994   4.405125
     9  H    1.096007   2.182867   3.188313   3.633478   3.455680
    10  H    1.093449   2.176288   2.676329   3.541519   3.429907
    11  H    3.825521   2.799142   2.162899   1.097971   2.164212
    12  H    4.485907   3.515812   2.148289   1.096595   2.128144
    13  H    4.704370   4.387712   3.519403   2.156026   1.104404
    14  H    3.776070   3.727588   2.797590   2.146003   1.096597
    15  H    2.733666   2.168132   1.098765   2.160288   2.763966
    16  C    3.590021   4.298502   4.254667   3.768442   2.454689
    17  C    3.777836   3.844764   3.983904   3.147496   2.451729
    18  C    5.097861   5.678154   5.465364   4.642766   3.162543
    19  H    3.425196   4.420089   4.738046   4.477593   3.357333
    20  H    3.559304   4.343691   4.141923   3.879281   2.618945
    21  C    5.238795   5.331240   5.257303   4.142738   3.172103
    22  H    3.616499   3.961289   4.483147   3.953518   3.354053
    23  H    3.899717   3.549565   3.657438   2.763196   2.612827
    24  C    5.628269   6.079896   6.037882   5.067659   3.778953
    25  H    5.688870   6.464433   6.311706   5.616122   4.122630
    26  H    5.557034   5.925148   5.422863   4.432121   2.919246
    27  H    5.895151   5.927799   5.996039   4.896985   4.134184
    28  H    5.714361   5.595029   5.223884   3.895477   2.954360
    29  H    6.709672   7.113041   6.969471   5.881314   4.572662
    30  H    5.594116   6.233848   6.450293   5.666134   4.463013
    31  N    3.002189   3.238524   3.134262   2.490953   1.457987
    32  O    1.421338   2.457393   3.741630   4.837552   5.054959
    33  H    1.939012   2.717518   4.185119   5.180365   5.464620
                    6          7          8          9         10
     6  H    0.000000
     7  H    2.619782   0.000000
     8  H    2.286670   1.759751   0.000000
     9  H    4.134521   2.360943   2.965713   0.000000
    10  H    3.598782   3.026164   2.716014   1.755510   0.000000
    11  H    2.546289   2.464080   3.646140   3.783222   4.136253
    12  H    2.317408   3.680138   4.213515   4.698510   4.397113
    13  H    4.245433   4.402528   5.399443   4.420620   4.520555
    14  H    3.675389   4.171411   4.642979   3.771853   3.251562
    15  H    1.748030   3.055571   2.623209   3.426704   2.346313
    16  C    5.332198   4.489994   5.314350   2.948653   3.269539
    17  C    4.874620   3.429743   4.911097   2.970680   4.092105
    18  C    6.488437   5.741409   6.733024   4.388308   4.789645
    19  H    5.827566   4.557663   5.369204   2.603987   3.253173
    20  H    5.206269   4.787551   5.264930   3.209737   2.921186
    21  C    6.111205   4.919284   6.409124   4.400945   5.413981
    22  H    5.394440   3.485257   4.951442   2.622720   4.085775
    23  H    4.371745   2.915462   4.555112   3.263146   4.375832
    24  C    7.008924   5.861508   7.159877   4.738383   5.602067
    25  H    7.360545   6.609592   7.477759   4.986702   5.276640
    26  H    6.368470   6.035589   6.978947   4.992942   5.160076
    27  H    6.779707   5.343231   6.963831   4.995335   6.219287
    28  H    5.983154   5.230117   6.669634   5.022836   5.797873
    29  H    7.905072   6.873400   8.200646   5.832136   6.645970
    30  H    7.455139   5.976405   7.270610   4.598272   5.661071
    31  N    4.162417   3.263296   4.322903   2.434469   2.975551
    32  O    4.369071   3.020155   2.402366   2.087321   2.013255
    33  H    4.750115   2.940829   2.626153   2.267113   2.799121
                   11         12         13         14         15
    11  H    0.000000
    12  H    1.748699   0.000000
    13  H    2.528305   2.366161   0.000000
    14  H    3.058867   2.482426   1.756560   0.000000
    15  H    3.063038   2.555545   3.729791   2.512125   0.000000
    16  C    4.182706   4.553818   2.936285   2.512548   4.169493
    17  C    2.868022   4.044867   2.680724   3.353858   4.506438
    18  C    4.958635   5.242916   3.098397   3.263430   5.413461
    19  H    4.770732   5.382434   3.923215   3.480571   4.698748
    20  H    4.539475   4.551617   3.231298   2.205829   3.776334
    21  C    3.868523   4.801391   2.860434   3.989229   5.699684
    22  H    3.643787   4.945971   3.734010   4.138861   4.997649
    23  H    2.139275   3.624512   2.811266   3.661739   4.405614
    24  C    5.051327   5.726333   3.538733   4.260031   6.243171
    25  H    6.001354   6.203209   4.106440   4.028735   6.132875
    26  H    4.839716   4.817112   2.575996   2.907363   5.322070
    27  H    4.413205   5.556214   3.801200   5.025924   6.558789
    28  H    3.659220   4.324570   2.288892   3.767821   5.653310
    29  H    5.845880   6.416945   4.117208   5.009782   7.161103
    30  H    5.595050   6.451314   4.420551   4.939483   6.672026
    31  N    2.753318   3.400110   2.144810   2.070327   3.362481
    32  O    5.091199   5.769222   6.125579   5.128610   3.775001
    33  H    5.235511   6.161769   6.484389   5.704229   4.430885
                   16         17         18         19         20
    16  C    0.000000
    17  C    2.401382   0.000000
    18  C    1.532998   2.901051   0.000000
    19  H    1.099840   2.657073   2.155900   0.000000
    20  H    1.094956   3.343365   2.180887   1.761222   0.000000
    21  C    2.894909   1.535507   2.517125   3.274835   3.901937
    22  H    2.667226   1.099487   3.301069   2.447716   3.644709
    23  H    3.345804   1.094098   3.900059   3.643182   4.159434
    24  C    2.509370   2.519461   1.531915   2.766113   3.472250
    25  H    2.166753   3.887984   1.095388   2.476197   2.511605
    26  H    2.162461   3.324447   1.097970   3.063077   2.501584
    27  H    3.874225   2.163815   3.474542   4.061905   4.923483
    28  H    3.341592   2.169241   2.821088   3.989715   4.181699
    29  H    3.470662   3.477954   2.178034   3.776980   4.324831
    30  H    2.782734   2.800058   2.154189   2.585839   3.781720
    31  N    1.458185   1.460780   2.507673   2.073053   2.083521
    32  O    4.774817   5.012922   6.287864   4.386223   4.684102
    33  H    5.165254   5.033761   6.622727   4.677479   5.256434
                   21         22         23         24         25
    21  C    0.000000
    22  H    2.156896   0.000000
    23  H    2.177361   1.758855   0.000000
    24  C    1.531855   2.791236   3.475627   0.000000
    25  H    3.475321   4.102955   4.929657   2.177901   0.000000
    26  H    2.811996   3.993246   4.149459   2.164265   1.762526
    27  H    1.095504   2.460269   2.509161   2.177353   4.320487
    28  H    1.097429   3.065698   2.492538   2.162069   3.828849
    29  H    2.177013   3.799070   4.322510   1.094818   2.538955
    30  H    2.155356   2.622368   3.798961   1.099408   2.472431
    31  N    2.512287   2.076402   2.091098   2.948790   3.437819
    32  O    6.477790   4.639802   5.116462   6.789355   6.752556
    33  H    6.512555   4.519752   5.051869   6.918717   7.127201
                   26         27         28         29         30
    26  H    0.000000
    27  H    3.825402   0.000000
    28  H    2.672975   1.758227   0.000000
    29  H    2.490006   2.541889   2.478503   0.000000
    30  H    3.062389   2.468635   3.060555   1.761256   0.000000
    31  N    2.804514   3.438324   2.830040   3.947017   3.346627
    32  O    6.841706   7.043299   7.045916   7.881363   6.592852
    33  H    7.245205   6.939012   7.156295   8.011531   6.631519
                   31         32         33
    31  N    0.000000
    32  O    4.362450   0.000000
    33  H    4.655284   0.960566   0.000000
 Stoichiometry    C10H21NO
 Framework group  C1[X(C10H21NO)]
 Deg. of freedom    93
 Full point group                 C1      NOp   1
 Largest Abelian subgroup         C1      NOp   1
 Largest concise Abelian subgroup C1      NOp   1
                         Standard orientation:                         
 ---------------------------------------------------------------------
 Center     Atomic      Atomic             Coordinates (Angstroms)
 Number     Number       Type             X           Y           Z
 ---------------------------------------------------------------------
      1          6           0       -2.270730    1.118716   -0.056146
      2          6           0       -2.672277   -0.264994    0.489270
      3          6           0       -2.267126   -1.491348   -0.346848
      4          6           0       -0.884889   -2.106389   -0.084691
      5          6           0        0.308305   -1.365277   -0.690088
      6          1           0       -3.007875   -2.276876   -0.158500
      7          1           0       -2.300323   -0.390184    1.515722
      8          1           0       -3.765330   -0.239807    0.552465
      9          1           0       -1.341833    1.463841    0.412118
     10          1           0       -2.076172    1.060524   -1.130573
     11          1           0       -0.739523   -2.225028    0.997128
     12          1           0       -0.876973   -3.122273   -0.497531
     13          1           0        1.205359   -2.003583   -0.603097
     14          1           0        0.131267   -1.241038   -1.765145
     15          1           0       -2.356370   -1.251521   -1.415400
     16          6           0        1.187019    0.905977   -0.997935
     17          6           0        1.097051   -0.032547    1.210619
     18          6           0        2.697055    0.665012   -1.106598
     19          1           0        1.016729    1.915087   -0.595012
     20          1           0        0.711521    0.875841   -1.983796
     21          6           0        2.609024   -0.300290    1.216409
     22          1           0        0.911432    0.956063    1.654543
     23          1           0        0.573557   -0.760274    1.837851
     24          6           0        3.330009    0.682278    0.288335
     25          1           0        3.151139    1.425584   -1.750967
     26          1           0        2.878653   -0.307594   -1.582621
     27          1           0        2.990873   -0.221180    2.240158
     28          1           0        2.806392   -1.328260    0.886754
     29          1           0        4.399671    0.455029    0.235357
     30          1           0        3.241236    1.695789    0.705002
     31          7           0        0.499699   -0.036042   -0.122436
     32          8           0       -3.312243    2.074308    0.093177
     33          1           0       -3.354025    2.310859    1.023222
 ---------------------------------------------------------------------
 Rotational constants (GHZ):      1.3820995      0.5248229      0.4541679
 Standard basis: 6-31G(d,p) (6D, 7F)
 There are   285 symmetry adapted cartesian basis functions of A   symmetry.
 There are   285 symmetry adapted basis functions of A   symmetry.
   285 basis functions,   483 primitive gaussians,   285 cartesian basis functions
    48 alpha electrons       48 beta electrons
       nuclear repulsion energy       785.8832631015 Hartrees.
 NAtoms=   33 NActive=   33 NUniq=   33 SFac= 1.00D+00 NAtFMM=   60 NAOKFM=F Big=F
 Integral buffers will be    131072 words long.
 Raffenetti 2 integral format.
 Two-electron integral symmetry is turned on.
 Nuclear repulsion after empirical dispersion term =      785.8544210723 Hartrees.
 One-electron integrals computed using PRISM.
 NBasis=   285 RedAO= T EigKep=  3.37D-03  NBF=   285
 NBsUse=   285 1.00D-06 EigRej= -1.00D+00 NBFU=   285
 Initial guess from the checkpoint file:  "asu-add-wb97xd.chk"
 B after Tr=     0.000000   -0.000000   -0.000000
         Rot=    0.999879    0.015181    0.003502    0.000251 Ang=   1.79 deg.
 ExpMin= 1.61D-01 ExpMax= 5.48D+03 ExpMxC= 8.25D+02 IAcc=1 IRadAn=         1 AccDes= 0.00D+00
 Harris functional with IExCor= 4639 and IRadAn=       1 diagonalized for initial guess.
 HarFok:  IExCor= 4639 AccDes= 0.00D+00 IRadAn=         1 IDoV= 1 UseB2=F ITyADJ=14
 ICtDFT=  3500011 ScaDFX=  1.000000  1.000000  1.000000  1.000000
 FoFCou: FMM=F IPFlag=           0 FMFlag=      100000 FMFlg1=           0
         NFxFlg=           0 DoJE=T BraDBF=F KetDBF=T FulRan=T
         wScrn=  0.000000 ICntrl=     500 IOpCl=  0 I1Cent=   200000004 NGrid=           0
         NMat0=    1 NMatS0=      1 NMatT0=    0 NMatD0=    1 NMtDS0=    0 NMtDT0=    0
 Petite list used in FoFCou.
 Requested convergence on RMS density matrix=1.00D-08 within 128 cycles.
 Requested convergence on MAX density matrix=1.00D-06.
 Requested convergence on             energy=1.00D-06.
 No special actions if energy rises.
 Integral accuracy reduced to 1.0D-05 until final iterations.
 Initial convergence to 1.0D-05 achieved.  Increase integral accuracy.
 SCF Done:  E(RwB97XD) =  -523.551203401     A.U. after   12 cycles
            NFock= 12  Conv=0.41D-08     -V/T= 2.0095
 Calling FoFJK, ICntrl=      2127 FMM=F ISym2X=0 I1Cent= 0 IOpClX= 0 NMat=1 NMatS=1 NMatT=0.
 ***** Axes restored to original set *****
 -------------------------------------------------------------------
 Center     Atomic                   Forces (Hartrees/Bohr)
 Number     Number              X              Y              Z
 -------------------------------------------------------------------
      1        6          -0.000327793    0.001023663    0.001105037
      2        6          -0.000185409   -0.001228341    0.000571930
      3        6          -0.000651528   -0.000012076    0.000666778
      4        6           0.000451681   -0.000173748    0.000403825
      5        6           0.001154223   -0.000139488    0.000666368
      6        1          -0.000237907    0.000288485    0.000111399
      7        1           0.000732494    0.000053109   -0.000364610
      8        1           0.000135123    0.000060410   -0.000850341
      9        1           0.001084163   -0.000622934   -0.000937738
     10        1          -0.000124485   -0.000134033   -0.001059651
     11        1           0.000095547    0.000248609   -0.000705262
     12        1          -0.000496608   -0.000305563   -0.000065000
     13        1          -0.000301969    0.000108499    0.000091728
     14        1           0.000507068    0.000053682   -0.000001697
     15        1           0.000448974    0.000150923    0.000060396
     16        6           0.000324158    0.000259778   -0.000363882
     17        6           0.000273944   -0.000575857   -0.000562443
     18        6          -0.000692388    0.000219622   -0.000066481
     19        1           0.000197849   -0.000027969    0.000011220
     20        1           0.000001057    0.000063941   -0.000044907
     21        6          -0.000379182    0.000167394   -0.000053471
     22        1           0.000211744    0.000135557    0.000088130
     23        1           0.000002951   -0.000074682    0.000389236
     24        6           0.000473548   -0.000178993    0.000257523
     25        1          -0.000080595   -0.000011362    0.000138343
     26        1           0.000080862   -0.000148897    0.000028595
     27        1          -0.000117514   -0.000227539    0.000150628
     28        1           0.000220976    0.000036094   -0.000042896
     29        1          -0.000035170    0.000027981   -0.000134010
     30        1          -0.000205727    0.000020364    0.000022583
     31        7          -0.002051122    0.000528458   -0.000483146
     32        8          -0.000734561    0.000104305    0.001491351
     33        1           0.000225593    0.000310607   -0.000519534
 -------------------------------------------------------------------
 Cartesian Forces:  Max     0.002051122 RMS     0.000497382

 GradGradGradGradGradGradGradGradGradGradGradGradGradGradGradGradGradGrad
 Berny optimization.
 Using GEDIIS/GDIIS optimizer.
 FormGI is forming the generalized inverse of G from B-inverse, IUseBI=4.
 Internal  Forces:  Max     0.002158381 RMS     0.000422119
 Search for a local minimum.
 Step number  10 out of a maximum of  198
 All quantities printed in internal units (Hartrees-Bohrs-Radians)
 Mixed Optimization -- En-DIIS/RFO-DIIS
 Swapping is turned off.
 Update second derivatives using D2CorX and points    8    9   10
 DE= -1.11D-04 DEPred=-1.31D-04 R= 8.47D-01
 TightC=F SS=  1.41D+00  RLast= 3.32D-01 DXNew= 2.8411D+00 9.9704D-01
 Trust test= 8.47D-01 RLast= 3.32D-01 DXMaxT set to 1.69D+00
 ITU=  1  1  1  1  1  1  1  1  0  0
     Eigenvalues ---    0.00036   0.00375   0.00461   0.00493   0.00592
     Eigenvalues ---    0.00633   0.00723   0.00963   0.01557   0.02077
     Eigenvalues ---    0.02122   0.03022   0.03219   0.03353   0.03518
     Eigenvalues ---    0.04023   0.04141   0.04468   0.04567   0.04730
     Eigenvalues ---    0.04831   0.04908   0.04956   0.05068   0.05145
     Eigenvalues ---    0.05571   0.05586   0.05826   0.05845   0.06182
     Eigenvalues ---    0.06752   0.07848   0.07942   0.08004   0.08039
     Eigenvalues ---    0.09032   0.09154   0.09188   0.09237   0.09373
     Eigenvalues ---    0.09571   0.09701   0.12012   0.12064   0.12572
     Eigenvalues ---    0.12766   0.12875   0.12942   0.13465   0.14882
     Eigenvalues ---    0.15412   0.15914   0.16248   0.18726   0.19634
     Eigenvalues ---    0.21879   0.21958   0.24013   0.26003   0.28048
     Eigenvalues ---    0.28511   0.28662   0.29257   0.29592   0.30116
     Eigenvalues ---    0.30317   0.30445   0.30867   0.31321   0.33837
     Eigenvalues ---    0.34053   0.34100   0.34222   0.34266   0.34301
     Eigenvalues ---    0.34331   0.34340   0.34370   0.34430   0.34437
     Eigenvalues ---    0.34449   0.34489   0.34570   0.34595   0.34781
     Eigenvalues ---    0.34956   0.35260   0.36264   0.37909   0.40424
     Eigenvalues ---    0.41557   0.55554   3.50633
 En-DIIS/RFO-DIIS IScMMF=        0 using points:    10    9    8    7
 RFO step:  Lambda=-5.44660780D-05.
 DidBck=F Rises=F RFO-DIIS coefs:    1.41263    0.29054   -0.41683   -0.28634
 Iteration  1 RMS(Cart)=  0.08699915 RMS(Int)=  0.00669333
 Iteration  2 RMS(Cart)=  0.00859754 RMS(Int)=  0.00009759
 Iteration  3 RMS(Cart)=  0.00011522 RMS(Int)=  0.00001414
 Iteration  4 RMS(Cart)=  0.00000004 RMS(Int)=  0.00001414
 Variable       Old X    -DE/DX   Delta X   Delta X   Delta X     New X
                                 (Linear)    (Quad)   (Total)
    R1        2.91127  -0.00048  -0.00072  -0.00402  -0.00474   2.90653
    R2        2.07115  -0.00130   0.00154  -0.00378  -0.00224   2.06891
    R3        2.06632   0.00075  -0.00057   0.00191   0.00134   2.06766
    R4        2.68594  -0.00019   0.00122   0.00086   0.00208   2.68802
    R5        2.90747  -0.00013  -0.00095  -0.00253  -0.00348   2.90399
    R6        2.07666  -0.00053   0.00202  -0.00018   0.00184   2.07850
    R7        2.06957   0.00039  -0.00130   0.00024  -0.00106   2.06851
    R8        2.90156   0.00034   0.00173   0.00148   0.00321   2.90477
    R9        2.07116   0.00010   0.00020   0.00073   0.00093   2.07209
   R10        2.07636  -0.00002   0.00022   0.00012   0.00034   2.07670
   R11        2.89039  -0.00004   0.00005  -0.00027  -0.00022   2.89017
   R12        2.07486  -0.00024   0.00048  -0.00022   0.00027   2.07513
   R13        2.07226   0.00023  -0.00046   0.00039  -0.00007   2.07219
   R14        2.08702   0.00030  -0.00117  -0.00080  -0.00197   2.08505
   R15        2.07227   0.00011  -0.00043  -0.00004  -0.00048   2.07179
   R16        2.75520  -0.00113   0.00361   0.00082   0.00443   2.75963
   R17        2.89695   0.00050  -0.00171   0.00017  -0.00154   2.89540
   R18        2.07840   0.00012  -0.00002   0.00033   0.00032   2.07871
   R19        2.06917  -0.00000  -0.00001  -0.00006  -0.00008   2.06909
   R20        2.75557  -0.00013   0.00027   0.00101   0.00128   2.75685
   R21        2.90169   0.00026  -0.00070  -0.00044  -0.00114   2.90055
   R22        2.07773   0.00019  -0.00010   0.00055   0.00045   2.07818
   R23        2.06755  -0.00018   0.00013  -0.00034  -0.00021   2.06734
   R24        2.76047  -0.00022   0.00143   0.00121   0.00264   2.76311
   R25        2.89490  -0.00021   0.00004  -0.00082  -0.00078   2.89412
   R26        2.06998   0.00004  -0.00007  -0.00001  -0.00008   2.06990
   R27        2.07486  -0.00008   0.00038   0.00007   0.00045   2.07531
   R28        2.89479  -0.00014   0.00026   0.00000   0.00027   2.89505
   R29        2.07020   0.00004   0.00010   0.00018   0.00028   2.07049
   R30        2.07384  -0.00010   0.00005  -0.00032  -0.00026   2.07357
   R31        2.06891  -0.00000  -0.00008  -0.00021  -0.00028   2.06862
   R32        2.07758  -0.00008   0.00050   0.00022   0.00072   2.07829
   R33        1.81521  -0.00020  -0.00057  -0.00112  -0.00169   1.81352
    A1        1.93101   0.00088  -0.00231   0.00342   0.00111   1.93213
    A2        1.92458  -0.00078   0.00217  -0.00544  -0.00325   1.92133
    A3        1.95592  -0.00009  -0.00373  -0.00429  -0.00802   1.94790
    A4        1.86061  -0.00005  -0.00013  -0.00144  -0.00159   1.85902
    A5        1.94384  -0.00069   0.00464  -0.00126   0.00336   1.94720
    A6        1.84356   0.00069  -0.00031   0.00922   0.00890   1.85246
    A7        2.04304   0.00069   0.00145   0.00606   0.00749   2.05052
    A8        1.92281   0.00002  -0.00082   0.00070  -0.00019   1.92262
    A9        1.83373  -0.00008  -0.00537  -0.00504  -0.01043   1.82331
   A10        1.90463  -0.00024   0.00191   0.00258   0.00446   1.90909
   A11        1.88863  -0.00052   0.00436  -0.00225   0.00214   1.89078
   A12        1.86141   0.00007  -0.00195  -0.00331  -0.00531   1.85610
   A13        2.05279   0.00216   0.00495   0.00842   0.01336   2.06615
   A14        1.87540  -0.00045  -0.00260  -0.00506  -0.00768   1.86772
   A15        1.91042  -0.00107   0.00227  -0.00079   0.00147   1.91189
   A16        1.86711  -0.00105   0.00213  -0.00251  -0.00037   1.86674
   A17        1.90349  -0.00011  -0.00430  -0.00034  -0.00468   1.89881
   A18        1.84280   0.00036  -0.00328  -0.00074  -0.00403   1.83877
   A19        2.02706   0.00163  -0.00118   0.00182   0.00062   2.02769
   A20        1.90783  -0.00053   0.00285   0.00434   0.00719   1.91502
   A21        1.88946  -0.00034  -0.00204  -0.00284  -0.00487   1.88459
   A22        1.91671  -0.00008  -0.00385   0.00307  -0.00079   1.91592
   A23        1.86945  -0.00094   0.00457  -0.00501  -0.00045   1.86900
   A24        1.84407   0.00011  -0.00024  -0.00212  -0.00234   1.84172
   A25        1.89908  -0.00059   0.00188   0.00059   0.00246   1.90154
   A26        1.89334  -0.00080   0.00420  -0.00002   0.00418   1.89753
   A27        1.97148   0.00215  -0.00612   0.00418  -0.00193   1.96955
   A28        1.84817   0.00047  -0.00129   0.00131   0.00000   1.84817
   A29        1.97103  -0.00091   0.00146  -0.00290  -0.00144   1.96959
   A30        1.87506  -0.00043   0.00030  -0.00331  -0.00299   1.87207
   A31        1.89938  -0.00001  -0.00116   0.00042  -0.00074   1.89863
   A32        1.93865   0.00011   0.00106   0.00092   0.00199   1.94063
   A33        1.98811   0.00002   0.00024   0.00027   0.00049   1.98860
   A34        1.86279  -0.00003   0.00081   0.00013   0.00094   1.86373
   A35        1.87527   0.00003  -0.00056  -0.00042  -0.00097   1.87430
   A36        1.89453  -0.00012  -0.00039  -0.00137  -0.00175   1.89278
   A37        1.89811   0.00020  -0.00222  -0.00090  -0.00311   1.89499
   A38        1.93157  -0.00021   0.00056   0.00044   0.00101   1.93258
   A39        1.98852   0.00006   0.00113   0.00247   0.00358   1.99210
   A40        1.86066  -0.00013   0.00086  -0.00185  -0.00099   1.85967
   A41        1.87713  -0.00014   0.00147  -0.00070   0.00078   1.87791
   A42        1.90277   0.00020  -0.00178   0.00020  -0.00157   1.90120
   A43        1.91843  -0.00006  -0.00132   0.00045  -0.00088   1.91754
   A44        1.91866   0.00015  -0.00014  -0.00038  -0.00051   1.91815
   A45        1.91016  -0.00005   0.00004   0.00042   0.00047   1.91063
   A46        1.93537  -0.00018   0.00175  -0.00038   0.00138   1.93675
   A47        1.91392   0.00017   0.00036   0.00132   0.00168   1.91560
   A48        1.86655  -0.00003  -0.00068  -0.00147  -0.00215   1.86440
   A49        1.92764   0.00008   0.00075   0.00100   0.00172   1.92936
   A50        1.91150   0.00022  -0.00343  -0.00142  -0.00483   1.90667
   A51        1.91696  -0.00023   0.00295   0.00091   0.00385   1.92081
   A52        1.93456  -0.00026   0.00067  -0.00179  -0.00112   1.93344
   A53        1.91154   0.00012   0.00029   0.00136   0.00163   1.91317
   A54        1.86050   0.00007  -0.00125  -0.00008  -0.00132   1.85918
   A55        1.92835  -0.00004  -0.00010  -0.00022  -0.00034   1.92800
   A56        1.93615  -0.00004   0.00199   0.00004   0.00203   1.93819
   A57        1.89878   0.00012  -0.00118   0.00166   0.00048   1.89926
   A58        1.93481   0.00001   0.00052  -0.00147  -0.00095   1.93386
   A59        1.90043  -0.00003  -0.00127   0.00022  -0.00105   1.89938
   A60        1.86354  -0.00002  -0.00005  -0.00014  -0.00020   1.86334
   A61        2.00103  -0.00069  -0.00010  -0.00304  -0.00317   1.99787
   A62        1.99452   0.00092  -0.00511   0.00459  -0.00053   1.99399
   A63        1.93223  -0.00015  -0.00105   0.00085  -0.00024   1.93199
   A64        1.87461   0.00027  -0.00025   0.00225   0.00199   1.87660
    D1       -1.69067   0.00004   0.07733   0.13826   0.21558  -1.47508
    D2        0.49836   0.00029   0.08041   0.14740   0.22780   0.72616
    D3        2.49709   0.00033   0.07488   0.14122   0.21614   2.71322
    D4        0.36335   0.00004   0.07710   0.13522   0.21230   0.57565
    D5        2.55238   0.00029   0.08018   0.14435   0.22451   2.77689
    D6       -1.73208   0.00034   0.07465   0.13818   0.21285  -1.51923
    D7        2.41168   0.00034   0.07579   0.14051   0.21628   2.62796
    D8       -1.68248   0.00059   0.07888   0.14964   0.22850  -1.45398
    D9        0.31625   0.00063   0.07334   0.14347   0.21684   0.53308
   D10        1.28969   0.00003   0.12292   0.08681   0.20973   1.49942
   D11       -0.88405  -0.00054   0.12523   0.08650   0.21176  -0.67229
   D12       -2.89727  -0.00053   0.12328   0.08362   0.20687  -2.69041
   D13        1.53876   0.00055   0.00266  -0.02337  -0.02068   1.51808
   D14       -2.63855   0.00027   0.00673  -0.02501  -0.01828  -2.65684
   D15       -0.64556  -0.00008   0.00265  -0.02895  -0.02631  -0.67186
   D16       -0.65930   0.00018   0.00097  -0.03145  -0.03047  -0.68978
   D17        1.44657  -0.00010   0.00504  -0.03309  -0.02808   1.41849
   D18       -2.84362  -0.00045   0.00096  -0.03703  -0.03610  -2.87972
   D19       -2.67833   0.00051  -0.00008  -0.02768  -0.02772  -2.70606
   D20       -0.57246   0.00023   0.00400  -0.02932  -0.02533  -0.59779
   D21        1.42054  -0.00012  -0.00008  -0.03326  -0.03335   1.38718
   D22       -1.35550  -0.00031  -0.03285  -0.04435  -0.07719  -1.43269
   D23        0.82447   0.00040  -0.03657  -0.03513  -0.07167   0.75280
   D24        2.82512   0.00007  -0.03644  -0.03689  -0.07332   2.75180
   D25        2.81749  -0.00034  -0.03440  -0.04136  -0.07577   2.74172
   D26       -1.28572   0.00037  -0.03811  -0.03214  -0.07025  -1.35597
   D27        0.71493   0.00004  -0.03799  -0.03390  -0.07190   0.64303
   D28        0.83224  -0.00017  -0.02958  -0.03905  -0.06864   0.76359
   D29        3.01221   0.00054  -0.03329  -0.02983  -0.06313   2.94908
   D30       -1.27033   0.00021  -0.03317  -0.03159  -0.06477  -1.33510
   D31       -2.94934   0.00041  -0.00363  -0.00233  -0.00597  -2.95531
   D32       -0.94637   0.00024  -0.00197  -0.00048  -0.00244  -0.94880
   D33        1.13037   0.00049  -0.00251  -0.00205  -0.00457   1.12581
   D34        1.15841  -0.00008  -0.00332  -0.01224  -0.01557   1.14285
   D35       -3.12180  -0.00025  -0.00165  -0.01039  -0.01203  -3.13383
   D36       -1.04506   0.00000  -0.00220  -0.01196  -0.01417  -1.05922
   D37       -0.83606   0.00034  -0.00358  -0.00860  -0.01218  -0.84824
   D38        1.16692   0.00016  -0.00192  -0.00675  -0.00865   1.15826
   D39       -3.03953   0.00041  -0.00246  -0.00832  -0.01078  -3.05031
   D40       -2.69745   0.00010   0.02486   0.00050   0.02536  -2.67209
   D41        1.32848   0.00009   0.03148  -0.00225   0.02924   1.35772
   D42        1.42126  -0.00009   0.02604  -0.00131   0.02473   1.44599
   D43       -0.83600  -0.00010   0.03267  -0.00406   0.02861  -0.80739
   D44       -0.61014   0.00011   0.02661   0.00079   0.02740  -0.58274
   D45       -2.86740   0.00011   0.03324  -0.00196   0.03128  -2.83612
   D46        1.11727  -0.00012  -0.00585  -0.00090  -0.00675   1.11052
   D47       -1.01778   0.00004  -0.00709  -0.00047  -0.00756  -1.02534
   D48       -3.06296   0.00002  -0.00621   0.00128  -0.00493  -3.06790
   D49       -3.12013  -0.00011  -0.00496   0.00005  -0.00490  -3.12503
   D50        1.02801   0.00006  -0.00619   0.00048  -0.00571   1.02229
   D51       -1.01718   0.00004  -0.00531   0.00223  -0.00309  -1.02026
   D52       -0.97439  -0.00017  -0.00448  -0.00084  -0.00531  -0.97970
   D53       -3.10944  -0.00000  -0.00571  -0.00041  -0.00612  -3.11556
   D54        1.12856  -0.00002  -0.00484   0.00134  -0.00350   1.12507
   D55       -1.31448  -0.00042   0.01016  -0.00864   0.00153  -1.31295
   D56        0.97331   0.00013   0.00175  -0.00404  -0.00229   0.97101
   D57        2.86350  -0.00044   0.01187  -0.00904   0.00283   2.86633
   D58       -1.13190   0.00011   0.00346  -0.00445  -0.00099  -1.13289
   D59        0.85516  -0.00036   0.01141  -0.00829   0.00312   0.85828
   D60       -3.14024   0.00019   0.00300  -0.00370  -0.00070  -3.14094
   D61       -1.14687   0.00000  -0.00456  -0.00506  -0.00961  -1.15648
   D62        0.98849  -0.00012  -0.00551  -0.00759  -0.01309   0.97539
   D63        3.02613  -0.00005  -0.00730  -0.00798  -0.01529   3.01085
   D64        3.09797   0.00016  -0.00461  -0.00254  -0.00715   3.09082
   D65       -1.04987   0.00003  -0.00556  -0.00507  -0.01063  -1.06049
   D66        0.98778   0.00011  -0.00735  -0.00547  -0.01282   0.97496
   D67        0.94653   0.00001  -0.00353  -0.00498  -0.00852   0.93801
   D68        3.08188  -0.00012  -0.00448  -0.00752  -0.01200   3.06988
   D69       -1.16366  -0.00004  -0.00627  -0.00791  -0.01419  -1.17785
   D70        1.33451  -0.00033  -0.00317   0.00702   0.00386   1.33837
   D71       -0.95666  -0.00004   0.00263   0.00641   0.00904  -0.94762
   D72       -2.84350  -0.00013  -0.00423   0.00695   0.00273  -2.84077
   D73        1.14851   0.00016   0.00157   0.00634   0.00791   1.15642
   D74       -0.83250  -0.00025  -0.00335   0.00452   0.00118  -0.83133
   D75       -3.12368   0.00003   0.00245   0.00391   0.00636  -3.11732
   D76        0.93221  -0.00003   0.00216   0.00185   0.00402   0.93623
   D77        3.08518  -0.00007   0.00414  -0.00016   0.00398   3.08916
   D78       -1.15312  -0.00005   0.00452   0.00069   0.00521  -1.14791
   D79        3.05733   0.00000   0.00227   0.00143   0.00369   3.06103
   D80       -1.07289  -0.00004   0.00424  -0.00058   0.00366  -1.06923
   D81        0.97200  -0.00002   0.00462   0.00027   0.00489   0.97689
   D82       -1.16847  -0.00004   0.00272   0.00022   0.00294  -1.16553
   D83        0.98450  -0.00008   0.00469  -0.00179   0.00290   0.98740
   D84        3.02939  -0.00005   0.00507  -0.00094   0.00413   3.03352
   D85       -0.92170   0.00006   0.00121   0.00122   0.00243  -0.91927
   D86       -3.07544   0.00013  -0.00162   0.00236   0.00074  -3.07470
   D87        1.16263   0.00017  -0.00109   0.00325   0.00216   1.16480
   D88       -3.04347  -0.00010   0.00458   0.00354   0.00812  -3.03535
[truncated: 2,809,050 more chars]
