# Supplementary material for: An organic proton cage that is ultra-resistant to hydroxide-promoted degradation
Source: Nat Commun. 2024 Apr 22;15:3395. doi: 10.1038/s41467-024-47809-0 (PMC11035699; doi:10.1038/s41467-024-47809-0)
Supplement: Supplementary file 3 — Source Data [file 41467_2024_47809_MOESM3_ESM.zip › Paper/asu-degE1-freqh2o-wb97xd.out]

 Entering Gaussian System, Link 0=g09
 Initial command:
 /opt/software/gaussian/g09.e01/l1.exe "/localscratch/clr426.7817633.0/Gau-51304.inp" -scrdir="/localscratch/clr426.7817633.0/"
 Entering Link 1 = /opt/software/gaussian/g09.e01/l1.exe PID=     51311.
  
 Copyright (c) 1988,1990,1992,1993,1995,1998,2003,2009,2015,
            Gaussian, Inc.  All Rights Reserved.
  
 This is part of the Gaussian(R) 09 program.  It is based on
 the Gaussian(R) 03 system (copyright 2003, Gaussian, Inc.),
 the Gaussian(R) 98 system (copyright 1998, Gaussian, Inc.),
 the Gaussian(R) 94 system (copyright 1995, Gaussian, Inc.),
 the Gaussian 92(TM) system (copyright 1992, Gaussian, Inc.),
 the Gaussian 90(TM) system (copyright 1990, Gaussian, Inc.),
 the Gaussian 88(TM) system (copyright 1988, Gaussian, Inc.),
 the Gaussian 86(TM) system (copyright 1986, Carnegie Mellon
 University), and the Gaussian 82(TM) system (copyright 1983,
 Carnegie Mellon University). Gaussian is a federally registered
 trademark of Gaussian, Inc.
  
 This software contains proprietary and confidential information,
 including trade secrets, belonging to Gaussian, Inc.
  
 This software is provided under written license and may be
 used, copied, transmitted, or stored only in accord with that
 written license.
  
 The following legend is applicable only to US Government
 contracts under FAR:
  
                    RESTRICTED RIGHTS LEGEND
  
 Use, reproduction and disclosure by the US Government is
 subject to restrictions as set forth in subparagraphs (a)
 and (c) of the Commercial Computer Software - Restricted
 Rights clause in FAR 52.227-19.
  
 Gaussian, Inc.
 340 Quinnipiac St., Bldg. 40, Wallingford CT 06492
  
  
 ---------------------------------------------------------------
 Warning -- This program may not be used in any manner that
 competes with the business of Gaussian, Inc. or will provide
 assistance to any competitor of Gaussian, Inc.  The licensee
 of this program is prohibited from giving any competitor of
 Gaussian, Inc. access to this program.  By using this program,
 the user acknowledges that Gaussian, Inc. is engaged in the
 business of creating and licensing software in the field of
 computational chemistry and represents and warrants to the
 licensee that it is not a competitor of Gaussian, Inc. and that
 it will not use this program in any manner prohibited above.
 ---------------------------------------------------------------
  

 Cite this work as:
 Gaussian 09, Revision E.01,
 M. J. Frisch, G. W. Trucks, H. B. Schlegel, G. E. Scuseria, 
 M. A. Robb, J. R. Cheeseman, G. Scalmani, V. Barone, B. Mennucci, 
 G. A. Petersson, H. Nakatsuji, M. Caricato, X. Li, H. P. Hratchian, 
 A. F. Izmaylov, J. Bloino, G. Zheng, J. L. Sonnenberg, M. Hada, 
 M. Ehara, K. Toyota, R. Fukuda, J. Hasegawa, M. Ishida, T. Nakajima, 
 Y. Honda, O. Kitao, H. Nakai, T. Vreven, J. A. Montgomery, Jr., 
 J. E. Peralta, F. Ogliaro, M. Bearpark, J. J. Heyd, E. Brothers, 
 K. N. Kudin, V. N. Staroverov, T. Keith, R. Kobayashi, J. Normand, 
 K. Raghavachari, A. Rendell, J. C. Burant, S. S. Iyengar, J. Tomasi, 
 M. Cossi, N. Rega, J. M. Millam, M. Klene, J. E. Knox, J. B. Cross, 
 V. Bakken, C. Adamo, J. Jaramillo, R. Gomperts, R. E. Stratmann, 
 O. Yazyev, A. J. Austin, R. Cammi, C. Pomelli, J. W. Ochterski, 
 R. L. Martin, K. Morokuma, V. G. Zakrzewski, G. A. Voth, 
 P. Salvador, J. J. Dannenberg, S. Dapprich, A. D. Daniels, 
 O. Farkas, J. B. Foresman, J. V. Ortiz, J. Cioslowski, 
 and D. J. Fox, Gaussian, Inc., Wallingford CT, 2013.
 
 ******************************************
 Gaussian 09:  EM64L-G09RevE.01 30-Nov-2015
                20-Jul-2023 
 ******************************************
 %chk=asu-degE1-freqh2o-wb97xd.chk
 %mem=10GB
 ---------------------------------------------
 # freq wb97xd/6-31g(d,p) scrf=(solvent=water)
 ---------------------------------------------
 1/10=4,30=1,38=1/1,3;
 2/12=2,17=6,18=5,40=1/2;
 3/5=1,6=6,7=101,11=2,16=1,25=1,30=1,70=2201,71=2,72=1,74=-58,140=1/1,2,3;
 4//1;
 5/5=2,38=5,53=1,98=1/2;
 8/6=4,10=90,11=11/1;
 11/6=1,8=1,9=11,15=111,16=1/1,2,10;
 10/6=1/2;
 6/7=2,8=2,9=2,10=2,18=1,28=1/1;
 7/8=1,10=1,25=1/1,2,3,16;
 1/10=4,30=1/3;
 99//99;
 -------------------
 Title Card Required
 -------------------
 Symbolic Z-matrix:
 Charge =  0 Multiplicity = 1
 C                    -0.88989   0.49571  -1.20983 
 C                    -1.85629   1.37592  -0.42144 
 C                    -2.91783   0.53038   0.28372 
 C                    -2.24965  -0.55653   1.12725 
 C                    -1.26692  -1.36262   0.28243 
 H                    -3.56428   1.15923   0.90468 
 H                    -1.27533   1.93542   0.32162 
 H                    -2.32298   2.10377  -1.0937 
 H                    -1.42543   0.02285  -2.05887 
 H                    -0.09015   1.11654  -1.62639 
 H                    -1.7002   -0.09307   1.95539 
 H                    -2.99838  -1.22765   1.56156 
 H                    -0.74615  -2.09232   0.91178 
 H                    -1.82643  -1.94176  -0.48248 
 H                    -3.56154   0.05615  -0.46983 
 C                     0.81723  -1.23428  -0.94396 
 C                     1.93835  -1.49396   0.06448 
 H                     1.22104  -0.64385  -1.77459 
 H                     0.46559  -2.18519  -1.38221 
 C                     2.03143   0.96366   0.77073 
 C                     2.80099  -0.25127   0.33481 
 H                     2.58756  -2.29792  -0.30192 
 H                     1.49914  -1.85337   1.0032 
 H                     1.37362   0.8328    1.62772 
 H                     3.53675  -0.50434   1.10991 
 H                     3.37333  -0.00636  -0.5691 
 N                    -0.28046  -0.49376  -0.33752 
 C                     2.11252   2.15678   0.18721 
 H                     1.55028   3.00992   0.55381 
 H                     2.74709   2.32278  -0.68038 
 

 GradGradGradGradGradGradGradGradGradGradGradGradGradGradGradGradGradGrad
 Berny optimization.
 Initialization pass.
 Trust Radius=3.00D-01 FncErr=1.00D-07 GrdErr=1.00D-07
 Number of steps in this run=      2 maximum allowed number of steps=      2.
 GradGradGradGradGradGradGradGradGradGradGradGradGradGradGradGradGradGrad

                          Input orientation:                          
 ---------------------------------------------------------------------
 Center     Atomic      Atomic             Coordinates (Angstroms)
 Number     Number       Type             X           Y           Z
 ---------------------------------------------------------------------
      1          6           0       -0.889886    0.495706   -1.209828
      2          6           0       -1.856288    1.375924   -0.421440
      3          6           0       -2.917830    0.530382    0.283721
      4          6           0       -2.249649   -0.556529    1.127248
      5          6           0       -1.266923   -1.362621    0.282426
      6          1           0       -3.564278    1.159226    0.904682
      7          1           0       -1.275326    1.935422    0.321622
      8          1           0       -2.322980    2.103767   -1.093699
      9          1           0       -1.425428    0.022845   -2.058870
     10          1           0       -0.090152    1.116538   -1.626390
     11          1           0       -1.700195   -0.093065    1.955390
     12          1           0       -2.998381   -1.227647    1.561560
     13          1           0       -0.746147   -2.092322    0.911783
     14          1           0       -1.826429   -1.941763   -0.482475
     15          1           0       -3.561543    0.056152   -0.469827
     16          6           0        0.817233   -1.234279   -0.943955
     17          6           0        1.938351   -1.493964    0.064478
     18          1           0        1.221037   -0.643848   -1.774585
     19          1           0        0.465587   -2.185185   -1.382205
     20          6           0        2.031432    0.963658    0.770728
     21          6           0        2.800986   -0.251269    0.334814
     22          1           0        2.587558   -2.297920   -0.301918
     23          1           0        1.499142   -1.853371    1.003195
     24          1           0        1.373617    0.832796    1.627719
     25          1           0        3.536754   -0.504342    1.109909
     26          1           0        3.373335   -0.006364   -0.569104
     27          7           0       -0.280457   -0.493760   -0.337515
     28          6           0        2.112518    2.156777    0.187205
     29          1           0        1.550277    3.009919    0.553810
     30          1           0        2.747088    2.322779   -0.680378
 ---------------------------------------------------------------------
                    Distance matrix (angstroms):
                    1          2          3          4          5
     1  C    0.000000
     2  C    1.526523   0.000000
     3  C    2.518819   1.529400   0.000000
     4  C    2.901392   2.507497   1.529503   0.000000
     5  C    2.412956   2.888323   2.511764   1.526191   0.000000
     6  H    3.473296   2.173198   1.094958   2.172924   3.467673
     7  H    2.136980   1.096675   2.161803   2.794308   3.298287
     8  H    2.157106   1.095212   2.174091   3.466289   3.876187
     9  H    1.109628   2.167404   2.823578   3.341611   2.725125
    10  H    1.094774   2.153700   3.462350   3.878802   3.342843
    11  H    3.319918   2.798502   2.160046   1.096594   2.144366
    12  H    3.885394   3.466302   2.174863   1.095274   2.156930
    13  H    3.349594   3.877967   3.462549   2.160001   1.095336
    14  H    2.710611   3.318383   2.808863   2.165455   1.110642
    15  H    2.806877   2.156857   1.098679   2.155712   2.800729
    16  C    2.444952   3.772784   4.309514   3.762312   2.421609
    17  C    3.685318   4.782432   5.265789   4.421268   3.215359
    18  H    2.464453   3.921787   4.769241   4.524812   3.307246
    19  H    3.009019   4.358402   4.647271   4.040097   2.539527
    20  C    3.560292   4.087248   4.992003   4.556943   4.065607
    21  C    4.070188   4.990980   5.772213   5.121528   4.217313
    22  H    4.552061   5.767077   6.217038   5.336059   4.009148
    23  H    4.015357   4.869994   5.070460   3.968705   2.900252
    24  H    3.645374   3.863460   4.507139   3.912640   3.688105
    25  H    5.096707   5.913149   6.588998   5.786664   4.949412
    26  H    4.340237   5.411237   6.371355   5.899003   4.908822
    27  N    1.453058   2.446631   2.896642   2.455033   1.453397
    28  C    3.704766   4.090428   5.287615   5.222472   4.880149
    29  H    3.922510   3.902017   5.117131   5.242883   5.208586
    30  H    4.104399   4.706873   6.019424   6.043617   5.533665
                    6          7          8          9         10
     6  H    0.000000
     7  H    2.486311   0.000000
     8  H    2.535055   1.768913   0.000000
     9  H    3.827360   3.057323   2.463207   0.000000
    10  H    4.298569   2.422800   2.498780   1.779372   0.000000
    11  H    2.479320   2.639028   3.809314   4.025322   4.109078
    12  H    2.539467   3.809379   4.313338   4.140703   4.910807
    13  H    4.302845   4.105002   4.910756   3.709465   4.143602
    14  H    3.815817   3.997856   4.121465   2.550590   3.698162
    15  H    1.762400   3.063468   2.473051   2.662547   3.809542
    16  C    5.323905   4.003435   4.585402   2.802307   2.610633
    17  C    6.166384   4.706860   5.695962   4.257267   3.713298
    18  H    5.773109   4.156747   4.535752   2.743916   2.200031
    19  H    5.714433   4.786774   5.123910   2.984830   3.357059
    20  C    5.600729   3.475726   4.872047   4.565264   3.204788
    21  C    6.544527   4.625809   5.817377   4.864919   3.751786
    22  H    7.159108   5.764708   6.641924   4.957508   4.536836
    23  H    5.892679   4.745226   5.887658   4.631365   4.273281
    24  H    5.001214   3.152550   4.763015   4.699108   3.579435
    25  H    7.296179   5.452519   6.781932   5.911204   4.823798
    26  H    7.187567   5.116051   6.097201   5.024777   3.791372
    27  N    3.880579   2.706502   3.389817   2.130939   2.071346
    28  C    5.808261   3.397728   4.617052   4.702721   3.036936
    29  H    5.450399   3.031912   4.305522   4.960194   3.321020
    30  H    6.610568   4.163396   5.091600   4.959821   3.224886
                   11         12         13         14         15
    11  H    0.000000
    12  H    1.768521   0.000000
    13  H    2.448745   2.498486   0.000000
    14  H    3.062157   2.462014   1.770207   0.000000
    15  H    3.060810   2.468162   3.801479   2.646213   0.000000
    16  C    4.005748   4.564708   2.573744   2.775328   4.589519
    17  C    4.333253   5.165608   2.877931   3.830568   5.739092
    18  H    4.769662   5.410561   3.631042   3.555444   5.006542
    19  H    4.495233   4.645611   2.596017   2.474289   4.698276
    20  C    4.055259   5.543127   4.132052   4.989497   5.800337
    21  C    4.786640   6.007568   4.037886   4.993866   6.420571
    22  H    5.323688   5.985044   3.553721   4.432012   6.586448
    23  H    3.773739   4.575043   2.259818   3.643412   5.605944
    24  H    3.226904   4.833650   3.682700   4.731954   5.418365
    25  H    5.320679   6.590535   4.572108   5.776296   7.293527
    26  H    5.667565   6.828618   4.849163   5.548948   6.935870
    27  N    2.726468   3.395907   2.081589   2.123148   3.329480
    28  C    4.767080   6.282075   5.172216   5.723793   6.085991
    29  H    4.707282   6.297842   5.606654   6.082367   5.991934
    30  H    5.706304   7.116335   5.850708   6.256400   6.706769
                   16         17         18         19         20
    16  C    0.000000
    17  C    1.530124   0.000000
    18  H    1.096181   2.149276   0.000000
    19  H    1.104509   2.177088   1.760791   0.000000
    20  C    3.040616   2.558781   3.117601   4.123373   0.000000
    21  C    2.556723   1.536721   2.664568   3.484577   1.502758
    22  H    2.162775   1.096385   2.602322   2.383797   3.478180
    23  H    2.153989   1.096936   3.042425   2.620777   2.876287
    24  H    3.346023   2.859451   3.712066   4.358024   1.088246
    25  H    3.485249   2.151086   3.701664   4.297433   2.129803
    26  H    2.860410   2.161842   2.547932   3.723358   2.129976
    27  N    1.456386   2.466803   2.083790   2.123412   2.949085
    28  C    3.802177   3.656953   3.533675   4.901843   1.330642
    29  H    4.560030   4.546978   4.345093   5.649231   2.113232
    30  H    4.055425   3.971951   3.510982   5.100936   2.113074
                   21         22         23         24         25
    21  C    0.000000
    22  H    2.154010   0.000000
    23  H    2.169853   1.756586   0.000000
    24  H    2.210019   3.872794   2.760667   0.000000
    25  H    1.098259   2.472074   2.446044   2.595232   0.000000
    26  H    1.097556   2.437224   3.065315   3.086923   1.758912
    27  N    3.163245   3.388476   2.610176   2.890996   4.082432
    28  C    2.508877   4.506576   4.138038   2.091406   3.156166
    29  H    3.499654   5.475525   4.884276   2.434000   4.074968
    30  H    2.767534   4.638916   4.672474   3.071447   3.438214
                   26         27         28         29         30
    26  H    0.000000
    27  N    3.693424   0.000000
    28  C    2.615500   3.609295   0.000000
    29  H    3.698978   4.052384   1.085525   0.000000
    30  H    2.414430   4.149274   1.087629   1.851415   0.000000
 Stoichiometry    C10H19N
 Framework group  C1[X(C10H19N)]
 Deg. of freedom    84
 Full point group                 C1      NOp   1
 Largest Abelian subgroup         C1      NOp   1
 Largest concise Abelian subgroup C1      NOp   1
                         Standard orientation:                         
 ---------------------------------------------------------------------
 Center     Atomic      Atomic             Coordinates (Angstroms)
 Number     Number       Type             X           Y           Z
 ---------------------------------------------------------------------
      1          6           0        0.889886    0.495706    1.209828
      2          6           0        1.856288    1.375924    0.421440
      3          6           0        2.917830    0.530382   -0.283721
      4          6           0        2.249649   -0.556529   -1.127248
      5          6           0        1.266923   -1.362621   -0.282426
      6          1           0        3.564278    1.159226   -0.904682
      7          1           0        1.275326    1.935422   -0.321622
      8          1           0        2.322980    2.103767    1.093699
      9          1           0        1.425428    0.022845    2.058870
     10          1           0        0.090152    1.116538    1.626390
     11          1           0        1.700195   -0.093065   -1.955390
     12          1           0        2.998381   -1.227647   -1.561560
     13          1           0        0.746147   -2.092322   -0.911783
     14          1           0        1.826429   -1.941763    0.482475
     15          1           0        3.561543    0.056152    0.469827
     16          6           0       -0.817233   -1.234279    0.943955
     17          6           0       -1.938351   -1.493964   -0.064478
     18          1           0       -1.221037   -0.643848    1.774585
     19          1           0       -0.465587   -2.185185    1.382205
     20          6           0       -2.031432    0.963658   -0.770728
     21          6           0       -2.800986   -0.251269   -0.334814
     22          1           0       -2.587558   -2.297920    0.301918
     23          1           0       -1.499142   -1.853371   -1.003195
     24          1           0       -1.373617    0.832796   -1.627719
     25          1           0       -3.536754   -0.504342   -1.109909
     26          1           0       -3.373335   -0.006364    0.569104
     27          7           0        0.280457   -0.493760    0.337515
     28          6           0       -2.112518    2.156777   -0.187205
     29          1           0       -1.550277    3.009919   -0.553810
     30          1           0       -2.747088    2.322779    0.680378
 ---------------------------------------------------------------------
 Rotational constants (GHZ):      1.6444812      0.7568070      0.6292198
 Standard basis: 6-31G(d,p) (6D, 7F)
 There are   260 symmetry adapted cartesian basis functions of A   symmetry.
 There are   260 symmetry adapted basis functions of A   symmetry.
   260 basis functions,   441 primitive gaussians,   260 cartesian basis functions
    43 alpha electrons       43 beta electrons
       nuclear repulsion energy       664.5657102044 Hartrees.
 NAtoms=   30 NActive=   30 NUniq=   30 SFac= 1.00D+00 NAtFMM=   60 NAOKFM=F Big=F
 Integral buffers will be    131072 words long.
 Raffenetti 2 integral format.
 Two-electron integral symmetry is turned on.
 Nuclear repulsion after empirical dispersion term =      664.5412277447 Hartrees.
 Force inversion solution in PCM.
 ------------------------------------------------------------------------------
 Polarizable Continuum Model (PCM)
 =================================
 Model                : PCM (using non-symmetric T matrix).
 Atomic radii         : UFF (Universal Force Field).
 Polarization charges : Total charges.
 Charge compensation  : None.
 Solution method      : Matrix inversion.
 Cavity type          : Scaled VdW (van der Waals Surface) (Alpha=1.100).
 Cavity algorithm     : GePol (No added spheres)
                        Default sphere list used, NSphG=   30.
                        Lebedev-Laikov grids with approx.  5.0 points / Ang**2.
                        Smoothing algorithm: York/Karplus (Gamma=1.0000).
                        Polarization charges: spherical gaussians, with
                                              point-specific exponents (IZeta= 3).
                        Self-potential: point-specific (ISelfS= 7).
                        Self-field    : sphere-specific E.n sum rule (ISelfD= 2).
 1st derivatives      : Analytical E(r).r(x)/FMM algorithm (CHGder, D1EAlg=3).
                        Cavity 1st derivative terms included.
 2nd derivatives      : Analytical E(r).r(xy)/FMM algorithm (CHGder, D2EAlg=3).
                        Cavity 2nd derivative terms included.
 Solvent              : Water, Eps=  78.355300 Eps(inf)=   1.777849
 ------------------------------------------------------------------------------
 One-electron integrals computed using PRISM.
 NBasis=   260 RedAO= T EigKep=  3.37D-03  NBF=   260
 NBsUse=   260 1.00D-06 EigRej= -1.00D+00 NBFU=   260
 ExpMin= 1.61D-01 ExpMax= 4.17D+03 ExpMxC= 6.27D+02 IAcc=1 IRadAn=         1 AccDes= 0.00D+00
 Harris functional with IExCor= 4639 and IRadAn=       1 diagonalized for initial guess.
 HarFok:  IExCor= 4639 AccDes= 0.00D+00 IRadAn=         1 IDoV= 1 UseB2=F ITyADJ=14
 ICtDFT=  3500011 ScaDFX=  1.000000  1.000000  1.000000  1.000000
 FoFCou: FMM=F IPFlag=           0 FMFlag=      100000 FMFlg1=           0
         NFxFlg=           0 DoJE=T BraDBF=F KetDBF=T FulRan=T
         wScrn=  0.000000 ICntrl=     500 IOpCl=  0 I1Cent=   200000004 NGrid=           0
         NMat0=    1 NMatS0=      1 NMatT0=    0 NMatD0=    1 NMtDS0=    0 NMtDT0=    0
 Petite list used in FoFCou.
 Keep R1 ints in memory in canonical form, NReq=1160393381.
 Requested convergence on RMS density matrix=1.00D-08 within 128 cycles.
 Requested convergence on MAX density matrix=1.00D-06.
 Requested convergence on             energy=1.00D-06.
 No special actions if energy rises.
 Inv3:  Mode=1 IEnd=    11761200.
 Iteration    1 A*A^-1 deviation from unit magnitude is 7.11D-15 for     10.
 Iteration    1 A*A^-1 deviation from orthogonality  is 7.56D-15 for   1912    890.
 Iteration    1 A^-1*A deviation from unit magnitude is 7.55D-15 for    762.
 Iteration    1 A^-1*A deviation from orthogonality  is 5.41D-11 for   1860   1699.
 Error on total polarization charges =  0.01066
 SCF Done:  E(RwB97XD) =  -447.130772112     A.U. after   12 cycles
            NFock= 12  Conv=0.87D-08     -V/T= 2.0098
 DoSCS=F DFT=T ScalE2(SS,OS)=  1.000000  1.000000
 Range of M.O.s used for correlation:     1   260
 NBasis=   260 NAE=    43 NBE=    43 NFC=     0 NFV=     0
 NROrb=    260 NOA=    43 NOB=    43 NVA=   217 NVB=   217
 Symmetrizing basis deriv contribution to polar:
 IMax=3 JMax=2 DiffMx= 0.00D+00
 G2DrvN: will do    31 centers at a time, making    1 passes.
 Calling FoFCou, ICntrl=  3107 FMM=F I1Cent=   0 AccDes= 0.00D+00.
 NEqPCM:  Using equilibrium solvation (IEInf=0, Eps=  78.3553, EpsInf=   1.7778)
 G2PCM: DoFxE=T DoFxN=T DoGrad=T DoDP/DQ/DG/TGxP=FFFF NFrqRd=   0 IEInf=0 SqF1=F DoCFld=F IF1Alg=4.
 End of G2Drv F.D. properties file   721 does not exist.
 End of G2Drv F.D. properties file   722 does not exist.
 End of G2Drv F.D. properties file   788 does not exist.
          IDoAtm=111111111111111111111111111111
 NEqPCM:  Using equilibrium solvation (IEInf=0, Eps=  78.3553, EpsInf=   1.7778)
          Differentiating once with respect to electric field.
                with respect to dipole field.
          Differentiating once with respect to nuclear coordinates.
 Keep R1 ints in memory in canonical form, NReq=1161442592.
          There are    93 degrees of freedom in the 1st order CPHF.  IDoFFX=6 NUNeed=     3.
     90 vectors produced by pass  0 Test12= 1.00D-14 1.08D-09 XBig12= 4.74D+01 2.83D+00.
 AX will form    90 AO Fock derivatives at one time.
     90 vectors produced by pass  1 Test12= 1.00D-14 1.08D-09 XBig12= 1.48D+00 2.30D-01.
     90 vectors produced by pass  2 Test12= 1.00D-14 1.08D-09 XBig12= 2.78D-02 2.76D-02.
     90 vectors produced by pass  3 Test12= 1.00D-14 1.08D-09 XBig12= 2.08D-04 2.34D-03.
     90 vectors produced by pass  4 Test12= 1.00D-14 1.08D-09 XBig12= 9.94D-07 1.17D-04.
     90 vectors produced by pass  5 Test12= 1.00D-14 1.08D-09 XBig12= 3.73D-09 6.08D-06.
     56 vectors produced by pass  6 Test12= 1.00D-14 1.08D-09 XBig12= 1.75D-11 3.71D-07.
      6 vectors produced by pass  7 Test12= 1.00D-14 1.08D-09 XBig12= 7.15D-14 2.58D-08.
      1 vectors produced by pass  8 Test12= 1.00D-14 1.08D-09 XBig12= 3.04D-16 1.55D-09.
 InvSVY:  IOpt=1 It=  1 EMax= 4.44D-15
 Solved reduced A of dimension   603 with    93 vectors.
 Isotropic polarizability for W=    0.000000      144.81 Bohr**3.
 End of Minotr F.D. properties file   721 does not exist.
 End of Minotr F.D. properties file   722 does not exist.
 End of Minotr F.D. properties file   788 does not exist.

 **********************************************************************

            Population analysis using the SCF density.

 **********************************************************************

 Orbital symmetries:
       Occupied  (A) (A) (A) (A) (A) (A) (A) (A) (A) (A) (A) (A)
                 (A) (A) (A) (A) (A) (A) (A) (A) (A) (A) (A) (A)
                 (A) (A) (A) (A) (A) (A) (A) (A) (A) (A) (A) (A)
                 (A) (A) (A) (A) (A) (A) (A)
       Virtual   (A) (A) (A) (A) (A) (A) (A) (A) (A) (A) (A) (A)
                 (A) (A) (A) (A) (A) (A) (A) (A) (A) (A) (A) (A)
                 (A) (A) (A) (A) (A) (A) (A) (A) (A) (A) (A) (A)
                 (A) (A) (A) (A) (A) (A) (A) (A) (A) (A) (A) (A)
                 (A) (A) (A) (A) (A) (A) (A) (A) (A) (A) (A) (A)
                 (A) (A) (A) (A) (A) (A) (A) (A) (A) (A) (A) (A)
                 (A) (A) (A) (A) (A) (A) (A) (A) (A) (A) (A) (A)
                 (A) (A) (A) (A) (A) (A) (A) (A) (A) (A) (A) (A)
                 (A) (A) (A) (A) (A) (A) (A) (A) (A) (A) (A) (A)
                 (A) (A) (A) (A) (A) (A) (A) (A) (A) (A) (A) (A)
                 (A) (A) (A) (A) (A) (A) (A) (A) (A) (A) (A) (A)
                 (A) (A) (A) (A) (A) (A) (A) (A) (A) (A) (A) (A)
                 (A) (A) (A) (A) (A) (A) (A) (A) (A) (A) (A) (A)
                 (A) (A) (A) (A) (A) (A) (A) (A) (A) (A) (A) (A)
                 (A) (A) (A) (A) (A) (A) (A) (A) (A) (A) (A) (A)
                 (A) (A) (A) (A) (A) (A) (A) (A) (A) (A) (A) (A)
                 (A) (A) (A) (A) (A) (A) (A) (A) (A) (A) (A) (A)
                 (A) (A) (A) (A) (A) (A) (A) (A) (A) (A) (A) (A)
                 (A)
 The electronic state is 1-A.
 Alpha  occ. eigenvalues --  -14.42972 -10.30956 -10.30954 -10.30705 -10.29385
 Alpha  occ. eigenvalues --  -10.29084 -10.28748 -10.28523 -10.28458 -10.28300
 Alpha  occ. eigenvalues --  -10.27810  -1.02109  -0.90430  -0.88206  -0.84445
 Alpha  occ. eigenvalues --   -0.83376  -0.76969  -0.71750  -0.71044  -0.66999
 Alpha  occ. eigenvalues --   -0.63902  -0.63184  -0.57718  -0.54889  -0.54361
 Alpha  occ. eigenvalues --   -0.53258  -0.52364  -0.51603  -0.49832  -0.49068
 Alpha  occ. eigenvalues --   -0.48167  -0.46323  -0.44421  -0.43949  -0.43046
 Alpha  occ. eigenvalues --   -0.41967  -0.40571  -0.40385  -0.39808  -0.38267
 Alpha  occ. eigenvalues --   -0.37840  -0.33000  -0.27553
 Alpha virt. eigenvalues --    0.10526   0.16642   0.18244   0.19043   0.19372
 Alpha virt. eigenvalues --    0.21650   0.21952   0.22783   0.23645   0.23715
 Alpha virt. eigenvalues --    0.25129   0.25241   0.25914   0.26086   0.26609
 Alpha virt. eigenvalues --    0.27341   0.27570   0.28809   0.29410   0.29806
 Alpha virt. eigenvalues --    0.30713   0.31128   0.32864   0.33755   0.35590
 Alpha virt. eigenvalues --    0.35878   0.37508   0.38139   0.38573   0.40700
 Alpha virt. eigenvalues --    0.46060   0.56430   0.59053   0.60389   0.61331
 Alpha virt. eigenvalues --    0.61472   0.62701   0.63759   0.64656   0.66348
 Alpha virt. eigenvalues --    0.68432   0.68824   0.70278   0.71041   0.73658
 Alpha virt. eigenvalues --    0.74383   0.75879   0.76927   0.77162   0.78587
 Alpha virt. eigenvalues --    0.80172   0.83125   0.84306   0.85112   0.86205
 Alpha virt. eigenvalues --    0.87673   0.90184   0.90955   0.91887   0.92116
 Alpha virt. eigenvalues --    0.93184   0.93870   0.94661   0.95656   0.96642
 Alpha virt. eigenvalues --    0.98173   0.99184   0.99817   0.99903   1.01517
 Alpha virt. eigenvalues --    1.02722   1.02805   1.03943   1.04366   1.05181
 Alpha virt. eigenvalues --    1.06941   1.07389   1.08695   1.11936   1.13991
 Alpha virt. eigenvalues --    1.15758   1.23374   1.26036   1.29334   1.30374
 Alpha virt. eigenvalues --    1.33692   1.36726   1.37039   1.41136   1.42389
 Alpha virt. eigenvalues --    1.47791   1.49871   1.52787   1.54492   1.58762
 Alpha virt. eigenvalues --    1.59865   1.63806   1.66872   1.68900   1.69093
 Alpha virt. eigenvalues --    1.70831   1.74653   1.75432   1.80837   1.82565
 Alpha virt. eigenvalues --    1.84708   1.88642   1.90458   1.92115   1.93595
 Alpha virt. eigenvalues --    1.95870   1.96143   1.98148   1.99790   2.00127
 Alpha virt. eigenvalues --    2.02106   2.02789   2.04605   2.05044   2.07580
 Alpha virt. eigenvalues --    2.07955   2.10403   2.12268   2.13055   2.14220
 Alpha virt. eigenvalues --    2.18877   2.20702   2.21219   2.22918   2.23493
 Alpha virt. eigenvalues --    2.23797   2.25009   2.26216   2.27130   2.28948
 Alpha virt. eigenvalues --    2.30266   2.31387   2.32487   2.33593   2.37415
 Alpha virt. eigenvalues --    2.38764   2.40732   2.41644   2.44169   2.44744
 Alpha virt. eigenvalues --    2.45936   2.48157   2.48749   2.49386   2.52475
 Alpha virt. eigenvalues --    2.54149   2.54400   2.57218   2.58651   2.58708
 Alpha virt. eigenvalues --    2.60419   2.63608   2.65130   2.66661   2.66940
 Alpha virt. eigenvalues --    2.72233   2.72996   2.73707   2.74392   2.75701
 Alpha virt. eigenvalues --    2.76398   2.77029   2.80673   2.83713   2.85291
 Alpha virt. eigenvalues --    2.87217   2.88681   2.90780   2.92485   2.94146
 Alpha virt. eigenvalues --    2.94774   2.95591   2.97203   2.97831   2.99006
 Alpha virt. eigenvalues --    3.00594   3.04161   3.04378   3.06033   3.11311
 Alpha virt. eigenvalues --    3.12508   3.14589   3.31296   3.33701   3.39019
 Alpha virt. eigenvalues --    3.39630   3.40043   3.41969   3.42985   3.43758
 Alpha virt. eigenvalues --    3.44865   3.53231   3.55349   3.57294   3.58091
 Alpha virt. eigenvalues --    3.58301   3.60174   3.62014   3.66651   3.69107
 Alpha virt. eigenvalues --    3.78668   4.23880   4.35920   4.44717   4.45129
 Alpha virt. eigenvalues --    4.52010   4.65529   4.70262   4.77227   4.82919
 Alpha virt. eigenvalues --    4.84107   4.84888
          Condensed to atoms (all electrons):
               1          2          3          4          5          6
     1  C    4.832914   0.369143  -0.040382  -0.014575  -0.044688   0.004618
     2  C    0.369143   4.979563   0.365616  -0.048272  -0.014589  -0.033642
     3  C   -0.040382   0.365616   4.974413   0.366843  -0.040492   0.394552
     4  C   -0.014575  -0.048272   0.366843   4.976205   0.368324  -0.033770
     5  C   -0.044688  -0.014589  -0.040492   0.368324   4.847988   0.004642
     6  H    0.004618  -0.033642   0.394552  -0.033770   0.004642   0.593824
     7  H   -0.038915   0.385233  -0.041491  -0.004078  -0.000731  -0.004530
     8  H   -0.033129   0.385515  -0.034539   0.004996  -0.000069  -0.002786
     9  H    0.370507  -0.048068  -0.010111   0.000195  -0.008490  -0.000117
    10  H    0.393449  -0.026923   0.004892  -0.000073   0.005535  -0.000128
    11  H   -0.000661  -0.003976  -0.041943   0.386789  -0.039248  -0.004729
    12  H   -0.000083   0.004989  -0.034703   0.385519  -0.033049  -0.002612
    13  H    0.005533  -0.000086   0.004790  -0.028723   0.398176  -0.000132
    14  H   -0.008646   0.000107  -0.010399  -0.046746   0.365432  -0.000117
    15  H   -0.004007  -0.040929   0.387664  -0.041033  -0.004332  -0.033192
    16  C   -0.041168   0.004981   0.000383   0.005083  -0.040630   0.000011
    17  C    0.004111  -0.000248  -0.000007  -0.000023  -0.003988   0.000000
    18  H   -0.005944   0.000312   0.000001  -0.000254   0.004809  -0.000000
    19  H   -0.001235  -0.000181  -0.000110   0.000136  -0.009457  -0.000001
    20  C   -0.001631  -0.000886   0.000005  -0.000074  -0.000056   0.000000
    21  C    0.000324   0.000024   0.000005   0.000017   0.000384  -0.000000
    22  H   -0.000148   0.000002  -0.000000   0.000001  -0.000109   0.000000
    23  H    0.000099   0.000007  -0.000003  -0.000347   0.000850  -0.000000
    24  H   -0.000186  -0.000012  -0.000058   0.000008  -0.000026  -0.000002
    25  H    0.000006  -0.000001   0.000000  -0.000001  -0.000002   0.000000
    26  H   -0.000010   0.000000  -0.000000  -0.000000   0.000001   0.000000
    27  N    0.304788  -0.048431  -0.013135  -0.050338   0.302884  -0.000083
    28  C   -0.000933  -0.000597   0.000019  -0.000000   0.000040   0.000000
    29  H   -0.000037   0.000034   0.000001   0.000000   0.000001  -0.000000
    30  H   -0.000080   0.000010  -0.000000  -0.000000   0.000000  -0.000000
               7          8          9         10         11         12
     1  C   -0.038915  -0.033129   0.370507   0.393449  -0.000661  -0.000083
     2  C    0.385233   0.385515  -0.048068  -0.026923  -0.003976   0.004989
     3  C   -0.041491  -0.034539  -0.010111   0.004892  -0.041943  -0.034703
     4  C   -0.004078   0.004996   0.000195  -0.000073   0.386789   0.385519
     5  C   -0.000731  -0.000069  -0.008490   0.005535  -0.039248  -0.033049
     6  H   -0.004530  -0.002786  -0.000117  -0.000128  -0.004729  -0.002612
     7  H    0.603753  -0.029872   0.006346  -0.006068   0.004567   0.000009
     8  H   -0.029872   0.598378  -0.000571  -0.002745   0.000007  -0.000127
     9  H    0.006346  -0.000571   0.689640  -0.043994   0.000264   0.000075
    10  H   -0.006068  -0.002745  -0.043994   0.598480  -0.000054   0.000009
    11  H    0.004567   0.000007   0.000264  -0.000054   0.603900  -0.029484
    12  H    0.000009  -0.000127   0.000075   0.000009  -0.029484   0.595956
    13  H   -0.000049   0.000010  -0.000341  -0.000174  -0.005815  -0.002813
    14  H    0.000267   0.000071   0.013266  -0.000392   0.006364  -0.000461
    15  H    0.005524  -0.004102   0.005210  -0.000089   0.005596  -0.004151
    16  C   -0.000207  -0.000152  -0.005051  -0.005764  -0.000296  -0.000154
    17  C    0.000002   0.000002  -0.000174  -0.000101   0.000074  -0.000005
    18  H    0.000008  -0.000012   0.000587   0.004588   0.000002   0.000004
    19  H    0.000009   0.000011   0.004143  -0.000591   0.000040   0.000019
    20  C    0.001186   0.000005   0.000218   0.001167  -0.000054   0.000001
    21  C   -0.000037  -0.000001  -0.000063   0.000328  -0.000035  -0.000000
    22  H    0.000001  -0.000000   0.000022  -0.000026   0.000001   0.000000
    23  H    0.000001   0.000000  -0.000000   0.000003   0.000084   0.000012
    24  H    0.000512   0.000003   0.000021  -0.000056   0.000833  -0.000000
    25  H    0.000001  -0.000000  -0.000000   0.000011  -0.000000  -0.000000
    26  H    0.000000   0.000000  -0.000001   0.000008   0.000000   0.000000
    27  N    0.000889   0.004016  -0.053936  -0.043732   0.002125   0.003955
    28  C    0.001375  -0.000016  -0.000034   0.005637  -0.000011  -0.000000
    29  H    0.000598  -0.000005   0.000000   0.000005  -0.000003  -0.000000
    30  H   -0.000011  -0.000000  -0.000000   0.000213   0.000000   0.000000
              13         14         15         16         17         18
     1  C    0.005533  -0.008646  -0.004007  -0.041168   0.004111  -0.005944
     2  C   -0.000086   0.000107  -0.040929   0.004981  -0.000248   0.000312
     3  C    0.004790  -0.010399   0.387664   0.000383  -0.000007   0.000001
     4  C   -0.028723  -0.046746  -0.041033   0.005083  -0.000023  -0.000254
     5  C    0.398176   0.365432  -0.004332  -0.040630  -0.003988   0.004809
     6  H   -0.000132  -0.000117  -0.033192   0.000011   0.000000  -0.000000
     7  H   -0.000049   0.000267   0.005524  -0.000207   0.000002   0.000008
     8  H    0.000010   0.000071  -0.004102  -0.000152   0.000002  -0.000012
     9  H   -0.000341   0.013266   0.005210  -0.005051  -0.000174   0.000587
    10  H   -0.000174  -0.000392  -0.000089  -0.005764  -0.000101   0.004588
    11  H   -0.005815   0.006364   0.005596  -0.000296   0.000074   0.000002
    12  H   -0.002813  -0.000461  -0.004151  -0.000154  -0.000005   0.000004
    13  H    0.599312  -0.043713  -0.000076  -0.001844   0.001128   0.000091
    14  H   -0.043713   0.689787   0.005493  -0.008775  -0.000464   0.000043
    15  H   -0.000076   0.005493   0.612900  -0.000068   0.000001   0.000000
    16  C   -0.001844  -0.008775  -0.000068   4.863115   0.360427   0.394782
    17  C    0.001128  -0.000464   0.000001   0.360427   4.997905  -0.043298
    18  H    0.000091   0.000043   0.000000   0.394782  -0.043298   0.601350
    19  H   -0.002336   0.012015   0.000008   0.375840  -0.046073  -0.033967
    20  C   -0.000057   0.000021  -0.000001  -0.006474  -0.050589  -0.000911
    21  C    0.000143  -0.000043  -0.000000  -0.040284   0.355175  -0.006832
    22  H   -0.000340   0.000062   0.000000  -0.034203   0.379631  -0.000188
    23  H    0.003816   0.000098   0.000000  -0.038215   0.390341   0.005159
    24  H   -0.000052   0.000022   0.000001  -0.001325  -0.001156   0.000164
    25  H    0.000007  -0.000000  -0.000000   0.005082  -0.039215   0.000131
    26  H    0.000001   0.000001  -0.000000  -0.005813  -0.035610   0.004196
    27  N   -0.044305  -0.054166  -0.000956   0.281950  -0.052422  -0.038875
    28  C    0.000007  -0.000005  -0.000000   0.002048  -0.000389   0.000399
    29  H    0.000000  -0.000000   0.000000  -0.000013  -0.000129   0.000010
    30  H   -0.000000   0.000000   0.000000  -0.000085   0.000228   0.000082
              19         20         21         22         23         24
     1  C   -0.001235  -0.001631   0.000324  -0.000148   0.000099  -0.000186
     2  C   -0.000181  -0.000886   0.000024   0.000002   0.000007  -0.000012
     3  C   -0.000110   0.000005   0.000005  -0.000000  -0.000003  -0.000058
     4  C    0.000136  -0.000074   0.000017   0.000001  -0.000347   0.000008
     5  C   -0.009457  -0.000056   0.000384  -0.000109   0.000850  -0.000026
     6  H   -0.000001   0.000000  -0.000000   0.000000  -0.000000  -0.000002
     7  H    0.000009   0.001186  -0.000037   0.000001   0.000001   0.000512
     8  H    0.000011   0.000005  -0.000001  -0.000000   0.000000   0.000003
     9  H    0.004143   0.000218  -0.000063   0.000022  -0.000000   0.000021
    10  H   -0.000591   0.001167   0.000328  -0.000026   0.000003  -0.000056
    11  H    0.000040  -0.000054  -0.000035   0.000001   0.000084   0.000833
    12  H    0.000019   0.000001  -0.000000   0.000000   0.000012  -0.000000
    13  H   -0.002336  -0.000057   0.000143  -0.000340   0.003816  -0.000052
    14  H    0.012015   0.000021  -0.000043   0.000062   0.000098   0.000022
    15  H    0.000008  -0.000001  -0.000000   0.000000   0.000000   0.000001
    16  C    0.375840  -0.006474  -0.040284  -0.034203  -0.038215  -0.001325
    17  C   -0.046073  -0.050589   0.355175   0.379631   0.390341  -0.001156
    18  H   -0.033967  -0.000911  -0.006832  -0.000188   0.005159   0.000164
    19  H    0.647197   0.000511   0.003292  -0.000419  -0.001370   0.000026
    20  C    0.000511   4.776530   0.389209   0.004899  -0.004386   0.388247
    21  C    0.003292   0.389209   4.965851  -0.034222  -0.036909  -0.048241
    22  H   -0.000419   0.004899  -0.034222   0.602783  -0.031243  -0.000017
    23  H   -0.001370  -0.004386  -0.036909  -0.031243   0.598430   0.002679
    24  H    0.000026   0.388247  -0.048241  -0.000017   0.002679   0.581842
    25  H   -0.000164  -0.037605   0.388822  -0.003052  -0.004332  -0.001314
    26  H   -0.000028  -0.044973   0.392381  -0.004554   0.004901   0.004601
    27  N   -0.043976   0.007735  -0.011197   0.004504  -0.005597   0.004295
    28  C   -0.000036   0.658115  -0.042499  -0.000128   0.000060  -0.041066
    29  H   -0.000000  -0.028637   0.004176   0.000002   0.000006  -0.006922
    30  H   -0.000001  -0.039074  -0.009840  -0.000008   0.000005   0.004924
              25         26         27         28         29         30
     1  C    0.000006  -0.000010   0.304788  -0.000933  -0.000037  -0.000080
     2  C   -0.000001   0.000000  -0.048431  -0.000597   0.000034   0.000010
     3  C    0.000000  -0.000000  -0.013135   0.000019   0.000001  -0.000000
     4  C   -0.000001  -0.000000  -0.050338  -0.000000   0.000000  -0.000000
     5  C   -0.000002   0.000001   0.302884   0.000040   0.000001   0.000000
     6  H    0.000000   0.000000  -0.000083   0.000000  -0.000000  -0.000000
     7  H    0.000001   0.000000   0.000889   0.001375   0.000598  -0.000011
     8  H   -0.000000   0.000000   0.004016  -0.000016  -0.000005  -0.000000
     9  H   -0.000000  -0.000001  -0.053936  -0.000034   0.000000  -0.000000
    10  H    0.000011   0.000008  -0.043732   0.005637   0.000005   0.000213
    11  H   -0.000000   0.000000   0.002125  -0.000011  -0.000003   0.000000
    12  H   -0.000000   0.000000   0.003955  -0.000000  -0.000000   0.000000
    13  H    0.000007   0.000001  -0.044305   0.000007   0.000000  -0.000000
    14  H   -0.000000   0.000001  -0.054166  -0.000005  -0.000000   0.000000
    15  H   -0.000000  -0.000000  -0.000956  -0.000000   0.000000   0.000000
    16  C    0.005082  -0.005813   0.281950   0.002048  -0.000013  -0.000085
    17  C   -0.039215  -0.035610  -0.052422  -0.000389  -0.000129   0.000228
    18  H    0.000131   0.004196  -0.038875   0.000399   0.000010   0.000082
    19  H   -0.000164  -0.000028  -0.043976  -0.000036  -0.000000  -0.000001
    20  C   -0.037605  -0.044973   0.007735   0.658115  -0.028637  -0.039074
    21  C    0.388822   0.392381  -0.011197  -0.042499   0.004176  -0.009840
    22  H   -0.003052  -0.004554   0.004504  -0.000128   0.000002  -0.000008
    23  H   -0.004332   0.004901  -0.005597   0.000060   0.000006   0.000005
    24  H   -0.001314   0.004601   0.004295  -0.041066  -0.006922   0.004924
    25  H    0.592912  -0.030792  -0.000195  -0.000723  -0.000184   0.000209
    26  H   -0.030792   0.596289  -0.000037  -0.004915   0.000114   0.005571
    27  N   -0.000195  -0.000037   6.987114  -0.003897  -0.000046   0.000001
    28  C   -0.000723  -0.004915  -0.003897   4.982159   0.386563   0.392673
    29  H   -0.000184   0.000114  -0.000046   0.386563   0.561713  -0.037703
    30  H    0.000209   0.005571   0.000001   0.392673  -0.037703   0.567668
 Mulliken charges:
               1
     1  C   -0.049033
     2  C   -0.228697
     3  C   -0.231811
     4  C   -0.225809
     5  C   -0.059112
     6  H    0.118194
     7  H    0.115709
     8  H    0.115113
     9  H    0.080456
    10  H    0.116584
    11  H    0.115661
    12  H    0.117095
    13  H    0.117841
    14  H    0.080876
    15  H    0.110538
    16  C   -0.063181
    17  C   -0.215131
    18  H    0.113563
    19  H    0.096697
    20  C   -0.012443
    21  C   -0.269927
    22  H    0.116750
    23  H    0.115851
    24  H    0.112255
    25  H    0.130398
    26  H    0.118670
    27  N   -0.438932
    28  C   -0.333847
    29  H    0.120455
    30  H    0.115216
 Sum of Mulliken charges =  -0.00000
 Mulliken charges with hydrogens summed into heavy atoms:
               1
     1  C    0.148007
     2  C    0.002125
     3  C   -0.003079
     4  C    0.006947
     5  C    0.139606
    16  C    0.147080
    17  C    0.017469
    20  C    0.099812
    21  C   -0.020860
    27  N   -0.438932
    28  C   -0.098176
 APT charges:
               1
     1  C    0.475391
     2  C    0.113457
     3  C    0.140670
     4  C    0.118392
     5  C    0.503735
     6  H   -0.066558
     7  H   -0.045083
     8  H   -0.064653
     9  H   -0.151405
    10  H   -0.043425
    11  H   -0.057089
    12  H   -0.064675
    13  H   -0.053661
    14  H   -0.157524
    15  H   -0.062672
    16  C    0.477640
    17  C    0.140469
    18  H   -0.042951
    19  H   -0.128717
    20  C    0.161414
    21  C    0.117281
    22  H   -0.081608
    23  H   -0.046779
    24  H    0.000051
    25  H   -0.065043
    26  H   -0.055468
    27  N   -0.903827
    28  C   -0.201007
    29  H    0.021187
    30  H    0.022458
 Sum of APT charges =  -0.00000
 APT charges with hydrogens summed into heavy atoms:
               1
     1  C    0.280561
     2  C    0.003720
     3  C    0.011441
     4  C   -0.003372
     5  C    0.292550
    16  C    0.305972
    17  C    0.012081
    20  C    0.161465
    21  C   -0.003230
    27  N   -0.903827
    28  C   -0.157361
 Electronic spatial extent (au):  <R**2>=           2050.6618
 Charge=             -0.0000 electrons
 Dipole moment (field-independent basis, Debye):
    X=              0.3264    Y=             -0.9226    Z=              0.3345  Tot=              1.0342
 Quadrupole moment (field-independent basis, Debye-Ang):
   XX=            -69.5974   YY=            -69.4323   ZZ=            -69.1440
   XY=              2.2796   XZ=             -1.7648   YZ=              1.2004
 Traceless Quadrupole moment (field-independent basis, Debye-Ang):
   XX=             -0.2062   YY=             -0.0411   ZZ=              0.2473
   XY=              2.2796   XZ=             -1.7648   YZ=              1.2004
 Octapole moment (field-independent basis, Debye-Ang**2):
  XXX=              4.2311  YYY=             -1.3868  ZZZ=             -0.5143  XYY=              3.1610
  XXY=             -7.7746  XXZ=              4.7049  XZZ=             -0.3037  YZZ=             -0.6172
  YYZ=              0.8009  XYZ=             -2.8884
 Hexadecapole moment (field-independent basis, Debye-Ang**3):
 XXXX=          -1747.7569 YYYY=           -727.2579 ZZZZ=           -347.8379 XXXY=             25.0605
 XXXZ=            -19.7943 YYYX=              9.4752 YYYZ=              3.5691 ZZZX=             -3.2028
 ZZZY=              3.6389 XXYY=           -419.2401 XXZZ=           -343.9037 YYZZ=           -178.7441
 XXYZ=             14.5658 YYXZ=            -10.0397 ZZXY=              4.2740
 N-N= 6.645412277447D+02 E-N=-2.363934054593D+03  KE= 4.427949062476D+02
  Exact polarizability: 142.947   2.352 158.594  -5.759   7.358 132.890
 Approx polarizability: 113.020   0.383 127.704  -3.470   6.857 113.148
 D2PCM: PCM CHGder 2nd derivatives, FixD1E=F FixD2E=F DoIter=F DoCFld=F I1PDM=0
 Calling FoFJK, ICntrl=    100127 FMM=F ISym2X=0 I1Cent= 0 IOpClX= 0 NMat=1 NMatS=1 NMatT=0.
 Full mass-weighted force constant matrix:
 Low frequencies ---  -21.8809  -19.3850   -5.4799   -0.0005    0.0007    0.0011
 Low frequencies ---   29.9568   49.4367   84.1966
 Diagonal vibrational polarizability:
       12.0842425      11.8792632       7.0152576
 Harmonic frequencies (cm**-1), IR intensities (KM/Mole), Raman scattering
 activities (A**4/AMU), depolarization ratios for plane and unpolarized
 incident light, reduced masses (AMU), force constants (mDyne/A),
 and normal coordinates:
                      1                      2                      3
                      A                      A                      A
 Frequencies --     29.3544                49.2875                84.0480
 Red. masses --      3.2812                 3.3664                 2.3010
 Frc consts  --      0.0017                 0.0048                 0.0096
 IR Inten    --      0.1566                 0.2641                 0.2578
  Atom  AN      X      Y      Z        X      Y      Z        X      Y      Z
     1   6    -0.02   0.09  -0.10    -0.11   0.04  -0.06    -0.07   0.02  -0.06
     2   6     0.07   0.00  -0.10    -0.18   0.06  -0.13    -0.02   0.01  -0.00
     3   6     0.10  -0.08   0.04    -0.10   0.09  -0.05     0.04   0.01   0.10
     4   6     0.12  -0.12   0.07     0.00  -0.05   0.04     0.10   0.01   0.04
     5   6     0.04  -0.03   0.06     0.05  -0.06   0.10     0.04   0.00  -0.04
     6   1     0.16  -0.14   0.04    -0.15   0.08  -0.10     0.10   0.00   0.15
     7   1     0.15  -0.03  -0.18    -0.23  -0.06  -0.18     0.03  -0.01  -0.06
     8   1     0.04   0.04  -0.12    -0.24   0.16  -0.20    -0.09   0.03   0.02
     9   1    -0.10   0.14  -0.03    -0.07   0.16  -0.01    -0.13   0.04  -0.02
    10   1    -0.03   0.15  -0.22    -0.16   0.01  -0.12    -0.11   0.02  -0.14
    11   1     0.19  -0.16   0.00    -0.03  -0.17  -0.01     0.16   0.02   0.00
    12   1     0.13  -0.17   0.17     0.07  -0.03   0.11     0.13   0.01   0.09
    13   1     0.06  -0.06   0.07     0.11  -0.14   0.15     0.08   0.01  -0.08
    14   1    -0.03   0.01   0.14     0.09   0.04   0.15    -0.01  -0.01  -0.01
    15   1     0.03  -0.05   0.12    -0.07   0.21  -0.00    -0.03   0.01   0.15
    16   6    -0.01   0.09  -0.05    -0.03  -0.07  -0.01     0.03  -0.06  -0.06
    17   6     0.02   0.02  -0.06    -0.01  -0.01  -0.05    -0.05   0.01   0.01
    18   1    -0.03   0.14  -0.10    -0.02  -0.10   0.00     0.09  -0.13   0.02
    19   1    -0.02   0.12   0.02    -0.05  -0.10  -0.05     0.07  -0.09  -0.16
    20   6    -0.11   0.04   0.07     0.13   0.03   0.05    -0.11  -0.02  -0.03
    21   6    -0.06  -0.03  -0.05     0.06   0.04  -0.04    -0.07   0.03   0.17
    22   1     0.06  -0.03  -0.08    -0.06   0.01  -0.09    -0.02  -0.01   0.02
    23   1     0.05   0.06  -0.06     0.01  -0.00  -0.04    -0.13   0.06  -0.05
    24   1    -0.10   0.16   0.06     0.14   0.05   0.05    -0.33  -0.08  -0.19
    25   1     0.00  -0.04  -0.11     0.08   0.11  -0.09    -0.24   0.04   0.33
    26   1    -0.13  -0.12  -0.07     0.03   0.03  -0.06     0.14   0.07   0.29
    27   7     0.01   0.04  -0.07    -0.01  -0.07   0.01    -0.01  -0.01  -0.08
    28   6    -0.16  -0.03   0.20     0.20  -0.01   0.15     0.10   0.01  -0.05
    29   1    -0.19   0.04   0.30     0.27  -0.02   0.22     0.06  -0.04  -0.22
    30   1    -0.17  -0.15   0.21     0.21  -0.04   0.15     0.33   0.08   0.10
                      4                      5                      6
                      A                      A                      A
 Frequencies --    102.6497               153.0837               237.5999
 Red. masses --      3.0557                 2.3196                 2.1006
 Frc consts  --      0.0190                 0.0320                 0.0699
 IR Inten    --      0.0295                 1.9862                 0.3472
  Atom  AN      X      Y      Z        X      Y      Z        X      Y      Z
     1   6    -0.01   0.06  -0.01    -0.09   0.05  -0.08     0.10  -0.11   0.02
     2   6     0.06   0.01   0.04    -0.00   0.01  -0.03    -0.05   0.01  -0.01
     3   6     0.02  -0.03   0.02     0.03  -0.05   0.09     0.02   0.10  -0.01
     4   6    -0.05   0.05  -0.02     0.03   0.04  -0.01     0.13  -0.02   0.05
     5   6    -0.09   0.07  -0.05    -0.06   0.04  -0.11     0.01  -0.01  -0.05
     6   1     0.07  -0.05   0.06     0.15  -0.08   0.18    -0.07   0.14  -0.07
     7   1     0.12   0.08   0.04     0.08   0.00  -0.10    -0.16  -0.07   0.01
     8   1     0.10  -0.04   0.07    -0.05   0.01   0.00    -0.11   0.07  -0.03
     9   1    -0.07   0.02   0.01    -0.17   0.08  -0.02     0.24  -0.23  -0.13
    10   1     0.01   0.10  -0.03    -0.11   0.08  -0.18     0.15  -0.20   0.24
    11   1    -0.04   0.12   0.00     0.11   0.12  -0.02     0.24  -0.11  -0.08
    12   1    -0.10   0.02  -0.06     0.01   0.01   0.00     0.20  -0.05   0.22
    13   1    -0.12   0.11  -0.07    -0.07   0.10  -0.18     0.02   0.06  -0.14
    14   1    -0.11   0.03  -0.06    -0.11  -0.04  -0.13    -0.08  -0.09  -0.04
    15   1    -0.03  -0.11   0.01    -0.10  -0.12   0.16     0.10   0.24   0.00
    16   6    -0.04   0.11   0.03     0.02  -0.03   0.01    -0.02   0.06  -0.01
    17   6    -0.01  -0.03   0.04    -0.04  -0.06   0.10    -0.11   0.02   0.09
    18   1    -0.08   0.19  -0.05     0.06  -0.05   0.05     0.04   0.11  -0.02
    19   1    -0.01   0.17   0.13     0.10  -0.02  -0.02    -0.05   0.06   0.03
    20   6    -0.01  -0.09  -0.07     0.16  -0.03   0.11    -0.01  -0.02  -0.00
    21   6    -0.04  -0.08  -0.08     0.06  -0.01   0.01    -0.09   0.02  -0.05
    22   1     0.01  -0.02   0.11    -0.09   0.03   0.21    -0.13   0.11   0.26
    23   1     0.00  -0.11   0.07    -0.11  -0.19   0.12    -0.20  -0.15   0.12
    24   1    -0.17  -0.05  -0.20     0.40  -0.09   0.30     0.07  -0.05   0.06
    25   1     0.01  -0.13  -0.11     0.13   0.04  -0.07     0.00  -0.02  -0.12
    26   1    -0.09  -0.05  -0.12    -0.04   0.03  -0.06    -0.19   0.06  -0.13
    27   7    -0.05   0.09  -0.02    -0.05   0.02  -0.07     0.01  -0.01  -0.05
    28   6     0.23  -0.17   0.11    -0.03   0.02  -0.02     0.01  -0.02   0.01
    29   1     0.28  -0.19   0.15     0.04   0.00   0.06     0.10  -0.05   0.09
    30   1     0.41  -0.22   0.25    -0.28   0.07  -0.21    -0.07  -0.00  -0.05
                      7                      8                      9
                      A                      A                      A
 Frequencies --    261.0958               278.8921               316.9374
 Red. masses --      1.9493                 2.0554                 2.2489
 Frc consts  --      0.0783                 0.0942                 0.1331
 IR Inten    --      1.0867                 0.8220                 2.9016
  Atom  AN      X      Y      Z        X      Y      Z        X      Y      Z
     1   6    -0.06   0.01  -0.04    -0.04  -0.01  -0.03    -0.05  -0.03  -0.01
     2   6     0.09  -0.02   0.10    -0.00  -0.02   0.01     0.00  -0.01   0.09
     3   6     0.03   0.04  -0.08     0.01  -0.01   0.02    -0.05   0.04  -0.07
     4   6    -0.02   0.02  -0.02    -0.01   0.05  -0.03     0.02  -0.10   0.04
     5   6     0.11  -0.01   0.10     0.07  -0.03  -0.00    -0.08   0.02   0.01
     6   1    -0.10   0.11  -0.14     0.05  -0.00   0.07    -0.21   0.09  -0.18
     7   1     0.18   0.20   0.20     0.04   0.01  -0.01     0.01   0.15   0.20
     8   1     0.17  -0.20   0.24    -0.02  -0.03   0.04     0.09  -0.15   0.17
     9   1    -0.20  -0.01   0.04    -0.10   0.06   0.04    -0.09  -0.17  -0.06
    10   1    -0.07   0.07  -0.16    -0.09   0.00  -0.13    -0.01  -0.02   0.06
    11   1    -0.14  -0.02   0.04    -0.10   0.10   0.05     0.14  -0.25  -0.12
    12   1    -0.02   0.06  -0.10    -0.03   0.10  -0.15     0.09  -0.17   0.26
    13   1     0.21  -0.19   0.23     0.09  -0.07   0.02    -0.05  -0.01   0.03
    14   1     0.18   0.21   0.21     0.14   0.01  -0.02    -0.19   0.06   0.12
    15   1     0.17   0.04  -0.20    -0.03  -0.07   0.02     0.12   0.15  -0.14
    16   6    -0.02   0.01  -0.06     0.04  -0.06   0.05     0.03  -0.00  -0.01
    17   6    -0.09  -0.01   0.02    -0.04   0.01   0.14     0.05  -0.06   0.02
    18   1     0.02   0.01  -0.04     0.14  -0.08   0.11     0.00  -0.03  -0.00
    19   1    -0.02   0.00  -0.07     0.03  -0.09  -0.02     0.17   0.05  -0.01
    20   6     0.02  -0.04   0.05    -0.04   0.09  -0.13     0.05   0.04  -0.04
    21   6    -0.08   0.01  -0.00     0.06   0.04  -0.09     0.15  -0.00   0.03
    22   1    -0.09   0.03   0.10    -0.16   0.18   0.31     0.00   0.00   0.07
    23   1    -0.15  -0.07   0.01    -0.12  -0.26   0.20     0.03  -0.13   0.04
    24   1     0.15  -0.12   0.16    -0.22   0.25  -0.29    -0.11   0.15  -0.18
    25   1    -0.05   0.03  -0.04     0.13  -0.06  -0.12     0.06   0.03   0.10
    26   1    -0.11   0.02  -0.03    -0.04   0.12  -0.17     0.23   0.01   0.08
    27   7    -0.00  -0.01  -0.07     0.03  -0.08   0.00    -0.10   0.10  -0.11
    28   6     0.01  -0.01  -0.01    -0.05   0.01   0.05    -0.03   0.02   0.02
    29   1     0.13  -0.07   0.03    -0.22   0.14   0.06    -0.25   0.13  -0.05
    30   1    -0.11   0.07  -0.12     0.11  -0.20   0.20     0.11  -0.13   0.15
                     10                     11                     12
                      A                      A                      A
 Frequencies --    378.6924               406.7645               429.4851
 Red. masses --      2.1218                 1.7929                 2.1442
 Frc consts  --      0.1793                 0.1748                 0.2330
 IR Inten    --      0.7348                 2.6196                 5.8041
  Atom  AN      X      Y      Z        X      Y      Z        X      Y      Z
     1   6    -0.04  -0.07  -0.06     0.07  -0.07  -0.01     0.01  -0.01   0.03
     2   6    -0.06  -0.00   0.05    -0.02  -0.02  -0.07    -0.07   0.01   0.02
     3   6    -0.07   0.01   0.05     0.05  -0.03   0.05    -0.11  -0.07   0.04
     4   6    -0.02   0.02  -0.02    -0.05   0.06   0.01    -0.03  -0.05  -0.05
     5   6     0.06  -0.11  -0.04     0.03   0.06   0.10     0.03   0.01   0.02
     6   1    -0.02   0.01   0.10     0.16  -0.08   0.12     0.04  -0.11   0.16
     7   1    -0.04   0.05   0.07    -0.07  -0.18  -0.16    -0.10   0.00   0.04
     8   1    -0.08  -0.05   0.11    -0.12   0.11  -0.15     0.00   0.00  -0.02
     9   1    -0.07  -0.07  -0.04     0.22  -0.23  -0.20     0.07  -0.12  -0.07
    10   1    -0.10  -0.13  -0.10     0.17  -0.11   0.25     0.01  -0.09   0.16
    11   1    -0.09   0.04   0.04    -0.16   0.16   0.14    -0.03  -0.09  -0.07
    12   1     0.03   0.13  -0.11    -0.13   0.08  -0.15     0.02  -0.03   0.00
    13   1     0.09  -0.13  -0.04     0.16  -0.14   0.23     0.04  -0.12   0.17
    14   1     0.08  -0.07  -0.03     0.09   0.30   0.23     0.06   0.18   0.13
    15   1    -0.11  -0.03   0.07    -0.08  -0.11   0.11    -0.26  -0.16   0.11
    16   6    -0.02   0.17   0.03    -0.04   0.01  -0.04     0.12   0.00  -0.03
    17   6     0.07  -0.00   0.01    -0.04  -0.05  -0.02     0.07   0.02   0.05
    18   1    -0.07   0.52  -0.24    -0.07   0.02  -0.07     0.18  -0.13   0.09
    19   1    -0.14   0.31   0.44     0.01   0.05  -0.01     0.23  -0.03  -0.19
    20   6     0.01   0.01   0.03     0.05  -0.01  -0.01    -0.09   0.03   0.06
    21   6     0.04  -0.01   0.04     0.05   0.01   0.03    -0.05  -0.05  -0.05
    22   1     0.10  -0.03  -0.02    -0.07   0.01   0.05     0.11   0.01   0.10
    23   1     0.13   0.04   0.02    -0.08  -0.11  -0.02     0.04  -0.02   0.05
    24   1    -0.02   0.01   0.00     0.00   0.03  -0.05    -0.05  -0.00   0.10
    25   1     0.01   0.01   0.07    -0.06   0.09   0.11     0.17  -0.16  -0.23
    26   1     0.09  -0.04   0.08     0.16   0.04   0.09    -0.29  -0.14  -0.18
    27   7     0.04  -0.07  -0.09    -0.07   0.06  -0.07     0.02   0.09  -0.08
    28   6     0.00   0.02  -0.01    -0.02  -0.02   0.01     0.05   0.08  -0.02
    29   1    -0.04   0.02  -0.07    -0.13   0.05   0.01     0.21  -0.06  -0.11
    30   1     0.03   0.04   0.01     0.01  -0.11   0.04     0.08   0.29  -0.04
                     13                     14                     15
                      A                      A                      A
 Frequencies --    438.3162               473.8880               503.9480
 Red. masses --      2.5169                 2.8164                 2.1426
 Frc consts  --      0.2849                 0.3726                 0.3206
 IR Inten    --      0.3953                 0.8157                 6.8333
  Atom  AN      X      Y      Z        X      Y      Z        X      Y      Z
     1   6    -0.02  -0.05  -0.06     0.11   0.02  -0.13    -0.03  -0.07  -0.09
     2   6     0.04  -0.05  -0.04     0.09   0.21  -0.00    -0.01  -0.05  -0.01
     3   6     0.13   0.05  -0.03    -0.03   0.05   0.05     0.04   0.02   0.01
     4   6     0.02   0.06   0.05    -0.12  -0.00   0.16    -0.01   0.03   0.04
     5   6    -0.03   0.03   0.01    -0.08  -0.15   0.02    -0.03   0.00   0.01
     6   1     0.00   0.10  -0.11     0.04  -0.14  -0.07    -0.03   0.05  -0.04
     7   1     0.06  -0.09  -0.09     0.20   0.41   0.07     0.02  -0.05  -0.03
     8   1    -0.08  -0.01  -0.01     0.14   0.01   0.18    -0.10  -0.05   0.05
     9   1    -0.04  -0.06  -0.06     0.28  -0.01  -0.25    -0.04  -0.15  -0.12
    10   1     0.04   0.03  -0.06     0.12  -0.11   0.06     0.01  -0.06  -0.03
    11   1     0.01   0.12   0.09    -0.26   0.04   0.26    -0.04   0.07   0.09
    12   1    -0.06   0.02  -0.03    -0.12   0.12  -0.02    -0.06   0.03  -0.03
    13   1     0.06   0.03  -0.05    -0.09  -0.03  -0.11     0.07  -0.06  -0.00
    14   1    -0.04   0.04   0.02    -0.19  -0.27   0.01    -0.05   0.07   0.08
    15   1     0.23   0.12  -0.08    -0.07   0.09   0.11     0.11   0.06  -0.02
    16   6    -0.07  -0.05   0.09     0.02  -0.05  -0.03     0.03  -0.02   0.12
    17   6     0.03  -0.10   0.00    -0.01  -0.02  -0.01     0.09   0.16   0.06
    18   1    -0.12   0.04   0.01     0.05  -0.13   0.04     0.18  -0.12   0.26
    19   1    -0.05   0.01   0.20     0.05  -0.09  -0.13     0.09  -0.09  -0.07
    20   6    -0.08   0.06   0.10    -0.01   0.00   0.01    -0.01  -0.02  -0.07
    21   6     0.01  -0.08  -0.04    -0.00  -0.01  -0.01    -0.03   0.05   0.01
    22   1    -0.01  -0.12  -0.10    -0.02  -0.00   0.01     0.15  -0.05  -0.30
    23   1     0.14  -0.06   0.04    -0.04  -0.04  -0.02     0.32   0.48   0.04
    24   1    -0.20   0.10  -0.00    -0.02   0.01   0.00     0.13  -0.10   0.05
    25   1     0.20  -0.07  -0.23     0.02   0.00  -0.03     0.03  -0.13  -0.00
    26   1    -0.21  -0.24  -0.14    -0.02  -0.03  -0.02    -0.09   0.11  -0.05
    27   7    -0.10  -0.04   0.01     0.02  -0.04  -0.05    -0.08  -0.01  -0.07
    28   6     0.05   0.15  -0.02     0.00   0.01  -0.00    -0.00  -0.07   0.00
    29   1     0.05   0.03  -0.31     0.01   0.00  -0.03     0.13  -0.07   0.22
    30   1     0.25   0.38   0.08     0.02   0.04   0.01    -0.17  -0.13  -0.10
                     16                     17                     18
                      A                      A                      A
 Frequencies --    564.0037               629.3860               782.4843
 Red. masses --      1.5904                 1.4551                 2.5788
 Frc consts  --      0.2981                 0.3396                 0.9303
 IR Inten    --      0.7299                 9.3291                16.6195
  Atom  AN      X      Y      Z        X      Y      Z        X      Y      Z
     1   6     0.02   0.00  -0.05    -0.00  -0.00  -0.01    -0.02  -0.09  -0.12
     2   6     0.02   0.08  -0.00     0.00   0.00  -0.00    -0.02  -0.09  -0.06
     3   6    -0.05  -0.00  -0.01     0.00   0.00  -0.00    -0.01   0.01  -0.02
     4   6     0.05  -0.00  -0.09    -0.00   0.00  -0.00    -0.07   0.07   0.08
     5   6     0.03   0.05  -0.01    -0.01   0.01   0.00    -0.06   0.14   0.06
     6   1     0.21  -0.08   0.18     0.02  -0.01   0.01     0.08  -0.02   0.04
     7   1     0.12   0.34   0.12     0.02   0.03   0.01     0.09   0.16   0.05
     8   1     0.15  -0.15   0.16     0.01  -0.02   0.02    -0.03  -0.33   0.20
     9   1     0.18  -0.02  -0.15     0.02  -0.01  -0.02     0.05   0.01  -0.09
    10   1     0.07  -0.06   0.12     0.01  -0.01   0.01     0.01  -0.05  -0.14
    11   1     0.23  -0.15  -0.29     0.03  -0.01  -0.03     0.13  -0.07  -0.12
    12   1     0.16  -0.08   0.20    -0.00  -0.02   0.04    -0.08  -0.14   0.37
    13   1     0.10  -0.10   0.10     0.00  -0.00   0.01    -0.02   0.14   0.02
    14   1     0.16   0.21   0.01     0.01   0.03   0.01     0.03   0.10  -0.01
    15   1    -0.29  -0.16   0.11    -0.02  -0.01   0.01    -0.12  -0.05   0.03
    16   6    -0.08  -0.05   0.09     0.01  -0.02   0.02     0.04   0.05  -0.10
    17   6    -0.03  -0.01  -0.00     0.04  -0.08  -0.01     0.08   0.12  -0.03
    18   1    -0.08  -0.01   0.06    -0.07   0.04  -0.06     0.02   0.03  -0.10
    19   1    -0.11  -0.05   0.12     0.02   0.03   0.12    -0.09  -0.01  -0.11
    20   6     0.01  -0.00  -0.00    -0.10   0.08  -0.10    -0.03  -0.04   0.04
    21   6    -0.00   0.01   0.00     0.01  -0.02  -0.01     0.05   0.00  -0.00
    22   1    -0.05  -0.07  -0.18    -0.03   0.03   0.11     0.05   0.31   0.34
    23   1     0.10   0.12   0.01    -0.01  -0.23   0.03    -0.16  -0.23  -0.00
    24   1    -0.02   0.00  -0.03     0.23   0.04   0.16    -0.04  -0.04   0.03
    25   1     0.01   0.03  -0.02    -0.23  -0.12   0.25     0.06  -0.04  -0.00
    26   1    -0.02   0.02  -0.01     0.28  -0.01   0.16     0.04  -0.08   0.02
    27   7    -0.05  -0.04   0.04    -0.01  -0.01   0.01     0.04  -0.08   0.10
    28   6    -0.00  -0.00  -0.00     0.02   0.04   0.03    -0.01  -0.03   0.00
    29   1    -0.05   0.02  -0.02     0.48  -0.10   0.39    -0.01  -0.09  -0.13
    30   1     0.03  -0.03   0.03    -0.28   0.15  -0.22     0.03   0.07   0.01
                     19                     20                     21
                      A                      A                      A
 Frequencies --    829.5857               838.2205               874.8597
 Red. masses --      1.6211                 2.0175                 2.0402
 Frc consts  --      0.6573                 0.8352                 0.9200
 IR Inten    --      3.1526                 4.6172                 3.3034
  Atom  AN      X      Y      Z        X      Y      Z        X      Y      Z
     1   6     0.06  -0.03  -0.02     0.01  -0.00   0.04    -0.09  -0.04   0.03
     2   6     0.08   0.00   0.04     0.06   0.09   0.07    -0.04   0.12   0.03
     3   6    -0.04   0.03   0.02     0.06   0.05   0.02     0.17   0.03  -0.04
     4   6    -0.12   0.05   0.04    -0.04  -0.01  -0.07    -0.01  -0.07  -0.07
     5   6    -0.04   0.03  -0.02    -0.04  -0.09  -0.03    -0.06   0.02   0.03
     6   1    -0.02  -0.05  -0.04     0.10   0.00   0.01     0.30  -0.05   0.02
     7   1    -0.06  -0.31  -0.09    -0.06  -0.23  -0.09    -0.03   0.11   0.02
     8   1    -0.11   0.27  -0.13    -0.15   0.39  -0.11    -0.17   0.13   0.11
     9   1    -0.17   0.00   0.14    -0.12  -0.03   0.10    -0.00  -0.07  -0.03
    10   1     0.00   0.07  -0.27    -0.04   0.00  -0.06    -0.15  -0.19   0.14
    11   1     0.17  -0.16  -0.26     0.09  -0.09  -0.20    -0.04  -0.03  -0.02
    12   1     0.04  -0.05   0.48     0.05  -0.03   0.09    -0.19  -0.23  -0.14
    13   1     0.04  -0.12   0.08     0.01  -0.27   0.14    -0.13  -0.00   0.11
    14   1     0.13   0.18  -0.01     0.09   0.12   0.03    -0.05   0.03   0.03
    15   1    -0.01  -0.11  -0.08     0.06  -0.07  -0.05     0.04  -0.03   0.04
    16   6     0.06  -0.02   0.00    -0.09   0.01  -0.01     0.06  -0.04  -0.07
    17   6    -0.03  -0.06   0.01     0.04   0.12  -0.01     0.03  -0.01   0.01
    18   1     0.06   0.10  -0.09    -0.04  -0.11   0.10    -0.08   0.15  -0.27
    19   1     0.08   0.05   0.15    -0.16  -0.10  -0.19     0.03   0.08   0.24
    20   6     0.03   0.02  -0.03    -0.06  -0.04   0.04    -0.00   0.02  -0.03
    21   6    -0.06   0.02   0.01     0.11  -0.02  -0.02    -0.01   0.04   0.08
    22   1     0.04  -0.17  -0.10    -0.10   0.30   0.14     0.07  -0.03   0.05
    23   1    -0.02   0.10  -0.06     0.01  -0.16   0.08    -0.17   0.08  -0.12
    24   1     0.01  -0.01  -0.04    -0.02   0.01   0.07    -0.02  -0.12  -0.02
    25   1    -0.01   0.03  -0.04     0.06  -0.07   0.05     0.25  -0.09  -0.13
    26   1    -0.12   0.07  -0.04     0.18  -0.11   0.05    -0.31   0.04  -0.11
    27   7     0.03  -0.04  -0.03    -0.04  -0.02  -0.03     0.01  -0.04   0.03
    28   6     0.01   0.02  -0.00    -0.02  -0.04   0.01     0.01   0.01  -0.02
    29   1    -0.07   0.11   0.07     0.12  -0.21  -0.14     0.00   0.10   0.17
    30   1    -0.03  -0.10  -0.01     0.04   0.18   0.01    -0.05  -0.17  -0.03
                     22                     23                     24
                      A                      A                      A
 Frequencies --    880.5417               894.2481               918.2120
 Red. masses --      1.3839                 1.8603                 1.3865
 Frc consts  --      0.6322                 0.8765                 0.6887
 IR Inten    --      5.7162                14.7502                64.4164
  Atom  AN      X      Y      Z        X      Y      Z        X      Y      Z
     1   6     0.02  -0.06   0.04     0.01   0.02   0.06     0.01  -0.00  -0.02
     2   6     0.02  -0.01  -0.02     0.05  -0.02  -0.04    -0.01  -0.01   0.01
     3   6     0.03   0.09  -0.10    -0.08  -0.03  -0.04     0.01   0.02   0.01
     4   6     0.01   0.03   0.01     0.01   0.05   0.08    -0.00  -0.00  -0.02
     5   6     0.01  -0.03   0.06     0.06   0.02  -0.01    -0.02  -0.01   0.01
     6   1     0.47  -0.07   0.21    -0.04  -0.10  -0.05     0.01   0.04   0.04
     7   1    -0.20  -0.00   0.15    -0.01  -0.02   0.01     0.00  -0.00   0.00
     8   1     0.02  -0.03  -0.02     0.22  -0.01  -0.17    -0.06  -0.02   0.05
     9   1    -0.24  -0.04   0.20    -0.05  -0.01   0.07     0.01   0.02  -0.01
    10   1     0.00   0.10  -0.22     0.04   0.08   0.02     0.01   0.00  -0.03
    11   1    -0.15  -0.18   0.00    -0.03  -0.01   0.07     0.00  -0.01  -0.03
    12   1     0.03   0.04   0.01     0.08   0.12   0.08    -0.01  -0.02  -0.01
    13   1    -0.02   0.16  -0.14     0.13   0.11  -0.17    -0.04  -0.02   0.04
    14   1    -0.19  -0.24   0.04    -0.03  -0.08  -0.02    -0.00   0.00   0.01
    15   1    -0.42  -0.18   0.13    -0.12  -0.04  -0.01     0.01   0.01   0.01
    16   6    -0.02   0.03  -0.00    -0.05  -0.07  -0.04     0.00   0.03  -0.00
    17   6    -0.01  -0.01   0.02    -0.00   0.03   0.01    -0.01  -0.01   0.00
    18   1     0.04  -0.06   0.09    -0.16   0.10  -0.21     0.04  -0.03   0.06
    19   1     0.03  -0.01  -0.12    -0.09   0.02   0.19     0.02  -0.00  -0.07
    20   6     0.01   0.01  -0.01    -0.06  -0.01  -0.02     0.05  -0.01   0.02
    21   6    -0.01  -0.02  -0.01     0.12   0.04   0.10    -0.01  -0.01  -0.01
    22   1     0.04  -0.07  -0.02    -0.14   0.11  -0.06     0.04  -0.06  -0.01
    23   1     0.07   0.03   0.04    -0.14   0.11  -0.08     0.03   0.01   0.01
    24   1     0.02   0.03  -0.01    -0.03  -0.12   0.03     0.07   0.02   0.04
    25   1    -0.05  -0.01   0.03     0.45  -0.16  -0.15    -0.06   0.04   0.01
    26   1     0.05  -0.01   0.02    -0.26   0.00  -0.13     0.03   0.01   0.01
    27   7    -0.01   0.02  -0.02    -0.03   0.00  -0.05     0.01   0.00   0.01
    28   6     0.01   0.01   0.01    -0.03  -0.03  -0.03    -0.13   0.05  -0.10
    29   1    -0.03   0.03  -0.01     0.28  -0.14   0.19     0.47  -0.14   0.38
    30   1    -0.02   0.01  -0.01     0.05  -0.05   0.03     0.56  -0.17   0.44
                     25                     26                     27
                      A                      A                      A
 Frequencies --    928.8537               936.5509               972.0958
 Red. masses --      1.9997                 2.1074                 1.8016
 Frc consts  --      1.0165                 1.0891                 1.0031
 IR Inten    --      1.6671                 0.5965                10.2608
  Atom  AN      X      Y      Z        X      Y      Z        X      Y      Z
     1   6    -0.05  -0.02   0.04    -0.10  -0.03   0.06    -0.03   0.01   0.05
     2   6    -0.00   0.06   0.01     0.01   0.10  -0.00     0.04   0.01  -0.03
     3   6     0.02  -0.04  -0.06     0.02  -0.10  -0.06    -0.03  -0.01  -0.02
     4   6    -0.02  -0.01   0.05    -0.04   0.02   0.09     0.03   0.04   0.02
     5   6     0.04   0.07  -0.01     0.08   0.08  -0.03     0.01  -0.05  -0.02
     6   1     0.10  -0.17  -0.10     0.01  -0.27  -0.25     0.01  -0.06  -0.03
     7   1    -0.07   0.02   0.03     0.04   0.04  -0.07     0.02   0.00  -0.02
     8   1     0.03   0.10  -0.06     0.08   0.15  -0.10     0.16   0.03  -0.13
     9   1    -0.08  -0.10   0.02     0.00  -0.10  -0.04    -0.05  -0.06   0.02
    10   1    -0.10  -0.10   0.06    -0.18  -0.24   0.22    -0.01   0.01   0.09
    11   1    -0.07  -0.03   0.08     0.03  -0.02   0.02     0.03   0.04   0.02
    12   1    -0.10  -0.09   0.02    -0.10  -0.11   0.18     0.11   0.14   0.01
    13   1     0.08   0.15  -0.14     0.19   0.15  -0.21     0.09  -0.10  -0.04
    14   1    -0.03  -0.03  -0.03     0.12  -0.02  -0.13    -0.02   0.01   0.03
    15   1    -0.04  -0.07  -0.02     0.08  -0.11  -0.12    -0.05  -0.02  -0.01
    16   6     0.11  -0.06   0.10    -0.08   0.07  -0.06     0.01  -0.04   0.04
    17   6    -0.01   0.01  -0.06    -0.01   0.02   0.07     0.13   0.05  -0.06
    18   1     0.08   0.16  -0.07     0.10  -0.05   0.11    -0.13  -0.03  -0.03
    19   1     0.12   0.06   0.36    -0.16  -0.06  -0.28    -0.03  -0.03   0.11
    20   6    -0.02  -0.05   0.06     0.04   0.03  -0.02     0.04  -0.00   0.03
    21   6    -0.02   0.10  -0.10    -0.01  -0.10  -0.01    -0.13   0.01  -0.01
    22   1    -0.19   0.14  -0.08     0.16  -0.15   0.00     0.09   0.26   0.33
    23   1    -0.02  -0.11  -0.02     0.20   0.11   0.14    -0.05  -0.37   0.02
    24   1    -0.01   0.09   0.04     0.08   0.09   0.00    -0.04  -0.26   0.01
    25   1    -0.22   0.27   0.03    -0.10  -0.14   0.10    -0.16   0.05   0.01
    26   1     0.21   0.15   0.03     0.10  -0.06   0.05    -0.06  -0.21   0.09
    27   7     0.01  -0.01  -0.05     0.02  -0.05  -0.02    -0.07  -0.01  -0.01
    28   6    -0.06  -0.06   0.01     0.01   0.05  -0.00     0.03   0.05  -0.05
    29   1     0.09  -0.28  -0.26    -0.04   0.11   0.06    -0.18   0.29   0.20
    30   1     0.16   0.23   0.11     0.05  -0.03   0.04     0.06  -0.37   0.06
                     28                     29                     30
                      A                      A                      A
 Frequencies --    987.5202              1012.9364              1021.4826
 Red. masses --      1.2958                 1.4235                 1.3745
 Frc consts  --      0.7445                 0.8606                 0.8450
 IR Inten    --      2.0370                21.2044                 4.8967
  Atom  AN      X      Y      Z        X      Y      Z        X      Y      Z
     1   6     0.05  -0.05   0.05    -0.05   0.03   0.06     0.06  -0.01  -0.06
     2   6    -0.01   0.03  -0.06     0.03  -0.03  -0.05    -0.02   0.02   0.05
     3   6    -0.00  -0.00   0.00     0.00   0.03  -0.00    -0.02  -0.01   0.01
     4   6     0.02  -0.04   0.04     0.01   0.06  -0.00     0.00  -0.06  -0.01
     5   6    -0.05   0.03  -0.07    -0.05  -0.07   0.01     0.04   0.07   0.01
     6   1     0.02  -0.17  -0.14     0.02   0.07   0.06    -0.04  -0.00   0.00
     7   1    -0.21   0.18   0.21     0.13   0.05  -0.07    -0.11  -0.08   0.05
     8   1     0.19  -0.12  -0.03     0.16  -0.08  -0.09    -0.14   0.09   0.06
     9   1    -0.19   0.05   0.26     0.05  -0.02  -0.03    -0.03   0.02   0.01
    10   1    -0.02   0.07  -0.27    -0.01  -0.01   0.18     0.05   0.06  -0.16
    11   1     0.13   0.30   0.15     0.09   0.03  -0.07    -0.11  -0.05   0.07
    12   1    -0.12  -0.07  -0.14     0.12   0.13   0.07    -0.10  -0.11  -0.11
    13   1     0.05  -0.25   0.16    -0.04  -0.14   0.08     0.01   0.16  -0.08
    14   1     0.12   0.32   0.03    -0.03   0.00   0.05    -0.02  -0.03  -0.03
    15   1    -0.05   0.33   0.26    -0.02  -0.01  -0.01     0.01   0.01   0.00
    16   6    -0.00  -0.00  -0.01     0.04  -0.02  -0.06    -0.03  -0.03   0.03
    17   6    -0.00   0.01   0.01     0.02   0.01   0.05    -0.01   0.03  -0.02
    18   1     0.03   0.02  -0.01    -0.04   0.06  -0.15    -0.03   0.01   0.00
    19   1    -0.03  -0.01  -0.01     0.01   0.03   0.08    -0.05  -0.03   0.04
    20   6     0.01   0.00  -0.00    -0.01   0.02  -0.05    -0.06   0.02  -0.04
    21   6     0.00  -0.02  -0.00    -0.02  -0.01  -0.02     0.01  -0.03   0.01
    22   1     0.02  -0.02  -0.01     0.15  -0.10   0.04    -0.12   0.11  -0.03
    23   1     0.02   0.04   0.01    -0.05   0.15  -0.04    -0.03  -0.05  -0.00
    24   1     0.03   0.03   0.01     0.45   0.11   0.29     0.49  -0.22   0.42
    25   1    -0.02  -0.04   0.02    -0.08  -0.15   0.09     0.01  -0.13   0.04
    26   1     0.02   0.01   0.00     0.02   0.24  -0.06    -0.03  -0.09   0.01
    27   7    -0.00  -0.01  -0.00    -0.04  -0.02   0.01     0.02   0.01  -0.02
    28   6    -0.00   0.00   0.00    -0.02  -0.02   0.04     0.03   0.01   0.00
    29   1     0.00  -0.01  -0.01    -0.16  -0.07  -0.32    -0.29   0.16  -0.13
    30   1     0.02   0.02   0.02     0.27   0.15   0.21     0.26  -0.17   0.21
                     31                     32                     33
                      A                      A                      A
 Frequencies --   1053.0578              1071.1783              1077.2989
 Red. masses --      1.9182                 2.0776                 1.8019
 Frc consts  --      1.2533                 1.4045                 1.2321
 IR Inten    --     12.8374                15.1543                 3.7995
  Atom  AN      X      Y      Z        X      Y      Z        X      Y      Z
     1   6    -0.04   0.01   0.04     0.03   0.13   0.07     0.05   0.03  -0.03
     2   6    -0.05  -0.02  -0.04    -0.08  -0.09  -0.01    -0.05  -0.00   0.04
     3   6     0.07  -0.01  -0.03     0.09   0.05   0.00     0.02  -0.02  -0.02
     4   6    -0.05   0.06   0.04    -0.11  -0.02   0.05    -0.02  -0.02   0.02
     5   6     0.00  -0.09  -0.04     0.06  -0.04  -0.08     0.06  -0.01  -0.05
     6   1     0.12  -0.14  -0.12     0.14   0.13   0.13     0.05  -0.14  -0.10
     7   1     0.01   0.14   0.04    -0.04   0.10   0.11    -0.13  -0.02   0.10
     8   1    -0.04  -0.16   0.10    -0.11  -0.23   0.17    -0.27  -0.00   0.20
     9   1     0.05   0.03   0.01     0.18   0.18  -0.01     0.05   0.12   0.02
    10   1    -0.06  -0.06   0.12     0.16   0.22   0.17     0.13   0.17  -0.08
    11   1     0.16   0.05  -0.10    -0.06  -0.18  -0.07    -0.04  -0.05   0.02
    12   1     0.04   0.04   0.21    -0.27  -0.30   0.20    -0.04  -0.04   0.02
    13   1     0.03  -0.18   0.04     0.21  -0.11  -0.14     0.19  -0.03  -0.14
    14   1     0.15   0.03  -0.06     0.18   0.03  -0.12     0.09   0.01  -0.07
    15   1     0.03  -0.04  -0.02    -0.01   0.02   0.08     0.01  -0.06  -0.03
    16   6     0.02   0.11   0.06     0.02  -0.06  -0.00    -0.08  -0.00  -0.04
    17   6    -0.05  -0.08  -0.06    -0.02   0.07   0.01     0.12  -0.08   0.04
    18   1     0.11  -0.12   0.26     0.02   0.11  -0.11    -0.27  -0.16  -0.02
    19   1     0.22   0.07  -0.19    -0.09  -0.02   0.15    -0.06  -0.03  -0.12
    20   6    -0.10   0.00  -0.02     0.04  -0.00   0.02    -0.00   0.00  -0.02
    21   6     0.07   0.06   0.03    -0.01  -0.07  -0.02    -0.05   0.12   0.02
    22   1    -0.18   0.00  -0.13    -0.12   0.11  -0.06     0.37  -0.17   0.26
    23   1     0.07  -0.12   0.01    -0.05   0.07  -0.00     0.13  -0.12   0.06
    24   1     0.15  -0.32   0.23    -0.06   0.07  -0.07     0.04   0.04   0.01
    25   1     0.15   0.30  -0.14    -0.08  -0.22   0.09     0.03   0.21  -0.08
    26   1    -0.08  -0.13  -0.01     0.09  -0.09   0.05    -0.14   0.29  -0.08
    27   7     0.03   0.03   0.01    -0.02   0.01  -0.07    -0.04   0.02   0.02
    28   6     0.03  -0.02  -0.01     0.01   0.02  -0.01    -0.03  -0.04   0.02
    29   1    -0.09   0.07   0.02    -0.01   0.06   0.05     0.04  -0.16  -0.14
    30   1     0.04  -0.18   0.03    -0.02  -0.01  -0.02     0.03   0.13   0.03
                     34                     35                     36
                      A                      A                      A
 Frequencies --   1091.2738              1141.8970              1155.9236
 Red. masses --      1.4656                 1.7891                 2.2910
 Frc consts  --      1.0283                 1.3745                 1.8035
 IR Inten    --      0.9351                14.6448                25.3323
  Atom  AN      X      Y      Z        X      Y      Z        X      Y      Z
     1   6    -0.03  -0.01   0.03     0.05   0.09   0.02     0.06  -0.06   0.05
     2   6     0.06  -0.02  -0.04    -0.04  -0.01   0.05    -0.07   0.04  -0.08
     3   6    -0.02   0.08   0.07    -0.00  -0.03  -0.05     0.05  -0.06   0.06
     4   6    -0.05  -0.06  -0.03     0.06   0.03   0.01    -0.05   0.08  -0.08
     5   6     0.02   0.04  -0.00    -0.09   0.03   0.03     0.01  -0.02   0.13
     6   1    -0.08   0.36   0.29     0.03   0.02   0.03    -0.16   0.02  -0.08
     7   1     0.16   0.00  -0.10    -0.11  -0.04   0.08     0.05   0.26   0.00
     8   1     0.35  -0.01  -0.25    -0.06   0.02   0.03     0.06  -0.18   0.07
     9   1    -0.03  -0.07   0.00     0.14   0.14  -0.03    -0.04   0.13   0.20
    10   1    -0.07  -0.09   0.06     0.06   0.09   0.04    -0.15  -0.14  -0.23
    11   1    -0.12  -0.12  -0.01     0.03   0.09   0.05     0.23   0.10  -0.25
    12   1    -0.27  -0.31  -0.02     0.05   0.07  -0.06     0.04  -0.01   0.20
    13   1     0.07   0.07  -0.09     0.04  -0.07   0.03    -0.30   0.22   0.10
    14   1     0.05  -0.02  -0.07    -0.21   0.08   0.17     0.00  -0.29  -0.07
    15   1    -0.03   0.21   0.17    -0.02  -0.17  -0.12     0.25   0.06  -0.04
    16   6    -0.03   0.02  -0.02     0.01  -0.04  -0.09    -0.09  -0.09  -0.00
    17   6     0.03  -0.05   0.02    -0.01  -0.01   0.08     0.05   0.01   0.05
    18   1     0.07  -0.01   0.05     0.33   0.24  -0.14    -0.16  -0.01  -0.10
    19   1    -0.05  -0.03  -0.10    -0.25  -0.09   0.02    -0.09  -0.04   0.07
    20   6    -0.04  -0.00   0.00    -0.06  -0.02   0.04    -0.00  -0.01   0.02
    21   6     0.01   0.07  -0.00     0.04   0.04  -0.06    -0.02   0.03  -0.03
    22   1     0.07  -0.08   0.02     0.01  -0.10  -0.11    -0.03   0.03  -0.04
    23   1     0.21  -0.10   0.12     0.36   0.00   0.24     0.15  -0.05   0.12
    24   1     0.01  -0.14   0.07    -0.07  -0.25   0.08    -0.04  -0.06  -0.00
    25   1     0.02   0.25  -0.08    -0.07   0.29  -0.04    -0.06  -0.05   0.04
    26   1    -0.02   0.01  -0.00     0.16  -0.07   0.05     0.04   0.03   0.02
    27   7     0.01  -0.04  -0.03    -0.01  -0.08  -0.03     0.07   0.07  -0.11
    28   6     0.00  -0.01  -0.01     0.02   0.01  -0.02     0.00   0.00  -0.01
    29   1    -0.01  -0.01  -0.00    -0.03   0.09   0.08    -0.02   0.02   0.01
    30   1     0.00  -0.06   0.00    -0.02  -0.17  -0.02     0.01  -0.04   0.01
                     37                     38                     39
                      A                      A                      A
 Frequencies --   1184.1674              1186.1169              1208.3982
 Red. masses --      1.3323                 1.5719                 2.2435
 Frc consts  --      1.1008                 1.3029                 1.9302
 IR Inten    --      0.5392                12.2432                47.4908
  Atom  AN      X      Y      Z        X      Y      Z        X      Y      Z
     1   6     0.07  -0.01   0.03    -0.00  -0.10   0.05    -0.05   0.03  -0.04
     2   6    -0.06   0.03   0.01     0.02   0.02  -0.07     0.01  -0.08   0.05
     3   6     0.01  -0.04  -0.01    -0.01   0.05   0.05     0.00   0.06  -0.08
     4   6     0.04   0.03   0.02    -0.01  -0.06   0.01     0.01  -0.03   0.10
     5   6    -0.05   0.01  -0.01     0.03   0.03  -0.08    -0.06   0.02  -0.07
     6   1    -0.08   0.27   0.20    -0.01  -0.09  -0.08     0.20   0.02   0.09
     7   1     0.11   0.09  -0.08     0.40   0.12  -0.28     0.05  -0.16  -0.05
     8   1     0.13  -0.03  -0.07    -0.26  -0.07   0.23     0.08  -0.00  -0.09
     9   1     0.13   0.31   0.16     0.02   0.17   0.19     0.17   0.08  -0.13
    10   1    -0.23  -0.24  -0.19    -0.04  -0.02  -0.12    -0.30  -0.38   0.08
    11   1    -0.09  -0.09   0.03    -0.31  -0.32   0.05    -0.08   0.03   0.19
    12   1    -0.10  -0.11  -0.01     0.21   0.24  -0.06     0.06   0.12  -0.02
    13   1     0.31  -0.12  -0.17     0.07  -0.06  -0.01    -0.25  -0.15   0.28
    14   1    -0.24   0.13   0.23    -0.11   0.16   0.10     0.09   0.23  -0.01
    15   1     0.09  -0.27  -0.23     0.05  -0.11  -0.10    -0.20  -0.12  -0.02
    16   6     0.00   0.03   0.04     0.01  -0.02  -0.04    -0.10  -0.06   0.03
    17   6     0.00  -0.01  -0.05    -0.01   0.01   0.05     0.03  -0.01   0.03
    18   1     0.01  -0.04   0.10    -0.05   0.03  -0.10    -0.27  -0.11  -0.02
    19   1     0.05   0.00  -0.05     0.03   0.03   0.06    -0.13  -0.06   0.03
    20   6     0.03   0.01  -0.03    -0.03  -0.01   0.03     0.01  -0.00   0.01
    21   6    -0.02  -0.01   0.04     0.02   0.01  -0.05    -0.02   0.03  -0.00
    22   1    -0.00   0.04   0.05    -0.04  -0.02  -0.07    -0.08   0.04  -0.06
    23   1    -0.09  -0.06  -0.07     0.08   0.08   0.06     0.10  -0.07   0.08
    24   1     0.05   0.11  -0.03    -0.05  -0.11   0.04    -0.02  -0.01  -0.01
    25   1     0.05  -0.06  -0.01    -0.05   0.02   0.02    -0.01  -0.13   0.04
    26   1    -0.11  -0.03  -0.01     0.11   0.03   0.01    -0.02   0.05  -0.00
    27   7    -0.01  -0.03  -0.03    -0.02   0.06   0.05     0.18   0.08  -0.04
    28   6    -0.01  -0.01   0.01     0.01   0.01  -0.01    -0.00   0.00   0.00
    29   1     0.02  -0.06  -0.05    -0.03   0.07   0.05    -0.01  -0.00  -0.02
    30   1     0.01   0.09   0.01    -0.01  -0.09  -0.01     0.01   0.01   0.01
                     40                     41                     42
                      A                      A                      A
 Frequencies --   1231.6254              1260.2882              1290.3187
 Red. masses --      1.4588                 1.2659                 1.3589
 Frc consts  --      1.3037                 1.1847                 1.3330
 IR Inten    --      4.4891                 5.6408                 3.0809
  Atom  AN      X      Y      Z        X      Y      Z        X      Y      Z
     1   6     0.01  -0.01  -0.05     0.01  -0.00  -0.00    -0.00   0.03   0.03
     2   6    -0.01   0.01   0.03    -0.01  -0.00  -0.00    -0.01  -0.01  -0.02
     3   6    -0.00  -0.03  -0.02     0.01  -0.00  -0.00     0.02   0.00   0.03
     4   6     0.02   0.02   0.01    -0.01   0.00   0.01    -0.01  -0.01  -0.01
     5   6     0.01  -0.04  -0.00     0.01  -0.00  -0.01    -0.01   0.05  -0.00
     6   1    -0.03   0.13   0.11     0.01   0.03   0.03     0.01  -0.08  -0.07
     7   1    -0.11  -0.04   0.06    -0.01   0.02   0.01    -0.06   0.04   0.06
     8   1     0.14   0.05  -0.12     0.06  -0.02  -0.03     0.03  -0.05  -0.00
     9   1     0.00   0.02  -0.02    -0.01  -0.01   0.00    -0.02  -0.06  -0.01
    10   1    -0.08  -0.11  -0.06    -0.06  -0.07  -0.03     0.05   0.08   0.06
    11   1     0.08   0.08  -0.00    -0.03  -0.04   0.01    -0.16  -0.17  -0.01
    12   1    -0.15  -0.17   0.01     0.01   0.02   0.02     0.15   0.16   0.01
    13   1     0.16  -0.05  -0.11    -0.09   0.02   0.05    -0.09   0.04   0.06
    14   1     0.04  -0.01  -0.01     0.02   0.02  -0.01    -0.10   0.05   0.06
    15   1    -0.00  -0.04  -0.03     0.02  -0.04  -0.03     0.07   0.03   0.01
    16   6     0.01   0.02  -0.02     0.02  -0.03   0.06    -0.02   0.04   0.05
    17   6     0.00  -0.01   0.05    -0.04   0.05  -0.00     0.04  -0.05  -0.06
    18   1    -0.36  -0.19  -0.05    -0.09  -0.02   0.00     0.27   0.07   0.17
    19   1     0.29   0.14   0.01    -0.26  -0.12   0.07    -0.28  -0.15  -0.12
    20   6    -0.06  -0.05   0.09    -0.05   0.00  -0.01    -0.03  -0.04   0.05
    21   6     0.05   0.01  -0.09     0.05  -0.08  -0.01     0.02   0.01  -0.00
    22   1    -0.02  -0.02  -0.04     0.44  -0.20   0.30     0.04  -0.01   0.05
    23   1    -0.17   0.22  -0.12    -0.31   0.21  -0.19    -0.19  -0.08  -0.16
    24   1    -0.12  -0.15   0.06     0.04   0.05   0.05    -0.05   0.03   0.03
    25   1    -0.09  -0.19   0.11    -0.02   0.55  -0.15     0.02  -0.30   0.10
    26   1     0.21   0.39  -0.09     0.09  -0.01  -0.01    -0.02   0.58  -0.17
    27   7    -0.02   0.02   0.04     0.01   0.03  -0.03     0.02  -0.05  -0.05
    28   6     0.03   0.03  -0.03     0.02   0.00  -0.01     0.02   0.02  -0.02
    29   1    -0.07   0.16   0.12     0.02   0.03   0.06    -0.04   0.10   0.08
    30   1    -0.02  -0.17  -0.02    -0.03  -0.06  -0.03    -0.01  -0.06  -0.01
                     43                     44                     45
                      A                      A                      A
 Frequencies --   1295.3502              1308.0475              1325.0283
 Red. masses --      1.2841                 1.1562                 1.2300
 Frc consts  --      1.2695                 1.1655                 1.2724
 IR Inten    --     10.3786                 5.8287                 0.4408
  Atom  AN      X      Y      Z        X      Y      Z        X      Y      Z
     1   6     0.01  -0.02   0.06    -0.01   0.03  -0.00    -0.00  -0.00  -0.00
     2   6     0.03  -0.01   0.02     0.05  -0.05   0.03    -0.00   0.00  -0.00
     3   6    -0.07   0.04  -0.06     0.00   0.01   0.01     0.00  -0.00   0.00
     4   6     0.03  -0.02   0.01    -0.04   0.01  -0.06     0.00   0.00   0.00
     5   6    -0.01  -0.01   0.05     0.01   0.01   0.02    -0.00  -0.00  -0.00
     6   1     0.04  -0.04  -0.02     0.06  -0.27  -0.22    -0.01   0.02   0.01
     7   1     0.43  -0.04  -0.32    -0.04  -0.16   0.03    -0.02   0.01   0.01
     8   1    -0.33   0.05   0.20    -0.04  -0.01   0.04     0.00   0.00  -0.00
     9   1     0.11   0.18   0.10     0.24   0.28  -0.00    -0.02  -0.03  -0.01
    10   1     0.01   0.03  -0.00    -0.22  -0.27   0.02     0.02   0.02   0.00
    11   1     0.29   0.38   0.05     0.04  -0.03  -0.14    -0.00  -0.00   0.00
    12   1    -0.20  -0.22  -0.08     0.05   0.07   0.00    -0.00  -0.00   0.00
    13   1    -0.04   0.04   0.01     0.23   0.04  -0.19     0.02  -0.01  -0.01
    14   1     0.14  -0.09  -0.12    -0.29   0.01   0.23     0.00   0.00  -0.00
    15   1    -0.20  -0.01   0.02    -0.08   0.42   0.34     0.01  -0.02  -0.01
    16   6    -0.01   0.01   0.02     0.00   0.00   0.01    -0.00  -0.00  -0.01
    17   6     0.01  -0.01  -0.02    -0.01   0.01   0.00     0.02  -0.00   0.01
    18   1     0.12   0.04   0.06    -0.08  -0.04  -0.00    -0.03  -0.00  -0.03
    19   1    -0.02  -0.01  -0.03     0.04   0.02   0.02     0.05   0.02  -0.00
    20   6    -0.01  -0.01   0.01    -0.00   0.00   0.00    -0.05   0.00   0.06
    21   6     0.01  -0.01   0.00     0.00  -0.01   0.00    -0.02  -0.01   0.03
    22   1     0.05  -0.01   0.05     0.01   0.00   0.02    -0.14   0.09  -0.07
    23   1    -0.10  -0.00  -0.07    -0.01   0.02  -0.01     0.10  -0.04   0.06
    24   1    -0.00   0.04   0.01     0.01   0.04   0.01     0.17   0.83   0.12
    25   1     0.01  -0.03   0.01    -0.00   0.05  -0.01    -0.00   0.12  -0.02
    26   1     0.00   0.16  -0.05     0.00  -0.01   0.00    -0.08   0.01  -0.01
    27   7    -0.02  -0.01  -0.06     0.00  -0.01  -0.01     0.01   0.00   0.01
    28   6     0.01   0.00  -0.01     0.00  -0.00  -0.00     0.05  -0.04  -0.08
    29   1    -0.01   0.03   0.03     0.00   0.00   0.00     0.02  -0.01  -0.02
    30   1    -0.00  -0.03  -0.01    -0.00  -0.01  -0.01    -0.06  -0.40  -0.10
                     46                     47                     48
                      A                      A                      A
 Frequencies --   1340.3334              1360.9287              1366.4290
 Red. masses --      1.2922                 1.8145                 1.2989
 Frc consts  --      1.3677                 1.9801                 1.4288
 IR Inten    --      8.9536                51.4344                 1.1136
  Atom  AN      X      Y      Z        X      Y      Z        X      Y      Z
     1   6     0.03   0.00   0.01    -0.01  -0.08  -0.07     0.03   0.03   0.01
     2   6    -0.02  -0.02   0.03    -0.03   0.01   0.06     0.06   0.01  -0.05
     3   6     0.02   0.02   0.01     0.02   0.00  -0.02     0.01  -0.06  -0.05
     4   6    -0.00  -0.05   0.01    -0.03  -0.00   0.02    -0.04  -0.06   0.02
     5   6    -0.00   0.05   0.03     0.08  -0.06  -0.03    -0.03   0.01   0.03
     6   1     0.08  -0.06  -0.01     0.06   0.02   0.04    -0.07   0.37   0.30
     7   1    -0.05  -0.04   0.04    -0.01  -0.09  -0.03    -0.13   0.02   0.11
     8   1     0.20  -0.00  -0.13     0.30   0.05  -0.21    -0.29   0.00   0.21
     9   1     0.27   0.35   0.04     0.20   0.29   0.01    -0.12  -0.11   0.02
    10   1    -0.10  -0.10  -0.09    -0.09  -0.12  -0.15    -0.23  -0.29   0.00
    11   1    -0.13  -0.09   0.07     0.14   0.09  -0.04     0.07   0.10   0.03
    12   1     0.21   0.22  -0.02    -0.05  -0.03   0.03     0.27   0.30   0.01
    13   1    -0.24   0.12   0.14    -0.11   0.02   0.04     0.18   0.03  -0.17
    14   1     0.37  -0.06  -0.32     0.03  -0.05  -0.01     0.25   0.01  -0.18
    15   1     0.04  -0.02  -0.02    -0.02   0.01   0.02    -0.02   0.11   0.09
    16   6    -0.02   0.01  -0.02     0.05  -0.02  -0.02     0.02  -0.00  -0.01
    17   6     0.00   0.01  -0.00    -0.02  -0.00  -0.03    -0.01   0.01  -0.02
    18   1     0.11   0.02   0.05     0.38   0.25  -0.06     0.05   0.04  -0.02
    19   1     0.37   0.17   0.00    -0.42  -0.18   0.02    -0.05  -0.02   0.01
    20   6    -0.00   0.00   0.01    -0.00  -0.01   0.00    -0.00  -0.01  -0.01
    21   6     0.00   0.02  -0.01     0.00  -0.00   0.02     0.00  -0.03   0.02
    22   1     0.07  -0.01   0.07     0.01  -0.04  -0.06    -0.03   0.03  -0.02
    23   1    -0.06   0.06  -0.05     0.16  -0.19   0.11     0.09  -0.07   0.06
    24   1     0.01   0.03   0.01    -0.00   0.02   0.00    -0.00  -0.01  -0.01
    25   1     0.01  -0.02  -0.00     0.03  -0.10   0.03    -0.00   0.06  -0.01
    26   1     0.04  -0.11   0.04    -0.06   0.21  -0.07    -0.04   0.16  -0.06
    27   7    -0.09  -0.06  -0.04    -0.09   0.13   0.08    -0.03   0.02   0.02
    28   6     0.00  -0.01  -0.01     0.00   0.01  -0.00    -0.00   0.01   0.00
    29   1     0.01  -0.02  -0.02    -0.01   0.03   0.03    -0.01   0.04   0.05
    30   1    -0.01  -0.05  -0.01     0.00   0.02  -0.00     0.01   0.06   0.00
                     49                     50                     51
                      A                      A                      A
 Frequencies --   1372.9303              1392.1243              1396.0835
 Red. masses --      1.3497                 1.4521                 1.4901
 Frc consts  --      1.4990                 1.6581                 1.7112
 IR Inten    --      0.9433                20.1806                 3.3992
  Atom  AN      X      Y      Z        X      Y      Z        X      Y      Z
     1   6    -0.00  -0.01   0.00    -0.01  -0.00  -0.00     0.05   0.01  -0.01
     2   6    -0.01  -0.00   0.01    -0.01  -0.00  -0.00    -0.13   0.01   0.10
     3   6    -0.00   0.02   0.02     0.00   0.02   0.01     0.05  -0.06  -0.08
     4   6     0.01   0.00  -0.01    -0.00  -0.00  -0.01    -0.02   0.01   0.00
     5   6    -0.01   0.01   0.01    -0.02  -0.00   0.01    -0.04   0.01   0.02
     6   1     0.03  -0.11  -0.08     0.01  -0.05  -0.04     0.07   0.02   0.03
     7   1     0.01  -0.00  -0.01     0.03   0.02  -0.02     0.50   0.03  -0.37
     8   1     0.09  -0.01  -0.06     0.04  -0.01  -0.03     0.19   0.05  -0.17
     9   1     0.06   0.05  -0.01    -0.04  -0.07  -0.02    -0.21  -0.23   0.01
    10   1     0.05   0.07  -0.02     0.07   0.08   0.04     0.14   0.14  -0.05
    11   1    -0.04  -0.03   0.01     0.03   0.02  -0.02    -0.07  -0.15  -0.05
    12   1    -0.02  -0.04  -0.02    -0.00   0.00  -0.02     0.15   0.20  -0.00
    13   1    -0.03  -0.00   0.04     0.14  -0.06  -0.07     0.10   0.00  -0.10
    14   1     0.03  -0.02  -0.04    -0.04  -0.02   0.02     0.11   0.04  -0.06
    15   1     0.02  -0.06  -0.05     0.01  -0.04  -0.03    -0.09   0.34   0.29
    16   6    -0.00  -0.00  -0.02    -0.05  -0.06   0.01     0.01   0.00   0.00
    17   6     0.04   0.03   0.01    -0.11   0.08  -0.10    -0.00  -0.00   0.01
    18   1    -0.12  -0.01  -0.07     0.09   0.06  -0.01    -0.09  -0.02  -0.03
    19   1     0.17   0.06  -0.04     0.42   0.18   0.16    -0.03  -0.03  -0.03
    20   6     0.00  -0.03  -0.04    -0.01  -0.01   0.01     0.00   0.00  -0.00
    21   6    -0.01  -0.14   0.05     0.03  -0.01   0.02    -0.00  -0.00  -0.00
    22   1    -0.30   0.24  -0.17     0.43  -0.19   0.27    -0.03   0.01  -0.02
    23   1     0.13  -0.10   0.10     0.37  -0.25   0.26     0.01   0.01   0.01
    24   1     0.01  -0.06  -0.04    -0.02   0.02   0.01     0.00  -0.01  -0.00
    25   1    -0.08   0.48  -0.10     0.07  -0.16   0.04    -0.01   0.01   0.00
    26   1    -0.11   0.47  -0.17    -0.02   0.21  -0.08    -0.01  -0.01  -0.00
    27   7    -0.00  -0.02  -0.01     0.05   0.01   0.01     0.01  -0.01   0.01
    28   6    -0.01   0.02   0.02     0.01   0.01  -0.00    -0.00  -0.00   0.00
    29   1    -0.05   0.13   0.17    -0.01   0.03   0.04    -0.00  -0.00  -0.00
    30   1     0.04   0.26   0.02    -0.01  -0.00  -0.01     0.00   0.00   0.00
                     52                     53                     54
                      A                      A                      A
 Frequencies --   1400.7602              1405.4437              1430.3762
 Red. masses --      1.5546                 1.4756                 1.5370
 Frc consts  --      1.7972                 1.7172                 1.8528
 IR Inten    --      1.7517                20.9393                29.9673
  Atom  AN      X      Y      Z        X      Y      Z        X      Y      Z
     1   6    -0.02  -0.02   0.00    -0.07  -0.07   0.00    -0.01  -0.00  -0.02
     2   6     0.05   0.03  -0.00     0.01   0.03   0.01    -0.00  -0.00  -0.00
     3   6    -0.02  -0.11  -0.05     0.03  -0.05  -0.05    -0.01   0.02   0.03
     4   6     0.09   0.14   0.01    -0.08  -0.04   0.02     0.03   0.01  -0.01
     5   6    -0.01  -0.03  -0.03     0.05   0.01  -0.04    -0.07  -0.04   0.04
     6   1    -0.10   0.13   0.11    -0.03   0.32   0.26     0.03  -0.13  -0.09
     7   1    -0.06  -0.07   0.01    -0.04   0.03   0.04    -0.02  -0.04  -0.02
     8   1    -0.21   0.04   0.17    -0.00   0.10  -0.04     0.06  -0.05  -0.00
     9   1     0.07   0.13   0.04     0.20   0.22   0.01    -0.06  -0.09  -0.04
    10   1     0.01   0.00   0.03     0.28   0.36   0.05    -0.03  -0.04   0.01
    11   1    -0.39  -0.41   0.03     0.20   0.21  -0.02    -0.03  -0.08  -0.04
    12   1    -0.19  -0.24   0.12     0.14   0.18   0.07    -0.05  -0.04  -0.08
    13   1    -0.27  -0.06   0.22    -0.06   0.03   0.05     0.33  -0.05  -0.28
    14   1     0.09   0.02  -0.06    -0.31   0.05   0.25     0.21   0.05  -0.09
    15   1    -0.03   0.35   0.25    -0.02   0.09   0.08     0.04  -0.03  -0.05
    16   6    -0.02  -0.02  -0.01    -0.08  -0.02   0.00    -0.12  -0.06  -0.03
    17   6     0.00   0.01  -0.01     0.04  -0.00   0.01     0.07  -0.02   0.03
    18   1     0.14   0.05   0.02     0.15   0.04   0.06     0.59   0.22   0.12
    19   1     0.10   0.05   0.04     0.24   0.11   0.02     0.13   0.10   0.10
    20   6    -0.00  -0.00  -0.00     0.00  -0.00  -0.00     0.00  -0.00  -0.01
    21   6     0.00  -0.01   0.01    -0.01  -0.01  -0.01    -0.02  -0.01  -0.01
    22   1     0.04  -0.01   0.01    -0.02   0.05   0.02    -0.06   0.09   0.02
    23   1     0.02  -0.05   0.03    -0.15   0.08  -0.10    -0.28   0.14  -0.20
    24   1     0.00   0.00   0.00     0.00  -0.01  -0.00     0.01  -0.01  -0.00
    25   1     0.01   0.02  -0.01    -0.01   0.10  -0.04     0.02   0.10  -0.08
    26   1    -0.00   0.06  -0.02     0.03  -0.01   0.02     0.09  -0.03   0.06
    27   7    -0.01   0.01  -0.00     0.05  -0.01  -0.01     0.05   0.08   0.04
    28   6     0.00   0.00   0.00    -0.00   0.00   0.00    -0.00  -0.00   0.00
    29   1    -0.01   0.01   0.02    -0.00   0.01   0.01    -0.01   0.01   0.01
    30   1     0.00   0.02  -0.00     0.00   0.02   0.00     0.01   0.03   0.01
                     55                     56                     57
                      A                      A                      A
 Frequencies --   1444.7953              1462.1300              1486.2806
 Red. masses --      1.5231                 1.1911                 1.0971
 Frc consts  --      1.8732                 1.5003                 1.4279
 IR Inten    --     12.6058                 2.1931                 3.3647
  Atom  AN      X      Y      Z        X      Y      Z        X      Y      Z
     1   6     0.10   0.08  -0.02    -0.01  -0.01   0.01    -0.00  -0.00   0.02
     2   6    -0.03  -0.02   0.00     0.00   0.00   0.00    -0.00  -0.06   0.01
     3   6     0.02   0.01  -0.01    -0.00  -0.00  -0.00    -0.00  -0.00  -0.00
     4   6    -0.03  -0.00   0.02     0.00  -0.00  -0.00     0.01  -0.00  -0.06
     5   6     0.11   0.02  -0.06    -0.01  -0.00   0.00    -0.00   0.01  -0.00
     6   1    -0.06   0.03  -0.07     0.01  -0.00   0.01     0.02  -0.04  -0.02
     7   1     0.11   0.01  -0.08    -0.00   0.01   0.01     0.15   0.38   0.21
     8   1    -0.04  -0.05   0.04    -0.00   0.01  -0.01    -0.19   0.33  -0.26
     9   1    -0.36  -0.23   0.10     0.05   0.01  -0.02     0.12  -0.10  -0.13
    10   1    -0.20  -0.36   0.09     0.01   0.04  -0.03    -0.08   0.02  -0.18
    11   1     0.09   0.08  -0.01    -0.01  -0.00   0.00    -0.26   0.23   0.27
    12   1    -0.06  -0.05   0.04     0.01   0.00   0.00     0.14  -0.13   0.39
    13   1    -0.25  -0.04   0.30     0.01   0.01  -0.02     0.08  -0.10   0.04
    14   1    -0.33  -0.13   0.15     0.02   0.01  -0.01    -0.05  -0.10  -0.05
    15   1    -0.12  -0.07   0.05     0.01   0.01  -0.00     0.00   0.03   0.01
    16   6    -0.06  -0.01  -0.04     0.01   0.01   0.00    -0.00  -0.00  -0.01
    17   6     0.03   0.00   0.00    -0.01  -0.01  -0.00    -0.00  -0.02  -0.01
    18   1     0.27  -0.02   0.13    -0.05  -0.04   0.01     0.06  -0.02   0.03
    19   1     0.18   0.16   0.17    -0.06  -0.02   0.02    -0.03   0.01   0.06
    20   6    -0.00  -0.01  -0.00    -0.02  -0.09  -0.01     0.00  -0.00  -0.00
    21   6    -0.01  -0.01   0.00    -0.02   0.06  -0.00     0.01  -0.00  -0.00
    22   1    -0.01   0.05   0.04     0.03  -0.01   0.07    -0.04   0.09   0.13
    23   1    -0.03   0.04  -0.04     0.05   0.06   0.00     0.08   0.13  -0.03
    24   1     0.01   0.03   0.00     0.08   0.25   0.02    -0.00  -0.01  -0.00
    25   1     0.03   0.05  -0.05     0.20  -0.08  -0.16    -0.05   0.01   0.05
    26   1     0.04   0.01   0.03     0.19  -0.15   0.17    -0.06  -0.01  -0.04
    27   7    -0.05  -0.03   0.04     0.00   0.00  -0.01    -0.00   0.02   0.01
    28   6     0.00  -0.00  -0.00     0.01  -0.03  -0.03    -0.00   0.00   0.00
    29   1    -0.03   0.05   0.06    -0.25   0.37   0.46     0.00  -0.00  -0.00
    30   1     0.02   0.07   0.00     0.17   0.53  -0.00    -0.00  -0.00   0.00
                     58                     59                     60
                      A                      A                      A
 Frequencies --   1487.8138              1492.6542              1496.8422
 Red. masses --      1.0956                 1.0860                 1.1043
 Frc consts  --      1.4289                 1.4256                 1.4577
 IR Inten    --      5.5607                11.0141                 5.4596
  Atom  AN      X      Y      Z        X      Y      Z        X      Y      Z
     1   6    -0.00  -0.00  -0.00     0.01   0.00  -0.02     0.01  -0.01  -0.06
     2   6     0.00   0.02  -0.00    -0.01   0.04   0.00     0.00  -0.03   0.00
     3   6    -0.00  -0.00  -0.00    -0.03   0.00  -0.01     0.02   0.01   0.01
     4   6    -0.00   0.00   0.01     0.00  -0.02  -0.06     0.01  -0.00  -0.01
     5   6    -0.00   0.01  -0.00     0.00  -0.00  -0.00    -0.01  -0.02   0.01
     6   1     0.00   0.01   0.01     0.24  -0.09   0.16    -0.14   0.03  -0.12
     7   1    -0.05  -0.14  -0.07    -0.08  -0.31  -0.21     0.04   0.17   0.11
     8   1     0.07  -0.11   0.09     0.17  -0.27   0.20    -0.07   0.14  -0.13
     9   1    -0.02   0.03   0.02    -0.13   0.06   0.10    -0.27   0.25   0.29
    10   1     0.02  -0.00   0.04     0.06  -0.03   0.15     0.14  -0.13   0.40
    11   1     0.04  -0.04  -0.05    -0.25   0.30   0.29    -0.06   0.04   0.06
    12   1    -0.03   0.02  -0.07     0.17  -0.13   0.43     0.03  -0.03   0.07
    13   1     0.01  -0.04   0.05     0.03  -0.02  -0.01    -0.04   0.10  -0.10
    14   1    -0.02  -0.05  -0.03    -0.04  -0.01   0.02     0.07   0.14   0.06
    15   1     0.00   0.00  -0.00     0.21   0.13  -0.13    -0.13  -0.10   0.07
    16   6    -0.00  -0.01   0.01     0.00  -0.00   0.01    -0.01  -0.01   0.03
    17   6    -0.01  -0.06  -0.03     0.00   0.00   0.00     0.01   0.02   0.02
    18   1     0.02   0.07  -0.04    -0.02   0.04  -0.03    -0.03   0.22  -0.15
    19   1     0.00  -0.04  -0.05     0.01  -0.02  -0.04     0.10  -0.08  -0.24
    20   6     0.00  -0.01   0.00    -0.00   0.00   0.00    -0.00  -0.01   0.00
    21   6     0.05   0.02  -0.01    -0.00  -0.00   0.00     0.03   0.02  -0.01
    22   1    -0.11   0.26   0.44     0.01  -0.02  -0.03     0.07  -0.11  -0.14
    23   1     0.27   0.43  -0.07    -0.03  -0.03   0.00    -0.14  -0.13  -0.00
    24   1    -0.01   0.02  -0.01     0.00   0.00   0.00     0.00   0.04  -0.00
    25   1    -0.29   0.03   0.29     0.03  -0.00  -0.03    -0.16   0.03   0.16
    26   1    -0.34  -0.13  -0.21     0.03   0.01   0.02    -0.19  -0.11  -0.10
    27   7     0.00   0.01  -0.00     0.00  -0.00   0.00     0.00  -0.00  -0.00
    28   6     0.00  -0.01  -0.00     0.00  -0.00  -0.00     0.00  -0.01  -0.01
    29   1    -0.03   0.05   0.07    -0.00  -0.00  -0.00    -0.04   0.06   0.09
    30   1     0.02   0.08  -0.00     0.00  -0.00  -0.00     0.03   0.10  -0.01
                     61                     62                     63
                      A                      A                      A
 Frequencies --   1501.0024              1506.3235              1510.8253
 Red. masses --      1.1160                 1.0916                 1.1131
 Frc consts  --      1.4814                 1.4593                 1.4970
 IR Inten    --      1.7174                 8.0716                 9.8005
  Atom  AN      X      Y      Z        X      Y      Z        X      Y      Z
     1   6    -0.00  -0.01  -0.03     0.01  -0.00  -0.02    -0.02  -0.02  -0.01
     2   6     0.00  -0.00   0.00    -0.00  -0.02  -0.00     0.00   0.03   0.00
     3   6     0.02   0.00   0.00    -0.04  -0.00   0.00     0.06   0.01   0.00
     4   6     0.00   0.00  -0.00     0.00   0.00   0.01     0.01  -0.01  -0.02
     5   6    -0.01   0.01   0.00     0.00  -0.05   0.00    -0.02   0.00   0.02
     6   1    -0.15   0.06  -0.11     0.23  -0.10   0.17    -0.33   0.14  -0.25
     7   1    -0.01   0.02   0.03     0.05   0.14   0.08    -0.06  -0.13  -0.07
     8   1     0.00   0.03  -0.03    -0.07   0.11  -0.10     0.10  -0.09   0.07
     9   1    -0.12   0.16   0.15    -0.14   0.12   0.15     0.00   0.12   0.06
    10   1     0.09  -0.05   0.22     0.08  -0.05   0.19     0.10   0.06   0.08
    11   1    -0.03   0.00   0.02     0.04  -0.03  -0.04    -0.11   0.07   0.10
    12   1     0.02  -0.00   0.02    -0.04   0.00  -0.06     0.09  -0.02   0.13
    13   1     0.04  -0.06   0.04    -0.21   0.31  -0.21     0.06   0.00  -0.05
    14   1     0.00  -0.06  -0.06     0.13   0.35   0.18     0.06   0.01  -0.05
    15   1    -0.15  -0.10   0.08     0.23   0.13  -0.14    -0.33  -0.21   0.19
    16   6     0.01  -0.01   0.02     0.01   0.01  -0.04     0.02   0.02  -0.05
    17   6    -0.02  -0.04  -0.03    -0.01  -0.01  -0.02    -0.00   0.00  -0.00
    18   1    -0.07   0.14  -0.12     0.04  -0.27   0.18     0.05  -0.38   0.26
    19   1     0.01  -0.09  -0.17    -0.12   0.10   0.29    -0.21   0.13   0.41
    20   6     0.00   0.02  -0.00     0.00   0.01  -0.00     0.00  -0.00   0.00
    21   6    -0.06  -0.02   0.01    -0.01  -0.01   0.01     0.01  -0.00   0.00
    22   1    -0.12   0.19   0.28    -0.06   0.10   0.13    -0.01  -0.00  -0.03
    23   1     0.23   0.27  -0.02     0.15   0.11   0.02     0.02  -0.03   0.02
    24   1     0.00  -0.05   0.01    -0.00  -0.02  -0.00    -0.00  -0.00  -0.00
    25   1     0.31  -0.07  -0.31     0.03  -0.01  -0.04    -0.04   0.01   0.04
    26   1     0.36   0.18   0.21     0.03   0.06   0.01    -0.05  -0.00  -0.04
    27   7     0.00   0.01  -0.00     0.00  -0.01  -0.01     0.01   0.00  -0.02
    28   6    -0.00   0.01   0.01    -0.00   0.00   0.00    -0.00  -0.00   0.00
    29   1     0.06  -0.08  -0.12     0.02  -0.02  -0.03    -0.00   0.00   0.00
    30   1    -0.04  -0.13   0.01    -0.01  -0.03   0.00     0.00   0.01  -0.00
                     64                     65                     66
                      A                      A                      A
 Frequencies --   1520.8866              1748.4504              2905.9955
 Red. masses --      1.1084                 4.8888                 1.0727
 Frc consts  --      1.5106                 8.8055                 5.3372
 IR Inten    --      5.7488                24.6323               141.0342
  Atom  AN      X      Y      Z        X      Y      Z        X      Y      Z
     1   6     0.01   0.02   0.04    -0.00   0.00   0.00     0.00  -0.01   0.01
     2   6    -0.00   0.01  -0.00     0.00  -0.00  -0.00    -0.00   0.00  -0.00
     3   6     0.03   0.01  -0.00     0.00   0.00   0.00     0.00  -0.00   0.00
     4   6     0.00  -0.00  -0.02    -0.00   0.00   0.00     0.00  -0.00   0.00
     5   6     0.02  -0.07  -0.01     0.00  -0.00  -0.00    -0.03   0.04  -0.05
     6   1    -0.17   0.07  -0.13     0.00  -0.00  -0.00    -0.00  -0.00   0.00
     7   1    -0.02  -0.10  -0.07    -0.00  -0.00   0.00     0.00  -0.00   0.00
     8   1     0.04  -0.09   0.09     0.00  -0.00   0.00    -0.00  -0.00  -0.00
     9   1     0.14  -0.22  -0.18     0.01  -0.01  -0.01    -0.07   0.08  -0.11
    10   1    -0.13   0.04  -0.26    -0.01   0.00  -0.02     0.02  -0.02  -0.01
    11   1    -0.06   0.09   0.08     0.00  -0.00  -0.00    -0.01   0.01  -0.02
    12   1     0.03  -0.07   0.13    -0.00  -0.00  -0.00    -0.01   0.02   0.01
    13   1    -0.27   0.36  -0.24     0.00  -0.00  -0.00    -0.06  -0.06  -0.08
    14   1     0.12   0.42   0.26    -0.00  -0.00   0.00     0.49  -0.50   0.68
    15   1    -0.18  -0.12   0.09     0.00  -0.00  -0.00    -0.00   0.01  -0.00
    16   6    -0.01  -0.01   0.02     0.00   0.00   0.00     0.00  -0.00   0.00
    17   6    -0.00  -0.00  -0.01    -0.00  -0.01  -0.00    -0.00  -0.00  -0.00
    18   1    -0.00   0.17  -0.11     0.00   0.00   0.00     0.00  -0.01  -0.00
    19   1     0.13  -0.04  -0.17    -0.01  -0.00  -0.00    -0.01   0.01  -0.00
    20   6    -0.00  -0.00  -0.00     0.02   0.42   0.15    -0.00   0.00   0.00
    21   6    -0.00  -0.00   0.00    -0.02  -0.07  -0.01    -0.00  -0.00  -0.00
    22   1    -0.00   0.03   0.07    -0.02   0.01   0.02     0.00   0.00  -0.00
    23   1     0.05   0.05   0.00     0.01   0.02  -0.01    -0.00   0.00   0.00
    24   1     0.00   0.00   0.00    -0.22  -0.33   0.14     0.00  -0.00  -0.00
    25   1     0.02  -0.01  -0.02    -0.03  -0.08   0.02     0.00   0.00   0.00
    26   1     0.02   0.01   0.01     0.06   0.18  -0.02     0.00  -0.00  -0.00
    27   7    -0.01  -0.01   0.01    -0.00   0.00   0.00    -0.00   0.00   0.00
    28   6    -0.00   0.00   0.00     0.02  -0.35  -0.16    -0.00   0.00  -0.00
    29   1     0.00  -0.01  -0.01    -0.28  -0.01   0.34    -0.00  -0.00   0.00
    30   1    -0.00  -0.01   0.00     0.26   0.36  -0.19     0.00  -0.00  -0.00
                     67                     68                     69
                      A                      A                      A
 Frequencies --   2915.8844              2969.1625              3042.5602
 Red. masses --      1.0719                 1.0719                 1.0607
 Frc consts  --      5.3697                 5.5675                 5.7850
 IR Inten    --    198.5200               156.8320                47.4834
  Atom  AN      X      Y      Z        X      Y      Z        X      Y      Z
     1   6    -0.03   0.03  -0.06     0.00  -0.00   0.00    -0.00   0.00   0.00
     2   6     0.00   0.00   0.00    -0.00  -0.00  -0.00    -0.00  -0.00  -0.00
     3   6     0.00  -0.00   0.00    -0.00  -0.00  -0.00    -0.00   0.00  -0.00
     4   6     0.00  -0.00  -0.00    -0.00   0.00   0.00     0.00   0.00   0.00
     5   6    -0.01   0.01  -0.01     0.00   0.00   0.00    -0.00  -0.00  -0.00
     6   1    -0.00  -0.01   0.00     0.00   0.00  -0.00     0.00   0.00  -0.00
     7   1    -0.01   0.01  -0.02     0.00  -0.00   0.00     0.00  -0.00   0.00
     8   1    -0.01  -0.02  -0.02     0.00   0.00   0.01     0.00   0.00   0.00
     9   1     0.47  -0.42   0.74    -0.03   0.02  -0.05    -0.00   0.00  -0.00
    10   1    -0.09   0.08   0.03    -0.00   0.00   0.00     0.00  -0.00  -0.00
    11   1    -0.00  -0.00   0.00    -0.00   0.00  -0.00    -0.00   0.00  -0.00
    12   1    -0.01   0.01   0.00     0.00  -0.00  -0.00     0.00  -0.00  -0.00
    13   1    -0.00  -0.01  -0.01    -0.01  -0.02  -0.01     0.00   0.00   0.00
    14   1     0.08  -0.09   0.10    -0.02   0.01  -0.01    -0.00   0.00  -0.00
    15   1    -0.00   0.00  -0.01     0.00  -0.00   0.00     0.00  -0.00   0.01
    16   6     0.00  -0.00   0.00     0.02  -0.06   0.04     0.00  -0.00  -0.00
    17   6    -0.00  -0.00   0.00     0.00   0.00  -0.00     0.01   0.01   0.00
    18   1     0.01  -0.01  -0.02     0.08  -0.12  -0.14    -0.00   0.00   0.00
    19   1    -0.03   0.05  -0.02    -0.32   0.84  -0.37    -0.00  -0.00  -0.00
    20   6    -0.00  -0.00   0.00     0.00   0.00  -0.00     0.00   0.00  -0.00
    21   6    -0.00   0.00  -0.00     0.00   0.00  -0.00    -0.07  -0.00  -0.00
    22   1     0.00   0.00  -0.00    -0.03  -0.04   0.03    -0.10  -0.12   0.06
    23   1    -0.00   0.00   0.00     0.01  -0.01  -0.03     0.04  -0.03  -0.09
    24   1     0.00  -0.00  -0.00    -0.00   0.00   0.00    -0.00  -0.00   0.00
    25   1     0.00   0.00   0.00    -0.01  -0.00  -0.01     0.51   0.18   0.55
    26   1     0.00  -0.00  -0.00    -0.00   0.00   0.01     0.30  -0.13  -0.50
    27   7    -0.00  -0.00  -0.00    -0.00  -0.00   0.00    -0.00  -0.00  -0.00
    28   6    -0.00   0.00   0.00     0.00  -0.00  -0.00    -0.00  -0.00  -0.00
    29   1    -0.00  -0.00   0.00     0.00   0.00  -0.00     0.00   0.01  -0.00
    30   1     0.00  -0.00  -0.00    -0.00   0.00   0.00    -0.01  -0.00   0.01
                     70                     71                     72
                      A                      A                      A
 Frequencies --   3048.5312              3062.1578              3062.7237
 Red. masses --      1.0641                 1.0633                 1.0621
 Frc consts  --      5.8264                 5.8744                 5.8699
 IR Inten    --     59.9563                62.0830                35.9985
  Atom  AN      X      Y      Z        X      Y      Z        X      Y      Z
     1   6    -0.00   0.00  -0.00     0.00  -0.00   0.00    -0.00   0.00   0.00
     2   6     0.00   0.00   0.01     0.00  -0.00   0.00     0.00  -0.01   0.00
     3   6    -0.06   0.01  -0.03     0.00  -0.00   0.00     0.00  -0.01   0.01
     4   6     0.01  -0.00  -0.00    -0.00   0.00  -0.02     0.00  -0.00  -0.06
     5   6    -0.00   0.00  -0.00     0.00   0.00   0.00     0.00   0.01   0.01
     6   1     0.26   0.27  -0.27     0.01   0.01  -0.01     0.04   0.04  -0.04
     7   1    -0.01   0.01  -0.01    -0.03   0.02  -0.03    -0.07   0.07  -0.09
     8   1    -0.05  -0.07  -0.06     0.02   0.03   0.03     0.05   0.08   0.07
     9   1     0.00  -0.00   0.01    -0.01   0.00  -0.01    -0.00   0.00  -0.00
    10   1     0.00  -0.00   0.00     0.00  -0.00  -0.00     0.01  -0.01  -0.01
    11   1     0.00  -0.00  -0.00     0.12  -0.10   0.17     0.38  -0.32   0.56
    12   1    -0.08   0.07   0.04    -0.11   0.10   0.06    -0.37   0.33   0.20
    13   1     0.00   0.00   0.00    -0.04  -0.05  -0.05    -0.05  -0.08  -0.07
    14   1     0.00  -0.01   0.01    -0.01   0.01  -0.01     0.00   0.00  -0.00
    15   1     0.50  -0.38   0.60    -0.02   0.01  -0.02    -0.05   0.04  -0.06
    16   6    -0.00   0.00   0.00    -0.00   0.00   0.01     0.00  -0.00  -0.00
    17   6    -0.00  -0.00  -0.00    -0.00  -0.05  -0.04     0.00   0.02   0.01
    18   1     0.00  -0.00  -0.00     0.05  -0.07  -0.10    -0.02   0.03   0.04
    19   1     0.00  -0.00   0.00    -0.01   0.03  -0.01     0.00  -0.01   0.00
    20   6    -0.00   0.00   0.00     0.00   0.00  -0.00    -0.00  -0.00  -0.00
    21   6     0.00   0.00   0.00    -0.01   0.00   0.01     0.00  -0.00  -0.00
    22   1     0.01   0.01  -0.00     0.32   0.38  -0.19    -0.10  -0.12   0.06
    23   1    -0.00   0.00   0.01    -0.30   0.23   0.63     0.09  -0.07  -0.19
    24   1     0.00  -0.00  -0.00    -0.00  -0.00   0.00    -0.00   0.00   0.00
    25   1    -0.00  -0.00  -0.00     0.02   0.01   0.03    -0.01  -0.00  -0.01
    26   1    -0.00   0.00   0.00     0.12  -0.05  -0.19    -0.04   0.01   0.06
    27   7    -0.00  -0.00  -0.00    -0.00   0.00   0.00     0.00   0.00   0.00
    28   6    -0.00  -0.00   0.00     0.00  -0.00  -0.00    -0.00   0.00   0.00
    29   1    -0.00  -0.00   0.00     0.00   0.00  -0.00    -0.00  -0.00   0.00
    30   1     0.00  -0.00  -0.00    -0.00   0.00   0.00     0.00  -0.00  -0.00
                     73                     74                     75
                      A                      A                      A
 Frequencies --   3064.8731              3089.6351              3091.8150
 Red. masses --      1.0626                 1.1015                 1.0910
 Frc consts  --      5.8811                 6.1949                 6.1449
 IR Inten    --     38.1882                42.7243                26.7076
  Atom  AN      X      Y      Z        X      Y      Z        X      Y      Z
     1   6     0.01  -0.01  -0.00     0.00  -0.00  -0.00    -0.01   0.01   0.00
     2   6    -0.01   0.06  -0.01    -0.00  -0.00  -0.00    -0.00   0.00   0.00
     3   6     0.00  -0.01   0.01    -0.00  -0.00   0.00    -0.00  -0.00   0.00
     4   6    -0.00   0.00  -0.01    -0.00   0.00  -0.00     0.00  -0.00   0.00
     5   6     0.00   0.00   0.00     0.00   0.00   0.00     0.00   0.00   0.00
     6   1     0.07   0.07  -0.07     0.00   0.00  -0.00     0.00   0.00  -0.00
     7   1     0.41  -0.38   0.53     0.00  -0.00   0.00     0.01  -0.01   0.02
     8   1    -0.25  -0.37  -0.36     0.00   0.00   0.00    -0.01  -0.02  -0.02
     9   1    -0.00   0.00  -0.01    -0.00   0.00  -0.00     0.01  -0.01   0.02
    10   1    -0.09   0.07   0.04    -0.01   0.00   0.00     0.12  -0.09  -0.06
    11   1     0.07  -0.06   0.11     0.00  -0.00   0.00    -0.01   0.01  -0.01
    12   1    -0.06   0.05   0.03     0.00  -0.00  -0.00     0.01  -0.00  -0.00
    13   1    -0.02  -0.02  -0.02    -0.01  -0.01  -0.01    -0.02  -0.02  -0.02
    14   1    -0.00   0.00  -0.00    -0.00   0.00  -0.00    -0.00   0.00   0.00
    15   1    -0.08   0.05  -0.08    -0.00   0.00  -0.00    -0.00   0.00  -0.00
    16   6    -0.00   0.00   0.00    -0.00   0.00   0.01     0.03  -0.05  -0.05
    17   6     0.00  -0.00  -0.00    -0.02  -0.02   0.01    -0.01  -0.02   0.01
    18   1     0.01  -0.01  -0.01     0.03  -0.05  -0.06    -0.34   0.50   0.70
    19   1     0.00  -0.00   0.00    -0.00   0.00  -0.00    -0.06   0.15  -0.08
    20   6    -0.00   0.00   0.00    -0.00  -0.00   0.00    -0.00   0.00   0.00
    21   6    -0.00   0.00   0.00    -0.00  -0.02  -0.08    -0.00   0.00   0.00
    22   1     0.00   0.00  -0.00     0.18   0.22  -0.10     0.16   0.20  -0.09
    23   1    -0.00   0.00   0.01     0.01  -0.01  -0.03     0.02  -0.02  -0.03
    24   1     0.00   0.00  -0.00     0.03  -0.01  -0.04     0.00  -0.00  -0.00
    25   1     0.00   0.00   0.00     0.41   0.14   0.43     0.02   0.01   0.02
    26   1     0.00  -0.00  -0.00    -0.38   0.16   0.59     0.01  -0.00  -0.02
    27   7     0.00  -0.00   0.00    -0.00   0.00   0.00     0.00  -0.00  -0.00
    28   6    -0.00   0.00   0.00    -0.00  -0.00   0.00    -0.00  -0.00   0.00
    29   1    -0.00  -0.00   0.00     0.00   0.00   0.00     0.00   0.00  -0.00
    30   1     0.00  -0.00  -0.00    -0.00   0.00  -0.00     0.00  -0.00  -0.00
                     76                     77                     78
                      A                      A                      A
 Frequencies --   3102.4928              3105.4485              3109.5715
 Red. masses --      1.0897                 1.0950                 1.0906
 Frc consts  --      6.1800                 6.2220                 6.2130
 IR Inten    --    105.4690                77.6729                34.6614
  Atom  AN      X      Y      Z        X      Y      Z        X      Y      Z
     1   6     0.01  -0.00  -0.00    -0.03   0.02   0.01    -0.05   0.04   0.02
     2   6    -0.00  -0.01  -0.01    -0.01  -0.01  -0.01     0.01   0.01   0.01
     3   6    -0.01  -0.02   0.03    -0.02  -0.05   0.05     0.01   0.02  -0.02
     4   6    -0.00   0.00  -0.01    -0.02   0.01   0.01     0.01  -0.00  -0.01
     5   6    -0.04  -0.05  -0.05     0.01   0.02   0.01    -0.01  -0.02  -0.02
     6   1     0.21   0.20  -0.20     0.42   0.41  -0.40    -0.17  -0.17   0.16
     7   1     0.01  -0.01   0.01     0.00  -0.01   0.01     0.02  -0.02   0.03
     8   1     0.05   0.08   0.07     0.06   0.09   0.08    -0.08  -0.13  -0.12
     9   1    -0.01   0.01  -0.01     0.02  -0.02   0.04     0.03  -0.03   0.06
    10   1    -0.08   0.06   0.04     0.32  -0.25  -0.16     0.59  -0.45  -0.30
    11   1     0.04  -0.04   0.06    -0.00  -0.00   0.00     0.02  -0.01   0.02
    12   1    -0.00   0.00   0.00     0.18  -0.16  -0.11    -0.08   0.07   0.05
    13   1     0.43   0.58   0.51    -0.14  -0.19  -0.17     0.14   0.20   0.17
    14   1     0.03  -0.05   0.05    -0.01   0.01  -0.01     0.01  -0.01   0.01
    15   1    -0.10   0.07  -0.12    -0.19   0.13  -0.21     0.07  -0.05   0.07
    16   6     0.00  -0.00   0.00    -0.00   0.00   0.00    -0.00   0.00   0.00
    17   6    -0.01  -0.01   0.01     0.01   0.00  -0.01     0.02   0.01  -0.02
    18   1    -0.00   0.01   0.01     0.02  -0.03  -0.04     0.03  -0.03  -0.05
    19   1    -0.01   0.03  -0.01     0.01  -0.02   0.01    -0.00   0.00  -0.00
    20   6     0.00   0.00  -0.00    -0.00  -0.00   0.00    -0.00  -0.00   0.00
    21   6    -0.00   0.00   0.00     0.00  -0.00  -0.00     0.00  -0.00  -0.01
    22   1     0.07   0.09  -0.04    -0.06  -0.07   0.03    -0.13  -0.16   0.07
    23   1     0.02  -0.01  -0.04    -0.02   0.02   0.04    -0.08   0.07   0.17
    24   1    -0.00   0.00   0.00     0.00  -0.00  -0.00     0.00  -0.00  -0.00
    25   1    -0.01  -0.00  -0.01     0.00   0.00   0.00     0.02   0.01   0.02
    26   1     0.02  -0.01  -0.03    -0.01   0.01   0.02    -0.04   0.02   0.07
    27   7    -0.00  -0.00  -0.00    -0.00   0.00   0.00    -0.00   0.00   0.00
    28   6     0.00  -0.00  -0.00    -0.00   0.00   0.00    -0.00  -0.00   0.00
    29   1     0.00   0.00  -0.00    -0.00  -0.00   0.00     0.00   0.00   0.00
    30   1    -0.00  -0.00   0.00     0.00  -0.00  -0.00     0.00   0.00  -0.00
                     79                     80                     81
                      A                      A                      A
 Frequencies --   3112.4195              3116.5073              3120.2630
 Red. masses --      1.1009                 1.1042                 1.1050
 Frc consts  --      6.2831                 6.3190                 6.3386
 IR Inten    --    119.4670                44.5311               114.8094
  Atom  AN      X      Y      Z        X      Y      Z        X      Y      Z
     1   6     0.02  -0.02  -0.01     0.01  -0.00  -0.00    -0.01   0.00  -0.00
     2   6    -0.00  -0.00  -0.00     0.03   0.01   0.03    -0.05  -0.01  -0.06
     3   6    -0.00  -0.00   0.01    -0.00   0.01  -0.01    -0.00   0.02  -0.02
     4   6     0.00  -0.00   0.00    -0.06   0.05  -0.01    -0.03   0.03  -0.01
     5   6    -0.00  -0.00  -0.00    -0.00  -0.00  -0.00    -0.00   0.00  -0.00
     6   1     0.04   0.04  -0.04    -0.05  -0.05   0.05    -0.11  -0.11   0.11
     7   1    -0.00   0.00  -0.01    -0.14   0.14  -0.19     0.29  -0.29   0.37
     8   1     0.03   0.04   0.04    -0.16  -0.25  -0.22     0.28   0.44   0.40
     9   1    -0.01   0.01  -0.02    -0.01   0.01  -0.02     0.02  -0.02   0.03
    10   1    -0.22   0.17   0.11    -0.05   0.04   0.02     0.04  -0.03  -0.02
    11   1    -0.02   0.01  -0.02     0.26  -0.22   0.40     0.13  -0.11   0.20
    12   1    -0.01   0.01   0.01     0.47  -0.42  -0.28     0.22  -0.19  -0.13
    13   1     0.02   0.03   0.02     0.02   0.03   0.03     0.00   0.00   0.00
    14   1     0.00  -0.00   0.01     0.01  -0.02   0.02     0.01  -0.01   0.01
    15   1    -0.02   0.01  -0.02     0.05  -0.03   0.06     0.14  -0.10   0.15
    16   6     0.01  -0.01  -0.02     0.00  -0.00  -0.00     0.00   0.00  -0.00
    17   6     0.05   0.02  -0.06     0.00   0.00  -0.00     0.00   0.00  -0.00
    18   1    -0.10   0.15   0.21    -0.01   0.01   0.01    -0.00   0.00   0.00
    19   1    -0.01   0.02  -0.01    -0.00   0.00  -0.00     0.00  -0.00   0.00
    20   6    -0.00  -0.00   0.00     0.00  -0.00  -0.00    -0.00   0.00   0.00
    21   6     0.00  -0.01  -0.02     0.00  -0.00  -0.00     0.00   0.00  -0.00
    22   1    -0.38  -0.47   0.21    -0.01  -0.02   0.01    -0.01  -0.01   0.00
    23   1    -0.23   0.19   0.50    -0.01   0.01   0.02    -0.00   0.00   0.00
    24   1     0.01  -0.00  -0.01    -0.00   0.00   0.00     0.00  -0.00  -0.00
    25   1     0.07   0.02   0.08     0.00   0.00   0.00    -0.00  -0.00  -0.00
    26   1    -0.12   0.05   0.19    -0.00   0.00   0.01    -0.00   0.00   0.00
    27   7     0.00  -0.00  -0.00     0.00  -0.00  -0.00     0.00   0.00   0.00
    28   6    -0.00   0.00   0.00     0.00  -0.00  -0.00    -0.00   0.00   0.00
    29   1    -0.00  -0.00   0.00     0.00   0.00  -0.00    -0.00  -0.00   0.00
    30   1     0.00   0.00  -0.00    -0.00   0.00   0.00     0.00  -0.00  -0.00
                     82                     83                     84
                      A                      A                      A
 Frequencies --   3171.2764              3200.6966              3262.2214
 Red. masses --      1.0598                 1.0928                 1.1156
 Frc consts  --      6.2796                 6.5957                 6.9950
 IR Inten    --     22.3281                18.3413                35.2345
  Atom  AN      X      Y      Z        X      Y      Z        X      Y      Z
     1   6    -0.00  -0.00  -0.00    -0.00  -0.00  -0.00     0.00  -0.00   0.00
     2   6    -0.00   0.00  -0.00    -0.00   0.00  -0.00     0.00  -0.00   0.00
     3   6    -0.00   0.00  -0.00    -0.00   0.00  -0.00     0.00   0.00  -0.00
     4   6    -0.00   0.00   0.00    -0.00   0.00   0.00     0.00  -0.00  -0.00
     5   6    -0.00   0.00   0.00    -0.00   0.00   0.00     0.00  -0.00  -0.00
     6   1     0.00   0.00  -0.00     0.00   0.00  -0.00    -0.00  -0.00   0.00
     7   1     0.00  -0.00   0.00     0.00  -0.00   0.00    -0.00   0.00  -0.00
     8   1     0.00   0.00   0.00     0.00   0.00   0.00    -0.00  -0.00  -0.00
     9   1     0.00  -0.00   0.00     0.00  -0.00   0.00    -0.00   0.00  -0.00
    10   1    -0.00   0.00  -0.00    -0.00   0.00   0.00    -0.00   0.00   0.00
    11   1     0.00   0.00   0.00    -0.00   0.00  -0.00     0.00  -0.00   0.00
    12   1     0.00  -0.00  -0.00     0.00  -0.00  -0.00    -0.00   0.00   0.00
    13   1    -0.00  -0.00  -0.00    -0.00  -0.00  -0.00     0.00   0.00   0.00
    14   1     0.00  -0.00   0.00     0.00  -0.00   0.00    -0.00   0.00  -0.00
    15   1     0.00  -0.00   0.00     0.00  -0.00   0.00    -0.00   0.00  -0.00
    16   6     0.00   0.00  -0.00     0.00   0.00  -0.00    -0.00   0.00   0.00
    17   6     0.00   0.00  -0.00     0.00  -0.00  -0.00    -0.00  -0.00  -0.00
    18   1    -0.00   0.00   0.00    -0.00   0.00   0.00     0.00  -0.00  -0.00
    19   1     0.00  -0.00   0.00    -0.00  -0.00   0.00     0.00  -0.00  -0.00
    20   6     0.01   0.01  -0.01     0.05  -0.02  -0.07    -0.01   0.00   0.01
    21   6     0.00  -0.00  -0.00    -0.00  -0.00  -0.00     0.00   0.00   0.00
    22   1    -0.00  -0.00   0.00     0.00   0.00  -0.00    -0.00  -0.00   0.00
    23   1    -0.00   0.00  -0.00    -0.00   0.00   0.00     0.00  -0.00  -0.00
    24   1    -0.14   0.02   0.17    -0.58   0.11   0.75     0.09  -0.02  -0.12
    25   1    -0.00  -0.00  -0.00     0.02   0.01   0.02    -0.00  -0.00  -0.00
    26   1    -0.01   0.00   0.01    -0.02   0.01   0.03     0.00   0.00  -0.01
    27   7     0.00  -0.00   0.00     0.00  -0.00   0.00    -0.00   0.00  -0.00
    28   6     0.01  -0.06  -0.03    -0.01   0.01   0.02    -0.06  -0.05   0.06
    29   1     0.33   0.48  -0.22    -0.01  -0.02   0.01     0.40   0.62  -0.26
    30   1    -0.44   0.10   0.60     0.16  -0.04  -0.21     0.35  -0.10  -0.48

 -------------------
 - Thermochemistry -
 -------------------
 Temperature   298.150 Kelvin.  Pressure   1.00000 Atm.
 Atom     1 has atomic number  6 and mass  12.00000
 Atom     2 has atomic number  6 and mass  12.00000
 Atom     3 has atomic number  6 and mass  12.00000
 Atom     4 has atomic number  6 and mass  12.00000
 Atom     5 has atomic number  6 and mass  12.00000
 Atom     6 has atomic number  1 and mass   1.00783
 Atom     7 has atomic number  1 and mass   1.00783
 Atom     8 has atomic number  1 and mass   1.00783
 Atom     9 has atomic number  1 and mass   1.00783
 Atom    10 has atomic number  1 and mass   1.00783
 Atom    11 has atomic number  1 and mass   1.00783
 Atom    12 has atomic number  1 and mass   1.00783
 Atom    13 has atomic number  1 and mass   1.00783
 Atom    14 has atomic number  1 and mass   1.00783
 Atom    15 has atomic number  1 and mass   1.00783
 Atom    16 has atomic number  6 and mass  12.00000
 Atom    17 has atomic number  6 and mass  12.00000
 Atom    18 has atomic number  1 and mass   1.00783
 Atom    19 has atomic number  1 and mass   1.00783
 Atom    20 has atomic number  6 and mass  12.00000
 Atom    21 has atomic number  6 and mass  12.00000
 Atom    22 has atomic number  1 and mass   1.00783
 Atom    23 has atomic number  1 and mass   1.00783
 Atom    24 has atomic number  1 and mass   1.00783
 Atom    25 has atomic number  1 and mass   1.00783
 Atom    26 has atomic number  1 and mass   1.00783
 Atom    27 has atomic number  7 and mass  14.00307
 Atom    28 has atomic number  6 and mass  12.00000
 Atom    29 has atomic number  1 and mass   1.00783
 Atom    30 has atomic number  1 and mass   1.00783
 Molecular mass:   153.15175 amu.
 Principal axes and moments of inertia in atomic units:
                           1         2         3
     Eigenvalues --  1097.453252384.678232868.22061
           X            0.99995   0.00840  -0.00592
           Y           -0.00832   0.99989   0.01236
           Z            0.00603  -0.01231   0.99991
 This molecule is an asymmetric top.
 Rotational symmetry number  1.
 Warning -- assumption of classical behavior for rotation
           may cause significant error
 Rotational temperatures (Kelvin)      0.07892     0.03632     0.03020
 Rotational constants (GHZ):           1.64448     0.75681     0.62922
 Zero-point vibrational energy     734343.5 (Joules/Mol)
                                  175.51230 (Kcal/Mol)
 Warning -- explicit consideration of  16 degrees of freedom as
           vibrations may cause significant error
 Vibrational temperatures:     42.23    70.91   120.93   147.69   220.25
          (Kelvin)            341.85   375.66   401.26   456.00   544.85
                              585.24   617.93   630.64   681.82   725.07
                              811.47   905.55  1125.82  1193.59  1206.01
                             1258.73  1266.90  1286.62  1321.10  1336.41
                             1347.49  1398.63  1420.82  1457.39  1469.68
                             1515.11  1541.18  1549.99  1570.10  1642.93
                             1663.11  1703.75  1706.56  1738.61  1772.03
                             1813.27  1856.48  1863.72  1881.99  1906.42
                             1928.44  1958.07  1965.98  1975.34  2002.95
                             2008.65  2015.38  2022.12  2057.99  2078.74
                             2103.68  2138.42  2140.63  2147.59  2153.62
                             2159.61  2167.26  2173.74  2188.21  2515.63
                             4181.07  4195.30  4271.96  4377.56  4386.15
                             4405.76  4406.57  4409.66  4445.29  4448.43
                             4463.79  4468.04  4473.97  4478.07  4483.95
                             4489.36  4562.75  4605.08  4693.60
 
 Zero-point correction=                           0.279697 (Hartree/Particle)
 Thermal correction to Energy=                    0.291269
 Thermal correction to Enthalpy=                  0.292213
 Thermal correction to Gibbs Free Energy=         0.241367
 Sum of electronic and zero-point Energies=           -446.851075
 Sum of electronic and thermal Energies=              -446.839503
 Sum of electronic and thermal Enthalpies=            -446.838559
 Sum of electronic and thermal Free Energies=         -446.889405
 
                     E (Thermal)             CV                S
                      KCal/Mol        Cal/Mol-Kelvin    Cal/Mol-Kelvin
 Total                  182.774             44.431            107.014
 Electronic               0.000              0.000              0.000
 Translational            0.889              2.981             40.989
 Rotational               0.889              2.981             30.396
 Vibrational            180.996             38.470             35.629
 Vibration     1          0.593              1.984              5.873
 Vibration     2          0.595              1.978              4.846
 Vibration     3          0.601              1.960              3.794
 Vibration     4          0.605              1.947              3.403
 Vibration     5          0.619              1.899              2.634
 Vibration     6          0.656              1.783              1.821
 Vibration     7          0.669              1.744              1.654
 Vibration     8          0.679              1.713              1.540
 Vibration     9          0.704              1.641              1.326
 Vibration    10          0.749              1.516              1.044
 Vibration    11          0.772              1.456              0.938
 Vibration    12          0.791              1.406              0.860
 Vibration    13          0.798              1.387              0.832
 Vibration    14          0.831              1.308              0.727
 Vibration    15          0.859              1.241              0.648
 Vibration    16          0.920              1.109              0.516
                       Q            Log10(Q)             Ln(Q)
 Total Bot       0.952775-111       -111.021010       -255.635322
 Total V=0       0.426824D+18         17.630249         40.595149
 Vib (Bot)       0.130404-124       -124.884708       -287.557668
 Vib (Bot)    1  0.705352D+01          0.848406          1.953527
 Vib (Bot)    2  0.419452D+01          0.622682          1.433778
 Vib (Bot)    3  0.244874D+01          0.388942          0.895572
 Vib (Bot)    4  0.199826D+01          0.300653          0.692279
 Vib (Bot)    5  0.132337D+01          0.121682          0.280184
 Vib (Bot)    6  0.826155D+00         -0.082938         -0.190973
 Vib (Bot)    7  0.743508D+00         -0.128714         -0.296375
 Vib (Bot)    8  0.689779D+00         -0.161290         -0.371384
 Vib (Bot)    9  0.594204D+00         -0.226065         -0.520533
 Vib (Bot)   10  0.477883D+00         -0.320678         -0.738389
 Vib (Bot)   11  0.436000D+00         -0.360513         -0.830112
 Vib (Bot)   12  0.405855D+00         -0.391629         -0.901759
 Vib (Bot)   13  0.394926D+00         -0.403484         -0.929056
 Vib (Bot)   14  0.354769D+00         -0.450054         -1.036288
 Vib (Bot)   15  0.324987D+00         -0.488135         -1.123971
 Vib (Bot)   16  0.274494D+00         -0.561466         -1.292824
 Vib (V=0)       0.584185D+04          3.766550          8.672803
 Vib (V=0)    1  0.757122D+01          0.879166          2.024355
 Vib (V=0)    2  0.472421D+01          0.674330          1.552701
 Vib (V=0)    3  0.299926D+01          0.477014          1.098366
 Vib (V=0)    4  0.255987D+01          0.408218          0.939956
 Vib (V=0)    5  0.191468D+01          0.282096          0.649550
 Vib (V=0)    6  0.146568D+01          0.166038          0.382317
 Vib (V=0)    7  0.139599D+01          0.144883          0.333606
 Vib (V=0)    8  0.135194D+01          0.130956          0.301538
 Vib (V=0)    9  0.127658D+01          0.106048          0.244185
 Vib (V=0)   10  0.119164D+01          0.076147          0.175334
 Vib (V=0)   11  0.116340D+01          0.065728          0.151345
 Vib (V=0)   12  0.114399D+01          0.058421          0.134519
 Vib (V=0)   13  0.113716D+01          0.055820          0.128530
 Vib (V=0)   14  0.111308D+01          0.046524          0.107127
 Vib (V=0)   15  0.109634D+01          0.039944          0.091973
 Vib (V=0)   16  0.107039D+01          0.029543          0.068025
 Electronic      0.100000D+01          0.000000          0.000000
 Translational   0.744969D+08          7.872138         18.126268
 Rotational      0.980755D+06          5.991561         13.796078
 ***** Axes restored to original set *****
 -------------------------------------------------------------------
 Center     Atomic                   Forces (Hartrees/Bohr)
 Number     Number              X              Y              Z
 -------------------------------------------------------------------
      1        6          -0.000091078   -0.000074825   -0.000079429
      2        6          -0.000279927   -0.000109268   -0.000352863
      3        6          -0.000100952    0.000058678    0.000147817
      4        6          -0.000210876   -0.000200482   -0.000223175
      5        6          -0.000372283   -0.000629183    0.000149911
      6        1           0.000017606    0.000050810    0.000039008
      7        1          -0.000153426    0.000215218    0.000153976
      8        1           0.000021237    0.000019960   -0.000007655
      9        1           0.000073588    0.000108458    0.000075761
     10        1          -0.000015180   -0.000096708   -0.000256795
     11        1          -0.000057695    0.000076206    0.000267579
     12        1           0.000113750    0.000021522   -0.000014142
     13        1          -0.000066213    0.000021514   -0.000076998
     14        1           0.000066257    0.000143860    0.000062845
     15        1           0.000116420   -0.000018976   -0.000036806
     16        6           0.000457179   -0.000147000   -0.000414806
     17        6          -0.000107422   -0.000264850    0.000124048
     18        1           0.000027624   -0.000075442   -0.000031936
     19        1           0.000057113    0.000137046    0.000164084
     20        6           0.000130489   -0.001047729    0.000109132
     21        6           0.000307425   -0.000123101   -0.000273539
     22        1          -0.000021451    0.000266895    0.000005289
     23        1           0.000061924   -0.000046602    0.000031668
     24        1           0.000222516    0.000082615    0.000306069
     25        1          -0.000155865   -0.000116221    0.000139405
     26        1          -0.000139193    0.000017560   -0.000043677
     27        7          -0.000002645    0.000506142    0.000192181
     28        6           0.000385131    0.001074044    0.000011255
     29        1          -0.000305013    0.000235598    0.000071230
     30        1           0.000020960   -0.000085737   -0.000239436
 -------------------------------------------------------------------
 Cartesian Forces:  Max     0.001074044 RMS     0.000242612

 GradGradGradGradGradGradGradGradGradGradGradGradGradGradGradGradGradGrad
 Berny optimization.
 Search for a local minimum.
 Step number   1 out of a maximum of    2
 All quantities printed in internal units (Hartrees-Bohrs-Radians)
 Second derivative matrix not updated -- analytic derivatives used.
 ITU=  0
     Eigenvalues ---    0.00011   0.00032   0.00061   0.00120   0.00212
     Eigenvalues ---    0.00408   0.00528   0.00595   0.00865   0.01046
     Eigenvalues ---    0.01272   0.01453   0.01803   0.02103   0.02280
     Eigenvalues ---    0.02594   0.03021   0.04414   0.04532   0.04592
     Eigenvalues ---    0.04748   0.04836   0.04887   0.05107   0.05240
     Eigenvalues ---    0.05492   0.06032   0.06065   0.06126   0.06570
     Eigenvalues ---    0.06730   0.06940   0.07165   0.08230   0.08392
     Eigenvalues ---    0.08494   0.08879   0.09732   0.09974   0.10368
     Eigenvalues ---    0.10763   0.12374   0.13380   0.15014   0.15318
     Eigenvalues ---    0.15883   0.16353   0.16794   0.17123   0.17909
     Eigenvalues ---    0.20352   0.20710   0.22544   0.24691   0.25966
     Eigenvalues ---    0.28362   0.32681   0.35435   0.40201   0.45403
     Eigenvalues ---    0.51831   0.54988   0.59585   0.60650   0.63254
     Eigenvalues ---    0.70379   0.72961   0.75167   0.75908   0.76818
     Eigenvalues ---    0.79223   0.80086   0.80697   0.81862   0.83153
     Eigenvalues ---    0.85763   0.86233   0.86576   0.88791   0.91737
     Eigenvalues ---    0.93479   0.93819   0.98571   1.52612
 Quadratic step=7.643D-01 exceeds max=3.000D-01 adjusted using Lamda=-5.563D-04.
 Angle between NR and scaled steps=  17.30 degrees.
 Angle between quadratic step and forces=  79.83 degrees.
 Linear search not attempted -- first point.
 B after Tr=     0.000970    0.001042    0.001319
         Rot=    1.000000   -0.000131    0.000142    0.000127 Ang=  -0.03 deg.
 Variable       Old X    -DE/DX   Delta X   Delta X   Delta X     New X
                                 (Linear)    (Quad)   (Total)
    X1       -1.68164  -0.00009   0.00000  -0.01837  -0.01651  -1.69815
    Y1        0.93675  -0.00007   0.00000  -0.00024   0.00184   0.93859
    Z1       -2.28624  -0.00008   0.00000   0.00061   0.00170  -2.28455
    X2       -3.50788  -0.00028   0.00000  -0.04731  -0.04545  -3.55332
    Y2        2.60012  -0.00011   0.00000  -0.00815  -0.00599   2.59413
    Z2       -0.79641  -0.00035   0.00000  -0.02545  -0.02445  -0.82086
    X3       -5.51390  -0.00010   0.00000  -0.03667  -0.03559  -5.54949
    Y3        1.00228   0.00006   0.00000  -0.01932  -0.01700   0.98528
    Z3        0.53615   0.00015   0.00000  -0.02217  -0.02216   0.51399
    X4       -4.25122  -0.00021   0.00000  -0.02503  -0.02493  -4.27615
    Y4       -1.05169  -0.00020   0.00000   0.00107   0.00265  -1.04904
    Z4        2.13019  -0.00022   0.00000  -0.00434  -0.00451   2.12568
    X5       -2.39414  -0.00037   0.00000  -0.00061  -0.00045  -2.39459
    Y5       -2.57498  -0.00063   0.00000   0.01149   0.01300  -2.56198
    Z5        0.53371   0.00015   0.00000   0.01443   0.01439   0.54810
    X6       -6.73551   0.00002   0.00000  -0.05151  -0.05046  -6.78597
    Y6        2.19062   0.00005   0.00000  -0.02259  -0.02026   2.17036
    Z6        1.70960   0.00004   0.00000  -0.03429  -0.03433   1.67527
    X7       -2.41002  -0.00015   0.00000  -0.07287  -0.07113  -2.48115
    Y7        3.65742   0.00022   0.00000   0.02129   0.02281   3.68023
    Z7        0.60778   0.00015   0.00000  -0.02703  -0.02544   0.58233
    X8       -4.38980   0.00002   0.00000  -0.05558  -0.05301  -4.44281
    Y8        3.97554   0.00002   0.00000  -0.03071  -0.02798   3.94756
    Z8       -2.06679  -0.00001   0.00000  -0.04402  -0.04293  -2.10972
    X9       -2.69367   0.00007   0.00000  -0.00157   0.00051  -2.69316
    Y9        0.04317   0.00011   0.00000  -0.02644  -0.02369   0.01948
    Z9       -3.89070   0.00008   0.00000   0.00493   0.00549  -3.88521
   X10       -0.17036  -0.00002   0.00000  -0.02901  -0.02663  -0.19699
   Y10        2.10995  -0.00010   0.00000   0.00731   0.00922   2.11917
   Z10       -3.07343  -0.00026   0.00000  -0.00925  -0.00743  -3.08086
   X11       -3.21290  -0.00006   0.00000  -0.04559  -0.04571  -3.25861
   Y11       -0.17587   0.00008   0.00000   0.01839   0.01929  -0.15658
   Z11        3.69515   0.00027   0.00000   0.00053   0.00088   3.69604
   X12       -5.66612   0.00011   0.00000  -0.01701  -0.01747  -5.68359
   Y12       -2.31992   0.00002   0.00000  -0.00972  -0.00801  -2.32792
   Z12        2.95092  -0.00001   0.00000  -0.00790  -0.00881   2.94211
   X13       -1.41001  -0.00007   0.00000   0.00135   0.00082  -1.40919
   Y13       -3.95392   0.00002   0.00000   0.02115   0.02209  -3.93183
   Z13        1.72302  -0.00008   0.00000   0.02334   0.02322   1.74624
   X14       -3.45145   0.00007   0.00000   0.01846   0.01876  -3.43270
   Y14       -3.66940   0.00014   0.00000   0.00277   0.00493  -3.66447
   Z14       -0.91175   0.00006   0.00000   0.00795   0.00733  -0.90441
   X15       -6.73034   0.00012   0.00000  -0.02126  -0.02001  -6.75035
   Y15        0.10611  -0.00002   0.00000  -0.04003  -0.03703   0.06908
   Z15       -0.88784  -0.00004   0.00000  -0.02198  -0.02255  -0.91040
   X16        1.54435   0.00046   0.00000  -0.00574  -0.00486   1.53949
   Y16       -2.33245  -0.00015   0.00000   0.02228   0.02340  -2.30905
   Z16       -1.78382  -0.00041   0.00000   0.01155   0.01270  -1.77112
   X17        3.66295  -0.00011   0.00000   0.00104   0.00126   3.66422
   Y17       -2.82318  -0.00026   0.00000   0.00565   0.00573  -2.81745
   Z17        0.12185   0.00012   0.00000  -0.00108   0.00054   0.12239
   X18        2.30743   0.00003   0.00000  -0.00740  -0.00579   2.30164
   Y18       -1.21670  -0.00008   0.00000   0.02366   0.02499  -1.19171
   Z18       -3.35348  -0.00003   0.00000   0.01184   0.01350  -3.33998
   X19        0.87983   0.00006   0.00000  -0.01499  -0.01432   0.86551
   Y19       -4.12940   0.00014   0.00000   0.02735   0.02886  -4.10054
   Z19       -2.61199   0.00016   0.00000   0.00905   0.00954  -2.60245
   X20        3.83885   0.00013   0.00000   0.07445   0.07546   3.91431
   Y20        1.82105  -0.00105   0.00000  -0.00453  -0.00487   1.81618
   Z20        1.45646   0.00011   0.00000   0.02534   0.02825   1.48471
   X21        5.29310   0.00031   0.00000   0.03383   0.03450   5.32760
   Y21       -0.47483  -0.00012   0.00000  -0.01290  -0.01338  -0.48821
   Z21        0.63271  -0.00027   0.00000  -0.02088  -0.01818   0.61453
   X22        4.88978  -0.00002   0.00000  -0.01901  -0.01899   4.87079
   Y22       -4.34244   0.00027   0.00000  -0.00554  -0.00559  -4.34803
   Z22       -0.57054   0.00001   0.00000  -0.01029  -0.00873  -0.57928
   X23        2.83297   0.00006   0.00000   0.01055   0.01009   2.84306
   Y23       -3.50236  -0.00005   0.00000   0.01560   0.01542  -3.48695
   Z23        1.89576   0.00003   0.00000   0.00714   0.00835   1.90412
   X24        2.59576   0.00022   0.00000   0.13611   0.13658   2.73234
   Y24        1.57376   0.00008   0.00000   0.00305   0.00257   1.57632
   Z24        3.07594   0.00031   0.00000   0.07505   0.07756   3.15350
   X25        6.68350  -0.00016   0.00000   0.05490   0.05503   6.73853
   Y25       -0.95307  -0.00012   0.00000  -0.03664  -0.03785  -0.99092
   Z25        2.09742   0.00014   0.00000  -0.04873  -0.04575   2.05167
   X26        6.37468  -0.00014   0.00000   0.00252   0.00380   6.37847
   Y26       -0.01203   0.00002   0.00000  -0.01442  -0.01471  -0.02674
   Z26       -1.07545  -0.00004   0.00000  -0.04071  -0.03758  -1.11303
   X27       -0.52999  -0.00000   0.00000  -0.00330  -0.00238  -0.53237
   Y27       -0.93307   0.00051   0.00000   0.02434   0.02568  -0.90739
   Z27       -0.63781   0.00019   0.00000   0.02080   0.02173  -0.61609
   X28        3.99208   0.00039   0.00000   0.04829   0.05019   4.04227
   Y28        4.07572   0.00107   0.00000  -0.00100  -0.00109   4.07463
   Z28        0.35377   0.00001   0.00000   0.02526   0.02880   0.38257
   X29        2.92960  -0.00031   0.00000   0.07525   0.07735   3.00695
   Y29        5.68792   0.00024   0.00000   0.00181   0.00179   5.68971
   Z29        1.04655   0.00007   0.00000   0.06257   0.06624   1.11279
   X30        5.19124   0.00002   0.00000  -0.01312  -0.01067   5.18058
   Y30        4.38942  -0.00009   0.00000  -0.00686  -0.00680   4.38262
   Z30       -1.28573  -0.00024   0.00000  -0.02129  -0.01735  -1.30308
         Item               Value     Threshold  Converged?
 Maximum Force            0.001074     0.000450     NO 
 RMS     Force            0.000243     0.000300     YES
 Maximum Displacement     0.136583     0.001800     NO 
 RMS     Displacement     0.031616     0.001200     NO 
 Predicted change in Energy=-8.593589D-05
 GradGradGradGradGradGradGradGradGradGradGradGradGradGradGradGradGradGrad

 1\1\GINC-CDR1295\Freq\RwB97XD\6-31G(d,p)\C10H19N1\CLR426\20-Jul-2023\0
 \\# freq wb97xd/6-31g(d,p) scrf=(solvent=water)\\Title Card Required\\
 0,1\C,-0.889886,0.495706,-1.209828\C,-1.856288,1.375924,-0.42144\C,-2.
 91783,0.530382,0.283721\C,-2.249649,-0.556529,1.127248\C,-1.266923,-1.
 362621,0.282426\H,-3.564278,1.159226,0.904682\H,-1.275326,1.935422,0.3
 21622\H,-2.32298,2.103767,-1.093699\H,-1.425428,0.022845,-2.05887\H,-0
 .090152,1.116538,-1.62639\H,-1.700195,-0.093065,1.95539\H,-2.998381,-1
 .227647,1.56156\H,-0.746147,-2.092322,0.911783\H,-1.826429,-1.941763,-
 0.482475\H,-3.561543,0.056152,-0.469827\C,0.817233,-1.234279,-0.943955
 \C,1.938351,-1.493964,0.064478\H,1.221037,-0.643848,-1.774585\H,0.4655
 87,-2.185185,-1.382205\C,2.031432,0.963658,0.770728\C,2.800986,-0.2512
 69,0.334814\H,2.587558,-2.29792,-0.301918\H,1.499142,-1.853371,1.00319
 5\H,1.373617,0.832796,1.627719\H,3.536754,-0.504342,1.109909\H,3.37333
 5,-0.006364,-0.569104\N,-0.280457,-0.49376,-0.337515\C,2.112518,2.1567
 77,0.187205\H,1.550277,3.009919,0.55381\H,2.747088,2.322779,-0.680378\
 \Version=EM64L-G09RevE.01\State=1-A\HF=-447.1307721\RMSD=8.687e-09\RMS
 F=2.426e-04\ZeroPoint=0.2796967\Thermal=0.2912687\Dipole=-0.1284203,-0
 .3629887,-0.1315835\DipoleDeriv=0.3666421,-0.071035,0.2660729,-0.15893
 18,0.5027831,-0.0804613,0.3049544,-0.050174,0.5567477,0.0876869,0.0553
 203,0.0347296,0.0245861,0.1172041,-0.0275713,0.0619932,-0.003384,0.135
 4794,0.1673328,-0.0063302,0.0129441,0.0424205,0.1106039,0.0496889,0.07
 28569,0.0433223,0.1440746,0.0985875,0.0321474,0.0644053,0.061555,0.119
 1459,0.0214109,0.0246014,-0.0123306,0.1374423,0.5471395,0.3444274,0.00
 31309,0.3468713,0.4807418,0.0319541,-0.1040881,0.0169686,0.4833242,-0.
 1000845,0.1099088,0.1096034,0.1262714,-0.0609216,-0.0674489,0.1277293,
 -0.0712497,-0.0386665,-0.0276105,-0.1005553,-0.0591361,-0.0698365,-0.0
 165396,-0.077127,-0.0740093,-0.1240625,-0.0910996,-0.0212957,0.0942997
 ,-0.0415218,0.0868963,-0.1099907,0.1224977,-0.0503007,0.1576704,-0.062
 674,-0.1112731,0.0117249,-0.189885,-0.0561297,-0.1074565,-0.1734689,-0
 .16208,-0.0301369,-0.2354858,-0.10531,-0.0977238,0.12901,-0.0620114,-0
 .0320844,0.0567352,0.0883421,0.0706377,0.0071204,-0.0277512,-0.0273887
 ,-0.1429299,-0.024198,-0.0284734,-0.1187104,-0.0912772,-0.070613,-0.11
 5041,-0.0983143,-0.0976473,0.1116498,-0.1071564,-0.0826424,0.108637,0.
 0899897,0.0806558,-0.0130684,-0.025628,0.1352611,-0.0789695,0.074192,-
 0.0991194,0.102543,-0.0611103,0.0992719,-0.0362354,-0.1617969,-0.15081
 27,-0.0200334,-0.1389732,-0.1230563,-0.0667835,-0.1250172,-0.2124698,-
 0.1877183,-0.0552503,-0.0637868,-0.0940952,-0.1121393,-0.0300945,-0.05
 87909,-0.1509502,-0.0491601,-0.1026715,0.6494809,-0.1677191,-0.0320264
 ,-0.1444803,0.4508791,0.1782721,-0.0412555,0.2371564,0.3325589,0.10804
 88,0.0740691,-0.0741774,0.0145075,0.1743551,-0.018969,-0.0654396,-0.01
 24255,0.1390033,-0.0272437,-0.0142704,0.0658499,-0.041798,-0.0093169,0
 .148686,0.0852722,0.0793203,-0.0922914,-0.1065006,-0.1237209,-0.106329
 6,0.0313332,-0.2466887,-0.1629869,-0.0203554,-0.1502465,-0.0329616,0.0
 593046,-0.0575811,-0.1741423,-0.0613902,0.3754511,-0.102596,-0.1319037
 ,-0.0031619,0.0494871,0.1683724,0.0389696,0.0361832,0.039643,0.0088863
 ,-0.0146967,-0.0050692,0.0182632,0.1745852,-0.1049403,0.1093717,0.0241
 454,0.1251996,-0.1702728,-0.0581116,0.0348712,-0.1072779,0.0303881,-0.
 0016852,-0.0930451,0.0905932,-0.0622074,0.0090763,0.0524887,0.0688505,
 0.0975716,-0.1477293,0.018517,0.009466,0.1392302,0.0139286,0.0253499,0
 .0331786,0.148058,0.0206289,-0.0437152,-0.0906007,0.0873882,-0.1398157
 ,0.0353661,-0.0426517,0.0320271,-0.1602365,-0.0000515,-0.0618781,-0.02
 66245,-0.0193134,0.0901609,-0.0653664,-0.0184501,0.0486676,0.1518769,0
 .0172797,-0.12133,-1.07516,-0.0086489,-0.0238085,0.0463862,-0.8922589,
 0.0483303,0.0243808,-0.0629933,-0.7440632,-0.2262322,-0.1181253,-0.244
 6568,-0.0842927,-0.2719409,0.0085659,-0.2950507,-0.0028996,-0.1048465,
 0.0758632,0.1256064,0.0871648,0.0899753,-0.0859127,-0.0220829,0.105260
 5,-0.0383685,0.0736112,0.0463258,-0.0102567,0.1566541,0.0297792,0.0533
 949,0.0061224,0.1491066,0.0622586,-0.0323464\Polar=142.9470442,-2.3516
 373,158.5942095,-5.7585965,-7.358049,132.8897463\PG=C01 [X(C10H19N1)]\
 NImag=0\\0.57237471,0.06762082,0.53679217,-0.03117237,-0.01107538,0.53
 520817,-0.12306511,0.03945580,0.03953323,0.51580019,0.03788846,-0.1205
 4697,-0.03416090,-0.00861357,0.55630100,0.04525210,-0.04109741,-0.1197
 8544,0.07515095,-0.01624611,0.56238221,-0.02123039,-0.01084802,0.01487
 809,-0.13927929,-0.04510079,0.03529809,0.55070818,0.01182423,0.0161077
 8,-0.00919389,-0.04702094,-0.11800734,0.02807384,-0.01949025,0.5209610
 7,0.01861841,0.00926924,-0.01141574,0.03577145,0.02779346,-0.10501229,
 -0.00098968,0.07551944,0.54972804,0.00125465,0.00065881,0.00026782,0.0
 1373451,-0.01722513,0.01305797,-0.10562443,0.03614085,-0.03084050,0.55
 123575,0.00091712,0.00205600,-0.00068166,0.00523528,-0.01903632,0.0164
 5229,0.03535937,-0.13799058,0.04522927,0.07861108,0.53258768,-0.000721
 09,-0.00042008,-0.00090287,-0.00507680,0.01568880,-0.01166769,-0.02926
 847,0.04467799,-0.11867774,0.00330861,0.00123440,0.55247791,0.01231824
 ,0.00042447,-0.00885861,0.00096505,-0.00100363,0.00035463,-0.01353542,
 0.01559861,0.00590245,-0.12302455,0.04532998,0.04084737,0.52705903,-0.
 02174474,-0.02474827,0.01154506,0.00010601,-0.00059850,-0.00103492,0.0
 2117320,-0.01888974,-0.01386677,0.03932825,-0.12191212,-0.03450226,-0.
 04615154,0.56116732,0.01186690,0.02459948,-0.01885971,0.00026558,-0.00
 093740,0.00165551,-0.01180484,0.00847312,0.01449173,0.03979710,-0.0402
 6185,-0.12083953,0.04787817,-0.03483012,0.55456599,-0.00208450,-0.0047
 2031,0.00140958,-0.01357620,0.01404639,0.01299950,-0.13857930,0.087751
 32,0.08669790,-0.00861544,0.00772003,0.00820097,-0.00011887,0.00161887
 ,-0.00289819,0.14981560,-0.00249652,-0.00279842,0.00192851,-0.01263958
 ,0.01255001,0.01242157,0.08869163,-0.13784672,-0.08821001,0.01271285,-
 0.01324381,-0.01515820,0.00128520,-0.00284003,0.00506786,-0.09655340,0
 .14886550,0.00197882,0.00366436,-0.00048989,0.00704499,-0.00971586,-0.
 00875665,0.08797489,-0.08851658,-0.13700200,-0.01299351,0.01243658,0.0
 1209159,-0.00116484,0.00298939,-0.00252763,-0.09633394,0.09276253,0.14
 606648,0.01018063,0.01251253,0.01645704,-0.12178649,-0.07057938,-0.097
 48183,-0.01420381,-0.01234168,-0.01614490,0.00070768,0.00108347,-0.000
 70067,-0.00008756,-0.00007411,0.00021272,0.00047378,0.00066026,-0.0002
 2446,0.13347655,-0.00980899,-0.01061427,-0.01453632,-0.06920954,-0.116
 70736,-0.08799632,-0.00983658,-0.00964481,-0.01236133,-0.00008041,0.00
 037865,-0.00122342,-0.00011697,-0.00022754,0.00017814,0.00041281,0.000
 77247,0.00030056,0.07789962,0.12461799,-0.00976244,-0.00935281,-0.0155
 5304,-0.09567102,-0.08931328,-0.16951601,0.00937425,0.00918945,0.01086
 819,0.00030577,-0.00020914,0.00102993,0.00019976,0.00009515,-0.0000322
 4,-0.00060574,-0.00045223,0.00078498,0.10030643,0.09917515,0.18474430,
 -0.00781215,0.01042852,-0.01586438,-0.09795208,0.07669446,-0.07118518,
 0.01159134,-0.01734961,0.01575178,-0.00381136,-0.00245660,0.00194370,-
 0.00094330,-0.00037571,0.00053286,0.00086202,0.00078124,-0.00044026,-0
 .00707700,0.01132352,-0.00878845,0.10603892,0.00618315,-0.01165188,0.0
 1388457,0.07589330,-0.16390064,0.10495698,0.00839040,-0.01205319,0.010
 23703,-0.00398565,-0.00089672,0.00113640,0.00008157,0.00107555,-0.0001
 9631,-0.00013353,0.00068926,-0.00015740,-0.00707436,0.01212417,-0.0101
 5974,-0.08311158,0.17686402,0.00749263,-0.01271246,0.01189107,-0.07231
 549,0.10703386,-0.15068535,-0.00783995,0.00844951,-0.00908875,0.003719
 66,0.00158038,-0.00032217,0.00032527,-0.00030047,-0.00045482,-0.000200
 51,-0.00041026,-0.00006578,-0.00820886,0.01478813,-0.01250127,0.075290
 96,-0.11747699,0.16010442,-0.10238548,-0.05226767,-0.07516273,0.009399
 21,0.01003432,0.01656933,0.00152665,0.00058840,-0.00004177,-0.00008537
 ,0.00026056,0.00013189,-0.00027639,-0.00073267,0.00302355,0.00007020,-
 0.00001878,-0.00030428,-0.00202336,0.00257567,0.00296667,0.00074156,-0
 .00061615,-0.00069156,0.11155472,-0.04940258,-0.10012785,-0.07395883,-
 0.01041811,-0.00956565,-0.01490257,-0.00077423,0.00033637,0.00106728,-
 0.00020995,-0.00024262,0.00004712,0.00427175,0.00449828,0.00057747,0.0
 0022352,0.00005246,0.00020828,0.00319880,-0.00162093,-0.00292203,-0.00
 014735,0.00009128,0.00039124,0.04854148,0.10518884,-0.07431946,-0.0781
 3715,-0.17229574,-0.00876278,-0.00949784,-0.01265126,-0.00123561,0.000
 05327,0.00016051,0.00035456,0.00043584,0.00006965,-0.00306555,-0.00319
 768,0.00171990,0.00023502,0.00007537,0.00032777,0.00230723,-0.00201466
 ,-0.00128915,0.00020643,-0.00010540,0.00057759,0.09334111,0.08050537,0
 .19902642,-0.19653008,-0.11583506,0.07393450,-0.01472042,-0.01181933,0
 .00676935,-0.00125757,0.00413021,0.00201882,-0.00013166,0.00015327,-0.
 00033389,-0.00042415,0.00258584,-0.00167846,-0.00090303,-0.00077578,0.
 00100585,0.00097965,0.00010364,-0.00016099,0.00013055,0.00001530,-0.00
 047363,-0.01027874,-0.00747437,0.00555232,0.21118974,-0.10975014,-0.13
 096804,0.05412097,0.01581021,0.01274349,-0.00871144,0.00235165,-0.0025
 8279,-0.00221790,0.00028129,-0.00027346,-0.00018381,0.00411149,-0.0028
 3918,0.00182245,0.00091473,0.00059696,-0.00074247,-0.00045361,0.000784
 09,0.00041486,-0.00057901,0.00063304,0.00057587,-0.01132890,-0.0074786
 0,0.00437175,0.11589884,0.14837839,0.06646955,0.05245515,-0.08257686,0
 .01291283,0.00923835,-0.00710479,0.00141243,-0.00293402,-0.00078736,-0
 .00027091,-0.00009500,0.00048039,-0.00324508,0.00208865,-0.00083335,0.
 00074522,0.00053152,-0.00035450,-0.00017903,0.00052141,0.00005866,-0.0
 0043239,-0.00011804,0.00053080,-0.01795350,-0.01364264,0.00936225,-0.0
 7880685,-0.06436507,0.09288068,0.00001300,0.00012389,0.00014160,0.0004
 6641,-0.00046794,0.00096373,-0.00909315,-0.00627333,-0.01184599,-0.115
 45010,-0.05830030,-0.09959515,0.00992057,0.01064327,0.01832653,0.00010
 695,-0.00023999,0.00035436,0.00045493,0.00017562,-0.00002988,0.0000213
 5,0.00015728,0.00016545,-0.00016671,-0.00006310,-0.00012567,0.00004992
 ,-0.00005678,-0.00004427,0.12444581,0.00021989,-0.00026523,0.00024092,
 0.00058008,0.00137231,-0.00010409,0.01323782,0.00978303,0.01965792,-0.
 05711960,-0.09581622,-0.08234620,-0.01002098,-0.01048064,-0.01467279,-
 0.00042170,0.00106507,-0.00067032,-0.00027681,-0.00024716,-0.00037491,
 0.00010082,0.00004666,-0.00037000,-0.00012480,-0.00019432,-0.00006222,
 -0.00003938,0.00006691,-0.00005250,0.05776550,0.10540551,0.00006252,0.
 00021404,-0.00005382,-0.00032168,-0.00114376,0.00022678,-0.00951424,-0
 .00767101,-0.01390275,-0.09787817,-0.08173009,-0.19640544,-0.00959755,
 -0.00881218,-0.01435025,0.00020897,0.00018430,0.00091123,0.00053853,0.
 00050021,-0.00014788,0.00011685,0.00017859,0.00029102,-0.00003891,-0.0
 0004358,0.00017066,0.00005998,-0.00000288,-0.00007793,0.10911122,0.090
 84162,0.21328941,-0.00053952,0.00081000,-0.00064253,-0.00116361,0.0022
 2185,-0.00174115,0.01210549,0.01074550,-0.00725381,-0.17528381,-0.1113
 7917,0.07180326,-0.01289089,-0.01559767,0.00450978,0.00054256,-0.00066
 001,0.00054115,0.00004955,0.00011603,0.00005931,0.00053990,0.00055803,
 -0.00049132,0.00013848,-0.00013347,0.00016592,0.00001433,-0.00014838,0
 .00008164,-0.01036127,-0.00830703,0.00658415,0.18915036,0.00047645,-0.
 00056676,-0.00036680,0.00421212,-0.00261200,0.00286345,-0.01749833,-0.
 01365423,0.00793930,-0.11273498,-0.14835231,0.06248554,0.01295369,0.01
 234558,-0.00705120,-0.00014232,0.00030171,-0.00072654,0.00028183,0.000
 25789,-0.00027451,-0.00118524,-0.00084829,0.00115666,-0.00006594,0.000
 13612,0.00001053,-0.00013431,0.00013179,-0.00001012,-0.00833323,-0.008
 11593,0.00566135,0.11950923,0.15976521,-0.00026022,-0.00035378,0.00082
 108,-0.00296110,0.00236973,-0.00126577,0.01312981,0.01057912,-0.007946
 34,0.07038004,0.06093742,-0.08933566,0.01140918,0.01324790,-0.00699383
 ,-0.00023356,-0.00036050,0.00058838,0.00023348,0.00019388,0.00007791,0
 .00083506,0.00080160,-0.00044042,-0.00006072,-0.00004241,-0.00010465,0
 .00007765,0.00001394,-0.00006418,-0.01676882,-0.01478016,0.01084978,-0
 .07841588,-0.06977800,0.09450800,-0.00334058,-0.00207056,0.00242600,-0
 .00036500,-0.00017856,0.00014181,-0.00202846,0.00193091,0.00420312,-0.
 01000118,0.01289320,-0.01363772,-0.11441223,0.08796909,-0.07883454,-0.
 00050996,0.00145192,-0.00069976,0.00007296,0.00004082,-0.00004307,0.00
 012581,0.00006368,-0.00014704,0.00005283,-0.00008975,0.00023910,0.0004
 6573,-0.00094583,0.00078118,0.00098478,-0.00044189,0.00023417,0.000099
 11,-0.00048387,-0.00024997,0.12579872,-0.00417819,0.00008698,0.0007802
 1,-0.00012024,0.00067016,-0.00004371,0.00178593,-0.00040313,-0.0031381
 2,0.00837518,-0.01128917,0.00971977,0.08080321,-0.15968334,0.09756502,
 0.00050251,-0.00071628,0.00060576,-0.00003591,-0.00005158,-0.00006242,
 0.00008419,-0.00009919,0.00001436,0.00027162,-0.00010900,0.00043254,0.
 00040992,-0.00079507,0.00089976,-0.00053312,0.00015219,0.00027168,-0.0
 0013585,0.00064494,-0.00014884,-0.08909187,0.17851562,0.00371123,0.000
 89368,-0.00049585,0.00020122,-0.00013991,-0.00027627,0.00239204,-0.001
 80334,-0.00216946,0.00982065,-0.01456064,0.01208710,-0.07477724,0.0992
 6272,-0.13735583,0.00057024,-0.00082146,0.00054789,-0.00006215,0.00000
 167,0.00003135,-0.00013949,0.00004356,0.00007282,0.00002340,-0.0003936
 4,0.00026240,-0.00036645,0.00099132,-0.00043477,-0.00042034,0.00030789
 ,0.00088235,-0.00065204,0.00057492,0.00056284,0.07688363,-0.11117942,0
 .14905902,-0.00038531,0.00377143,-0.00160386,-0.00008805,0.00000765,0.
 00033774,0.00119924,-0.00061905,0.00074212,0.01000903,0.01167714,0.015
 61478,-0.10098562,-0.04856578,-0.07985652,0.00000442,-0.00025939,-0.00
 006800,-0.00010208,0.00006617,-0.00007931,0.00018708,-0.00008249,-0.00
 006581,0.00100861,-0.00063819,0.00148955,0.00005481,0.00005263,0.00033
 546,-0.00212066,0.00316677,0.00267584,0.00075034,-0.00068120,-0.000592
 08,-0.00711326,-0.00775718,-0.01219144,0.11901315,-0.00246078,0.002566
 23,-0.00392165,0.00027718,-0.00015548,0.00040803,-0.00137282,0.0002327
 1,-0.00050551,-0.00803640,-0.00833212,-0.01390194,-0.04736266,-0.10380
 245,-0.07778973,0.00020311,0.00028690,0.00017755,-0.00001345,0.0002016
 6,0.00005775,0.00013224,-0.00011172,0.00001425,0.00110915,0.00002582,0
 .00112520,0.00016450,0.00017167,0.00041342,0.00205096,-0.00131889,-0.0
 0204054,0.00015831,0.00057722,0.00016265,0.01008931,0.01105579,0.01411
 178,0.06616658,0.11910844,0.00247327,0.00032951,0.00390093,-0.00011742
 ,0.00006589,-0.00010212,-0.00064190,0.00107106,0.00057615,-0.00996492,
 -0.00900926,-0.01468064,-0.07586185,-0.07483927,-0.16477927,0.00029473
 ,0.00016291,0.00015728,-0.00002339,0.00007272,-0.00022155,-0.00007706,
 -0.00008440,0.00008644,-0.00044020,-0.00221247,0.00001452,-0.00010471,
 -0.00030726,0.00002616,0.00292128,-0.00285523,-0.00145020,0.00013312,0
 .00036378,0.00002110,-0.00847970,-0.00967587,-0.01312448,0.08289972,0.
 08752874,0.17546364,0.00047722,-0.00036713,-0.00184091,-0.01403743,-0.
 01061511,-0.01603847,-0.13572609,-0.06324928,-0.10101830,-0.00863549,-
 0.00598360,-0.00972710,0.00001166,-0.00135196,-0.00061222,0.01189291,0
 .00809085,0.01329336,-0.00272280,-0.00273778,0.00245763,0.00102661,0.0
 0032073,0.00023874,-0.00002271,0.00058788,0.00068747,0.00031027,0.0000
 7247,0.00027193,-0.00049351,0.00220630,-0.00168947,0.00074942,0.000214
 67,0.00040553,0.00022439,0.00016506,0.00020369,-0.00021365,0.00045454,
 0.00045510,0.14727190,0.00118693,0.00033196,-0.00042336,-0.01187615,-0
 .01020372,-0.01359101,-0.06363686,-0.09667755,-0.07866675,0.01531310,0
 .00985604,0.01826753,-0.00018916,0.00157056,0.00058139,-0.01130440,-0.
 00809567,-0.01213349,-0.00323794,-0.00144458,0.00241579,0.00054512,0.0
 0023298,-0.00022475,-0.00008552,0.00057239,0.00040757,0.00020500,-0.00
 000844,0.00018561,0.00286973,-0.00301512,0.00293082,-0.00054289,0.0010
 9321,-0.00051430,-0.00038319,0.00002840,-0.00001111,-0.00036136,-0.000
 09179,-0.00032997,0.07183177,0.10600615,-0.00013126,0.00026038,0.00118
 266,0.01039587,0.00767118,0.01096155,-0.10140721,-0.07847974,-0.170325
 71,-0.01118773,-0.00802616,-0.01481282,0.00104246,-0.00083894,0.000465
 37,-0.01087669,-0.00723431,-0.01243325,0.00280691,0.00181948,-0.000643
 18,-0.00057394,-0.00046996,0.00084213,-0.00041071,-0.00003663,-0.00014
 229,-0.00025208,0.00011241,0.00007159,-0.00206337,0.00348361,-0.001418
 02,0.00049946,-0.00014351,0.00028217,0.00024343,0.00019651,0.00014568,
 -0.00028227,0.00044596,0.00066422,0.11246456,0.08122055,0.18532706,-0.
 01953622,0.01932209,0.00151782,0.00057277,-0.00031069,-0.00068491,-0.0
 0056502,-0.00038796,-0.00021678,-0.00089177,-0.00179620,0.00076460,-0.
 02787507,0.00791913,0.02196694,0.00036277,-0.00010385,-0.00005070,-0.0
 0006469,0.00030587,0.00022281,0.00073023,-0.00039598,0.00036482,0.0024
 4055,-0.00150550,0.00277499,0.00084875,-0.00225325,0.00130937,-0.00022
 374,0.00000395,0.00025778,0.00035057,0.00053154,0.00011641,0.00073767,
 0.00142679,-0.00118493,0.00353756,0.00288377,-0.00023536,0.00000810,0.
 00013960,0.00013114,0.50690785,0.01566192,-0.01919210,-0.01460005,0.00
 222892,-0.00241735,0.00357881,0.00016993,-0.00035443,0.00057105,-0.003
 23925,-0.00354471,0.00112504,-0.01744987,0.01145465,0.00196740,-0.0001
 6012,0.00027516,-0.00010903,-0.00024845,0.00013573,0.00030600,0.001028
 43,-0.00045792,-0.00057677,-0.00165288,0.00287363,-0.00077747,0.002191
 47,-0.00018288,-0.00147366,0.00041675,0.00020932,-0.00002420,-0.001274
 98,0.00074203,0.00115483,0.00021318,-0.00036759,0.00136934,-0.00457853
 ,-0.00078386,0.00317621,0.00002249,0.00000700,-0.00011693,0.05238589,0
 .57856996,-0.01823824,0.00676802,0.00804953,-0.00071465,0.00221832,-0.
 00287059,0.00014646,0.00055438,-0.00017981,0.00312399,0.00289215,-0.00
 163900,0.01192321,-0.01279626,-0.01649202,-0.00021110,-0.00006564,0.00
 016067,0.00002107,0.00007075,0.00026581,-0.00069712,0.00096579,0.00073
 215,-0.00154853,0.00189851,-0.00097436,-0.00075950,0.00183991,0.000001
 17,-0.00015420,0.00030150,0.00016897,0.00109771,-0.00058489,-0.0003453
 4,0.00136049,-0.00092334,0.00001202,-0.00339228,-0.00049667,0.00239138
 ,0.00002046,-0.00010173,0.00002245,-0.02535128,-0.03445888,0.55259359,
 -0.00332190,-0.00098929,0.00055138,0.00001090,0.00014905,-0.00055288,0
 .00006959,0.00001287,-0.00006479,0.00032665,0.00015384,-0.00003262,-0.
 00088224,-0.00014141,-0.00119016,-0.00000196,-0.00000788,0.00001263,0.
 00004650,0.00000079,-0.00000773,-0.00006022,0.00011788,0.00014480,-0.0
 0030565,0.00023806,-0.00036053,0.00027552,0.00000943,0.00000565,-0.000
 02904,0.00001047,0.00003319,0.00010594,-0.00002968,-0.00002440,-0.0008
 7419,-0.00006059,0.00011516,0.00004889,0.00001326,0.00008257,0.0000036
 5,-0.00001101,0.00001473,-0.13286586,0.00809058,-0.05639818,0.52300792
 ,0.00377465,-0.00054632,-0.00088308,0.00025533,-0.00025926,0.00067713,
 -0.00008477,-0.00007759,0.00000241,-0.00002250,0.00008753,0.00012653,-
 0.00031421,-0.00025796,0.00088116,0.00004384,0.00002612,-0.00004055,-0
 .00000953,-0.00000422,-0.00007738,0.00014615,-0.00020561,-0.00015454,0
 .00020893,-0.00034347,0.00038034,-0.00001381,0.00013055,-0.00008164,-0
 .00008286,0.00001767,0.00002627,-0.00000001,0.00000363,-0.00003905,-0.
 00074628,0.00024785,-0.00030004,0.00047597,0.00015619,-0.00024606,0.00
 000080,0.00000921,0.00000695,0.00758229,-0.08076746,0.01154721,-0.0404
 5869,0.53126566,0.00256264,-0.00015890,-0.00146077,0.00027888,-0.00063
 662,0.00069547,-0.00023156,0.00003169,0.00008725,0.00026806,0.00017574
 ,-0.00007064,0.00053991,-0.00172447,0.00074373,0.00002527,0.00000486,-
 0.00002563,-0.00003225,0.00001842,-0.00001076,0.00019963,-0.00022702,-
 0.00015071,0.00033967,-0.00011547,0.00033185,-0.00037211,-0.00018475,-
 0.00004136,0.00002832,-0.00003204,-0.00002231,0.00006141,-0.00004928,-
 0.00010901,0.00052764,0.00039230,0.00002915,-0.00002204,0.00046086,-0.
 00038017,0.00002368,0.00002016,0.00001605,-0.05852193,0.01666767,-0.14
 002498,-0.06098911,-0.00402475,0.55709455,-0.00038905,-0.00211163,0.00
 187080,0.00022574,0.00018811,-0.00018910,0.00021119,-0.00033272,0.0000
 9952,-0.00108021,-0.00138597,0.00044593,-0.00229223,0.00522101,0.00262
 936,0.00001352,0.00013800,-0.00008375,0.00003208,-0.00005701,-0.000050
 97,0.00001542,0.00002620,-0.00001679,-0.00018256,-0.00002671,-0.000350
 63,-0.00004736,0.00122515,-0.00006959,0.00005833,0.00004499,0.00002821
 ,-0.00049157,0.00028697,0.00034538,0.00020420,0.00001615,-0.00009027,0
 .00006205,-0.00000826,-0.00024338,-0.00001488,0.00000796,-0.00003212,-
 0.08101581,-0.04941246,0.06874848,0.00840985,0.01256565,-0.02041169,0.
 09723213,0.00301016,0.00076601,-0.00146467,-0.00012854,0.00026888,-0.0
 0014020,0.00002056,0.00022123,-0.00010851,0.00078712,0.00045546,-0.000
 33742,0.00099364,-0.00165269,-0.00092905,-0.00003818,0.00000496,0.0000
 0376,-0.00001350,0.00002475,0.00000437,-0.00006117,0.00006894,0.000055
 90,-0.00022628,-0.00002946,0.00019630,0.00053594,-0.00067912,-0.000507
 68,-0.00004271,0.00004928,0.00006255,0.00018662,-0.00012075,-0.0001042
 3,0.00006180,0.00003026,-0.00026817,0.00020492,0.00012124,0.00012552,0
 .00000588,-0.00000659,-0.00000395,-0.05636736,-0.13240454,0.11226355,-
 0.00224676,-0.00187365,0.00391340,0.05223058,0.13937165,-0.00170731,0.
 00283491,0.00098717,-0.00034999,-0.00025252,0.00006460,-0.00018098,0.0
 0011884,0.00001636,0.00050746,0.00096583,-0.00005792,-0.00014704,-0.00
 344816,-0.00087906,0.00001549,-0.00009152,0.00006330,0.00001317,0.0000
 2570,-0.00001103,-0.00000288,-0.00002346,-0.00000972,0.00029789,-0.000
 30540,0.00026475,-0.00009795,-0.00087003,0.00045771,-0.00004775,0.0000
 0684,0.00002625,0.00031394,-0.00018495,-0.00020148,-0.00027294,-0.0000
 0250,0.00003838,0.00019481,0.00014892,0.00020878,0.00000283,-0.0000021
 3,0.00002568,0.07287978,0.10466631,-0.19476980,0.00622734,0.01270671,-
 0.01886031,-0.07867091,-0.11836153,0.21433786,0.00171001,-0.00061199,0
 .00381799,-0.00055828,0.00045754,-0.00058930,0.00020338,0.00001122,-0.
 00012473,-0.00001697,0.00000445,-0.00005567,0.00403171,0.00428614,0.00
 120322,0.00000326,-0.00001830,0.00003837,0.00002155,-0.00009223,-0.000
 13425,-0.00031570,0.00014682,0.00004316,-0.00014595,-0.00096764,-0.000
 84208,-0.00016458,0.00018458,-0.00008256,-0.00007929,-0.00017371,-0.00
 007948,-0.00006873,-0.00004678,-0.00004952,-0.00026986,-0.00015606,-0.
 00000226,0.00011535,-0.00084003,-0.00188569,-0.00002128,-0.00000366,0.
 00000424,-0.07900840,-0.07181364,-0.03064381,-0.00872845,-0.02085781,-
 0.00637391,-0.00331172,-0.00922179,-0.00486388,0.08768657,-0.00134750,
 0.00090153,-0.00409699,0.00062629,-0.00014683,0.00074110,-0.00028052,-
 0.00011076,-0.00007608,0.00017298,0.00035161,0.00031770,-0.00171620,0.
 00030474,0.00460941,0.00013872,0.00001718,-0.00007335,-0.00008924,0.00
 013958,0.00013441,0.00040538,-0.00024855,-0.00003863,0.00057158,-0.000
 17800,0.00102689,-0.00018163,0.00015122,0.00005841,-0.00018530,0.00004
 305,0.00015394,0.00018036,-0.00000466,-0.00010865,-0.00019546,0.000479
 58,-0.00037861,0.00203846,0.00081210,-0.00073741,0.00002596,0.00005495
 ,0.00004120,-0.07297415,-0.22261626,-0.07330197,0.00285366,0.00528204,
 0.00337012,-0.00615892,-0.01425216,-0.00706175,0.07009156,0.24822014,-
 0.00053442,0.00092111,-0.00193933,-0.00008610,-0.00036975,0.00047408,-
 0.00024389,0.00000270,0.00011837,-0.00004803,0.00037543,0.00007403,-0.
 00108917,-0.00158404,0.00153682,0.00001212,0.00002026,-0.00003760,-0.0
 0004039,0.00007857,0.00002066,0.00022529,-0.00010789,-0.00002439,0.000
 34918,-0.00039966,0.00053399,0.00003632,-0.00041113,0.00020965,-0.0000
 7750,0.00007287,0.00011629,0.00009537,0.00001012,-0.00001000,0.0001799
 3,-0.00009165,-0.00056040,0.00089489,0.00052909,-0.00008808,0.00001185
 ,0.00002139,0.00001306,-0.03283539,-0.07211757,-0.08513345,-0.00996237
 ,-0.02041927,-0.00678540,0.00770678,0.02105888,0.01070458,0.03177761,0
 .08826541,0.09018324,-0.00069444,0.00023521,-0.00058773,0.00003971,-0.
 00006469,0.00022390,-0.00003640,0.00003299,-0.00005767,0.00003589,0.00
 013579,0.00004144,-0.00036493,-0.00027786,0.00089025,-0.00000367,-0.00
 001203,0.00001972,0.00008325,0.00000164,-0.00009301,-0.00000190,-0.000
 03809,-0.00001765,0.00035408,-0.00013723,0.00029905,-0.00003945,-0.000
 06864,0.00035465,-0.00007197,-0.00000390,-0.00001439,0.00004257,-0.000
 01014,-0.00000778,0.00003979,0.00007281,-0.00008776,0.00028884,0.00024
 369,0.00002071,-0.00002895,-0.00003009,0.00000910,0.00135431,-0.002245
 30,-0.00119183,0.01705760,-0.01232475,-0.00603217,-0.00011607,0.000142
 46,0.00008350,-0.00061328,0.00036457,-0.00000744,0.35242704,-0.0000161
 6,0.00025701,-0.00055258,0.00001567,-0.00033044,0.00024204,-0.00004186
 ,0.00008351,-0.00005330,0.00005195,0.00012942,-0.00000632,-0.00012889,
 -0.00029269,0.00039830,-0.00002027,-0.00003082,0.00004061,0.00018368,0
 .00001738,-0.00017119,0.00002875,-0.00001739,-0.00001196,0.00017613,-0
 .00019625,0.00034819,0.00048231,0.00012612,0.00109249,-0.00002003,-0.0
 0000991,0.00000622,0.00006024,-0.00002280,-0.00001393,0.00000335,-0.00
 006826,0.00006919,0.00015428,0.00005346,0.00009311,-0.00002599,-0.0000
 3316,0.00000480,0.00002360,0.00135417,-0.00062129,0.01162788,-0.030078
 02,-0.00834078,-0.00019290,0.00006655,-0.00023255,0.00093284,0.0002698
 4,0.00065362,-0.03947074,0.77439516,-0.00048036,-0.00027808,-0.0008421
 1,0.00012152,-0.00003379,0.00000643,0.00000466,-0.00001827,0.00002913,
 0.00005192,0.00010413,0.00007929,0.00024821,0.00015757,0.00039756,0.00
 001862,-0.00000455,-0.00000869,-0.00044155,0.00026105,-0.00000941,0.00
 006264,-0.00001714,0.00002062,-0.00009527,0.00005521,0.00001021,-0.000
 26517,-0.00015203,-0.00010885,0.00002744,-0.00001624,-0.00005146,0.000
 02473,-0.00000285,-0.00002416,0.00001013,0.00000994,0.00004664,0.00014
 996,0.00005140,-0.00004871,0.00001348,0.00001440,-0.00002132,-0.000688
 53,-0.00139495,-0.00090084,0.00120439,-0.00499532,-0.00190594,0.000007
 61,-0.00011421,-0.00023885,0.00033588,0.00007400,0.00012043,-0.2236064
 4,-0.19974462,0.51585406,-0.00007097,0.00042802,-0.00027844,0.00006955
 ,0.00007352,0.00008266,-0.00004197,-0.00003093,-0.00000922,0.00005465,
 0.00009552,0.00001372,-0.00050266,-0.00051119,0.00044910,0.00003288,0.
 00000445,-0.00002321,-0.00002436,0.00000071,0.00001700,0.00004750,-0.0
 0004945,-0.00001361,0.00026615,-0.00006272,0.00027181,0.00004496,0.000
 11852,-0.00016240,0.00000207,0.00001021,0.00001684,0.00005134,-0.00000
 574,-0.00003046,0.00002448,0.00012546,-0.00010424,0.00027061,0.0003063
 0,0.00005221,0.00000528,0.00001358,0.00001110,-0.01697602,-0.02085673,
 -0.00826383,-0.11537769,-0.05326797,-0.00704260,0.00166009,-0.00026969
 ,0.00130488,-0.00221249,0.00068235,-0.00202913,-0.12400658,0.06226956,
 0.03060994,0.52736176,0.00043225,0.00035187,-0.00006761,-0.00000467,0.
 00004461,0.00011782,-0.00003266,-0.00001956,-0.00004087,0.00003390,0.0
 0008596,0.00001808,-0.00008027,-0.00032638,-0.00004329,0.00001991,-0.0
 0001460,-0.00000377,-0.00005231,-0.00005844,-0.00006557,0.00000201,-0.
 00003822,-0.00002569,0.00002549,-0.00005445,0.00006831,-0.00001021,-0.
 00002581,0.00007396,0.00000823,-0.00001810,-0.00002337,0.00004076,-0.0
 0001296,-0.00003040,-0.00011515,0.00000407,0.00005587,0.00000487,-0.00
 002001,0.00003862,-0.00000655,0.,0.00000365,-0.00093395,0.00591009,-0.
 00274648,-0.04732649,-0.15006983,-0.01434796,0.00053801,0.00033828,0.0
 0045839,0.00185105,0.00070904,0.00218546,0.05821318,-0.16939302,-0.029
 17524,-0.01989438,0.48368147,0.00010829,-0.00007047,0.00029945,0.00001
 332,0.00007404,-0.00005772,0.00005535,-0.00002708,-0.00006536,0.000011
 25,-0.00003524,0.00018962,0.00038363,0.00052792,-0.00040182,-0.0000018
 0,-0.00002068,0.00001429,0.00004407,-0.00003491,-0.00003405,-0.0000502
 0,0.00001930,-0.00000340,-0.00000325,-0.00008507,-0.00000858,0.0000822
 7,0.00004215,0.00006467,-0.00004072,0.00000624,0.00000378,-0.00002224,
 0.00000623,0.00001403,-0.00007458,-0.00028134,0.00019529,0.00016516,-0
 .00011829,0.00004735,-0.00001140,-0.00000586,-0.00000275,-0.01517661,-
 0.02019552,-0.00807708,-0.00419987,-0.01229213,-0.08086344,-0.00073816
 ,-0.00139471,0.00086560,-0.00442855,0.00072259,-0.00276343,0.03308588,
 -0.03385288,-0.10000946,-0.01530413,-0.03789385,0.58867058,-0.00114981
 ,-0.00081975,0.00090831,-0.00012502,0.00013004,-0.00039150,0.00010056,
 0.00006250,0.00006553,-0.00006234,-0.00012912,-0.00010923,0.00063372,0
 .00092669,-0.00050487,-0.00006693,0.00002578,0.00001971,-0.00000008,-0
 .00000380,0.00003732,-0.00012574,0.00014305,0.00007121,-0.00029408,0.0
 0018020,-0.00039613,0.00009552,-0.00000178,-0.00003836,0.00001007,0.00
 001657,0.00001021,-0.00009210,0.00001134,0.00007108,0.00029554,0.00000
 470,0.00000946,-0.00025753,-0.00019732,-0.00002672,-0.00000561,-0.0000
 1971,-0.00002236,-0.01159744,0.01475906,0.01224763,-0.14180003,0.11482
 036,0.05247674,0.00028812,0.00013467,-0.00034560,0.00000957,-0.0004711
 3,0.00034010,-0.00273335,-0.00257915,-0.00036817,0.01080592,-0.0167634
 3,-0.00770592,0.15582845,0.00011955,0.00041050,-0.00016190,-0.00000207
 ,0.00002834,0.00006385,-0.00003580,-0.00000835,-0.00000792,0.00003770,
 0.00004795,0.00000547,-0.00012624,-0.00030039,0.00035386,0.00002122,-0
 .00000292,-0.00001310,-0.00001304,0.00000971,0.00001458,0.00002698,-0.
 00002854,-0.00000445,0.00014804,-0.00002899,0.00015542,0.00000869,0.00
 004238,-0.00005451,-0.00000214,-0.00000773,0.00000371,0.00003160,-0.00
 000529,-0.00002452,0.00004927,0.00008976,-0.00001266,0.00015369,0.0001
 4279,-0.00003694,0.00000497,0.00000866,0.00000517,0.00049172,-0.003716
 23,-0.00306615,0.11540079,-0.18723019,-0.06402546,-0.00005032,-0.00007
 833,0.00007098,-0.00010757,0.00077967,0.00022213,-0.00538450,-0.002511
 63,0.00010411,0.01601572,-0.02073376,-0.00973798,-0.12301392,0.2045523
 1,-0.00087937,0.00019827,0.00067902,-0.00010013,0.00017353,-0.00026602
 ,0.00006331,-0.00000317,-0.00002878,-0.00005579,-0.00011628,0.00006020
 ,-0.00018078,0.00025159,-0.00028118,-0.00000940,-0.00001083,0.00001737
 ,0.00000361,0.00000428,0.00002270,-0.00006925,0.00007940,0.00005824,-0
 .00003600,-0.00001443,-0.00007010,0.00004244,-0.00001018,-0.00000689,0
 .00000563,0.00001375,0.00000171,-0.00002056,0.00001511,0.00002867,-0.0
 0015219,-0.00018951,0.00003950,-0.00010063,-0.00008410,0.00007938,-0.0
 0000204,-0.00000444,-0.00000130,-0.01297261,0.01545765,0.00888684,0.05
 362825,-0.06516315,-0.08181987,0.00083706,-0.00009332,0.00006873,0.000
 26819,-0.00027374,0.00110963,-0.00134859,-0.00079945,0.00115783,0.0035
 7477,-0.00240920,-0.00239046,-0.05575150,0.07226357,0.08361433,0.00010
 624,0.00023247,-0.00002336,0.00001338,-0.00006446,0.00011172,0.0000067
 9,0.00000507,-0.00008124,0.00012731,-0.00011097,0.00029022,-0.00121417
 ,0.00052760,-0.00102984,0.00000894,-0.00004646,0.00002369,-0.00001150,
 0.00001075,0.00000729,0.00001599,-0.00002959,-0.00001202,0.00013248,0.
 00000791,0.00016105,-0.00001148,-0.00013759,0.00002556,0.00003303,-0.0
 0001826,-0.00001203,0.00002595,0.00000737,-0.00002465,-0.00192770,-0.0
 0042689,0.00018055,0.00013915,-0.00002579,0.00003276,0.00000504,0.0000
 0642,0.00000919,0.00915107,0.00886460,-0.02288073,-0.09052356,-0.03287
 465,0.09106689,-0.00339431,0.00104583,-0.00341908,0.00054180,-0.000317
 60,0.00079561,0.00016072,0.00106155,-0.00012324,-0.00934681,-0.0059724
 8,0.01571817,-0.00769637,-0.00676234,0.01620560,0.10269150,-0.00002337
 ,-0.00017913,0.00000641,0.00000176,0.00000877,-0.00003825,0.00000151,0
 .00000849,0.00002091,0.00003981,-0.00001520,-0.00002295,0.00029623,0.0
 0030598,-0.00004356,-0.00001271,0.00001746,-0.00000615,0.00000439,-0.0
 0000266,0.00000033,-0.00000792,0.00001342,0.00000209,-0.00006215,0.000
 02767,-0.00007476,0.00003525,0.00004326,-0.00003958,-0.00001332,-0.000
 00080,0.00000270,-0.00001999,0.00000100,0.00001129,-0.00014294,0.00020
 426,-0.00005032,-0.00006366,0.00002197,-0.00006621,-0.00000066,-0.0000
 0135,-0.00000703,-0.00092425,-0.00263941,0.00572557,-0.03333716,-0.074
 59094,0.06972292,0.00084466,0.00037507,0.00120026,0.00029592,0.0000520
 6,-0.00004260,-0.00049127,0.00140026,0.00114992,-0.01214408,-0.0091602
 4,0.02339519,0.00894143,0.00819998,-0.02099791,0.03954476,0.07927334,0
 .00023546,0.00030223,0.00042446,-0.00002451,0.00003126,-0.00004008,0.0
 0007051,-0.00004615,-0.00010573,-0.00010631,-0.00018124,0.00033326,0.0
 0008387,0.00055863,-0.00005142,0.00001826,-0.00005578,0.00003273,-0.00
 000734,0.00000688,-0.00000004,-0.00003228,0.00001210,0.00000881,0.0001
 0425,-0.00016961,0.00007725,-0.00009631,-0.00013755,0.00007543,-0.0000
 2865,-0.00000096,-0.00003450,-0.00002771,0.00002851,0.00001989,-0.0003
 8716,-0.00041682,0.00040409,0.00009264,-0.00019827,0.00010105,-0.00000
 753,0.00000260,0.00000267,0.00924894,0.00797985,-0.02036870,0.09062974
 ,0.07149554,-0.24078131,-0.00364717,0.00014433,-0.00218477,-0.00027019
 ,-0.00029773,0.00025997,0.00007060,0.00025149,0.00055444,-0.00356961,-
 0.00283235,0.00597221,0.00343526,0.00341429,-0.00890074,-0.09644383,-0
 .07817937,0.26106825,0.00016331,-0.00020704,0.00025842,0.00003727,-0.0
 0002161,0.00000700,0.00006322,0.00000809,0.00002663,0.00001559,-0.0000
 3948,-0.00010888,0.00030577,0.00027888,-0.00020896,-0.00001311,0.00000
 714,0.00000086,0.00004427,0.00007396,0.00005377,-0.00002416,0.00000920
 ,-0.00001133,-0.00011883,0.00002525,-0.00014231,-0.00000960,0.00000511
 ,-0.00003135,-0.00018267,0.00000549,0.00015676,-0.00002675,-0.00000295
 ,0.00001543,0.00001565,-0.00000445,0.00004093,-0.00010754,-0.00012495,
 -0.00002693,-0.00000460,-0.00001169,-0.00000696,-0.00034360,0.00032114
 ,0.00013990,0.00026233,0.00007904,-0.00013290,-0.00003680,-0.00002059,
 -0.00005687,0.00007011,-0.00009935,-0.00003984,-0.15054259,-0.01696248
 ,0.14461232,-0.00646200,-0.00341511,0.01336585,0.00008859,0.00018168,-
 0.00010390,0.00025584,0.00040928,0.00001367,0.15102482,-0.00003033,0.0
 0000125,0.00000947,0.00002297,0.00002036,0.00002788,0.00000491,-0.0000
 0651,-0.00000058,0.00001282,-0.00001529,-0.00001938,0.00001715,0.00003
 834,0.00003756,0.00000137,0.00000163,-0.00000245,-0.00002431,-0.000097
 31,-0.00010063,0.00000008,-0.00000439,-0.00000274,0.00001219,-0.000007
 93,-0.00000928,-0.00000274,-0.00000283,-0.00003378,-0.00009810,-0.0000
 0961,0.00000796,-0.00000629,-0.00000254,-0.00000383,0.00001915,0.00001
 253,0.00001004,0.00002142,-0.00000238,-0.00000919,-0.00000202,-0.00000
 259,0.00000080,0.00005406,-0.00027428,-0.00012938,0.00006075,0.0016336
 4,-0.00028470,0.00006137,-0.00000661,0.00007880,-0.00007273,-0.0000230
 5,-0.00005917,-0.01494669,-0.05986130,0.02667085,0.01441064,0.00463814
 ,-0.02044045,-0.00000904,0.00006266,0.00038251,-0.00034389,-0.00026629
 ,0.00039613,0.01590350,0.06115042,-0.00023087,0.00034620,-0.00037443,-
 0.00004170,-0.00008208,-0.00007781,-0.00002712,0.00000198,0.00001585,-
 0.00002641,-0.00003298,-0.00006688,-0.00040096,-0.00036876,0.00006081,
 0.00001863,-0.00000655,-0.00000982,0.00021254,0.00004350,0.00011100,0.
 00004488,-0.00000491,0.00002694,0.00007321,-0.00003910,0.00014921,-0.0
 0001704,-0.00006790,0.00002124,-0.00008087,-0.00006645,0.00003142,0.00
 002512,0.00000936,-0.00000749,-0.00000033,0.00003384,-0.00005278,0.000
 09836,0.00011571,0.00003160,0.00002346,0.00002060,0.00001592,0.0004811
 1,-0.00048886,-0.00034240,-0.00001156,0.00058904,0.00043797,0.00001613
 ,0.00001882,0.00007809,-0.00013850,0.00009470,0.00002038,0.14067823,0.
 02970032,-0.22542389,0.00524802,0.00279370,-0.00444482,-0.00014038,-0.
 00008513,0.00004805,-0.00027295,-0.00041726,-0.00017702,-0.15971390,-0
 .03331312,0.23307831,0.00007794,-0.00010263,0.00020345,-0.00000574,0.0
 0000004,-0.00005028,0.00002161,0.00002020,0.00001565,-0.00001647,-0.00
 004017,-0.00001422,0.00016901,0.00021938,-0.00013042,-0.00002289,0.000
 00673,0.00000932,0.00001862,-0.00001443,-0.00002113,-0.00003866,0.0000
 2685,-0.00000118,-0.00007020,-0.00002396,-0.00004918,-0.00000454,-0.00
 002049,0.00006002,0.00000084,0.00000970,0.00000534,-0.00003277,0.00000
 128,0.00002126,0.00003004,-0.00001633,-0.00000875,-0.00005252,-0.00004
 630,-0.00001521,-0.00000553,-0.00000981,-0.00000428,-0.00060777,-0.004
 25306,-0.00020194,-0.01404942,0.00371727,-0.01403968,0.00014498,0.0000
 7269,0.00011039,-0.00108657,0.00015468,-0.00085520,-0.01052954,0.00542
 395,-0.01289543,-0.16198045,0.04108148,-0.12041839,0.00074599,0.000051
 71,0.00017679,0.00022421,0.00063609,0.00031929,0.00050599,-0.00015339,
 0.00058679,0.17480662,-0.00012826,-0.00018174,0.00023158,-0.00002433,0
 .00002977,-0.00006883,0.00002165,-0.00000124,0.00002323,-0.00001698,-0
 .00003665,0.00001392,0.00007085,0.00019620,0.00000627,-0.00000617,0.00
 000764,-0.00000321,-0.00002163,0.00002854,0.00004600,-0.00000815,0.000
 02343,0.00001616,0.00002971,0.00001523,-0.00004736,0.00000714,0.000019
 41,-0.00011568,-0.00000730,0.00000641,0.00000601,-0.00002284,0.0000074
 5,0.00001232,0.00002216,-0.00000348,-0.00002225,0.00001985,-0.00000476
 ,-0.00003248,0.00000498,0.00000296,-0.00000629,-0.00212507,-0.00517975
 ,-0.00050806,-0.02040460,0.00550301,-0.02056114,0.00027374,-0.00004259
 ,0.00013885,-0.00135324,0.00002846,-0.00109084,0.01811277,-0.01057738,
 0.02099564,0.04311564,-0.05724711,0.04553975,0.00083099,0.00094292,-0.
 00000861,0.00045390,0.00117828,0.00039361,-0.00061207,0.00053427,-0.00
 071541,-0.04407636,0.06919968,0.00000937,-0.00010627,0.00017271,-0.000
 01802,-0.00000096,-0.00003590,0.00001382,0.00001000,0.00002127,-0.0000
 2186,-0.00004036,-0.00001006,0.00002615,0.00017580,0.00000923,-0.00001
 277,0.00000704,0.00000213,-0.00001139,0.00000478,0.00000874,-0.0000149
 3,0.00001851,0.00000553,-0.00001859,-0.00000238,-0.00005421,-0.0000021
 1,-0.00002353,-0.00002038,0.00000031,0.00000493,0.00000349,-0.00002429
 ,0.00000546,0.00001588,0.00002424,0.00001262,-0.00002732,-0.00002183,-
 0.00002393,-0.00003449,-0.00000015,-0.00000261,-0.00000528,-0.00005713
 ,-0.00177638,0.00058816,-0.00260338,0.00249671,-0.00417407,0.00023829,
 -0.00013401,0.00053711,-0.00068880,-0.00006707,-0.00017313,0.00755062,
 -0.00152416,0.00894775,-0.11861957,0.04189169,-0.18009863,0.00015510,-
 0.00015283,-0.00023598,0.00009316,-0.00023709,0.00088121,-0.00059336,0
 .00076716,0.00007365,0.13349813,-0.04580055,0.19150543,-0.00000736,-0.
 00009284,0.00005625,0.00001023,0.00000902,-0.00001080,-0.00000132,0.00
 000678,0.00001442,0.00001000,0.00000755,-0.00005840,0.00005366,-0.0000
 6961,0.00000157,-0.00000610,0.00000955,-0.00000188,-0.00000024,-0.0000
 0884,-0.00001267,-0.00000860,0.00000407,-0.00000431,-0.00002827,0.0000
 0847,-0.00004106,0.00001513,0.00002661,-0.00000078,0.00000781,0.000000
 68,-0.00000069,-0.00000527,-0.00000505,0.00000055,0.00001506,0.0000812
 5,-0.00006622,-0.00006875,0.00000004,-0.00003198,-0.00000128,-0.000003
 06,-0.00000097,0.00058910,0.00003155,0.00175770,-0.00999310,-0.0048721
 7,0.01513839,-0.00030285,0.00034850,-0.00078042,0.00023939,0.00014677,
 -0.00020047,-0.01081971,-0.00321490,0.01641219,-0.11654322,-0.02786045
 ,0.10883568,0.00083036,0.00041058,-0.00044533,-0.00136486,-0.00307154,
 -0.00079373,-0.00047221,0.00308155,0.00154319,0.01186830,0.00469789,-0
 .01783495,0.12534276,-0.00001645,-0.00008190,0.00006993,-0.00001813,-0
 .00001471,-0.00002910,-0.00000497,0.00001821,0.00003936,-0.00001168,0.
 00000366,-0.00008745,0.00005494,-0.00008500,0.00008190,-0.00001342,0.0
 0001403,-0.00000350,0.00001153,0.00000662,0.00001738,-0.00000581,0.000
 01495,0.00000529,-0.00001534,0.00001024,-0.00003474,0.00000060,0.00000
 740,-0.00001832,0.00000435,0.00000593,0.00001020,-0.00001343,0.0000001
 1,0.00000899,0.00004532,0.00011273,-0.00010384,-0.00006024,0.00001985,
 -0.00004239,0.00000232,-0.00000190,-0.00000373,0.00138845,0.00035551,0
 .00107132,-0.01436463,-0.00848541,0.02272667,-0.00003160,0.00044600,-0
 .00059671,0.00022235,0.00002662,-0.00012937,0.01487389,0.00472990,-0.0
 2377348,-0.02896894,-0.06062217,0.04845124,0.00054680,0.00061218,0.000
 22111,-0.00379039,-0.00411453,-0.00141942,0.00280690,-0.00380606,-0.00
 115915,-0.00396610,-0.00215981,0.00566255,0.03126555,0.07182608,-0.000
 02063,0.00006373,-0.00007353,-0.00000979,-0.00000536,0.00000460,-0.000
 01319,-0.00000025,0.00000424,-0.00000313,0.00001393,-0.00002431,-0.000
 15946,-0.00005029,0.00006276,0.00000600,0.00000064,-0.00000459,0.00000
 544,0.00000541,0.00001871,0.00001330,-0.00000736,0.00000274,0.00002949
 ,0.00000628,0.00002458,0.00001221,-0.00000040,-0.00002564,0.,0.0000033
 0,0.00000629,0.00001241,0.00000099,-0.00000318,-0.00000486,0.00002610,
 -0.00002170,0.00002170,0.00001793,0.00000640,0.00000380,0.00000412,0.0
 0000213,-0.00024041,-0.00038982,0.00131365,-0.00420782,-0.00192430,0.0
 0472344,0.00053548,0.00015958,0.00003042,0.00015362,-0.00000586,0.0001
 7666,0.00517238,0.00278157,-0.00889858,0.10992653,0.04735890,-0.228451
 06,0.00010544,0.00067206,0.00059617,-0.00103167,-0.00093588,0.00090408
 ,0.00104976,-0.00155096,0.00072423,0.01210389,0.00445701,-0.01808872,-
 0.12191506,-0.05056986,0.24516611,-0.11624025,0.03555915,-0.02257637,-
 0.01477264,0.02430152,-0.01851776,0.00335819,-0.00180410,-0.00119773,-
 0.02480423,-0.01800433,0.01608299,-0.15590169,-0.04742530,0.02574486,0
 .00035564,-0.00003652,0.00004064,0.00123075,-0.00104491,-0.00040546,-0
 .00385532,0.00335806,0.00269392,-0.01125238,0.01482799,-0.01832301,0.0
 1008914,-0.01556352,0.01623024,0.00166829,-0.00044193,-0.00094212,-0.0
 0372697,0.00288963,0.00261501,0.01165974,0.00845752,-0.00407827,-0.024
 94750,-0.02352517,0.00875610,-0.00001308,-0.00036137,-0.00038120,-0.15
 526231,0.07000356,0.06984059,-0.02709536,0.02055360,0.00997664,-0.0159
 3724,0.00886593,0.00895009,0.00168453,0.00572817,0.00559286,0.00020273
 ,-0.00129470,-0.00041457,0.00199778,0.00025419,0.00063395,-0.00455492,
 0.00117518,-0.00287063,0.00165359,-0.00103478,0.00126139,-0.00121315,-
 0.00035508,0.00033190,0.00024029,-0.00002157,-0.00034737,-0.00013812,-
 0.00002423,0.00006312,0.52724654,0.05223289,-0.13745992,0.08660746,0.0
 1538239,-0.01961242,0.01363801,-0.00222531,0.00061200,0.00175919,0.010
 11322,0.01504751,-0.00661993,-0.04182702,-0.14428652,0.03006145,-0.000
 09500,0.00002042,-0.00023645,-0.00105932,0.00109001,0.00137406,0.00353
 768,-0.00136273,-0.00183349,0.00261035,0.00610815,0.00464050,0.0092767
 4,-0.01811393,0.01665782,0.00050196,0.00126533,0.00042029,0.00367523,-
 0.00171659,-0.00320964,-0.02002280,-0.01879347,0.01239727,-0.02413410,
 -0.02076627,0.00748037,0.00028688,-0.00023176,0.00011611,0.04507913,-0
 .12662230,-0.01888626,0.01671369,-0.00983274,-0.00229280,-0.01392806,0
 .00844661,0.00813345,0.02821063,-0.02105334,-0.01717401,-0.00014366,-0
 .00119373,-0.00053718,-0.00099454,-0.00019528,0.00007540,0.00334841,0.
 00000549,0.00159107,-0.00065490,0.00010959,-0.00110477,-0.00099560,-0.
 00015774,0.00044268,-0.00000665,0.00027019,0.00010708,0.00011061,0.000
 14869,-0.00003327,-0.08345206,0.48858625,-0.02227291,0.05075575,-0.136
 08970,0.00485758,-0.00952208,0.01372072,-0.00139361,0.00176621,0.00055
 572,0.01844989,0.01216821,-0.00938808,0.05744780,0.06132727,-0.0905562
 4,-0.00003307,-0.00024734,-0.00009890,0.00027433,0.00010734,0.00206895
 ,0.00317600,-0.00320082,-0.00148902,-0.02040427,0.02472497,-0.02567036
 ,-0.00621056,0.01396021,-0.01277949,-0.00072318,0.00144803,0.00091943,
 0.00329583,-0.00194465,-0.00096083,0.01572000,0.01525069,-0.00992530,-
 0.00738891,-0.00665097,0.01105189,0.00038278,-0.00006011,-0.00024067,0
 .03586921,-0.01007403,-0.10298737,-0.01141194,0.01152486,0.01301529,0.
 02110659,-0.01419552,-0.01177917,0.01355298,-0.01308826,-0.00828771,-0
 .00097958,-0.00174242,-0.00256995,0.00059521,0.00002866,0.00040846,-0.
 00421279,0.00040004,-0.00242616,0.00079208,0.00020916,0.00147504,-0.00
 142722,-0.00010824,0.00090035,0.00003335,0.00010338,0.00002737,-0.0001
 1867,0.00003006,0.00008198,-0.09846659,-0.13350292,0.37069785,0.000128
 93,-0.00063781,0.00021583,0.00017675,-0.00017461,0.00013171,0.00003889
 ,0.00005664,-0.00002748,0.00002166,-0.00001727,-0.00005848,0.00031689,
 0.00025131,-0.00054514,-0.00005686,0.00000027,0.00003988,0.00011953,-0
 .00011503,-0.00015741,-0.00006141,0.00002537,-0.00004209,-0.00007459,-
 0.00006852,-0.00006231,0.00001672,0.00026111,0.00050771,0.00002375,0.0
 0001077,-0.00000909,-0.00003845,-0.00001826,0.00002971,-0.00000545,-0.
 00007600,0.00008928,-0.00025761,-0.00025309,0.00005400,-0.00003812,-0.
 00005340,-0.00000304,-0.00065882,0.00085311,0.00018710,-0.00308759,0.0
 0098622,0.00068486,0.00003517,-0.00000333,0.00007294,0.00027237,-0.000
 17330,0.00002997,-0.07834507,-0.01600559,0.04212934,0.00667367,0.01871
 930,-0.00547340,0.00074794,0.00096891,0.00025382,0.00020605,0.00021507
 ,-0.00017746,0.00365743,-0.01779677,0.01095146,-0.00091858,0.00196960,
 -0.00012344,0.00039262,0.00067631,-0.00130099,-0.00185585,-0.00154846,
 -0.00064824,0.33592500,-0.00018898,-0.00052777,0.00061448,-0.00003523,
 0.00009339,-0.00011555,0.00003430,-0.00004350,0.00005542,0.00000599,-0
 .00007079,-0.00003040,0.00011674,0.00017161,-0.00044564,0.00000556,0.0
 0001990,-0.00002899,-0.00018220,0.00013815,0.00016415,0.00001294,0.000
 03198,0.00003604,0.00006155,0.00019415,-0.00023140,0.00004383,-0.00006
 736,-0.00061543,0.00000265,0.00001518,0.00000860,-0.00003870,0.0000184
 0,0.00001519,0.00004343,0.00003239,-0.00003624,-0.00013797,-0.00013318
 ,-0.00001380,0.00002181,0.00002009,-0.00000818,0.00038608,-0.00041217,
 0.00035411,0.00311642,0.00046481,-0.00032492,0.00002005,0.00005292,-0.
 00009563,-0.00027099,0.00002901,-0.00036014,-0.01628491,-0.49024313,0.
 19911700,0.00216731,-0.02779980,0.01262702,-0.00067080,-0.00092768,-0.
 00036031,-0.00021823,-0.00026184,0.00003876,0.00209270,-0.00053220,-0.
 00018690,0.00070943,-0.00158730,-0.00100468,-0.00156006,0.00111686,0.0
 0069673,-0.00140729,-0.00033119,0.00064616,-0.09209249,0.81312039,-0.0
 0008408,-0.00017652,-0.00036628,0.00004001,-0.00032894,0.00003549,-0.0
 0001237,0.00013372,0.00000927,-0.00003203,-0.00002416,-0.00008745,0.00
 005624,0.00007546,-0.00008419,-0.00007591,-0.00001506,0.00006204,0.000
 18073,-0.00003339,-0.00023849,-0.00006288,0.00003090,-0.00003231,-0.00
 009596,-0.00022755,0.00014260,0.00035438,0.00012222,0.00115222,0.00000
 068,0.00001519,0.00001378,-0.00002680,-0.00002112,0.00003326,0.0000180
 0,-0.00006873,0.00003748,-0.00009274,-0.00008257,0.00007182,-0.0000298
 2,-0.00004040,0.00001024,0.00031223,0.00055726,0.00019717,0.00045877,-
 0.00241219,-0.00046365,-0.00001136,0.00017834,0.00017580,0.00002336,-0
 .00003179,0.00006433,0.04293061,0.19773574,-0.18592445,0.00045075,-0.0
 0593722,0.00947339,-0.00018480,-0.00080918,-0.00016003,-0.00011624,-0.
 00009215,0.00016106,0.00231751,0.02496472,-0.00665268,0.00150834,-0.00
 242603,0.00028414,-0.00068202,-0.00130192,0.00117712,-0.00054519,-0.00
 013385,0.00003761,-0.25582208,-0.16943389,0.49427495,-0.00001715,-0.00
 000835,0.00002872,-0.00003744,-0.00002810,-0.00007556,0.00000116,-0.00
 000633,0.00001885,0.00000758,0.00000427,0.00000852,0.00000300,0.000004
 78,-0.00002669,0.00000537,-0.00000114,-0.00000458,0.00006991,0.0000408
 7,0.00006598,0.00001907,0.00000416,0.00001157,-0.00000486,0.00003371,-
 0.00001355,0.00003648,0.00000484,-0.00006414,-0.00000049,0.00000035,-0
 .00000111,0.00000198,0.00000355,-0.00000330,-0.00000534,-0.00000166,0.
 00000664,-0.00000527,-0.00000888,0.00000331,0.00000673,0.00000944,-0.0
 0000124,-0.00014603,-0.00004656,-0.00007949,-0.00142225,0.00123415,-0.
 00000867,0.00000839,-0.00003275,0.00000996,0.00003487,-0.00000952,0.00
 000307,0.00424083,-0.00371156,0.00064300,0.00869941,0.00218160,0.00604
 849,0.00025014,0.00045188,0.00004187,0.00007386,0.00009859,-0.00002451
 ,-0.00389968,-0.00148868,-0.00443483,0.00080684,-0.00184556,-0.0005001
 5,-0.00001976,-0.00022048,-0.00011102,-0.00012438,-0.00005960,-0.00006
 435,-0.12267033,0.12413527,0.06425357,0.11965688,0.00001269,-0.0001505
 9,0.00005318,-0.00000557,-0.00002254,-0.00012648,0.00001661,0.00001180
 ,0.00006398,0.00000245,-0.00001866,-0.00000614,0.00005158,0.00007448,-
 0.00005341,-0.00000326,0.00000299,-0.00000486,-0.00003223,-0.00000232,
 0.00012079,0.00001139,0.00001553,0.00002366,-0.00002405,0.00003763,-0.
 00003001,0.00005361,-0.00000685,-0.00002829,-0.00000163,-0.00000037,0.
 00000288,-0.00001127,0.00000853,0.00000363,0.00001049,0.00001041,-0.00
 000810,-0.00003428,-0.00002507,-0.00000637,0.00001868,0.00001801,-0.00
 001188,0.00015240,-0.00001951,0.00012880,0.00058731,-0.00001831,-0.000
 09024,0.00000336,0.00001304,0.00001559,-0.00009821,-0.00002355,-0.0000
 4509,0.01666625,-0.01769078,-0.01225714,0.00037252,-0.00088037,0.00481
 362,-0.00017335,-0.00029116,-0.00010530,-0.00006543,-0.00005076,0.0000
 3725,-0.00163706,0.00046752,-0.00116134,0.00067234,-0.00133368,-0.0001
 3961,-0.00020249,0.00025034,-0.00004127,-0.00020480,0.00003230,-0.0000
 7303,0.12122723,-0.23095157,-0.07327482,-0.13355243,0.24471028,-0.0000
 1469,-0.00007979,-0.00000205,0.00000596,0.00001531,-0.00007256,-0.0000
 0034,-0.00000571,0.00003335,0.00001077,0.00000159,0.00001440,-0.000011
 92,-0.00000369,-0.00000818,0.00000695,-0.00000121,-0.00000793,-0.00008
 851,0.00001268,0.00007743,0.00001601,-0.00000200,0.00001059,0.00001227
 ,0.00003924,-0.00000938,0.00007496,0.00000584,-0.00008972,-0.00000358,
 -0.00000260,-0.00000300,0.00000249,0.00000541,-0.00000557,-0.00000506,
 0.00000283,0.00000352,0.00000089,-0.00000216,0.00000341,0.00001387,0.0
 0001588,-0.00000649,-0.00007602,-0.00000430,-0.00014080,-0.00145606,0.
 00114877,0.00039110,0.00000287,-0.00003690,0.00003136,0.00003329,-0.00
 000716,0.00002218,-0.00809938,0.01393636,0.00815306,0.00701778,0.00344
 910,0.00380924,0.00030527,0.00050456,0.00008566,0.00002602,-0.00001457
 ,-0.00006077,-0.00392614,-0.00141312,-0.00224695,0.00037999,-0.0014213
 1,-0.00022272,-0.00040392,0.00008984,0.00033135,-0.00009953,-0.0000508
 2,-0.00007111,0.06531027,-0.07735949,-0.08417704,-0.06939912,0.0790615
 4,0.07861227,-0.00000462,0.00010687,0.00013448,0.00001110,0.00006562,0
 .00005654,-0.00000286,-0.00002022,-0.00003206,-0.00000555,0.00000127,0
 .00000042,-0.00005636,-0.00003990,0.00002236,0.00000800,0.00000375,-0.
 00000508,0.00004178,-0.00002199,-0.00005046,-0.00000575,-0.00000824,-0
 .00000905,0.00003058,-0.00000163,0.00000424,-0.00009457,-0.00002074,-0
 .00012223,0.00000470,-0.00000038,-0.00000163,0.00000381,-0.00000167,-0
 .00000311,0.00000669,0.00001205,-0.00001628,0.00001620,0.00002297,-0.0
 0000249,-0.00000819,-0.00000740,0.00000525,0.00004725,-0.00001074,0.00
 011193,0.00079316,-0.00051423,0.00001197,0.00001137,0.00002534,-0.0000
 4087,-0.00002291,0.00001835,-0.00000163,0.00262052,0.00118948,0.002690
 73,-0.00452289,-0.00093812,-0.00490217,-0.00016914,-0.00025196,-0.0000
 0262,-0.00008220,-0.00001494,0.00006042,0.00694708,0.00164613,0.005204
 39,-0.00023963,0.00104327,-0.00009511,0.00040659,-0.00037351,-0.000196
 53,0.00030816,0.00006727,0.00020227,-0.14068463,-0.01988820,0.14496910
 ,-0.00556950,-0.00381284,0.01036460,0.14021179,0.00003182,-0.00002214,
 0.00005291,0.00001336,0.00000644,-0.00001682,0.00000429,-0.00000418,0.
 00000518,0.00000316,-0.00000070,0.00000162,0.00002655,0.00002014,-0.00
 000789,0.00000088,0.00000143,-0.00000131,-0.00000312,-0.00000421,0.000
 00562,-0.00000176,-0.00000023,-0.00000019,-0.00000404,0.00000924,-0.00
 001342,-0.00001549,-0.00000233,-0.00003060,0.00000103,-0.00000381,-0.0
 0000234,-0.00000179,0.00000028,-0.00000027,0.00000106,0.00000164,0.000
 00049,-0.00000841,-0.00000607,-0.00000385,0.00000102,0.00000167,-0.000
 00151,0.00000186,0.00006550,0.00008710,0.00022147,-0.00018693,-0.00008
 349,0.00000459,0.00002536,-0.00004151,0.00001129,0.00000475,-0.0000148
 4,-0.01716076,-0.00033206,0.02374988,-0.00315367,0.00092657,0.00018575
 ,-0.00003032,-0.00006412,-0.00000792,0.00009168,0.00004229,-0.00005343
 ,0.00194708,-0.00348187,0.00398545,-0.00007413,0.00036163,-0.00012792,
 0.00071401,-0.00035443,-0.00075339,0.00002716,-0.00001262,-0.00004059,
 -0.01718731,-0.06162974,0.03305796,0.01281414,0.00583321,-0.01788413,0
 .02172437,0.05880529,-0.00001146,0.00014305,-0.00003906,-0.00002225,0.
 00001341,0.00001687,-0.00000875,-0.00000710,-0.00000762,-0.00000628,0.
 00000087,0.00000150,-0.00010827,-0.00010485,0.00007118,0.00000918,-0.0
 0000124,-0.00000528,0.00002942,0.00000965,0.00001875,0.00001531,-0.000
 00591,0.00000622,0.00004433,-0.00000749,0.00004396,-0.00002327,-0.0000
 0558,-0.00008657,0.00000339,0.00000213,0.00000493,0.00001153,0.0000017
 1,-0.00000509,-0.00000394,0.00000836,-0.00001336,0.00004410,0.00004709
 ,0.00000624,0.00000318,0.00000361,0.00000245,0.00007467,0.00000102,-0.
 00013700,0.00036481,-0.00055617,0.00038449,-0.00001260,0.00000876,0.00
 000959,0.00000127,0.00003517,0.00004457,0.01070079,0.00031339,-0.00839
 082,-0.00419185,-0.00289932,-0.00235588,-0.00006004,-0.00006108,0.0000
 3348,-0.00006869,-0.00018111,-0.00005085,0.00447205,0.00412713,0.00405
 194,-0.00032668,0.00084431,0.00009708,-0.00035560,0.00078716,0.0002336
 5,0.00035149,0.00011317,0.00035940,0.14376278,0.03627793,-0.22922722,0
 .00366875,0.00313848,-0.00445465,-0.15835739,-0.04204655,0.23938709\\0
 .00009108,0.00007483,0.00007943,0.00027993,0.00010927,0.00035286,0.000
 10095,-0.00005868,-0.00014782,0.00021088,0.00020048,0.00022318,0.00037
 228,0.00062918,-0.00014991,-0.00001761,-0.00005081,-0.00003901,0.00015
 343,-0.00021522,-0.00015398,-0.00002124,-0.00001996,0.00000765,-0.0000
 7359,-0.00010846,-0.00007576,0.00001518,0.00009671,0.00025680,0.000057
 70,-0.00007621,-0.00026758,-0.00011375,-0.00002152,0.00001414,0.000066
 21,-0.00002151,0.00007700,-0.00006626,-0.00014386,-0.00006284,-0.00011
 642,0.00001898,0.00003681,-0.00045718,0.00014700,0.00041481,0.00010742
 ,0.00026485,-0.00012405,-0.00002762,0.00007544,0.00003194,-0.00005711,
 -0.00013705,-0.00016408,-0.00013049,0.00104773,-0.00010913,-0.00030742
 ,0.00012310,0.00027354,0.00002145,-0.00026690,-0.00000529,-0.00006192,
 0.00004660,-0.00003167,-0.00022252,-0.00008261,-0.00030607,0.00015587,
 0.00011622,-0.00013941,0.00013919,-0.00001756,0.00004368,0.00000264,-0
 .00050614,-0.00019218,-0.00038513,-0.00107404,-0.00001126,0.00030501,-
 0.00023560,-0.00007123,-0.00002096,0.00008574,0.00023944\\\@


 THIS CURIOUS WORLD WHICH WE INHABIT IS MORE WONDERFUL THAN IT IS CONVENIENT;
 MORE BEAUTIFUL THAN IT IS USEFUL;
 IT IS MORE TO BE ADMIRED THAN IT IS TO BE USED.

                                                                 -- THOREAU
 Job cpu time:       0 days  0 hours 41 minutes 56.6 seconds.
 File lengths (MBytes):  RWF=    280 Int=      0 D2E=      0 Chk=     12 Scr=      1
 Normal termination of Gaussian 09 at Thu Jul 20 10:53:48 2023.
