# Supplementary material for: An organic proton cage that is ultra-resistant to hydroxide-promoted degradation
Source: Nat Commun. 2024 Apr 22;15:3395. doi: 10.1038/s41467-024-47809-0 (PMC11035699; doi:10.1038/s41467-024-47809-0)
Supplement: Supplementary file 3 — Source Data [file 41467_2024_47809_MOESM3_ESM.zip › Paper/asu-degE1-opt-wb97xd.out]

 Entering Gaussian System, Link 0=g09
 Initial command:
 /opt/software/gaussian/g09.e01/l1.exe "/localscratch/clr426.6582212.0/Gau-45986.inp" -scrdir="/localscratch/clr426.6582212.0/"
 Entering Link 1 = /opt/software/gaussian/g09.e01/l1.exe PID=     45987.
  
 Copyright (c) 1988,1990,1992,1993,1995,1998,2003,2009,2015,
            Gaussian, Inc.  All Rights Reserved.
  
 This is part of the Gaussian(R) 09 program.  It is based on
 the Gaussian(R) 03 system (copyright 2003, Gaussian, Inc.),
 the Gaussian(R) 98 system (copyright 1998, Gaussian, Inc.),
 the Gaussian(R) 94 system (copyright 1995, Gaussian, Inc.),
 the Gaussian 92(TM) system (copyright 1992, Gaussian, Inc.),
 the Gaussian 90(TM) system (copyright 1990, Gaussian, Inc.),
 the Gaussian 88(TM) system (copyright 1988, Gaussian, Inc.),
 the Gaussian 86(TM) system (copyright 1986, Carnegie Mellon
 University), and the Gaussian 82(TM) system (copyright 1983,
 Carnegie Mellon University). Gaussian is a federally registered
 trademark of Gaussian, Inc.
  
 This software contains proprietary and confidential information,
 including trade secrets, belonging to Gaussian, Inc.
  
 This software is provided under written license and may be
 used, copied, transmitted, or stored only in accord with that
 written license.
  
 The following legend is applicable only to US Government
 contracts under FAR:
  
                    RESTRICTED RIGHTS LEGEND
  
 Use, reproduction and disclosure by the US Government is
 subject to restrictions as set forth in subparagraphs (a)
 and (c) of the Commercial Computer Software - Restricted
 Rights clause in FAR 52.227-19.
  
 Gaussian, Inc.
 340 Quinnipiac St., Bldg. 40, Wallingford CT 06492
  
  
 ---------------------------------------------------------------
 Warning -- This program may not be used in any manner that
 competes with the business of Gaussian, Inc. or will provide
 assistance to any competitor of Gaussian, Inc.  The licensee
 of this program is prohibited from giving any competitor of
 Gaussian, Inc. access to this program.  By using this program,
 the user acknowledges that Gaussian, Inc. is engaged in the
 business of creating and licensing software in the field of
 computational chemistry and represents and warrants to the
 licensee that it is not a competitor of Gaussian, Inc. and that
 it will not use this program in any manner prohibited above.
 ---------------------------------------------------------------
  

 Cite this work as:
 Gaussian 09, Revision E.01,
 M. J. Frisch, G. W. Trucks, H. B. Schlegel, G. E. Scuseria, 
 M. A. Robb, J. R. Cheeseman, G. Scalmani, V. Barone, B. Mennucci, 
 G. A. Petersson, H. Nakatsuji, M. Caricato, X. Li, H. P. Hratchian, 
 A. F. Izmaylov, J. Bloino, G. Zheng, J. L. Sonnenberg, M. Hada, 
 M. Ehara, K. Toyota, R. Fukuda, J. Hasegawa, M. Ishida, T. Nakajima, 
 Y. Honda, O. Kitao, H. Nakai, T. Vreven, J. A. Montgomery, Jr., 
 J. E. Peralta, F. Ogliaro, M. Bearpark, J. J. Heyd, E. Brothers, 
 K. N. Kudin, V. N. Staroverov, T. Keith, R. Kobayashi, J. Normand, 
 K. Raghavachari, A. Rendell, J. C. Burant, S. S. Iyengar, J. Tomasi, 
 M. Cossi, N. Rega, J. M. Millam, M. Klene, J. E. Knox, J. B. Cross, 
 V. Bakken, C. Adamo, J. Jaramillo, R. Gomperts, R. E. Stratmann, 
 O. Yazyev, A. J. Austin, R. Cammi, C. Pomelli, J. W. Ochterski, 
 R. L. Martin, K. Morokuma, V. G. Zakrzewski, G. A. Voth, 
 P. Salvador, J. J. Dannenberg, S. Dapprich, A. D. Daniels, 
 O. Farkas, J. B. Foresman, J. V. Ortiz, J. Cioslowski, 
 and D. J. Fox, Gaussian, Inc., Wallingford CT, 2013.
 
 ******************************************
 Gaussian 09:  EM64L-G09RevE.01 30-Nov-2015
                 5-Jul-2023 
 ******************************************
 %chk=asu-degE1-opt-wb97xd.chk
 %mem=10GB
 ----------------------------
 # opt freq wb97xd/6-31g(d,p)
 ----------------------------
 1/14=-1,18=20,19=15,26=3,38=1/1,3;
 2/9=110,12=2,17=6,18=5,40=1/2;
 3/5=1,6=6,7=101,11=2,16=1,25=1,30=1,71=1,74=-58/1,2,3;
 4//1;
 5/5=2,38=5/2;
 6/7=2,8=2,9=2,10=2,28=1/1;
 7//1,2,3,16;
 1/14=-1,18=20,19=15,26=3/3(2);
 2/9=110/2;
 99//99;
 2/9=110/2;
 3/5=1,6=6,7=101,11=2,16=1,25=1,30=1,71=1,74=-58/1,2,3;
 4/5=5,16=3,69=1/1;
 5/5=2,38=5/2;
 7//1,2,3,16;
 1/14=-1,18=20,19=15,26=3/3(-5);
 2/9=110/2;
 6/7=2,8=2,9=2,10=2,19=2,28=1/1;
 99/9=1/99;
 -------------------
 Title Card Required
 -------------------
 Symbolic Z-matrix:
 Charge =  0 Multiplicity = 1
 C                     0.77811  -1.00297   4.16232 
 C                     0.49238   0.03543   5.24385 
 C                     1.61191   0.05681   6.28449 
 C                     2.95947   0.24688   5.58885 
 C                     3.15066  -0.79805   4.49274 
 H                     1.44061   0.84527   7.02447 
 H                     0.41507   1.01986   4.76744 
 H                    -0.47257  -0.18215   5.71379 
 H                     0.74001  -2.01834   4.60969 
 H                    -0.00021  -0.9589    3.3935 
 H                     3.00166   1.24562   5.13786 
 H                     3.78354   0.17686   6.30671 
 H                     4.09526  -0.61651   3.97017 
 H                     3.22946  -1.80553   4.95381 
 H                     1.61852  -0.89746   6.82867 
 C                     2.30449  -1.65139   2.40245 
 C                     3.27437  -1.10422   1.34427 
 H                     1.34179  -1.85284   1.91838 
 H                     2.67376  -2.62998   2.76536 
 C                     3.05067   1.24031   0.19615 
 C                     3.19543  -0.25344   0.07017 
 H                     3.7348   -2.02399   0.96599 
 H                     4.05065  -0.60133   1.93231 
 H                     3.60714   1.6657    1.03155 
 H                     4.10486  -0.43645  -0.51939 
 H                     2.37645  -0.63139  -0.55975 
 N                     2.06418  -0.75522   3.52425 
 C                     2.32827   2.04522  -0.54514 
 H                     2.28923   3.10851  -0.32945 
 H                     1.78253   1.68608  -1.41107 
 

 GradGradGradGradGradGradGradGradGradGradGradGradGradGradGradGradGradGrad
 Berny optimization.
 Initialization pass.
                           ----------------------------
                           !    Initial Parameters    !
                           ! (Angstroms and Degrees)  !
 --------------------------                            --------------------------
 ! Name  Definition              Value          Derivative Info.                !
 --------------------------------------------------------------------------------
 ! R1    R(1,2)                  1.5263         estimate D2E/DX2                !
 ! R2    R(1,9)                  1.1102         estimate D2E/DX2                !
 ! R3    R(1,10)                 1.0949         estimate D2E/DX2                !
 ! R4    R(1,27)                 1.4569         estimate D2E/DX2                !
 ! R5    R(2,3)                  1.5286         estimate D2E/DX2                !
 ! R6    R(2,7)                  1.0964         estimate D2E/DX2                !
 ! R7    R(2,8)                  1.0951         estimate D2E/DX2                !
 ! R8    R(3,4)                  1.5284         estimate D2E/DX2                !
 ! R9    R(3,6)                  1.0948         estimate D2E/DX2                !
 ! R10   R(3,15)                 1.0985         estimate D2E/DX2                !
 ! R11   R(4,5)                  1.5264         estimate D2E/DX2                !
 ! R12   R(4,11)                 1.0967         estimate D2E/DX2                !
 ! R13   R(4,12)                 1.0951         estimate D2E/DX2                !
 ! R14   R(5,13)                 1.0947         estimate D2E/DX2                !
 ! R15   R(5,14)                 1.1108         estimate D2E/DX2                !
 ! R16   R(5,27)                 1.4561         estimate D2E/DX2                !
 ! R17   R(16,17)                1.5362         estimate D2E/DX2                !
 ! R18   R(16,18)                1.0962         estimate D2E/DX2                !
 ! R19   R(16,19)                1.1071         estimate D2E/DX2                !
 ! R20   R(16,27)                1.4558         estimate D2E/DX2                !
 ! R21   R(17,21)                1.5341         estimate D2E/DX2                !
 ! R22   R(17,22)                1.0959         estimate D2E/DX2                !
 ! R23   R(17,23)                1.096          estimate D2E/DX2                !
 ! R24   R(20,21)                1.506          estimate D2E/DX2                !
 ! R25   R(20,24)                1.0902         estimate D2E/DX2                !
 ! R26   R(20,28)                1.3112         estimate D2E/DX2                !
 ! R27   R(21,25)                1.0992         estimate D2E/DX2                !
 ! R28   R(21,26)                1.1002         estimate D2E/DX2                !
 ! R29   R(28,29)                1.0856         estimate D2E/DX2                !
 ! R30   R(28,30)                1.0847         estimate D2E/DX2                !
 ! A1    A(2,1,9)              109.2842         estimate D2E/DX2                !
 ! A2    A(2,1,10)             109.7006         estimate D2E/DX2                !
 ! A3    A(2,1,27)             111.094          estimate D2E/DX2                !
 ! A4    A(9,1,10)             107.1798         estimate D2E/DX2                !
 ! A5    A(9,1,27)             111.242          estimate D2E/DX2                !
 ! A6    A(10,1,27)            108.2484         estimate D2E/DX2                !
 ! A7    A(1,2,3)              110.7812         estimate D2E/DX2                !
 ! A8    A(1,2,7)              108.4313         estimate D2E/DX2                !
 ! A9    A(1,2,8)              109.5025         estimate D2E/DX2                !
 ! A10   A(3,2,7)              109.5664         estimate D2E/DX2                !
 ! A11   A(3,2,8)              110.8523         estimate D2E/DX2                !
 ! A12   A(7,2,8)              107.621          estimate D2E/DX2                !
 ! A13   A(2,3,4)              109.7318         estimate D2E/DX2                !
 ! A14   A(2,3,6)              110.8315         estimate D2E/DX2                !
 ! A15   A(2,3,15)             109.2377         estimate D2E/DX2                !
 ! A16   A(4,3,6)              110.8562         estimate D2E/DX2                !
 ! A17   A(4,3,15)             109.1582         estimate D2E/DX2                !
 ! A18   A(6,3,15)             106.9609         estimate D2E/DX2                !
 ! A19   A(3,4,5)              110.6186         estimate D2E/DX2                !
 ! A20   A(3,4,11)             109.5328         estimate D2E/DX2                !
 ! A21   A(3,4,12)             110.9262         estimate D2E/DX2                !
 ! A22   A(5,4,11)             108.8635         estimate D2E/DX2                !
 ! A23   A(5,4,12)             109.4323         estimate D2E/DX2                !
 ! A24   A(11,4,12)            107.3885         estimate D2E/DX2                !
 ! A25   A(4,5,13)             109.7164         estimate D2E/DX2                !
 ! A26   A(4,5,14)             109.3734         estimate D2E/DX2                !
 ! A27   A(4,5,27)             111.3478         estimate D2E/DX2                !
 ! A28   A(13,5,14)            106.6999         estimate D2E/DX2                !
 ! A29   A(13,5,27)            108.7514         estimate D2E/DX2                !
 ! A30   A(14,5,27)            110.8363         estimate D2E/DX2                !
 ! A31   A(17,16,18)           108.4055         estimate D2E/DX2                !
 ! A32   A(17,16,19)           109.2722         estimate D2E/DX2                !
 ! A33   A(17,16,27)           114.5674         estimate D2E/DX2                !
 ! A34   A(18,16,19)           105.9762         estimate D2E/DX2                !
 ! A35   A(18,16,27)           107.9644         estimate D2E/DX2                !
 ! A36   A(19,16,27)           110.2792         estimate D2E/DX2                !
 ! A37   A(16,17,21)           137.49           estimate D2E/DX2                !
 ! A38   A(16,17,22)           101.7756         estimate D2E/DX2                !
 ! A39   A(16,17,23)           103.9473         estimate D2E/DX2                !
 ! A40   A(21,17,22)           101.5597         estimate D2E/DX2                !
 ! A41   A(21,17,23)           103.1541         estimate D2E/DX2                !
 ! A42   A(22,17,23)           105.8256         estimate D2E/DX2                !
 ! A43   A(21,20,24)           113.7063         estimate D2E/DX2                !
 ! A44   A(21,20,28)           127.9184         estimate D2E/DX2                !
 ! A45   A(24,20,28)           118.3537         estimate D2E/DX2                !
 ! A46   A(17,21,20)           119.048          estimate D2E/DX2                !
 ! A47   A(17,21,25)           108.0936         estimate D2E/DX2                !
 ! A48   A(17,21,26)           108.8638         estimate D2E/DX2                !
 ! A49   A(20,21,25)           106.8303         estimate D2E/DX2                !
 ! A50   A(20,21,26)           108.486          estimate D2E/DX2                !
 ! A51   A(25,21,26)           104.5727         estimate D2E/DX2                !
 ! A52   A(1,27,5)             111.2457         estimate D2E/DX2                !
 ! A53   A(1,27,16)            112.2426         estimate D2E/DX2                !
 ! A54   A(5,27,16)            111.7928         estimate D2E/DX2                !
 ! A55   A(20,28,29)           120.579          estimate D2E/DX2                !
 ! A56   A(20,28,30)           121.6849         estimate D2E/DX2                !
 ! A57   A(29,28,30)           117.6958         estimate D2E/DX2                !
 ! D1    D(9,1,2,3)             66.3808         estimate D2E/DX2                !
 ! D2    D(9,1,2,7)           -173.3516         estimate D2E/DX2                !
 ! D3    D(9,1,2,8)            -56.1876         estimate D2E/DX2                !
 ! D4    D(10,1,2,3)          -176.3827         estimate D2E/DX2                !
 ! D5    D(10,1,2,7)           -56.115          estimate D2E/DX2                !
 ! D6    D(10,1,2,8)            61.049          estimate D2E/DX2                !
 ! D7    D(27,1,2,3)           -56.7383         estimate D2E/DX2                !
 ! D8    D(27,1,2,7)            63.5294         estimate D2E/DX2                !
 ! D9    D(27,1,2,8)          -179.3066         estimate D2E/DX2                !
 ! D10   D(2,1,27,5)            59.448          estimate D2E/DX2                !
 ! D11   D(2,1,27,16)         -174.4414         estimate D2E/DX2                !
 ! D12   D(9,1,27,5)           -62.5387         estimate D2E/DX2                !
 ! D13   D(9,1,27,16)           63.5719         estimate D2E/DX2                !
 ! D14   D(10,1,27,5)          179.9547         estimate D2E/DX2                !
 ! D15   D(10,1,27,16)         -53.9347         estimate D2E/DX2                !
 ! D16   D(1,2,3,4)             53.5588         estimate D2E/DX2                !
 ! D17   D(1,2,3,6)            176.3216         estimate D2E/DX2                !
 ! D18   D(1,2,3,15)           -66.0739         estimate D2E/DX2                !
 ! D19   D(7,2,3,4)            -66.0299         estimate D2E/DX2                !
 ! D20   D(7,2,3,6)             56.7328         estimate D2E/DX2                !
 ! D21   D(7,2,3,15)           174.3373         estimate D2E/DX2                !
 ! D22   D(8,2,3,4)            175.3386         estimate D2E/DX2                !
 ! D23   D(8,2,3,6)            -61.8986         estimate D2E/DX2                !
 ! D24   D(8,2,3,15)            55.7059         estimate D2E/DX2                !
 ! D25   D(2,3,4,5)            -53.3739         estimate D2E/DX2                !
 ! D26   D(2,3,4,11)            66.627          estimate D2E/DX2                !
 ! D27   D(2,3,4,12)          -175.0041         estimate D2E/DX2                !
 ! D28   D(6,3,4,5)           -176.1221         estimate D2E/DX2                !
 ! D29   D(6,3,4,11)           -56.1211         estimate D2E/DX2                !
 ! D30   D(6,3,4,12)            62.2478         estimate D2E/DX2                !
 ! D31   D(15,3,4,5)            66.3075         estimate D2E/DX2                !
 ! D32   D(15,3,4,11)         -173.6916         estimate D2E/DX2                !
 ! D33   D(15,3,4,12)          -55.3227         estimate D2E/DX2                !
 ! D34   D(3,4,5,13)           177.0593         estimate D2E/DX2                !
 ! D35   D(3,4,5,14)           -66.2231         estimate D2E/DX2                !
 ! D36   D(3,4,5,27)            56.6145         estimate D2E/DX2                !
 ! D37   D(11,4,5,13)           56.6579         estimate D2E/DX2                !
 ! D38   D(11,4,5,14)          173.3755         estimate D2E/DX2                !
 ! D39   D(11,4,5,27)          -63.7869         estimate D2E/DX2                !
 ! D40   D(12,4,5,13)          -60.4342         estimate D2E/DX2                !
 ! D41   D(12,4,5,14)           56.2834         estimate D2E/DX2                !
 ! D42   D(12,4,5,27)          179.121          estimate D2E/DX2                !
 ! D43   D(4,5,27,1)           -59.5008         estimate D2E/DX2                !
 ! D44   D(4,5,27,16)          174.1404         estimate D2E/DX2                !
 ! D45   D(13,5,27,1)          179.488          estimate D2E/DX2                !
 ! D46   D(13,5,27,16)          53.1292         estimate D2E/DX2                !
 ! D47   D(14,5,27,1)           62.4935         estimate D2E/DX2                !
 ! D48   D(14,5,27,16)         -63.8653         estimate D2E/DX2                !
 ! D49   D(18,16,17,21)         32.1607         estimate D2E/DX2                !
 ! D50   D(18,16,17,22)        -89.8687         estimate D2E/DX2                !
 ! D51   D(18,16,17,23)        160.3271         estimate D2E/DX2                !
 ! D52   D(19,16,17,21)        147.2257         estimate D2E/DX2                !
 ! D53   D(19,16,17,22)         25.1964         estimate D2E/DX2                !
 ! D54   D(19,16,17,23)        -84.6079         estimate D2E/DX2                !
 ! D55   D(27,16,17,21)        -88.4719         estimate D2E/DX2                !
 ! D56   D(27,16,17,22)        149.4987         estimate D2E/DX2                !
 ! D57   D(27,16,17,23)         39.6945         estimate D2E/DX2                !
 ! D58   D(17,16,27,1)         154.8875         estimate D2E/DX2                !
 ! D59   D(17,16,27,5)         -79.2992         estimate D2E/DX2                !
 ! D60   D(18,16,27,1)          34.0115         estimate D2E/DX2                !
 ! D61   D(18,16,27,5)         159.8248         estimate D2E/DX2                !
 ! D62   D(19,16,27,1)         -81.3461         estimate D2E/DX2                !
 ! D63   D(19,16,27,5)          44.4672         estimate D2E/DX2                !
 ! D64   D(16,17,21,20)         77.9876         estimate D2E/DX2                !
 ! D65   D(16,17,21,25)       -160.0142         estimate D2E/DX2                !
 ! D66   D(16,17,21,26)        -46.9754         estimate D2E/DX2                !
 ! D67   D(22,17,21,20)       -159.9119         estimate D2E/DX2                !
 ! D68   D(22,17,21,25)        -37.9136         estimate D2E/DX2                !
 ! D69   D(22,17,21,26)         75.1251         estimate D2E/DX2                !
 ! D70   D(23,17,21,20)        -50.421          estimate D2E/DX2                !
 ! D71   D(23,17,21,25)         71.5773         estimate D2E/DX2                !
 ! D72   D(23,17,21,26)       -175.384          estimate D2E/DX2                !
 ! D73   D(24,20,21,17)         36.7328         estimate D2E/DX2                !
 ! D74   D(24,20,21,25)        -85.8938         estimate D2E/DX2                !
 ! D75   D(24,20,21,26)        161.8778         estimate D2E/DX2                !
 ! D76   D(28,20,21,17)       -141.53           estimate D2E/DX2                !
 ! D77   D(28,20,21,25)         95.8434         estimate D2E/DX2                !
 ! D78   D(28,20,21,26)        -16.3851         estimate D2E/DX2                !
 ! D79   D(21,20,28,29)        178.2713         estimate D2E/DX2                !
 ! D80   D(21,20,28,30)         -4.0938         estimate D2E/DX2                !
 ! D81   D(24,20,28,29)          0.0788         estimate D2E/DX2                !
 ! D82   D(24,20,28,30)        177.7137         estimate D2E/DX2                !
 --------------------------------------------------------------------------------
 Trust Radius=3.00D-01 FncErr=1.00D-07 GrdErr=1.00D-06
 Number of steps in this run=    179 maximum allowed number of steps=    180.
 GradGradGradGradGradGradGradGradGradGradGradGradGradGradGradGradGradGrad

                          Input orientation:                          
 ---------------------------------------------------------------------
 Center     Atomic      Atomic             Coordinates (Angstroms)
 Number     Number       Type             X           Y           Z
 ---------------------------------------------------------------------
      1          6           0        0.778106   -1.002970    4.162316
      2          6           0        0.492381    0.035432    5.243845
      3          6           0        1.611906    0.056813    6.284486
      4          6           0        2.959470    0.246877    5.588854
      5          6           0        3.150663   -0.798053    4.492745
      6          1           0        1.440613    0.845272    7.024470
      7          1           0        0.415065    1.019862    4.767439
      8          1           0       -0.472574   -0.182148    5.713788
      9          1           0        0.740006   -2.018342    4.609694
     10          1           0       -0.000213   -0.958900    3.393495
     11          1           0        3.001659    1.245623    5.137857
     12          1           0        3.783539    0.176860    6.306709
     13          1           0        4.095265   -0.616511    3.970165
     14          1           0        3.229462   -1.805527    4.953812
     15          1           0        1.618520   -0.897457    6.828670
     16          6           0        2.304494   -1.651393    2.402451
     17          6           0        3.274374   -1.104222    1.344271
     18          1           0        1.341790   -1.852839    1.918381
     19          1           0        2.673763   -2.629976    2.765359
     20          6           0        3.050666    1.240314    0.196149
     21          6           0        3.195434   -0.253442    0.070172
     22          1           0        3.734796   -2.023987    0.965993
     23          1           0        4.050652   -0.601326    1.932306
     24          1           0        3.607144    1.665703    1.031546
     25          1           0        4.104864   -0.436446   -0.519394
     26          1           0        2.376455   -0.631391   -0.559748
     27          7           0        2.064177   -0.755222    3.524249
     28          6           0        2.328269    2.045224   -0.545139
     29          1           0        2.289229    3.108515   -0.329455
     30          1           0        1.782534    1.686077   -1.411071
 ---------------------------------------------------------------------
                    Distance matrix (angstroms):
                    1          2          3          4          5
     1  C    0.000000
     2  C    1.526310   0.000000
     3  C    2.514352   1.528635   0.000000
     4  C    2.890584   2.500054   1.528384   0.000000
     5  C    2.404204   2.885361   2.511753   1.526397   0.000000
     6  H    3.470856   2.173847   1.094799   2.173936   3.469066
     7  H    2.142386   1.096376   2.159010   2.783204   3.296022
     8  H    2.155230   1.095137   2.174362   3.461011   3.872741
     9  H    1.110216   2.163666   2.805602   3.319035   2.704450
    10  H    1.094901   2.157578   3.462431   3.877270   3.340994
    11  H    3.309386   2.787879   2.158574   1.096664   2.148251
    12  H    3.875957   3.461416   2.175062   1.095129   2.154403
    13  H    3.345118   3.876604   3.460711   2.157689   1.094678
    14  H    2.698093   3.311323   2.802765   2.165303   1.110764
    15  H    2.797655   2.156418   1.098549   2.155178   2.795333
    16  C    2.418148   3.768641   4.297423   3.766376   2.411124
    17  C    3.766030   4.923919   5.340181   4.465548   3.165744
    18  H    2.464804   3.917368   4.773112   4.527479   3.318424
    19  H    2.862193   4.243315   4.553090   4.041044   2.562662
    20  C    5.091889   5.785827   6.366990   5.484205   4.756645
    21  C    4.811539   5.844385   6.420399   5.546337   4.456204
    22  H    4.472245   5.749303   6.092845   5.208532   3.779167
    23  H    3.980429   4.902351   5.032107   3.909025   2.721127
    24  H    4.992693   5.486619   5.844902   4.816804   4.272980
    25  H    5.771193   6.818183   7.262984   6.252164   5.114958
    26  H    4.999068   6.138085   6.921106   6.238315   5.114182
    27  N    1.456876   2.460221   2.912535   2.463402   1.456114
    28  C    5.818472   6.397037   7.149177   6.423265   5.843015
    29  H    6.274058   6.613182   7.315454   6.607918   6.265536
    30  H    6.269170   6.976893   7.867987   7.242612   6.549635
                    6          7          8          9         10
     6  H    0.000000
     7  H    2.485240   0.000000
     8  H    2.536486   1.768702   0.000000
     9  H    3.810810   3.059599   2.461906   0.000000
    10  H    4.302906   2.444520   2.492033   1.774678   0.000000
    11  H    2.481221   2.622717   3.800068   4.005932   4.112658
    12  H    2.539933   3.798239   4.312184   4.118478   4.908517
    13  H    4.302646   4.105756   4.908568   3.692138   4.150026
    14  H    3.809769   3.992290   4.113148   2.522122   3.685399
    15  H    1.762695   3.061550   2.475338   2.636669   3.797960
    16  C    5.323785   4.037166   4.564618   2.730238   2.602574
    17  C    6.279162   4.940188   5.829453   4.233394   3.865664
    18  H    5.775960   4.150705   4.526393   2.762734   2.185420
    19  H    5.633652   4.736175   4.958279   2.741365   3.215151
    20  C    7.026685   5.281258   6.699325   5.952930   4.936338
    21  C    7.255952   5.605004   6.731253   5.454471   4.664151
    22  H    7.085271   5.893778   6.605747   4.716499   4.580117
    23  H    5.902126   4.887097   5.910574   4.487396   4.321162
    24  H    6.425115   4.956145   6.479355   5.881820   5.047808
    25  H    8.102526   6.609542   7.737581   6.334999   5.695201
    26  H    7.783104   5.912073   6.904784   5.596851   4.624278
    27  N    3.898970   2.723236   3.399647   2.127697   2.078531
    28  C    7.715361   5.738920   7.209721   6.753329   5.473521
    29  H    7.740971   5.818358   7.414634   7.285599   5.970408
    30  H    8.484234   6.363003   7.703207   7.145572   5.766971
                   11         12         13         14         15
    11  H    0.000000
    12  H    1.766297   0.000000
    13  H    2.454999   2.487176   0.000000
    14  H    3.065172   2.463167   1.769444   0.000000
    15  H    3.060182   2.472632   3.792657   2.633404   0.000000
    16  C    4.044896   4.557775   2.595298   2.718228   4.542070
    17  C    4.470731   5.150360   2.794109   3.677313   5.732647
    18  H    4.766618   5.416570   3.649650   3.574826   5.010017
    19  H    4.555933   4.653073   2.743404   2.403714   4.541548
    20  C    4.941954   6.245557   4.333842   5.651944   7.114172
    21  C    5.288305   6.278966   4.018888   5.124457   6.969843
    22  H    5.350914   5.776621   3.337061   4.025641   6.333931
    23  H    3.845408   4.451104   2.038404   3.354691   5.475157
    24  H    4.171914   5.484078   3.752632   5.251309   6.643121
    25  H    6.004240   6.861128   4.493179   5.709351   7.771003
    26  H    6.031315   7.055593   4.845064   5.701365   7.431957
    27  N    2.736052   3.401039   2.084082   2.122423   3.337370
    28  C    5.778343   7.249580   5.531282   6.773396   7.970958
    29  H    5.819744   7.407174   5.968611   7.276314   8.230213
    30  H    6.675981   8.114548   6.293516   7.402475   8.636833
                   16         17         18         19         20
    16  C    0.000000
    17  C    1.536166   0.000000
    18  H    1.096222   2.150560   0.000000
    19  H    1.107107   2.169827   1.759393   0.000000
    20  C    3.713019   2.620130   3.931149   4.660691   0.000000
    21  C    2.861392   1.534075   3.067563   3.630989   1.506033
    22  H    2.061068   1.095924   2.581242   2.175025   3.422916
    23  H    2.091111   1.096037   2.984026   2.589444   2.721370
    24  H    3.818298   2.807315   4.277668   4.725480   1.090189
    25  H    3.640687   2.146832   3.947593   4.201098   2.105910
    26  H    3.133721   2.157572   2.950185   3.890896   2.128196
    27  N    1.455784   2.517674   2.074950   2.112395   4.003945
    28  C    4.727983   3.792624   4.715608   5.739012   1.311200
    29  H    5.488193   4.638860   5.528602   6.531157   2.084759
    30  H    5.094516   4.195625   4.878876   6.071669   2.095237
                   21         22         23         24         25
    21  C    0.000000
    22  H    2.056267   0.000000
    23  H    2.078452   1.748568   0.000000
    24  H    2.185603   3.692479   2.479413   0.000000
    25  H    1.099155   2.205359   2.457836   2.659355   0.000000
    26  H    1.100169   2.472306   3.002361   3.053433   1.739836
    27  N    3.669083   3.308384   2.550303   3.801998   4.540602
    28  C    2.532676   4.562928   4.013547   2.065307   3.052153
    29  H    3.504806   5.487296   4.688400   2.381371   3.987399
    30  H    2.819948   4.819370   4.642709   3.048934   3.270077
                   26         27         28         29         30
    26  H    0.000000
    27  N    4.097790   0.000000
    28  C    2.677088   4.946934   0.000000
    29  H    3.748005   5.461698   1.085648   0.000000
    30  H    2.539321   5.513315   1.084736   1.857408   0.000000
 Stoichiometry    C10H19N
 Framework group  C1[X(C10H19N)]
 Deg. of freedom    84
 Full point group                 C1      NOp   1
 Largest Abelian subgroup         C1      NOp   1
 Largest concise Abelian subgroup C1      NOp   1
                         Standard orientation:                         
 ---------------------------------------------------------------------
 Center     Atomic      Atomic             Coordinates (Angstroms)
 Number     Number       Type             X           Y           Z
 ---------------------------------------------------------------------
      1          6           0       -1.566135   -0.104713   -1.343984
      2          6           0       -2.497746    1.048310   -0.980305
      3          6           0       -3.258951    0.744249    0.309982
      4          6           0       -2.271517    0.377504    1.417425
      5          6           0       -1.347005   -0.748461    0.962045
      6          1           0       -3.878393    1.596796    0.606701
      7          1           0       -1.893301    1.953030   -0.845514
      8          1           0       -3.191081    1.233042   -1.807641
      9          1           0       -2.172213   -0.998615   -1.601255
     10          1           0       -0.983555    0.157836   -2.233072
     11          1           0       -1.663820    1.254199    1.671948
     12          1           0       -2.799560    0.070262    2.326314
     13          1           0       -0.613218   -0.963426    1.745413
     14          1           0       -1.940151   -1.676327    0.816999
     15          1           0       -3.938731   -0.101499    0.138463
     16          6           0        0.346443   -1.398717   -0.626325
     17          6           0        1.661671   -1.325462    0.164003
     18          1           0        0.575197   -1.274912   -1.691241
     19          1           0       -0.085729   -2.412776   -0.523377
     20          6           0        3.105835    0.842521    0.445646
     21          6           0        3.012164   -0.607056    0.048042
     22          1           0        1.972478   -2.376283    0.178893
     23          1           0        1.342787   -1.093560    1.186663
     24          1           0        2.489262    1.101593    1.306595
     25          1           0        3.743034   -1.153079    0.661090
     26          1           0        3.382885   -0.710742   -0.982583
     27          7           0       -0.637716   -0.391068   -0.258385
     28          6           0        3.798940    1.793523   -0.132666
     29          1           0        3.757826    2.812081    0.240805
     30          1           0        4.458105    1.589668   -0.969683
 ---------------------------------------------------------------------
 Rotational constants (GHZ):      1.8056084      0.5043898      0.4767801
 Standard basis: 6-31G(d,p) (6D, 7F)
 There are   260 symmetry adapted cartesian basis functions of A   symmetry.
 There are   260 symmetry adapted basis functions of A   symmetry.
   260 basis functions,   441 primitive gaussians,   260 cartesian basis functions
    43 alpha electrons       43 beta electrons
       nuclear repulsion energy       633.4581984555 Hartrees.
 NAtoms=   30 NActive=   30 NUniq=   30 SFac= 1.00D+00 NAtFMM=   60 NAOKFM=F Big=F
 Integral buffers will be    131072 words long.
 Raffenetti 2 integral format.
 Two-electron integral symmetry is turned on.
 Nuclear repulsion after empirical dispersion term =      633.4371343015 Hartrees.
 One-electron integrals computed using PRISM.
 NBasis=   260 RedAO= T EigKep=  3.21D-03  NBF=   260
 NBsUse=   260 1.00D-06 EigRej= -1.00D+00 NBFU=   260
 ExpMin= 1.61D-01 ExpMax= 4.17D+03 ExpMxC= 6.27D+02 IAcc=1 IRadAn=         1 AccDes= 0.00D+00
 Harris functional with IExCor= 4639 and IRadAn=       1 diagonalized for initial guess.
 HarFok:  IExCor= 4639 AccDes= 0.00D+00 IRadAn=         1 IDoV= 1 UseB2=F ITyADJ=14
 ICtDFT=  3500011 ScaDFX=  1.000000  1.000000  1.000000  1.000000
 FoFCou: FMM=F IPFlag=           0 FMFlag=      100000 FMFlg1=           0
         NFxFlg=           0 DoJE=T BraDBF=F KetDBF=T FulRan=T
         wScrn=  0.000000 ICntrl=     500 IOpCl=  0 I1Cent=   200000004 NGrid=           0
         NMat0=    1 NMatS0=      1 NMatT0=    0 NMatD0=    1 NMtDS0=    0 NMtDT0=    0
 Petite list used in FoFCou.
 Keep R1 ints in memory in canonical form, NReq=1160393381.
 Requested convergence on RMS density matrix=1.00D-08 within 128 cycles.
 Requested convergence on MAX density matrix=1.00D-06.
 Requested convergence on             energy=1.00D-06.
 No special actions if energy rises.
 Integral accuracy reduced to 1.0D-05 until final iterations.
 Initial convergence to 1.0D-05 achieved.  Increase integral accuracy.
 SCF Done:  E(RwB97XD) =  -447.101739828     A.U. after   14 cycles
            NFock= 14  Conv=0.39D-08     -V/T= 2.0096

 **********************************************************************

            Population analysis using the SCF density.

 **********************************************************************

 Orbital symmetries:
       Occupied  (A) (A) (A) (A) (A) (A) (A) (A) (A) (A) (A) (A)
                 (A) (A) (A) (A) (A) (A) (A) (A) (A) (A) (A) (A)
                 (A) (A) (A) (A) (A) (A) (A) (A) (A) (A) (A) (A)
                 (A) (A) (A) (A) (A) (A) (A)
       Virtual   (A) (A) (A) (A) (A) (A) (A) (A) (A) (A) (A) (A)
                 (A) (A) (A) (A) (A) (A) (A) (A) (A) (A) (A) (A)
                 (A) (A) (A) (A) (A) (A) (A) (A) (A) (A) (A) (A)
                 (A) (A) (A) (A) (A) (A) (A) (A) (A) (A) (A) (A)
                 (A) (A) (A) (A) (A) (A) (A) (A) (A) (A) (A) (A)
                 (A) (A) (A) (A) (A) (A) (A) (A) (A) (A) (A) (A)
                 (A) (A) (A) (A) (A) (A) (A) (A) (A) (A) (A) (A)
                 (A) (A) (A) (A) (A) (A) (A) (A) (A) (A) (A) (A)
                 (A) (A) (A) (A) (A) (A) (A) (A) (A) (A) (A) (A)
                 (A) (A) (A) (A) (A) (A) (A) (A) (A) (A) (A) (A)
                 (A) (A) (A) (A) (A) (A) (A) (A) (A) (A) (A) (A)
                 (A) (A) (A) (A) (A) (A) (A) (A) (A) (A) (A) (A)
                 (A) (A) (A) (A) (A) (A) (A) (A) (A) (A) (A) (A)
                 (A) (A) (A) (A) (A) (A) (A) (A) (A) (A) (A) (A)
                 (A) (A) (A) (A) (A) (A) (A) (A) (A) (A) (A) (A)
                 (A) (A) (A) (A) (A) (A) (A) (A) (A) (A) (A) (A)
                 (A) (A) (A) (A) (A) (A) (A) (A) (A) (A) (A) (A)
                 (A) (A) (A) (A) (A) (A) (A) (A) (A) (A) (A) (A)
                 (A)
 The electronic state is 1-A.
 Alpha  occ. eigenvalues --  -14.43179 -10.31707 -10.31083 -10.31029 -10.29713
 Alpha  occ. eigenvalues --  -10.28963 -10.28937 -10.28666 -10.28582 -10.28485
 Alpha  occ. eigenvalues --  -10.27720  -1.02318  -0.90279  -0.88634  -0.84583
 Alpha  occ. eigenvalues --   -0.83847  -0.77906  -0.72091  -0.71215  -0.66893
 Alpha  occ. eigenvalues --   -0.63811  -0.63436  -0.58025  -0.54683  -0.54322
 Alpha  occ. eigenvalues --   -0.53348  -0.52292  -0.51866  -0.50251  -0.49437
 Alpha  occ. eigenvalues --   -0.48501  -0.46632  -0.45208  -0.44335  -0.43835
 Alpha  occ. eigenvalues --   -0.42104  -0.40052  -0.39765  -0.39507  -0.38390
 Alpha  occ. eigenvalues --   -0.36806  -0.32929  -0.28462
 Alpha virt. eigenvalues --    0.10710   0.16282   0.17868   0.18618   0.19787
 Alpha virt. eigenvalues --    0.21105   0.21815   0.22479   0.22793   0.23861
 Alpha virt. eigenvalues --    0.24560   0.25076   0.25647   0.26302   0.26631
 Alpha virt. eigenvalues --    0.27136   0.27448   0.27981   0.29016   0.29240
 Alpha virt. eigenvalues --    0.30035   0.32072   0.32812   0.33572   0.35463
 Alpha virt. eigenvalues --    0.36385   0.37293   0.37750   0.40709   0.42824
 Alpha virt. eigenvalues --    0.45744   0.57998   0.58937   0.59725   0.61814
 Alpha virt. eigenvalues --    0.62509   0.63268   0.63738   0.63799   0.64320
 Alpha virt. eigenvalues --    0.67128   0.68269   0.70164   0.71554   0.73486
 Alpha virt. eigenvalues --    0.73884   0.75806   0.77342   0.78652   0.79181
 Alpha virt. eigenvalues --    0.79941   0.81997   0.84339   0.85966   0.88509
 Alpha virt. eigenvalues --    0.88903   0.89910   0.90770   0.91676   0.92181
 Alpha virt. eigenvalues --    0.93448   0.94049   0.94817   0.95784   0.96738
 Alpha virt. eigenvalues --    0.97594   0.98067   0.98272   0.99236   1.00210
 Alpha virt. eigenvalues --    1.01442   1.02625   1.03072   1.03831   1.04255
 Alpha virt. eigenvalues --    1.05096   1.05768   1.06097   1.09153   1.12062
 Alpha virt. eigenvalues --    1.17162   1.21187   1.25166   1.25998   1.28178
 Alpha virt. eigenvalues --    1.31379   1.34079   1.36846   1.39353   1.42860
 Alpha virt. eigenvalues --    1.46865   1.49262   1.50894   1.52627   1.56978
 Alpha virt. eigenvalues --    1.58401   1.60208   1.64364   1.68873   1.70621
 Alpha virt. eigenvalues --    1.71407   1.74943   1.77827   1.80314   1.83764
 Alpha virt. eigenvalues --    1.84748   1.88555   1.90395   1.91015   1.93202
 Alpha virt. eigenvalues --    1.93740   1.95635   1.95919   1.98276   1.99708
 Alpha virt. eigenvalues --    2.00181   2.00533   2.03447   2.04268   2.05852
 Alpha virt. eigenvalues --    2.07719   2.09476   2.10732   2.12125   2.13754
 Alpha virt. eigenvalues --    2.14745   2.20412   2.20621   2.21237   2.22325
 Alpha virt. eigenvalues --    2.23656   2.25420   2.25782   2.26998   2.28460
 Alpha virt. eigenvalues --    2.29351   2.31197   2.33239   2.33333   2.35301
 Alpha virt. eigenvalues --    2.37639   2.38874   2.40160   2.42339   2.44836
 Alpha virt. eigenvalues --    2.45056   2.45726   2.48404   2.49186   2.50109
 Alpha virt. eigenvalues --    2.52691   2.55614   2.56442   2.58600   2.59042
 Alpha virt. eigenvalues --    2.60059   2.63958   2.66177   2.67795   2.68714
 Alpha virt. eigenvalues --    2.71646   2.72643   2.74624   2.75435   2.76847
 Alpha virt. eigenvalues --    2.77443   2.81225   2.83560   2.83843   2.86484
 Alpha virt. eigenvalues --    2.87484   2.87880   2.90845   2.91924   2.94361
 Alpha virt. eigenvalues --    2.95142   2.96874   2.98305   2.98598   2.99312
 Alpha virt. eigenvalues --    3.00731   3.02859   3.04096   3.05774   3.11620
 Alpha virt. eigenvalues --    3.12580   3.14705   3.31068   3.32978   3.37495
 Alpha virt. eigenvalues --    3.39322   3.40182   3.42607   3.43532   3.43770
 Alpha virt. eigenvalues --    3.47605   3.50173   3.56219   3.56979   3.57230
 Alpha virt. eigenvalues --    3.57618   3.59979   3.61806   3.67287   3.69417
 Alpha virt. eigenvalues --    3.79108   4.21879   4.29002   4.39831   4.43980
 Alpha virt. eigenvalues --    4.51602   4.57435   4.70044   4.75235   4.82607
 Alpha virt. eigenvalues --    4.83701   4.84496
          Condensed to atoms (all electrons):
               1          2          3          4          5          6
     1  C    4.841534   0.368805  -0.041175  -0.014750  -0.047642   0.004632
     2  C    0.368805   4.976661   0.367185  -0.048552  -0.014184  -0.033548
     3  C   -0.041175   0.367185   4.967215   0.368088  -0.041688   0.394237
     4  C   -0.014750  -0.048552   0.368088   4.969832   0.369200  -0.033646
     5  C   -0.047642  -0.014184  -0.041688   0.369200   4.853128   0.004669
     6  H    0.004632  -0.033548   0.394237  -0.033646   0.004669   0.595503
     7  H   -0.038051   0.387910  -0.041033  -0.004308  -0.000740  -0.004507
     8  H   -0.033291   0.384830  -0.034322   0.005025  -0.000046  -0.002798
     9  H    0.365390  -0.047857  -0.010434   0.000114  -0.008819  -0.000118
    10  H    0.397905  -0.027930   0.004716  -0.000049   0.005369  -0.000130
    11  H   -0.000669  -0.004403  -0.040820   0.387797  -0.038063  -0.004566
    12  H   -0.000035   0.005020  -0.034599   0.385175  -0.033474  -0.002641
    13  H    0.005531  -0.000042   0.004731  -0.027638   0.396834  -0.000131
    14  H   -0.008672  -0.000068  -0.010319  -0.045828   0.364818  -0.000112
    15  H   -0.004261  -0.041413   0.387845  -0.041474  -0.004395  -0.033320
    16  C   -0.043855   0.004886   0.000293   0.005028  -0.044474   0.000012
    17  C    0.004976  -0.000249  -0.000001   0.000084  -0.006235  -0.000000
    18  H   -0.006143   0.000398   0.000004  -0.000247   0.005320  -0.000000
    19  H   -0.003438  -0.000201  -0.000155   0.000083  -0.010012  -0.000001
    20  C   -0.000022  -0.000001   0.000000  -0.000005   0.000000  -0.000000
    21  C    0.000007   0.000000   0.000000   0.000003   0.000171  -0.000000
    22  H   -0.000196   0.000003  -0.000000  -0.000001  -0.000086   0.000000
    23  H    0.000148   0.000005  -0.000005  -0.000371  -0.000441  -0.000000
    24  H   -0.000002  -0.000001  -0.000000  -0.000007   0.000008  -0.000000
    25  H    0.000002  -0.000000   0.000000  -0.000000  -0.000002  -0.000000
    26  H   -0.000004   0.000000  -0.000000  -0.000000  -0.000002   0.000000
    27  N    0.307701  -0.048587  -0.011283  -0.048072   0.308598  -0.000069
    28  C    0.000001  -0.000000   0.000000  -0.000000  -0.000000  -0.000000
    29  H   -0.000000   0.000000  -0.000000   0.000000  -0.000000   0.000000
    30  H   -0.000000  -0.000000   0.000000  -0.000000   0.000000  -0.000000
               7          8          9         10         11         12
     1  C   -0.038051  -0.033291   0.365390   0.397905  -0.000669  -0.000035
     2  C    0.387910   0.384830  -0.047857  -0.027930  -0.004403   0.005020
     3  C   -0.041033  -0.034322  -0.010434   0.004716  -0.040820  -0.034599
     4  C   -0.004308   0.005025   0.000114  -0.000049   0.387797   0.385175
     5  C   -0.000740  -0.000046  -0.008819   0.005369  -0.038063  -0.033474
     6  H   -0.004507  -0.002798  -0.000118  -0.000130  -0.004566  -0.002641
     7  H    0.592473  -0.029696   0.006409  -0.005737   0.004667   0.000011
     8  H   -0.029696   0.601778  -0.000846  -0.002711   0.000004  -0.000136
     9  H    0.006409  -0.000846   0.697517  -0.043495   0.000284   0.000065
    10  H   -0.005737  -0.002711  -0.043495   0.597188  -0.000048   0.000010
    11  H    0.004667   0.000004   0.000284  -0.000048   0.594829  -0.030025
    12  H    0.000011  -0.000136   0.000065   0.000010  -0.030025   0.602381
    13  H   -0.000059   0.000010  -0.000367  -0.000188  -0.005630  -0.002959
    14  H    0.000305   0.000058   0.014327  -0.000302   0.006302  -0.000869
    15  H    0.005549  -0.004190   0.005572  -0.000069   0.005576  -0.004261
    16  C   -0.000154  -0.000148  -0.006054  -0.006835  -0.000174  -0.000154
    17  C    0.000007   0.000002  -0.000220   0.000163   0.000033  -0.000005
    18  H   -0.000007  -0.000019  -0.000592   0.005605   0.000002   0.000004
    19  H    0.000019   0.000016   0.007799  -0.000679   0.000038   0.000020
    20  C    0.000003   0.000000   0.000001  -0.000003   0.000003   0.000000
    21  C   -0.000001   0.000000  -0.000000   0.000008  -0.000005  -0.000000
    22  H    0.000000  -0.000000   0.000037  -0.000022   0.000001   0.000000
    23  H    0.000000   0.000000  -0.000001   0.000004   0.000053   0.000019
    24  H    0.000002   0.000000   0.000000  -0.000001   0.000049  -0.000000
    25  H   -0.000000   0.000000  -0.000000   0.000000   0.000000  -0.000000
    26  H    0.000000  -0.000000   0.000000   0.000000   0.000000   0.000000
    27  N    0.001973   0.003840  -0.056677  -0.041119   0.001822   0.003789
    28  C    0.000000  -0.000000  -0.000000   0.000002   0.000000  -0.000000
    29  H   -0.000000  -0.000000  -0.000000   0.000000  -0.000000   0.000000
    30  H    0.000000   0.000000   0.000000  -0.000000   0.000000  -0.000000
              13         14         15         16         17         18
     1  C    0.005531  -0.008672  -0.004261  -0.043855   0.004976  -0.006143
     2  C   -0.000042  -0.000068  -0.041413   0.004886  -0.000249   0.000398
     3  C    0.004731  -0.010319   0.387845   0.000293  -0.000001   0.000004
     4  C   -0.027638  -0.045828  -0.041474   0.005028   0.000084  -0.000247
     5  C    0.396834   0.364818  -0.004395  -0.044474  -0.006235   0.005320
     6  H   -0.000131  -0.000112  -0.033320   0.000012  -0.000000  -0.000000
     7  H   -0.000059   0.000305   0.005549  -0.000154   0.000007  -0.000007
     8  H    0.000010   0.000058  -0.004190  -0.000148   0.000002  -0.000019
     9  H   -0.000367   0.014327   0.005572  -0.006054  -0.000220  -0.000592
    10  H   -0.000188  -0.000302  -0.000069  -0.006835   0.000163   0.005605
    11  H   -0.005630   0.006302   0.005576  -0.000174   0.000033   0.000002
    12  H   -0.002959  -0.000869  -0.004261  -0.000154  -0.000005   0.000004
    13  H    0.603104  -0.044675  -0.000071  -0.003812   0.000151   0.000058
    14  H   -0.044675   0.694405   0.005617  -0.009398  -0.000597  -0.000056
    15  H   -0.000071   0.005617   0.616389  -0.000072   0.000000   0.000000
    16  C   -0.003812  -0.009398  -0.000072   4.847612   0.359341   0.388038
    17  C    0.000151  -0.000597   0.000000   0.359341   5.001914  -0.043089
    18  H    0.000058  -0.000056   0.000000   0.388038  -0.043089   0.611648
    19  H   -0.002026   0.015061   0.000014   0.378322  -0.047421  -0.037461
    20  C   -0.000038   0.000002   0.000000   0.000188  -0.037681  -0.000021
    21  C    0.000113  -0.000007  -0.000000  -0.018813   0.351654  -0.004591
    22  H   -0.000387   0.000157   0.000000  -0.045055   0.371854   0.001609
    23  H    0.005584   0.000148   0.000000  -0.047192   0.384515   0.006152
    24  H    0.000007   0.000002   0.000000  -0.000240  -0.004752   0.000035
    25  H    0.000010  -0.000000   0.000000   0.003188  -0.034655  -0.000062
    26  H    0.000001   0.000000   0.000000  -0.004072  -0.041702   0.002880
    27  N   -0.042790  -0.057978  -0.000989   0.294866  -0.047742  -0.039240
    28  C    0.000000  -0.000000  -0.000000   0.000145   0.002554  -0.000005
    29  H   -0.000000  -0.000000  -0.000000  -0.000003  -0.000148   0.000001
    30  H    0.000000   0.000000   0.000000  -0.000001   0.000106  -0.000000
              19         20         21         22         23         24
     1  C   -0.003438  -0.000022   0.000007  -0.000196   0.000148  -0.000002
     2  C   -0.000201  -0.000001   0.000000   0.000003   0.000005  -0.000001
     3  C   -0.000155   0.000000   0.000000  -0.000000  -0.000005  -0.000000
     4  C    0.000083  -0.000005   0.000003  -0.000001  -0.000371  -0.000007
     5  C   -0.010012   0.000000   0.000171  -0.000086  -0.000441   0.000008
     6  H   -0.000001  -0.000000  -0.000000   0.000000  -0.000000  -0.000000
     7  H    0.000019   0.000003  -0.000001   0.000000   0.000000   0.000002
     8  H    0.000016   0.000000   0.000000  -0.000000   0.000000   0.000000
     9  H    0.007799   0.000001  -0.000000   0.000037  -0.000001   0.000000
    10  H   -0.000679  -0.000003   0.000008  -0.000022   0.000004  -0.000001
    11  H    0.000038   0.000003  -0.000005   0.000001   0.000053   0.000049
    12  H    0.000020   0.000000  -0.000000   0.000000   0.000019  -0.000000
    13  H   -0.002026  -0.000038   0.000113  -0.000387   0.005584   0.000007
    14  H    0.015061   0.000002  -0.000007   0.000157   0.000148   0.000002
    15  H    0.000014   0.000000  -0.000000   0.000000   0.000000   0.000000
    16  C    0.378322   0.000188  -0.018813  -0.045055  -0.047192  -0.000240
    17  C   -0.047421  -0.037681   0.351654   0.371854   0.384515  -0.004752
    18  H   -0.037461  -0.000021  -0.004591   0.001609   0.006152   0.000035
    19  H    0.661869   0.000001   0.002908  -0.005271  -0.000924   0.000002
    20  C    0.000001   4.777577   0.383097   0.005043  -0.007468   0.388659
    21  C    0.002908   0.383097   4.969393  -0.042886  -0.050809  -0.054668
    22  H   -0.005271   0.005043  -0.042886   0.642122  -0.026858   0.000088
    23  H   -0.000924  -0.007468  -0.050809  -0.026858   0.633098   0.005317
    24  H    0.000002   0.388659  -0.054668   0.000088   0.005317   0.598266
    25  H   -0.000119  -0.043837   0.392887  -0.010912  -0.002985   0.000707
    26  H   -0.000041  -0.041848   0.383033  -0.000703   0.006378   0.004959
    27  N   -0.053146   0.001134  -0.000074   0.004617  -0.008222   0.000337
    28  C    0.000001   0.673810  -0.042874  -0.000163   0.000162  -0.041489
    29  H   -0.000000  -0.025870   0.004239   0.000003   0.000005  -0.008622
    30  H    0.000000  -0.040506  -0.009250  -0.000002   0.000011   0.005470
              25         26         27         28         29         30
     1  C    0.000002  -0.000004   0.307701   0.000001  -0.000000  -0.000000
     2  C   -0.000000   0.000000  -0.048587  -0.000000   0.000000  -0.000000
     3  C    0.000000  -0.000000  -0.011283   0.000000  -0.000000   0.000000
     4  C   -0.000000  -0.000000  -0.048072  -0.000000   0.000000  -0.000000
     5  C   -0.000002  -0.000002   0.308598  -0.000000  -0.000000   0.000000
     6  H   -0.000000   0.000000  -0.000069  -0.000000   0.000000  -0.000000
     7  H   -0.000000   0.000000   0.001973   0.000000  -0.000000   0.000000
     8  H    0.000000  -0.000000   0.003840  -0.000000  -0.000000   0.000000
     9  H   -0.000000   0.000000  -0.056677  -0.000000  -0.000000   0.000000
    10  H    0.000000   0.000000  -0.041119   0.000002   0.000000  -0.000000
    11  H    0.000000   0.000000   0.001822   0.000000  -0.000000   0.000000
    12  H   -0.000000   0.000000   0.003789  -0.000000   0.000000  -0.000000
    13  H    0.000010   0.000001  -0.042790   0.000000  -0.000000   0.000000
    14  H   -0.000000   0.000000  -0.057978  -0.000000  -0.000000   0.000000
    15  H    0.000000   0.000000  -0.000989  -0.000000  -0.000000   0.000000
    16  C    0.003188  -0.004072   0.294866   0.000145  -0.000003  -0.000001
    17  C   -0.034655  -0.041702  -0.047742   0.002554  -0.000148   0.000106
    18  H   -0.000062   0.002880  -0.039240  -0.000005   0.000001  -0.000000
    19  H   -0.000119  -0.000041  -0.053146   0.000001  -0.000000   0.000000
    20  C   -0.043837  -0.041848   0.001134   0.673810  -0.025870  -0.040506
    21  C    0.392887   0.383033  -0.000074  -0.042874   0.004239  -0.009250
    22  H   -0.010912  -0.000703   0.004617  -0.000163   0.000003  -0.000002
    23  H   -0.002985   0.006378  -0.008222   0.000162   0.000005   0.000011
    24  H    0.000707   0.004959   0.000337  -0.041489  -0.008622   0.005470
    25  H    0.592124  -0.032400  -0.000068  -0.002367  -0.000212   0.000446
    26  H   -0.032400   0.609209  -0.000049  -0.004832   0.000077   0.004661
    27  N   -0.000068  -0.000049   6.964464  -0.000034  -0.000000   0.000000
    28  C   -0.002367  -0.004832  -0.000034   4.936164   0.385113   0.392504
    29  H   -0.000212   0.000077  -0.000000   0.385113   0.563906  -0.037668
    30  H    0.000446   0.004661   0.000000   0.392504  -0.037668   0.572971
 Mulliken charges:
               1
     1  C   -0.054426
     2  C   -0.228667
     3  C   -0.228482
     4  C   -0.225481
     5  C   -0.057811
     6  H    0.116532
     7  H    0.124965
     8  H    0.112640
     9  H    0.077962
    10  H    0.118348
    11  H    0.122943
    12  H    0.112664
    13  H    0.114677
    14  H    0.077677
    15  H    0.107952
    16  C   -0.051413
    17  C   -0.212857
    18  H    0.109779
    19  H    0.094741
    20  C   -0.032218
    21  C   -0.263535
    22  H    0.107010
    23  H    0.103677
    24  H    0.105872
    25  H    0.138255
    26  H    0.114454
    27  N   -0.437002
    28  C   -0.298691
    29  H    0.119179
    30  H    0.111256
 Sum of Mulliken charges =  -0.00000
 Mulliken charges with hydrogens summed into heavy atoms:
               1
     1  C    0.141885
     2  C    0.008938
     3  C   -0.003997
     4  C    0.010125
     5  C    0.134544
    16  C    0.153106
    17  C   -0.002171
    20  C    0.073654
    21  C   -0.010826
    27  N   -0.437002
    28  C   -0.068255
 Electronic spatial extent (au):  <R**2>=           2619.1143
 Charge=             -0.0000 electrons
 Dipole moment (field-independent basis, Debye):
    X=             -0.4839    Y=             -0.7028    Z=             -0.0359  Tot=              0.8540
 Quadrupole moment (field-independent basis, Debye-Ang):
   XX=            -70.0082   YY=            -69.4172   ZZ=            -68.5625
   XY=             -1.6352   XZ=             -0.8692   YZ=              0.3511
 Traceless Quadrupole moment (field-independent basis, Debye-Ang):
   XX=             -0.6789   YY=             -0.0879   ZZ=              0.7668
   XY=             -1.6352   XZ=             -0.8692   YZ=              0.3511
 Octapole moment (field-independent basis, Debye-Ang**2):
  XXX=             -9.7287  YYY=              4.1058  ZZZ=             -1.7468  XYY=              2.3350
  XXY=             -2.4004  XXZ=             -6.6973  XZZ=             -1.3742  YZZ=              0.0913
  YYZ=              1.2322  XYZ=             -0.0084
 Hexadecapole moment (field-independent basis, Debye-Ang**3):
 XXXX=          -2647.6603 YYYY=           -572.6570 ZZZZ=           -411.1750 XXXY=            -22.4245
 XXXZ=            -37.8993 YYYX=              7.8206 YYYZ=              7.2194 ZZZX=             -3.7573
 ZZZY=             -2.1544 XXYY=           -518.1360 XXZZ=           -498.5173 YYZZ=           -170.8600
 XXYZ=            -10.1982 YYXZ=              1.4774 ZZXY=             -2.8787
 N-N= 6.334371343015D+02 E-N=-2.301451228461D+03  KE= 4.428386512588D+02
 Calling FoFJK, ICntrl=      2127 FMM=F ISym2X=0 I1Cent= 0 IOpClX= 0 NMat=1 NMatS=1 NMatT=0.
 ***** Axes restored to original set *****
 -------------------------------------------------------------------
 Center     Atomic                   Forces (Hartrees/Bohr)
 Number     Number              X              Y              Z
 -------------------------------------------------------------------
      1        6           0.000423203   -0.000059160    0.000394412
      2        6          -0.000086472   -0.000013497    0.000010584
      3        6           0.000140643   -0.000223636   -0.000230569
      4        6           0.000488525    0.000227812    0.000260956
      5        6           0.000255636    0.000926773    0.000116081
      6        1           0.000019433    0.000076003   -0.000009482
      7        1          -0.000097898   -0.000061582    0.000200807
      8        1           0.000002412    0.000051285    0.000095695
      9        1          -0.000337645   -0.000201314    0.000228874
     10        1          -0.000107683   -0.000264093    0.000001157
     11        1           0.000041031   -0.000353612   -0.000380320
     12        1          -0.000043979   -0.000110986    0.000133839
     13        1          -0.000005757   -0.000148651    0.000792572
     14        1          -0.000230882   -0.000173383    0.000149144
     15        1          -0.000152174    0.000011292    0.000151089
     16        6          -0.024143219    0.015024083   -0.013479056
     17        6           0.045409236   -0.012939497    0.009963436
     18        1          -0.002392580   -0.001396684    0.001933030
     19        1           0.002908085    0.001891223   -0.003175665
     20        6           0.010227184   -0.015499380    0.027934237
     21        6          -0.034025934    0.003843523   -0.014109895
     22        1           0.005958100   -0.000473975    0.001532578
     23        1           0.007173315   -0.004375073    0.000769629
     24        1           0.000431296    0.001592195    0.001175709
     25        1           0.001420551   -0.003587830    0.006396024
     26        1           0.000421515    0.001468371   -0.002432257
     27        7          -0.001403767    0.003348629   -0.002612231
     28        6          -0.008618316    0.011392940   -0.013165545
     29        1           0.000273853    0.000190052   -0.002563671
     30        1          -0.003947711   -0.000161826   -0.000081161
 -------------------------------------------------------------------
 Cartesian Forces:  Max     0.045409236 RMS     0.008465398

 GradGradGradGradGradGradGradGradGradGradGradGradGradGradGradGradGradGrad
 Berny optimization.
 FormGI is forming the generalized inverse of G from B-inverse, IUseBI=4.
 Internal  Forces:  Max     0.065100541 RMS     0.006518074
 Search for a local minimum.
 Step number   1 out of a maximum of  179
 All quantities printed in internal units (Hartrees-Bohrs-Radians)
 Mixed Optimization -- RFO/linear search
 Second derivative matrix not updated -- first step.
 ITU=  0
     Eigenvalues ---    0.00288   0.00315   0.00626   0.00671   0.00686
     Eigenvalues ---    0.00954   0.01143   0.01615   0.01768   0.01987
     Eigenvalues ---    0.02335   0.03224   0.03263   0.03268   0.03404
     Eigenvalues ---    0.03928   0.04054   0.04399   0.04431   0.04568
     Eigenvalues ---    0.04973   0.05094   0.05257   0.05425   0.05668
     Eigenvalues ---    0.05951   0.06143   0.06751   0.07874   0.08003
     Eigenvalues ---    0.08021   0.08609   0.08877   0.09270   0.09369
     Eigenvalues ---    0.09764   0.10440   0.11965   0.12343   0.12430
     Eigenvalues ---    0.13097   0.13522   0.14572   0.14900   0.15882
     Eigenvalues ---    0.15996   0.16000   0.16000   0.17798   0.21143
     Eigenvalues ---    0.21961   0.21995   0.22001   0.22332   0.28314
     Eigenvalues ---    0.28567   0.28737   0.28861   0.29050   0.29762
     Eigenvalues ---    0.31753   0.32519   0.32577   0.32908   0.33663
     Eigenvalues ---    0.33776   0.33843   0.34054   0.34086   0.34103
     Eigenvalues ---    0.34124   0.34137   0.34226   0.34227   0.34252
     Eigenvalues ---    0.34264   0.34278   0.34791   0.35320   0.35428
     Eigenvalues ---    0.36023   0.36300   0.37497   0.64176
 RFO step:  Lambda=-2.86278277D-02 EMin= 2.87536901D-03
 Linear search not attempted -- first point.
 Maximum step size (   0.300) exceeded in Quadratic search.
    -- Step size scaled by   0.911
 Iteration  1 RMS(Cart)=  0.16559702 RMS(Int)=  0.00534330
 Iteration  2 RMS(Cart)=  0.03122811 RMS(Int)=  0.00070241
 Iteration  3 RMS(Cart)=  0.00027719 RMS(Int)=  0.00069357
 Iteration  4 RMS(Cart)=  0.00000021 RMS(Int)=  0.00069357
 Variable       Old X    -DE/DX   Delta X   Delta X   Delta X     New X
                                 (Linear)    (Quad)   (Total)
    R1        2.88431   0.00023   0.00000   0.00059   0.00059   2.88489
    R2        2.09800   0.00029   0.00000   0.00075   0.00075   2.09875
    R3        2.06906   0.00007   0.00000   0.00016   0.00016   2.06922
    R4        2.75310   0.00067   0.00000   0.00149   0.00149   2.75459
    R5        2.88870  -0.00010   0.00000  -0.00029  -0.00029   2.88841
    R6        2.07185  -0.00014   0.00000  -0.00035  -0.00035   2.07151
    R7        2.06951   0.00003   0.00000   0.00008   0.00008   2.06959
    R8        2.88823  -0.00001   0.00000   0.00000   0.00000   2.88823
    R9        2.06887   0.00004   0.00000   0.00010   0.00010   2.06898
   R10        2.07596   0.00007   0.00000   0.00017   0.00017   2.07612
   R11        2.88447  -0.00038   0.00000  -0.00101  -0.00101   2.88347
   R12        2.07239  -0.00017   0.00000  -0.00041  -0.00041   2.07199
   R13        2.06949   0.00006   0.00000   0.00015   0.00015   2.06964
   R14        2.06864  -0.00041   0.00000  -0.00100  -0.00100   2.06764
   R15        2.09904   0.00020   0.00000   0.00052   0.00052   2.09956
   R16        2.75166   0.00112   0.00000   0.00255   0.00255   2.75421
   R17        2.90293  -0.00161   0.00000  -0.00462  -0.00462   2.89831
   R18        2.07156   0.00150   0.00000   0.00370   0.00370   2.07526
   R19        2.09213  -0.00174   0.00000  -0.00444  -0.00444   2.08769
   R20        2.75103   0.00148   0.00000   0.00334   0.00334   2.75437
   R21        2.89898  -0.00129   0.00000  -0.00369  -0.00369   2.89529
   R22        2.07100   0.00237   0.00000   0.00583   0.00583   2.07683
   R23        2.07121   0.00349   0.00000   0.00859   0.00859   2.07980
   R24        2.84599  -0.00118   0.00000  -0.00310  -0.00310   2.84289
   R25        2.06016   0.00174   0.00000   0.00422   0.00422   2.06438
   R26        2.47781   0.02273   0.00000   0.03088   0.03088   2.50869
   R27        2.07710  -0.00166   0.00000  -0.00412  -0.00412   2.07298
   R28        2.07902   0.00057   0.00000   0.00142   0.00142   2.08044
   R29        2.05158  -0.00033   0.00000  -0.00079  -0.00079   2.05079
   R30        2.04985   0.00210   0.00000   0.00500   0.00500   2.05486
    A1        1.90737  -0.00020   0.00000  -0.00112  -0.00113   1.90624
    A2        1.91464   0.00005   0.00000   0.00009   0.00009   1.91473
    A3        1.93896   0.00008   0.00000   0.00058   0.00058   1.93953
    A4        1.87064  -0.00011   0.00000  -0.00139  -0.00139   1.86925
    A5        1.94154   0.00026   0.00000   0.00189   0.00189   1.94343
    A6        1.88929  -0.00008   0.00000  -0.00011  -0.00011   1.88918
    A7        1.93350  -0.00000   0.00000  -0.00008  -0.00009   1.93341
    A8        1.89248   0.00002   0.00000   0.00049   0.00049   1.89298
    A9        1.91118   0.00013   0.00000   0.00079   0.00079   1.91197
   A10        1.91229   0.00004   0.00000   0.00012   0.00012   1.91241
   A11        1.93474  -0.00014   0.00000  -0.00082  -0.00082   1.93392
   A12        1.87834  -0.00004   0.00000  -0.00048  -0.00048   1.87786
   A13        1.91518   0.00034   0.00000   0.00108   0.00108   1.91626
   A14        1.93437  -0.00006   0.00000   0.00000   0.00000   1.93438
   A15        1.90656  -0.00019   0.00000  -0.00092  -0.00092   1.90564
   A16        1.93481  -0.00009   0.00000  -0.00011  -0.00011   1.93470
   A17        1.90517  -0.00003   0.00000   0.00026   0.00026   1.90543
   A18        1.86682   0.00003   0.00000  -0.00038  -0.00038   1.86644
   A19        1.93066  -0.00015   0.00000  -0.00059  -0.00059   1.93007
   A20        1.91171   0.00042   0.00000   0.00234   0.00234   1.91405
   A21        1.93603  -0.00020   0.00000  -0.00106  -0.00106   1.93497
   A22        1.90003  -0.00038   0.00000  -0.00287  -0.00287   1.89715
   A23        1.90995   0.00023   0.00000   0.00095   0.00095   1.91090
   A24        1.87428   0.00009   0.00000   0.00125   0.00125   1.87553
   A25        1.91491  -0.00048   0.00000  -0.00247  -0.00248   1.91243
   A26        1.90893  -0.00011   0.00000  -0.00104  -0.00104   1.90789
   A27        1.94339   0.00043   0.00000   0.00181   0.00181   1.94520
   A28        1.86226   0.00005   0.00000  -0.00040  -0.00040   1.86186
   A29        1.89807   0.00035   0.00000   0.00350   0.00350   1.90157
   A30        1.93446  -0.00025   0.00000  -0.00150  -0.00150   1.93296
   A31        1.89203   0.00426   0.00000   0.02435   0.02443   1.91647
   A32        1.90716  -0.00397   0.00000  -0.02675  -0.02665   1.88051
   A33        1.99958  -0.00227   0.00000  -0.00913  -0.00916   1.99042
   A34        1.84963  -0.00007   0.00000   0.00241   0.00258   1.85221
   A35        1.88433  -0.00201   0.00000  -0.01031  -0.01028   1.87406
   A36        1.92473   0.00429   0.00000   0.02081   0.02065   1.94538
   A37        2.39965  -0.06510   0.00000  -0.23616  -0.23398   2.16568
   A38        1.77632   0.01937   0.00000   0.07753   0.08046   1.85678
   A39        1.81422   0.02051   0.00000   0.06669   0.06513   1.87935
   A40        1.77255   0.01886   0.00000   0.07416   0.07722   1.84977
   A41        1.80038   0.02183   0.00000   0.07252   0.07071   1.87109
   A42        1.84700  -0.00949   0.00000  -0.03031  -0.03580   1.81120
   A43        1.98455   0.00487   0.00000   0.01926   0.01920   2.00375
   A44        2.23260  -0.00750   0.00000  -0.02739  -0.02744   2.20516
   A45        2.06566   0.00266   0.00000   0.00863   0.00857   2.07423
   A46        2.07778  -0.01467   0.00000  -0.05744  -0.05759   2.02018
   A47        1.88659  -0.00273   0.00000  -0.03030  -0.03022   1.85637
   A48        1.90003   0.00792   0.00000   0.03701   0.03738   1.93741
   A49        1.86454   0.00938   0.00000   0.03804   0.03658   1.90112
   A50        1.89344   0.00232   0.00000   0.00797   0.00824   1.90168
   A51        1.82514  -0.00078   0.00000   0.01244   0.01239   1.83753
   A52        1.94160  -0.00071   0.00000  -0.00401  -0.00401   1.93760
   A53        1.95900   0.00007   0.00000  -0.00018  -0.00018   1.95882
   A54        1.95115   0.00053   0.00000   0.00195   0.00195   1.95310
   A55        2.10450   0.00172   0.00000   0.00842   0.00838   2.11288
   A56        2.12380   0.00039   0.00000   0.00203   0.00198   2.12578
   A57        2.05418  -0.00206   0.00000  -0.00983  -0.00987   2.04431
    D1        1.15856   0.00006   0.00000   0.00047   0.00047   1.15903
    D2       -3.02556   0.00012   0.00000   0.00087   0.00087  -3.02468
    D3       -0.98066   0.00015   0.00000   0.00102   0.00102  -0.97964
    D4       -3.07846  -0.00016   0.00000  -0.00182  -0.00182  -3.08028
    D5       -0.97939  -0.00010   0.00000  -0.00142  -0.00142  -0.98081
    D6        1.06551  -0.00007   0.00000  -0.00127  -0.00127   1.06424
    D7       -0.99027  -0.00018   0.00000  -0.00154  -0.00154  -0.99181
    D8        1.10880  -0.00012   0.00000  -0.00113  -0.00113   1.10767
    D9       -3.12949  -0.00009   0.00000  -0.00098  -0.00098  -3.13047
   D10        1.03756  -0.00006   0.00000   0.00185   0.00185   1.03941
   D11       -3.04458   0.00014   0.00000   0.00115   0.00115  -3.04343
   D12       -1.09151  -0.00004   0.00000   0.00157   0.00156  -1.08994
   D13        1.10954   0.00016   0.00000   0.00086   0.00086   1.11040
   D14        3.14080  -0.00000   0.00000   0.00225   0.00224  -3.14014
   D15       -0.94134   0.00019   0.00000   0.00154   0.00154  -0.93980
   D16        0.93478  -0.00009   0.00000  -0.00162  -0.00162   0.93316
   D17        3.07739  -0.00001   0.00000  -0.00101  -0.00102   3.07638
   D18       -1.15321  -0.00013   0.00000  -0.00203  -0.00203  -1.15524
   D19       -1.15244  -0.00013   0.00000  -0.00225  -0.00225  -1.15469
   D20        0.99017  -0.00006   0.00000  -0.00165  -0.00165   0.98853
   D21        3.04276  -0.00018   0.00000  -0.00267  -0.00267   3.04009
   D22        3.06024  -0.00002   0.00000  -0.00123  -0.00123   3.05900
   D23       -1.08033   0.00005   0.00000  -0.00063  -0.00063  -1.08096
   D24        0.97225  -0.00007   0.00000  -0.00165  -0.00165   0.97060
   D25       -0.93155   0.00021   0.00000   0.00224   0.00224  -0.92931
   D26        1.16286  -0.00009   0.00000  -0.00020  -0.00020   1.16266
   D27       -3.05440   0.00015   0.00000   0.00216   0.00216  -3.05224
   D28       -3.07391   0.00012   0.00000   0.00157   0.00157  -3.07234
   D29       -0.97950  -0.00018   0.00000  -0.00087  -0.00087  -0.98037
   D30        1.08643   0.00006   0.00000   0.00149   0.00149   1.08792
   D31        1.15728   0.00016   0.00000   0.00193   0.00193   1.15921
   D32       -3.03149  -0.00014   0.00000  -0.00050  -0.00050  -3.03199
   D33       -0.96556   0.00010   0.00000   0.00185   0.00185  -0.96371
   D34        3.09027   0.00044   0.00000   0.00473   0.00473   3.09500
   D35       -1.15581   0.00016   0.00000   0.00223   0.00224  -1.15358
   D36        0.98811   0.00005   0.00000   0.00083   0.00083   0.98894
   D37        0.98887   0.00026   0.00000   0.00404   0.00404   0.99290
   D38        3.02597  -0.00002   0.00000   0.00154   0.00154   3.02751
   D39       -1.11329  -0.00013   0.00000   0.00013   0.00013  -1.11316
   D40       -1.05478   0.00025   0.00000   0.00365   0.00365  -1.05113
   D41        0.98233  -0.00003   0.00000   0.00115   0.00115   0.98348
   D42        3.12625  -0.00015   0.00000  -0.00026  -0.00026   3.12599
   D43       -1.03848  -0.00010   0.00000  -0.00223  -0.00223  -1.04071
   D44        3.03932  -0.00005   0.00000  -0.00037  -0.00037   3.03896
   D45        3.13266  -0.00000   0.00000  -0.00260  -0.00260   3.13005
   D46        0.92728   0.00005   0.00000  -0.00074  -0.00074   0.92654
   D47        1.09072  -0.00013   0.00000  -0.00335  -0.00335   1.08737
   D48       -1.11466  -0.00008   0.00000  -0.00149  -0.00149  -1.11615
   D49        0.56131   0.00133   0.00000   0.04052   0.03978   0.60108
   D50       -1.56850   0.00137   0.00000   0.02034   0.02177  -1.54673
   D51        2.79824  -0.00136   0.00000   0.00594   0.00536   2.80359
   D52        2.56957   0.00144   0.00000   0.04236   0.04146   2.61103
   D53        0.43976   0.00148   0.00000   0.02218   0.02345   0.46321
   D54       -1.47669  -0.00125   0.00000   0.00777   0.00704  -1.46965
   D55       -1.54413   0.00230   0.00000   0.04199   0.04129  -1.50284
   D56        2.60925   0.00234   0.00000   0.02181   0.02329   2.63253
   D57        0.69280  -0.00039   0.00000   0.00741   0.00687   0.69967
   D58        2.70330   0.00227   0.00000   0.01665   0.01673   2.72003
   D59       -1.38403   0.00179   0.00000   0.01270   0.01277  -1.37126
   D60        0.59361  -0.00023   0.00000  -0.00104  -0.00104   0.59257
   D61        2.78947  -0.00071   0.00000  -0.00499  -0.00500   2.78447
   D62       -1.41976  -0.00130   0.00000  -0.00922  -0.00929  -1.42904
   D63        0.77610  -0.00178   0.00000  -0.01317  -0.01324   0.76286
   D64        1.36114  -0.00208   0.00000  -0.03614  -0.03625   1.32489
   D65       -2.79277  -0.00242   0.00000  -0.05257  -0.05149  -2.84426
   D66       -0.81988  -0.00076   0.00000  -0.03496  -0.03443  -0.85431
   D67       -2.79099  -0.00183   0.00000  -0.01443  -0.01637  -2.80736
   D68       -0.66172  -0.00218   0.00000  -0.03086  -0.03161  -0.69333
   D69        1.31118  -0.00052   0.00000  -0.01325  -0.01456   1.29663
   D70       -0.88001   0.00060   0.00000  -0.00137  -0.00114  -0.88115
   D71        1.24926   0.00025   0.00000  -0.01779  -0.01638   1.23288
   D72       -3.06103   0.00191   0.00000  -0.00019   0.00068  -3.06035
   D73        0.64111  -0.00154   0.00000   0.00186   0.00145   0.64256
   D74       -1.49913   0.00462   0.00000   0.05133   0.05190  -1.44723
   D75        2.82530  -0.00010   0.00000   0.01487   0.01476   2.84006
   D76       -2.47016  -0.00255   0.00000  -0.01834  -0.01878  -2.48894
   D77        1.67278   0.00361   0.00000   0.03113   0.03167   1.70445
   D78       -0.28597  -0.00111   0.00000  -0.00533  -0.00548  -0.29145
   D79        3.11142   0.00207   0.00000   0.03342   0.03339  -3.13837
   D80       -0.07145   0.00330   0.00000   0.05161   0.05159  -0.01986
   D81        0.00137   0.00100   0.00000   0.01228   0.01230   0.01368
   D82        3.10169   0.00222   0.00000   0.03048   0.03050   3.13219
         Item               Value     Threshold  Converged?
 Maximum Force            0.065101     0.000450     NO 
 RMS     Force            0.006518     0.000300     NO 
 Maximum Displacement     0.920337     0.001800     NO 
 RMS     Displacement     0.194502     0.001200     NO 
 Predicted change in Energy=-1.585152D-02
 GradGradGradGradGradGradGradGradGradGradGradGradGradGradGradGradGradGrad

                          Input orientation:                          
 ---------------------------------------------------------------------
 Center     Atomic      Atomic             Coordinates (Angstroms)
 Number     Number       Type             X           Y           Z
 ---------------------------------------------------------------------
      1          6           0        0.814434   -0.910048    4.007410
      2          6           0        0.528778    0.168176    5.049716
      3          6           0        1.590651    0.154464    6.149028
      4          6           0        2.982547    0.252740    5.525386
      5          6           0        3.171965   -0.826334    4.463321
      6          1           0        1.424324    0.969225    6.861212
      7          1           0        0.530579    1.143605    4.549539
      8          1           0       -0.470052    0.014413    5.471747
      9          1           0        0.696076   -1.910651    4.474575
     10          1           0        0.080675   -0.844105    3.197321
     11          1           0        3.107459    1.235071    5.054619
     12          1           0        3.760442    0.153433    6.289909
     13          1           0        4.154156   -0.711411    3.995074
     14          1           0        3.165364   -1.825430    4.949297
     15          1           0        1.513729   -0.784870    6.713598
     16          6           0        2.392967   -1.681604    2.343099
     17          6           0        3.461453   -1.211661    1.348216
     18          1           0        1.439918   -1.836589    1.819958
     19          1           0        2.699218   -2.672798    2.722886
     20          6           0        2.960226    1.148110    0.457468
     21          6           0        3.175709   -0.307559    0.144742
     22          1           0        3.926498   -2.120167    0.940568
     23          1           0        4.270835   -0.739316    1.925343
     24          1           0        3.586470    1.541787    1.261348
     25          1           0        4.038681   -0.403508   -0.525649
     26          1           0        2.316190   -0.680204   -0.433527
     27          7           0        2.144154   -0.746448    3.433067
     28          6           0        2.093928    1.960448   -0.135824
     29          1           0        2.011706    3.002029    0.157567
     30          1           0        1.453428    1.621623   -0.946600
 ---------------------------------------------------------------------
                    Distance matrix (angstroms):
                    1          2          3          4          5
     1  C    0.000000
     2  C    1.526620   0.000000
     3  C    2.514404   1.528480   0.000000
     4  C    2.890855   2.500879   1.528386   0.000000
     5  C    2.402668   2.884328   2.510802   1.525864   0.000000
     6  H    3.470997   2.173753   1.094855   2.173900   3.468164
     7  H    2.142888   1.096194   2.158823   2.785330   3.296212
     8  H    2.156111   1.095178   2.173665   3.461230   3.871442
     9  H    1.110611   2.163400   2.805131   3.318496   2.702942
    10  H    1.094986   2.157980   3.462621   3.878636   3.340531
    11  H    3.310007   2.790678   2.160127   1.096448   2.145504
    12  H    3.875533   3.461496   2.174360   1.095207   2.154686
    13  H    3.345646   3.876765   3.458441   2.155019   1.094149
    14  H    2.692944   3.306983   2.799832   2.164276   1.111040
    15  H    2.797881   2.155674   1.098638   2.155438   2.795570
    16  C    2.420123   3.771295   4.301157   3.770443   2.415299
    17  C    3.764172   4.919922   5.330478   4.452255   3.152168
    18  H    2.456553   3.909040   4.767374   4.524952   3.317826
    19  H    2.882655   4.265686   4.578294   4.061164   2.581091
    20  C    4.630607   5.287811   5.937754   5.146452   4.471031
    21  C    4.567145   5.593865   6.227144   5.413185   4.349628
    22  H    4.533745   5.802250   6.144769   5.248074   3.827939
    23  H    4.038671   4.958653   5.081510   3.950212   2.767024
    24  H    4.608312   5.058460   5.458697   4.495373   4.004054
    25  H    5.585783   6.612937   7.131304   6.177467   5.081319
    26  H    4.693614   5.829283   6.674811   6.068200   4.973211
    27  N    1.457667   2.461612   2.914525   2.465579   1.457464
    28  C    5.200311   5.705414   6.558523   5.979565   5.484565
    29  H    5.617749   5.844905   6.647069   6.108568   5.877252
    30  H    5.599989   6.238852   7.247021   6.789598   6.181675
                    6          7          8          9         10
     6  H    0.000000
     7  H    2.484557   0.000000
     8  H    2.535929   1.768277   0.000000
     9  H    3.810521   3.059655   2.461723   0.000000
    10  H    4.303215   2.445792   2.492663   1.774152   0.000000
    11  H    2.483424   2.627505   3.802970   4.005844   4.115088
    12  H    2.539558   3.800177   4.311124   4.116579   4.909162
    13  H    4.300147   4.108384   4.908225   3.691397   4.152982
    14  H    3.807458   3.989620   4.107825   2.515950   3.680723
    15  H    1.762564   3.060842   2.473142   2.636127   3.797546
    16  C    5.327149   4.039638   4.567471   2.734061   2.603420
    17  C    6.268915   4.938195   5.827821   4.232023   3.870910
    18  H    5.769496   4.142350   4.517716   2.757857   2.174786
    19  H    5.658218   4.754428   4.982129   2.768006   3.228928
    20  C    6.587786   4.759017   6.180215   5.533492   4.446069
    21  C    7.057513   5.338991   6.463143   5.240795   4.380108
    22  H    7.131567   5.933729   6.664657   4.792569   4.638062
    23  H    5.948491   4.941792   5.968341   4.544173   4.380223
    24  H    6.030023   4.506575   6.042822   5.531594   4.661660
    25  H    7.955186   6.360650   7.514791   6.200542   5.451646
    26  H    7.531883   5.598716   6.566421   5.313024   4.267018
    27  N    3.900496   2.724415   3.401353   2.130033   2.079197
    28  C    7.098549   5.006387   6.465747   6.180224   4.798808
    29  H    7.029664   4.993686   6.582209   6.670972   5.268941
    30  H    7.835075   5.593540   6.890433   6.514574   5.013616
                   11         12         13         14         15
    11  H    0.000000
    12  H    1.766995   0.000000
    13  H    2.450919   2.483794   0.000000
    14  H    3.062861   2.463180   1.768980   0.000000
    15  H    3.061429   2.471365   3.790465   2.631240   0.000000
    16  C    4.045965   4.562309   2.602322   2.722049   4.547357
    17  C    4.455248   5.135485   2.781357   3.664992   5.723907
    18  H    4.762229   5.415301   3.655714   3.573521   5.005924
    19  H    4.568925   4.673053   2.753606   2.427391   4.571153
    20  C    4.600330   5.970518   4.171084   5.390784   6.705813
    21  C    5.146966   6.190113   3.993183   5.038629   6.792634
    22  H    5.371579   5.814833   3.371414   4.090978   6.397839
    23  H    3.878662   4.484076   2.073206   3.397942   5.525496
    24  H    3.835679   5.219599   3.587816   5.011631   6.279858
    25  H    5.889950   6.843934   4.532668   5.723599   7.676426
    26  H    5.866356   6.927149   4.794955   5.568432   7.192795
    27  N    2.735655   3.403486   2.087387   2.122740   3.340779
    28  C    5.337987   6.879870   5.333637   6.429564   7.401890
    29  H    5.320144   6.984139   5.753798   6.898983   7.587499
    30  H    6.236976   7.735952   6.095664   7.040916   8.029538
                   16         17         18         19         20
    16  C    0.000000
    17  C    1.533721   0.000000
    18  H    1.098180   2.167874   0.000000
    19  H    1.104760   2.146076   1.760784   0.000000
    20  C    3.447414   2.571610   3.616095   4.449672   0.000000
    21  C    2.708035   1.532122   2.856090   3.531037   1.504395
    22  H    2.123946   1.099011   2.652701   2.233444   3.442194
    23  H    2.142152   1.100584   3.037961   2.616182   2.726669
    24  H    3.603455   2.757653   4.041430   4.548191   1.092422
    25  H    3.545648   2.120772   3.782746   4.182920   2.130048
    26  H    2.952685   2.183731   2.680163   3.752344   2.133398
    27  N    1.457551   2.509642   2.070381   2.126800   3.620705
    28  C    4.415770   3.759624   4.320915   5.477734   1.327539
    29  H    5.182502   4.612439   5.148079   6.265557   2.103960
    30  H    4.755645   4.162432   4.428685   5.784390   2.113306
                   21         22         23         24         25
    21  C    0.000000
    22  H    2.117208   0.000000
    23  H    2.134538   1.730636   0.000000
    24  H    2.199003   3.691670   2.472382   0.000000
    25  H    1.096974   2.260375   2.484758   2.679930   0.000000
    26  H    1.100923   2.560219   3.064049   3.069765   1.747004
    27  N    3.474162   3.358035   2.606924   3.468812   4.402075
    28  C    2.528403   4.600907   4.034359   2.086875   3.085825
    29  H    3.508339   5.524166   4.714484   2.414648   4.021579
    30  H    2.806960   4.866053   4.664747   3.071039   3.310875
                   26         27         28         29         30
    26  H    0.000000
    27  N    3.870985   0.000000
    28  C    2.666659   4.479596   0.000000
    29  H    3.741783   4.979711   1.085232   0.000000
    30  H    2.511176   5.026563   1.087383   1.853747   0.000000
 Stoichiometry    C10H19N
 Framework group  C1[X(C10H19N)]
 Deg. of freedom    84
 Full point group                 C1      NOp   1
 Largest Abelian subgroup         C1      NOp   1
 Largest concise Abelian subgroup C1      NOp   1
                         Standard orientation:                         
 ---------------------------------------------------------------------
 Center     Atomic      Atomic             Coordinates (Angstroms)
 Number     Number       Type             X           Y           Z
 ---------------------------------------------------------------------
      1          6           0       -1.367465    0.116164   -1.348972
      2          6           0       -2.309628    1.196674   -0.824190
      3          6           0       -3.154353    0.664117    0.332993
      4          6           0       -2.244542    0.065212    1.405149
      5          6           0       -1.303566   -0.968774    0.793839
      6          1           0       -3.782686    1.456194    0.753135
      7          1           0       -1.707055    2.044859   -0.479040
      8          1           0       -2.947751    1.553925   -1.639410
      9          1           0       -1.965559   -0.696714   -1.812622
     10          1           0       -0.728032    0.533294   -2.133906
     11          1           0       -1.643764    0.858951    1.864760
     12          1           0       -2.834476   -0.402710    2.200452
     13          1           0       -0.628761   -1.351726    1.565297
     14          1           0       -1.896208   -1.835230    0.429916
     15          1           0       -3.830887   -0.115657   -0.042851
     16          6           0        0.487056   -1.333095   -0.785594
     17          6           0        1.733531   -1.449763    0.100403
     18          1           0        0.775451   -1.000356   -1.791631
     19          1           0        0.064235   -2.346486   -0.907060
     20          6           0        2.775091    0.850907    0.585428
     21          6           0        2.949389   -0.523134   -0.001798
     22          1           0        2.118031   -2.469950   -0.038180
     23          1           0        1.400556   -1.435448    1.149311
     24          1           0        2.174141    0.886913    1.496992
     25          1           0        3.769953   -1.031379    0.519463
     26          1           0        3.284869   -0.425980   -1.045851
     27          7           0       -0.510742   -0.395248   -0.286298
     28          6           0        3.265746    1.983468    0.096630
     29          1           0        3.088625    2.931354    0.594495
     30          1           0        3.876961    2.002234   -0.802517
 ---------------------------------------------------------------------
 Rotational constants (GHZ):      1.7128380      0.5716918      0.5247064
 Standard basis: 6-31G(d,p) (6D, 7F)
 There are   260 symmetry adapted cartesian basis functions of A   symmetry.
 There are   260 symmetry adapted basis functions of A   symmetry.
   260 basis functions,   441 primitive gaussians,   260 cartesian basis functions
    43 alpha electrons       43 beta electrons
       nuclear repulsion energy       641.9363917943 Hartrees.
 NAtoms=   30 NActive=   30 NUniq=   30 SFac= 1.00D+00 NAtFMM=   60 NAOKFM=F Big=F
 Integral buffers will be    131072 words long.
 Raffenetti 2 integral format.
 Two-electron integral symmetry is turned on.
 Nuclear repulsion after empirical dispersion term =      641.9146088818 Hartrees.
 One-electron integrals computed using PRISM.
 NBasis=   260 RedAO= T EigKep=  3.40D-03  NBF=   260
 NBsUse=   260 1.00D-06 EigRej= -1.00D+00 NBFU=   260
 Initial guess from the checkpoint file:  "asu-degE1-opt-wb97xd.chk"
 B after Tr=     0.000000   -0.000000    0.000000
         Rot=    0.997065   -0.073258    0.010173   -0.019774 Ang=  -8.78 deg.
 ExpMin= 1.61D-01 ExpMax= 4.17D+03 ExpMxC= 6.27D+02 IAcc=1 IRadAn=         1 AccDes= 0.00D+00
 Harris functional with IExCor= 4639 and IRadAn=       1 diagonalized for initial guess.
 HarFok:  IExCor= 4639 AccDes= 0.00D+00 IRadAn=         1 IDoV= 1 UseB2=F ITyADJ=14
 ICtDFT=  3500011 ScaDFX=  1.000000  1.000000  1.000000  1.000000
 FoFCou: FMM=F IPFlag=           0 FMFlag=      100000 FMFlg1=           0
         NFxFlg=           0 DoJE=T BraDBF=F KetDBF=T FulRan=T
         wScrn=  0.000000 ICntrl=     500 IOpCl=  0 I1Cent=   200000004 NGrid=           0
         NMat0=    1 NMatS0=      1 NMatT0=    0 NMatD0=    1 NMtDS0=    0 NMtDT0=    0
 Petite list used in FoFCou.
 Keep R1 ints in memory in canonical form, NReq=1160393381.
 Requested convergence on RMS density matrix=1.00D-08 within 128 cycles.
 Requested convergence on MAX density matrix=1.00D-06.
 Requested convergence on             energy=1.00D-06.
 No special actions if energy rises.
 Integral accuracy reduced to 1.0D-05 until final iterations.
 Initial convergence to 1.0D-05 achieved.  Increase integral accuracy.
 SCF Done:  E(RwB97XD) =  -447.120604265     A.U. after   13 cycles
            NFock= 13  Conv=0.39D-08     -V/T= 2.0098
 Calling FoFJK, ICntrl=      2127 FMM=F ISym2X=0 I1Cent= 0 IOpClX= 0 NMat=1 NMatS=1 NMatT=0.
 ***** Axes restored to original set *****
 -------------------------------------------------------------------
 Center     Atomic                   Forces (Hartrees/Bohr)
 Number     Number              X              Y              Z
 -------------------------------------------------------------------
      1        6          -0.000054409   -0.000022902    0.000102713
      2        6           0.000067592   -0.000156182    0.000030767
      3        6           0.000047454    0.000053073    0.000137907
      4        6          -0.000155537    0.000292988    0.000203991
      5        6           0.000251811   -0.000087971   -0.000199929
      6        1          -0.000028031    0.000008810   -0.000066921
      7        1          -0.000023973    0.000007653   -0.000099832
      8        1           0.000015070   -0.000088863   -0.000063103
      9        1           0.000073837    0.000128600    0.000030871
     10        1           0.000068802   -0.000073372   -0.000052206
     11        1          -0.000150469   -0.000115371   -0.000137375
     12        1           0.000016226   -0.000110895   -0.000047958
     13        1           0.000048912   -0.000081134    0.000045157
     14        1          -0.000179003    0.000059685    0.000007836
     15        1           0.000062043    0.000069232    0.000143456
     16        6          -0.007180319    0.007609690   -0.007175571
     17        6           0.018774187   -0.008155630    0.002956520
     18        1           0.001591021   -0.000169498   -0.001091454
     19        1          -0.000544283   -0.000454422    0.002000651
     20        6           0.001820922   -0.002400944    0.008094994
     21        6          -0.013682562    0.001337392   -0.001890072
     22        1          -0.001396415    0.000068255    0.000065543
     23        1          -0.000569218   -0.000706045   -0.000915743
     24        1          -0.000724382    0.000383060   -0.001014893
     25        1           0.001519644    0.001340607    0.000434510
     26        1           0.001255496   -0.000522898    0.001551859
     27        7           0.000327891    0.001696348   -0.001489480
     28        6           0.000108689    0.000312232   -0.001577843
     29        1          -0.000203119    0.000176102   -0.000932990
     30        1          -0.001157878   -0.000397602    0.000948594
 -------------------------------------------------------------------
 Cartesian Forces:  Max     0.018774187 RMS     0.003144090

 GradGradGradGradGradGradGradGradGradGradGradGradGradGradGradGradGradGrad
 Berny optimization.
 Using GEDIIS/GDIIS optimizer.
 FormGI is forming the generalized inverse of G from B-inverse, IUseBI=4.
 Internal  Forces:  Max     0.029493783 RMS     0.002912349
 Search for a local minimum.
 Step number   2 out of a maximum of  179
 All quantities printed in internal units (Hartrees-Bohrs-Radians)
 Mixed Optimization -- RFO/linear search
 Update second derivatives using D2CorX and points    1    2
 DE= -1.89D-02 DEPred=-1.59D-02 R= 1.19D+00
 TightC=F SS=  1.41D+00  RLast= 3.36D-01 DXNew= 5.0454D-01 1.0091D+00
 Trust test= 1.19D+00 RLast= 3.36D-01 DXMaxT set to 5.05D-01
 ITU=  1  0
 Use linear search instead of GDIIS.
     Eigenvalues ---    0.00286   0.00315   0.00625   0.00671   0.00685
     Eigenvalues ---    0.00954   0.01144   0.01766   0.01993   0.02334
     Eigenvalues ---    0.02424   0.03228   0.03262   0.03273   0.03732
     Eigenvalues ---    0.04002   0.04053   0.04396   0.04434   0.04566
     Eigenvalues ---    0.04972   0.05096   0.05357   0.05434   0.05668
     Eigenvalues ---    0.05953   0.06144   0.06752   0.07884   0.07996
     Eigenvalues ---    0.08021   0.08610   0.08876   0.09277   0.09372
     Eigenvalues ---    0.09667   0.09924   0.10293   0.11967   0.12433
     Eigenvalues ---    0.12809   0.13188   0.13487   0.14865   0.15797
     Eigenvalues ---    0.15892   0.16000   0.16009   0.16413   0.17769
     Eigenvalues ---    0.21155   0.21958   0.22000   0.22168   0.28317
     Eigenvalues ---    0.28567   0.28739   0.28933   0.29093   0.29763
     Eigenvalues ---    0.31751   0.32520   0.32578   0.32944   0.33687
     Eigenvalues ---    0.33805   0.33843   0.34054   0.34086   0.34107
     Eigenvalues ---    0.34133   0.34226   0.34227   0.34252   0.34264
     Eigenvalues ---    0.34276   0.34346   0.34867   0.35321   0.35447
     Eigenvalues ---    0.36034   0.36293   0.37509   0.65330
 RFO step:  Lambda=-5.09219578D-03 EMin= 2.86302146D-03
 Quartic linear search produced a step of  0.61448.
 Iteration  1 RMS(Cart)=  0.27055912 RMS(Int)=  0.01069780
 Iteration  2 RMS(Cart)=  0.04526153 RMS(Int)=  0.00138084
 Iteration  3 RMS(Cart)=  0.00071013 RMS(Int)=  0.00136087
 Iteration  4 RMS(Cart)=  0.00000195 RMS(Int)=  0.00136087
 Iteration  5 RMS(Cart)=  0.00000001 RMS(Int)=  0.00136087
 Variable       Old X    -DE/DX   Delta X   Delta X   Delta X     New X
                                 (Linear)    (Quad)   (Total)
    R1        2.88489  -0.00016   0.00036  -0.00127  -0.00091   2.88398
    R2        2.09875  -0.00012   0.00046  -0.00099  -0.00053   2.09822
    R3        2.06922  -0.00001   0.00010  -0.00012  -0.00003   2.06920
    R4        2.75459  -0.00005   0.00092  -0.00118  -0.00026   2.75433
    R5        2.88841  -0.00003  -0.00018   0.00056   0.00037   2.88878
    R6        2.07151   0.00006  -0.00021   0.00047   0.00026   2.07176
    R7        2.06959  -0.00003   0.00005  -0.00016  -0.00012   2.06947
    R8        2.88823  -0.00007   0.00000  -0.00018  -0.00018   2.88805
    R9        2.06898  -0.00003   0.00006  -0.00020  -0.00014   2.06884
   R10        2.07612   0.00001   0.00010  -0.00006   0.00004   2.07617
   R11        2.88347   0.00024  -0.00062   0.00187   0.00126   2.88472
   R12        2.07199  -0.00006  -0.00025  -0.00007  -0.00032   2.07167
   R13        2.06964  -0.00001   0.00009  -0.00014  -0.00005   2.06959
   R14        2.06764   0.00001  -0.00061   0.00062   0.00001   2.06765
   R15        2.09956  -0.00005   0.00032  -0.00052  -0.00020   2.09936
   R16        2.75421   0.00002   0.00157  -0.00183  -0.00027   2.75394
   R17        2.89831  -0.00360  -0.00284  -0.01693  -0.01977   2.87854
   R18        2.07526  -0.00083   0.00227  -0.00598  -0.00371   2.07155
   R19        2.08769   0.00094  -0.00273   0.00708   0.00436   2.09205
   R20        2.75437  -0.00013   0.00205  -0.00241  -0.00036   2.75401
   R21        2.89529  -0.00224  -0.00227  -0.00997  -0.01224   2.88305
   R22        2.07683  -0.00067   0.00359  -0.00644  -0.00285   2.07398
   R23        2.07980  -0.00120   0.00528  -0.01049  -0.00521   2.07460
   R24        2.84289  -0.00070  -0.00190  -0.00171  -0.00361   2.83928
   R25        2.06438  -0.00102   0.00259  -0.00703  -0.00444   2.05994
   R26        2.50869   0.00155   0.01897  -0.01242   0.00655   2.51523
   R27        2.07298   0.00082  -0.00253   0.00618   0.00365   2.07663
   R28        2.08044  -0.00162   0.00088  -0.00843  -0.00756   2.07288
   R29        2.05079  -0.00007  -0.00048   0.00014  -0.00034   2.05045
   R30        2.05486   0.00009   0.00307  -0.00244   0.00064   2.05549
    A1        1.90624   0.00005  -0.00069   0.00102   0.00032   1.90656
    A2        1.91473  -0.00004   0.00006   0.00032   0.00037   1.91510
    A3        1.93953   0.00005   0.00036  -0.00032   0.00003   1.93957
    A4        1.86925   0.00002  -0.00086   0.00193   0.00108   1.87032
    A5        1.94343  -0.00003   0.00116  -0.00166  -0.00050   1.94293
    A6        1.88918  -0.00006  -0.00007  -0.00120  -0.00127   1.88791
    A7        1.93341   0.00018  -0.00005   0.00144   0.00139   1.93480
    A8        1.89298  -0.00016   0.00030  -0.00292  -0.00262   1.89036
    A9        1.91197  -0.00006   0.00049  -0.00099  -0.00050   1.91147
   A10        1.91241   0.00000   0.00007   0.00027   0.00035   1.91276
   A11        1.93392  -0.00001  -0.00050   0.00139   0.00089   1.93481
   A12        1.87786   0.00004  -0.00029   0.00068   0.00038   1.87824
   A13        1.91626  -0.00017   0.00067  -0.00136  -0.00069   1.91557
   A14        1.93438   0.00002   0.00000  -0.00053  -0.00053   1.93385
   A15        1.90564   0.00012  -0.00056   0.00219   0.00163   1.90727
   A16        1.93470   0.00012  -0.00007   0.00080   0.00073   1.93543
   A17        1.90543  -0.00003   0.00016  -0.00097  -0.00081   1.90462
   A18        1.86644  -0.00005  -0.00023  -0.00007  -0.00030   1.86614
   A19        1.93007   0.00015  -0.00036   0.00185   0.00148   1.93155
   A20        1.91405   0.00004   0.00144  -0.00186  -0.00042   1.91363
   A21        1.93497  -0.00010  -0.00065   0.00059  -0.00006   1.93491
   A22        1.89715  -0.00017  -0.00177  -0.00011  -0.00188   1.89528
   A23        1.91090  -0.00004   0.00058  -0.00121  -0.00063   1.91027
   A24        1.87553   0.00011   0.00077   0.00069   0.00145   1.87698
   A25        1.91243   0.00007  -0.00152   0.00181   0.00028   1.91271
   A26        1.90789   0.00002  -0.00064   0.00202   0.00138   1.90927
   A27        1.94520  -0.00016   0.00111  -0.00410  -0.00299   1.94221
   A28        1.86186   0.00000  -0.00025   0.00168   0.00143   1.86329
   A29        1.90157   0.00002   0.00215  -0.00244  -0.00029   1.90127
   A30        1.93296   0.00006  -0.00092   0.00130   0.00038   1.93333
   A31        1.91647  -0.00076   0.01501  -0.04463  -0.03006   1.88641
   A32        1.88051   0.00289  -0.01638   0.06110   0.04507   1.92558
   A33        1.99042  -0.00366  -0.00563  -0.02212  -0.02824   1.96218
   A34        1.85221  -0.00041   0.00159   0.00255   0.00463   1.85685
   A35        1.87406   0.00162  -0.00631   0.00383  -0.00356   1.87050
   A36        1.94538   0.00047   0.01269  -0.00115   0.01160   1.95698
   A37        2.16568  -0.02949  -0.14377  -0.07760  -0.22059   1.94509
   A38        1.85678   0.00880   0.04944   0.02121   0.07586   1.93264
   A39        1.87935   0.00912   0.04002  -0.00018   0.03155   1.91090
   A40        1.84977   0.00983   0.04745   0.03479   0.08696   1.93673
   A41        1.87109   0.00862   0.04345  -0.01081   0.02469   1.89577
   A42        1.81120  -0.00354  -0.02200   0.05805   0.02805   1.83926
   A43        2.00375   0.00259   0.01180   0.00826   0.02002   2.02377
   A44        2.20516  -0.00360  -0.01686  -0.00855  -0.02545   2.17970
   A45        2.07423   0.00101   0.00527   0.00016   0.00539   2.07963
   A46        2.02018  -0.00623  -0.03539  -0.01321  -0.04925   1.97094
   A47        1.85637   0.00254  -0.01857   0.05813   0.04014   1.89651
   A48        1.93741   0.00035   0.02297  -0.04342  -0.02117   1.91624
   A49        1.90112   0.00151   0.02248  -0.00344   0.01872   1.91985
   A50        1.90168   0.00250   0.00507  -0.00223   0.00142   1.90310
   A51        1.83753  -0.00013   0.00761   0.00837   0.01604   1.85356
   A52        1.93760  -0.00006  -0.00246   0.00241  -0.00006   1.93754
   A53        1.95882  -0.00021  -0.00011  -0.00008  -0.00020   1.95862
   A54        1.95310   0.00036   0.00120   0.00480   0.00599   1.95909
   A55        2.11288   0.00107   0.00515   0.00483   0.00987   2.12275
   A56        2.12578  -0.00048   0.00122  -0.00591  -0.00479   2.12099
   A57        2.04431  -0.00057  -0.00607   0.00131  -0.00486   2.03944
    D1        1.15903   0.00003   0.00029   0.00115   0.00144   1.16047
    D2       -3.02468   0.00003   0.00054   0.00051   0.00105  -3.02364
    D3       -0.97964  -0.00004   0.00063  -0.00089  -0.00027  -0.97990
    D4       -3.08028   0.00006  -0.00112   0.00426   0.00314  -3.07714
    D5       -0.98081   0.00007  -0.00087   0.00362   0.00275  -0.97806
    D6        1.06424  -0.00001  -0.00078   0.00221   0.00144   1.06567
    D7       -0.99181  -0.00001  -0.00094   0.00277   0.00182  -0.98998
    D8        1.10767  -0.00000  -0.00069   0.00213   0.00143   1.10910
    D9       -3.13047  -0.00008  -0.00060   0.00072   0.00012  -3.13035
   D10        1.03941   0.00006   0.00114   0.00103   0.00217   1.04158
   D11       -3.04343   0.00033   0.00071   0.00924   0.00994  -3.03349
   D12       -1.08994  -0.00002   0.00096   0.00112   0.00208  -1.08786
   D13        1.11040   0.00025   0.00053   0.00933   0.00985   1.12026
   D14       -3.14014  -0.00000   0.00138   0.00045   0.00183  -3.13831
   D15       -0.93980   0.00027   0.00095   0.00866   0.00961  -0.93019
   D16        0.93316  -0.00013  -0.00100  -0.00258  -0.00358   0.92958
   D17        3.07638  -0.00009  -0.00062  -0.00286  -0.00348   3.07290
   D18       -1.15524  -0.00007  -0.00125  -0.00191  -0.00317  -1.15841
   D19       -1.15469  -0.00004  -0.00138  -0.00004  -0.00142  -1.15611
   D20        0.98853   0.00000  -0.00101  -0.00031  -0.00132   0.98720
   D21        3.04009   0.00002  -0.00164   0.00063  -0.00101   3.03909
   D22        3.05900  -0.00009  -0.00076  -0.00190  -0.00265   3.05635
   D23       -1.08096  -0.00004  -0.00039  -0.00217  -0.00256  -1.08352
   D24        0.97060  -0.00002  -0.00101  -0.00123  -0.00224   0.96836
   D25       -0.92931   0.00005   0.00137  -0.00051   0.00086  -0.92845
   D26        1.16266  -0.00004  -0.00012  -0.00068  -0.00080   1.16186
   D27       -3.05224   0.00006   0.00133  -0.00064   0.00069  -3.05155
   D28       -3.07234   0.00007   0.00096   0.00054   0.00151  -3.07084
   D29       -0.98037  -0.00002  -0.00053   0.00038  -0.00016  -0.98052
   D30        1.08792   0.00008   0.00091   0.00042   0.00134   1.08925
   D31        1.15921   0.00008   0.00119   0.00075   0.00194   1.16115
   D32       -3.03199  -0.00001  -0.00031   0.00058   0.00027  -3.03172
   D33       -0.96371   0.00009   0.00114   0.00063   0.00177  -0.96194
   D34        3.09500   0.00009   0.00291  -0.00260   0.00030   3.09530
   D35       -1.15358   0.00014   0.00137   0.00160   0.00298  -1.15060
   D36        0.98894   0.00012   0.00051   0.00190   0.00241   0.99135
   D37        0.99290   0.00005   0.00248  -0.00137   0.00111   0.99401
   D38        3.02751   0.00010   0.00095   0.00283   0.00378   3.03129
   D39       -1.11316   0.00009   0.00008   0.00313   0.00321  -1.10995
   D40       -1.05113   0.00004   0.00224  -0.00146   0.00078  -1.05034
   D41        0.98348   0.00009   0.00071   0.00275   0.00346   0.98694
   D42        3.12599   0.00008  -0.00016   0.00305   0.00289   3.12889
   D43       -1.04071  -0.00004  -0.00137  -0.00182  -0.00319  -1.04390
   D44        3.03896   0.00001  -0.00022  -0.00730  -0.00753   3.03143
   D45        3.13005  -0.00003  -0.00160   0.00016  -0.00144   3.12861
   D46        0.92654   0.00002  -0.00046  -0.00532  -0.00578   0.92076
   D47        1.08737  -0.00008  -0.00206  -0.00116  -0.00322   1.08415
   D48       -1.11615  -0.00004  -0.00091  -0.00664  -0.00756  -1.12371
   D49        0.60108   0.00140   0.02444   0.08389   0.10678   0.70787
   D50       -1.54673   0.00177   0.01338   0.07388   0.08973  -1.45700
   D51        2.80359  -0.00215   0.00329  -0.00159   0.00199   2.80559
   D52        2.61103   0.00210   0.02547   0.09708   0.12046   2.73149
   D53        0.46321   0.00247   0.01441   0.08707   0.10340   0.56662
   D54       -1.46965  -0.00145   0.00433   0.01160   0.01567  -1.45398
   D55       -1.50284   0.00236   0.02537   0.12663   0.14978  -1.35305
   D56        2.63253   0.00273   0.01431   0.11662   0.13273   2.76526
   D57        0.69967  -0.00119   0.00422   0.04114   0.04500   0.74467
   D58        2.72003  -0.00116   0.01028  -0.04027  -0.02988   2.69015
   D59       -1.37126  -0.00112   0.00785  -0.03332  -0.02535  -1.39661
   D60        0.59257   0.00101  -0.00064   0.02800   0.02729   0.61986
   D61        2.78447   0.00105  -0.00307   0.03496   0.03182   2.81629
   D62       -1.42904   0.00030  -0.00571   0.02330   0.01754  -1.41150
   D63        0.76286   0.00034  -0.00814   0.03026   0.02207   0.78493
   D64        1.32489  -0.00196  -0.02227  -0.09942  -0.11910   1.20579
   D65       -2.84426  -0.00210  -0.03164  -0.06914  -0.09806  -2.94233
   D66       -0.85431  -0.00068  -0.02116  -0.04861  -0.06770  -0.92201
   D67       -2.80736  -0.00267  -0.01006  -0.09517  -0.10748  -2.91484
   D68       -0.69333  -0.00281  -0.01942  -0.06489  -0.08644  -0.77977
   D69        1.29663  -0.00139  -0.00894  -0.04436  -0.05608   1.24054
   D70       -0.88115   0.00125  -0.00070  -0.01903  -0.01966  -0.90082
   D71        1.23288   0.00111  -0.01006   0.01125   0.00137   1.23425
   D72       -3.06035   0.00252   0.00042   0.03178   0.03173  -3.02862
   D73        0.64256   0.00150   0.00089   0.06418   0.06469   0.70726
   D74       -1.44723   0.00125   0.03189   0.00023   0.03255  -1.41468
   D75        2.84006  -0.00073   0.00907  -0.00666   0.00238   2.84244
   D76       -2.48894   0.00117  -0.01154   0.08006   0.06813  -2.42081
   D77        1.70445   0.00092   0.01946   0.01611   0.03598   1.74043
   D78       -0.29145  -0.00106  -0.00336   0.00921   0.00581  -0.28563
   D79       -3.13837   0.00065   0.02052  -0.01910   0.00141  -3.13696
   D80       -0.01986   0.00152   0.03170  -0.00682   0.02488   0.00502
   D81        0.01368   0.00030   0.00756  -0.00269   0.00488   0.01856
   D82        3.13219   0.00117   0.01874   0.00959   0.02834  -3.12265
         Item               Value     Threshold  Converged?
 Maximum Force            0.029494     0.000450     NO 
 RMS     Force            0.002912     0.000300     NO 
 Maximum Displacement     1.700569     0.001800     NO 
 RMS     Displacement     0.307452     0.001200     NO 
 Predicted change in Energy=-7.599339D-03
 GradGradGradGradGradGradGradGradGradGradGradGradGradGradGradGradGradGrad

                          Input orientation:                          
 ---------------------------------------------------------------------
 Center     Atomic      Atomic             Coordinates (Angstroms)
 Number     Number       Type             X           Y           Z
 ---------------------------------------------------------------------
      1          6           0        0.875352   -0.812412    3.776458
      2          6           0        0.592399    0.342748    4.732825
      3          6           0        1.579110    0.336810    5.900396
      4          6           0        3.010888    0.310227    5.366562
      5          6           0        3.198950   -0.844390    4.385856
      6          1           0        1.420061    1.204865    6.548261
      7          1           0        0.687580    1.282230    4.175820
      8          1           0       -0.439247    0.274570    5.093847
      9          1           0        0.664358   -1.773430    4.291003
     10          1           0        0.202010   -0.752491    2.915073
     11          1           0        3.227433    1.250150    4.845523
     12          1           0        3.730953    0.213594    6.186067
     13          1           0        4.214440   -0.818698    3.979297
     14          1           0        3.094961   -1.808884    4.927253
     15          1           0        1.407658   -0.557117    6.515665
     16          6           0        2.501285   -1.769129    2.261226
     17          6           0        3.630618   -1.367735    1.321120
     18          1           0        1.584066   -1.867018    1.668924
     19          1           0        2.699908   -2.767354    2.696759
     20          6           0        2.864365    1.001206    0.906510
     21          6           0        3.163919   -0.338611    0.296090
     22          1           0        4.056154   -2.249997    0.826099
     23          1           0        4.454710   -0.934351    1.902739
     24          1           0        3.557658    1.340510    1.676233
     25          1           0        3.938890   -0.234999   -0.476097
     26          1           0        2.267201   -0.706324   -0.217647
     27          7           0        2.246844   -0.764102    3.285474
     28          6           0        1.826183    1.769439    0.584688
     29          1           0        1.662695    2.732293    1.057469
     30          1           0        1.101103    1.460822   -0.165079
 ---------------------------------------------------------------------
                    Distance matrix (angstroms):
                    1          2          3          4          5
     1  C    0.000000
     2  C    1.526137   0.000000
     3  C    2.515372   1.528677   0.000000
     4  C    2.889509   2.500353   1.528291   0.000000
     5  C    2.402393   2.885097   2.512557   1.526529   0.000000
     6  H    3.471167   2.173494   1.094781   2.174286   3.469853
     7  H    2.140624   1.096331   2.159353   2.785752   3.297514
     8  H    2.155276   1.095116   2.174434   3.461081   3.871666
     9  H    1.110329   2.163005   2.807139   3.317326   2.701160
    10  H    1.094973   2.157818   3.463400   3.876721   3.339655
    11  H    3.305956   2.789172   2.159610   1.096279   2.144575
    12  H    3.874707   3.461085   2.174216   1.095180   2.154789
    13  H    3.345248   3.877620   3.459882   2.155809   1.094153
    14  H    2.691458   3.306075   2.801573   2.165800   1.110933
    15  H    2.802102   2.157063   1.098662   2.154778   2.797737
    16  C    2.419688   3.769969   4.304526   3.771807   2.419903
    17  C    3.732099   4.878141   5.299427   4.423259   3.138923
    18  H    2.460928   3.905631   4.770978   4.522028   3.321948
    19  H    2.883844   4.273160   4.599491   4.086082   2.607659
    20  C    3.934715   4.498453   5.199250   4.515637   3.952723
    21  C    4.192253   5.173160   5.863110   5.114107   4.121071
    22  H    4.570423   5.829446   6.210943   5.316308   3.922041
    23  H    4.041966   4.955583   5.085880   3.953690   2.784043
    24  H    4.029986   4.373906   4.771333   3.870267   3.499217
    25  H    5.272845   6.218172   6.823136   5.940970   4.955548
    26  H    4.231002   5.330356   6.244361   5.724494   4.698879
    27  N    1.457528   2.461124   2.914737   2.463508   1.457323
    28  C    4.213957   4.556832   5.510919   5.138010   4.813052
    29  H    4.536271   4.512616   5.403635   5.123701   5.121611
    30  H    4.555685   5.049587   6.187235   5.964075   5.515974
                    6          7          8          9         10
     6  H    0.000000
     7  H    2.484148   0.000000
     8  H    2.537281   1.768585   0.000000
     9  H    3.812681   3.057918   2.461058   0.000000
    10  H    4.302900   2.442407   2.492614   1.774617   0.000000
    11  H    2.483538   2.626858   3.802363   4.002359   4.109792
    12  H    2.540477   3.800683   4.311291   4.116252   4.907765
    13  H    4.301504   4.109897   4.908590   3.689411   4.151692
    14  H    3.809939   3.989375   4.105991   2.512747   3.678858
    15  H    1.762327   3.062121   2.474738   2.642164   3.802107
    16  C    5.328447   4.033110   4.565871   2.737574   2.597640
    17  C    6.231199   4.881915   5.787438   4.217048   3.830739
    18  H    5.768127   4.123829   4.517775   2.780273   2.169131
    19  H    5.678961   4.757753   4.985342   2.770012   3.216649
    20  C    5.827250   3.937734   5.382903   4.898309   3.768011
    21  C    6.671806   4.879721   6.031357   4.926037   3.975332
    22  H    7.185277   5.919843   6.692963   4.872059   4.632576
    23  H    5.946949   4.926600   5.966194   4.557918   4.375311
    24  H    5.322066   3.806400   5.365778   4.990474   4.144364
    25  H    7.599955   5.874804   7.102958   5.984528   5.072681
    26  H    7.081511   5.074653   6.041439   4.902627   3.752476
    27  N    3.899510   2.722406   3.400609   2.129341   2.078143
    28  C    6.003989   3.798686   5.263015   5.257236   3.798521
    29  H    5.704446   3.574583   5.172129   5.635065   4.210465
    30  H    6.725784   4.364206   5.606797   5.523386   3.898006
                   11         12         13         14         15
    11  H    0.000000
    12  H    1.767778   0.000000
    13  H    2.450441   2.483792   0.000000
    14  H    3.062991   2.465667   1.769836   0.000000
    15  H    3.060583   2.469884   3.792045   2.633811   0.000000
    16  C    4.040040   4.565922   2.605759   2.731616   4.556889
    17  C    4.408775   5.116481   2.776363   3.672293   5.708060
    18  H    4.744278   5.416885   3.654540   3.592059   5.023729
    19  H    4.586481   4.703655   2.781361   2.459641   4.597727
    20  C    3.963535   5.407867   3.817953   4.910819   6.001081
    21  C    4.819287   5.942918   3.860063   4.859436   6.466475
    22  H    5.393846   5.907986   3.466458   4.235320   6.500118
    23  H    3.865000   4.493161   2.093608   3.429490   5.541291
    24  H    3.187728   4.651728   3.224538   4.549934   5.625264
    25  H    5.570590   6.680486   4.501907   5.690827   7.442823
    26  H    5.512307   6.632976   4.628034   5.326426   6.789592
    27  N    2.729930   3.401750   2.087056   2.122806   3.343831
    28  C    4.515294   6.117536   4.891379   5.768194   6.384709
    29  H    4.358269   6.076516   5.259089   6.135870   6.377865
    30  H    5.447181   6.986324   5.662589   6.371678   6.985584
                   16         17         18         19         20
    16  C    0.000000
    17  C    1.523257   0.000000
    18  H    1.096219   2.135095   0.000000
    19  H    1.107065   2.171990   1.764131   0.000000
    20  C    3.105131   2.524069   3.232205   4.175414   0.000000
    21  C    2.519370   1.525644   2.591647   3.446348   1.502483
    22  H    2.169895   1.097503   2.639744   2.367790   3.463690
    23  H    2.154352   1.097829   3.027397   2.658890   2.695932
    24  H    3.335866   2.732402   3.766080   4.318769   1.090072
    25  H    3.451551   2.146651   3.579078   4.244398   2.143457
    26  H    2.707243   2.159670   2.317981   3.595670   2.129787
    27  N    1.457361   2.477477   2.066139   2.136556   3.026073
    28  C    3.973412   3.693261   3.802368   5.080033   1.331005
    29  H    4.734456   4.555487   4.640444   5.831742   2.112691
    30  H    4.275517   4.075287   3.830317   5.350118   2.113916
                   21         22         23         24         25
    21  C    0.000000
    22  H    2.174946   0.000000
    23  H    2.145313   1.746117   0.000000
    24  H    2.208908   3.723301   2.455810   0.000000
    25  H    1.098903   2.402017   2.532593   2.694455   0.000000
    26  H    1.096923   2.583154   3.055033   3.072717   1.755986
    27  N    3.155707   3.395588   2.610673   2.955890   4.158412
    28  C    2.513304   4.602925   3.994608   2.091281   3.099446
    29  H    3.501974   5.532215   4.685521   2.431217   4.041993
    30  H    2.775940   4.846126   4.610792   3.072388   3.320478
                   26         27         28         29         30
    26  H    0.000000
    27  N    3.503657   0.000000
    28  C    2.639629   3.726934   0.000000
    29  H    3.716913   4.186887   1.085053   0.000000
    30  H    2.461518   4.262549   1.087720   1.851121   0.000000
 Stoichiometry    C10H19N
 Framework group  C1[X(C10H19N)]
 Deg. of freedom    84
 Full point group                 C1      NOp   1
 Largest Abelian subgroup         C1      NOp   1
 Largest concise Abelian subgroup C1      NOp   1
                         Standard orientation:                         
 ---------------------------------------------------------------------
 Center     Atomic      Atomic             Coordinates (Angstroms)
 Number     Number       Type             X           Y           Z
 ---------------------------------------------------------------------
      1          6           0       -1.088837    0.174955   -1.339825
      2          6           0       -2.076707    1.172705   -0.741742
      3          6           0       -2.979935    0.493714    0.287823
      4          6           0       -2.125012   -0.231112    1.326767
      5          6           0       -1.135763   -1.174459    0.647226
      6          1           0       -3.640874    1.223471    0.766528
      7          1           0       -1.506292    1.974537   -0.258386
      8          1           0       -2.670364    1.625003   -1.543164
      9          1           0       -1.645328   -0.577428   -1.937375
     10          1           0       -0.409254    0.692922   -2.024546
     11          1           0       -1.561054    0.501489    1.915898
     12          1           0       -2.753174   -0.799623    2.020761
     13          1           0       -0.501937   -1.647912    1.403055
     14          1           0       -1.693251   -1.990508    0.139837
     15          1           0       -3.624571   -0.236356   -0.220606
     16          6           0        0.759028   -1.309054   -0.851967
     17          6           0        1.940860   -1.464113    0.096474
     18          1           0        1.118673   -0.825133   -1.767485
     19          1           0        0.375263   -2.302621   -1.153866
     20          6           0        2.180693    0.975564    0.697622
     21          6           0        2.834890   -0.227973    0.080388
     22          1           0        2.515710   -2.367682   -0.143576
     23          1           0        1.572104   -1.616721    1.119195
     24          1           0        1.597718    0.791404    1.600108
     25          1           0        3.768181   -0.462078    0.611190
     26          1           0        3.121074    0.010039   -0.951450
     27          7           0       -0.289191   -0.460300   -0.299919
     28          6           0        2.255152    2.213834    0.215215
     29          1           0        1.764025    3.046736    0.707565
     30          1           0        2.811481    2.438203   -0.692139
 ---------------------------------------------------------------------
 Rotational constants (GHZ):      1.6436054      0.7081946      0.6204447
 Standard basis: 6-31G(d,p) (6D, 7F)
 There are   260 symmetry adapted cartesian basis functions of A   symmetry.
 There are   260 symmetry adapted basis functions of A   symmetry.
   260 basis functions,   441 primitive gaussians,   260 cartesian basis functions
    43 alpha electrons       43 beta electrons
       nuclear repulsion energy       660.5081615734 Hartrees.
 NAtoms=   30 NActive=   30 NUniq=   30 SFac= 1.00D+00 NAtFMM=   60 NAOKFM=F Big=F
 Integral buffers will be    131072 words long.
 Raffenetti 2 integral format.
 Two-electron integral symmetry is turned on.
 Nuclear repulsion after empirical dispersion term =      660.4845766292 Hartrees.
 One-electron integrals computed using PRISM.
 NBasis=   260 RedAO= T EigKep=  3.38D-03  NBF=   260
 NBsUse=   260 1.00D-06 EigRej= -1.00D+00 NBFU=   260
 Initial guess from the checkpoint file:  "asu-degE1-opt-wb97xd.chk"
 B after Tr=     0.000000    0.000000   -0.000000
         Rot=    0.997670   -0.037642    0.019134   -0.053587 Ang=  -7.82 deg.
 ExpMin= 1.61D-01 ExpMax= 4.17D+03 ExpMxC= 6.27D+02 IAcc=1 IRadAn=         1 AccDes= 0.00D+00
 Harris functional with IExCor= 4639 and IRadAn=       1 diagonalized for initial guess.
 HarFok:  IExCor= 4639 AccDes= 0.00D+00 IRadAn=         1 IDoV= 1 UseB2=F ITyADJ=14
 ICtDFT=  3500011 ScaDFX=  1.000000  1.000000  1.000000  1.000000
 FoFCou: FMM=F IPFlag=           0 FMFlag=      100000 FMFlg1=           0
         NFxFlg=           0 DoJE=T BraDBF=F KetDBF=T FulRan=T
         wScrn=  0.000000 ICntrl=     500 IOpCl=  0 I1Cent=   200000004 NGrid=           0
         NMat0=    1 NMatS0=      1 NMatT0=    0 NMatD0=    1 NMtDS0=    0 NMtDT0=    0
 Petite list used in FoFCou.
 Keep R1 ints in memory in canonical form, NReq=1160393381.
 Requested convergence on RMS density matrix=1.00D-08 within 128 cycles.
 Requested convergence on MAX density matrix=1.00D-06.
 Requested convergence on             energy=1.00D-06.
 No special actions if energy rises.
 Integral accuracy reduced to 1.0D-05 until final iterations.
 Initial convergence to 1.0D-05 achieved.  Increase integral accuracy.
 SCF Done:  E(RwB97XD) =  -447.126736880     A.U. after   15 cycles
            NFock= 15  Conv=0.31D-08     -V/T= 2.0097
 Calling FoFJK, ICntrl=      2127 FMM=F ISym2X=0 I1Cent= 0 IOpClX= 0 NMat=1 NMatS=1 NMatT=0.
 ***** Axes restored to original set *****
 -------------------------------------------------------------------
 Center     Atomic                   Forces (Hartrees/Bohr)
 Number     Number              X              Y              Z
 -------------------------------------------------------------------
      1        6           0.000546807    0.000018019   -0.000360985
      2        6          -0.000104081    0.000235700   -0.000425420
      3        6          -0.000144341   -0.000109459   -0.000091110
      4        6           0.000164950    0.000116810    0.000188829
      5        6          -0.000295433   -0.000399567   -0.000292635
      6        1           0.000112020    0.000069801   -0.000034359
      7        1           0.000022451   -0.000008116   -0.000099453
      8        1          -0.000026719   -0.000048818   -0.000034382
      9        1           0.000039779    0.000033133   -0.000084895
     10        1           0.000053382    0.000344044    0.000005666
     11        1           0.000029220    0.000093985   -0.000128336
     12        1           0.000002895   -0.000072053   -0.000016638
     13        1           0.000162640   -0.000229096    0.000035021
     14        1           0.000025049    0.000130619   -0.000028569
     15        1          -0.000100182    0.000013224   -0.000058225
     16        6          -0.001460898   -0.002603230    0.002539888
     17        6           0.003366414    0.000656230    0.001537510
     18        1           0.000232531   -0.001704359   -0.000131257
     19        1          -0.000448434    0.000830729    0.002027457
     20        6          -0.003002336    0.002641280   -0.000079508
     21        6           0.001793000    0.001746184   -0.004002917
     22        1          -0.003769890    0.000439684   -0.000764545
     23        1           0.000464723   -0.001199656   -0.000493558
     24        1           0.000089136    0.000184954   -0.001163665
     25        1           0.000392723    0.002087620    0.000818643
     26        1           0.000613683   -0.000549844   -0.001256159
     27        7          -0.000135866   -0.001853317    0.002232394
     28        6           0.001448918   -0.000954587   -0.000119783
     29        1           0.000130108    0.000302656   -0.000210632
     30        1          -0.000202249   -0.000212568    0.000491623
 -------------------------------------------------------------------
 Cartesian Forces:  Max     0.004002917 RMS     0.001129669

 GradGradGradGradGradGradGradGradGradGradGradGradGradGradGradGradGradGrad
 Berny optimization.
 Using GEDIIS/GDIIS optimizer.
 FormGI is forming the generalized inverse of G from B-inverse, IUseBI=4.
 Internal  Forces:  Max     0.007323703 RMS     0.001181110
 Search for a local minimum.
 Step number   3 out of a maximum of  179
 All quantities printed in internal units (Hartrees-Bohrs-Radians)
 Mixed Optimization -- RFO/linear search
 Update second derivatives using D2CorX and points    2    3
 DE= -6.13D-03 DEPred=-7.60D-03 R= 8.07D-01
 TightC=F SS=  1.41D+00  RLast= 4.81D-01 DXNew= 8.4853D-01 1.4442D+00
 Trust test= 8.07D-01 RLast= 4.81D-01 DXMaxT set to 8.49D-01
 ITU=  1  1  0
 Use linear search instead of GDIIS.
     Eigenvalues ---    0.00301   0.00312   0.00624   0.00671   0.00684
     Eigenvalues ---    0.00957   0.01147   0.01758   0.01977   0.02334
     Eigenvalues ---    0.03214   0.03263   0.03274   0.03568   0.04047
     Eigenvalues ---    0.04054   0.04173   0.04399   0.04569   0.04835
     Eigenvalues ---    0.04974   0.05097   0.05420   0.05514   0.05668
     Eigenvalues ---    0.05954   0.06144   0.06758   0.07879   0.08006
     Eigenvalues ---    0.08033   0.08158   0.08609   0.08869   0.09267
     Eigenvalues ---    0.09360   0.09435   0.09461   0.11969   0.12106
     Eigenvalues ---    0.12403   0.12536   0.12982   0.14896   0.15901
     Eigenvalues ---    0.15975   0.16000   0.16010   0.17792   0.19455
     Eigenvalues ---    0.21180   0.21971   0.22016   0.23027   0.28319
     Eigenvalues ---    0.28572   0.28741   0.28945   0.29762   0.30230
     Eigenvalues ---    0.31821   0.32520   0.32578   0.32943   0.33687
     Eigenvalues ---    0.33806   0.33843   0.34054   0.34086   0.34108
     Eigenvalues ---    0.34153   0.34226   0.34227   0.34252   0.34264
     Eigenvalues ---    0.34276   0.34349   0.34871   0.35321   0.35448
     Eigenvalues ---    0.36051   0.36288   0.37516   0.65395
 RFO step:  Lambda=-2.64101337D-03 EMin= 3.01048774D-03
 Quartic linear search produced a step of -0.11324.
 Iteration  1 RMS(Cart)=  0.06997442 RMS(Int)=  0.00206191
 Iteration  2 RMS(Cart)=  0.00517127 RMS(Int)=  0.00008811
 Iteration  3 RMS(Cart)=  0.00001621 RMS(Int)=  0.00008787
 Iteration  4 RMS(Cart)=  0.00000000 RMS(Int)=  0.00008787
 Variable       Old X    -DE/DX   Delta X   Delta X   Delta X     New X
                                 (Linear)    (Quad)   (Total)
    R1        2.88398  -0.00019   0.00010  -0.00068  -0.00058   2.88340
    R2        2.09822  -0.00008   0.00006  -0.00023  -0.00017   2.09805
    R3        2.06920  -0.00002   0.00000  -0.00005  -0.00005   2.06915
    R4        2.75433  -0.00085   0.00003  -0.00271  -0.00268   2.75165
    R5        2.88878   0.00002  -0.00004   0.00064   0.00059   2.88937
    R6        2.07176   0.00005  -0.00003   0.00014   0.00011   2.07187
    R7        2.06947   0.00001   0.00001   0.00002   0.00003   2.06950
    R8        2.88805   0.00002   0.00002   0.00100   0.00102   2.88907
    R9        2.06884   0.00002   0.00002   0.00004   0.00006   2.06889
   R10        2.07617  -0.00003  -0.00001  -0.00007  -0.00008   2.07609
   R11        2.88472  -0.00000  -0.00014   0.00009  -0.00006   2.88466
   R12        2.07167   0.00015   0.00004   0.00034   0.00037   2.07204
   R13        2.06959   0.00000   0.00001   0.00000   0.00001   2.06960
   R14        2.06765   0.00014  -0.00000   0.00031   0.00031   2.06796
   R15        2.09936  -0.00013   0.00002  -0.00034  -0.00032   2.09904
   R16        2.75394  -0.00031   0.00003  -0.00112  -0.00108   2.75286
   R17        2.87854   0.00553   0.00224   0.01464   0.01688   2.89542
   R18        2.07155   0.00004   0.00042  -0.00011   0.00031   2.07186
   R19        2.09205  -0.00003  -0.00049   0.00015  -0.00035   2.09170
   R20        2.75401  -0.00062   0.00004  -0.00137  -0.00133   2.75269
   R21        2.88305   0.00687   0.00139   0.01907   0.02046   2.90351
   R22        2.07398  -0.00147   0.00032  -0.00375  -0.00343   2.07056
   R23        2.07460  -0.00040   0.00059  -0.00120  -0.00061   2.07399
   R24        2.83928   0.00162   0.00041   0.00398   0.00439   2.84367
   R25        2.05994  -0.00071   0.00050  -0.00198  -0.00148   2.05846
   R26        2.51523  -0.00161  -0.00074  -0.00109  -0.00183   2.51340
   R27        2.07663  -0.00011  -0.00041  -0.00008  -0.00050   2.07613
   R28        2.07288   0.00028   0.00086   0.00016   0.00102   2.07390
   R29        2.05045   0.00016   0.00004   0.00034   0.00038   2.05083
   R30        2.05549  -0.00015  -0.00007  -0.00019  -0.00026   2.05523
    A1        1.90656   0.00027  -0.00004   0.00352   0.00349   1.91006
    A2        1.91510  -0.00032  -0.00004  -0.00295  -0.00300   1.91210
    A3        1.93957  -0.00012  -0.00000  -0.00370  -0.00370   1.93586
    A4        1.87032   0.00008  -0.00012   0.00182   0.00170   1.87202
    A5        1.94293   0.00005   0.00006   0.00233   0.00239   1.94532
    A6        1.88791   0.00004   0.00014  -0.00097  -0.00084   1.88707
    A7        1.93480  -0.00008  -0.00016  -0.00029  -0.00045   1.93435
    A8        1.89036  -0.00003   0.00030  -0.00079  -0.00049   1.88986
    A9        1.91147   0.00001   0.00006  -0.00011  -0.00005   1.91142
   A10        1.91276   0.00006  -0.00004   0.00026   0.00022   1.91298
   A11        1.93481   0.00004  -0.00010   0.00057   0.00047   1.93528
   A12        1.87824   0.00001  -0.00004   0.00034   0.00029   1.87854
   A13        1.91557  -0.00007   0.00008   0.00177   0.00184   1.91741
   A14        1.93385   0.00009   0.00006   0.00002   0.00008   1.93393
   A15        1.90727  -0.00005  -0.00018  -0.00087  -0.00105   1.90622
   A16        1.93543  -0.00010  -0.00008  -0.00148  -0.00156   1.93387
   A17        1.90462   0.00012   0.00009   0.00041   0.00051   1.90513
   A18        1.86614   0.00002   0.00003   0.00009   0.00013   1.86627
   A19        1.93155   0.00001  -0.00017   0.00030   0.00013   1.93168
   A20        1.91363  -0.00009   0.00005  -0.00035  -0.00030   1.91333
   A21        1.93491   0.00014   0.00001   0.00080   0.00081   1.93572
   A22        1.89528  -0.00003   0.00021  -0.00133  -0.00112   1.89416
   A23        1.91027  -0.00006   0.00007  -0.00006   0.00001   1.91028
   A24        1.87698   0.00003  -0.00016   0.00060   0.00044   1.87742
   A25        1.91271  -0.00009  -0.00003   0.00083   0.00080   1.91351
   A26        1.90927   0.00026  -0.00016   0.00064   0.00048   1.90975
   A27        1.94221  -0.00024   0.00034  -0.00260  -0.00225   1.93996
   A28        1.86329  -0.00011  -0.00016  -0.00052  -0.00068   1.86261
   A29        1.90127   0.00025   0.00003   0.00185   0.00187   1.90315
   A30        1.93333  -0.00007  -0.00004  -0.00009  -0.00013   1.93320
   A31        1.88641  -0.00057   0.00340  -0.00335   0.00010   1.88651
   A32        1.92558   0.00207  -0.00510   0.01514   0.00999   1.93557
   A33        1.96218  -0.00056   0.00320  -0.00457  -0.00132   1.96086
   A34        1.85685  -0.00040  -0.00052  -0.00189  -0.00245   1.85440
   A35        1.87050   0.00124   0.00040   0.00783   0.00836   1.87886
   A36        1.95698  -0.00177  -0.00131  -0.01302  -0.01433   1.94265
   A37        1.94509   0.00732   0.02498   0.00268   0.02770   1.97279
   A38        1.93264  -0.00274  -0.00859  -0.00980  -0.01866   1.91398
   A39        1.91090  -0.00213  -0.00357   0.00229  -0.00077   1.91013
   A40        1.93673  -0.00321  -0.00985  -0.01157  -0.02159   1.91514
   A41        1.89577  -0.00134  -0.00280   0.00831   0.00607   1.90185
   A42        1.83926   0.00174  -0.00318   0.00896   0.00631   1.84557
   A43        2.02377   0.00005  -0.00227   0.00252   0.00015   2.02392
   A44        2.17970  -0.00014   0.00288  -0.00337  -0.00059   2.17912
   A45        2.07963   0.00010  -0.00061   0.00115   0.00044   2.08007
   A46        1.97094   0.00476   0.00558   0.01359   0.01923   1.99016
   A47        1.89651  -0.00026  -0.00455   0.00492   0.00037   1.89688
   A48        1.91624  -0.00162   0.00240  -0.00604  -0.00355   1.91269
   A49        1.91985  -0.00259  -0.00212  -0.01089  -0.01311   1.90674
   A50        1.90310  -0.00113  -0.00016  -0.00307  -0.00309   1.90001
   A51        1.85356   0.00059  -0.00182   0.00067  -0.00120   1.85237
   A52        1.93754   0.00037   0.00001   0.00274   0.00273   1.94027
   A53        1.95862   0.00044   0.00002   0.00683   0.00683   1.96545
   A54        1.95909  -0.00047  -0.00068   0.00220   0.00148   1.96057
   A55        2.12275   0.00006  -0.00112   0.00146   0.00035   2.12310
   A56        2.12099  -0.00004   0.00054  -0.00055  -0.00000   2.12099
   A57        2.03944  -0.00003   0.00055  -0.00092  -0.00037   2.03908
    D1        1.16047   0.00002  -0.00016   0.00140   0.00123   1.16170
    D2       -3.02364   0.00003  -0.00012   0.00104   0.00093  -3.02271
    D3       -0.97990   0.00002   0.00003   0.00094   0.00097  -0.97893
    D4       -3.07714   0.00010  -0.00036   0.00395   0.00359  -3.07355
    D5       -0.97806   0.00010  -0.00031   0.00360   0.00328  -0.97478
    D6        1.06567   0.00009  -0.00016   0.00349   0.00332   1.06900
    D7       -0.98998  -0.00014  -0.00021  -0.00151  -0.00171  -0.99169
    D8        1.10910  -0.00013  -0.00016  -0.00186  -0.00202   1.10708
    D9       -3.13035  -0.00014  -0.00001  -0.00196  -0.00197  -3.13232
   D10        1.04158   0.00034  -0.00025   0.00660   0.00635   1.04794
   D11       -3.03349   0.00034  -0.00113   0.01704   0.01593  -3.01756
   D12       -1.08786   0.00004  -0.00024   0.00305   0.00281  -1.08505
   D13        1.12026   0.00005  -0.00112   0.01349   0.01239   1.13264
   D14       -3.13831  -0.00011  -0.00021   0.00010  -0.00011  -3.13842
   D15       -0.93019  -0.00010  -0.00109   0.01053   0.00946  -0.92073
   D16        0.92958   0.00005   0.00040  -0.00143  -0.00103   0.92855
   D17        3.07290  -0.00007   0.00039  -0.00208  -0.00168   3.07121
   D18       -1.15841  -0.00002   0.00036  -0.00248  -0.00212  -1.16053
   D19       -1.15611   0.00010   0.00016  -0.00044  -0.00028  -1.15639
   D20        0.98720  -0.00001   0.00015  -0.00109  -0.00094   0.98627
   D21        3.03909   0.00003   0.00011  -0.00149  -0.00138   3.03771
   D22        3.05635   0.00003   0.00030  -0.00138  -0.00108   3.05527
   D23       -1.08352  -0.00008   0.00029  -0.00202  -0.00173  -1.08525
   D24        0.96836  -0.00004   0.00025  -0.00243  -0.00217   0.96619
   D25       -0.92845   0.00005  -0.00010   0.00387   0.00377  -0.92468
   D26        1.16186  -0.00005   0.00009   0.00218   0.00227   1.16413
   D27       -3.05155   0.00002  -0.00008   0.00320   0.00312  -3.04843
   D28       -3.07084   0.00005  -0.00017   0.00363   0.00346  -3.06738
   D29       -0.98052  -0.00004   0.00002   0.00194   0.00196  -0.97857
   D30        1.08925   0.00002  -0.00015   0.00296   0.00281   1.09206
   D31        1.16115   0.00001  -0.00022   0.00413   0.00391   1.16506
   D32       -3.03172  -0.00008  -0.00003   0.00244   0.00241  -3.02931
   D33       -0.96194  -0.00002  -0.00020   0.00346   0.00326  -0.95868
   D34        3.09530  -0.00014  -0.00003  -0.00232  -0.00235   3.09295
   D35       -1.15060  -0.00018  -0.00034  -0.00210  -0.00243  -1.15303
   D36        0.99135  -0.00025  -0.00027  -0.00350  -0.00377   0.98758
   D37        0.99401  -0.00002  -0.00013  -0.00122  -0.00135   0.99266
   D38        3.03129  -0.00005  -0.00043  -0.00100  -0.00143   3.02986
   D39       -1.10995  -0.00012  -0.00036  -0.00241  -0.00277  -1.11272
   D40       -1.05034   0.00000  -0.00009  -0.00115  -0.00124  -1.05158
   D41        0.98694  -0.00003  -0.00039  -0.00093  -0.00132   0.98562
   D42        3.12889  -0.00010  -0.00033  -0.00234  -0.00266   3.12623
   D43       -1.04390  -0.00010   0.00036  -0.00431  -0.00395  -1.04785
   D44        3.03143  -0.00061   0.00085  -0.01731  -0.01645   3.01498
   D45        3.12861  -0.00000   0.00016  -0.00491  -0.00475   3.12386
   D46        0.92076  -0.00052   0.00065  -0.01791  -0.01725   0.90351
   D47        1.08415   0.00002   0.00036  -0.00534  -0.00498   1.07917
   D48       -1.12371  -0.00049   0.00086  -0.01834  -0.01748  -1.14118
   D49        0.70787  -0.00042  -0.01209   0.09149   0.07946   0.78733
   D50       -1.45700   0.00044  -0.01016   0.11168   0.10137  -1.35563
   D51        2.80559   0.00117  -0.00023   0.10509   0.10481   2.91040
   D52        2.73149  -0.00010  -0.01364   0.09555   0.08204   2.81353
   D53        0.56662   0.00077  -0.01171   0.11574   0.10395   0.67057
   D54       -1.45398   0.00149  -0.00177   0.10915   0.10739  -1.34659
   D55       -1.35305  -0.00125  -0.01696   0.08669   0.06987  -1.28318
   D56        2.76526  -0.00038  -0.01503   0.10688   0.09178   2.85704
   D57        0.74467   0.00034  -0.00510   0.10029   0.09522   0.83988
   D58        2.69015  -0.00128   0.00338  -0.05219  -0.04883   2.64132
   D59       -1.39661  -0.00081   0.00287  -0.04128  -0.03842  -1.43502
   D60        0.61986  -0.00105  -0.00309  -0.05045  -0.05355   0.56631
   D61        2.81629  -0.00057  -0.00360  -0.03954  -0.04314   2.77315
   D62       -1.41150  -0.00035  -0.00199  -0.04580  -0.04777  -1.45927
   D63        0.78493   0.00012  -0.00250  -0.03489  -0.03736   0.74757
   D64        1.20579   0.00014   0.01349  -0.14382  -0.13054   1.07526
   D65       -2.94233  -0.00017   0.01111  -0.14512  -0.13412  -3.07645
   D66       -0.92201  -0.00050   0.00767  -0.14486  -0.13729  -1.05930
   D67       -2.91484  -0.00044   0.01217  -0.16303  -0.15077  -3.06561
   D68       -0.77977  -0.00075   0.00979  -0.16433  -0.15436  -0.93413
   D69        1.24054  -0.00108   0.00635  -0.16407  -0.15753   1.08302
   D70       -0.90082  -0.00091   0.00223  -0.15379  -0.15165  -1.05247
   D71        1.23425  -0.00121  -0.00016  -0.15509  -0.15524   1.07901
   D72       -3.02862  -0.00155  -0.00359  -0.15483  -0.15840   3.09616
   D73        0.70726   0.00091  -0.00733   0.06924   0.06189   0.76915
   D74       -1.41468  -0.00016  -0.00369   0.06142   0.05778  -1.35690
   D75        2.84244   0.00124  -0.00027   0.06850   0.06821   2.91064
   D76       -2.42081   0.00036  -0.00772   0.04261   0.03487  -2.38594
   D77        1.74043  -0.00072  -0.00407   0.03480   0.03076   1.77120
   D78       -0.28563   0.00068  -0.00066   0.04187   0.04119  -0.24444
   D79       -3.13696   0.00060  -0.00016   0.02434   0.02418  -3.11278
   D80        0.00502   0.00077  -0.00282   0.03424   0.03142   0.03644
   D81        0.01856   0.00003  -0.00055  -0.00308  -0.00364   0.01492
   D82       -3.12265   0.00020  -0.00321   0.00682   0.00361  -3.11905
         Item               Value     Threshold  Converged?
 Maximum Force            0.007324     0.000450     NO 
 RMS     Force            0.001181     0.000300     NO 
 Maximum Displacement     0.287491     0.001800     NO 
 RMS     Displacement     0.068016     0.001200     NO 
 Predicted change in Energy=-1.461346D-03
 GradGradGradGradGradGradGradGradGradGradGradGradGradGradGradGradGradGrad

                          Input orientation:                          
 ---------------------------------------------------------------------
 Center     Atomic      Atomic             Coordinates (Angstroms)
 Number     Number       Type             X           Y           Z
 ---------------------------------------------------------------------
      1          6           0        0.886033   -0.794373    3.758119
      2          6           0        0.621626    0.384661    4.689853
      3          6           0        1.592216    0.372384    5.871215
      4          6           0        3.031159    0.295978    5.360403
      5          6           0        3.200366   -0.877957    4.399443
      6          1           0        1.449588    1.256556    6.500906
      7          1           0        0.750410    1.310900    4.117524
      8          1           0       -0.416443    0.350911    5.037116
      9          1           0        0.641734   -1.741871    4.282712
     10          1           0        0.227696   -0.726945    2.885792
     11          1           0        3.282593    1.221008    4.828087
     12          1           0        3.736059    0.191085    6.191992
     13          1           0        4.221627   -0.887209    4.006412
     14          1           0        3.062283   -1.831108    4.952830
     15          1           0        1.385753   -0.504690    6.499772
     16          6           0        2.513740   -1.796706    2.268464
     17          6           0        3.631366   -1.387402    1.303585
     18          1           0        1.591347   -1.919302    1.688622
     19          1           0        2.726693   -2.782849    2.723833
     20          6           0        2.798073    1.000738    0.971214
     21          6           0        3.201331   -0.292239    0.315442
     22          1           0        3.982299   -2.266492    0.751694
     23          1           0        4.496593   -1.030803    1.876948
     24          1           0        3.445625    1.350370    1.774321
     25          1           0        4.029173   -0.102148   -0.381375
     26          1           0        2.365546   -0.655792   -0.295880
     27          7           0        2.263917   -0.786102    3.287349
     28          6           0        1.738472    1.728297    0.629319
     29          1           0        1.510561    2.668412    1.121270
     30          1           0        1.055073    1.405109   -0.152572
 ---------------------------------------------------------------------
                    Distance matrix (angstroms):
                    1          2          3          4          5
     1  C    0.000000
     2  C    1.525832   0.000000
     3  C    2.514993   1.528991   0.000000
     4  C    2.890976   2.502669   1.528831   0.000000
     5  C    2.403002   2.885905   2.513088   1.526499   0.000000
     6  H    3.470847   2.173852   1.094812   2.173666   3.469513
     7  H    2.140033   1.096387   2.159834   2.788661   3.297402
     8  H    2.154984   1.095134   2.175062   3.463162   3.872732
     9  H    1.110239   2.165250   2.810130   3.320180   2.703067
    10  H    1.094947   2.155339   3.461674   3.876786   3.339268
    11  H    3.309092   2.792729   2.160012   1.096476   2.143864
    12  H    3.875243   3.463176   2.175277   1.095184   2.154774
    13  H    3.346110   3.878757   3.460905   2.156487   1.094318
    14  H    2.690393   3.306901   2.803552   2.166005   1.110766
    15  H    2.801838   2.156535   1.098622   2.155596   2.800631
    16  C    2.423463   3.768499   4.305109   3.769235   2.420046
    17  C    3.730050   4.864726   5.302662   4.433034   3.166959
    18  H    2.458811   3.905892   4.769267   4.523549   3.319924
    19  H    2.900312   4.281316   4.598755   4.064895   2.580823
    20  C    3.826899   4.352557   5.085168   4.451516   3.929897
    21  C    4.179087   5.123333   5.822163   5.081986   4.125789
    22  H    4.559889   5.816515   6.235837   5.358276   3.980644
    23  H    4.078093   4.993130   5.134053   4.005284   2.840166
    24  H    3.884184   4.172276   4.601751   3.760785   3.452080
    25  H    5.243464   6.129088   6.727468   5.841451   4.913759
    26  H    4.317762   5.383431   6.299860   5.774291   4.774132
    27  N    1.456110   2.456588   2.910264   2.461119   1.456752
    28  C    4.108517   4.420480   5.416398   5.109377   4.810773
    29  H    4.397032   4.329031   5.276399   5.090276   5.116502
    30  H    4.489967   4.967723   6.135231   5.960535   5.525895
                    6          7          8          9         10
     6  H    0.000000
     7  H    2.484414   0.000000
     8  H    2.538690   1.768835   0.000000
     9  H    3.816225   3.059168   2.463453   0.000000
    10  H    4.300737   2.437869   2.490960   1.775637   0.000000
    11  H    2.481833   2.631527   3.805737   4.006273   4.110891
    12  H    2.541379   3.804143   4.313068   4.117829   4.907377
    13  H    4.301445   4.110156   4.909887   3.690856   4.151260
    14  H    3.811954   3.989324   4.107292   2.513180   3.677866
    15  H    1.762402   3.061884   2.473727   2.645664   3.801492
    16  C    5.326198   4.023129   4.567676   2.750383   2.598361
    17  C    6.225979   4.847576   5.774578   4.235416   3.811109
    18  H    5.767516   4.128068   4.516359   2.768131   2.171284
    19  H    5.675744   4.754666   5.005101   2.803710   3.240055
    20  C    5.697486   3.766748   5.223691   4.810168   3.641062
    21  C    6.612664   4.799260   5.982987   4.938846   3.954513
    22  H    7.202773   5.879767   6.675671   4.889038   4.584934
    23  H    5.991430   4.953548   6.002809   4.599266   4.396996
    24  H    5.131624   3.571602   5.153670   4.869884   3.988191
    25  H    7.474365   5.743439   7.023448   5.993091   5.051334
    26  H    7.119856   5.094573   6.098669   5.011446   3.833862
    27  N    3.893909   2.716121   3.396883   2.129723   2.076281
    28  C    5.897587   3.649392   5.096031   5.156761   3.660919
    29  H    5.562153   3.376123   4.941459   5.495468   4.035806
    30  H    6.666819   4.281987   5.496323   5.453997   3.802876
                   11         12         13         14         15
    11  H    0.000000
    12  H    1.768222   0.000000
    13  H    2.449799   2.485006   0.000000
    14  H    3.062599   2.465514   1.769387   0.000000
    15  H    3.061139   2.470379   3.795438   2.638781   0.000000
    16  C    4.031055   4.565024   2.600870   2.740055   4.565701
    17  C    4.398586   5.138006   2.811383   3.719909   5.729077
    18  H    4.751642   5.416075   3.654551   3.581408   5.019020
    19  H    4.557168   4.678806   2.733731   2.446806   4.609321
    20  C    3.893424   5.365806   3.847503   4.893100   5.901349
    21  C    4.760303   5.920589   3.875339   4.888028   6.448829
    22  H    5.410105   5.974710   3.543006   4.322677   6.548771
    23  H    3.905595   4.548739   2.151939   3.486945   5.596840
    24  H    3.060849   4.576473   3.254407   4.513498   5.478522
    25  H    5.426474   6.586430   4.461618   5.690160   7.382405
    26  H    5.533389   6.684907   4.691301   5.423630   6.867584
    27  N    2.727649   3.399860   2.088038   2.122086   3.342159
    28  C    4.502367   6.107103   4.940819   5.754528   6.290697
    29  H    4.356096   6.066482   5.321312   6.110186   6.245994
    30  H    5.459185   6.993928   5.707796   6.369233   6.928951
                   16         17         18         19         20
    16  C    0.000000
    17  C    1.532191   0.000000
    18  H    1.096383   2.143094   0.000000
    19  H    1.106882   2.186964   1.762495   0.000000
    20  C    3.096675   2.551090   3.239983   4.170407   0.000000
    21  C    2.559394   1.536469   2.669271   3.496966   1.504806
    22  H    2.162859   1.095691   2.591337   2.394265   3.482151
    23  H    2.161388   1.097509   3.043904   2.630480   2.798657
    24  H    3.319137   2.784149   3.759846   4.301387   1.089288
    25  H    3.491377   2.156204   3.678305   4.304060   2.135758
    26  H    2.810606   2.166989   2.476709   3.711262   2.129952
    27  N    1.456660   2.483304   2.071816   2.125726   2.973651
    28  C    3.964024   3.707461   3.801151   5.070899   1.330034
    29  H    4.718019   4.580467   4.623368   5.810631   2.112188
    30  H    4.270919   4.068882   3.837876   5.348553   2.112927
                   21         22         23         24         25
    21  C    0.000000
    22  H    2.167465   0.000000
    23  H    2.159046   1.748607   0.000000
    24  H    2.210468   3.796772   2.604812   0.000000
    25  H    1.098641   2.443446   2.486143   2.664088   0.000000
    26  H    1.097462   2.511107   3.066460   3.078471   1.755416
    27  N    3.155135   3.402049   2.652159   2.872316   4.128373
    28  C    2.514168   4.583457   4.095906   2.090032   3.101507
    29  H    3.503357   5.531668   4.813691   2.430675   4.034520
    30  H    2.776049   4.781946   4.679389   3.070937   3.342072
                   26         27         28         29         30
    26  H    0.000000
    27  N    3.587038   0.000000
    28  C    2.633077   3.696407   0.000000
    29  H    3.713441   4.146458   1.085253   0.000000
    30  H    2.446465   4.253913   1.087583   1.850966   0.000000
 Stoichiometry    C10H19N
 Framework group  C1[X(C10H19N)]
 Deg. of freedom    84
 Full point group                 C1      NOp   1
 Largest Abelian subgroup         C1      NOp   1
 Largest concise Abelian subgroup C1      NOp   1
                         Standard orientation:                         
 ---------------------------------------------------------------------
 Center     Atomic      Atomic             Coordinates (Angstroms)
 Number     Number       Type             X           Y           Z
 ---------------------------------------------------------------------
      1          6           0       -1.052249    0.210787   -1.331860
      2          6           0       -2.023674    1.203286   -0.699845
      3          6           0       -2.951927    0.499814    0.290754
      4          6           0       -2.125551   -0.290984    1.305182
      5          6           0       -1.147447   -1.222769    0.594347
      6          1           0       -3.600492    1.222479    0.796454
      7          1           0       -1.440148    1.969878   -0.176492
      8          1           0       -2.598855    1.703490   -1.486153
      9          1           0       -1.615629   -0.503086   -1.968743
     10          1           0       -0.353679    0.745976   -1.983382
     11          1           0       -1.552948    0.401486    1.933569
     12          1           0       -2.773697   -0.877336    1.965126
     13          1           0       -0.531407   -1.742982    1.334216
     14          1           0       -1.714567   -2.003844    0.044714
     15          1           0       -3.608108   -0.190839   -0.256417
     16          6           0        0.773284   -1.316231   -0.874899
     17          6           0        1.966664   -1.469599    0.073749
     18          1           0        1.127402   -0.830126   -1.791610
     19          1           0        0.381917   -2.305559   -1.180269
     20          6           0        2.091857    0.999701    0.702193
     21          6           0        2.826733   -0.199900    0.168006
     22          1           0        2.587073   -2.313588   -0.247676
     23          1           0        1.605011   -1.730747    1.076512
     24          1           0        1.456820    0.822721    1.569346
     25          1           0        3.693654   -0.408897    0.809707
     26          1           0        3.232092    0.044281   -0.822187
     27          7           0       -0.279091   -0.481904   -0.310752
     28          6           0        2.180138    2.229444    0.203266
     29          1           0        1.645993    3.063551    0.646807
     30          1           0        2.786240    2.445184   -0.673623
 ---------------------------------------------------------------------
 Rotational constants (GHZ):      1.6249381      0.7248674      0.6269119
 Standard basis: 6-31G(d,p) (6D, 7F)
 There are   260 symmetry adapted cartesian basis functions of A   symmetry.
 There are   260 symmetry adapted basis functions of A   symmetry.
   260 basis functions,   441 primitive gaussians,   260 cartesian basis functions
    43 alpha electrons       43 beta electrons
       nuclear repulsion energy       661.3800714744 Hartrees.
 NAtoms=   30 NActive=   30 NUniq=   30 SFac= 1.00D+00 NAtFMM=   60 NAOKFM=F Big=F
 Integral buffers will be    131072 words long.
 Raffenetti 2 integral format.
 Two-electron integral symmetry is turned on.
 Nuclear repulsion after empirical dispersion term =      661.3562326733 Hartrees.
 One-electron integrals computed using PRISM.
 NBasis=   260 RedAO= T EigKep=  3.38D-03  NBF=   260
 NBsUse=   260 1.00D-06 EigRej= -1.00D+00 NBFU=   260
 Initial guess from the checkpoint file:  "asu-degE1-opt-wb97xd.chk"
 B after Tr=    -0.000000   -0.000000    0.000000
         Rot=    0.999943   -0.009098    0.004432   -0.003377 Ang=  -1.22 deg.
 ExpMin= 1.61D-01 ExpMax= 4.17D+03 ExpMxC= 6.27D+02 IAcc=1 IRadAn=         1 AccDes= 0.00D+00
 Harris functional with IExCor= 4639 and IRadAn=       1 diagonalized for initial guess.
 HarFok:  IExCor= 4639 AccDes= 0.00D+00 IRadAn=         1 IDoV= 1 UseB2=F ITyADJ=14
 ICtDFT=  3500011 ScaDFX=  1.000000  1.000000  1.000000  1.000000
 FoFCou: FMM=F IPFlag=           0 FMFlag=      100000 FMFlg1=           0
         NFxFlg=           0 DoJE=T BraDBF=F KetDBF=T FulRan=T
         wScrn=  0.000000 ICntrl=     500 IOpCl=  0 I1Cent=   200000004 NGrid=           0
         NMat0=    1 NMatS0=      1 NMatT0=    0 NMatD0=    1 NMtDS0=    0 NMtDT0=    0
 Petite list used in FoFCou.
 Keep R1 ints in memory in canonical form, NReq=1160393381.
 Requested convergence on RMS density matrix=1.00D-08 within 128 cycles.
 Requested convergence on MAX density matrix=1.00D-06.
 Requested convergence on             energy=1.00D-06.
 No special actions if energy rises.
 Integral accuracy reduced to 1.0D-05 until final iterations.
 Initial convergence to 1.0D-05 achieved.  Increase integral accuracy.
 SCF Done:  E(RwB97XD) =  -447.128239176     A.U. after   13 cycles
            NFock= 13  Conv=0.36D-08     -V/T= 2.0098
 Calling FoFJK, ICntrl=      2127 FMM=F ISym2X=0 I1Cent= 0 IOpClX= 0 NMat=1 NMatS=1 NMatT=0.
 ***** Axes restored to original set *****
 -------------------------------------------------------------------
 Center     Atomic                   Forces (Hartrees/Bohr)
 Number     Number              X              Y              Z
 -------------------------------------------------------------------
      1        6           0.000353245    0.000504891   -0.000946719
      2        6          -0.000113993    0.000118896    0.000136054
      3        6          -0.000090478   -0.000025020    0.000059375
      4        6           0.000109851    0.000028128    0.000054628
      5        6          -0.000476629   -0.000313062   -0.000502192
      6        1           0.000091173    0.000031017   -0.000015849
      7        1           0.000043444   -0.000134594   -0.000239232
      8        1          -0.000016749    0.000047620    0.000093945
      9        1          -0.000009598    0.000162076    0.000052309
     10        1           0.000050480    0.000218328   -0.000007318
     11        1           0.000023263    0.000044153   -0.000027698
     12        1          -0.000043085    0.000028427    0.000044120
     13        1           0.000076745   -0.000169725   -0.000314924
     14        1           0.000046217    0.000076152    0.000134707
     15        1          -0.000032434    0.000002498   -0.000037550
     16        6          -0.000113247    0.000608434   -0.001103167
     17        6           0.000604154    0.001714739    0.001947442
     18        1           0.000175121   -0.000703452   -0.000321261
     19        1           0.000903135    0.000446242   -0.000379821
     20        6           0.000431507    0.000767171   -0.000189427
     21        6          -0.001857946   -0.000953148    0.000928834
     22        1          -0.001483273   -0.000118987   -0.000817625
     23        1           0.000107621   -0.000363325   -0.000143792
     24        1           0.000141393    0.000094092   -0.000720143
     25        1           0.000644394    0.000298460    0.001108221
     26        1           0.000453509   -0.000516095   -0.000586019
     27        7           0.000137058   -0.001205612    0.001778611
     28        6          -0.000197178   -0.000817437    0.000063288
     29        1           0.000074701    0.000091649   -0.000043896
     30        1          -0.000032401    0.000037485   -0.000004902
 -------------------------------------------------------------------
 Cartesian Forces:  Max     0.001947442 RMS     0.000580249

 GradGradGradGradGradGradGradGradGradGradGradGradGradGradGradGradGradGrad
 Berny optimization.
 Using GEDIIS/GDIIS optimizer.
 FormGI is forming the generalized inverse of G from B-inverse, IUseBI=4.
 Internal  Forces:  Max     0.002341710 RMS     0.000423423
 Search for a local minimum.
 Step number   4 out of a maximum of  179
 All quantities printed in internal units (Hartrees-Bohrs-Radians)
 Mixed Optimization -- En-DIIS/RFO-DIIS
 Update second derivatives using D2CorX and points    3    4
 DE= -1.50D-03 DEPred=-1.46D-03 R= 1.03D+00
 TightC=F SS=  1.41D+00  RLast= 5.58D-01 DXNew= 1.4270D+00 1.6735D+00
 Trust test= 1.03D+00 RLast= 5.58D-01 DXMaxT set to 1.43D+00
 ITU=  1  1  1  0
 Use linear search instead of GDIIS.
     Eigenvalues ---    0.00275   0.00346   0.00621   0.00639   0.00672
     Eigenvalues ---    0.00908   0.01152   0.01755   0.01928   0.02337
     Eigenvalues ---    0.03160   0.03251   0.03264   0.03361   0.03952
     Eigenvalues ---    0.04046   0.04122   0.04405   0.04576   0.04872
     Eigenvalues ---    0.04975   0.05100   0.05390   0.05485   0.05668
     Eigenvalues ---    0.05957   0.06147   0.06755   0.07895   0.08006
     Eigenvalues ---    0.08029   0.08399   0.08596   0.08863   0.09243
     Eigenvalues ---    0.09347   0.09535   0.09730   0.11968   0.12212
     Eigenvalues ---    0.12397   0.12537   0.13107   0.14904   0.15903
     Eigenvalues ---    0.15969   0.15999   0.16009   0.17801   0.20113
     Eigenvalues ---    0.21188   0.21371   0.21996   0.22244   0.28319
     Eigenvalues ---    0.28573   0.28744   0.28927   0.29761   0.31557
     Eigenvalues ---    0.32519   0.32575   0.32888   0.33459   0.33686
     Eigenvalues ---    0.33802   0.33843   0.34054   0.34086   0.34105
     Eigenvalues ---    0.34221   0.34227   0.34228   0.34252   0.34264
     Eigenvalues ---    0.34287   0.34617   0.34832   0.35321   0.35451
     Eigenvalues ---    0.36045   0.36342   0.37500   0.65366
 RFO step:  Lambda=-9.81050483D-04 EMin= 2.75360344D-03
 Quartic linear search produced a step of  0.47461.
 Iteration  1 RMS(Cart)=  0.12914765 RMS(Int)=  0.00432211
 Iteration  2 RMS(Cart)=  0.00831601 RMS(Int)=  0.00006712
 Iteration  3 RMS(Cart)=  0.00003392 RMS(Int)=  0.00006563
 Iteration  4 RMS(Cart)=  0.00000000 RMS(Int)=  0.00006563
 Variable       Old X    -DE/DX   Delta X   Delta X   Delta X     New X
                                 (Linear)    (Quad)   (Total)
    R1        2.88340   0.00008  -0.00027   0.00078   0.00052   2.88393
    R2        2.09805  -0.00011  -0.00008  -0.00049  -0.00057   2.09748
    R3        2.06915  -0.00001  -0.00002  -0.00005  -0.00008   2.06907
    R4        2.75165  -0.00055  -0.00127  -0.00235  -0.00360   2.74805
    R5        2.88937   0.00011   0.00028   0.00096   0.00121   2.89058
    R6        2.07187   0.00002   0.00005   0.00006   0.00011   2.07198
    R7        2.06950   0.00004   0.00002   0.00016   0.00017   2.06967
    R8        2.88907  -0.00004   0.00048   0.00046   0.00092   2.88999
    R9        2.06889   0.00000   0.00003  -0.00001   0.00002   2.06892
   R10        2.07609  -0.00002  -0.00004  -0.00005  -0.00009   2.07601
   R11        2.88466   0.00007  -0.00003   0.00000  -0.00004   2.88463
   R12        2.07204   0.00005   0.00018   0.00015   0.00033   2.07237
   R13        2.06960   0.00001   0.00000   0.00003   0.00003   2.06963
   R14        2.06796   0.00019   0.00015   0.00074   0.00089   2.06885
   R15        2.09904  -0.00000  -0.00015   0.00003  -0.00012   2.09892
   R16        2.75286  -0.00071  -0.00051  -0.00292  -0.00339   2.74947
   R17        2.89542  -0.00175   0.00801  -0.01236  -0.00435   2.89107
   R18        2.07186   0.00011   0.00015   0.00020   0.00035   2.07221
   R19        2.09170  -0.00038  -0.00016  -0.00136  -0.00153   2.09018
   R20        2.75269  -0.00026  -0.00063  -0.00081  -0.00143   2.75125
   R21        2.90351  -0.00095   0.00971  -0.00860   0.00110   2.90461
   R22        2.07056   0.00003  -0.00163   0.00054  -0.00109   2.06947
   R23        2.07399  -0.00012  -0.00029  -0.00067  -0.00096   2.07303
   R24        2.84367  -0.00033   0.00208  -0.00237  -0.00028   2.84339
   R25        2.05846  -0.00042  -0.00070  -0.00169  -0.00240   2.05606
   R26        2.51340  -0.00025  -0.00087  -0.00004  -0.00091   2.51249
   R27        2.07613  -0.00017  -0.00024  -0.00044  -0.00067   2.07546
   R28        2.07390   0.00016   0.00048   0.00012   0.00061   2.07451
   R29        2.05083   0.00005   0.00018   0.00012   0.00030   2.05114
   R30        2.05523   0.00001  -0.00012   0.00010  -0.00002   2.05521
    A1        1.91006  -0.00009   0.00166   0.00032   0.00200   1.91205
    A2        1.91210  -0.00005  -0.00143  -0.00145  -0.00292   1.90918
    A3        1.93586  -0.00008  -0.00176  -0.00336  -0.00508   1.93078
    A4        1.87202   0.00009   0.00081   0.00232   0.00314   1.87516
    A5        1.94532   0.00009   0.00113   0.00220   0.00333   1.94865
    A6        1.88707   0.00004  -0.00040   0.00009  -0.00035   1.88672
    A7        1.93435  -0.00003  -0.00021   0.00140   0.00120   1.93556
    A8        1.88986  -0.00018  -0.00023  -0.00415  -0.00439   1.88547
    A9        1.91142   0.00010  -0.00002   0.00168   0.00166   1.91308
   A10        1.91298   0.00013   0.00011   0.00054   0.00064   1.91363
   A11        1.93528  -0.00005   0.00022  -0.00016   0.00005   1.93533
   A12        1.87854   0.00003   0.00014   0.00056   0.00071   1.87924
   A13        1.91741  -0.00021   0.00087   0.00114   0.00200   1.91941
   A14        1.93393   0.00012   0.00004   0.00020   0.00025   1.93418
   A15        1.90622   0.00003  -0.00050  -0.00021  -0.00072   1.90550
   A16        1.93387  -0.00006  -0.00074  -0.00159  -0.00232   1.93155
   A17        1.90513   0.00014   0.00024   0.00023   0.00047   1.90560
   A18        1.86627  -0.00001   0.00006   0.00022   0.00028   1.86655
   A19        1.93168   0.00011   0.00006  -0.00039  -0.00037   1.93131
   A20        1.91333  -0.00015  -0.00014  -0.00027  -0.00038   1.91295
   A21        1.93572   0.00006   0.00038  -0.00003   0.00034   1.93606
   A22        1.89416  -0.00003  -0.00053  -0.00024  -0.00077   1.89339
   A23        1.91028  -0.00001   0.00001   0.00089   0.00091   1.91119
   A24        1.87742   0.00002   0.00021   0.00006   0.00026   1.87768
   A25        1.91351   0.00004   0.00038   0.00246   0.00284   1.91635
   A26        1.90975   0.00011   0.00023  -0.00016   0.00004   1.90979
   A27        1.93996  -0.00007  -0.00107  -0.00133  -0.00233   1.93762
   A28        1.86261  -0.00003  -0.00032   0.00022  -0.00009   1.86252
   A29        1.90315  -0.00008   0.00089  -0.00307  -0.00221   1.90094
   A30        1.93320   0.00003  -0.00006   0.00195   0.00189   1.93509
   A31        1.88651  -0.00022   0.00005  -0.00362  -0.00354   1.88297
   A32        1.93557  -0.00007   0.00474  -0.00662  -0.00196   1.93361
   A33        1.96086  -0.00099  -0.00063  -0.00841  -0.00907   1.95179
   A34        1.85440  -0.00003  -0.00116   0.00312   0.00196   1.85635
   A35        1.87886   0.00106   0.00397   0.01466   0.01864   1.89750
   A36        1.94265   0.00033  -0.00680   0.00210  -0.00476   1.93789
   A37        1.97279   0.00024   0.01315  -0.01657  -0.00377   1.96902
   A38        1.91398  -0.00018  -0.00885  -0.00636  -0.01552   1.89847
   A39        1.91013  -0.00007  -0.00037   0.01098   0.01039   1.92052
   A40        1.91514  -0.00091  -0.01025  -0.01398  -0.02441   1.89073
   A41        1.90185   0.00055   0.00288   0.01649   0.01927   1.92112
   A42        1.84557   0.00038   0.00299   0.01159   0.01483   1.86040
   A43        2.02392   0.00019   0.00007   0.00198   0.00197   2.02589
   A44        2.17912  -0.00059  -0.00028  -0.00499  -0.00534   2.17377
   A45        2.08007   0.00040   0.00021   0.00300   0.00313   2.08320
   A46        1.99016   0.00234   0.00912   0.00996   0.01908   2.00924
   A47        1.89688  -0.00090   0.00018  -0.00907  -0.00882   1.88806
   A48        1.91269  -0.00096  -0.00168  -0.00489  -0.00672   1.90597
   A49        1.90674  -0.00091  -0.00622  -0.00683  -0.01299   1.89375
   A50        1.90001  -0.00020  -0.00147   0.00725   0.00573   1.90574
   A51        1.85237   0.00052  -0.00057   0.00309   0.00248   1.85485
   A52        1.94027   0.00035   0.00130   0.00759   0.00881   1.94908
   A53        1.96545   0.00094   0.00324   0.01448   0.01762   1.98308
   A54        1.96057  -0.00093   0.00070  -0.00172  -0.00134   1.95924
   A55        2.12310  -0.00008   0.00016  -0.00023  -0.00007   2.12302
   A56        2.12099   0.00010  -0.00000   0.00061   0.00060   2.12159
   A57        2.03908  -0.00002  -0.00017  -0.00036  -0.00053   2.03854
    D1        1.16170   0.00001   0.00059   0.00544   0.00603   1.16774
    D2       -3.02271   0.00003   0.00044   0.00432   0.00477  -3.01794
    D3       -0.97893   0.00002   0.00046   0.00357   0.00404  -0.97489
    D4       -3.07355   0.00003   0.00170   0.00760   0.00929  -3.06426
    D5       -0.97478   0.00006   0.00156   0.00648   0.00803  -0.96675
    D6        1.06900   0.00004   0.00158   0.00573   0.00730   1.07629
    D7       -0.99169   0.00000  -0.00081   0.00470   0.00388  -0.98781
    D8        1.10708   0.00003  -0.00096   0.00358   0.00262   1.10970
    D9       -3.13232   0.00001  -0.00094   0.00283   0.00188  -3.13044
   D10        1.04794   0.00006   0.00302  -0.00285   0.00014   1.04807
   D11       -3.01756  -0.00015   0.00756   0.01260   0.02026  -2.99730
   D12       -1.08505   0.00016   0.00134  -0.00244  -0.00115  -1.08620
   D13        1.13264  -0.00005   0.00588   0.01302   0.01897   1.15162
   D14       -3.13842  -0.00002  -0.00005  -0.00659  -0.00669   3.13807
   D15       -0.92073  -0.00024   0.00449   0.00887   0.01344  -0.90729
   D16        0.92855   0.00002  -0.00049   0.00022  -0.00027   0.92828
   D17        3.07121  -0.00012  -0.00080  -0.00087  -0.00167   3.06954
   D18       -1.16053  -0.00005  -0.00101  -0.00062  -0.00162  -1.16215
   D19       -1.15639   0.00018  -0.00013   0.00415   0.00401  -1.15239
   D20        0.98627   0.00004  -0.00044   0.00305   0.00261   0.98888
   D21        3.03771   0.00011  -0.00065   0.00331   0.00266   3.04037
   D22        3.05527   0.00010  -0.00051   0.00321   0.00269   3.05797
   D23       -1.08525  -0.00004  -0.00082   0.00212   0.00130  -1.08395
   D24        0.96619   0.00003  -0.00103   0.00237   0.00135   0.96754
   D25       -0.92468   0.00003   0.00179   0.00047   0.00227  -0.92241
   D26        1.16413  -0.00003   0.00108  -0.00024   0.00085   1.16498
   D27       -3.04843  -0.00007   0.00148  -0.00036   0.00113  -3.04730
   D28       -3.06738   0.00007   0.00164   0.00051   0.00215  -3.06523
   D29       -0.97857   0.00000   0.00093  -0.00020   0.00073  -0.97784
   D30        1.09206  -0.00003   0.00133  -0.00032   0.00102   1.09307
   D31        1.16506   0.00004   0.00186   0.00104   0.00290   1.16796
   D32       -3.02931  -0.00003   0.00115   0.00033   0.00147  -3.02784
   D33       -0.95868  -0.00007   0.00155   0.00021   0.00176  -0.95692
   D34        3.09295  -0.00026  -0.00111  -0.00693  -0.00802   3.08493
   D35       -1.15303  -0.00020  -0.00115  -0.00534  -0.00647  -1.15950
   D36        0.98758  -0.00014  -0.00179  -0.00387  -0.00562   0.98196
   D37        0.99266  -0.00012  -0.00064  -0.00621  -0.00684   0.98582
   D38        3.02986  -0.00007  -0.00068  -0.00461  -0.00529   3.02457
   D39       -1.11272  -0.00001  -0.00131  -0.00315  -0.00444  -1.11716
   D40       -1.05158  -0.00012  -0.00059  -0.00663  -0.00722  -1.05880
   D41        0.98562  -0.00006  -0.00063  -0.00504  -0.00567   0.97994
   D42        3.12623  -0.00000  -0.00126  -0.00357  -0.00482   3.12141
   D43       -1.04785   0.00007  -0.00187   0.00132  -0.00056  -1.04841
   D44        3.01498  -0.00073  -0.00781  -0.02292  -0.03067   2.98431
   D45        3.12386   0.00011  -0.00225   0.00112  -0.00116   3.12270
   D46        0.90351  -0.00069  -0.00819  -0.02312  -0.03127   0.87224
   D47        1.07917   0.00018  -0.00236   0.00156  -0.00082   1.07836
   D48       -1.14118  -0.00062  -0.00829  -0.02268  -0.03092  -1.17211
   D49        0.78733  -0.00052   0.03771  -0.05203  -0.01430   0.77303
   D50       -1.35563   0.00062   0.04811  -0.01771   0.03036  -1.32527
   D51        2.91040   0.00029   0.04974  -0.03426   0.01551   2.92591
   D52        2.81353  -0.00073   0.03894  -0.05403  -0.01508   2.79845
   D53        0.67057   0.00042   0.04934  -0.01971   0.02957   0.70014
   D54       -1.34659   0.00009   0.05097  -0.03627   0.01473  -1.33186
   D55       -1.28318  -0.00110   0.03316  -0.06277  -0.02959  -1.31277
   D56        2.85704   0.00004   0.04356  -0.02845   0.01507   2.87211
   D57        0.83988  -0.00028   0.04519  -0.04500   0.00022   0.84011
   D58        2.64132  -0.00063  -0.02317  -0.06806  -0.09130   2.55002
   D59       -1.43502  -0.00015  -0.01823  -0.04732  -0.06556  -1.50058
   D60        0.56631  -0.00046  -0.02541  -0.06809  -0.09352   0.47279
   D61        2.77315   0.00002  -0.02047  -0.04735  -0.06778   2.70538
   D62       -1.45927  -0.00123  -0.02267  -0.08164  -0.10432  -1.56359
   D63        0.74757  -0.00075  -0.01773  -0.06090  -0.07857   0.66900
   D64        1.07526   0.00046  -0.06195  -0.04737  -0.10934   0.96591
   D65       -3.07645   0.00021  -0.06366  -0.05610  -0.11979   3.08695
   D66       -1.05930  -0.00020  -0.06516  -0.06012  -0.12528  -1.18458
   D67       -3.06561  -0.00027  -0.07156  -0.07748  -0.14892   3.06865
   D68       -0.93413  -0.00052  -0.07326  -0.08621  -0.15937  -1.09350
   D69        1.08302  -0.00093  -0.07476  -0.09023  -0.16486   0.91816
   D70       -1.05247  -0.00000  -0.07198  -0.06208  -0.13416  -1.18663
   D71        1.07901  -0.00026  -0.07368  -0.07081  -0.14461   0.93440
   D72        3.09616  -0.00066  -0.07518  -0.07483  -0.15010   2.94606
   D73        0.76915   0.00023   0.02937   0.05478   0.08406   0.85321
   D74       -1.35690   0.00046   0.02742   0.06471   0.09217  -1.26474
   D75        2.91064   0.00045   0.03237   0.06076   0.09318   3.00382
   D76       -2.38594   0.00015   0.01655   0.05384   0.07031  -2.31563
   D77        1.77120   0.00039   0.01460   0.06377   0.07841   1.84961
   D78       -0.24444   0.00038   0.01955   0.05982   0.07943  -0.16501
   D79       -3.11278   0.00014   0.01148   0.00333   0.01481  -3.09797
   D80        0.03644   0.00004   0.01491  -0.00012   0.01480   0.05124
   D81        0.01492   0.00006  -0.00173   0.00236   0.00063   0.01555
   D82       -3.11905  -0.00004   0.00171  -0.00109   0.00061  -3.11843
         Item               Value     Threshold  Converged?
 Maximum Force            0.002342     0.000450     NO 
 RMS     Force            0.000423     0.000300     NO 
 Maximum Displacement     0.613042     0.001800     NO 
 RMS     Displacement     0.131142     0.001200     NO 
 Predicted change in Energy=-5.757691D-04
 GradGradGradGradGradGradGradGradGradGradGradGradGradGradGradGradGradGrad

                          Input orientation:                          
 ---------------------------------------------------------------------
 Center     Atomic      Atomic             Coordinates (Angstroms)
 Number     Number       Type             X           Y           Z
 ---------------------------------------------------------------------
      1          6           0        0.917480   -0.691520    3.709634
      2          6           0        0.710439    0.492856    4.649525
      3          6           0        1.623021    0.385064    5.872366
      4          6           0        3.073630    0.195772    5.426592
      5          6           0        3.189469   -0.974216    4.453018
      6          1           0        1.526791    1.270537    6.509010
      7          1           0        0.942976    1.410196    4.095805
      8          1           0       -0.341376    0.543772    4.950537
      9          1           0        0.567467   -1.622431    4.202441
     10          1           0        0.312538   -0.550124    2.808038
     11          1           0        3.425028    1.103908    4.922162
     12          1           0        3.727824    0.021272    6.287430
     13          1           0        4.221690   -1.060979    4.098688
     14          1           0        2.953201   -1.920978    4.983561
     15          1           0        1.315532   -0.479021    6.477076
     16          6           0        2.550406   -1.775936    2.264418
     17          6           0        3.672101   -1.343578    1.318147
     18          1           0        1.634943   -1.889971    1.671642
     19          1           0        2.765416   -2.769678    2.699903
     20          6           0        2.660730    0.991053    0.976376
     21          6           0        3.233748   -0.244603    0.337007
     22          1           0        3.998491   -2.213113    0.737923
     23          1           0        4.542302   -1.007631    1.895469
     24          1           0        3.239612    1.419998    1.791660
     25          1           0        4.106003    0.046259   -0.263660
     26          1           0        2.500489   -0.660064   -0.366448
     27          7           0        2.311620   -0.788847    3.307627
     28          6           0        1.536032    1.586677    0.591672
     29          1           0        1.186153    2.500454    1.061480
     30          1           0        0.918751    1.177296   -0.204685
 ---------------------------------------------------------------------
                    Distance matrix (angstroms):
                    1          2          3          4          5
     1  C    0.000000
     2  C    1.526108   0.000000
     3  C    2.516789   1.529629   0.000000
     4  C    2.895551   2.505347   1.529317   0.000000
     5  C    2.407171   2.887300   2.513154   1.526478   0.000000
     6  H    3.472381   2.174604   1.094824   2.172432   3.468503
     7  H    2.137051   1.096446   2.160909   2.790253   3.295414
     8  H    2.156503   1.095225   2.175733   3.465545   3.875394
     9  H    1.109939   2.166740   2.816536   3.329453   2.712538
    10  H    1.094907   2.153417   3.461509   3.877733   3.341039
    11  H    3.313847   2.795837   2.160289   1.096650   2.143404
    12  H    3.879580   3.465507   2.175964   1.095199   2.155432
    13  H    3.347486   3.879008   3.462665   2.158887   1.094787
    14  H    2.697892   3.311821   2.806632   2.165966   1.110701
    15  H    2.803986   2.156531   1.098575   2.156333   2.802440
    16  C    2.435375   3.771157   4.306651   3.763076   2.416842
    17  C    3.705716   4.820997   5.284680   4.427990   3.193240
    18  H    2.470718   3.924328   4.777238   4.529878   3.315299
    19  H    2.958575   4.320658   4.617573   4.040263   2.544980
    20  C    3.652488   4.188538   5.041307   4.539535   4.028509
    21  C    4.115756   5.050618   5.799234   5.111111   4.180412
    22  H    4.543010   5.782229   6.225422   5.351795   3.998914
    23  H    4.065767   4.951713   5.126159   4.009241   2.893499
    24  H    3.678237   3.927301   4.509613   3.839142   3.580168
    25  H    5.147626   5.989047   6.628031   5.785077   4.912073
    26  H    4.372797   5.449173   6.386316   5.883898   4.878590
    27  N    1.454204   2.450965   2.903467   2.457672   1.454958
    28  C    3.910815   4.283015   5.416380   5.260731   4.919555
    29  H    4.156152   4.138940   5.273552   5.284727   5.252536
    30  H    4.337553   4.906649   6.168806   6.108860   5.610647
                    6          7          8          9         10
     6  H    0.000000
     7  H    2.486746   0.000000
     8  H    2.539109   1.769412   0.000000
     9  H    3.822280   3.057647   2.465376   0.000000
    10  H    4.299582   2.428713   2.492892   1.777411   0.000000
    11  H    2.479749   2.633868   3.807933   4.014545   4.110101
    12  H    2.540533   3.806273   4.314937   4.127565   4.908853
    13  H    4.302104   4.105689   4.911460   3.698558   4.148278
    14  H    3.814107   3.990719   4.114647   2.528043   3.685816
    15  H    1.762556   3.062417   2.474222   2.653479   3.804325
    16  C    5.324034   4.011140   4.578065   2.776966   2.608867
    17  C    6.195242   4.769359   5.732743   4.246842   3.759788
    18  H    5.779328   4.152889   4.536528   2.759715   2.198940
    19  H    5.689185   4.768771   5.069168   2.899099   3.309792
    20  C    5.654553   3.585693   5.000665   4.649682   3.353239
    21  C    6.580500   4.702612   5.889628   4.893776   3.838334
    22  H    7.179872   5.808607   6.646877   4.911590   4.542813
    23  H    5.963902   4.862357   5.965787   4.636746   4.351207
    24  H    5.020905   3.253262   4.854869   4.712600   3.671806
    25  H    7.349847   5.556077   6.871284   5.937324   4.917456
    26  H    7.207443   5.159799   6.147825   5.053461   3.857017
    27  N    3.886628   2.707435   3.393142   2.130170   2.074344
    28  C    5.925785   3.558344   4.859220   4.926880   3.312874
    29  H    5.595027   3.233408   4.613753   5.219827   3.622112
    30  H    6.741818   4.306859   5.344678   5.233033   3.525333
                   11         12         13         14         15
    11  H    0.000000
    12  H    1.768542   0.000000
    13  H    2.449391   2.491136   0.000000
    14  H    3.062079   2.464235   1.769650   0.000000
    15  H    3.061600   2.470914   3.800152   2.644199   0.000000
    16  C    4.015229   4.560799   2.582421   2.752638   4.577487
    17  C    4.363503   5.153610   2.848389   3.779612   5.737197
    18  H    4.767975   5.416502   3.642669   3.564768   5.018466
    19  H    4.514221   4.646072   2.645182   2.443491   4.649335
    20  C    4.020710   5.503313   4.049230   4.962156   5.850502
    21  C    4.783171   5.976817   3.974009   4.947667   6.437000
    22  H    5.370228   5.988553   3.559771   4.382170   6.568350
    23  H    3.855875   4.583813   2.227064   3.591067   5.628730
    24  H    3.151878   4.733575   3.527336   4.629512   5.409388
    25  H    5.336206   6.562044   4.502159   5.721215   7.314381
    26  H    5.651174   6.800343   4.802156   5.515201   6.947714
    27  N    2.725605   3.397228   2.085234   2.121816   3.336704
    28  C    4.749160   6.300485   5.149952   5.796612   6.241292
    29  H    4.676299   6.317989   5.578792   6.168812   6.182451
    30  H    5.707133   7.167624   5.868415   6.376220   6.895415
                   16         17         18         19         20
    16  C    0.000000
    17  C    1.529890   0.000000
    18  H    1.096567   2.138578   0.000000
    19  H    1.106074   2.182908   1.763285   0.000000
    20  C    3.054087   2.567135   3.136229   4.138188   0.000000
    21  C    2.554770   1.537054   2.654179   3.489787   1.504656
    22  H    2.149014   1.095117   2.561759   2.383191   3.480394
    23  H    2.166580   1.097001   3.046533   2.628545   2.894785
    24  H    3.303407   2.837008   3.680388   4.313137   1.088019
    25  H    3.483024   2.149891   3.687888   4.302253   2.125827
    26  H    2.858167   2.162804   2.532914   3.731375   2.134255
    27  N    1.455900   2.473190   2.084900   2.121073   2.953752
    28  C    3.890270   3.698236   3.641867   4.993381   1.329553
    29  H    4.647123   4.585019   4.455282   5.740452   2.111850
    30  H    4.180950   4.031719   3.666287   5.236927   2.112837
                   21         22         23         24         25
    21  C    0.000000
    22  H    2.149557   0.000000
    23  H    2.173322   1.757507   0.000000
    24  H    2.210644   3.858206   2.757020   0.000000
    25  H    1.098284   2.473760   2.441900   2.619567   0.000000
    26  H    1.097782   2.423964   3.066931   3.087133   1.757024
    27  N    3.157706   3.387838   2.649151   2.835193   4.083050
    28  C    2.510116   4.530287   4.179471   2.090440   3.115963
    29  H    3.500407   5.498331   4.926046   2.432538   4.037894
    30  H    2.770278   4.676342   4.723840   3.070943   3.382498
                   26         27         28         29         30
    26  H    0.000000
    27  N    3.681179   0.000000
    28  C    2.626027   3.690673   0.000000
    29  H    3.708818   4.139004   1.085414   0.000000
    30  H    2.429806   4.259358   1.087571   1.850790   0.000000
 Stoichiometry    C10H19N
 Framework group  C1[X(C10H19N)]
 Deg. of freedom    84
 Full point group                 C1      NOp   1
 Largest Abelian subgroup         C1      NOp   1
 Largest concise Abelian subgroup C1      NOp   1
                         Standard orientation:                         
 ---------------------------------------------------------------------
 Center     Atomic      Atomic             Coordinates (Angstroms)
 Number     Number       Type             X           Y           Z
 ---------------------------------------------------------------------
      1          6           0       -0.951641    0.423765   -1.252553
      2          6           0       -1.918102    1.342187   -0.509950
      3          6           0       -2.940727    0.529329    0.285830
      4          6           0       -2.221860   -0.472751    1.190195
      5          6           0       -1.240062   -1.318421    0.383317
      6          1           0       -3.587149    1.187479    0.875421
      7          1           0       -1.333153    1.968991    0.173530
      8          1           0       -2.417239    2.005452   -1.224414
      9          1           0       -1.499525   -0.131698   -2.042014
     10          1           0       -0.184741    1.027757   -1.748416
     11          1           0       -1.662222    0.065866    1.964365
     12          1           0       -2.939117   -1.127950    1.695880
     13          1           0       -0.692281   -1.990032    1.052220
     14          1           0       -1.802888   -1.962472   -0.325261
     15          1           0       -3.590405   -0.015939   -0.412359
     16          6           0        0.786280   -1.251965   -0.932223
     17          6           0        1.930249   -1.506926    0.051085
     18          1           0        1.191009   -0.687355   -1.780674
     19          1           0        0.404254   -2.204179   -1.345433
     20          6           0        2.061314    0.962402    0.740595
     21          6           0        2.803983   -0.264037    0.284218
     22          1           0        2.565820   -2.305008   -0.346902
     23          1           0        1.531118   -1.871028    1.005830
     24          1           0        1.371988    0.822802    1.570733
     25          1           0        3.561105   -0.514231    1.039466
     26          1           0        3.353659   -0.031083   -0.637039
     27          7           0       -0.286977   -0.477846   -0.325176
     28          6           0        2.218838    2.176109    0.221160
     29          1           0        1.686885    3.036921    0.613780
     30          1           0        2.882089    2.352479   -0.622524
 ---------------------------------------------------------------------
 Rotational constants (GHZ):      1.6364390      0.7392124      0.6226554
 Standard basis: 6-31G(d,p) (6D, 7F)
 There are   260 symmetry adapted cartesian basis functions of A   symmetry.
 There are   260 symmetry adapted basis functions of A   symmetry.
   260 basis functions,   441 primitive gaussians,   260 cartesian basis functions
    43 alpha electrons       43 beta electrons
       nuclear repulsion energy       662.5366634041 Hartrees.
 NAtoms=   30 NActive=   30 NUniq=   30 SFac= 1.00D+00 NAtFMM=   60 NAOKFM=F Big=F
 Integral buffers will be    131072 words long.
 Raffenetti 2 integral format.
 Two-electron integral symmetry is turned on.
 Nuclear repulsion after empirical dispersion term =      662.5125540896 Hartrees.
 One-electron integrals computed using PRISM.
 NBasis=   260 RedAO= T EigKep=  3.38D-03  NBF=   260
 NBsUse=   260 1.00D-06 EigRej= -1.00D+00 NBFU=   260
 Initial guess from the checkpoint file:  "asu-degE1-opt-wb97xd.chk"
 B after Tr=     0.000000    0.000000   -0.000000
         Rot=    0.999008   -0.042253    0.010786    0.009018 Ang=  -5.10 deg.
 ExpMin= 1.61D-01 ExpMax= 4.17D+03 ExpMxC= 6.27D+02 IAcc=1 IRadAn=         1 AccDes= 0.00D+00
 Harris functional with IExCor= 4639 and IRadAn=       1 diagonalized for initial guess.
 HarFok:  IExCor= 4639 AccDes= 0.00D+00 IRadAn=         1 IDoV= 1 UseB2=F ITyADJ=14
 ICtDFT=  3500011 ScaDFX=  1.000000  1.000000  1.000000  1.000000
 FoFCou: FMM=F IPFlag=           0 FMFlag=      100000 FMFlg1=           0
         NFxFlg=           0 DoJE=T BraDBF=F KetDBF=T FulRan=T
         wScrn=  0.000000 ICntrl=     500 IOpCl=  0 I1Cent=   200000004 NGrid=           0
         NMat0=    1 NMatS0=      1 NMatT0=    0 NMatD0=    1 NMtDS0=    0 NMtDT0=    0
 Petite list used in FoFCou.
 Keep R1 ints in memory in canonical form, NReq=1160393381.
 Requested convergence on RMS density matrix=1.00D-08 within 128 cycles.
 Requested convergence on MAX density matrix=1.00D-06.
 Requested convergence on             energy=1.00D-06.
 No special actions if energy rises.
 Integral accuracy reduced to 1.0D-05 until final iterations.
 Initial convergence to 1.0D-05 achieved.  Increase integral accuracy.
 SCF Done:  E(RwB97XD) =  -447.128932439     A.U. after   13 cycles
            NFock= 13  Conv=0.42D-08     -V/T= 2.0098
 Calling FoFJK, ICntrl=      2127 FMM=F ISym2X=0 I1Cent= 0 IOpClX= 0 NMat=1 NMatS=1 NMatT=0.
 ***** Axes restored to original set *****
 -------------------------------------------------------------------
 Center     Atomic                   Forces (Hartrees/Bohr)
 Number     Number              X              Y              Z
 -------------------------------------------------------------------
      1        6          -0.000417085    0.000313311   -0.000628317
      2        6           0.000349438    0.000136449    0.000317476
      3        6          -0.000202649   -0.000032618   -0.000219265
      4        6           0.000424746   -0.000315903   -0.000217859
      5        6          -0.000532088    0.000044180    0.000112862
      6        1          -0.000023735    0.000041856   -0.000010711
      7        1          -0.000144055    0.000029727   -0.000123798
      8        1           0.000132707    0.000071056    0.000123252
      9        1           0.000023682    0.000057617    0.000073665
     10        1           0.000236372   -0.000015114   -0.000203510
     11        1          -0.000011097    0.000057486    0.000158550
     12        1          -0.000071687    0.000194378    0.000077189
     13        1           0.000001100   -0.000016820   -0.000314395
     14        1           0.000032005    0.000134860    0.000164957
     15        1           0.000167868   -0.000065615    0.000081725
     16        6           0.000358034    0.000262855   -0.000091628
     17        6          -0.001586753   -0.000209302   -0.000576236
     18        1          -0.000375667   -0.000004413    0.000902748
     19        1           0.000344421    0.000203673   -0.000766369
     20        6           0.001864203   -0.000553619   -0.000538030
     21        6           0.000189906    0.000376109    0.000526740
     22        1           0.001394871   -0.000316706   -0.000339819
     23        1          -0.000565947   -0.000034935    0.000266819
     24        1           0.000094670    0.000128423   -0.000098321
     25        1           0.000213551   -0.000117264   -0.000049582
     26        1          -0.000063756    0.000267760    0.000234311
     27        7          -0.000389330   -0.000399474    0.000731364
     28        6          -0.001589910   -0.000362197    0.000617008
     29        1          -0.000059409   -0.000018828    0.000098338
     30        1           0.000205596    0.000143068   -0.000309165
 -------------------------------------------------------------------
 Cartesian Forces:  Max     0.001864203 RMS     0.000450170

 GradGradGradGradGradGradGradGradGradGradGradGradGradGradGradGradGradGrad
 Berny optimization.
 Using GEDIIS/GDIIS optimizer.
 FormGI is forming the generalized inverse of G from B-inverse, IUseBI=4.
 Internal  Forces:  Max     0.001128038 RMS     0.000303793
 Search for a local minimum.
 Step number   5 out of a maximum of  179
 All quantities printed in internal units (Hartrees-Bohrs-Radians)
 Mixed Optimization -- En-DIIS/RFO-DIIS
 Swapping is turned off.
 Update second derivatives using D2CorX and points    4    5
 DE= -6.93D-04 DEPred=-5.76D-04 R= 1.20D+00
 TightC=F SS=  1.41D+00  RLast= 5.24D-01 DXNew= 2.4000D+00 1.5733D+00
 Trust test= 1.20D+00 RLast= 5.24D-01 DXMaxT set to 1.57D+00
 ITU=  1  1  1  1  0
     Eigenvalues ---    0.00217   0.00334   0.00578   0.00622   0.00671
     Eigenvalues ---    0.00885   0.01155   0.01789   0.01838   0.02343
     Eigenvalues ---    0.03112   0.03263   0.03283   0.03697   0.04041
     Eigenvalues ---    0.04082   0.04396   0.04486   0.04584   0.04911
     Eigenvalues ---    0.04982   0.05110   0.05419   0.05513   0.05676
     Eigenvalues ---    0.05960   0.06147   0.06775   0.07912   0.08008
     Eigenvalues ---    0.08038   0.08331   0.08574   0.08843   0.09215
     Eigenvalues ---    0.09339   0.09525   0.09887   0.11973   0.12119
     Eigenvalues ---    0.12409   0.12621   0.13214   0.14976   0.15933
     Eigenvalues ---    0.15982   0.15998   0.16011   0.18002   0.20224
     Eigenvalues ---    0.21254   0.21973   0.22127   0.22529   0.28339
     Eigenvalues ---    0.28586   0.28746   0.29014   0.29762   0.31654
     Eigenvalues ---    0.32518   0.32575   0.32903   0.33360   0.33689
     Eigenvalues ---    0.33816   0.33844   0.34054   0.34086   0.34108
     Eigenvalues ---    0.34226   0.34227   0.34252   0.34259   0.34264
     Eigenvalues ---    0.34283   0.34557   0.34847   0.35320   0.35452
     Eigenvalues ---    0.36001   0.36327   0.37530   0.65525
 En-DIIS/RFO-DIIS IScMMF=        0 using points:     5    4
 RFO step:  Lambda=-5.51153566D-05.
 DidBck=F Rises=F RFO-DIIS coefs:    1.08812   -0.08812
 Iteration  1 RMS(Cart)=  0.07380214 RMS(Int)=  0.00123995
 Iteration  2 RMS(Cart)=  0.00256344 RMS(Int)=  0.00002860
 Iteration  3 RMS(Cart)=  0.00000387 RMS(Int)=  0.00002855
 Iteration  4 RMS(Cart)=  0.00000000 RMS(Int)=  0.00002855
 Variable       Old X    -DE/DX   Delta X   Delta X   Delta X     New X
                                 (Linear)    (Quad)   (Total)
    R1        2.88393   0.00026   0.00005   0.00133   0.00138   2.88530
    R2        2.09748  -0.00002  -0.00005  -0.00019  -0.00024   2.09724
    R3        2.06907   0.00004  -0.00001   0.00010   0.00009   2.06916
    R4        2.74805  -0.00016  -0.00032  -0.00145  -0.00174   2.74630
    R5        2.89058  -0.00008   0.00011   0.00041   0.00049   2.89107
    R6        2.07198   0.00005   0.00001   0.00021   0.00022   2.07220
    R7        2.06967  -0.00009   0.00002  -0.00024  -0.00023   2.06944
    R8        2.88999  -0.00005   0.00008   0.00014   0.00020   2.89019
    R9        2.06892   0.00003   0.00000   0.00010   0.00010   2.06902
   R10        2.07601   0.00005  -0.00001   0.00014   0.00013   2.07614
   R11        2.88463  -0.00012  -0.00000  -0.00083  -0.00084   2.88378
   R12        2.07237  -0.00003   0.00003   0.00000   0.00003   2.07240
   R13        2.06963  -0.00002   0.00000  -0.00005  -0.00004   2.06958
   R14        2.06885   0.00010   0.00008   0.00050   0.00058   2.06943
   R15        2.09892  -0.00005  -0.00001  -0.00021  -0.00022   2.09870
   R16        2.74947  -0.00021  -0.00030  -0.00161  -0.00188   2.74759
   R17        2.89107  -0.00000  -0.00038   0.00107   0.00068   2.89176
   R18        2.07221  -0.00018   0.00003  -0.00053  -0.00050   2.07171
   R19        2.09018  -0.00042  -0.00013  -0.00160  -0.00174   2.08844
   R20        2.75125   0.00032  -0.00013   0.00053   0.00040   2.75166
   R21        2.90461  -0.00066   0.00010   0.00005   0.00015   2.90476
   R22        2.06947   0.00084  -0.00010   0.00207   0.00197   2.07144
   R23        2.07303  -0.00031  -0.00008  -0.00128  -0.00136   2.07167
   R24        2.84339  -0.00085  -0.00002  -0.00248  -0.00251   2.84088
   R25        2.05606   0.00003  -0.00021  -0.00054  -0.00075   2.05531
   R26        2.51249   0.00100  -0.00008   0.00155   0.00147   2.51396
   R27        2.07546   0.00017  -0.00006   0.00042   0.00037   2.07582
   R28        2.07451  -0.00021   0.00005  -0.00059  -0.00054   2.07397
   R29        2.05114   0.00004   0.00003   0.00022   0.00024   2.05138
   R30        2.05521   0.00006  -0.00000   0.00017   0.00017   2.05538
    A1        1.91205  -0.00003   0.00018   0.00109   0.00127   1.91333
    A2        1.90918   0.00024  -0.00026   0.00113   0.00084   1.91002
    A3        1.93078  -0.00017  -0.00045  -0.00365  -0.00407   1.92671
    A4        1.87516   0.00003   0.00028   0.00231   0.00259   1.87775
    A5        1.94865   0.00002   0.00029   0.00135   0.00164   1.95029
    A6        1.88672  -0.00007  -0.00003  -0.00208  -0.00214   1.88458
    A7        1.93556   0.00009   0.00011   0.00214   0.00225   1.93781
    A8        1.88547  -0.00003  -0.00039  -0.00164  -0.00204   1.88343
    A9        1.91308   0.00001   0.00015   0.00079   0.00094   1.91401
   A10        1.91363   0.00002   0.00006   0.00114   0.00121   1.91484
   A11        1.93533  -0.00007   0.00000  -0.00163  -0.00164   1.93369
   A12        1.87924  -0.00002   0.00006  -0.00088  -0.00082   1.87842
   A13        1.91941  -0.00004   0.00018   0.00190   0.00208   1.92149
   A14        1.93418  -0.00004   0.00002  -0.00086  -0.00083   1.93335
   A15        1.90550   0.00015  -0.00006   0.00116   0.00109   1.90659
   A16        1.93155  -0.00001  -0.00020  -0.00069  -0.00089   1.93066
   A17        1.90560  -0.00005   0.00004  -0.00154  -0.00151   1.90409
   A18        1.86655   0.00000   0.00002  -0.00002   0.00001   1.86655
   A19        1.93131  -0.00009  -0.00003  -0.00221  -0.00227   1.92905
   A20        1.91295  -0.00010  -0.00003  -0.00049  -0.00050   1.91244
   A21        1.93606  -0.00002   0.00003  -0.00061  -0.00058   1.93548
   A22        1.89339   0.00011  -0.00007   0.00159   0.00152   1.89491
   A23        1.91119   0.00017   0.00008   0.00247   0.00256   1.91375
   A24        1.87768  -0.00007   0.00002  -0.00065  -0.00063   1.87704
   A25        1.91635  -0.00002   0.00025   0.00113   0.00137   1.91771
   A26        1.90979  -0.00006   0.00000  -0.00015  -0.00017   1.90962
   A27        1.93762   0.00014  -0.00021  -0.00137  -0.00152   1.93610
   A28        1.86252   0.00007  -0.00001   0.00089   0.00089   1.86342
   A29        1.90094  -0.00022  -0.00019  -0.00325  -0.00347   1.89746
   A30        1.93509   0.00009   0.00017   0.00283   0.00299   1.93808
   A31        1.88297   0.00100  -0.00031   0.00645   0.00615   1.88912
   A32        1.93361  -0.00036  -0.00017  -0.00181  -0.00199   1.93162
   A33        1.95179  -0.00090  -0.00080  -0.00669  -0.00749   1.94430
   A34        1.85635  -0.00020   0.00017  -0.00042  -0.00025   1.85611
   A35        1.89750  -0.00043   0.00164  -0.00148   0.00018   1.89768
   A36        1.93789   0.00092  -0.00042   0.00436   0.00391   1.94180
   A37        1.96902  -0.00060  -0.00033  -0.00328  -0.00366   1.96536
   A38        1.89847   0.00088  -0.00137   0.01048   0.00909   1.90756
   A39        1.92052  -0.00038   0.00092  -0.00809  -0.00719   1.91333
   A40        1.89073   0.00016  -0.00215   0.00224   0.00007   1.89080
   A41        1.92112   0.00027   0.00170  -0.00034   0.00133   1.92245
   A42        1.86040  -0.00030   0.00131  -0.00051   0.00084   1.86124
   A43        2.02589   0.00013   0.00017   0.00152   0.00163   2.02753
   A44        2.17377  -0.00021  -0.00047  -0.00231  -0.00284   2.17094
   A45        2.08320   0.00009   0.00028   0.00128   0.00150   2.08470
   A46        2.00924  -0.00113   0.00168  -0.00173  -0.00006   2.00918
   A47        1.88806   0.00047  -0.00078   0.00494   0.00417   1.89222
   A48        1.90597   0.00018  -0.00059  -0.00441  -0.00502   1.90096
   A49        1.89375   0.00046  -0.00114   0.00210   0.00096   1.89471
   A50        1.90574   0.00018   0.00050  -0.00284  -0.00235   1.90339
   A51        1.85485  -0.00008   0.00022   0.00242   0.00265   1.85749
   A52        1.94908   0.00012   0.00078   0.00698   0.00768   1.95677
   A53        1.98308   0.00030   0.00155   0.01057   0.01199   1.99506
   A54        1.95924  -0.00012  -0.00012   0.00349   0.00313   1.96237
   A55        2.12302   0.00004  -0.00001   0.00045   0.00043   2.12346
   A56        2.12159  -0.00008   0.00005  -0.00054  -0.00049   2.12110
   A57        2.03854   0.00005  -0.00005   0.00014   0.00008   2.03863
    D1        1.16774  -0.00003   0.00053   0.00706   0.00759   1.17533
    D2       -3.01794   0.00003   0.00042   0.00871   0.00913  -3.00881
    D3       -0.97489  -0.00001   0.00036   0.00715   0.00751  -0.96739
    D4       -3.06426   0.00013   0.00082   0.01116   0.01197  -3.05229
    D5       -0.96675   0.00019   0.00071   0.01280   0.01351  -0.95324
    D6        1.07629   0.00015   0.00064   0.01125   0.01189   1.08818
    D7       -0.98781   0.00008   0.00034   0.00707   0.00739  -0.98042
    D8        1.10970   0.00015   0.00023   0.00872   0.00893   1.11864
    D9       -3.13044   0.00011   0.00017   0.00716   0.00731  -3.12313
   D10        1.04807  -0.00018   0.00001  -0.00409  -0.00409   1.04398
   D11       -2.99730   0.00001   0.00179   0.01579   0.01764  -2.97966
   D12       -1.08620  -0.00003  -0.00010  -0.00385  -0.00399  -1.09019
   D13        1.15162   0.00016   0.00167   0.01604   0.01775   1.16936
   D14        3.13807  -0.00004  -0.00059  -0.00617  -0.00678   3.13129
   D15       -0.90729   0.00015   0.00118   0.01372   0.01495  -0.89234
   D16        0.92828   0.00009  -0.00002  -0.00020  -0.00024   0.92804
   D17        3.06954   0.00002  -0.00015  -0.00036  -0.00051   3.06904
   D18       -1.16215   0.00008  -0.00014  -0.00018  -0.00033  -1.16248
   D19       -1.15239   0.00006   0.00035  -0.00022   0.00012  -1.15227
   D20        0.98888  -0.00001   0.00023  -0.00038  -0.00015   0.98872
   D21        3.04037   0.00005   0.00023  -0.00020   0.00003   3.04039
   D22        3.05797   0.00011   0.00024   0.00115   0.00138   3.05935
   D23       -1.08395   0.00004   0.00011   0.00099   0.00111  -1.08284
   D24        0.96754   0.00011   0.00012   0.00117   0.00129   0.96883
   D25       -0.92241  -0.00002   0.00020  -0.00116  -0.00096  -0.92337
   D26        1.16498  -0.00001   0.00007  -0.00089  -0.00080   1.16417
   D27       -3.04730  -0.00017   0.00010  -0.00237  -0.00226  -3.04956
   D28       -3.06523   0.00007   0.00019  -0.00091  -0.00072  -3.06594
   D29       -0.97784   0.00008   0.00006  -0.00063  -0.00056  -0.97840
   D30        1.09307  -0.00008   0.00009  -0.00212  -0.00202   1.09105
   D31        1.16796   0.00010   0.00026   0.00046   0.00071   1.16867
   D32       -3.02784   0.00011   0.00013   0.00074   0.00087  -3.02697
   D33       -0.95692  -0.00004   0.00016  -0.00075  -0.00059  -0.95752
   D34        3.08493  -0.00018  -0.00071  -0.00485  -0.00553   3.07940
   D35       -1.15950  -0.00014  -0.00057  -0.00320  -0.00376  -1.16326
   D36        0.98196   0.00002  -0.00050  -0.00065  -0.00111   0.98085
   D37        0.98582  -0.00007  -0.00060  -0.00391  -0.00450   0.98132
   D38        3.02457  -0.00003  -0.00047  -0.00226  -0.00273   3.02184
   D39       -1.11716   0.00013  -0.00039   0.00029  -0.00008  -1.11724
   D40       -1.05880  -0.00015  -0.00064  -0.00541  -0.00604  -1.06484
   D41        0.97994  -0.00011  -0.00050  -0.00376  -0.00427   0.97568
   D42        3.12141   0.00005  -0.00042  -0.00121  -0.00162   3.11979
   D43       -1.04841  -0.00005  -0.00005  -0.00123  -0.00128  -1.04969
   D44        2.98431  -0.00045  -0.00270  -0.02455  -0.02723   2.95708
   D45        3.12270   0.00003  -0.00010   0.00036   0.00024   3.12294
   D46        0.87224  -0.00037  -0.00276  -0.02297  -0.02571   0.84652
   D47        1.07836   0.00004  -0.00007  -0.00041  -0.00047   1.07788
   D48       -1.17211  -0.00037  -0.00273  -0.02373  -0.02643  -1.19854
   D49        0.77303   0.00006  -0.00126   0.00555   0.00428   0.77731
   D50       -1.32527  -0.00037   0.00268  -0.00236   0.00030  -1.32497
   D51        2.92591  -0.00031   0.00137  -0.00325  -0.00187   2.92404
   D52        2.79845   0.00020  -0.00133   0.00780   0.00646   2.80491
   D53        0.70014  -0.00023   0.00261  -0.00010   0.00249   0.70263
   D54       -1.33186  -0.00016   0.00130  -0.00099   0.00032  -1.33154
   D55       -1.31277   0.00048  -0.00261   0.00721   0.00461  -1.30816
   D56        2.87211   0.00005   0.00133  -0.00069   0.00064   2.87275
   D57        0.84011   0.00011   0.00002  -0.00158  -0.00153   0.83857
   D58        2.55002  -0.00008  -0.00805  -0.05199  -0.06007   2.48994
   D59       -1.50058   0.00023  -0.00578  -0.03017  -0.03591  -1.53649
   D60        0.47279  -0.00049  -0.00824  -0.05495  -0.06322   0.40957
   D61        2.70538  -0.00018  -0.00597  -0.03312  -0.03906   2.66632
   D62       -1.56359  -0.00052  -0.00919  -0.05605  -0.06528  -1.62887
   D63        0.66900  -0.00021  -0.00692  -0.03423  -0.04112   0.62788
   D64        0.96591  -0.00068  -0.00963  -0.03709  -0.04674   0.91918
   D65        3.08695  -0.00049  -0.01056  -0.03183  -0.04239   3.04456
   D66       -1.18458  -0.00025  -0.01104  -0.02862  -0.03967  -1.22425
   D67        3.06865   0.00016  -0.01312  -0.02448  -0.03759   3.03106
   D68       -1.09350   0.00035  -0.01404  -0.01921  -0.03324  -1.12674
   D69        0.91816   0.00060  -0.01453  -0.01601  -0.03052   0.88764
   D70       -1.18663   0.00004  -0.01182  -0.02399  -0.03582  -1.22245
   D71        0.93440   0.00024  -0.01274  -0.01872  -0.03147   0.90293
   D72        2.94606   0.00048  -0.01323  -0.01552  -0.02875   2.91731
   D73        0.85321   0.00033   0.00741   0.06474   0.07214   0.92535
   D74       -1.26474   0.00014   0.00812   0.05793   0.06605  -1.19869
   D75        3.00382  -0.00011   0.00821   0.05543   0.06365   3.06747
   D76       -2.31563   0.00075   0.00620   0.08618   0.09237  -2.22327
   D77        1.84961   0.00056   0.00691   0.07937   0.08628   1.93588
   D78       -0.16501   0.00032   0.00700   0.07687   0.08387  -0.08114
   D79       -3.09797  -0.00032   0.00131  -0.01209  -0.01078  -3.10875
   D80        0.05124  -0.00056   0.00130  -0.01949  -0.01819   0.03305
   D81        0.01555   0.00013   0.00006   0.01001   0.01006   0.02561
   D82       -3.11843  -0.00012   0.00005   0.00261   0.00266  -3.11577
         Item               Value     Threshold  Converged?
 Maximum Force            0.001128     0.000450     NO 
 RMS     Force            0.000304     0.000300     NO 
 Maximum Displacement     0.296601     0.001800     NO 
 RMS     Displacement     0.074118     0.001200     NO 
 Predicted change in Energy=-1.848635D-04
 GradGradGradGradGradGradGradGradGradGradGradGradGradGradGradGradGradGrad

                          Input orientation:                          
 ---------------------------------------------------------------------
 Center     Atomic      Atomic             Coordinates (Angstroms)
 Number     Number       Type             X           Y           Z
 ---------------------------------------------------------------------
      1          6           0        0.933036   -0.640069    3.663564
      2          6           0        0.757929    0.554751    4.597896
      3          6           0        1.635942    0.411637    5.842550
      4          6           0        3.087910    0.157238    5.434880
      5          6           0        3.173969   -1.021550    4.469566
      6          1           0        1.563253    1.303364    6.473658
      7          1           0        1.042644    1.458742    4.046370
      8          1           0       -0.296746    0.654046    4.875478
      9          1           0        0.524020   -1.552656    4.144788
     10          1           0        0.365595   -0.468877    2.742896
     11          1           0        3.490866    1.047049    4.936340
     12          1           0        3.711462   -0.039874    6.313367
     13          1           0        4.208346   -1.154437    4.135447
     14          1           0        2.886092   -1.954239    4.999296
     15          1           0        1.277463   -0.435703    6.442993
     16          6           0        2.572056   -1.779468    2.252923
     17          6           0        3.695226   -1.328188    1.316705
     18          1           0        1.656187   -1.891643    1.660912
     19          1           0        2.793302   -2.776366    2.675550
     20          6           0        2.615411    0.979637    1.012571
     21          6           0        3.251378   -0.213674    0.355645
     22          1           0        4.034909   -2.182825    0.720236
     23          1           0        4.556433   -0.996010    1.908151
     24          1           0        3.183575    1.445125    1.814712
     25          1           0        4.128986    0.125647   -0.211205
     26          1           0        2.551680   -0.634163   -0.377917
     27          7           0        2.332038   -0.801568    3.304766
     28          6           0        1.433783    1.485346    0.669353
     29          1           0        1.029199    2.368243    1.154336
     30          1           0        0.826562    1.032910   -0.111411
 ---------------------------------------------------------------------
                    Distance matrix (angstroms):
                    1          2          3          4          5
     1  C    0.000000
     2  C    1.526837   0.000000
     3  C    2.519551   1.529886   0.000000
     4  C    2.901162   2.507463   1.529420   0.000000
     5  C    2.411835   2.887636   2.510903   1.526033   0.000000
     6  H    3.474296   2.174271   1.094879   2.171922   3.466412
     7  H    2.136250   1.096560   2.162104   2.793741   3.297498
     8  H    2.157737   1.095103   2.174689   3.466359   3.875338
     9  H    1.109814   2.168222   2.824396   3.340900   2.722092
    10  H    1.094955   2.154707   3.463660   3.879407   3.342724
    11  H    3.317954   2.797471   2.160025   1.096667   2.144155
    12  H    3.886045   3.466955   2.175619   1.095176   2.156893
    13  H    3.348866   3.878216   3.461799   2.159721   1.095094
    14  H    2.706594   3.314397   2.805587   2.165363   1.110583
    15  H    2.808134   2.157614   1.098646   2.155363   2.798993
    16  C    2.444284   3.773398   4.308441   3.760556   2.418728
    17  C    3.689302   4.789507   5.267913   4.419806   3.210338
    18  H    2.469818   3.926523   4.774055   4.526652   3.308967
    19  H    3.000088   4.351379   4.640338   4.038159   2.538264
    20  C    3.532930   4.060212   4.960915   4.522876   4.033306
    21  C    4.061878   4.980407   5.753848   5.095382   4.193209
    22  H    4.545866   5.767943   6.222891   5.347950   4.018365
    23  H    4.041928   4.905937   5.098062   3.990534   2.910792
    24  H    3.582068   3.797714   4.436974   3.843620   3.623924
    25  H    5.080773   5.888600   6.553244   5.741351   4.913017
    26  H    4.353575   5.421234   6.373891   5.890880   4.902592
    27  N    1.453281   2.447367   2.897717   2.455207   1.453960
    28  C    3.705865   4.093437   5.287313   5.216345   4.873848
    29  H    3.918599   3.901339   5.116229   5.239265   5.203988
    30  H    4.130452   4.734017   6.040755   6.053250   5.542245
                    6          7          8          9         10
     6  H    0.000000
     7  H    2.487349   0.000000
     8  H    2.536807   1.768875   0.000000
     9  H    3.828903   3.057315   2.465177   0.000000
    10  H    4.300443   2.423459   2.499511   1.779039   0.000000
    11  H    2.478858   2.637296   3.808433   4.023332   4.108107
    12  H    2.538658   3.808900   4.314485   4.141381   4.911938
    13  H    4.301690   4.105888   4.910612   3.705797   4.144385
    14  H    3.812561   3.994347   4.116909   2.543784   3.694665
    15  H    1.762660   3.063962   2.474427   2.664021   3.810947
    16  C    5.323170   4.005191   4.585827   2.797329   2.612699
    17  C    6.169647   4.717440   5.703503   4.254995   3.722751
    18  H    5.777476   4.158356   4.541796   2.750701   2.204672
    19  H    5.708138   4.783314   5.114275   2.967452   3.350046
    20  C    5.570934   3.450663   4.848578   4.538415   3.186516
    21  C    6.525431   4.614860   5.811283   4.856847   3.753910
    22  H    7.166901   5.768694   6.639059   4.944796   4.526879
    23  H    5.923690   4.790043   5.922927   4.644649   4.305554
    24  H    4.934705   3.092583   4.701779   4.635642   3.530714
    25  H    7.256542   5.424906   6.763184   5.898064   4.821129
    26  H    7.188539   5.121695   6.113197   5.040824   3.813891
    27  N    3.881192   2.705830   3.390642   2.130423   2.072023
    28  C    5.808600   3.399697   4.623556   4.704867   3.042958
    29  H    5.451089   3.031705   4.306216   4.956961   3.318605
    30  H    6.631666   4.185113   5.125858   4.989180   3.258055
                   11         12         13         14         15
    11  H    0.000000
    12  H    1.768126   0.000000
    13  H    2.450051   2.496494   0.000000
    14  H    3.062261   2.464307   1.770388   0.000000
    15  H    3.060671   2.469379   3.798871   2.641571   0.000000
    16  C    4.004264   4.561977   2.571381   2.769788   4.586759
    17  C    4.334198   5.160102   2.870329   3.822056   5.737676
    18  H    4.767639   5.412813   3.630470   3.558285   5.013132
    19  H    4.496250   4.643826   2.600827   2.466637   4.687227
    20  C    4.020812   5.508101   4.104153   4.957305   5.769122
    21  C    4.757052   5.977988   4.010950   4.972574   6.403236
    22  H    5.338877   5.998331   3.570900   4.436484   6.588314
    23  H    3.805188   4.586295   2.259892   3.641898   5.624089
    24  H    3.161874   4.766737   3.632311   4.667520   5.347126
    25  H    5.268149   6.540013   4.531920   5.746306   7.261174
    26  H    5.652422   6.817006   4.835875   5.546968   6.941745
    27  N    2.724390   3.396273   2.082086   2.122983   3.330834
    28  C    4.757191   6.274473   5.165314   5.717373   6.086853
    29  H    4.702012   6.293582   5.603863   6.075823   5.991130
    30  H    5.707758   7.123994   5.852927   6.267699   6.732039
                   16         17         18         19         20
    16  C    0.000000
    17  C    1.530251   0.000000
    18  H    1.096302   2.143277   0.000000
    19  H    1.105156   2.181088   1.762174   0.000000
    20  C    3.025395   2.566039   3.095917   4.111533   0.000000
    21  C    2.552029   1.537133   2.657806   3.487002   1.503329
    22  H    2.156795   1.096159   2.574485   2.391052   3.478736
    23  H    2.161117   1.096280   3.045441   2.620534   2.910810
    24  H    3.311191   2.863750   3.672953   4.326007   1.087622
    25  H    3.482158   2.153205   3.699867   4.305704   2.125521
    26  H    2.869401   2.158961   2.557340   3.737791   2.131166
    27  N    1.456114   2.467386   2.085016   2.123324   2.916701
    28  C    3.802943   3.667310   3.526572   4.902582   1.330333
    29  H    4.559694   4.560446   4.335477   5.647403   2.112911
    30  H    4.067714   3.980393   3.518865   5.113297   2.113328
                   21         22         23         24         25
    21  C    0.000000
    22  H    2.150442   0.000000
    23  H    2.173819   1.758312   0.000000
    24  H    2.210224   3.883899   2.802251   0.000000
    25  H    1.098478   2.491079   2.435671   2.595990   0.000000
    26  H    1.097498   2.409204   3.062038   3.087127   1.758692
    27  N    3.144538   3.389312   2.633681   2.827190   4.055959
    28  C    2.507736   4.497102   4.176445   2.091707   3.144565
    29  H    3.498898   5.471285   4.932324   2.435073   4.062342
    30  H    2.766198   4.618017   4.701817   3.071707   3.426236
                   26         27         28         29         30
    26  H    0.000000
    27  N    3.693023   0.000000
    28  C    2.615108   3.603087   0.000000
    29  H    3.698674   4.045917   1.085542   0.000000
    30  H    2.413750   4.159571   1.087662   1.851024   0.000000
 Stoichiometry    C10H19N
 Framework group  C1[X(C10H19N)]
 Deg. of freedom    84
 Full point group                 C1      NOp   1
 Largest Abelian subgroup         C1      NOp   1
 Largest concise Abelian subgroup C1      NOp   1
                         Standard orientation:                         
 ---------------------------------------------------------------------
 Center     Atomic      Atomic             Coordinates (Angstroms)
 Number     Number       Type             X           Y           Z
 ---------------------------------------------------------------------
      1          6           0       -0.888591    0.494284   -1.211727
      2          6           0       -1.859547    1.371310   -0.424771
      3          6           0       -2.915697    0.521458    0.284347
      4          6           0       -2.239745   -0.559292    1.129448
      5          6           0       -1.255261   -1.362046    0.283780
      6          1           0       -3.564484    1.147253    0.905809
      7          1           0       -1.280148    1.935200    0.316017
      8          1           0       -2.330865    2.095137   -1.097961
      9          1           0       -1.422001    0.014682   -2.058570
     10          1           0       -0.093162    1.118135   -1.632475
     11          1           0       -1.690067   -0.090347    1.954448
     12          1           0       -2.982818   -1.233283    1.568752
     13          1           0       -0.731622   -2.089935    0.912439
     14          1           0       -1.813349   -1.942284   -0.481240
     15          1           0       -3.557893    0.041210   -0.466632
     16          6           0        0.822655   -1.230880   -0.947198
     17          6           0        1.944268   -1.498632    0.058764
     18          1           0        1.235052   -0.636100   -1.770632
     19          1           0        0.465948   -2.176352   -1.394650
     20          6           0        2.001756    0.967949    0.763908
     21          6           0        2.786266   -0.246521    0.352077
     22          1           0        2.608253   -2.275646   -0.337390
     23          1           0        1.518444   -1.893653    0.988528
     24          1           0        1.311962    0.834567    1.594158
     25          1           0        3.501128   -0.488209    1.150334
     26          1           0        3.383363   -0.003202   -0.536052
     27          7           0       -0.272128   -0.489354   -0.337396
     28          6           0        2.109542    2.162648    0.188701
     29          1           0        1.542460    3.018333    0.541722
     30          1           0        2.770821    2.328303   -0.658812
 ---------------------------------------------------------------------
 Rotational constants (GHZ):      1.6426900      0.7604372      0.6317948
 Standard basis: 6-31G(d,p) (6D, 7F)
 There are   260 symmetry adapted cartesian basis functions of A   symmetry.
 There are   260 symmetry adapted basis functions of A   symmetry.
   260 basis functions,   441 primitive gaussians,   260 cartesian basis functions
    43 alpha electrons       43 beta electrons
       nuclear repulsion energy       665.1172073674 Hartrees.
 NAtoms=   30 NActive=   30 NUniq=   30 SFac= 1.00D+00 NAtFMM=   60 NAOKFM=F Big=F
 Integral buffers will be    131072 words long.
 Raffenetti 2 integral format.
 Two-electron integral symmetry is turned on.
 Nuclear repulsion after empirical dispersion term =      665.0926498973 Hartrees.
 One-electron integrals computed using PRISM.
 NBasis=   260 RedAO= T EigKep=  3.37D-03  NBF=   260
 NBsUse=   260 1.00D-06 EigRej= -1.00D+00 NBFU=   260
 Initial guess from the checkpoint file:  "asu-degE1-opt-wb97xd.chk"
 B after Tr=    -0.000000   -0.000000    0.000000
         Rot=    0.999879   -0.013980    0.005891   -0.003538 Ang=  -1.79 deg.
 ExpMin= 1.61D-01 ExpMax= 4.17D+03 ExpMxC= 6.27D+02 IAcc=1 IRadAn=         1 AccDes= 0.00D+00
 Harris functional with IExCor= 4639 and IRadAn=       1 diagonalized for initial guess.
 HarFok:  IExCor= 4639 AccDes= 0.00D+00 IRadAn=         1 IDoV= 1 UseB2=F ITyADJ=14
 ICtDFT=  3500011 ScaDFX=  1.000000  1.000000  1.000000  1.000000
 FoFCou: FMM=F IPFlag=           0 FMFlag=      100000 FMFlg1=           0
         NFxFlg=           0 DoJE=T BraDBF=F KetDBF=T FulRan=T
         wScrn=  0.000000 ICntrl=     500 IOpCl=  0 I1Cent=   200000004 NGrid=           0
         NMat0=    1 NMatS0=      1 NMatT0=    0 NMatD0=    1 NMtDS0=    0 NMtDT0=    0
 Petite list used in FoFCou.
 Keep R1 ints in memory in canonical form, NReq=1160393381.
 Requested convergence on RMS density matrix=1.00D-08 within 128 cycles.
 Requested convergence on MAX density matrix=1.00D-06.
 Requested convergence on             energy=1.00D-06.
 No special actions if energy rises.
 Integral accuracy reduced to 1.0D-05 until final iterations.
 Initial convergence to 1.0D-05 achieved.  Increase integral accuracy.
 SCF Done:  E(RwB97XD) =  -447.129164231     A.U. after   13 cycles
            NFock= 13  Conv=0.40D-08     -V/T= 2.0098
 Calling FoFJK, ICntrl=      2127 FMM=F ISym2X=0 I1Cent= 0 IOpClX= 0 NMat=1 NMatS=1 NMatT=0.
 ***** Axes restored to original set *****
 -------------------------------------------------------------------
 Center     Atomic                   Forces (Hartrees/Bohr)
 Number     Number              X              Y              Z
 -------------------------------------------------------------------
      1        6          -0.000235836   -0.000237847   -0.000013983
      2        6           0.000302469   -0.000182275    0.000023836
      3        6           0.000068448    0.000056868   -0.000142427
      4        6          -0.000014833   -0.000053452   -0.000178361
      5        6          -0.000058749    0.000244981   -0.000000737
      6        1          -0.000179786    0.000038547   -0.000003170
      7        1          -0.000033698    0.000152266    0.000059373
      8        1          -0.000025008   -0.000026554    0.000001452
      9        1           0.000011084    0.000131401    0.000013088
     10        1           0.000121040    0.000095591    0.000074996
     11        1           0.000014302   -0.000014348    0.000028137
     12        1          -0.000065888   -0.000046807    0.000111728
     13        1           0.000079220   -0.000040694   -0.000069634
     14        1           0.000058243   -0.000006429    0.000017750
     15        1          -0.000047241    0.000016249   -0.000001036
     16        6           0.000032522    0.000068355   -0.000275868
     17        6          -0.001309240   -0.000356400   -0.000434407
     18        1          -0.000319288   -0.000021455    0.000503220
     19        1           0.000147877    0.000290851   -0.000401449
     20        6           0.000419251   -0.000635783   -0.000099005
     21        6           0.000405637    0.000361138   -0.000258631
     22        1           0.000955159    0.000018290    0.000165916
     23        1          -0.000130717    0.000137997    0.000496442
     24        1           0.000204478    0.000453327   -0.000141498
     25        1           0.000040936   -0.000533379   -0.000156966
     26        1          -0.000229594    0.000418800   -0.000057532
     27        7           0.000217441   -0.000571463    0.000617801
     28        6          -0.000556253    0.000198516    0.000157554
     29        1          -0.000084012   -0.000083234    0.000179682
     30        1           0.000212039    0.000126944   -0.000216271
 -------------------------------------------------------------------
 Cartesian Forces:  Max     0.001309240 RMS     0.000288976

 GradGradGradGradGradGradGradGradGradGradGradGradGradGradGradGradGradGrad
 Berny optimization.
 Using GEDIIS/GDIIS optimizer.
 FormGI is forming the generalized inverse of G from B-inverse, IUseBI=4.
 Internal  Forces:  Max     0.001600687 RMS     0.000221247
 Search for a local minimum.
 Step number   6 out of a maximum of  179
 All quantities printed in internal units (Hartrees-Bohrs-Radians)
 Mixed Optimization -- En-DIIS/RFO-DIIS
 Swapping is turned off.
 Update second derivatives using D2CorX and points    5    6
 DE= -2.32D-04 DEPred=-1.85D-04 R= 1.25D+00
 TightC=F SS=  1.41D+00  RLast= 2.65D-01 DXNew= 2.6459D+00 7.9632D-01
 Trust test= 1.25D+00 RLast= 2.65D-01 DXMaxT set to 1.57D+00
 ITU=  1  1  1  1  1  0
     Eigenvalues ---    0.00299   0.00376   0.00389   0.00622   0.00673
     Eigenvalues ---    0.00890   0.01154   0.01735   0.01797   0.02350
     Eigenvalues ---    0.03061   0.03210   0.03268   0.03613   0.03976
     Eigenvalues ---    0.04041   0.04410   0.04527   0.04603   0.04958
     Eigenvalues ---    0.04994   0.05103   0.05433   0.05578   0.05673
     Eigenvalues ---    0.05965   0.06145   0.06785   0.07947   0.07978
     Eigenvalues ---    0.08062   0.08301   0.08556   0.08847   0.09202
     Eigenvalues ---    0.09354   0.09456   0.09887   0.11933   0.11993
     Eigenvalues ---    0.12270   0.12437   0.13521   0.15129   0.15961
     Eigenvalues ---    0.15974   0.16003   0.16010   0.18182   0.20968
     Eigenvalues ---    0.21329   0.21972   0.22111   0.22891   0.28362
     Eigenvalues ---    0.28597   0.28756   0.29130   0.29765   0.31557
     Eigenvalues ---    0.32519   0.32580   0.32888   0.33634   0.33693
     Eigenvalues ---    0.33812   0.33844   0.34054   0.34084   0.34106
     Eigenvalues ---    0.34225   0.34226   0.34248   0.34263   0.34276
     Eigenvalues ---    0.34353   0.34816   0.34900   0.35321   0.35456
     Eigenvalues ---    0.36021   0.36351   0.37516   0.65318
 En-DIIS/RFO-DIIS IScMMF=        0 using points:     6    5    4
 RFO step:  Lambda=-3.08685451D-05.
 DidBck=F Rises=F RFO-DIIS coefs:    1.01237   -0.22782    0.21545
 Iteration  1 RMS(Cart)=  0.03000216 RMS(Int)=  0.00047837
 Iteration  2 RMS(Cart)=  0.00073239 RMS(Int)=  0.00001950
 Iteration  3 RMS(Cart)=  0.00000054 RMS(Int)=  0.00001950
 Variable       Old X    -DE/DX   Delta X   Delta X   Delta X     New X
                                 (Linear)    (Quad)   (Total)
    R1        2.88530  -0.00011  -0.00010  -0.00017  -0.00027   2.88504
    R2        2.09724  -0.00011   0.00012  -0.00045  -0.00033   2.09692
    R3        2.06916  -0.00011   0.00002  -0.00032  -0.00030   2.06887
    R4        2.74630  -0.00001   0.00075  -0.00085  -0.00011   2.74620
    R5        2.89107  -0.00030  -0.00025  -0.00084  -0.00108   2.88999
    R6        2.07220   0.00009  -0.00002   0.00033   0.00030   2.07250
    R7        2.06944   0.00002  -0.00004   0.00003  -0.00001   2.06944
    R8        2.89019   0.00005  -0.00020   0.00039   0.00021   2.89040
    R9        2.06902   0.00005  -0.00000   0.00016   0.00016   2.06918
   R10        2.07614  -0.00000   0.00002   0.00001   0.00003   2.07618
   R11        2.88378   0.00003  -0.00000   0.00010   0.00010   2.88389
   R12        2.07240  -0.00001  -0.00007   0.00000  -0.00007   2.07233
   R13        2.06958   0.00006  -0.00001   0.00016   0.00015   2.06974
   R14        2.06943   0.00010  -0.00018   0.00054   0.00036   2.06979
   R15        2.09870  -0.00001   0.00002  -0.00007  -0.00005   2.09865
   R16        2.74759  -0.00002   0.00071  -0.00088  -0.00020   2.74739
   R17        2.89176   0.00019   0.00095  -0.00005   0.00089   2.89265
   R18        2.07171  -0.00001  -0.00008  -0.00010  -0.00018   2.07153
   R19        2.08844  -0.00038   0.00031  -0.00180  -0.00150   2.08695
   R20        2.75166   0.00010   0.00031   0.00023   0.00054   2.75220
   R21        2.90476   0.00045  -0.00024   0.00107   0.00084   2.90560
   R22        2.07144   0.00019   0.00026   0.00106   0.00132   2.07276
   R23        2.07167   0.00021   0.00019   0.00019   0.00038   2.07205
   R24        2.84088  -0.00012   0.00003  -0.00115  -0.00112   2.83976
   R25        2.05531   0.00019   0.00051   0.00017   0.00068   2.05599
   R26        2.51396   0.00044   0.00021   0.00055   0.00077   2.51473
   R27        2.07582  -0.00005   0.00015  -0.00014   0.00001   2.07583
   R28        2.07397   0.00003  -0.00014   0.00008  -0.00006   2.07392
   R29        2.05138   0.00004  -0.00006   0.00019   0.00013   2.05151
   R30        2.05538  -0.00001   0.00001  -0.00003  -0.00002   2.05536
    A1        1.91333  -0.00001  -0.00041   0.00040  -0.00003   1.91330
    A2        1.91002  -0.00008   0.00064  -0.00090  -0.00024   1.90978
    A3        1.92671   0.00001   0.00105  -0.00172  -0.00069   1.92602
    A4        1.87775   0.00006  -0.00064   0.00174   0.00109   1.87885
    A5        1.95029   0.00004  -0.00070   0.00168   0.00098   1.95128
    A6        1.88458  -0.00002   0.00005  -0.00117  -0.00111   1.88347
    A7        1.93781   0.00008  -0.00023   0.00081   0.00057   1.93838
    A8        1.88343   0.00009   0.00092   0.00056   0.00149   1.88491
    A9        1.91401  -0.00008  -0.00034  -0.00034  -0.00068   1.91333
   A10        1.91484  -0.00008  -0.00012   0.00036   0.00023   1.91507
   A11        1.93369   0.00000  -0.00003  -0.00087  -0.00089   1.93280
   A12        1.87842  -0.00001  -0.00016  -0.00052  -0.00069   1.87773
   A13        1.92149  -0.00003  -0.00041   0.00105   0.00064   1.92213
   A14        1.93335  -0.00010  -0.00006  -0.00133  -0.00140   1.93195
   A15        1.90659  -0.00001   0.00017  -0.00035  -0.00017   1.90642
   A16        1.93066   0.00014   0.00049   0.00101   0.00150   1.93216
   A17        1.90409   0.00002  -0.00012  -0.00010  -0.00022   1.90387
   A18        1.86655  -0.00002  -0.00006  -0.00033  -0.00039   1.86616
   A19        1.92905   0.00002   0.00005   0.00022   0.00029   1.92934
   A20        1.91244  -0.00000   0.00008  -0.00017  -0.00010   1.91234
   A21        1.93548  -0.00007  -0.00008  -0.00128  -0.00136   1.93412
   A22        1.89491   0.00000   0.00018   0.00052   0.00071   1.89562
   A23        1.91375   0.00003  -0.00016   0.00070   0.00053   1.91428
   A24        1.87704   0.00002  -0.00006   0.00003  -0.00004   1.87700
   A25        1.91771   0.00009  -0.00059   0.00109   0.00050   1.91821
   A26        1.90962  -0.00005  -0.00001  -0.00044  -0.00043   1.90919
   A27        1.93610  -0.00005   0.00048  -0.00034   0.00011   1.93621
   A28        1.86342  -0.00002   0.00003  -0.00010  -0.00008   1.86334
   A29        1.89746  -0.00000   0.00043  -0.00132  -0.00086   1.89660
   A30        1.93808   0.00004  -0.00037   0.00113   0.00076   1.93884
   A31        1.88912   0.00048   0.00084   0.00810   0.00892   1.89804
   A32        1.93162  -0.00059   0.00040  -0.00757  -0.00715   1.92447
   A33        1.94430   0.00051   0.00186   0.00020   0.00206   1.94636
   A34        1.85611   0.00002  -0.00042  -0.00060  -0.00101   1.85510
   A35        1.89768  -0.00040  -0.00401   0.00177  -0.00227   1.89541
   A36        1.94180  -0.00003   0.00107  -0.00144  -0.00035   1.94146
   A37        1.96536   0.00160   0.00077   0.01160   0.01237   1.97773
   A38        1.90756  -0.00022   0.00346   0.00158   0.00504   1.91260
   A39        1.91333  -0.00077  -0.00233  -0.00751  -0.00980   1.90353
   A40        1.89080  -0.00044   0.00526  -0.00305   0.00214   1.89294
   A41        1.92245  -0.00034  -0.00414  -0.00061  -0.00473   1.91772
   A42        1.86124   0.00009  -0.00318  -0.00269  -0.00590   1.85534
   A43        2.02753   0.00009  -0.00040   0.00083   0.00042   2.02794
   A44        2.17094   0.00010   0.00112  -0.00023   0.00087   2.17181
   A45        2.08470  -0.00020  -0.00066  -0.00060  -0.00127   2.08343
   A46        2.00918  -0.00005  -0.00411   0.00271  -0.00141   2.00777
   A47        1.89222  -0.00028   0.00195  -0.00337  -0.00142   1.89080
   A48        1.90096   0.00035   0.00138   0.00126   0.00266   1.90361
   A49        1.89471   0.00029   0.00281   0.00058   0.00338   1.89809
   A50        1.90339  -0.00023  -0.00126  -0.00105  -0.00232   1.90107
   A51        1.85749  -0.00009  -0.00050  -0.00037  -0.00086   1.85663
   A52        1.95677  -0.00001  -0.00180   0.00402   0.00225   1.95902
   A53        1.99506  -0.00028  -0.00365   0.00395   0.00035   1.99541
   A54        1.96237   0.00035   0.00033   0.00343   0.00392   1.96629
   A55        2.12346   0.00004   0.00002   0.00010   0.00012   2.12358
   A56        2.12110  -0.00012  -0.00014  -0.00074  -0.00088   2.12023
   A57        2.03863   0.00008   0.00012   0.00063   0.00075   2.03937
    D1        1.17533   0.00003  -0.00121   0.00289   0.00168   1.17701
    D2       -3.00881   0.00003  -0.00092   0.00417   0.00325  -3.00556
    D3       -0.96739   0.00003  -0.00078   0.00368   0.00290  -0.96449
    D4       -3.05229   0.00004  -0.00185   0.00470   0.00285  -3.04944
    D5       -0.95324   0.00004  -0.00156   0.00598   0.00442  -0.94882
    D6        1.08818   0.00004  -0.00142   0.00549   0.00407   1.09225
    D7       -0.98042  -0.00003  -0.00075   0.00167   0.00092  -0.97949
    D8        1.11864  -0.00003  -0.00045   0.00294   0.00250   1.12113
    D9       -3.12313  -0.00003  -0.00032   0.00245   0.00214  -3.12099
   D10        1.04398  -0.00004  -0.00008  -0.00160  -0.00166   1.04231
   D11       -2.97966   0.00020  -0.00415   0.01052   0.00632  -2.97334
   D12       -1.09019  -0.00006   0.00020  -0.00205  -0.00182  -1.09200
   D13        1.16936   0.00018  -0.00387   0.01007   0.00616   1.17552
   D14        3.13129  -0.00015   0.00136  -0.00441  -0.00303   3.12826
   D15       -0.89234   0.00010  -0.00271   0.00770   0.00495  -0.88739
   D16        0.92804   0.00002   0.00006   0.00029   0.00035   0.92839
   D17        3.06904   0.00011   0.00035   0.00138   0.00174   3.07077
   D18       -1.16248   0.00002   0.00035  -0.00002   0.00033  -1.16215
   D19       -1.15227  -0.00008  -0.00086  -0.00115  -0.00200  -1.15427
   D20        0.98872   0.00000  -0.00056  -0.00005  -0.00061   0.98811
   D21        3.04039  -0.00008  -0.00057  -0.00145  -0.00202   3.03837
   D22        3.05935  -0.00002  -0.00056  -0.00019  -0.00075   3.05860
   D23       -1.08284   0.00006  -0.00027   0.00091   0.00064  -1.08220
   D24        0.96883  -0.00002  -0.00027  -0.00049  -0.00077   0.96806
   D25       -0.92337  -0.00001  -0.00050   0.00134   0.00083  -0.92253
   D26        1.16417   0.00000  -0.00019   0.00202   0.00182   1.16600
   D27       -3.04956  -0.00002  -0.00027   0.00116   0.00088  -3.04867
   D28       -3.06594   0.00005  -0.00047   0.00162   0.00115  -3.06480
   D29       -0.97840   0.00006  -0.00016   0.00230   0.00214  -0.97627
   D30        1.09105   0.00004  -0.00024   0.00144   0.00119   1.09225
   D31        1.16867  -0.00002  -0.00062   0.00149   0.00088   1.16955
   D32       -3.02697  -0.00001  -0.00031   0.00217   0.00187  -3.02510
   D33       -0.95752  -0.00003  -0.00039   0.00132   0.00093  -0.95659
   D34        3.07940   0.00001   0.00166  -0.00521  -0.00357   3.07584
   D35       -1.16326   0.00000   0.00135  -0.00496  -0.00362  -1.16689
   D36        0.98085  -0.00002   0.00120  -0.00406  -0.00288   0.97796
   D37        0.98132  -0.00000   0.00142  -0.00547  -0.00406   0.97726
   D38        3.02184  -0.00001   0.00111  -0.00522  -0.00412   3.01772
   D39       -1.11724  -0.00003   0.00096  -0.00432  -0.00338  -1.12061
   D40       -1.06484  -0.00005   0.00148  -0.00620  -0.00472  -1.06956
   D41        0.97568  -0.00005   0.00117  -0.00595  -0.00478   0.97090
   D42        3.11979  -0.00007   0.00102  -0.00505  -0.00404   3.11575
   D43       -1.04969   0.00005   0.00011   0.00220   0.00231  -1.04738
   D44        2.95708   0.00013   0.00627  -0.00994  -0.00370   2.95338
   D45        3.12294  -0.00003   0.00025   0.00191   0.00218   3.12513
   D46        0.84652   0.00005   0.00642  -0.01022  -0.00383   0.84270
   D47        1.07788  -0.00002   0.00017   0.00218   0.00236   1.08024
   D48       -1.19854   0.00006   0.00634  -0.00995  -0.00365  -1.20219
   D49        0.77731  -0.00001   0.00313  -0.03146  -0.02830   0.74902
   D50       -1.32497  -0.00035  -0.00654  -0.03625  -0.04279  -1.36776
   D51        2.92404   0.00011  -0.00337  -0.02964  -0.03300   2.89104
   D52        2.80491  -0.00003   0.00333  -0.03165  -0.02830   2.77661
   D53        0.70263  -0.00037  -0.00634  -0.03644  -0.04280   0.65983
   D54       -1.33154   0.00009  -0.00317  -0.02983  -0.03301  -1.36455
   D55       -1.30816  -0.00012   0.00643  -0.03892  -0.03248  -1.34064
   D56        2.87275  -0.00046  -0.00324  -0.04371  -0.04698   2.82577
   D57        0.83857  -0.00001  -0.00007  -0.03711  -0.03719   0.80139
   D58        2.48994   0.00032   0.01893  -0.02081  -0.00186   2.48809
   D59       -1.53649   0.00038   0.01368  -0.00836   0.00531  -1.53117
   D60        0.40957  -0.00033   0.01937  -0.03206  -0.01269   0.39688
   D61        2.66632  -0.00026   0.01412  -0.01961  -0.00552   2.66080
   D62       -1.62887  -0.00009   0.02167  -0.03157  -0.00989  -1.63877
   D63        0.62788  -0.00002   0.01642  -0.01912  -0.00272   0.62516
   D64        0.91918  -0.00005   0.02298   0.02506   0.04805   0.96723
   D65        3.04456   0.00007   0.02528   0.02511   0.05041   3.09497
   D66       -1.22425   0.00001   0.02650   0.02353   0.05003  -1.17422
   D67        3.03106   0.00039   0.03162   0.03235   0.06396   3.09502
   D68       -1.12674   0.00052   0.03392   0.03240   0.06631  -1.06043
   D69        0.88764   0.00045   0.03514   0.03082   0.06594   0.95358
   D70       -1.22245   0.00006   0.02846   0.02704   0.05552  -1.16693
   D71        0.90293   0.00019   0.03077   0.02709   0.05788   0.96081
   D72        2.91731   0.00012   0.03198   0.02551   0.05750   2.97481
   D73        0.92535  -0.00004  -0.01722   0.04161   0.02440   0.94975
   D74       -1.19869   0.00015  -0.01904   0.04369   0.02465  -1.17404
   D75        3.06747   0.00022  -0.01929   0.04438   0.02508   3.09256
   D76       -2.22327  -0.00008  -0.01401   0.04230   0.02830  -2.19496
   D77        1.93588   0.00010  -0.01583   0.04438   0.02855   1.96443
   D78       -0.08114   0.00017  -0.01607   0.04507   0.02899  -0.05216
   D79       -3.10875  -0.00016  -0.00333  -0.00508  -0.00841  -3.11716
   D80        0.03305  -0.00025  -0.00341  -0.00991  -0.01333   0.01973
   D81        0.02561  -0.00020  -0.00001  -0.00437  -0.00438   0.02122
   D82       -3.11577  -0.00030  -0.00010  -0.00920  -0.00930  -3.12507
         Item               Value     Threshold  Converged?
 Maximum Force            0.001601     0.000450     NO 
 RMS     Force            0.000221     0.000300     YES
 Maximum Displacement     0.178176     0.001800     NO 
 RMS     Displacement     0.030108     0.001200     NO 
 Predicted change in Energy=-1.093199D-04
 GradGradGradGradGradGradGradGradGradGradGradGradGradGradGradGradGradGrad

                          Input orientation:                          
 ---------------------------------------------------------------------
 Center     Atomic      Atomic             Coordinates (Angstroms)
 Number     Number       Type             X           Y           Z
 ---------------------------------------------------------------------
      1          6           0        0.926887   -0.648275    3.677090
      2          6           0        0.750548    0.542897    4.615606
      3          6           0        1.630506    0.398625    5.858051
      4          6           0        3.082990    0.149787    5.448370
      5          6           0        3.172077   -1.025093    4.478492
      6          1           0        1.554010    1.288275    6.491782
      7          1           0        1.030224    1.450612    4.067306
      8          1           0       -0.303836    0.637340    4.895963
      9          1           0        0.519450   -1.562965    4.155250
     10          1           0        0.359735   -0.473921    2.757026
     11          1           0        3.483318    1.042975    4.953846
     12          1           0        3.706564   -0.048814    6.326607
     13          1           0        4.206063   -1.151768    4.140151
     14          1           0        2.890843   -1.960924    5.006189
     15          1           0        1.275305   -0.451675    6.456287
     16          6           0        2.567439   -1.772758    2.255490
     17          6           0        3.688607   -1.312497    1.320472
     18          1           0        1.646878   -1.888293    1.671635
     19          1           0        2.799381   -2.770267    2.668767
     20          6           0        2.643848    1.002000    0.960464
     21          6           0        3.246406   -0.222133    0.330674
     22          1           0        4.064897   -2.169174    0.748100
     23          1           0        4.530751   -0.950491    1.922153
     24          1           0        3.245182    1.496530    1.720426
     25          1           0        4.119554    0.079852   -0.263532
     26          1           0        2.524446   -0.650837   -0.376024
     27          7           0        2.325988   -0.805109    3.316838
     28          6           0        1.451046    1.500766    0.645316
     29          1           0        1.068285    2.402207    1.113773
     30          1           0        0.815116    1.025551   -0.098153
 ---------------------------------------------------------------------
                    Distance matrix (angstroms):
                    1          2          3          4          5
     1  C    0.000000
     2  C    1.526695   0.000000
     3  C    2.519458   1.529317   0.000000
     4  C    2.902260   2.507651   1.529532   0.000000
     5  C    2.413527   2.888113   2.511294   1.526088   0.000000
     6  H    3.473614   2.172826   1.094963   2.173164   3.467441
     7  H    2.137352   1.096721   2.161893   2.795234   3.299352
     8  H    2.157113   1.095100   2.173540   3.466042   3.875556
     9  H    1.109640   2.167946   2.825210   3.343265   2.725844
    10  H    1.094797   2.154293   3.463027   3.879235   3.343128
    11  H    3.320508   2.798663   2.160020   1.096632   2.144700
    12  H    3.886631   3.466364   2.174802   1.095257   2.157389
    13  H    3.349765   3.877955   3.462426   2.160273   1.095285
    14  H    2.710475   3.317007   2.807416   2.165074   1.110557
    15  H    2.807843   2.157000   1.098665   2.155314   2.799683
    16  C    2.444753   3.772731   4.309430   3.762506   2.422050
    17  C    3.690790   4.788798   5.268143   4.420926   3.212863
    18  H    2.465336   3.921870   4.770361   4.525475   3.309047
    19  H    3.004297   4.354878   4.645393   4.041454   2.541582
    20  C    3.612674   4.141910   5.037586   4.589162   4.094465
    21  C    4.093930   5.017491   5.792095   5.133794   4.225477
    22  H    4.554034   5.770428   6.215420   5.332378   4.002733
    23  H    4.019823   4.875944   5.071767   3.967472   2.895933
    24  H    3.715267   3.938868   4.575206   3.967063   3.737761
    25  H    5.123650   5.947318   6.615946   5.805616   4.960384
    26  H    4.356597   5.430294   6.384684   5.905636   4.911804
    27  N    1.453225   2.446616   2.896625   2.455262   1.453857
    28  C    3.752969   4.143841   5.330997   5.249544   4.902566
    29  H    3.986982   3.977540   5.180599   5.284047   5.243439
    30  H    4.131180   4.738845   6.044358   6.055917   5.541307
                    6          7          8          9         10
     6  H    0.000000
     7  H    2.485716   0.000000
     8  H    2.534156   1.768557   0.000000
     9  H    3.828742   3.057821   2.463290   0.000000
    10  H    4.298841   2.422853   2.500056   1.779483   0.000000
    11  H    2.479445   2.640036   3.809255   4.026562   4.108986
    12  H    2.539405   3.809924   4.312871   4.143084   4.911608
    13  H    4.303181   4.106537   4.910331   3.709506   4.143279
    14  H    3.814629   3.997747   4.119356   2.550681   3.698165
    15  H    1.762487   3.063656   2.472701   2.664780   3.810944
    16  C    5.323826   4.004475   4.585290   2.801314   2.610072
    17  C    6.169518   4.716659   5.703121   4.259373   3.721328
    18  H    5.773476   4.155453   4.536562   2.746867   2.198922
    19  H    5.712981   4.785567   5.118803   2.977466   3.351548
    20  C    5.644924   3.529519   4.930513   4.615059   3.259317
    21  C    6.565423   4.655315   5.846774   4.884824   3.779345
    22  H    7.158797   5.773146   6.645834   4.954428   4.542895
    23  H    5.895300   4.756119   5.893893   4.631672   4.280363
    24  H    5.066485   3.227382   4.839190   4.766392   3.644588
    25  H    7.326429   5.493551   6.818911   5.931714   4.854552
    26  H    7.201990   5.137312   6.119839   5.038297   3.812253
    27  N    3.880525   2.707487   3.389730   2.130930   2.071045
    28  C    5.851232   3.448134   4.679007   4.751206   3.090253
    29  H    5.513597   3.103279   4.393452   5.027364   3.387393
    30  H    6.636432   4.192613   5.132636   4.987913   3.256967
                   11         12         13         14         15
    11  H    0.000000
    12  H    1.768139   0.000000
    13  H    2.449768   2.499320   0.000000
    14  H    3.062217   2.462736   1.770469   0.000000
    15  H    3.060495   2.467820   3.800521   2.643970   0.000000
    16  C    4.006034   4.565477   2.573453   2.776030   4.589288
    17  C    4.334951   5.163197   2.871268   3.826407   5.739480
    18  H    4.768413   5.412463   3.631181   3.559772   5.009474
    19  H    4.497797   4.648557   2.600628   2.475267   4.695103
    20  C    4.080868   5.570374   4.146039   5.020738   5.847234
    21  C    4.798994   6.016062   4.036988   5.001026   6.439026
    22  H    5.323949   5.978634   3.544157   4.421888   6.581415
    23  H    3.776531   4.570725   2.250655   3.636146   5.604027
    24  H    3.273748   4.880355   3.713737   4.782863   5.486738
    25  H    5.343541   6.604321   4.573488   5.783118   7.316299
    26  H    5.674148   6.832650   4.845060   5.551468   6.948417
    27  N    2.726651   3.396570   2.081514   2.123412   3.329413
    28  C    4.785722   6.306000   5.180727   5.750959   6.132723
    29  H    4.735615   6.335744   5.624531   6.124502   6.060524
    30  H    5.713344   7.126870   5.848287   6.267534   6.734586
                   16         17         18         19         20
    16  C    0.000000
    17  C    1.530724   0.000000
    18  H    1.096207   2.150236   0.000000
    19  H    1.104364   2.175710   1.760800   0.000000
    20  C    3.063039   2.564765   3.139029   4.143970   0.000000
    21  C    2.563270   1.537575   2.670722   3.487047   1.502735
    22  H    2.161423   1.096859   2.603580   2.377352   3.481497
    23  H    2.154491   1.096483   3.042853   2.620431   2.880532
    24  H    3.381401   2.871797   3.743525   4.393591   1.087981
    25  H    3.490945   2.152538   3.705751   4.297024   2.127494
    26  H    2.861018   2.161288   2.548398   3.719990   2.128927
    27  N    1.456400   2.469746   2.083548   2.122721   2.986498
    28  C    3.815095   3.657453   3.546463   4.914681   1.330738
    29  H    4.580536   4.550586   4.365131   5.671789   2.113405
    30  H    4.054726   3.966852   3.509197   5.099156   2.113169
                   21         22         23         24         25
    21  C    0.000000
    22  H    2.152938   0.000000
    23  H    2.170910   1.755166   0.000000
    24  H    2.210252   3.880043   2.771514   0.000000
    25  H    1.098482   2.466679   2.451103   2.589902   0.000000
    26  H    1.097469   2.437620   3.065399   3.086381   1.758104
    27  N    3.178711   3.388641   2.612903   2.948048   4.101107
    28  C    2.508126   4.506799   4.138062   2.091603   3.156887
    29  H    3.499230   5.478222   4.886995   2.434575   4.074376
    30  H    2.766185   4.635028   4.668224   3.071525   3.441076
                   26         27         28         29         30
    26  H    0.000000
    27  N    3.701407   0.000000
    28  C    2.612416   3.635878   0.000000
    29  H    3.696076   4.089276   1.085612   0.000000
    30  H    2.410248   4.158871   1.087649   1.851497   0.000000
 Stoichiometry    C10H19N
 Framework group  C1[X(C10H19N)]
 Deg. of freedom    84
 Full point group                 C1      NOp   1
 Largest Abelian subgroup         C1      NOp   1
 Largest concise Abelian subgroup C1      NOp   1
                         Standard orientation:                         
 ---------------------------------------------------------------------
 Center     Atomic      Atomic             Coordinates (Angstroms)
 Number     Number       Type             X           Y           Z
 ---------------------------------------------------------------------
      1          6           0       -0.907309    0.491610   -1.216361
      2          6           0       -1.870870    1.377026   -0.429985
      3          6           0       -2.926513    0.536570    0.289780
      4          6           0       -2.251571   -0.541598    1.139176
      5          6           0       -1.273574   -1.354027    0.295123
      6          1           0       -3.569842    1.170618    0.908695
      7          1           0       -1.286666    1.945287    0.303897
      8          1           0       -2.343458    2.097362   -1.106019
      9          1           0       -1.446359    0.010264   -2.058402
     10          1           0       -0.110325    1.109586   -1.642393
     11          1           0       -1.697613   -0.069614    1.959519
     12          1           0       -2.996773   -1.209030    1.585042
     13          1           0       -0.747586   -2.077752    0.926953
     14          1           0       -1.837624   -1.939666   -0.461323
     15          1           0       -3.574267    0.053975   -0.454922
     16          6           0        0.803204   -1.233946   -0.945400
     17          6           0        1.927386   -1.498103    0.059363
     18          1           0        1.206130   -0.646450   -1.778568
     19          1           0        0.447636   -2.184779   -1.380265
     20          6           0        2.069606    0.960388    0.776033
     21          6           0        2.809512   -0.266704    0.323268
     22          1           0        2.566053   -2.310362   -0.308659
     23          1           0        1.490547   -1.852391    1.000599
     24          1           0        1.431430    0.841528    1.649135
     25          1           0        3.553797   -0.531956    1.086383
     26          1           0        3.372406   -0.026977   -0.587840
     27          7           0       -0.291543   -0.489337   -0.338616
     28          6           0        2.153352    2.150169    0.185889
     29          1           0        1.615246    3.013538    0.564822
     30          1           0        2.768739    2.303864   -0.697659
 ---------------------------------------------------------------------
 Rotational constants (GHZ):      1.6428988      0.7483245      0.6246780
 Standard basis: 6-31G(d,p) (6D, 7F)
 There are   260 symmetry adapted cartesian basis functions of A   symmetry.
 There are   260 symmetry adapted basis functions of A   symmetry.
   260 basis functions,   441 primitive gaussians,   260 cartesian basis functions
    43 alpha electrons       43 beta electrons
       nuclear repulsion energy       663.3211229499 Hartrees.
 NAtoms=   30 NActive=   30 NUniq=   30 SFac= 1.00D+00 NAtFMM=   60 NAOKFM=F Big=F
 Integral buffers will be    131072 words long.
 Raffenetti 2 integral format.
 Two-electron integral symmetry is turned on.
 Nuclear repulsion after empirical dispersion term =      663.2968285168 Hartrees.
 One-electron integrals computed using PRISM.
 NBasis=   260 RedAO= T EigKep=  3.38D-03  NBF=   260
 NBsUse=   260 1.00D-06 EigRej= -1.00D+00 NBFU=   260
 Initial guess from the checkpoint file:  "asu-degE1-opt-wb97xd.chk"
 B after Tr=     0.000000    0.000000   -0.000000
         Rot=    0.999988    0.001522   -0.002547    0.003830 Ang=   0.56 deg.
 ExpMin= 1.61D-01 ExpMax= 4.17D+03 ExpMxC= 6.27D+02 IAcc=1 IRadAn=         1 AccDes= 0.00D+00
 Harris functional with IExCor= 4639 and IRadAn=       1 diagonalized for initial guess.
 HarFok:  IExCor= 4639 AccDes= 0.00D+00 IRadAn=         1 IDoV= 1 UseB2=F ITyADJ=14
 ICtDFT=  3500011 ScaDFX=  1.000000  1.000000  1.000000  1.000000
 FoFCou: FMM=F IPFlag=           0 FMFlag=      100000 FMFlg1=           0
         NFxFlg=           0 DoJE=T BraDBF=F KetDBF=T FulRan=T
         wScrn=  0.000000 ICntrl=     500 IOpCl=  0 I1Cent=   200000004 NGrid=           0
         NMat0=    1 NMatS0=      1 NMatT0=    0 NMatD0=    1 NMtDS0=    0 NMtDT0=    0
 Petite list used in FoFCou.
 Keep R1 ints in memory in canonical form, NReq=1160393381.
 Requested convergence on RMS density matrix=1.00D-08 within 128 cycles.
 Requested convergence on MAX density matrix=1.00D-06.
 Requested convergence on             energy=1.00D-06.
 No special actions if energy rises.
 Integral accuracy reduced to 1.0D-05 until final iterations.
 Initial convergence to 1.0D-05 achieved.  Increase integral accuracy.
 SCF Done:  E(RwB97XD) =  -447.129209254     A.U. after   12 cycles
            NFock= 12  Conv=0.39D-08     -V/T= 2.0098
 Calling FoFJK, ICntrl=      2127 FMM=F ISym2X=0 I1Cent= 0 IOpClX= 0 NMat=1 NMatS=1 NMatT=0.
 ***** Axes restored to original set *****
 -------------------------------------------------------------------
 Center     Atomic                   Forces (Hartrees/Bohr)
 Number     Number              X              Y              Z
 -------------------------------------------------------------------
      1        6           0.000366879    0.000155232   -0.000100266
      2        6          -0.000101432    0.000040419   -0.000096305
      3        6           0.000041045   -0.000048712   -0.000018992
      4        6           0.000016313    0.000184750    0.000013039
      5        6          -0.000230189    0.000027499   -0.000292035
      6        1           0.000034799   -0.000028105    0.000022719
      7        1           0.000051262   -0.000090758    0.000030272
      8        1          -0.000094245   -0.000002159    0.000026800
      9        1          -0.000071043    0.000017584    0.000034065
     10        1          -0.000088465    0.000034729    0.000010323
     11        1          -0.000006365   -0.000071430   -0.000055986
     12        1          -0.000003986   -0.000092521    0.000002930
     13        1          -0.000001777   -0.000012595    0.000085133
     14        1           0.000019940   -0.000072730   -0.000004102
     15        1          -0.000045253   -0.000005674    0.000009081
     16        6           0.000044439    0.000581704   -0.000140499
     17        6           0.000051840   -0.000067832   -0.000383143
     18        1           0.000036572    0.000023750   -0.000041182
     19        1          -0.000018992   -0.000206650    0.000014301
     20        6          -0.000683216   -0.001031173    0.000604650
     21        6          -0.000133239   -0.000110603   -0.000174997
     22        1          -0.000120846    0.000215602    0.000073673
     23        1           0.000147645    0.000244428    0.000169896
     24        1           0.000179288    0.000132892    0.000223598
     25        1           0.000087772   -0.000299609    0.000198461
     26        1          -0.000065426   -0.000063702   -0.000028401
     27        7           0.000321233    0.000397988   -0.000309542
     28        6           0.000254954    0.000259855    0.000033980
     29        1          -0.000017289   -0.000112483    0.000032737
     30        1           0.000027781    0.000000305    0.000059792
 -------------------------------------------------------------------
 Cartesian Forces:  Max     0.001031173 RMS     0.000207878

 GradGradGradGradGradGradGradGradGradGradGradGradGradGradGradGradGradGrad
 Berny optimization.
 Using GEDIIS/GDIIS optimizer.
 FormGI is forming the generalized inverse of G from B-inverse, IUseBI=4.
 Internal  Forces:  Max     0.002538814 RMS     0.000373335
 Search for a local minimum.
 Step number   7 out of a maximum of  179
 All quantities printed in internal units (Hartrees-Bohrs-Radians)
 Mixed Optimization -- En-DIIS/RFO-DIIS
 Swapping is turned off.
 Update second derivatives using D2CorX and points    5    6    7
 DE= -4.50D-05 DEPred=-1.09D-04 R= 4.12D-01
 Trust test= 4.12D-01 RLast= 2.19D-01 DXMaxT set to 1.57D+00
 ITU=  0  1  1  1  1  1  0
     Eigenvalues ---    0.00291   0.00361   0.00392   0.00622   0.00673
     Eigenvalues ---    0.00906   0.01151   0.01733   0.01846   0.02353
     Eigenvalues ---    0.03008   0.03088   0.03275   0.03482   0.03960
     Eigenvalues ---    0.04042   0.04419   0.04503   0.04597   0.04980
     Eigenvalues ---    0.05085   0.05117   0.05441   0.05669   0.05692
     Eigenvalues ---    0.05964   0.06141   0.06790   0.07950   0.07993
     Eigenvalues ---    0.08068   0.08428   0.08556   0.08869   0.09217
     Eigenvalues ---    0.09392   0.09461   0.09890   0.11986   0.12062
     Eigenvalues ---    0.12378   0.12535   0.13483   0.15201   0.15962
     Eigenvalues ---    0.15980   0.16002   0.16011   0.18242   0.20892
     Eigenvalues ---    0.21319   0.21950   0.22105   0.25680   0.28367
     Eigenvalues ---    0.28599   0.28748   0.29203   0.29771   0.31717
     Eigenvalues ---    0.32519   0.32580   0.32907   0.33689   0.33809
     Eigenvalues ---    0.33843   0.34053   0.34079   0.34098   0.34215
     Eigenvalues ---    0.34225   0.34246   0.34262   0.34268   0.34290
     Eigenvalues ---    0.34408   0.34866   0.35312   0.35447   0.35838
     Eigenvalues ---    0.36226   0.37402   0.38193   0.65396
 En-DIIS/RFO-DIIS IScMMF=        0 using points:     7    6    5    4
 RFO step:  Lambda=-4.47429388D-05.
 DidBck=T Rises=F RFO-DIIS coefs:    0.62016    0.57283   -0.32177    0.12878
 Iteration  1 RMS(Cart)=  0.01706995 RMS(Int)=  0.00005453
 Iteration  2 RMS(Cart)=  0.00009701 RMS(Int)=  0.00000959
 Iteration  3 RMS(Cart)=  0.00000000 RMS(Int)=  0.00000959
 Variable       Old X    -DE/DX   Delta X   Delta X   Delta X     New X
                                 (Linear)    (Quad)   (Total)
    R1        2.88504  -0.00009   0.00030  -0.00081  -0.00051   2.88453
    R2        2.09692   0.00003   0.00015  -0.00019  -0.00004   2.09688
    R3        2.06887   0.00004   0.00014  -0.00016  -0.00002   2.06884
    R4        2.74620  -0.00010   0.00017  -0.00037  -0.00021   2.74599
    R5        2.88999   0.00000   0.00035  -0.00066  -0.00030   2.88969
    R6        2.07250  -0.00008  -0.00009   0.00001  -0.00008   2.07243
    R7        2.06944   0.00010  -0.00006   0.00028   0.00021   2.06965
    R8        2.89040   0.00002  -0.00016   0.00028   0.00012   2.89052
    R9        2.06918  -0.00001  -0.00004   0.00005   0.00001   2.06919
   R10        2.07618   0.00002   0.00002  -0.00000   0.00002   2.07620
   R11        2.88389  -0.00002  -0.00020   0.00036   0.00017   2.88405
   R12        2.07233  -0.00003  -0.00001  -0.00004  -0.00005   2.07229
   R13        2.06974   0.00001  -0.00007   0.00014   0.00007   2.06981
   R14        2.06979  -0.00003  -0.00014   0.00015   0.00001   2.06980
   R15        2.09865   0.00005  -0.00001   0.00009   0.00009   2.09873
   R16        2.74739  -0.00030   0.00015  -0.00053  -0.00039   2.74700
   R17        2.89265  -0.00094   0.00035  -0.00171  -0.00136   2.89129
   R18        2.07153  -0.00002  -0.00007   0.00004  -0.00003   2.07150
   R19        2.08695   0.00019   0.00043  -0.00021   0.00022   2.08716
   R20        2.75220  -0.00020   0.00006  -0.00042  -0.00037   2.75183
   R21        2.90560  -0.00139  -0.00043  -0.00119  -0.00162   2.90398
   R22        2.07276  -0.00025   0.00002  -0.00070  -0.00068   2.07208
   R23        2.07205   0.00029  -0.00029   0.00095   0.00066   2.07271
   R24        2.83976  -0.00014  -0.00002   0.00003   0.00001   2.83977
   R25        2.05599   0.00031  -0.00009   0.00066   0.00056   2.05655
   R26        2.51473  -0.00021   0.00011  -0.00022  -0.00011   2.51462
   R27        2.07583  -0.00012   0.00015  -0.00041  -0.00026   2.07557
   R28        2.07392   0.00008  -0.00016   0.00032   0.00016   2.07407
   R29        2.05151  -0.00008  -0.00004  -0.00007  -0.00011   2.05140
   R30        2.05536  -0.00005   0.00005  -0.00015  -0.00011   2.05525
    A1        1.91330  -0.00006  -0.00000  -0.00027  -0.00027   1.91302
    A2        1.90978  -0.00007   0.00063  -0.00147  -0.00084   1.90894
    A3        1.92602   0.00007   0.00013   0.00025   0.00037   1.92639
    A4        1.87885   0.00000  -0.00032   0.00028  -0.00004   1.87881
    A5        1.95128   0.00003  -0.00048   0.00100   0.00052   1.95180
    A6        1.88347   0.00003   0.00006   0.00015   0.00022   1.88369
    A7        1.93838  -0.00008   0.00006  -0.00065  -0.00059   1.93778
    A8        1.88491  -0.00001  -0.00039   0.00066   0.00027   1.88518
    A9        1.91333   0.00003   0.00023  -0.00033  -0.00010   1.91323
   A10        1.91507   0.00001   0.00006  -0.00024  -0.00018   1.91489
   A11        1.93280   0.00003   0.00002   0.00028   0.00030   1.93310
   A12        1.87773   0.00001   0.00001   0.00032   0.00034   1.87807
   A13        1.92213  -0.00003  -0.00010  -0.00001  -0.00011   1.92202
   A14        1.93195   0.00003   0.00034  -0.00036  -0.00002   1.93193
   A15        1.90642  -0.00002   0.00037  -0.00077  -0.00040   1.90602
   A16        1.93216  -0.00001  -0.00044   0.00069   0.00024   1.93240
   A17        1.90387   0.00004  -0.00027   0.00070   0.00043   1.90430
   A18        1.86616  -0.00001   0.00011  -0.00026  -0.00015   1.86601
   A19        1.92934  -0.00000  -0.00050   0.00097   0.00047   1.92981
   A20        1.91234   0.00004  -0.00001   0.00029   0.00028   1.91262
   A21        1.93412   0.00000   0.00036  -0.00060  -0.00023   1.93389
   A22        1.89562  -0.00003   0.00012  -0.00055  -0.00042   1.89520
   A23        1.91428  -0.00004   0.00018  -0.00076  -0.00059   1.91369
   A24        1.87700   0.00003  -0.00014   0.00062   0.00048   1.87749
   A25        1.91821  -0.00003  -0.00029   0.00015  -0.00014   1.91807
   A26        1.90919   0.00000   0.00013  -0.00010   0.00003   1.90922
   A27        1.93621   0.00000  -0.00003   0.00017   0.00012   1.93634
   A28        1.86334  -0.00002   0.00021  -0.00065  -0.00044   1.86290
   A29        1.89660   0.00005  -0.00006   0.00068   0.00063   1.89722
   A30        1.93884  -0.00001   0.00005  -0.00026  -0.00021   1.93863
   A31        1.89804   0.00008  -0.00175   0.00085  -0.00091   1.89713
   A32        1.92447   0.00048   0.00258  -0.00001   0.00258   1.92705
   A33        1.94636  -0.00108  -0.00106  -0.00132  -0.00237   1.94399
   A34        1.85510  -0.00015   0.00008  -0.00007   0.00002   1.85512
   A35        1.89541   0.00021  -0.00150   0.00083  -0.00066   1.89475
   A36        1.94146   0.00049   0.00150  -0.00017   0.00135   1.94281
   A37        1.97773  -0.00254  -0.00492  -0.00148  -0.00641   1.97133
   A38        1.91260   0.00091   0.00184   0.00187   0.00375   1.91635
   A39        1.90353   0.00066   0.00100  -0.00191  -0.00092   1.90262
   A40        1.89294   0.00086   0.00234   0.00124   0.00359   1.89654
   A41        1.91772   0.00058  -0.00043  -0.00033  -0.00079   1.91692
   A42        1.85534  -0.00033   0.00049   0.00078   0.00127   1.85661
   A43        2.02794  -0.00016  -0.00010   0.00002  -0.00010   2.02784
   A44        2.17181   0.00030  -0.00019   0.00094   0.00073   2.17254
   A45        2.08343  -0.00014   0.00037  -0.00098  -0.00064   2.08279
   A46        2.00777  -0.00228  -0.00193  -0.00409  -0.00603   2.00174
   A47        1.89080   0.00031   0.00248  -0.00249  -0.00001   1.89079
   A48        1.90361   0.00069  -0.00111   0.00274   0.00163   1.90524
   A49        1.89809   0.00105   0.00057   0.00302   0.00358   1.90167
   A50        1.90107   0.00058  -0.00031   0.00079   0.00047   1.90154
   A51        1.85663  -0.00022   0.00052   0.00033   0.00085   1.85748
   A52        1.95902   0.00004  -0.00051   0.00059   0.00009   1.95911
   A53        1.99541  -0.00001  -0.00009  -0.00074  -0.00081   1.99460
   A54        1.96629  -0.00003  -0.00071   0.00113   0.00048   1.96677
   A55        2.12358   0.00003   0.00005   0.00022   0.00027   2.12384
   A56        2.12023  -0.00003   0.00016  -0.00050  -0.00034   2.11989
   A57        2.03937   0.00000  -0.00020   0.00028   0.00008   2.03945
    D1        1.17701   0.00005   0.00005  -0.00043  -0.00039   1.17662
    D2       -3.00556   0.00001  -0.00009  -0.00070  -0.00079  -3.00634
    D3       -0.96449   0.00004  -0.00017  -0.00012  -0.00029  -0.96478
    D4       -3.04944  -0.00002   0.00003  -0.00112  -0.00108  -3.05052
    D5       -0.94882  -0.00006  -0.00011  -0.00138  -0.00149  -0.95030
    D6        1.09225  -0.00003  -0.00019  -0.00080  -0.00099   1.09126
    D7       -0.97949   0.00001   0.00058  -0.00168  -0.00111  -0.98060
    D8        1.12113  -0.00003   0.00044  -0.00195  -0.00151   1.11962
    D9       -3.12099  -0.00000   0.00035  -0.00137  -0.00101  -3.12200
   D10        1.04231   0.00003  -0.00018   0.00046   0.00029   1.04261
   D11       -2.97334   0.00001  -0.00161   0.00195   0.00032  -2.97302
   D12       -1.09200   0.00003   0.00007  -0.00006   0.00002  -1.09199
   D13        1.17552   0.00001  -0.00136   0.00142   0.00005   1.17557
   D14        3.12826  -0.00000   0.00070  -0.00109  -0.00038   3.12789
   D15       -0.88739  -0.00003  -0.00072   0.00039  -0.00035  -0.88774
   D16        0.92839  -0.00001  -0.00014   0.00075   0.00061   0.92900
   D17        3.07077  -0.00003  -0.00054   0.00137   0.00083   3.07160
   D18       -1.16215  -0.00003   0.00002   0.00037   0.00039  -1.16176
   D19       -1.15427   0.00003   0.00027   0.00049   0.00076  -1.15351
   D20        0.98811   0.00002  -0.00013   0.00111   0.00098   0.98909
   D21        3.03837   0.00002   0.00043   0.00012   0.00055   3.03892
   D22        3.05860  -0.00000   0.00020   0.00007   0.00027   3.05887
   D23       -1.08220  -0.00002  -0.00020   0.00069   0.00049  -1.08171
   D24        0.96806  -0.00002   0.00037  -0.00031   0.00006   0.96812
   D25       -0.92253  -0.00001  -0.00079   0.00102   0.00022  -0.92231
   D26        1.16600  -0.00003  -0.00096   0.00113   0.00017   1.16617
   D27       -3.04867   0.00004  -0.00092   0.00172   0.00080  -3.04787
   D28       -3.06480  -0.00002  -0.00085   0.00101   0.00016  -3.06464
   D29       -0.97627  -0.00004  -0.00101   0.00113   0.00011  -0.97615
   D30        1.09225   0.00003  -0.00097   0.00172   0.00074   1.09299
   D31        1.16955  -0.00002  -0.00057   0.00050  -0.00007   1.16948
   D32       -3.02510  -0.00004  -0.00073   0.00062  -0.00011  -3.02522
   D33       -0.95659   0.00003  -0.00069   0.00121   0.00051  -0.95608
   D34        3.07584   0.00005   0.00132  -0.00185  -0.00053   3.07531
   D35       -1.16689   0.00001   0.00148  -0.00261  -0.00113  -1.16802
   D36        0.97796  -0.00000   0.00161  -0.00289  -0.00130   0.97666
   D37        0.97726   0.00003   0.00155  -0.00245  -0.00090   0.97636
   D38        3.01772  -0.00002   0.00172  -0.00322  -0.00150   3.01622
   D39       -1.12061  -0.00003   0.00184  -0.00350  -0.00167  -1.12228
   D40       -1.06956   0.00003   0.00156  -0.00246  -0.00091  -1.07047
   D41        0.97090  -0.00001   0.00172  -0.00323  -0.00150   0.96939
   D42        3.11575  -0.00002   0.00184  -0.00351  -0.00167   3.11407
   D43       -1.04738   0.00003  -0.00105   0.00240   0.00135  -1.04602
   D44        2.95338   0.00004   0.00010   0.00189   0.00198   2.95536
   D45        3.12513   0.00002  -0.00063   0.00168   0.00105   3.12618
   D46        0.84270   0.00003   0.00052   0.00117   0.00167   0.84437
   D47        1.08024   0.00003  -0.00088   0.00221   0.00133   1.08157
   D48       -1.20219   0.00004   0.00027   0.00170   0.00195  -1.20023
   D49        0.74902   0.00012   0.01341  -0.00799   0.00541   0.75442
   D50       -1.36776   0.00008   0.01240  -0.00993   0.00246  -1.36530
   D51        2.89104  -0.00040   0.01018  -0.01083  -0.00065   2.89040
   D52        2.77661   0.00026   0.01394  -0.00759   0.00634   2.78295
   D53        0.65983   0.00021   0.01293  -0.00953   0.00340   0.66323
   D54       -1.36455  -0.00026   0.01070  -0.01043   0.00029  -1.36426
   D55       -1.34064   0.00047   0.01704  -0.00876   0.00827  -1.33237
   D56        2.82577   0.00043   0.01603  -0.01070   0.00532   2.83109
   D57        0.80139  -0.00005   0.01380  -0.01160   0.00221   0.80360
   D58        2.48809  -0.00033   0.00087  -0.01047  -0.00959   2.47850
   D59       -1.53117  -0.00032  -0.00051  -0.00925  -0.00976  -1.54093
   D60        0.39688   0.00009   0.00466  -0.01125  -0.00659   0.39029
   D61        2.66080   0.00010   0.00329  -0.01003  -0.00675   2.65405
   D62       -1.63877  -0.00014   0.00459  -0.01157  -0.00698  -1.64574
   D63        0.62516  -0.00013   0.00322  -0.01035  -0.00714   0.61801
   D64        0.96723  -0.00042  -0.01319   0.00177  -0.01141   0.95582
   D65        3.09497  -0.00038  -0.01190   0.00102  -0.01087   3.08409
   D66       -1.17422  -0.00010  -0.01053   0.00152  -0.00901  -1.18322
   D67        3.09502  -0.00032  -0.01237   0.00407  -0.00832   3.08670
   D68       -1.06043  -0.00028  -0.01108   0.00331  -0.00778  -1.06821
   D69        0.95358  -0.00001  -0.00971   0.00381  -0.00591   0.94766
   D70       -1.16693   0.00008  -0.01072   0.00552  -0.00520  -1.17213
   D71        0.96081   0.00012  -0.00943   0.00476  -0.00466   0.95615
   D72        2.97481   0.00039  -0.00806   0.00526  -0.00280   2.97202
   D73        0.94975  -0.00006  -0.00617   0.00473  -0.00144   0.94831
   D74       -1.17404   0.00030  -0.00848   0.00849   0.00000  -1.17404
   D75        3.09256  -0.00031  -0.00924   0.00604  -0.00321   3.08935
   D76       -2.19496  -0.00007  -0.00198  -0.00285  -0.00482  -2.19979
   D77        1.96443   0.00030  -0.00429   0.00091  -0.00338   1.96105
   D78       -0.05216  -0.00032  -0.00505  -0.00154  -0.00659  -0.05875
   D79       -3.11716  -0.00008  -0.00080  -0.00030  -0.00110  -3.11826
   D80        0.01973   0.00003  -0.00035   0.00129   0.00093   0.02066
   D81        0.02122  -0.00009   0.00353  -0.00810  -0.00458   0.01665
   D82       -3.12507   0.00003   0.00397  -0.00651  -0.00255  -3.12762
         Item               Value     Threshold  Converged?
 Maximum Force            0.002539     0.000450     NO 
 RMS     Force            0.000373     0.000300     NO 
 Maximum Displacement     0.087385     0.001800     NO 
 RMS     Displacement     0.017094     0.001200     NO 
 Predicted change in Energy=-4.745795D-05
 GradGradGradGradGradGradGradGradGradGradGradGradGradGradGradGradGradGrad

                          Input orientation:                          
 ---------------------------------------------------------------------
 Center     Atomic      Atomic             Coordinates (Angstroms)
 Number     Number       Type             X           Y           Z
 ---------------------------------------------------------------------
      1          6           0        0.934066   -0.639221    3.662965
      2          6           0        0.759023    0.554801    4.597654
      3          6           0        1.630185    0.406969    5.845669
      4          6           0        3.083726    0.148935    5.445283
      5          6           0        3.172488   -1.027524    4.477152
      6          1           0        1.554824    1.297829    6.477843
      7          1           0        1.048192    1.459687    4.049685
      8          1           0       -0.296679    0.656206    4.870971
      9          1           0        0.518167   -1.550257    4.140769
     10          1           0        0.372833   -0.463008    2.739645
     11          1           0        3.492737    1.038968    4.952234
     12          1           0        3.700321   -0.052997    6.327725
     13          1           0        4.207881   -1.159935    4.145355
     14          1           0        2.883656   -1.961421    5.004267
     15          1           0        1.265713   -0.440344    6.442585
     16          6           0        2.574421   -1.776201    2.252659
     17          6           0        3.693792   -1.315911    1.316679
     18          1           0        1.653639   -1.891587    1.669153
     19          1           0        2.805096   -2.773337    2.667847
     20          6           0        2.631296    0.988530    0.985459
     21          6           0        3.243345   -0.221042    0.336954
     22          1           0        4.070362   -2.169282    0.740257
     23          1           0        4.536133   -0.953258    1.918331
     24          1           0        3.229380    1.476516    1.752608
     25          1           0        4.114097    0.093181   -0.254163
     26          1           0        2.523419   -0.647265   -0.373441
     27          7           0        2.334060   -0.804962    3.310703
     28          6           0        1.435976    1.485089    0.676673
     29          1           0        1.046229    2.375540    1.160016
     30          1           0        0.804129    1.017724   -0.075122
 ---------------------------------------------------------------------
                    Distance matrix (angstroms):
                    1          2          3          4          5
     1  C    0.000000
     2  C    1.526425   0.000000
     3  C    2.518590   1.529156   0.000000
     4  C    2.901531   2.507478   1.529598   0.000000
     5  C    2.413340   2.888440   2.511833   1.526176   0.000000
     6  H    3.472901   2.172671   1.094968   2.173402   3.467977
     7  H    2.137287   1.096681   2.161594   2.794488   3.298724
     8  H    2.156883   1.095213   2.173698   3.466164   3.876230
     9  H    1.109620   2.167493   2.823828   3.342320   2.726136
    10  H    1.094785   2.153433   3.461962   3.878645   3.343004
    11  H    3.320441   2.798810   2.160265   1.096606   2.144447
    12  H    3.885456   3.466092   2.174720   1.095295   2.157066
    13  H    3.349881   3.878081   3.462769   2.160249   1.095290
    14  H    2.710758   3.318249   2.808633   2.165208   1.110602
    15  H    2.806391   2.156575   1.098676   2.155698   2.800625
    16  C    2.443859   3.772034   4.309006   3.762763   2.422100
    17  C    3.684976   4.783014   5.266739   4.423045   3.216133
    18  H    2.462009   3.919346   4.767305   4.524161   3.307319
    19  H    3.007567   4.357415   4.646860   4.041220   2.540949
    20  C    3.563594   4.091635   4.996206   4.560662   4.068081
    21  C    4.070625   4.992730   5.774307   5.124196   4.218611
    22  H    4.551885   5.767591   6.217456   5.337120   4.009261
    23  H    4.014629   4.870274   5.071364   3.970353   2.900450
    24  H    3.659818   3.878983   4.522665   3.926772   3.700891
    25  H    5.098323   5.916903   6.593650   5.792103   4.952570
    26  H    4.338050   5.410161   6.370762   5.899613   4.908578
    27  N    1.453114   2.446618   2.896596   2.455270   1.453650
    28  C    3.698992   4.086294   5.283804   5.219198   4.875688
    29  H    3.919965   3.900633   5.115821   5.241439   5.206267
    30  H    4.090922   4.695867   6.009256   6.035415   5.524071
                    6          7          8          9         10
     6  H    0.000000
     7  H    2.485725   0.000000
     8  H    2.534124   1.768833   0.000000
     9  H    3.827292   3.057612   2.462854   0.000000
    10  H    4.297880   2.422617   2.498687   1.779433   0.000000
    11  H    2.479919   2.639583   3.809565   4.026242   4.109171
    12  H    2.539768   3.809392   4.312900   4.141336   4.910662
    13  H    4.303465   4.105509   4.910799   3.710305   4.143588
    14  H    3.815747   3.998017   4.121198   2.551514   3.698377
    15  H    1.762405   3.063234   2.472541   2.662534   3.809135
    16  C    5.323666   4.003705   4.584253   2.800748   2.609334
    17  C    6.168017   4.708765   5.696147   4.256171   3.712283
    18  H    5.771104   4.155062   4.532839   2.741294   2.197102
    19  H    5.714336   4.786928   5.122160   2.982527   3.355396
    20  C    5.605420   3.481047   4.876544   4.568013   3.206990
    21  C    6.547411   4.629030   5.818818   4.864404   3.751175
    22  H    7.160215   5.766736   6.642080   4.956285   4.536590
    23  H    5.894467   4.746652   5.887659   4.630301   4.271764
    24  H    5.016365   3.167716   4.778094   4.713316   3.591080
    25  H    7.302120   5.458041   6.785200   5.911601   4.823825
    26  H    7.187605   5.116599   6.095559   5.021407   3.788176
    27  N    3.880685   2.707062   3.389725   2.131184   2.071099
    28  C    5.805408   3.395325   4.613163   4.696346   3.030051
    29  H    5.449717   3.031333   4.304730   4.957381   3.317536
    30  H    6.601769   4.155591   5.079991   4.944699   3.209595
                   11         12         13         14         15
    11  H    0.000000
    12  H    1.768461   0.000000
    13  H    2.449011   2.499133   0.000000
    14  H    3.062029   2.461821   1.770221   0.000000
    15  H    3.060906   2.467903   3.801504   2.645785   0.000000
    16  C    4.007017   4.565440   2.574932   2.775118   4.588323
    17  C    4.336259   5.167744   2.879240   3.830314   5.739085
    18  H    4.769597   5.410325   3.631948   3.555391   5.004223
    19  H    4.497215   4.647191   2.598827   2.474720   4.696935
    20  C    4.059548   5.546837   4.133578   4.991665   5.804026
    21  C    4.790682   6.010525   4.039279   4.994208   6.421671
    22  H    5.326093   5.986267   3.554207   4.430944   6.585729
    23  H    3.776534   4.577315   2.260554   3.642811   5.606033
    24  H    3.240126   4.846947   3.692367   4.744705   5.433804
    25  H    5.327961   6.596501   4.575462   5.778102   7.296874
    26  H    5.669725   6.829633   4.849718   5.547660   6.934180
    27  N    2.727129   3.396255   2.081792   2.123115   3.329114
    28  C    4.765471   6.279121   5.168304   5.718591   6.081284
    29  H    4.706671   6.296604   5.604273   6.079773   5.990235
    30  H    5.701174   7.108504   5.842958   6.244993   6.694739
                   16         17         18         19         20
    16  C    0.000000
    17  C    1.530005   0.000000
    18  H    1.096190   2.148921   0.000000
    19  H    1.104478   2.177045   1.760888   0.000000
    20  C    3.041837   2.559113   3.117423   4.124595   0.000000
    21  C    2.556543   1.536719   2.663201   3.484155   1.502740
    22  H    2.163264   1.096499   2.603941   2.383566   3.478910
    23  H    2.153445   1.096832   3.041598   2.621250   2.875621
    24  H    3.355472   2.864151   3.719414   4.367943   1.088279
    25  H    3.485592   2.151684   3.700311   4.297506   2.130026
    26  H    2.858934   2.161797   2.545004   3.721419   2.129336
    27  N    1.456206   2.466996   2.082886   2.123591   2.951562
    28  C    3.796815   3.654167   3.526235   4.896269   1.330679
    29  H    4.556995   4.545431   4.340109   5.646070   2.113458
    30  H    4.044567   3.966499   3.496892   5.089194   2.112871
                   21         22         23         24         25
    21  C    0.000000
    22  H    2.154588   0.000000
    23  H    2.169837   1.755995   0.000000
    24  H    2.210423   3.876074   2.763850   0.000000
    25  H    1.098346   2.471745   2.448036   2.592965   0.000000
    26  H    1.097552   2.439240   3.065431   3.086893   1.758620
    27  N    3.164008   3.388703   2.609562   2.904203   4.084539
    28  C    2.508560   4.505381   4.134999   2.091412   3.158511
    29  H    3.499570   5.475125   4.882148   2.434247   4.076871
    30  H    2.766609   4.635745   4.667599   3.071307   3.441326
                   26         27         28         29         30
    26  H    0.000000
    27  N    3.692376   0.000000
    28  C    2.613848   3.604025   0.000000
    29  H    3.697422   4.049636   1.085554   0.000000
    30  H    2.411875   4.138440   1.087592   1.851444   0.000000
 Stoichiometry    C10H19N
 Framework group  C1[X(C10H19N)]
 Deg. of freedom    84
 Full point group                 C1      NOp   1
 Largest Abelian subgroup         C1      NOp   1
 Largest concise Abelian subgroup C1      NOp   1
                         Standard orientation:                         
 ---------------------------------------------------------------------
 Center     Atomic      Atomic             Coordinates (Angstroms)
 Number     Number       Type             X           Y           Z
 ---------------------------------------------------------------------
      1          6           0       -0.889683    0.496295   -1.208829
      2          6           0       -1.857429    1.375136   -0.420743
      3          6           0       -2.918704    0.528458    0.282927
      4          6           0       -2.250457   -0.558304    1.126765
      5          6           0       -1.266213   -1.363255    0.282649
      6          1           0       -3.566384    1.156908    0.903021
      7          1           0       -1.277986    1.935200    0.323087
      8          1           0       -2.324383    2.102659   -1.093169
      9          1           0       -1.423767    0.023770   -2.058965
     10          1           0       -0.089923    1.118219   -1.623736
     11          1           0       -1.702387   -0.094898    1.955872
     12          1           0       -2.999366   -1.230020    1.559897
     13          1           0       -0.745164   -2.092777    0.911908
     14          1           0       -1.824697   -1.942368   -0.482963
     15          1           0       -3.561098    0.053868   -0.471515
     16          6           0        0.817945   -1.231860   -0.944375
     17          6           0        1.939782   -1.492726    0.062773
     18          1           0        1.220921   -0.638636   -1.773427
     19          1           0        0.467264   -2.181970   -1.385039
     20          6           0        2.034222    0.963766    0.773959
     21          6           0        2.802622   -0.250309    0.333720
     22          1           0        2.588381   -2.297223   -0.303851
     23          1           0        1.500840   -1.852800    1.001239
     24          1           0        1.385346    0.834223    1.637979
     25          1           0        3.541356   -0.504378    1.105784
     26          1           0        3.372132   -0.002860   -0.571293
     27          7           0       -0.280011   -0.493182   -0.336605
     28          6           0        2.107430    2.155497    0.186485
     29          1           0        1.547281    3.008784    0.556028
     30          1           0        2.734630    2.320378   -0.686608
 ---------------------------------------------------------------------
 Rotational constants (GHZ):      1.6456141      0.7565453      0.6292355
 Standard basis: 6-31G(d,p) (6D, 7F)
 There are   260 symmetry adapted cartesian basis functions of A   symmetry.
 There are   260 symmetry adapted basis functions of A   symmetry.
   260 basis functions,   441 primitive gaussians,   260 cartesian basis functions
    43 alpha electrons       43 beta electrons
       nuclear repulsion energy       664.5602646035 Hartrees.
 NAtoms=   30 NActive=   30 NUniq=   30 SFac= 1.00D+00 NAtFMM=   60 NAOKFM=F Big=F
 Integral buffers will be    131072 words long.
 Raffenetti 2 integral format.
 Two-electron integral symmetry is turned on.
 Nuclear repulsion after empirical dispersion term =      664.5357869935 Hartrees.
 One-electron integrals computed using PRISM.
 NBasis=   260 RedAO= T EigKep=  3.37D-03  NBF=   260
 NBsUse=   260 1.00D-06 EigRej= -1.00D+00 NBFU=   260
 Initial guess from the checkpoint file:  "asu-degE1-opt-wb97xd.chk"
 B after Tr=    -0.000000   -0.000000    0.000000
         Rot=    0.999993   -0.001613    0.001852   -0.002738 Ang=  -0.42 deg.
 ExpMin= 1.61D-01 ExpMax= 4.17D+03 ExpMxC= 6.27D+02 IAcc=1 IRadAn=         1 AccDes= 0.00D+00
 Harris functional with IExCor= 4639 and IRadAn=       1 diagonalized for initial guess.
 HarFok:  IExCor= 4639 AccDes= 0.00D+00 IRadAn=         1 IDoV= 1 UseB2=F ITyADJ=14
 ICtDFT=  3500011 ScaDFX=  1.000000  1.000000  1.000000  1.000000
 FoFCou: FMM=F IPFlag=           0 FMFlag=      100000 FMFlg1=           0
         NFxFlg=           0 DoJE=T BraDBF=F KetDBF=T FulRan=T
         wScrn=  0.000000 ICntrl=     500 IOpCl=  0 I1Cent=   200000004 NGrid=           0
         NMat0=    1 NMatS0=      1 NMatT0=    0 NMatD0=    1 NMtDS0=    0 NMtDT0=    0
 Petite list used in FoFCou.
 Keep R1 ints in memory in canonical form, NReq=1160393381.
 Requested convergence on RMS density matrix=1.00D-08 within 128 cycles.
 Requested convergence on MAX density matrix=1.00D-06.
 Requested convergence on             energy=1.00D-06.
 No special actions if energy rises.
 Integral accuracy reduced to 1.0D-05 until final iterations.
 Initial convergence to 1.0D-05 achieved.  Increase integral accuracy.
 SCF Done:  E(RwB97XD) =  -447.129252878     A.U. after   11 cycles
            NFock= 11  Conv=0.61D-08     -V/T= 2.0098
 Calling FoFJK, ICntrl=      2127 FMM=F ISym2X=0 I1Cent= 0 IOpClX= 0 NMat=1 NMatS=1 NMatT=0.
 ***** Axes restored to original set *****
 -------------------------------------------------------------------
 Center     Atomic                   Forces (Hartrees/Bohr)
 Number     Number              X              Y              Z
 -------------------------------------------------------------------
      1        6           0.000077741    0.000146358   -0.000036865
      2        6          -0.000111067    0.000008684   -0.000003675
      3        6           0.000050641   -0.000025735    0.000042362
      4        6           0.000001732    0.000073711    0.000036111
      5        6          -0.000182789   -0.000058260   -0.000095760
      6        1           0.000078594   -0.000022438    0.000021508
      7        1           0.000021430   -0.000043102   -0.000031154
      8        1          -0.000012433    0.000013718    0.000002072
      9        1           0.000021943    0.000003776    0.000008061
     10        1          -0.000029226   -0.000011642    0.000014824
     11        1          -0.000022400   -0.000012243   -0.000000612
     12        1           0.000015781   -0.000033303   -0.000028112
     13        1           0.000020745    0.000007640   -0.000011757
     14        1           0.000015558   -0.000034984    0.000002991
     15        1           0.000007527   -0.000010283    0.000014897
     16        6          -0.000074364   -0.000020460   -0.000122120
     17        6           0.000168395    0.000045120    0.000024584
     18        1           0.000021954   -0.000083164   -0.000025520
     19        1           0.000006314   -0.000014119    0.000028086
     20        6          -0.000080460    0.000001436    0.000021867
     21        6          -0.000008320   -0.000006919   -0.000115028
     22        1          -0.000141080    0.000054873   -0.000025351
     23        1           0.000073377    0.000074732    0.000025498
     24        1          -0.000002579   -0.000067065    0.000049384
     25        1          -0.000010544   -0.000004139    0.000102192
     26        1          -0.000003873   -0.000067630    0.000005917
     27        7           0.000021195    0.000016734    0.000130911
     28        6           0.000125000    0.000122936   -0.000099499
     29        1           0.000006928   -0.000034265    0.000024330
     30        1          -0.000055720   -0.000019967    0.000039858
 -------------------------------------------------------------------
 Cartesian Forces:  Max     0.000182789 RMS     0.000059702

 GradGradGradGradGradGradGradGradGradGradGradGradGradGradGradGradGradGrad
 Berny optimization.
 Using GEDIIS/GDIIS optimizer.
 FormGI is forming the generalized inverse of G from B-inverse, IUseBI=4.
 Internal  Forces:  Max     0.000183652 RMS     0.000043817
 Search for a local minimum.
 Step number   8 out of a maximum of  179
 All quantities printed in internal units (Hartrees-Bohrs-Radians)
 Mixed Optimization -- En-DIIS/RFO-DIIS
 Swapping is turned off.
 Update second derivatives using D2CorX and points    5    6    7    8
 DE= -4.36D-05 DEPred=-4.75D-05 R= 9.19D-01
 TightC=F SS=  1.41D+00  RLast= 3.79D-02 DXNew= 2.6459D+00 1.1358D-01
 Trust test= 9.19D-01 RLast= 3.79D-02 DXMaxT set to 1.57D+00
 ITU=  1  0  1  1  1  1  1  0
     Eigenvalues ---    0.00303   0.00377   0.00441   0.00622   0.00672
     Eigenvalues ---    0.00898   0.01153   0.01735   0.01827   0.02352
     Eigenvalues ---    0.03034   0.03142   0.03264   0.03526   0.03999
     Eigenvalues ---    0.04045   0.04435   0.04579   0.04704   0.04978
     Eigenvalues ---    0.05101   0.05157   0.05434   0.05667   0.05883
     Eigenvalues ---    0.05963   0.06141   0.06791   0.07958   0.07992
     Eigenvalues ---    0.08064   0.08367   0.08553   0.08870   0.09211
     Eigenvalues ---    0.09386   0.09444   0.09817   0.12002   0.12038
     Eigenvalues ---    0.12376   0.12521   0.13270   0.15244   0.15977
     Eigenvalues ---    0.15994   0.16003   0.16019   0.18389   0.20727
     Eigenvalues ---    0.21314   0.21980   0.22068   0.27001   0.28376
     Eigenvalues ---    0.28605   0.28855   0.29229   0.29773   0.31696
     Eigenvalues ---    0.32520   0.32579   0.32915   0.33689   0.33812
     Eigenvalues ---    0.33843   0.34052   0.34081   0.34092   0.34179
     Eigenvalues ---    0.34227   0.34241   0.34251   0.34263   0.34270
     Eigenvalues ---    0.34322   0.34823   0.35319   0.35449   0.35933
     Eigenvalues ---    0.36299   0.37416   0.41052   0.65373
 En-DIIS/RFO-DIIS IScMMF=        0 using points:     8    7    6    5    4
 RFO step:  Lambda=-9.64449563D-07.
 DidBck=F Rises=F RFO-DIIS coefs:    0.92468    0.00298    0.06053    0.01973   -0.00792
 Iteration  1 RMS(Cart)=  0.00498631 RMS(Int)=  0.00001271
 Iteration  2 RMS(Cart)=  0.00001706 RMS(Int)=  0.00000119
 Iteration  3 RMS(Cart)=  0.00000000 RMS(Int)=  0.00000119
 Variable       Old X    -DE/DX   Delta X   Delta X   Delta X     New X
                                 (Linear)    (Quad)   (Total)
    R1        2.88453   0.00001   0.00005   0.00009   0.00014   2.88466
    R2        2.09688  -0.00001   0.00002  -0.00004  -0.00001   2.09686
    R3        2.06884   0.00000   0.00002  -0.00002   0.00000   2.06885
    R4        2.74599   0.00000   0.00002   0.00000   0.00002   2.74601
    R5        2.88969   0.00012   0.00010   0.00034   0.00044   2.89013
    R6        2.07243  -0.00001  -0.00002  -0.00002  -0.00004   2.07239
    R7        2.06965   0.00002  -0.00001   0.00005   0.00004   2.06969
    R8        2.89052  -0.00007  -0.00002  -0.00022  -0.00024   2.89028
    R9        2.06919  -0.00001  -0.00001  -0.00001  -0.00002   2.06917
   R10        2.07620   0.00001  -0.00001   0.00003   0.00003   2.07622
   R11        2.88405   0.00000  -0.00001  -0.00007  -0.00008   2.88397
   R12        2.07229  -0.00001   0.00001  -0.00005  -0.00003   2.07225
   R13        2.06981  -0.00001  -0.00002  -0.00002  -0.00003   2.06977
   R14        2.06980   0.00002  -0.00003   0.00008   0.00005   2.06985
   R15        2.09873   0.00002  -0.00000   0.00006   0.00006   2.09880
   R16        2.74700  -0.00014   0.00004  -0.00042  -0.00038   2.74662
   R17        2.89129   0.00005  -0.00000   0.00018   0.00018   2.89147
   R18        2.07150  -0.00000   0.00002  -0.00004  -0.00001   2.07149
   R19        2.08716   0.00003   0.00010  -0.00001   0.00009   2.08725
   R20        2.75183   0.00010  -0.00003   0.00028   0.00025   2.75208
   R21        2.90398  -0.00008   0.00007  -0.00032  -0.00025   2.90372
   R22        2.07208  -0.00008  -0.00008  -0.00012  -0.00020   2.07188
   R23        2.07271   0.00010  -0.00007   0.00031   0.00024   2.07296
   R24        2.83977  -0.00001   0.00011  -0.00014  -0.00003   2.83974
   R25        2.05655  -0.00000  -0.00010   0.00009  -0.00002   2.05653
   R26        2.51462  -0.00003  -0.00007   0.00002  -0.00005   2.51457
   R27        2.07557  -0.00006   0.00001  -0.00017  -0.00016   2.07541
   R28        2.07407   0.00002   0.00000   0.00005   0.00005   2.07412
   R29        2.05140  -0.00003  -0.00000  -0.00007  -0.00007   2.05133
   R30        2.05525   0.00002   0.00001   0.00005   0.00006   2.05531
    A1        1.91302  -0.00002   0.00002  -0.00029  -0.00027   1.91276
    A2        1.90894   0.00001   0.00005   0.00016   0.00021   1.90915
    A3        1.92639   0.00002   0.00003   0.00016   0.00019   1.92658
    A4        1.87881   0.00000  -0.00008   0.00001  -0.00007   1.87874
    A5        1.95180  -0.00002  -0.00010  -0.00032  -0.00043   1.95137
    A6        1.88369   0.00001   0.00009   0.00030   0.00038   1.88407
    A7        1.93778  -0.00004  -0.00001   0.00008   0.00006   1.93785
    A8        1.88518  -0.00004  -0.00014  -0.00049  -0.00063   1.88456
    A9        1.91323   0.00003   0.00006   0.00017   0.00023   1.91345
   A10        1.91489   0.00004  -0.00001   0.00002   0.00000   1.91490
   A11        1.93310   0.00001   0.00006   0.00016   0.00023   1.93332
   A12        1.87807  -0.00000   0.00004   0.00005   0.00009   1.87816
   A13        1.92202  -0.00002  -0.00005  -0.00007  -0.00012   1.92190
   A14        1.93193   0.00006   0.00011   0.00033   0.00045   1.93238
   A15        1.90602   0.00000   0.00002   0.00018   0.00020   1.90623
   A16        1.93240  -0.00005  -0.00013  -0.00042  -0.00056   1.93185
   A17        1.90430   0.00001   0.00000   0.00001   0.00002   1.90432
   A18        1.86601  -0.00000   0.00004  -0.00003   0.00001   1.86603
   A19        1.92981   0.00001  -0.00003  -0.00014  -0.00018   1.92963
   A20        1.91262  -0.00001  -0.00001  -0.00011  -0.00012   1.91251
   A21        1.93389   0.00002   0.00013   0.00016   0.00028   1.93417
   A22        1.89520   0.00000  -0.00004   0.00010   0.00006   1.89525
   A23        1.91369  -0.00003  -0.00002  -0.00016  -0.00018   1.91352
   A24        1.87749   0.00001  -0.00002   0.00016   0.00013   1.87762
   A25        1.91807  -0.00004  -0.00002  -0.00034  -0.00036   1.91771
   A26        1.90922   0.00002   0.00003   0.00029   0.00032   1.90954
   A27        1.93634   0.00003  -0.00002   0.00001  -0.00000   1.93633
   A28        1.86290   0.00000   0.00003  -0.00006  -0.00003   1.86287
   A29        1.89722  -0.00002   0.00004  -0.00032  -0.00028   1.89694
   A30        1.93863   0.00001  -0.00006   0.00040   0.00034   1.93897
   A31        1.89713   0.00003  -0.00068   0.00109   0.00041   1.89754
   A32        1.92705   0.00004   0.00033  -0.00052  -0.00019   1.92687
   A33        1.94399  -0.00014   0.00005  -0.00064  -0.00059   1.94339
   A34        1.85512  -0.00004   0.00009  -0.00024  -0.00015   1.85497
   A35        1.89475   0.00012   0.00036   0.00081   0.00117   1.89592
   A36        1.94281  -0.00000  -0.00016  -0.00042  -0.00058   1.94223
   A37        1.97133   0.00003  -0.00040   0.00029  -0.00011   1.97122
   A38        1.91635  -0.00001  -0.00088   0.00062  -0.00026   1.91609
   A39        1.90262   0.00001   0.00095  -0.00058   0.00036   1.90298
   A40        1.89654  -0.00005  -0.00062  -0.00000  -0.00061   1.89592
   A41        1.91692  -0.00002   0.00054  -0.00060  -0.00006   1.91687
   A42        1.85661   0.00004   0.00044   0.00029   0.00072   1.85733
   A43        2.02784  -0.00007  -0.00003  -0.00034  -0.00036   2.02748
   A44        2.17254   0.00007  -0.00013   0.00042   0.00030   2.17283
   A45        2.08279  -0.00000   0.00015  -0.00008   0.00007   2.08286
   A46        2.00174  -0.00003   0.00071  -0.00095  -0.00025   2.00150
   A47        1.89079  -0.00005  -0.00002  -0.00058  -0.00060   1.89020
   A48        1.90524  -0.00001  -0.00031   0.00030  -0.00001   1.90523
   A49        1.90167   0.00002  -0.00063   0.00047  -0.00016   1.90151
   A50        1.90154   0.00005   0.00021   0.00035   0.00056   1.90209
   A51        1.85748   0.00003  -0.00001   0.00053   0.00051   1.85799
   A52        1.95911  -0.00001  -0.00019  -0.00000  -0.00019   1.95892
   A53        1.99460   0.00018   0.00003   0.00103   0.00106   1.99567
   A54        1.96677  -0.00017  -0.00037  -0.00046  -0.00084   1.96593
   A55        2.12384  -0.00003  -0.00003  -0.00012  -0.00015   2.12369
   A56        2.11989   0.00004   0.00010   0.00011   0.00021   2.12010
   A57        2.03945  -0.00001  -0.00007   0.00001  -0.00006   2.03939
    D1        1.17662  -0.00001  -0.00013   0.00018   0.00004   1.17667
    D2       -3.00634  -0.00001  -0.00025  -0.00006  -0.00031  -3.00665
    D3       -0.96478  -0.00002  -0.00024  -0.00019  -0.00044  -0.96522
    D4       -3.05052  -0.00002  -0.00019   0.00012  -0.00008  -3.05060
    D5       -0.95030  -0.00002  -0.00030  -0.00013  -0.00043  -0.95073
    D6        1.09126  -0.00002  -0.00030  -0.00026  -0.00056   1.09070
    D7       -0.98060   0.00002  -0.00004   0.00067   0.00064  -0.97996
    D8        1.11962   0.00002  -0.00015   0.00043   0.00028   1.11990
    D9       -3.12200   0.00001  -0.00015   0.00030   0.00015  -3.12185
   D10        1.04261   0.00001   0.00015  -0.00038  -0.00023   1.04237
   D11       -2.97302  -0.00007  -0.00053  -0.00010  -0.00063  -2.97365
   D12       -1.09199   0.00004   0.00017   0.00010   0.00027  -1.09172
   D13        1.17557  -0.00004  -0.00051   0.00038  -0.00013   1.17544
   D14        3.12789   0.00004   0.00027   0.00009   0.00036   3.12825
   D15       -0.88774  -0.00004  -0.00040   0.00036  -0.00004  -0.88778
   D16        0.92900  -0.00002  -0.00007  -0.00029  -0.00036   0.92863
   D17        3.07160  -0.00005  -0.00020  -0.00065  -0.00084   3.07076
   D18       -1.16176  -0.00002  -0.00006  -0.00038  -0.00044  -1.16219
   D19       -1.15351   0.00003   0.00012   0.00025   0.00037  -1.15314
   D20        0.98909   0.00000  -0.00001  -0.00010  -0.00011   0.98898
   D21        3.03892   0.00003   0.00013   0.00017   0.00030   3.03921
   D22        3.05887   0.00000   0.00004   0.00008   0.00012   3.05900
   D23       -1.08171  -0.00003  -0.00009  -0.00027  -0.00036  -1.08207
   D24        0.96812   0.00000   0.00005   0.00000   0.00005   0.96817
   D25       -0.92231   0.00001  -0.00005  -0.00029  -0.00034  -0.92265
   D26        1.16617   0.00001  -0.00013  -0.00033  -0.00045   1.16572
   D27       -3.04787   0.00002  -0.00009  -0.00010  -0.00019  -3.04806
   D28       -3.06464  -0.00002  -0.00007  -0.00038  -0.00045  -3.06509
   D29       -0.97615  -0.00002  -0.00015  -0.00041  -0.00056  -0.97672
   D30        1.09299  -0.00001  -0.00011  -0.00019  -0.00030   1.09269
   D31        1.16948   0.00000  -0.00004  -0.00011  -0.00015   1.16933
   D32       -3.02522   0.00001  -0.00013  -0.00014  -0.00027  -3.02548
   D33       -0.95608   0.00002  -0.00008   0.00009   0.00000  -0.95608
   D34        3.07531  -0.00001   0.00030   0.00009   0.00039   3.07570
   D35       -1.16802  -0.00002   0.00034  -0.00001   0.00033  -1.16769
   D36        0.97666   0.00003   0.00027   0.00070   0.00098   0.97764
   D37        0.97636   0.00000   0.00036   0.00024   0.00060   0.97696
   D38        3.01622  -0.00001   0.00040   0.00014   0.00055   3.01677
   D39       -1.12228   0.00003   0.00034   0.00086   0.00119  -1.12109
   D40       -1.07047   0.00000   0.00042   0.00009   0.00051  -1.06996
   D41        0.96939  -0.00001   0.00046  -0.00001   0.00045   0.96984
   D42        3.11407   0.00004   0.00040   0.00070   0.00110   3.11517
   D43       -1.04602   0.00001  -0.00026  -0.00029  -0.00055  -1.04657
   D44        2.95536  -0.00010   0.00020  -0.00132  -0.00112   2.95424
   D45        3.12618   0.00005  -0.00025   0.00033   0.00008   3.12626
   D46        0.84437  -0.00005   0.00021  -0.00070  -0.00049   0.84388
   D47        1.08157   0.00006  -0.00027   0.00037   0.00010   1.08167
   D48       -1.20023  -0.00004   0.00018  -0.00066  -0.00048  -1.20071
   D49        0.75442   0.00000   0.00148  -0.00242  -0.00094   0.75348
   D50       -1.36530   0.00006   0.00315  -0.00305   0.00010  -1.36520
   D51        2.89040   0.00000   0.00258  -0.00341  -0.00083   2.88957
   D52        2.78295  -0.00000   0.00137  -0.00235  -0.00098   2.78197
   D53        0.66323   0.00005   0.00305  -0.00298   0.00006   0.66329
   D54       -1.36426   0.00000   0.00248  -0.00334  -0.00087  -1.36513
   D55       -1.33237  -0.00008   0.00144  -0.00372  -0.00229  -1.33466
   D56        2.83109  -0.00002   0.00311  -0.00435  -0.00124   2.82985
   D57        0.80360  -0.00007   0.00254  -0.00471  -0.00217   0.80143
   D58        2.47850   0.00002   0.00084   0.00033   0.00117   2.47967
   D59       -1.54093   0.00003   0.00026   0.00084   0.00110  -1.53983
   D60        0.39029  -0.00000   0.00142  -0.00114   0.00028   0.39057
   D61        2.65405   0.00000   0.00083  -0.00063   0.00020   2.65425
   D62       -1.64574  -0.00003   0.00119  -0.00111   0.00008  -1.64567
   D63        0.61801  -0.00002   0.00060  -0.00060   0.00000   0.61801
   D64        0.95582   0.00002  -0.00293  -0.00149  -0.00442   0.95140
   D65        3.08409  -0.00001  -0.00328  -0.00197  -0.00525   3.07885
   D66       -1.18322  -0.00001  -0.00346  -0.00150  -0.00497  -1.18819
   D67        3.08670  -0.00001  -0.00474  -0.00052  -0.00526   3.08145
   D68       -1.06821  -0.00005  -0.00508  -0.00100  -0.00608  -1.07429
   D69        0.94766  -0.00004  -0.00527  -0.00053  -0.00580   0.94186
   D70       -1.17213  -0.00000  -0.00426  -0.00051  -0.00477  -1.17690
   D71        0.95615  -0.00004  -0.00461  -0.00099  -0.00560   0.95055
   D72        2.97202  -0.00003  -0.00480  -0.00052  -0.00532   2.96670
   D73        0.94831  -0.00006  -0.00184  -0.00351  -0.00535   0.94295
   D74       -1.17404   0.00001  -0.00183  -0.00245  -0.00429  -1.17833
   D75        3.08935  -0.00006  -0.00159  -0.00353  -0.00512   3.08423
   D76       -2.19979  -0.00006  -0.00222  -0.00275  -0.00497  -2.20475
   D77        1.96105   0.00002  -0.00221  -0.00169  -0.00390   1.95715
   D78       -0.05875  -0.00006  -0.00196  -0.00277  -0.00473  -0.06347
   D79       -3.11826  -0.00003   0.00094  -0.00195  -0.00101  -3.11927
   D80        0.02066   0.00006   0.00123   0.00028   0.00150   0.02217
   D81        0.01665  -0.00003   0.00055  -0.00116  -0.00062   0.01603
   D82       -3.12762   0.00006   0.00084   0.00106   0.00190  -3.12572
         Item               Value     Threshold  Converged?
 Maximum Force            0.000184     0.000450     YES
 RMS     Force            0.000044     0.000300     YES
 Maximum Displacement     0.029770     0.001800     NO 
 RMS     Displacement     0.004985     0.001200     NO 
 Predicted change in Energy=-2.214720D-06
 GradGradGradGradGradGradGradGradGradGradGradGradGradGradGradGradGradGrad

                          Input orientation:                          
 ---------------------------------------------------------------------
 Center     Atomic      Atomic             Coordinates (Angstroms)
 Number     Number       Type             X           Y           Z
 ---------------------------------------------------------------------
      1          6           0        0.933586   -0.636792    3.664362
      2          6           0        0.760454    0.556284    4.600733
      3          6           0        1.632679    0.406162    5.848018
      4          6           0        3.085387    0.146830    5.445947
      5          6           0        3.171557   -1.029057    4.476957
      6          1           0        1.559627    1.296475    6.481212
      7          1           0        1.050457    1.461148    4.053206
      8          1           0       -0.294950    0.658815    4.874857
      9          1           0        0.517157   -1.547866    4.141617
     10          1           0        0.371706   -0.459150    2.741707
     11          1           0        3.494698    1.036755    4.952993
     12          1           0        3.702904   -0.056568    6.327386
     13          1           0        4.206601   -1.162474    4.144377
     14          1           0        2.881906   -1.963111    5.003414
     15          1           0        1.267840   -0.441234    6.444618
     16          6           0        2.573202   -1.774768    2.252341
     17          6           0        3.694319   -1.314390    1.318341
     18          1           0        1.653145   -1.889812    1.667639
     19          1           0        2.803089   -2.772190    2.667410
     20          6           0        2.626217    0.986718    0.984524
     21          6           0        3.245330   -0.220058    0.337555
     22          1           0        4.071327   -2.167707    0.742327
     23          1           0        4.535724   -0.951278    1.921260
     24          1           0        3.217033    1.472328    1.758767
     25          1           0        4.118512    0.097698   -0.247904
     26          1           0        2.530756   -0.648009   -0.377234
     27          7           0        2.333170   -0.804120    3.311184
     28          6           0        1.433227    1.483291    0.667001
     29          1           0        1.038236    2.371203    1.150674
     30          1           0        0.807611    1.017298   -0.090876
 ---------------------------------------------------------------------
                    Distance matrix (angstroms):
                    1          2          3          4          5
     1  C    0.000000
     2  C    1.526497   0.000000
     3  C    2.518896   1.529390   0.000000
     4  C    2.901440   2.507459   1.529468   0.000000
     5  C    2.413027   2.888260   2.511535   1.526132   0.000000
     6  H    3.473340   2.173192   1.094956   2.172879   3.467486
     7  H    2.136869   1.096661   2.161788   2.794297   3.298447
     8  H    2.157127   1.095233   2.174081   3.466258   3.876069
     9  H    1.109612   2.167354   2.823902   3.342017   2.725336
    10  H    1.094787   2.153649   3.462367   3.878684   3.342911
    11  H    3.319733   2.798398   2.160054   1.096588   2.144437
    12  H    3.885547   3.466256   2.174797   1.095278   2.156885
    13  H    3.349534   3.877926   3.462381   2.159972   1.095319
    14  H    2.710743   3.318140   2.808447   2.165431   1.110636
    15  H    2.807096   2.156941   1.098690   2.155606   2.800244
    16  C    2.444818   3.772904   4.309285   3.762179   2.421370
    17  C    3.685729   4.783417   5.265799   4.420757   3.214273
    18  H    2.464696   3.922157   4.769433   4.524913   3.307377
    19  H    3.008135   4.357617   4.646294   4.039880   2.539437
    20  C    3.561225   4.091859   4.997773   4.562953   4.069132
    21  C    4.072527   4.995197   5.775638   5.124047   4.218361
    22  H    4.552736   5.767954   6.216099   5.334154   4.006691
    23  H    4.014064   4.868776   5.068505   3.966452   2.898032
    24  H    3.646068   3.866611   4.513187   3.920404   3.694259
    25  H    5.097946   5.915752   6.590506   5.787028   4.948798
    26  H    4.345754   5.418896   6.377427   5.903289   4.911109
    27  N    1.453124   2.446848   2.896722   2.455066   1.453449
    28  C    3.705208   4.097097   5.295557   5.230113   4.883589
    29  H    3.921431   3.908197   5.126382   5.252431   5.213155
    30  H    4.105325   4.714440   6.026996   6.049990   5.535423
                    6          7          8          9         10
     6  H    0.000000
     7  H    2.486279   0.000000
     8  H    2.535043   1.768889   0.000000
     9  H    3.827627   3.057186   2.463046   0.000000
    10  H    4.298520   2.422452   2.498921   1.779383   0.000000
    11  H    2.479397   2.638947   3.809249   4.025462   4.108600
    12  H    2.539296   3.809308   4.313287   4.141321   4.910809
    13  H    4.302755   4.105234   4.910667   3.709519   4.143497
    14  H    3.815391   3.997830   4.121096   2.550914   3.698421
    15  H    1.762416   3.063521   2.473170   2.663076   3.809846
    16  C    5.323836   4.004125   4.585435   2.801459   2.610923
    17  C    6.166747   4.708832   5.697071   4.256731   3.714454
    18  H    5.773358   4.157294   4.536168   2.743713   2.200568
    19  H    5.713608   4.786783   5.122739   2.982908   3.356679
    20  C    5.607776   3.482085   4.876006   4.565029   3.203287
    21  C    6.548740   4.631413   5.821779   4.865890   3.754308
    22  H    7.158491   5.766815   6.643147   4.956965   4.539150
    23  H    5.890901   4.744690   5.886557   4.629771   4.272514
    24  H    5.007934   3.155729   4.765065   4.699880   3.576683
    25  H    7.298353   5.456327   6.784996   5.911474   4.825599
    26  H    7.194609   5.125292   6.105478   5.028353   3.798020
    27  N    3.880715   2.706915   3.390024   2.130887   2.071388
    28  C    5.818584   3.407842   4.623030   4.701068   3.033860
    29  H    5.462740   3.041882   4.310360   4.957455   3.314597
    30  H    6.620862   4.174852   5.099280   4.957663   3.223886
                   11         12         13         14         15
    11  H    0.000000
    12  H    1.768520   0.000000
    13  H    2.448933   2.498453   0.000000
    14  H    3.062230   2.462081   1.770249   0.000000
    15  H    3.060767   2.468045   3.801001   2.645446   0.000000
    16  C    4.005913   4.564475   2.573460   2.774739   4.588842
    17  C    4.333408   5.164564   2.876107   3.828919   5.738372
    18  H    4.769661   5.410687   3.630894   3.555647   5.006632
    19  H    4.495583   4.645394   2.596625   2.473406   4.696556
    20  C    4.062697   5.549223   4.135373   4.991828   5.804900
    21  C    4.789993   6.009507   4.037832   4.994052   6.423052
    22  H    5.322667   5.982101   3.550034   4.428707   6.584555
    23  H    3.771925   4.572531   2.257250   3.641236   5.603568
    24  H    3.235722   4.842094   3.689520   4.737329   5.423861
    25  H    5.321682   6.590217   4.570331   5.775159   7.294287
    26  H    5.672647   6.831959   4.849546   5.550151   6.940848
    27  N    2.726445   3.395950   2.081435   2.123208   3.329417
    28  C    4.776901   6.289877   5.175308   5.725455   6.091962
    29  H    4.719384   6.308160   5.611388   6.085146   5.999030
    30  H    5.715018   7.122499   5.851658   6.255983   6.712064
                   16         17         18         19         20
    16  C    0.000000
    17  C    1.530100   0.000000
    18  H    1.096183   2.149305   0.000000
    19  H    1.104527   2.177030   1.760825   0.000000
    20  C    3.039075   2.558783   3.112546   4.122230   0.000000
    21  C    2.556420   1.536585   2.663129   3.483845   1.502724
    22  H    2.163081   1.096393   2.604042   2.383227   3.478132
    23  H    2.153890   1.096961   3.042110   2.621924   2.877416
    24  H    3.346904   2.861393   3.709183   4.360380   1.088270
    25  H    3.485015   2.151058   3.701018   4.297167   2.129830
    26  H    2.861127   2.161693   2.548290   3.722387   2.129749
    27  N    1.456339   2.466684   2.083843   2.123338   2.950649
    28  C    3.798393   3.655653   3.525260   4.897680   1.330651
    29  H    4.556190   4.546041   4.336083   5.645324   2.113312
    30  H    4.050137   3.969350   3.501226   5.094143   2.112995
                   21         22         23         24         25
    21  C    0.000000
    22  H    2.153938   0.000000
    23  H    2.169775   1.756487   0.000000
    24  H    2.210162   3.874638   2.763913   0.000000
    25  H    1.098261   2.472820   2.445340   2.594032   0.000000
    26  H    1.097580   2.436443   3.065117   3.086957   1.758912
    27  N    3.164749   3.388154   2.608600   2.893688   4.082625
    28  C    2.508715   4.505000   4.138331   2.091420   3.157162
    29  H    3.499580   5.474312   4.885193   2.434114   4.075898
    30  H    2.767142   4.635766   4.671489   3.071408   3.439823
                   26         27         28         29         30
    26  H    0.000000
    27  N    3.697004   0.000000
    28  C    2.614849   3.610242   0.000000
    29  H    3.698345   4.053065   1.085516   0.000000
    30  H    2.413395   4.149567   1.087622   1.851403   0.000000
 Stoichiometry    C10H19N
 Framework group  C1[X(C10H19N)]
 Deg. of freedom    84
 Full point group                 C1      NOp   1
 Largest Abelian subgroup         C1      NOp   1
 Largest concise Abelian subgroup C1      NOp   1
                         Standard orientation:                         
 ---------------------------------------------------------------------
 Center     Atomic      Atomic             Coordinates (Angstroms)
 Number     Number       Type             X           Y           Z
 ---------------------------------------------------------------------
      1          6           0       -0.889928    0.501561   -1.206742
      2          6           0       -1.857951    1.378288   -0.416504
      3          6           0       -2.919859    0.529669    0.284375
      4          6           0       -2.252095   -0.559805    1.124858
      5          6           0       -1.268366   -1.362510    0.278088
      6          1           0       -3.567410    1.155943    0.906779
      7          1           0       -1.278249    1.935525    0.329215
      8          1           0       -2.324275    2.108250   -1.086753
      9          1           0       -1.423931    0.031753   -2.058423
     10          1           0       -0.089844    1.124405   -1.619644
     11          1           0       -1.703704   -0.098996    1.955176
     12          1           0       -3.001027   -1.232713    1.556052
     13          1           0       -0.747969   -2.094357    0.905233
     14          1           0       -1.826913   -1.938903   -0.489576
     15          1           0       -3.562415    0.057617   -0.471541
     16          6           0        0.816528   -1.229682   -0.946086
     17          6           0        1.935925   -1.495383    0.062656
     18          1           0        1.222054   -0.635655   -1.773309
     19          1           0        0.464563   -2.178155   -1.389370
     20          6           0        2.035353    0.961222    0.771581
     21          6           0        2.801856   -0.255975    0.336744
     22          1           0        2.583134   -2.300511   -0.304722
     23          1           0        1.494622   -1.855676    1.000080
     24          1           0        1.377636    0.833164    1.629101
     25          1           0        3.534727   -0.512252    1.113531
     26          1           0        3.377450   -0.011981   -0.565386
     27          7           0       -0.281276   -0.491183   -0.337506
     28          6           0        2.119631    2.153538    0.186848
     29          1           0        1.559362    3.008510    0.552180
     30          1           0        2.754557    2.316778   -0.680991
 ---------------------------------------------------------------------
 Rotational constants (GHZ):      1.6462507      0.7558708      0.6285387
 Standard basis: 6-31G(d,p) (6D, 7F)
 There are   260 symmetry adapted cartesian basis functions of A   symmetry.
 There are   260 symmetry adapted basis functions of A   symmetry.
   260 basis functions,   441 primitive gaussians,   260 cartesian basis functions
    43 alpha electrons       43 beta electrons
       nuclear repulsion energy       664.4957053954 Hartrees.
 NAtoms=   30 NActive=   30 NUniq=   30 SFac= 1.00D+00 NAtFMM=   60 NAOKFM=F Big=F
 Integral buffers will be    131072 words long.
 Raffenetti 2 integral format.
 Two-electron integral symmetry is turned on.
 Nuclear repulsion after empirical dispersion term =      664.4712341702 Hartrees.
 One-electron integrals computed using PRISM.
 NBasis=   260 RedAO= T EigKep=  3.37D-03  NBF=   260
 NBsUse=   260 1.00D-06 EigRej= -1.00D+00 NBFU=   260
 Initial guess from the checkpoint file:  "asu-degE1-opt-wb97xd.chk"
 B after Tr=     0.000000   -0.000000    0.000000
         Rot=    0.999999   -0.000845    0.000067    0.000734 Ang=  -0.13 deg.
 ExpMin= 1.61D-01 ExpMax= 4.17D+03 ExpMxC= 6.27D+02 IAcc=1 IRadAn=         1 AccDes= 0.00D+00
 Harris functional with IExCor= 4639 and IRadAn=       1 diagonalized for initial guess.
 HarFok:  IExCor= 4639 AccDes= 0.00D+00 IRadAn=         1 IDoV= 1 UseB2=F ITyADJ=14
 ICtDFT=  3500011 ScaDFX=  1.000000  1.000000  1.000000  1.000000
 FoFCou: FMM=F IPFlag=           0 FMFlag=      100000 FMFlg1=           0
         NFxFlg=           0 DoJE=T BraDBF=F KetDBF=T FulRan=T
         wScrn=  0.000000 ICntrl=     500 IOpCl=  0 I1Cent=   200000004 NGrid=           0
         NMat0=    1 NMatS0=      1 NMatT0=    0 NMatD0=    1 NMtDS0=    0 NMtDT0=    0
 Petite list used in FoFCou.
 Keep R1 ints in memory in canonical form, NReq=1160393381.
 Requested convergence on RMS density matrix=1.00D-08 within 128 cycles.
 Requested convergence on MAX density matrix=1.00D-06.
 Requested convergence on             energy=1.00D-06.
 No special actions if energy rises.
 Integral accuracy reduced to 1.0D-05 until final iterations.
 Initial convergence to 1.0D-05 achieved.  Increase integral accuracy.
 SCF Done:  E(RwB97XD) =  -447.129254613     A.U. after   10 cycles
            NFock= 10  Conv=0.46D-08     -V/T= 2.0098
 Calling FoFJK, ICntrl=      2127 FMM=F ISym2X=0 I1Cent= 0 IOpClX= 0 NMat=1 NMatS=1 NMatT=0.
 ***** Axes restored to original set *****
 -------------------------------------------------------------------
 Center     Atomic                   Forces (Hartrees/Bohr)
 Number     Number              X              Y              Z
 -------------------------------------------------------------------
      1        6           0.000000893   -0.000049464   -0.000000836
      2        6          -0.000002272    0.000011532    0.000001726
      3        6           0.000015403    0.000000283    0.000016103
      4        6          -0.000009238   -0.000010682    0.000018116
      5        6           0.000024661    0.000015526   -0.000051834
      6        1          -0.000006076   -0.000004752    0.000003296
      7        1           0.000013685    0.000022618    0.000018086
      8        1           0.000014901   -0.000007039   -0.000006648
      9        1          -0.000002986   -0.000001982    0.000001500
     10        1           0.000013550    0.000000163   -0.000003265
     11        1           0.000002452   -0.000016487   -0.000004433
     12        1           0.000003948   -0.000013054    0.000000160
     13        1           0.000013465   -0.000021516    0.000024173
     14        1          -0.000006971   -0.000006191   -0.000009249
     15        1          -0.000009177    0.000002610   -0.000009275
     16        6           0.000019340   -0.000065390    0.000001793
     17        6           0.000052596    0.000007410    0.000027102
     18        1          -0.000011735    0.000018305    0.000009590
     19        1          -0.000014005    0.000000651   -0.000005153
     20        6           0.000052320    0.000063842   -0.000015522
     21        6          -0.000020026    0.000031897   -0.000079095
     22        1          -0.000030478    0.000003571   -0.000005677
     23        1          -0.000017639   -0.000006832   -0.000020084
     24        1          -0.000019066   -0.000038842    0.000027816
     25        1          -0.000011888    0.000004958   -0.000006888
     26        1           0.000000327    0.000003018    0.000007762
     27        7          -0.000064488    0.000046073    0.000022341
     28        6          -0.000015144   -0.000027554    0.000042352
     29        1           0.000017164    0.000022820   -0.000001238
     30        1          -0.000003515    0.000014504   -0.000002720
 -------------------------------------------------------------------
 Cartesian Forces:  Max     0.000079095 RMS     0.000023530

 GradGradGradGradGradGradGradGradGradGradGradGradGradGradGradGradGradGrad
 Berny optimization.
 Using GEDIIS/GDIIS optimizer.
 FormGI is forming the generalized inverse of G from B-inverse, IUseBI=4.
 Internal  Forces:  Max     0.000093060 RMS     0.000016191
 Search for a local minimum.
 Step number   9 out of a maximum of  179
 All quantities printed in internal units (Hartrees-Bohrs-Radians)
 Mixed Optimization -- En-DIIS/RFO-DIIS
 Swapping is turned off.
 Update second derivatives using D2CorX and points    5    6    7    8    9
 DE= -1.74D-06 DEPred=-2.21D-06 R= 7.84D-01
 TightC=F SS=  1.41D+00  RLast= 2.08D-02 DXNew= 2.6459D+00 6.2468D-02
 Trust test= 7.84D-01 RLast= 2.08D-02 DXMaxT set to 1.57D+00
 ITU=  1  1  0  1  1  1  1  1  0
     Eigenvalues ---    0.00326   0.00361   0.00448   0.00622   0.00676
     Eigenvalues ---    0.00844   0.01149   0.01741   0.01814   0.02351
     Eigenvalues ---    0.03043   0.03135   0.03310   0.03532   0.04019
     Eigenvalues ---    0.04050   0.04482   0.04591   0.04809   0.04975
     Eigenvalues ---    0.05115   0.05182   0.05397   0.05658   0.05899
     Eigenvalues ---    0.05987   0.06142   0.06790   0.07973   0.07998
     Eigenvalues ---    0.08086   0.08349   0.08545   0.08988   0.09217
     Eigenvalues ---    0.09399   0.09437   0.09803   0.12008   0.12109
     Eigenvalues ---    0.12393   0.12507   0.13314   0.15292   0.15934
     Eigenvalues ---    0.15985   0.16003   0.16014   0.18510   0.20655
     Eigenvalues ---    0.21331   0.21981   0.22396   0.26683   0.28375
     Eigenvalues ---    0.28603   0.29045   0.29219   0.29789   0.31700
     Eigenvalues ---    0.32520   0.32583   0.32916   0.33687   0.33792
     Eigenvalues ---    0.33847   0.34045   0.34072   0.34107   0.34167
     Eigenvalues ---    0.34229   0.34250   0.34260   0.34265   0.34269
     Eigenvalues ---    0.34432   0.34830   0.35322   0.35443   0.35860
     Eigenvalues ---    0.36425   0.37251   0.41431   0.65374
 En-DIIS/RFO-DIIS IScMMF=        0 using points:     9    8    7    6    5
 RFO step:  Lambda=-1.35058380D-07.
 DidBck=T Rises=F RFO-DIIS coefs:    0.77486    0.22122   -0.02253    0.01012    0.01633
 Iteration  1 RMS(Cart)=  0.00302108 RMS(Int)=  0.00000234
 Iteration  2 RMS(Cart)=  0.00000442 RMS(Int)=  0.00000079
 Iteration  3 RMS(Cart)=  0.00000000 RMS(Int)=  0.00000079
 Variable       Old X    -DE/DX   Delta X   Delta X   Delta X     New X
                                 (Linear)    (Quad)   (Total)
    R1        2.88466   0.00002  -0.00004   0.00008   0.00003   2.88470
    R2        2.09686   0.00000   0.00002  -0.00000   0.00001   2.09688
    R3        2.06885  -0.00000   0.00001  -0.00002  -0.00001   2.06884
    R4        2.74601  -0.00003   0.00003  -0.00008  -0.00005   2.74596
    R5        2.89013  -0.00001  -0.00008   0.00010   0.00002   2.89015
    R6        2.07239   0.00001  -0.00000   0.00003   0.00003   2.07242
    R7        2.06969  -0.00001  -0.00001  -0.00002  -0.00003   2.06966
    R8        2.89028   0.00001   0.00005  -0.00003   0.00002   2.89029
    R9        2.06917   0.00000  -0.00000   0.00000   0.00000   2.06917
   R10        2.07622  -0.00001  -0.00001  -0.00001  -0.00002   2.07620
   R11        2.88397   0.00001   0.00003   0.00004   0.00007   2.88404
   R12        2.07225  -0.00000   0.00001  -0.00002  -0.00001   2.07224
   R13        2.06977   0.00000   0.00000  -0.00001  -0.00000   2.06977
   R14        2.06985   0.00001  -0.00003   0.00005   0.00002   2.06987
   R15        2.09880  -0.00000  -0.00001   0.00002   0.00001   2.09880
   R16        2.74662   0.00001   0.00012  -0.00012   0.00000   2.74662
   R17        2.89147   0.00004  -0.00007   0.00017   0.00010   2.89157
   R18        2.07149  -0.00000   0.00002  -0.00001   0.00000   2.07149
   R19        2.08725  -0.00000   0.00005  -0.00002   0.00002   2.08728
   R20        2.75208   0.00003  -0.00008   0.00017   0.00010   2.75218
   R21        2.90372   0.00005   0.00004   0.00004   0.00008   2.90380
   R22        2.07188  -0.00001  -0.00002  -0.00003  -0.00005   2.07183
   R23        2.07296  -0.00002  -0.00005   0.00003  -0.00001   2.07294
   R24        2.83974   0.00000   0.00008  -0.00005   0.00003   2.83976
   R25        2.05653  -0.00001  -0.00000  -0.00003  -0.00003   2.05650
   R26        2.51457  -0.00000  -0.00003   0.00001  -0.00002   2.51455
   R27        2.07541  -0.00000   0.00003  -0.00006  -0.00003   2.07538
   R28        2.07412  -0.00001  -0.00000   0.00000  -0.00000   2.07412
   R29        2.05133   0.00000   0.00001  -0.00001  -0.00000   2.05133
   R30        2.05531   0.00001  -0.00001   0.00004   0.00002   2.05533
    A1        1.91276   0.00001   0.00004  -0.00002   0.00002   1.91278
    A2        1.90915   0.00000  -0.00005   0.00011   0.00006   1.90921
    A3        1.92658  -0.00000   0.00004  -0.00005  -0.00002   1.92657
    A4        1.87874   0.00000  -0.00006   0.00005  -0.00001   1.87874
    A5        1.95137   0.00001   0.00004  -0.00005  -0.00001   1.95136
    A6        1.88407  -0.00001  -0.00002  -0.00003  -0.00006   1.88401
    A7        1.93785   0.00000  -0.00006  -0.00003  -0.00010   1.93775
    A8        1.88456   0.00002   0.00013  -0.00002   0.00012   1.88468
    A9        1.91345  -0.00001  -0.00005  -0.00000  -0.00005   1.91340
   A10        1.91490  -0.00001  -0.00003  -0.00004  -0.00007   1.91483
   A11        1.93332   0.00000  -0.00000   0.00007   0.00007   1.93339
   A12        1.87816   0.00000   0.00001   0.00003   0.00004   1.87819
   A13        1.92190  -0.00001  -0.00002  -0.00004  -0.00006   1.92184
   A14        1.93238  -0.00000  -0.00005   0.00008   0.00003   1.93241
   A15        1.90623  -0.00001  -0.00006  -0.00002  -0.00008   1.90615
   A16        1.93185   0.00001   0.00010  -0.00008   0.00002   1.93187
   A17        1.90432   0.00001   0.00003   0.00007   0.00009   1.90441
   A18        1.86603  -0.00000   0.00001  -0.00001   0.00000   1.86603
   A19        1.92963   0.00001   0.00007   0.00006   0.00013   1.92977
   A20        1.91251   0.00000   0.00004  -0.00009  -0.00005   1.91245
   A21        1.93417  -0.00000  -0.00002   0.00008   0.00006   1.93423
   A22        1.89525  -0.00001  -0.00005  -0.00007  -0.00013   1.89512
   A23        1.91352  -0.00000  -0.00001  -0.00002  -0.00003   1.91348
   A24        1.87762   0.00000  -0.00002   0.00004   0.00002   1.87764
   A25        1.91771  -0.00000   0.00005  -0.00008  -0.00004   1.91767
   A26        1.90954  -0.00000  -0.00006   0.00001  -0.00005   1.90949
   A27        1.93633  -0.00001   0.00002   0.00001   0.00003   1.93636
   A28        1.86287  -0.00001  -0.00000  -0.00008  -0.00009   1.86278
   A29        1.89694   0.00003   0.00014   0.00014   0.00028   1.89722
   A30        1.93897  -0.00001  -0.00015   0.00001  -0.00014   1.93884
   A31        1.89754  -0.00001  -0.00043   0.00024  -0.00019   1.89736
   A32        1.92687   0.00000   0.00025  -0.00013   0.00012   1.92699
   A33        1.94339   0.00004   0.00021   0.00000   0.00021   1.94361
   A34        1.85497   0.00001   0.00006  -0.00009  -0.00003   1.85494
   A35        1.89592  -0.00004  -0.00020  -0.00007  -0.00027   1.89564
   A36        1.94223   0.00000   0.00007   0.00005   0.00012   1.94235
   A37        1.97122  -0.00001  -0.00022   0.00031   0.00009   1.97131
   A38        1.91609  -0.00002  -0.00024  -0.00013  -0.00037   1.91572
   A39        1.90298   0.00002   0.00030   0.00001   0.00031   1.90329
   A40        1.89592   0.00002   0.00007  -0.00018  -0.00011   1.89581
   A41        1.91687  -0.00001   0.00012  -0.00018  -0.00006   1.91681
   A42        1.85733   0.00000  -0.00003   0.00015   0.00013   1.85746
   A43        2.02748  -0.00002   0.00004  -0.00018  -0.00014   2.02734
   A44        2.17283   0.00002  -0.00005   0.00017   0.00012   2.17296
   A45        2.08286  -0.00000  -0.00000   0.00002   0.00002   2.08288
   A46        2.00150  -0.00009   0.00012  -0.00038  -0.00026   2.00124
   A47        1.89020   0.00003   0.00010  -0.00021  -0.00011   1.89009
   A48        1.90523   0.00002   0.00001   0.00013   0.00014   1.90536
   A49        1.90151   0.00002  -0.00008  -0.00003  -0.00011   1.90140
   A50        1.90209   0.00004  -0.00003   0.00033   0.00030   1.90240
   A51        1.85799  -0.00001  -0.00014   0.00020   0.00006   1.85805
   A52        1.95892   0.00001  -0.00014  -0.00001  -0.00015   1.95877
   A53        1.99567  -0.00004  -0.00044   0.00025  -0.00019   1.99548
   A54        1.96593   0.00003   0.00003  -0.00003   0.00001   1.96594
   A55        2.12369  -0.00001   0.00002  -0.00011  -0.00009   2.12361
   A56        2.12010   0.00001  -0.00002   0.00011   0.00009   2.12019
   A57        2.03939   0.00000  -0.00001   0.00000  -0.00000   2.03939
    D1        1.17667  -0.00000  -0.00018  -0.00024  -0.00042   1.17625
    D2       -3.00665  -0.00000  -0.00016  -0.00033  -0.00049  -3.00714
    D3       -0.96522  -0.00000  -0.00010  -0.00030  -0.00040  -0.96562
    D4       -3.05060   0.00001  -0.00025  -0.00013  -0.00037  -3.05097
    D5       -0.95073   0.00000  -0.00023  -0.00021  -0.00044  -0.95118
    D6        1.09070   0.00001  -0.00017  -0.00019  -0.00036   1.09034
    D7       -0.97996  -0.00001  -0.00028  -0.00013  -0.00041  -0.98038
    D8        1.11990  -0.00002  -0.00027  -0.00021  -0.00048   1.11942
    D9       -3.12185  -0.00001  -0.00021  -0.00019  -0.00040  -3.12225
   D10        1.04237   0.00001   0.00016   0.00018   0.00034   1.04272
   D11       -2.97365   0.00002  -0.00031   0.00036   0.00004  -2.97361
   D12       -1.09172  -0.00000   0.00005   0.00028   0.00033  -1.09139
   D13        1.17544   0.00001  -0.00042   0.00045   0.00003   1.17547
   D14        3.12825  -0.00000   0.00011   0.00027   0.00038   3.12863
   D15       -0.88778   0.00002  -0.00037   0.00044   0.00008  -0.88770
   D16        0.92863   0.00000   0.00007  -0.00003   0.00005   0.92868
   D17        3.07076   0.00001   0.00015  -0.00010   0.00005   3.07081
   D18       -1.16219   0.00000   0.00009  -0.00007   0.00002  -1.16217
   D19       -1.15314  -0.00001  -0.00004   0.00004   0.00001  -1.15314
   D20        0.98898  -0.00000   0.00004  -0.00003   0.00001   0.98899
   D21        3.03921  -0.00001  -0.00002  -0.00000  -0.00002   3.03920
   D22        3.05900  -0.00001  -0.00003  -0.00001  -0.00004   3.05896
   D23       -1.08207   0.00000   0.00004  -0.00008  -0.00003  -1.08210
   D24        0.96817  -0.00001  -0.00001  -0.00005  -0.00006   0.96811
   D25       -0.92265   0.00001   0.00007   0.00012   0.00019  -0.92246
   D26        1.16572  -0.00000   0.00007   0.00001   0.00008   1.16580
   D27       -3.04806   0.00000   0.00005   0.00005   0.00010  -3.04796
   D28       -3.06509   0.00001   0.00008   0.00010   0.00018  -3.06491
   D29       -0.97672   0.00000   0.00008  -0.00001   0.00007  -0.97665
   D30        1.09269   0.00000   0.00007   0.00003   0.00009   1.09278
   D31        1.16933  -0.00000  -0.00000   0.00011   0.00011   1.16944
   D32       -3.02548  -0.00001  -0.00000   0.00001   0.00000  -3.02548
   D33       -0.95608  -0.00001  -0.00002   0.00004   0.00002  -0.95605
   D34        3.07570   0.00001   0.00010   0.00005   0.00015   3.07585
   D35       -1.16769   0.00000   0.00009  -0.00009  -0.00000  -1.16769
   D36        0.97764  -0.00001  -0.00012  -0.00007  -0.00019   0.97745
   D37        0.97696   0.00001   0.00005   0.00017   0.00022   0.97718
   D38        3.01677   0.00000   0.00004   0.00002   0.00006   3.01683
   D39       -1.12109  -0.00002  -0.00017   0.00005  -0.00013  -1.12121
   D40       -1.06996   0.00001   0.00011   0.00018   0.00029  -1.06967
   D41        0.96984   0.00000   0.00010   0.00004   0.00014   0.96998
   D42        3.11517  -0.00001  -0.00011   0.00006  -0.00005   3.11512
   D43       -1.04657   0.00000   0.00008  -0.00006   0.00002  -1.04656
   D44        2.95424   0.00003   0.00079  -0.00038   0.00041   2.95465
   D45        3.12626  -0.00001  -0.00008  -0.00005  -0.00013   3.12612
   D46        0.84388   0.00002   0.00063  -0.00037   0.00026   0.84414
   D47        1.08167  -0.00001  -0.00008  -0.00004  -0.00012   1.08154
   D48       -1.20071   0.00001   0.00063  -0.00036   0.00027  -1.20044
   D49        0.75348   0.00000   0.00087   0.00120   0.00207   0.75555
   D50       -1.36520   0.00000   0.00109   0.00131   0.00241  -1.36279
   D51        2.88957  -0.00001   0.00109   0.00119   0.00228   2.89185
   D52        2.78197   0.00001   0.00084   0.00116   0.00200   2.78397
   D53        0.66329   0.00000   0.00106   0.00127   0.00234   0.66563
   D54       -1.36513  -0.00000   0.00106   0.00115   0.00221  -1.36291
   D55       -1.33466   0.00004   0.00127   0.00114   0.00240  -1.33226
   D56        2.82985   0.00003   0.00149   0.00124   0.00274   2.83258
   D57        0.80143   0.00003   0.00149   0.00113   0.00261   0.80404
   D58        2.47967  -0.00002   0.00080  -0.00060   0.00021   2.47988
   D59       -1.53983  -0.00002   0.00024  -0.00041  -0.00017  -1.54001
   D60        0.39057  -0.00001   0.00133  -0.00085   0.00048   0.39105
   D61        2.65425  -0.00001   0.00077  -0.00066   0.00010   2.65435
   D62       -1.64567   0.00001   0.00134  -0.00073   0.00061  -1.64505
   D63        0.61801   0.00001   0.00077  -0.00054   0.00023   0.61824
   D64        0.95140   0.00002   0.00053   0.00136   0.00190   0.95329
   D65        3.07885   0.00000   0.00058   0.00091   0.00150   3.08034
   D66       -1.18819   0.00002   0.00048   0.00110   0.00158  -1.18661
   D67        3.08145   0.00000   0.00014   0.00128   0.00142   3.08286
   D68       -1.07429  -0.00001   0.00019   0.00083   0.00102  -1.07327
   D69        0.94186   0.00000   0.00008   0.00101   0.00110   0.94296
   D70       -1.17690   0.00001   0.00021   0.00126   0.00147  -1.17543
   D71        0.95055  -0.00000   0.00026   0.00081   0.00108   0.95163
   D72        2.96670   0.00001   0.00016   0.00100   0.00116   2.96786
   D73        0.94295  -0.00002  -0.00061  -0.00228  -0.00289   0.94006
   D74       -1.17833  -0.00001  -0.00076  -0.00173  -0.00249  -1.18082
   D75        3.08423  -0.00003  -0.00054  -0.00213  -0.00267   3.08156
   D76       -2.20475   0.00000  -0.00112  -0.00084  -0.00196  -2.20671
   D77        1.95715   0.00001  -0.00127  -0.00029  -0.00156   1.95559
   D78       -0.06347  -0.00000  -0.00105  -0.00069  -0.00173  -0.06521
   D79       -3.11927   0.00001   0.00063  -0.00073  -0.00010  -3.11937
   D80        0.02217  -0.00002   0.00031  -0.00060  -0.00029   0.02187
   D81        0.01603   0.00003   0.00011   0.00075   0.00086   0.01689
   D82       -3.12572   0.00001  -0.00022   0.00088   0.00067  -3.12505
         Item               Value     Threshold  Converged?
 Maximum Force            0.000093     0.000450     YES
 RMS     Force            0.000016     0.000300     YES
 Maximum Displacement     0.011403     0.001800     NO 
 RMS     Displacement     0.003021     0.001200     NO 
 Predicted change in Energy=-3.692952D-07
 GradGradGradGradGradGradGradGradGradGradGradGradGradGradGradGradGradGrad

                          Input orientation:                          
 ---------------------------------------------------------------------
 Center     Atomic      Atomic             Coordinates (Angstroms)
 Number     Number       Type             X           Y           Z
 ---------------------------------------------------------------------
      1          6           0        0.933336   -0.639204    3.664292
      2          6           0        0.758838    0.554706    4.599375
      3          6           0        1.631558    0.406978    5.846614
      4          6           0        3.084487    0.149116    5.444367
      5          6           0        3.172062   -1.027468    4.476295
      6          1           0        1.557522    1.297824    6.478944
      7          1           0        1.047605    1.459408    4.050901
      8          1           0       -0.296639    0.656118    4.873570
      9          1           0        0.518576   -1.550386    4.142806
     10          1           0        0.370759   -0.463551    2.741686
     11          1           0        3.492474    1.039121    4.950479
     12          1           0        3.702559   -0.052708    6.325778
     13          1           0        4.207268   -1.159829    4.143774
     14          1           0        2.883756   -1.961458    5.003612
     15          1           0        1.267880   -0.440273    6.444111
     16          6           0        2.573716   -1.776296    2.252667
     17          6           0        3.693779   -1.315779    1.317388
     18          1           0        1.653457   -1.892740    1.668557
     19          1           0        2.804688   -2.773122    2.668595
     20          6           0        2.628506    0.986882    0.986537
     21          6           0        3.243961   -0.220767    0.337678
     22          1           0        4.069246   -2.169076    0.740389
     23          1           0        4.536352   -0.953382    1.919094
     24          1           0        3.221094    1.469661    1.761172
     25          1           0        4.116256    0.095772   -0.249726
     26          1           0        2.527080   -0.647572   -0.375484
     27          7           0        2.332974   -0.804754    3.310600
     28          6           0        1.436385    1.486759    0.670980
     29          1           0        1.044246    2.375110    1.156162
     30          1           0        0.808724    1.023332   -0.086796
 ---------------------------------------------------------------------
                    Distance matrix (angstroms):
                    1          2          3          4          5
     1  C    0.000000
     2  C    1.526515   0.000000
     3  C    2.518837   1.529401   0.000000
     4  C    2.901304   2.507420   1.529477   0.000000
     5  C    2.412881   2.888265   2.511686   1.526166   0.000000
     6  H    3.473320   2.173223   1.094956   2.172902   3.467611
     7  H    2.136983   1.096675   2.161757   2.794190   3.298307
     8  H    2.157093   1.095217   2.174127   3.466248   3.876104
     9  H    1.109619   2.167393   2.823644   3.341596   2.725004
    10  H    1.094782   2.153708   3.462371   3.878680   3.342779
    11  H    3.319675   2.798338   2.160017   1.096580   2.144366
    12  H    3.885368   3.466253   2.174846   1.095277   2.156890
    13  H    3.349566   3.877998   3.462490   2.159981   1.095327
    14  H    2.710401   3.318096   2.808584   2.165428   1.110639
    15  H    2.806936   2.156886   1.098680   2.155674   2.800538
    16  C    2.444690   3.772848   4.309386   3.762319   2.421421
    17  C    3.685886   4.783725   5.266359   4.421437   3.214654
    18  H    2.464323   3.921738   4.769208   4.524794   3.307302
    19  H    3.007820   4.357505   4.646405   4.040132   2.539694
    20  C    3.562040   4.090847   4.995052   4.558730   4.065892
    21  C    4.071909   4.993922   5.774278   5.122550   4.217118
    22  H    4.552324   5.767977   6.217067   5.335839   4.008142
    23  H    4.015738   4.871123   5.070880   3.968748   2.899319
    24  H    3.647330   3.867200   4.510738   3.915153   3.689166
    25  H    5.098108   5.915797   6.590595   5.787062   4.948580
    26  H    4.342797   5.414921   6.374052   5.900515   4.909183
    27  N    1.453097   2.446829   2.896834   2.455117   1.453450
    28  C    3.705764   4.093907   5.290672   5.224055   4.879993
    29  H    3.922894   3.905258   5.120431   5.244648   5.208495
    30  H    4.104901   4.709808   6.021819   6.044594   5.532897
                    6          7          8          9         10
     6  H    0.000000
     7  H    2.486265   0.000000
     8  H    2.535138   1.768913   0.000000
     9  H    3.827434   3.057316   2.463180   0.000000
    10  H    4.298597   2.422795   2.498801   1.779381   0.000000
    11  H    2.479349   2.638800   3.809198   4.025165   4.108759
    12  H    2.539406   3.809243   4.313343   4.140791   4.910743
    13  H    4.302817   4.105180   4.910749   3.709311   4.143604
    14  H    3.815550   3.997678   4.121108   2.550302   3.697997
    15  H    1.762409   3.063456   2.473134   2.662670   3.809635
    16  C    5.323934   4.004053   4.585271   2.801296   2.610643
    17  C    6.167347   4.709140   5.697214   4.256753   3.714483
    18  H    5.773103   4.156864   4.535600   2.743551   2.199887
    19  H    5.713736   4.786692   5.122483   2.982397   3.356110
    20  C    5.604483   3.480353   4.875952   4.566352   3.206514
    21  C    6.547163   4.629795   5.820576   4.865657   3.754131
    22  H    7.159551   5.766776   6.642730   4.956458   4.537931
    23  H    5.893520   4.747369   5.888737   4.630749   4.274197
    24  H    5.005434   3.157058   4.766899   4.700689   3.580940
    25  H    7.298428   5.456328   6.784969   5.911640   4.825986
    26  H    7.190813   5.120654   6.101276   5.026342   3.794778
    27  N    3.880794   2.706778   3.389969   2.130862   2.071320
    28  C    5.812298   3.402317   4.621158   4.703212   3.037613
    29  H    5.454906   3.036121   4.309527   4.960433   3.320462
    30  H    6.613999   4.167465   5.095283   4.959612   3.225360
                   11         12         13         14         15
    11  H    0.000000
    12  H    1.768523   0.000000
    13  H    2.448895   2.498318   0.000000
    14  H    3.062162   2.462090   1.770202   0.000000
    15  H    3.060778   2.468172   3.801226   2.645770   0.000000
    16  C    4.006106   4.564567   2.573871   2.774546   4.588940
    17  C    4.334216   5.165210   2.876881   3.829005   5.738884
    18  H    4.769571   5.410568   3.631227   3.555412   5.006421
    19  H    4.495914   4.645622   2.597325   2.473328   4.696646
    20  C    4.057340   5.544532   4.131466   4.989464   5.802861
    21  C    4.788216   6.007986   4.036851   4.993065   6.421963
    22  H    5.324477   5.984149   3.552557   4.429849   6.585504
    23  H    3.774790   4.574416   2.258344   3.641640   5.605530
    24  H    3.229658   4.835808   3.682872   4.732841   5.421514
    25  H    5.321762   6.590178   4.570302   5.774843   7.294385
    26  H    5.669462   6.829533   4.848621   5.548710   6.937971
    27  N    2.726449   3.395973   2.081643   2.123114   3.329589
    28  C    4.768856   6.283489   5.171317   5.723354   6.088587
    29  H    4.709090   6.299670   5.605919   6.082145   5.994897
    30  H    5.707618   7.117109   5.849275   6.255156   6.708630
                   16         17         18         19         20
    16  C    0.000000
    17  C    1.530152   0.000000
    18  H    1.096184   2.149213   0.000000
    19  H    1.104539   2.177175   1.760819   0.000000
    20  C    3.039941   2.558617   3.115782   4.122862   0.000000
    21  C    2.556577   1.536627   2.663914   3.484344   1.502738
    22  H    2.162839   1.096366   2.602670   2.383686   3.477987
    23  H    2.154159   1.096955   3.042408   2.621424   2.876485
    24  H    3.346178   2.859905   3.711038   4.358672   1.088254
    25  H    3.485117   2.151003   3.701266   4.297367   2.129748
    26  H    2.860659   2.161829   2.547894   3.723097   2.129983
    27  N    1.456390   2.466948   2.083689   2.123478   2.949334
    28  C    3.800366   3.656213   3.530339   4.899929   1.330640
    29  H    4.558045   4.546283   4.341454   5.647203   2.113251
    30  H    4.052925   3.970733   3.506895   5.097952   2.113049
                   21         22         23         24         25
    21  C    0.000000
    22  H    2.153876   0.000000
    23  H    2.169764   1.756544   0.000000
    24  H    2.210070   3.873212   2.761517   0.000000
    25  H    1.098243   2.472261   2.445605   2.594726   0.000000
    26  H    1.097580   2.436888   3.065254   3.087010   1.758936
    27  N    3.163733   3.388510   2.610221   2.891790   4.082519
    28  C    2.508798   4.505763   4.137858   2.091410   3.156621
    29  H    3.499606   5.474771   4.884232   2.434039   4.075433
    30  H    2.767370   4.637532   4.671852   3.071437   3.438994
                   26         27         28         29         30
    26  H    0.000000
    27  N    3.694536   0.000000
    28  C    2.615353   3.608669   0.000000
    29  H    3.698830   4.051414   1.085515   0.000000
    30  H    2.414127   4.148196   1.087634   1.851410   0.000000
 Stoichiometry    C10H19N
 Framework group  C1[X(C10H19N)]
 Deg. of freedom    84
 Full point group                 C1      NOp   1
 Largest Abelian subgroup         C1      NOp   1
 Largest concise Abelian subgroup C1      NOp   1
                         Standard orientation:                         
 ---------------------------------------------------------------------
 Center     Atomic      Atomic             Coordinates (Angstroms)
 Number     Number       Type             X           Y           Z
 ---------------------------------------------------------------------
      1          6           0       -0.890737    0.497106   -1.209112
      2          6           0       -1.858340    1.375924   -0.420651
      3          6           0       -2.919129    0.528946    0.283922
      4          6           0       -2.249889   -0.557524    1.127130
      5          6           0       -1.266299   -1.362275    0.282080
      6          1           0       -3.566416    1.156803    0.905004
      7          1           0       -1.278228    1.935760    0.322822
      8          1           0       -2.325624    2.103534   -1.092759
      9          1           0       -1.425487    0.024039   -2.058527
     10          1           0       -0.091517    1.118976   -1.625131
     11          1           0       -1.701004   -0.093769    1.955469
     12          1           0       -2.997945   -1.229600    1.561130
     13          1           0       -0.745062   -2.091913    0.911112
     14          1           0       -1.825136   -1.941414   -0.483308
     15          1           0       -3.562142    0.054263   -0.469941
     16          6           0        0.817165   -1.231991   -0.944903
     17          6           0        1.938181   -1.493999    0.063085
     18          1           0        1.221278   -0.639955   -1.774243
     19          1           0        0.465305   -2.181910   -1.385191
     20          6           0        2.033113    0.962792    0.771384
     21          6           0        2.801812   -0.252419    0.334824
     22          1           0        2.586714   -2.297976   -0.304399
     23          1           0        1.498925   -1.854275    1.001470
     24          1           0        1.375764    0.832225    1.628789
     25          1           0        3.536926   -0.506782    1.110095
     26          1           0        3.374855   -0.007246   -0.568610
     27          7           0       -0.280393   -0.492258   -0.337257
     28          6           0        2.114275    2.155843    0.187736
     29          1           0        1.552358    3.009160    0.554399
     30          1           0        2.748264    2.321468   -0.680351
 ---------------------------------------------------------------------
 Rotational constants (GHZ):      1.6453978      0.7562735      0.6289851
 Standard basis: 6-31G(d,p) (6D, 7F)
 There are   260 symmetry adapted cartesian basis functions of A   symmetry.
 There are   260 symmetry adapted basis functions of A   symmetry.
   260 basis functions,   441 primitive gaussians,   260 cartesian basis functions
    43 alpha electrons       43 beta electrons
       nuclear repulsion energy       664.5341677229 Hartrees.
 NAtoms=   30 NActive=   30 NUniq=   30 SFac= 1.00D+00 NAtFMM=   60 NAOKFM=F Big=F
 Integral buffers will be    131072 words long.
 Raffenetti 2 integral format.
 Two-electron integral symmetry is turned on.
 Nuclear repulsion after empirical dispersion term =      664.5096916233 Hartrees.
 One-electron integrals computed using PRISM.
 NBasis=   260 RedAO= T EigKep=  3.37D-03  NBF=   260
 NBsUse=   260 1.00D-06 EigRej= -1.00D+00 NBFU=   260
 Initial guess from the checkpoint file:  "asu-degE1-opt-wb97xd.chk"
 B after Tr=    -0.000000    0.000000   -0.000000
         Rot=    1.000000    0.000778   -0.000076   -0.000444 Ang=   0.10 deg.
 Keep R1 ints in memory in canonical form, NReq=1160393381.
 Requested convergence on RMS density matrix=1.00D-08 within 128 cycles.
 Requested convergence on MAX density matrix=1.00D-06.
 Requested convergence on             energy=1.00D-06.
 No special actions if energy rises.
 SCF Done:  E(RwB97XD) =  -447.129254750     A.U. after    7 cycles
            NFock=  7  Conv=0.74D-08     -V/T= 2.0098
 Calling FoFJK, ICntrl=      2127 FMM=F ISym2X=0 I1Cent= 0 IOpClX= 0 NMat=1 NMatS=1 NMatT=0.
 ***** Axes restored to original set *****
 -------------------------------------------------------------------
 Center     Atomic                   Forces (Hartrees/Bohr)
 Number     Number              X              Y              Z
 -------------------------------------------------------------------
      1        6           0.000009222    0.000000025   -0.000019125
      2        6           0.000016496    0.000008881    0.000003312
      3        6          -0.000005686   -0.000006903   -0.000000930
      4        6           0.000005869   -0.000017178    0.000004896
      5        6          -0.000004470   -0.000006319   -0.000010700
      6        1           0.000001149   -0.000005346    0.000002300
      7        1           0.000002516    0.000000623    0.000004356
      8        1           0.000007662    0.000000127    0.000004421
      9        1          -0.000012269    0.000000290    0.000000139
     10        1          -0.000006887    0.000002644    0.000002341
     11        1           0.000010487   -0.000003566    0.000000170
     12        1           0.000001086   -0.000009410    0.000000825
     13        1          -0.000002178   -0.000007836   -0.000004393
     14        1          -0.000000707   -0.000004451    0.000001286
     15        1           0.000001581   -0.000006158   -0.000000403
     16        6          -0.000001410    0.000010983   -0.000020222
     17        6          -0.000003892   -0.000005671    0.000017067
     18        1          -0.000003745    0.000000693   -0.000003956
     19        1          -0.000002166    0.000008181   -0.000004487
     20        6          -0.000022169    0.000008379    0.000005946
     21        6           0.000000028    0.000034754   -0.000012736
     22        1          -0.000002232   -0.000010989   -0.000002741
     23        1          -0.000015667   -0.000011769   -0.000002338
     24        1           0.000002895   -0.000003530    0.000000957
     25        1           0.000001907    0.000003844   -0.000017245
     26        1           0.000000246    0.000013111    0.000011416
     27        7           0.000013051   -0.000028471    0.000026845
     28        6          -0.000003792   -0.000001675    0.000006826
     29        1           0.000008244    0.000019214    0.000002611
     30        1           0.000004831    0.000017525    0.000003561
 -------------------------------------------------------------------
 Cartesian Forces:  Max     0.000034754 RMS     0.000009892

 GradGradGradGradGradGradGradGradGradGradGradGradGradGradGradGradGradGrad
 Berny optimization.
 Using GEDIIS/GDIIS optimizer.
 FormGI is forming the generalized inverse of G from B-inverse, IUseBI=4.
 Internal  Forces:  Max     0.000045935 RMS     0.000006895
 Search for a local minimum.
 Step number  10 out of a maximum of  179
 All quantities printed in internal units (Hartrees-Bohrs-Radians)
 Mixed Optimization -- En-DIIS/RFO-DIIS
 Swapping is turned off.
 Update second derivatives using D2CorX and points    5    6    7    8    9
                                                     10
 DE= -1.37D-07 DEPred=-3.69D-07 R= 3.72D-01
 Trust test= 3.72D-01 RLast= 1.02D-02 DXMaxT set to 1.57D+00
 ITU=  0  1  1  0  1  1  1  1  1  0
     Eigenvalues ---    0.00324   0.00361   0.00437   0.00619   0.00666
     Eigenvalues ---    0.00752   0.01145   0.01705   0.01994   0.02349
     Eigenvalues ---    0.03034   0.03092   0.03321   0.03518   0.04042
     Eigenvalues ---    0.04142   0.04463   0.04599   0.04805   0.04986
     Eigenvalues ---    0.05109   0.05173   0.05474   0.05654   0.05944
     Eigenvalues ---    0.05976   0.06160   0.06793   0.07976   0.07991
     Eigenvalues ---    0.08082   0.08424   0.08551   0.09039   0.09195
     Eigenvalues ---    0.09388   0.09517   0.09796   0.11991   0.12054
     Eigenvalues ---    0.12402   0.12495   0.13334   0.15256   0.15891
     Eigenvalues ---    0.15983   0.16004   0.16014   0.18583   0.20853
     Eigenvalues ---    0.21275   0.21966   0.22605   0.27307   0.28362
     Eigenvalues ---    0.28604   0.29051   0.29748   0.30202   0.31693
     Eigenvalues ---    0.32521   0.32578   0.32923   0.33683   0.33841
     Eigenvalues ---    0.33860   0.34061   0.34087   0.34116   0.34220
     Eigenvalues ---    0.34231   0.34253   0.34260   0.34267   0.34316
     Eigenvalues ---    0.34459   0.34828   0.35328   0.35457   0.35788
     Eigenvalues ---    0.36408   0.37609   0.41573   0.65354
 En-DIIS/RFO-DIIS IScMMF=        0 using points:    10    9    8    7    6
 RFO step:  Lambda=-2.50798826D-08.
 DidBck=F Rises=F RFO-DIIS coefs:    0.93312    0.04312    0.02691   -0.00568    0.00254
 Iteration  1 RMS(Cart)=  0.00082253 RMS(Int)=  0.00000018
 Iteration  2 RMS(Cart)=  0.00000031 RMS(Int)=  0.00000004
 Variable       Old X    -DE/DX   Delta X   Delta X   Delta X     New X
                                 (Linear)    (Quad)   (Total)
    R1        2.88470   0.00000  -0.00001   0.00001   0.00001   2.88470
    R2        2.09688   0.00001   0.00000   0.00001   0.00001   2.09689
    R3        2.06884   0.00000   0.00000  -0.00000  -0.00000   2.06884
    R4        2.74596  -0.00000   0.00000  -0.00006  -0.00005   2.74590
    R5        2.89015  -0.00001  -0.00001   0.00001  -0.00000   2.89014
    R6        2.07242   0.00000  -0.00000   0.00001   0.00001   2.07242
    R7        2.06966  -0.00000   0.00000  -0.00002  -0.00002   2.06964
    R8        2.89029   0.00000   0.00000   0.00003   0.00003   2.89033
    R9        2.06917   0.00000   0.00000   0.00000   0.00000   2.06917
   R10        2.07620  -0.00000   0.00000  -0.00000  -0.00000   2.07620
   R11        2.88404   0.00000  -0.00000   0.00003   0.00003   2.88406
   R12        2.07224   0.00001   0.00000   0.00001   0.00001   2.07225
   R13        2.06977  -0.00000   0.00000  -0.00000  -0.00000   2.06977
   R14        2.06987  -0.00000  -0.00000   0.00001   0.00001   2.06988
   R15        2.09880   0.00000  -0.00000   0.00001   0.00001   2.09881
   R16        2.74662   0.00000   0.00001  -0.00004  -0.00003   2.74659
   R17        2.89157  -0.00002  -0.00002  -0.00001  -0.00003   2.89154
   R18        2.07149  -0.00000   0.00000  -0.00000  -0.00000   2.07148
   R19        2.08728  -0.00001   0.00000  -0.00002  -0.00002   2.08725
   R20        2.75218  -0.00001  -0.00001   0.00002   0.00000   2.75218
   R21        2.90380   0.00005  -0.00001   0.00017   0.00016   2.90397
   R22        2.07183   0.00001   0.00000   0.00001   0.00001   2.07185
   R23        2.07294  -0.00001  -0.00000  -0.00002  -0.00003   2.07292
   R24        2.83976   0.00001   0.00000   0.00003   0.00003   2.83979
   R25        2.05650  -0.00000   0.00000  -0.00002  -0.00002   2.05648
   R26        2.51455   0.00000   0.00000   0.00001   0.00001   2.51455
   R27        2.07538   0.00001   0.00001   0.00001   0.00002   2.07540
   R28        2.07412  -0.00001  -0.00000  -0.00003  -0.00003   2.07409
   R29        2.05133   0.00001   0.00000   0.00001   0.00001   2.05134
   R30        2.05533  -0.00000  -0.00000   0.00000  -0.00000   2.05533
    A1        1.91278   0.00000   0.00000   0.00003   0.00003   1.91281
    A2        1.90921  -0.00000  -0.00001   0.00001  -0.00001   1.90921
    A3        1.92657  -0.00001  -0.00000  -0.00014  -0.00014   1.92642
    A4        1.87874  -0.00000  -0.00000  -0.00001  -0.00001   1.87872
    A5        1.95136   0.00001   0.00001   0.00010   0.00010   1.95147
    A6        1.88401   0.00001  -0.00000   0.00003   0.00003   1.88404
    A7        1.93775   0.00001   0.00000  -0.00002  -0.00002   1.93773
    A8        1.88468  -0.00000   0.00000   0.00001   0.00002   1.88469
    A9        1.91340  -0.00000  -0.00000  -0.00002  -0.00002   1.91338
   A10        1.91483  -0.00000   0.00000   0.00002   0.00003   1.91486
   A11        1.93339  -0.00000  -0.00001  -0.00001  -0.00001   1.93337
   A12        1.87819   0.00000  -0.00000   0.00001   0.00001   1.87820
   A13        1.92184  -0.00000   0.00001   0.00002   0.00003   1.92187
   A14        1.93241  -0.00000  -0.00001  -0.00002  -0.00003   1.93238
   A15        1.90615   0.00000  -0.00000  -0.00002  -0.00002   1.90613
   A16        1.93187   0.00000   0.00001   0.00000   0.00001   1.93188
   A17        1.90441   0.00000  -0.00000   0.00002   0.00002   1.90443
   A18        1.86603  -0.00000   0.00000  -0.00000  -0.00000   1.86603
   A19        1.92977  -0.00000  -0.00000   0.00004   0.00004   1.92981
   A20        1.91245   0.00000   0.00001  -0.00002  -0.00001   1.91244
   A21        1.93423   0.00000  -0.00001   0.00001   0.00001   1.93424
   A22        1.89512  -0.00000   0.00000  -0.00005  -0.00005   1.89508
   A23        1.91348   0.00000   0.00000   0.00002   0.00002   1.91350
   A24        1.87764  -0.00000  -0.00000  -0.00001  -0.00001   1.87762
   A25        1.91767  -0.00000   0.00001  -0.00003  -0.00002   1.91766
   A26        1.90949  -0.00000  -0.00000  -0.00002  -0.00003   1.90947
   A27        1.93636  -0.00000  -0.00000  -0.00003  -0.00003   1.93633
   A28        1.86278  -0.00000   0.00001  -0.00002  -0.00002   1.86276
   A29        1.89722   0.00000  -0.00001   0.00005   0.00004   1.89726
   A30        1.93884   0.00000  -0.00000   0.00005   0.00005   1.93888
   A31        1.89736  -0.00000  -0.00002   0.00003   0.00001   1.89737
   A32        1.92699   0.00001   0.00002   0.00002   0.00005   1.92704
   A33        1.94361  -0.00002  -0.00001  -0.00008  -0.00010   1.94351
   A34        1.85494  -0.00000   0.00001   0.00000   0.00001   1.85496
   A35        1.89564   0.00001  -0.00001   0.00006   0.00005   1.89569
   A36        1.94235  -0.00000   0.00001  -0.00003  -0.00002   1.94233
   A37        1.97131   0.00001  -0.00006   0.00008   0.00003   1.97134
   A38        1.91572  -0.00001   0.00003  -0.00010  -0.00007   1.91565
   A39        1.90329  -0.00001  -0.00001  -0.00006  -0.00007   1.90322
   A40        1.89581   0.00000   0.00003   0.00000   0.00003   1.89585
   A41        1.91681   0.00000   0.00001   0.00003   0.00004   1.91685
   A42        1.85746   0.00000  -0.00001   0.00005   0.00004   1.85751
   A43        2.02734  -0.00001   0.00002  -0.00009  -0.00007   2.02727
   A44        2.17296   0.00001  -0.00002   0.00007   0.00006   2.17301
   A45        2.08288  -0.00000  -0.00000   0.00001   0.00001   2.08289
   A46        2.00124   0.00003   0.00001   0.00002   0.00003   2.00127
   A47        1.89009  -0.00001   0.00002  -0.00004  -0.00001   1.89008
   A48        1.90536  -0.00001  -0.00001  -0.00003  -0.00004   1.90532
   A49        1.90140  -0.00000   0.00001   0.00004   0.00005   1.90145
   A50        1.90240  -0.00001  -0.00003  -0.00000  -0.00003   1.90237
   A51        1.85805   0.00000  -0.00001   0.00001   0.00000   1.85805
   A52        1.95877   0.00000   0.00001   0.00009   0.00010   1.95886
   A53        1.99548  -0.00001  -0.00002   0.00016   0.00014   1.99562
   A54        1.96594   0.00001   0.00001   0.00016   0.00018   1.96612
   A55        2.12361  -0.00000   0.00001  -0.00004  -0.00003   2.12358
   A56        2.12019   0.00000  -0.00001   0.00004   0.00003   2.12022
   A57        2.03939  -0.00000  -0.00000  -0.00000  -0.00000   2.03939
    D1        1.17625   0.00000   0.00002  -0.00013  -0.00011   1.17614
    D2       -3.00714   0.00001   0.00003  -0.00010  -0.00007  -3.00722
    D3       -0.96562   0.00000   0.00003  -0.00009  -0.00007  -0.96569
    D4       -3.05097  -0.00000   0.00002  -0.00013  -0.00011  -3.05109
    D5       -0.95118   0.00000   0.00002  -0.00010  -0.00008  -0.95125
    D6        1.09034  -0.00000   0.00002  -0.00009  -0.00007   1.09027
    D7       -0.98038  -0.00000   0.00001  -0.00017  -0.00017  -0.98054
    D8        1.11942   0.00000   0.00001  -0.00015  -0.00013   1.11929
    D9       -3.12225  -0.00000   0.00001  -0.00014  -0.00012  -3.12237
   D10        1.04272   0.00000  -0.00001   0.00020   0.00019   1.04291
   D11       -2.97361   0.00001  -0.00000   0.00066   0.00066  -2.97295
   D12       -1.09139  -0.00000  -0.00002   0.00020   0.00018  -1.09121
   D13        1.17547   0.00001  -0.00001   0.00067   0.00065   1.17612
   D14        3.12863  -0.00000  -0.00003   0.00015   0.00012   3.12875
   D15       -0.88770   0.00001  -0.00002   0.00061   0.00059  -0.88711
   D16        0.92868   0.00000   0.00001   0.00006   0.00006   0.92874
   D17        3.07081   0.00000   0.00001   0.00006   0.00007   3.07088
   D18       -1.16217   0.00000   0.00001   0.00003   0.00004  -1.16213
   D19       -1.15314   0.00000  -0.00000   0.00003   0.00003  -1.15310
   D20        0.98899   0.00000   0.00001   0.00004   0.00004   0.98903
   D21        3.03920  -0.00000   0.00000   0.00001   0.00001   3.03921
   D22        3.05896   0.00000   0.00000   0.00001   0.00002   3.05897
   D23       -1.08210   0.00000   0.00001   0.00002   0.00003  -1.08207
   D24        0.96811   0.00000   0.00001  -0.00001  -0.00001   0.96810
   D25       -0.92246   0.00000  -0.00001   0.00015   0.00014  -0.92232
   D26        1.16580  -0.00000   0.00000   0.00010   0.00010   1.16590
   D27       -3.04796  -0.00000  -0.00000   0.00009   0.00008  -3.04787
   D28       -3.06491   0.00000  -0.00000   0.00016   0.00016  -3.06475
   D29       -0.97665   0.00000   0.00000   0.00011   0.00012  -0.97653
   D30        1.09278   0.00000   0.00000   0.00010   0.00010   1.09288
   D31        1.16944   0.00000  -0.00001   0.00015   0.00014   1.16958
   D32       -3.02548  -0.00000   0.00000   0.00010   0.00010  -3.02538
   D33       -0.95605  -0.00000  -0.00000   0.00009   0.00008  -0.95597
   D34        3.07585  -0.00000  -0.00001  -0.00019  -0.00021   3.07564
   D35       -1.16769  -0.00000  -0.00000  -0.00025  -0.00025  -1.16794
   D36        0.97745  -0.00000  -0.00001  -0.00022  -0.00023   0.97722
   D37        0.97718  -0.00000  -0.00002  -0.00017  -0.00019   0.97699
   D38        3.01683  -0.00000  -0.00001  -0.00022  -0.00023   3.01660
   D39       -1.12121  -0.00000  -0.00002  -0.00020  -0.00021  -1.12143
   D40       -1.06967  -0.00000  -0.00002  -0.00014  -0.00016  -1.06983
   D41        0.96998  -0.00000  -0.00001  -0.00019  -0.00020   0.96977
   D42        3.11512  -0.00000  -0.00002  -0.00017  -0.00018   3.11494
   D43       -1.04656  -0.00000   0.00001  -0.00002  -0.00001  -1.04657
   D44        2.95465  -0.00001   0.00001  -0.00047  -0.00046   2.95419
   D45        3.12612  -0.00000   0.00000  -0.00000   0.00000   3.12612
   D46        0.84414  -0.00000   0.00001  -0.00046  -0.00045   0.84369
   D47        1.08154  -0.00000   0.00000  -0.00003  -0.00003   1.08151
   D48       -1.20044  -0.00001   0.00001  -0.00049  -0.00048  -1.20092
   D49        0.75555  -0.00000  -0.00003   0.00017   0.00015   0.75570
   D50       -1.36279  -0.00001  -0.00005   0.00019   0.00014  -1.36265
   D51        2.89185   0.00000  -0.00005   0.00022   0.00017   2.89202
   D52        2.78397   0.00000  -0.00002   0.00021   0.00019   2.78417
   D53        0.66563  -0.00000  -0.00004   0.00023   0.00019   0.66582
   D54       -1.36291   0.00001  -0.00004   0.00026   0.00022  -1.36269
   D55       -1.33226  -0.00000   0.00000   0.00013   0.00013  -1.33212
   D56        2.83258  -0.00001  -0.00002   0.00015   0.00013   2.83271
   D57        0.80404   0.00000  -0.00002   0.00018   0.00016   0.80420
   D58        2.47988  -0.00001  -0.00007  -0.00116  -0.00123   2.47865
   D59       -1.54001  -0.00001  -0.00006  -0.00074  -0.00080  -1.54081
   D60        0.39105  -0.00001  -0.00003  -0.00119  -0.00122   0.38983
   D61        2.65435   0.00000  -0.00002  -0.00077  -0.00079   2.65356
   D62       -1.64505  -0.00001  -0.00004  -0.00121  -0.00125  -1.64631
   D63        0.61824  -0.00000  -0.00003  -0.00079  -0.00082   0.61742
   D64        0.95329  -0.00000  -0.00018   0.00027   0.00009   0.95339
   D65        3.08034   0.00000  -0.00014   0.00031   0.00017   3.08052
   D66       -1.18661  -0.00000  -0.00014   0.00029   0.00014  -1.18647
   D67        3.08286  -0.00001  -0.00016   0.00020   0.00004   3.08290
   D68       -1.07327   0.00000  -0.00012   0.00023   0.00012  -1.07316
   D69        0.94296  -0.00000  -0.00012   0.00021   0.00009   0.94305
   D70       -1.17543  -0.00000  -0.00014   0.00028   0.00013  -1.17529
   D71        0.95163   0.00001  -0.00010   0.00031   0.00021   0.95184
   D72        2.96786   0.00000  -0.00011   0.00029   0.00019   2.96804
   D73        0.94006   0.00000   0.00025  -0.00093  -0.00068   0.93938
   D74       -1.18082  -0.00001   0.00021  -0.00093  -0.00072  -1.18155
   D75        3.08156   0.00000   0.00023  -0.00096  -0.00074   3.08083
   D76       -2.20671  -0.00000   0.00016  -0.00091  -0.00074  -2.20746
   D77        1.95559  -0.00001   0.00011  -0.00090  -0.00079   1.95481
   D78       -0.06521  -0.00001   0.00013  -0.00094  -0.00080  -0.06601
   D79       -3.11937   0.00001   0.00005   0.00029   0.00034  -3.11904
   D80        0.02187  -0.00000   0.00002  -0.00007  -0.00005   0.02183
   D81        0.01689   0.00001  -0.00005   0.00032   0.00027   0.01716
   D82       -3.12505  -0.00001  -0.00007  -0.00004  -0.00011  -3.12516
         Item               Value     Threshold  Converged?
 Maximum Force            0.000046     0.000450     YES
 RMS     Force            0.000007     0.000300     YES
 Maximum Displacement     0.002666     0.001800     NO 
 RMS     Displacement     0.000823     0.001200     YES
 Predicted change in Energy=-7.079059D-08
 GradGradGradGradGradGradGradGradGradGradGradGradGradGradGradGradGradGrad

                          Input orientation:                          
 ---------------------------------------------------------------------
 Center     Atomic      Atomic             Coordinates (Angstroms)
 Number     Number       Type             X           Y           Z
 ---------------------------------------------------------------------
      1          6           0        0.933700   -0.639226    3.663905
      2          6           0        0.759460    0.555159    4.598435
      3          6           0        1.631571    0.407429    5.846097
      4          6           0        3.084568    0.148681    5.444595
      5          6           0        3.172023   -1.028171    4.476815
      6          1           0        1.557689    1.298546    6.478064
      7          1           0        1.048923    1.459500    4.049725
      8          1           0       -0.296069    0.657219    4.872159
      9          1           0        0.518341   -1.550034    4.142632
     10          1           0        0.371521   -0.463679    2.741038
     11          1           0        3.493254    1.038352    4.950666
     12          1           0        3.702125   -0.053225    6.326347
     13          1           0        4.207302   -1.160993    4.144688
     14          1           0        2.883219   -1.961922    5.004287
     15          1           0        1.267177   -0.439413    6.443733
     16          6           0        2.574344   -1.776763    2.252790
     17          6           0        3.693945   -1.315534    1.317331
     18          1           0        1.654025   -1.893666    1.668870
     19          1           0        2.805936   -2.773468    2.668632
     20          6           0        2.627632    0.986858    0.987107
     21          6           0        3.243378   -0.220469    0.337889
     22          1           0        4.069619   -2.168592    0.740098
     23          1           0        4.536459   -0.952908    1.918954
     24          1           0        3.220023    1.469310    1.762083
     25          1           0        4.115369    0.096449   -0.249778
     26          1           0        2.526425   -0.647454   -0.375065
     27          7           0        2.333392   -0.805385    3.310826
     28          6           0        1.435581    1.486852    0.671461
     29          1           0        1.043439    2.375147    1.156761
     30          1           0        0.808135    1.023819   -0.086732
 ---------------------------------------------------------------------
                    Distance matrix (angstroms):
                    1          2          3          4          5
     1  C    0.000000
     2  C    1.526519   0.000000
     3  C    2.518823   1.529399   0.000000
     4  C    2.901359   2.507456   1.529495   0.000000
     5  C    2.412922   2.888284   2.511747   1.526181   0.000000
     6  H    3.473300   2.173201   1.094957   2.172925   3.467663
     7  H    2.137003   1.096679   2.161777   2.794236   3.298251
     8  H    2.157076   1.095209   2.174107   3.466265   3.876144
     9  H    1.109627   2.167425   2.823603   3.341595   2.725078
    10  H    1.094781   2.153707   3.462361   3.878767   3.342811
    11  H    3.319840   2.798424   2.160029   1.096588   2.144350
    12  H    3.885379   3.466279   2.174865   1.095276   2.156918
    13  H    3.349606   3.877973   3.462533   2.159986   1.095332
    14  H    2.710493   3.318247   2.808753   2.165423   1.110642
    15  H    2.806880   2.156867   1.098678   2.155699   2.800686
    16  C    2.444780   3.772760   4.309452   3.762351   2.421549
    17  C    3.685479   4.782922   5.266091   4.421491   3.215171
    18  H    2.464275   3.921650   4.769147   4.524791   3.307258
    19  H    3.008459   4.357977   4.646883   4.040119   2.539608
    20  C    3.560731   4.088780   4.993762   4.558567   4.066296
    21  C    4.070916   4.992364   5.773433   5.122494   4.217604
    22  H    4.552098   5.767385   6.217007   5.335951   4.008652
    23  H    4.015360   4.870277   5.070635   3.968833   2.900000
    24  H    3.645563   3.864575   4.508874   3.914500   3.689104
    25  H    5.097171   5.914195   6.589814   5.787155   4.949278
    26  H    4.341672   5.413330   6.373099   5.900322   4.909428
    27  N    1.453069   2.446687   2.896734   2.455092   1.453433
    28  C    3.704972   4.092227   5.289652   5.224239   4.880706
    29  H    3.922277   3.903604   5.119344   5.244891   5.209242
    30  H    4.104724   4.708800   6.021332   6.045130   5.533949
                    6          7          8          9         10
     6  H    0.000000
     7  H    2.486278   0.000000
     8  H    2.535084   1.768914   0.000000
     9  H    3.827388   3.057358   2.463217   0.000000
    10  H    4.298581   2.422840   2.498753   1.779378   0.000000
    11  H    2.479326   2.638904   3.809251   4.025266   4.108987
    12  H    2.539470   3.809307   4.313345   4.140716   4.910788
    13  H    4.302839   4.105040   4.910749   3.709419   4.143633
    14  H    3.815718   3.997743   4.121313   2.550441   3.698061
    15  H    1.762407   3.063459   2.473092   2.662574   3.809559
    16  C    5.323914   4.003658   4.585263   2.801795   2.610556
    17  C    6.166861   4.707752   5.696382   4.256968   3.713637
    18  H    5.773027   4.156722   4.535520   2.743603   2.199823
    19  H    5.714123   4.786703   5.123239   2.983715   3.356597
    20  C    5.602905   3.477836   4.873430   4.565333   3.204742
    21  C    6.546045   4.627705   5.818731   4.865145   3.752577
    22  H    7.159266   5.765525   6.642165   4.956956   4.537225
    23  H    5.893013   4.745819   5.887890   4.631044   4.273391
    24  H    5.003298   3.153899   4.763924   4.699206   3.578934
    25  H    7.297302   5.454055   6.783029   5.911241   4.824430
    26  H    7.189628   5.118694   6.099345   5.025598   3.793083
    27  N    3.880675   2.706572   3.389843   2.130918   2.071318
    28  C    5.810939   3.400429   4.618741   4.702449   3.036436
    29  H    5.453420   3.034416   4.306941   4.959656   3.319690
    30  H    6.613158   4.166302   5.093551   4.959457   3.224835
                   11         12         13         14         15
    11  H    0.000000
    12  H    1.768520   0.000000
    13  H    2.448792   2.498397   0.000000
    14  H    3.062133   2.462027   1.770197   0.000000
    15  H    3.060794   2.468176   3.801398   2.646059   0.000000
    16  C    4.005971   4.564684   2.573908   2.774964   4.589248
    17  C    4.333841   5.165630   2.877736   3.829979   5.739059
    18  H    4.769662   5.410548   3.631213   3.555359   5.006378
    19  H    4.495559   4.645617   2.596660   2.473836   4.697551
    20  C    4.057308   5.544708   4.132667   4.989826   5.801711
    21  C    4.787983   6.008332   4.038001   4.993761   6.421421
    22  H    5.324055   5.984647   3.553230   4.430978   6.585984
    23  H    3.774210   4.575003   2.259543   3.642882   5.605846
    24  H    3.229155   4.835601   3.683751   4.732724   5.419842
    25  H    5.321543   6.590795   4.571754   5.775836   7.294000
    26  H    5.669225   6.829663   4.849457   5.549104   6.937218
    27  N    2.726485   3.395959   2.081663   2.123134   3.329543
    28  C    4.769357   6.283852   5.172700   5.723904   6.087527
    29  H    4.709812   6.300017   5.607318   6.082632   5.993653
    30  H    5.708367   7.117779   5.850868   6.256124   6.708110
                   16         17         18         19         20
    16  C    0.000000
    17  C    1.530138   0.000000
    18  H    1.096182   2.149207   0.000000
    19  H    1.104527   2.177188   1.760816   0.000000
    20  C    3.040130   2.558726   3.116108   4.123029   0.000000
    21  C    2.556658   1.536712   2.664046   3.484468   1.502752
    22  H    2.162778   1.096374   2.602555   2.383696   3.478103
    23  H    2.154084   1.096940   3.042366   2.621291   2.876568
    24  H    3.345846   2.859679   3.710883   4.358264   1.088244
    25  H    3.485186   2.151075   3.701349   4.297459   2.129806
    26  H    2.860639   2.161860   2.547901   3.723191   2.129960
    27  N    1.456391   2.466857   2.083726   2.123455   2.949302
    28  C    3.801127   3.656601   3.531352   4.900703   1.330644
    29  H    4.558871   4.546657   4.342561   5.648042   2.113243
    30  H    4.054148   3.971381   3.508474   5.099277   2.113070
                   21         22         23         24         25
    21  C    0.000000
    22  H    2.153980   0.000000
    23  H    2.169860   1.756567   0.000000
    24  H    2.210029   3.873060   2.761295   0.000000
    25  H    1.098252   2.472318   2.445785   2.594990   0.000000
    26  H    1.097562   2.436985   3.065300   3.086936   1.758930
    27  N    3.163631   3.388430   2.610091   2.891187   4.082481
    28  C    2.508854   4.506123   4.138129   2.091411   3.156449
    29  H    3.499643   5.475119   4.884472   2.434024   4.075238
    30  H    2.767483   4.638147   4.672325   3.071447   3.438662
                   26         27         28         29         30
    26  H    0.000000
    27  N    3.694320   0.000000
    28  C    2.615420   3.609247   0.000000
    29  H    3.698899   4.052130   1.085522   0.000000
    30  H    2.414293   4.149192   1.087633   1.851413   0.000000
 Stoichiometry    C10H19N
 Framework group  C1[X(C10H19N)]
 Deg. of freedom    84
 Full point group                 C1      NOp   1
 Largest Abelian subgroup         C1      NOp   1
 Largest concise Abelian subgroup C1      NOp   1
                         Standard orientation:                         
 ---------------------------------------------------------------------
 Center     Atomic      Atomic             Coordinates (Angstroms)
 Number     Number       Type             X           Y           Z
 ---------------------------------------------------------------------
      1          6           0       -0.889997    0.496971   -1.209068
      2          6           0       -1.856958    1.376331   -0.420416
      3          6           0       -2.918536    0.529981    0.283718
      4          6           0       -2.250330   -0.557319    1.126708
      5          6           0       -1.267081   -1.362522    0.281665
      6          1           0       -3.565409    1.158187    0.904879
      7          1           0       -1.276476    1.935454    0.323310
      8          1           0       -2.323563    2.104528   -1.092345
      9          1           0       -1.425043    0.024546   -2.058664
     10          1           0       -0.090266    1.118334   -1.624863
     11          1           0       -1.701297   -0.094270    1.955353
     12          1           0       -2.999005   -1.228971    1.560296
     13          1           0       -0.746439   -2.092628    0.910657
     14          1           0       -1.826169   -1.941165   -0.483918
     15          1           0       -3.561809    0.056083   -0.470414
     16          6           0        0.817092   -1.232992   -0.944445
     17          6           0        1.937998   -1.494235    0.063843
     18          1           0        1.221242   -0.641464   -1.774127
     19          1           0        0.465310   -2.183200   -1.384143
     20          6           0        2.032494    0.963016    0.770995
     21          6           0        2.801424   -0.252295    0.335071
     22          1           0        2.586692   -2.298307   -0.303171
     23          1           0        1.498608   -1.854093    1.002308
     24          1           0        1.374634    0.832519    1.628005
     25          1           0        3.536577   -0.506189    1.110472
     26          1           0        3.374425   -0.007457   -0.568458
     27          7           0       -0.280549   -0.492975   -0.337294
     28          6           0        2.114065    2.156036    0.187330
     29          1           0        1.552145    3.009448    0.553787
     30          1           0        2.748651    2.321643   -0.680322
 ---------------------------------------------------------------------
 Rotational constants (GHZ):      1.6450493      0.7565130      0.6290306
 Standard basis: 6-31G(d,p) (6D, 7F)
 There are   260 symmetry adapted cartesian basis functions of A   symmetry.
 There are   260 symmetry adapted basis functions of A   symmetry.
   260 basis functions,   441 primitive gaussians,   260 cartesian basis functions
    43 alpha electrons       43 beta electrons
       nuclear repulsion energy       664.5455087398 Hartrees.
 NAtoms=   30 NActive=   30 NUniq=   30 SFac= 1.00D+00 NAtFMM=   60 NAOKFM=F Big=F
 Integral buffers will be    131072 words long.
 Raffenetti 2 integral format.
 Two-electron integral symmetry is turned on.
 Nuclear repulsion after empirical dispersion term =      664.5210293425 Hartrees.
 One-electron integrals computed using PRISM.
 NBasis=   260 RedAO= T EigKep=  3.37D-03  NBF=   260
 NBsUse=   260 1.00D-06 EigRej= -1.00D+00 NBFU=   260
 Initial guess from the checkpoint file:  "asu-degE1-opt-wb97xd.chk"
 B after Tr=     0.000000   -0.000000    0.000000
         Rot=    1.000000    0.000083    0.000063    0.000078 Ang=   0.01 deg.
 Keep R1 ints in memory in canonical form, NReq=1160393381.
 Requested convergence on RMS density matrix=1.00D-08 within 128 cycles.
 Requested convergence on MAX density matrix=1.00D-06.
 Requested convergence on             energy=1.00D-06.
 No special actions if energy rises.
 SCF Done:  E(RwB97XD) =  -447.129254661     A.U. after    7 cycles
            NFock=  7  Conv=0.32D-08     -V/T= 2.0098
 Calling FoFJK, ICntrl=      2127 FMM=F ISym2X=0 I1Cent= 0 IOpClX= 0 NMat=1 NMatS=1 NMatT=0.
 ***** Axes restored to original set *****
 -------------------------------------------------------------------
 Center     Atomic                   Forces (Hartrees/Bohr)
 Number     Number              X              Y              Z
 -------------------------------------------------------------------
      1        6           0.000002757    0.000012552   -0.000009403
      2        6           0.000006076    0.000000172    0.000003916
      3        6          -0.000000039   -0.000007969   -0.000002459
      4        6           0.000005385   -0.000005682   -0.000003203
      5        6          -0.000008724   -0.000010735    0.000000399
      6        1           0.000005665   -0.000007225    0.000004704
      7        1           0.000001542   -0.000003600    0.000003434
      8        1           0.000000767    0.000003674    0.000008174
      9        1          -0.000003474    0.000003834    0.000000095
     10        1          -0.000001759    0.000005036    0.000004848
     11        1           0.000006404   -0.000005288    0.000003573
     12        1           0.000000871   -0.000011166    0.000000322
     13        1          -0.000004319   -0.000006384   -0.000011460
     14        1          -0.000002095   -0.000005145   -0.000004413
     15        1           0.000001816   -0.000007086    0.000000960
     16        6          -0.000001834    0.000022376   -0.000008785
     17        6          -0.000015435    0.000000279   -0.000012612
     18        1          -0.000005427   -0.000003095   -0.000001817
     19        1          -0.000000340    0.000007337   -0.000009391
     20        6          -0.000003610    0.000002930    0.000003174
     21        6           0.000005021    0.000000404    0.000021552
     22        1           0.000002005   -0.000001273   -0.000009644
     23        1          -0.000006696   -0.000005273    0.000001073
     24        1           0.000003950    0.000005090    0.000004463
     25        1          -0.000003087    0.000007341   -0.000009496
     26        1          -0.000003753    0.000007607    0.000000295
     27        7           0.000004359   -0.000028882    0.000009027
     28        6           0.000005959    0.000008336   -0.000001105
     29        1           0.000004805    0.000009468    0.000007814
     30        1           0.000003208    0.000012368    0.000005964
 -------------------------------------------------------------------
 Cartesian Forces:  Max     0.000028882 RMS     0.000007448

 GradGradGradGradGradGradGradGradGradGradGradGradGradGradGradGradGradGrad
 Berny optimization.
 Using GEDIIS/GDIIS optimizer.
 FormGI is forming the generalized inverse of G from B-inverse, IUseBI=4.
 Internal  Forces:  Max     0.000017651 RMS     0.000003398
 Search for a local minimum.
 Step number  11 out of a maximum of  179
 All quantities printed in internal units (Hartrees-Bohrs-Radians)
 Mixed Optimization -- En-DIIS/RFO-DIIS
 Swapping is turned off.
 Update second derivatives using D2CorX and points    5    6    7    8    9
                                                     10   11
 DE=  8.96D-08 DEPred=-7.08D-08 R=-1.27D+00
 Trust test=-1.27D+00 RLast= 3.64D-03 DXMaxT set to 7.87D-01
 ITU= -1  0  1  1  0  1  1  1  1  1  0
     Eigenvalues ---    0.00223   0.00361   0.00442   0.00617   0.00679
     Eigenvalues ---    0.00743   0.01147   0.01646   0.01962   0.02350
     Eigenvalues ---    0.03031   0.03144   0.03309   0.03599   0.04043
     Eigenvalues ---    0.04117   0.04539   0.04598   0.04831   0.04982
     Eigenvalues ---    0.05120   0.05182   0.05471   0.05671   0.05963
     Eigenvalues ---    0.06093   0.06148   0.06792   0.07972   0.08003
     Eigenvalues ---    0.08081   0.08412   0.08551   0.09074   0.09279
     Eigenvalues ---    0.09397   0.09580   0.09807   0.12016   0.12201
     Eigenvalues ---    0.12407   0.12577   0.13495   0.15269   0.15940
     Eigenvalues ---    0.16003   0.16013   0.16071   0.18850   0.20961
     Eigenvalues ---    0.21502   0.21998   0.22693   0.28113   0.28597
     Eigenvalues ---    0.28607   0.29690   0.29869   0.30188   0.31711
     Eigenvalues ---    0.32525   0.32609   0.32928   0.33706   0.33837
     Eigenvalues ---    0.33856   0.34061   0.34088   0.34121   0.34223
     Eigenvalues ---    0.34244   0.34248   0.34265   0.34270   0.34291
     Eigenvalues ---    0.34493   0.34862   0.35321   0.35456   0.35758
     Eigenvalues ---    0.36798   0.37664   0.41047   0.65382
 En-DIIS/RFO-DIIS IScMMF=        0 using points:    11   10    9    8    7
 RFO step:  Lambda=-6.73486737D-09.
 DidBck=F Rises=F RFO-DIIS coefs:    1.33594   -0.28472   -0.04810   -0.00641    0.00329
 Iteration  1 RMS(Cart)=  0.00093243 RMS(Int)=  0.00000019
 Iteration  2 RMS(Cart)=  0.00000035 RMS(Int)=  0.00000001
 Variable       Old X    -DE/DX   Delta X   Delta X   Delta X     New X
                                 (Linear)    (Quad)   (Total)
    R1        2.88470  -0.00000   0.00001   0.00000   0.00001   2.88471
    R2        2.09689  -0.00000   0.00001  -0.00000   0.00000   2.09690
    R3        2.06884  -0.00000  -0.00000  -0.00001  -0.00001   2.06882
    R4        2.74590   0.00000  -0.00002  -0.00000  -0.00002   2.74588
    R5        2.89014  -0.00000   0.00000   0.00000   0.00000   2.89015
    R6        2.07242  -0.00000   0.00000  -0.00001  -0.00001   2.07242
    R7        2.06964   0.00000  -0.00001   0.00001   0.00001   2.06965
    R8        2.89033   0.00000   0.00001   0.00001   0.00002   2.89034
    R9        2.06917   0.00000   0.00000   0.00000   0.00000   2.06917
   R10        2.07620   0.00000  -0.00000   0.00000   0.00000   2.07620
   R11        2.88406   0.00000   0.00001   0.00001   0.00002   2.88408
   R12        2.07225   0.00000   0.00000   0.00001   0.00001   2.07226
   R13        2.06977  -0.00000  -0.00000  -0.00000  -0.00000   2.06977
   R14        2.06988  -0.00000   0.00000   0.00000   0.00001   2.06989
   R15        2.09881  -0.00000   0.00000  -0.00000   0.00000   2.09881
   R16        2.74659  -0.00001  -0.00001  -0.00006  -0.00007   2.74652
   R17        2.89154  -0.00001   0.00000  -0.00003  -0.00003   2.89151
   R18        2.07148   0.00000  -0.00000   0.00000  -0.00000   2.07148
   R19        2.08725  -0.00001  -0.00001  -0.00003  -0.00003   2.08722
   R20        2.75218  -0.00001   0.00001  -0.00002  -0.00001   2.75217
   R21        2.90397  -0.00001   0.00006  -0.00005   0.00002   2.90398
   R22        2.07185   0.00001   0.00000   0.00002   0.00002   2.07187
   R23        2.07292  -0.00000  -0.00001   0.00000  -0.00001   2.07291
   R24        2.83979   0.00000   0.00001   0.00000   0.00001   2.83980
   R25        2.05648   0.00000  -0.00001   0.00001   0.00000   2.05649
   R26        2.51455  -0.00000   0.00000  -0.00001  -0.00001   2.51455
   R27        2.07540   0.00000   0.00000   0.00001   0.00001   2.07541
   R28        2.07409  -0.00000  -0.00001   0.00000  -0.00001   2.07408
   R29        2.05134   0.00000   0.00000   0.00000   0.00001   2.05135
   R30        2.05533  -0.00000   0.00000  -0.00001  -0.00001   2.05532
    A1        1.91281  -0.00000   0.00001  -0.00005  -0.00003   1.91278
    A2        1.90921  -0.00000   0.00000  -0.00001  -0.00001   1.90920
    A3        1.92642   0.00000  -0.00005  -0.00001  -0.00006   1.92636
    A4        1.87872   0.00000  -0.00001   0.00000  -0.00000   1.87872
    A5        1.95147  -0.00000   0.00003   0.00001   0.00004   1.95151
    A6        1.88404   0.00000   0.00001   0.00005   0.00006   1.88410
    A7        1.93773  -0.00000  -0.00001  -0.00000  -0.00001   1.93772
    A8        1.88469  -0.00000   0.00001  -0.00004  -0.00003   1.88466
    A9        1.91338   0.00000  -0.00001   0.00004   0.00003   1.91342
   A10        1.91486   0.00000   0.00001   0.00003   0.00004   1.91489
   A11        1.93337  -0.00000  -0.00000  -0.00003  -0.00003   1.93335
   A12        1.87820  -0.00000   0.00000  -0.00000  -0.00000   1.87820
   A13        1.92187   0.00000   0.00001   0.00003   0.00004   1.92190
   A14        1.93238  -0.00000  -0.00001  -0.00000  -0.00001   1.93237
   A15        1.90613   0.00000  -0.00001  -0.00001  -0.00001   1.90611
   A16        1.93188  -0.00000   0.00000  -0.00001  -0.00001   1.93187
   A17        1.90443  -0.00000   0.00001  -0.00000   0.00001   1.90443
   A18        1.86603  -0.00000  -0.00000  -0.00001  -0.00001   1.86602
   A19        1.92981  -0.00000   0.00002  -0.00002   0.00000   1.92981
   A20        1.91244  -0.00000  -0.00001   0.00002   0.00001   1.91245
   A21        1.93424  -0.00000   0.00001  -0.00002  -0.00001   1.93422
   A22        1.89508   0.00000  -0.00002   0.00002   0.00000   1.89508
   A23        1.91350   0.00000   0.00001  -0.00000   0.00001   1.91351
   A24        1.87762  -0.00000  -0.00000  -0.00000  -0.00000   1.87762
   A25        1.91766   0.00000  -0.00001   0.00001   0.00000   1.91766
   A26        1.90947   0.00000  -0.00001   0.00004   0.00003   1.90950
   A27        1.93633   0.00000  -0.00001  -0.00004  -0.00005   1.93629
   A28        1.86276   0.00000  -0.00001   0.00002   0.00001   1.86277
   A29        1.89726  -0.00001   0.00003  -0.00009  -0.00006   1.89720
   A30        1.93888   0.00000   0.00001   0.00005   0.00006   1.93895
   A31        1.89737   0.00000  -0.00000   0.00011   0.00011   1.89748
   A32        1.92704  -0.00001   0.00001  -0.00011  -0.00010   1.92694
   A33        1.94351   0.00000  -0.00002  -0.00003  -0.00005   1.94347
   A34        1.85496  -0.00000   0.00000  -0.00002  -0.00001   1.85494
   A35        1.89569   0.00000   0.00001   0.00009   0.00010   1.89579
   A36        1.94233   0.00000  -0.00001  -0.00003  -0.00004   1.94229
   A37        1.97134   0.00001   0.00003   0.00005   0.00008   1.97142
   A38        1.91565   0.00000  -0.00006   0.00006  -0.00000   1.91565
   A39        1.90322  -0.00001  -0.00000  -0.00010  -0.00011   1.90311
   A40        1.89585  -0.00000  -0.00001   0.00003   0.00002   1.89586
   A41        1.91685  -0.00000   0.00001  -0.00003  -0.00001   1.91684
   A42        1.85751   0.00000   0.00002  -0.00000   0.00002   1.85752
   A43        2.02727   0.00000  -0.00003   0.00001  -0.00003   2.02724
   A44        2.17301  -0.00000   0.00002   0.00001   0.00003   2.17304
   A45        2.08289  -0.00000   0.00001  -0.00001  -0.00000   2.08288
   A46        2.00127   0.00002   0.00002   0.00004   0.00005   2.00132
   A47        1.89008   0.00000  -0.00001   0.00001  -0.00000   1.89007
   A48        1.90532  -0.00001  -0.00001  -0.00002  -0.00003   1.90529
   A49        1.90145  -0.00001  -0.00000  -0.00002  -0.00002   1.90143
   A50        1.90237  -0.00000   0.00001   0.00001   0.00002   1.90238
   A51        1.85805   0.00000   0.00000  -0.00003  -0.00003   1.85803
   A52        1.95886  -0.00000   0.00002   0.00007   0.00009   1.95895
   A53        1.99562   0.00001   0.00004   0.00019   0.00023   1.99586
   A54        1.96612  -0.00000   0.00006   0.00006   0.00012   1.96624
   A55        2.12358   0.00000  -0.00002  -0.00001  -0.00002   2.12355
   A56        2.12022  -0.00000   0.00002  -0.00000   0.00002   2.12024
   A57        2.03939   0.00000  -0.00000   0.00001   0.00000   2.03939
    D1        1.17614   0.00000  -0.00006   0.00007   0.00002   1.17615
    D2       -3.00722   0.00000  -0.00005   0.00009   0.00004  -3.00718
    D3       -0.96569   0.00000  -0.00004   0.00008   0.00004  -0.96565
    D4       -3.05109  -0.00000  -0.00005   0.00004  -0.00001  -3.05109
    D5       -0.95125  -0.00000  -0.00005   0.00006   0.00001  -0.95124
    D6        1.09027  -0.00000  -0.00004   0.00005   0.00001   1.09028
    D7       -0.98054   0.00000  -0.00007   0.00010   0.00002  -0.98052
    D8        1.11929   0.00000  -0.00006   0.00011   0.00004   1.11933
    D9       -3.12237   0.00000  -0.00006   0.00010   0.00004  -3.12233
   D10        1.04291  -0.00000   0.00008  -0.00002   0.00006   1.04297
   D11       -2.97295   0.00000   0.00022   0.00030   0.00052  -2.97243
   D12       -1.09121   0.00000   0.00008   0.00003   0.00011  -1.09109
   D13        1.17612   0.00000   0.00022   0.00036   0.00058   1.17670
   D14        3.12875  -0.00000   0.00006  -0.00001   0.00005   3.12880
   D15       -0.88711   0.00000   0.00020   0.00031   0.00052  -0.88660
   D16        0.92874  -0.00000   0.00002  -0.00003  -0.00001   0.92873
   D17        3.07088  -0.00000   0.00002  -0.00003  -0.00001   3.07088
   D18       -1.16213  -0.00000   0.00001  -0.00005  -0.00003  -1.16216
   D19       -1.15310   0.00000   0.00001  -0.00000   0.00001  -1.15310
   D20        0.98903   0.00000   0.00001   0.00000   0.00001   0.98905
   D21        3.03921   0.00000   0.00000  -0.00001  -0.00001   3.03919
   D22        3.05897   0.00000   0.00000   0.00000   0.00000   3.05898
   D23       -1.08207   0.00000   0.00000   0.00000   0.00001  -1.08207
   D24        0.96810   0.00000  -0.00001  -0.00001  -0.00002   0.96808
   D25       -0.92232  -0.00000   0.00006  -0.00002   0.00004  -0.92228
   D26        1.16590   0.00000   0.00004   0.00001   0.00005   1.16595
   D27       -3.04787  -0.00000   0.00003   0.00001   0.00004  -3.04784
   D28       -3.06475  -0.00000   0.00006  -0.00003   0.00003  -3.06472
   D29       -0.97653   0.00000   0.00004  -0.00000   0.00004  -0.97649
   D30        1.09288  -0.00000   0.00003  -0.00001   0.00003   1.09291
   D31        1.16958  -0.00000   0.00005  -0.00001   0.00005   1.16963
   D32       -3.02538   0.00000   0.00003   0.00002   0.00006  -3.02532
   D33       -0.95597  -0.00000   0.00003   0.00002   0.00005  -0.95592
   D34        3.07564  -0.00000  -0.00006  -0.00011  -0.00017   3.07547
   D35       -1.16794  -0.00000  -0.00008  -0.00006  -0.00014  -1.16808
   D36        0.97722   0.00000  -0.00008   0.00001  -0.00007   0.97715
   D37        0.97699  -0.00000  -0.00005  -0.00014  -0.00018   0.97681
   D38        3.01660  -0.00000  -0.00007  -0.00008  -0.00015   3.01645
   D39       -1.12143   0.00000  -0.00007  -0.00001  -0.00008  -1.12151
   D40       -1.06983  -0.00000  -0.00003  -0.00015  -0.00018  -1.07001
   D41        0.96977  -0.00000  -0.00006  -0.00010  -0.00015   0.96962
   D42        3.11494   0.00000  -0.00006  -0.00002  -0.00008   3.11486
   D43       -1.04657   0.00000  -0.00001  -0.00002  -0.00003  -1.04660
   D44        2.95419  -0.00001  -0.00014  -0.00041  -0.00055   2.95364
   D45        3.12612   0.00000  -0.00001   0.00004   0.00003   3.12615
   D46        0.84369  -0.00001  -0.00014  -0.00034  -0.00049   0.84321
   D47        1.08151   0.00000  -0.00002   0.00004   0.00002   1.08153
   D48       -1.20092  -0.00001  -0.00015  -0.00034  -0.00050  -1.20141
   D49        0.75570   0.00000   0.00013   0.00073   0.00086   0.75656
   D50       -1.36265   0.00000   0.00016   0.00062   0.00078  -1.36187
   D51        2.89202   0.00000   0.00017   0.00065   0.00082   2.89284
   D52        2.78417   0.00000   0.00014   0.00071   0.00085   2.78502
   D53        0.66582  -0.00000   0.00017   0.00060   0.00077   0.66659
   D54       -1.36269   0.00000   0.00018   0.00063   0.00081  -1.36188
   D55       -1.33212  -0.00000   0.00013   0.00057   0.00070  -1.33142
   D56        2.83271  -0.00000   0.00016   0.00046   0.00062   2.83333
   D57        0.80420  -0.00000   0.00017   0.00049   0.00066   0.80486
   D58        2.47865   0.00000  -0.00037  -0.00037  -0.00074   2.47791
   D59       -1.54081   0.00001  -0.00024  -0.00004  -0.00029  -1.54109
   D60        0.38983  -0.00000  -0.00036  -0.00055  -0.00091   0.38892
   D61        2.65356  -0.00000  -0.00024  -0.00022  -0.00046   2.65311
   D62       -1.64631  -0.00001  -0.00037  -0.00057  -0.00093  -1.64724
   D63        0.61742  -0.00000  -0.00024  -0.00024  -0.00048   0.61695
   D64        0.95339  -0.00000   0.00015   0.00048   0.00064   0.95402
   D65        3.08052   0.00000   0.00015   0.00049   0.00065   3.08116
   D66       -1.18647  -0.00000   0.00014   0.00045   0.00060  -1.18587
   D67        3.08290   0.00000   0.00010   0.00061   0.00070   3.08360
   D68       -1.07316   0.00000   0.00010   0.00062   0.00071  -1.07244
   D69        0.94305   0.00000   0.00009   0.00058   0.00067   0.94371
   D70       -1.17529   0.00000   0.00012   0.00061   0.00073  -1.17456
   D71        0.95184   0.00000   0.00012   0.00061   0.00074   0.95258
   D72        2.96804   0.00000   0.00011   0.00058   0.00069   2.96873
   D73        0.93938   0.00000  -0.00039  -0.00033  -0.00071   0.93866
   D74       -1.18155  -0.00000  -0.00038  -0.00035  -0.00073  -1.18228
   D75        3.08083   0.00000  -0.00039  -0.00031  -0.00070   3.08012
   D76       -2.20746  -0.00000  -0.00035  -0.00051  -0.00086  -2.20832
   D77        1.95481  -0.00001  -0.00035  -0.00054  -0.00088   1.95393
   D78       -0.06601  -0.00000  -0.00035  -0.00050  -0.00085  -0.06686
   D79       -3.11904   0.00000   0.00011   0.00010   0.00021  -3.11883
   D80        0.02183   0.00000  -0.00003   0.00010   0.00008   0.02190
   D81        0.01716  -0.00000   0.00015  -0.00009   0.00006   0.01722
   D82       -3.12516  -0.00000   0.00001  -0.00009  -0.00008  -3.12524
         Item               Value     Threshold  Converged?
 Maximum Force            0.000018     0.000450     YES
 RMS     Force            0.000003     0.000300     YES
 Maximum Displacement     0.003319     0.001800     NO 
 RMS     Displacement     0.000932     0.001200     YES
 Predicted change in Energy=-3.009465D-08
 GradGradGradGradGradGradGradGradGradGradGradGradGradGradGradGradGradGrad

                          Input orientation:                          
 ---------------------------------------------------------------------
 Center     Atomic      Atomic             Coordinates (Angstroms)
 Number     Number       Type             X           Y           Z
 ---------------------------------------------------------------------
      1          6           0        0.933645   -0.639946    3.663692
      2          6           0        0.759328    0.554966    4.597540
      3          6           0        1.631425    0.407974    5.845300
      4          6           0        3.084459    0.149041    5.444021
      5          6           0        3.172000   -1.028340    4.476876
      6          1           0        1.557496    1.299450    6.476757
      7          1           0        1.048746    1.458988    4.048288
      8          1           0       -0.296204    0.657149    4.871220
      9          1           0        0.518291   -1.550478    4.142952
     10          1           0        0.371471   -0.464951    2.740725
     11          1           0        3.493167    1.038458    4.949640
     12          1           0        3.701958   -0.052373    6.325925
     13          1           0        4.207275   -1.161210    4.144742
     14          1           0        2.883332   -1.961852    5.004846
     15          1           0        1.267024   -0.438528    6.443413
     16          6           0        2.574748   -1.777578    2.252890
     17          6           0        3.693870   -1.315715    1.317193
     18          1           0        1.654391   -1.895373    1.669210
     19          1           0        2.807250   -2.773990    2.668878
     20          6           0        2.627773    0.987004    0.988128
     21          6           0        3.242773   -0.220376    0.338287
     22          1           0        4.069596   -2.168482    0.739543
     23          1           0        4.536441   -0.953097    1.918732
     24          1           0        3.220576    1.468801    1.763199
     25          1           0        4.114380    0.096454   -0.250008
     26          1           0        2.525213   -0.647120   -0.374193
     27          7           0        2.333365   -0.806193    3.310815
     28          6           0        1.436003    1.487877    0.672824
     29          1           0        1.044541    2.376286    1.158472
     30          1           0        0.808176    1.025575   -0.085494
 ---------------------------------------------------------------------
                    Distance matrix (angstroms):
                    1          2          3          4          5
     1  C    0.000000
     2  C    1.526523   0.000000
     3  C    2.518819   1.529400   0.000000
     4  C    2.901392   2.507497   1.529503   0.000000
     5  C    2.412956   2.888322   2.511764   1.526191   0.000000
     6  H    3.473296   2.173197   1.094958   2.172925   3.467673
     7  H    2.136981   1.096675   2.161804   2.794308   3.298287
     8  H    2.157106   1.095212   2.174091   3.466289   3.876187
     9  H    1.109629   2.167405   2.823578   3.341611   2.725125
    10  H    1.094774   2.153700   3.462350   3.878801   3.342842
    11  H    3.319918   2.798502   2.160046   1.096594   2.144367
    12  H    3.885394   3.466301   2.174862   1.095274   2.156930
    13  H    3.349594   3.877967   3.462549   2.160000   1.095336
    14  H    2.710610   3.318382   2.808863   2.165455   1.110642
    15  H    2.806877   2.156857   1.098679   2.155712   2.800729
    16  C    2.444952   3.772784   4.309514   3.762311   2.421608
    17  C    3.685317   4.782432   5.265789   4.421267   3.215358
    18  H    2.464454   3.921787   4.769242   4.524812   3.307246
    19  H    3.009019   4.358402   4.647270   4.040096   2.539527
    20  C    3.560292   4.087248   4.992004   4.556943   4.065607
    21  C    4.070188   4.990981   5.772214   5.121528   4.217313
    22  H    4.552061   5.767077   6.217038   5.336058   4.009147
    23  H    4.015356   4.869994   5.070460   3.968705   2.900251
    24  H    3.645373   3.863461   4.507139   3.912640   3.688105
    25  H    5.096706   5.913149   6.588998   5.786664   4.949412
    26  H    4.340237   5.411237   6.371356   5.899004   4.908822
    27  N    1.453058   2.446632   2.896643   2.455032   1.453396
    28  C    3.704766   4.090429   5.287616   5.222472   4.880148
    29  H    3.922509   3.902017   5.117132   5.242883   5.208586
    30  H    4.104400   4.706874   6.019425   6.043617   5.533665
                    6          7          8          9         10
     6  H    0.000000
     7  H    2.486310   0.000000
     8  H    2.535055   1.768913   0.000000
     9  H    3.827360   3.057324   2.463208   0.000000
    10  H    4.298569   2.422800   2.498780   1.779372   0.000000
    11  H    2.479319   2.639029   3.809315   4.025322   4.109079
    12  H    2.539467   3.809379   4.313338   4.140703   4.910806
    13  H    4.302845   4.105003   4.910756   3.709465   4.143602
    14  H    3.815816   3.997856   4.121465   2.550589   3.698162
    15  H    1.762400   3.063468   2.473051   2.662546   3.809542
    16  C    5.323905   4.003435   4.585402   2.802307   2.610633
    17  C    6.166383   4.706860   5.695962   4.257267   3.713297
    18  H    5.773109   4.156748   4.535753   2.743916   2.200032
    19  H    5.714433   4.786774   5.123910   2.984829   3.357059
    20  C    5.600729   3.475726   4.872047   4.565265   3.204788
    21  C    6.544527   4.625810   5.817378   4.864920   3.751786
    22  H    7.159108   5.764708   6.641924   4.957508   4.536836
    23  H    5.892679   4.745226   5.887659   4.631365   4.273281
    24  H    5.001215   3.152551   4.763015   4.699108   3.579435
    25  H    7.296179   5.452519   6.781932   5.911204   4.823798
    26  H    7.187568   5.116052   6.097202   5.024778   3.791373
    27  N    3.880579   2.706502   3.389818   2.130940   2.071347
    28  C    5.808261   3.397728   4.617053   4.702721   3.036936
    29  H    5.450399   3.031912   4.305522   4.960195   3.321020
    30  H    6.610569   4.163397   5.091601   4.959822   3.224886
                   11         12         13         14         15
    11  H    0.000000
    12  H    1.768521   0.000000
    13  H    2.448746   2.498485   0.000000
    14  H    3.062157   2.462013   1.770207   0.000000
    15  H    3.060810   2.468162   3.801478   2.646213   0.000000
    16  C    4.005748   4.564707   2.573744   2.775328   4.589519
    17  C    4.333253   5.165607   2.877931   3.830567   5.739091
    18  H    4.769663   5.410561   3.631042   3.555444   5.006543
    19  H    4.495233   4.645611   2.596017   2.474288   4.698276
    20  C    4.055260   5.543127   4.132053   4.989497   5.800338
    21  C    4.786641   6.007569   4.037886   4.993866   6.420571
    22  H    5.323688   5.985043   3.553720   4.432011   6.586447
    23  H    3.773740   4.575042   2.259818   3.643412   5.605944
    24  H    3.226904   4.833650   3.682700   4.731954   5.418365
    25  H    5.320679   6.590534   4.572109   5.776296   7.293527
    26  H    5.667566   6.828619   4.849164   5.548948   6.935871
    27  N    2.726468   3.395907   2.081589   2.123147   3.329480
    28  C    4.767080   6.282075   5.172217   5.723793   6.085991
    29  H    4.707282   6.297842   5.606654   6.082366   5.991934
    30  H    5.706304   7.116335   5.850709   6.256400   6.706770
                   16         17         18         19         20
    16  C    0.000000
    17  C    1.530124   0.000000
    18  H    1.096181   2.149277   0.000000
    19  H    1.104509   2.177088   1.760792   0.000000
    20  C    3.040616   2.558781   3.117601   4.123373   0.000000
    21  C    2.556723   1.536721   2.664568   3.484577   1.502759
    22  H    2.162775   1.096386   2.602322   2.383797   3.478180
    23  H    2.153989   1.096935   3.042426   2.620777   2.876287
    24  H    3.346022   2.859450   3.712066   4.358023   1.088246
    25  H    3.485249   2.151086   3.701664   4.297433   2.129803
    26  H    2.860411   2.161842   2.547932   3.723358   2.129976
    27  N    1.456386   2.466802   2.083791   2.123411   2.949085
    28  C    3.802176   3.656952   3.533675   4.901843   1.330641
    29  H    4.560029   4.546977   4.345093   5.649231   2.113231
    30  H    4.055425   3.971951   3.510982   5.100936   2.113074
                   21         22         23         24         25
    21  C    0.000000
    22  H    2.154010   0.000000
    23  H    2.169853   1.756585   0.000000
    24  H    2.210019   3.872793   2.760666   0.000000
    25  H    1.098259   2.472074   2.446044   2.595231   0.000000
    26  H    1.097556   2.437225   3.065316   3.086923   1.758913
    27  N    3.163245   3.388475   2.610176   2.890996   4.082431
    28  C    2.508877   4.506576   4.138038   2.091407   3.156165
    29  H    3.499654   5.475525   4.884276   2.434000   4.074968
    30  H    2.767534   4.638916   4.672475   3.071447   3.438213
                   26         27         28         29         30
    26  H    0.000000
    27  N    3.693425   0.000000
    28  C    2.615500   3.609295   0.000000
    29  H    3.698978   4.052384   1.085526   0.000000
    30  H    2.414430   4.149275   1.087629   1.851415   0.000000
 Stoichiometry    C10H19N
 Framework group  C1[X(C10H19N)]
 Deg. of freedom    84
 Full point group                 C1      NOp   1
 Largest Abelian subgroup         C1      NOp   1
 Largest concise Abelian subgroup C1      NOp   1
[truncated: 301,425 more chars]
