# Supplementary material for: An organic proton cage that is ultra-resistant to hydroxide-promoted degradation
Source: Nat Commun. 2024 Apr 22;15:3395. doi: 10.1038/s41467-024-47809-0 (PMC11035699; doi:10.1038/s41467-024-47809-0)
Supplement: Supplementary file 3 — Source Data [file 41467_2024_47809_MOESM3_ESM.zip › Paper/asu-oh-freqh2o-wb97xd.out]

 Entering Gaussian System, Link 0=g09
 Initial command:
 /opt/software/gaussian/g09.e01/l1.exe "/localscratch/clr426.7817616.0/Gau-51322.inp" -scrdir="/localscratch/clr426.7817616.0/"
 Entering Link 1 = /opt/software/gaussian/g09.e01/l1.exe PID=     51323.
  
 Copyright (c) 1988,1990,1992,1993,1995,1998,2003,2009,2015,
            Gaussian, Inc.  All Rights Reserved.
  
 This is part of the Gaussian(R) 09 program.  It is based on
 the Gaussian(R) 03 system (copyright 2003, Gaussian, Inc.),
 the Gaussian(R) 98 system (copyright 1998, Gaussian, Inc.),
 the Gaussian(R) 94 system (copyright 1995, Gaussian, Inc.),
 the Gaussian 92(TM) system (copyright 1992, Gaussian, Inc.),
 the Gaussian 90(TM) system (copyright 1990, Gaussian, Inc.),
 the Gaussian 88(TM) system (copyright 1988, Gaussian, Inc.),
 the Gaussian 86(TM) system (copyright 1986, Carnegie Mellon
 University), and the Gaussian 82(TM) system (copyright 1983,
 Carnegie Mellon University). Gaussian is a federally registered
 trademark of Gaussian, Inc.
  
 This software contains proprietary and confidential information,
 including trade secrets, belonging to Gaussian, Inc.
  
 This software is provided under written license and may be
 used, copied, transmitted, or stored only in accord with that
 written license.
  
 The following legend is applicable only to US Government
 contracts under FAR:
  
                    RESTRICTED RIGHTS LEGEND
  
 Use, reproduction and disclosure by the US Government is
 subject to restrictions as set forth in subparagraphs (a)
 and (c) of the Commercial Computer Software - Restricted
 Rights clause in FAR 52.227-19.
  
 Gaussian, Inc.
 340 Quinnipiac St., Bldg. 40, Wallingford CT 06492
  
  
 ---------------------------------------------------------------
 Warning -- This program may not be used in any manner that
 competes with the business of Gaussian, Inc. or will provide
 assistance to any competitor of Gaussian, Inc.  The licensee
 of this program is prohibited from giving any competitor of
 Gaussian, Inc. access to this program.  By using this program,
 the user acknowledges that Gaussian, Inc. is engaged in the
 business of creating and licensing software in the field of
 computational chemistry and represents and warrants to the
 licensee that it is not a competitor of Gaussian, Inc. and that
 it will not use this program in any manner prohibited above.
 ---------------------------------------------------------------
  

 Cite this work as:
 Gaussian 09, Revision E.01,
 M. J. Frisch, G. W. Trucks, H. B. Schlegel, G. E. Scuseria, 
 M. A. Robb, J. R. Cheeseman, G. Scalmani, V. Barone, B. Mennucci, 
 G. A. Petersson, H. Nakatsuji, M. Caricato, X. Li, H. P. Hratchian, 
 A. F. Izmaylov, J. Bloino, G. Zheng, J. L. Sonnenberg, M. Hada, 
 M. Ehara, K. Toyota, R. Fukuda, J. Hasegawa, M. Ishida, T. Nakajima, 
 Y. Honda, O. Kitao, H. Nakai, T. Vreven, J. A. Montgomery, Jr., 
 J. E. Peralta, F. Ogliaro, M. Bearpark, J. J. Heyd, E. Brothers, 
 K. N. Kudin, V. N. Staroverov, T. Keith, R. Kobayashi, J. Normand, 
 K. Raghavachari, A. Rendell, J. C. Burant, S. S. Iyengar, J. Tomasi, 
 M. Cossi, N. Rega, J. M. Millam, M. Klene, J. E. Knox, J. B. Cross, 
 V. Bakken, C. Adamo, J. Jaramillo, R. Gomperts, R. E. Stratmann, 
 O. Yazyev, A. J. Austin, R. Cammi, C. Pomelli, J. W. Ochterski, 
 R. L. Martin, K. Morokuma, V. G. Zakrzewski, G. A. Voth, 
 P. Salvador, J. J. Dannenberg, S. Dapprich, A. D. Daniels, 
 O. Farkas, J. B. Foresman, J. V. Ortiz, J. Cioslowski, 
 and D. J. Fox, Gaussian, Inc., Wallingford CT, 2013.
 
 ******************************************
 Gaussian 09:  EM64L-G09RevE.01 30-Nov-2015
                20-Jul-2023 
 ******************************************
 %chk=asu-oh-freqh2o-wb97xd.chk
 %mem=10GB
 ---------------------------------------------
 # freq wb97xd/6-31g(d,p) scrf=(solvent=water)
 ---------------------------------------------
 1/10=4,30=1,38=1/1,3;
 2/12=2,17=6,18=5,40=1/2;
 3/5=1,6=6,7=101,11=2,16=1,25=1,30=1,70=2201,71=2,72=1,74=-58,140=1/1,2,3;
 4//1;
 5/5=2,38=5,53=1,98=1/2;
 8/6=4,10=90,11=11/1;
 11/6=1,8=1,9=11,15=111,16=1/1,2,10;
 10/6=1/2;
 6/7=2,8=2,9=2,10=2,18=1,28=1/1;
 7/8=1,10=1,25=1/1,2,3,16;
 1/10=4,30=1/3;
 99//99;
 -------------------
 Title Card Required
 -------------------
 Symbolic Z-matrix:
 Charge =  0 Multiplicity = 1
 C                    -2.29446   1.12871   0.31095 
 C                    -3.07462  -0.1589    0.03736 
 C                    -2.18062  -1.38285   0.24433 
 C                    -0.89103  -1.27543  -0.56241 
 H                    -3.95871  -0.22361   0.6787 
 H                    -2.07831   1.22763   1.3798 
 H                    -2.89313   2.00421   0.04144 
 H                    -1.95361  -1.51374   1.3076 
 H                    -2.69214  -2.29638  -0.07491 
 H                    -0.2327   -2.12323  -0.37048 
 H                    -1.12255  -1.26492  -1.63261 
 H                    -3.43324  -0.14905  -1.00043 
 C                     1.01957   0.13784  -1.28553 
 C                     0.43441   0.04118   1.12578 
 C                     2.14592  -0.85766  -1.05965 
 H                     1.38512   1.17312  -1.0868 
 H                     0.56912   0.03564  -2.27764 
 C                     1.56006  -0.95539   1.35579 
 H                     0.83408   1.08534   1.18726 
 H                    -0.39625  -0.12687   1.8113 
 C                     2.69198  -0.70927   0.35956 
 H                     2.9198   -0.62566  -1.79812 
 H                     1.83552  -1.89467  -1.25014 
 H                     1.90832  -0.79897   2.38162 
 H                     1.21535  -1.99832   1.30078 
 H                     3.52485  -1.39738   0.53331 
 H                     3.03483   0.32447   0.48635 
 N                    -0.12374  -0.01811  -0.29117 
 O                     1.4791    2.3945    0.21739 
 H                     1.7381    3.30938   0.34667 
 C                    -1.01081   1.1953   -0.50035 
 H                    -1.24599   1.20391  -1.57119 
 H                    -0.32739   2.0388   -0.2484 
 

 GradGradGradGradGradGradGradGradGradGradGradGradGradGradGradGradGradGrad
 Berny optimization.
 Initialization pass.
 Trust Radius=3.00D-01 FncErr=1.00D-07 GrdErr=1.00D-07
 Number of steps in this run=      2 maximum allowed number of steps=      2.
 GradGradGradGradGradGradGradGradGradGradGradGradGradGradGradGradGradGrad

                          Input orientation:                          
 ---------------------------------------------------------------------
 Center     Atomic      Atomic             Coordinates (Angstroms)
 Number     Number       Type             X           Y           Z
 ---------------------------------------------------------------------
      1          6           0       -2.294459    1.128706    0.310945
      2          6           0       -3.074622   -0.158897    0.037359
      3          6           0       -2.180617   -1.382852    0.244325
      4          6           0       -0.891026   -1.275428   -0.562413
      5          1           0       -3.958706   -0.223613    0.678700
      6          1           0       -2.078314    1.227626    1.379800
      7          1           0       -2.893131    2.004211    0.041436
      8          1           0       -1.953613   -1.513741    1.307599
      9          1           0       -2.692144   -2.296378   -0.074911
     10          1           0       -0.232703   -2.123231   -0.370476
     11          1           0       -1.122554   -1.264922   -1.632612
     12          1           0       -3.433244   -0.149046   -1.000433
     13          6           0        1.019568    0.137843   -1.285527
     14          6           0        0.434407    0.041180    1.125776
     15          6           0        2.145918   -0.857664   -1.059646
     16          1           0        1.385120    1.173122   -1.086800
     17          1           0        0.569122    0.035635   -2.277636
     18          6           0        1.560055   -0.955394    1.355794
     19          1           0        0.834077    1.085343    1.187263
     20          1           0       -0.396250   -0.126871    1.811296
     21          6           0        2.691976   -0.709274    0.359564
     22          1           0        2.919803   -0.625664   -1.798119
     23          1           0        1.835515   -1.894669   -1.250135
     24          1           0        1.908322   -0.798966    2.381619
     25          1           0        1.215345   -1.998318    1.300783
     26          1           0        3.524848   -1.397384    0.533308
     27          1           0        3.034827    0.324467    0.486350
     28          7           0       -0.123742   -0.018107   -0.291168
     29          8           0        1.479099    2.394495    0.217387
     30          1           0        1.738103    3.309377    0.346667
     31          6           0       -1.010806    1.195296   -0.500347
     32          1           0       -1.245993    1.203913   -1.571192
     33          1           0       -0.327387    2.038803   -0.248402
 ---------------------------------------------------------------------
                    Distance matrix (angstroms):
                    1          2          3          4          5
     1  C    0.000000
     2  C    1.530172   0.000000
     3  C    2.515019   1.529753   0.000000
     4  C    2.917574   2.524769   1.524930   0.000000
     5  H    2.175713   1.094126   2.166591   3.472368   0.000000
     6  H    1.094968   2.171917   2.848572   3.383360   2.476592
     7  H    1.094327   2.170712   3.467137   3.889613   2.550442
     8  H    2.844648   2.169279   1.095086   2.163985   2.465835
     9  H    3.469616   2.174332   1.094578   2.126975   2.543317
    10  H    3.910277   3.478713   2.172674   1.090412   4.311893
    11  H    3.298519   2.796903   2.157846   1.095008   3.803978
    12  H    2.156199   1.098052   2.154246   2.814866   1.761011
    13  C    3.809633   4.312827   3.859293   2.484069   5.363958
    14  C    3.048503   3.679398   3.105346   2.517978   4.423735
    15  C    5.053824   5.380124   4.549183   3.105607   6.378895
    16  H    3.936365   4.788247   4.584689   3.383965   5.798649
    17  H    4.011939   4.321333   3.991673   2.606321   5.413719
    18  C    4.504715   4.883944   3.925648   3.128856   5.608091
    19  H    3.249239   4.260087   4.008678   3.407431   4.994274
    20  H    2.725935   3.212718   2.686420   2.682998   3.739415
    21  C    5.314609   5.801757   4.920279   3.742790   6.676023
    22  H    5.891901   6.286492   5.546097   4.058519   7.321896
    23  H    5.351117   5.364699   4.315632   2.879314   6.331337
    24  H    5.066259   5.543913   4.650631   4.090317   6.136203
    25  H    4.803830   4.835652   3.609357   2.903596   5.505213
    26  H    6.347827   6.732965   5.712797   4.551420   7.576441
    27  H    5.392481   6.144965   5.493120   4.367137   7.017613
    28  N    2.527792   2.972448   2.525869   1.497716   3.961038
    29  O    3.981296   5.223849   5.259524   4.437783   6.052852
    30  H    4.584557   5.940279   6.114234   5.362759   6.711624
    31  C    1.519998   2.526322   2.927429   2.474404   3.477581
    32  H    2.155778   2.790801   3.295600   2.700142   3.802454
    33  H    2.238419   3.529709   3.922367   3.376451   4.377730
                    6          7          8          9         10
     6  H    0.000000
     7  H    1.748779   0.000000
     8  H    2.745151   3.855107   0.000000
     9  H    3.861551   4.306855   1.751937   0.000000
    10  H    4.206898   4.927811   2.479707   2.483181   0.000000
    11  H    4.025034   4.077329   3.065520   2.440071   1.766781
    12  H    3.065383   2.452291   3.062468   2.452928   3.812836
    13  C    4.229476   4.533583   4.276896   4.600851   2.741889
    14  C    2.790331   4.012704   2.855430   4.084256   2.714495
    15  C    5.305042   5.898705   4.779167   5.142611   2.781088
    16  H    4.252348   4.501895   4.909126   5.448434   3.741178
    17  H    4.669754   4.608751   4.649588   4.574510   2.990131
    18  C    4.243098   5.506148   3.558081   4.682558   2.749151
    19  H    2.922214   4.006160   3.813258   5.046123   3.722837
    20  H    2.202315   3.729387   2.145343   3.679085   2.961812
    21  C    5.248631   6.217526   4.809099   5.629957   3.329562
    22  H    6.206048   6.640061   5.846738   6.103661   3.770831
    23  H    5.655382   6.263347   4.587439   4.694914   2.259107
    24  H    4.583010   6.032264   4.071727   5.425963   3.729838
    25  H    4.610981   5.872458   3.205800   4.153293   2.214848
    26  H    6.245210   7.280332   5.534131   6.311031   3.932285
    27  H    5.268601   6.177392   5.379404   6.323135   4.171586
    28  N    2.857330   3.445274   2.853315   3.440054   2.109433
    29  O    3.920201   4.393140   5.314733   6.284027   4.866795
    30  H    4.468343   4.821302   6.149360   7.157465   5.823367
    31  C    2.162307   2.119203   3.390639   3.898677   3.411002
    32  H    3.066215   2.440104   4.021667   4.072130   3.679451
    33  H    2.524836   2.582295   4.205511   4.941252   4.164900
                   11         12         13         14         15
    11  H    0.000000
    12  H    2.642748   0.000000
    13  C    2.583971   4.471143   0.000000
    14  C    3.426184   4.417655   2.483171   0.000000
    15  C    3.343211   5.624295   1.520106   2.917749   0.000000
    16  H    3.539830   4.997221   1.115761   2.660947   2.168788
    17  H    2.229186   4.205269   1.094362   3.406082   2.183522
    18  C    4.027750   5.579878   2.909273   1.520905   2.487396
    19  H    4.159789   4.951743   2.654591   1.119729   3.247276
    20  H    3.699078   4.138797   3.415396   1.090032   3.903714
    21  C    4.339142   6.299347   2.494169   2.499376   1.527860
    22  H    4.095936   6.420644   2.111063   3.895001   1.094561
    23  H    3.048449   5.556021   2.190463   3.369802   1.099098
    24  H    5.051473   6.355549   3.887860   2.110785   3.449957
    25  H    3.822100   5.506794   3.360136   2.190900   2.781849
    26  H    5.129045   7.233654   3.455649   3.459958   2.174913
    27  H    4.929500   6.653622   2.689916   2.692824   2.139555
    28  N    2.086060   3.387183   1.523229   1.524065   2.539049
    29  O    4.856174   5.664256   2.749981   2.730319   3.556965
    30  H    5.746748   6.365391   3.638541   3.603852   4.416816
    31  C    2.710569   2.815235   2.420151   2.462702   3.806884
    32  H    2.472682   2.634451   2.520095   3.383686   4.002104
    33  H    3.669186   3.872800   2.550209   2.541494   3.894211
                   16         17         18         19         20
    16  H    0.000000
    17  H    1.837885   0.000000
    18  C    3.244603   3.894342   0.000000
    19  H    2.341520   3.630098   2.172569   0.000000
    20  H    3.641733   4.204488   2.172800   1.836460   0.000000
    21  C    2.709844   3.466442   1.527840   2.712476   3.461771
    22  H    2.469182   2.488565   3.450334   4.023718   4.926751
    23  H    3.104976   2.526971   2.783699   3.977972   4.180699
    24  H    4.024028   4.919215   1.094567   2.476108   2.467394
    25  H    3.973337   4.166492   1.099792   3.109215   2.521939
    26  H    3.716273   4.323340   2.175374   3.719118   4.315376
    27  H    2.432396   3.715204   2.137505   2.431771   3.705601
    28  N    2.080558   2.104520   2.534988   2.078648   2.122839
    29  O    1.789270   3.552101   3.538966   1.752310   3.523459
    30  H    2.596731   4.355556   4.386150   2.543657   4.302139
    31  C    2.466755   2.645703   3.831456   2.502741   2.733038
    32  H    2.675507   2.271251   4.593883   3.456852   3.732864
    33  H    2.094038   2.989013   3.886013   2.078273   2.989522
                   21         22         23         24         25
    21  C    0.000000
    22  H    2.171288   0.000000
    23  H    2.174814   1.756798   0.000000
    24  H    2.170453   4.303875   3.794141   0.000000
    25  H    2.174389   3.793751   2.627268   1.756949   0.000000
    26  H    1.094239   2.529265   2.506353   2.527353   2.506780
    27  H    1.096468   2.476848   3.062400   2.474502   3.060906
    28  N    2.971436   3.450100   2.877463   3.447146   2.872055
    29  O    3.335366   3.906309   4.547261   3.881537   4.532121
    30  H    4.130326   4.634767   5.444388   4.587863   5.418048
    31  C    4.251756   4.522145   4.267506   4.561153   4.289404
    32  H    4.784945   4.555514   4.381778   5.439296   4.955876
    33  H    4.127724   4.477192   4.599328   4.468595   4.591116
                   26         27         28         29         30
    26  H    0.000000
    27  H    1.790837   0.000000
    28  N    3.986775   3.270848   0.000000
    29  O    4.320097   2.603391   2.940812   0.000000
    30  H    5.037945   3.257406   3.865935   0.959586   0.000000
    31  C    5.325654   4.254299   1.517559   2.855319   3.569772
    32  H    5.827228   4.830354   2.095529   3.470249   4.125044
    33  H    5.220935   3.844905   2.067409   1.899176   2.496941
                   31         32         33
    31  C    0.000000
    32  H    1.096401   0.000000
    33  H    1.114469   1.814015   0.000000
 Stoichiometry    C10H21NO
 Framework group  C1[X(C10H21NO)]
 Deg. of freedom    93
 Full point group                 C1      NOp   1
 Largest Abelian subgroup         C1      NOp   1
 Largest concise Abelian subgroup C1      NOp   1
                         Standard orientation:                         
 ---------------------------------------------------------------------
 Center     Atomic      Atomic             Coordinates (Angstroms)
 Number     Number       Type             X           Y           Z
 ---------------------------------------------------------------------
      1          6           0       -2.294459    1.128706    0.310945
      2          6           0       -3.074622   -0.158897    0.037359
      3          6           0       -2.180617   -1.382852    0.244325
      4          6           0       -0.891026   -1.275428   -0.562413
      5          1           0       -3.958706   -0.223613    0.678700
      6          1           0       -2.078314    1.227626    1.379800
      7          1           0       -2.893131    2.004211    0.041436
      8          1           0       -1.953613   -1.513741    1.307599
      9          1           0       -2.692144   -2.296378   -0.074911
     10          1           0       -0.232703   -2.123231   -0.370476
     11          1           0       -1.122554   -1.264922   -1.632612
     12          1           0       -3.433244   -0.149046   -1.000433
     13          6           0        1.019568    0.137843   -1.285527
     14          6           0        0.434407    0.041180    1.125776
     15          6           0        2.145918   -0.857664   -1.059646
     16          1           0        1.385120    1.173122   -1.086800
     17          1           0        0.569122    0.035635   -2.277636
     18          6           0        1.560055   -0.955394    1.355794
     19          1           0        0.834077    1.085343    1.187263
     20          1           0       -0.396250   -0.126871    1.811296
     21          6           0        2.691976   -0.709274    0.359564
     22          1           0        2.919803   -0.625664   -1.798119
     23          1           0        1.835515   -1.894669   -1.250135
     24          1           0        1.908322   -0.798966    2.381619
     25          1           0        1.215345   -1.998318    1.300783
     26          1           0        3.524848   -1.397384    0.533308
     27          1           0        3.034827    0.324467    0.486350
     28          7           0       -0.123742   -0.018107   -0.291168
     29          8           0        1.479099    2.394495    0.217387
     30          1           0        1.738103    3.309377    0.346667
     31          6           0       -1.010806    1.195296   -0.500347
     32          1           0       -1.245993    1.203913   -1.571192
     33          1           0       -0.327387    2.038803   -0.248402
 ---------------------------------------------------------------------
 Rotational constants (GHZ):      1.4050369      0.7283424      0.6170964
 Standard basis: 6-31G(d,p) (6D, 7F)
 There are   285 symmetry adapted cartesian basis functions of A   symmetry.
 There are   285 symmetry adapted basis functions of A   symmetry.
   285 basis functions,   483 primitive gaussians,   285 cartesian basis functions
    48 alpha electrons       48 beta electrons
       nuclear repulsion energy       833.8337056741 Hartrees.
 NAtoms=   33 NActive=   33 NUniq=   33 SFac= 1.00D+00 NAtFMM=   60 NAOKFM=F Big=F
 Integral buffers will be    131072 words long.
 Raffenetti 2 integral format.
 Two-electron integral symmetry is turned on.
 Nuclear repulsion after empirical dispersion term =      833.8017173200 Hartrees.
 Force inversion solution in PCM.
 ------------------------------------------------------------------------------
 Polarizable Continuum Model (PCM)
 =================================
 Model                : PCM (using non-symmetric T matrix).
 Atomic radii         : UFF (Universal Force Field).
 Polarization charges : Total charges.
 Charge compensation  : None.
 Solution method      : Matrix inversion.
 Cavity type          : Scaled VdW (van der Waals Surface) (Alpha=1.100).
 Cavity algorithm     : GePol (No added spheres)
                        Default sphere list used, NSphG=   33.
                        Lebedev-Laikov grids with approx.  5.0 points / Ang**2.
                        Smoothing algorithm: York/Karplus (Gamma=1.0000).
                        Polarization charges: spherical gaussians, with
                                              point-specific exponents (IZeta= 3).
                        Self-potential: point-specific (ISelfS= 7).
                        Self-field    : sphere-specific E.n sum rule (ISelfD= 2).
 1st derivatives      : Analytical E(r).r(x)/FMM algorithm (CHGder, D1EAlg=3).
                        Cavity 1st derivative terms included.
 2nd derivatives      : Analytical E(r).r(xy)/FMM algorithm (CHGder, D2EAlg=3).
                        Cavity 2nd derivative terms included.
 Solvent              : Water, Eps=  78.355300 Eps(inf)=   1.777849
 ------------------------------------------------------------------------------
 One-electron integrals computed using PRISM.
 NBasis=   285 RedAO= T EigKep=  3.23D-03  NBF=   285
 NBsUse=   285 1.00D-06 EigRej= -1.00D+00 NBFU=   285
 ExpMin= 1.61D-01 ExpMax= 5.48D+03 ExpMxC= 8.25D+02 IAcc=1 IRadAn=         1 AccDes= 0.00D+00
 Harris functional with IExCor= 4639 and IRadAn=       1 diagonalized for initial guess.
 HarFok:  IExCor= 4639 AccDes= 0.00D+00 IRadAn=         1 IDoV= 1 UseB2=F ITyADJ=14
 ICtDFT=  3500011 ScaDFX=  1.000000  1.000000  1.000000  1.000000
 FoFCou: FMM=F IPFlag=           0 FMFlag=      100000 FMFlg1=           0
         NFxFlg=           0 DoJE=T BraDBF=F KetDBF=T FulRan=T
         wScrn=  0.000000 ICntrl=     500 IOpCl=  0 I1Cent=   200000004 NGrid=           0
         NMat0=    1 NMatS0=      1 NMatT0=    0 NMatD0=    1 NMtDS0=    0 NMtDT0=    0
 Petite list used in FoFCou.
 Requested convergence on RMS density matrix=1.00D-08 within 128 cycles.
 Requested convergence on MAX density matrix=1.00D-06.
 Requested convergence on             energy=1.00D-06.
 No special actions if energy rises.
 Inv3:  Mode=1 IEnd=    11059200.
 Iteration    1 A*A^-1 deviation from unit magnitude is 7.33D-15 for   1320.
 Iteration    1 A*A^-1 deviation from orthogonality  is 6.04D-15 for   1837    574.
 Iteration    1 A^-1*A deviation from unit magnitude is 8.66D-15 for   1320.
 Iteration    1 A^-1*A deviation from orthogonality  is 7.53D-11 for   1688   1685.
 Error on total polarization charges =  0.00963
 SCF Done:  E(RwB97XD) =  -523.514556419     A.U. after   12 cycles
            NFock= 12  Conv=0.50D-08     -V/T= 2.0094
 DoSCS=F DFT=T ScalE2(SS,OS)=  1.000000  1.000000
 Range of M.O.s used for correlation:     1   285
 NBasis=   285 NAE=    48 NBE=    48 NFC=     0 NFV=     0
 NROrb=    285 NOA=    48 NOB=    48 NVA=   237 NVB=   237
 Symmetrizing basis deriv contribution to polar:
 IMax=3 JMax=2 DiffMx= 0.00D+00
 G2DrvN: will do    34 centers at a time, making    1 passes.
 Calling FoFCou, ICntrl=  3107 FMM=F I1Cent=   0 AccDes= 0.00D+00.
 NEqPCM:  Using equilibrium solvation (IEInf=0, Eps=  78.3553, EpsInf=   1.7778)
 G2PCM: DoFxE=T DoFxN=T DoGrad=T DoDP/DQ/DG/TGxP=FFFF NFrqRd=   0 IEInf=0 SqF1=F DoCFld=F IF1Alg=4.
 End of G2Drv F.D. properties file   721 does not exist.
 End of G2Drv F.D. properties file   722 does not exist.
 End of G2Drv F.D. properties file   788 does not exist.
          IDoAtm=111111111111111111111111111111111
 NEqPCM:  Using equilibrium solvation (IEInf=0, Eps=  78.3553, EpsInf=   1.7778)
          Differentiating once with respect to electric field.
                with respect to dipole field.
          Differentiating once with respect to nuclear coordinates.
          There are   102 degrees of freedom in the 1st order CPHF.  IDoFFX=6 NUNeed=     3.
     99 vectors produced by pass  0 Test12= 1.14D-14 1.00D-09 XBig12= 4.23D+01 1.20D+00.
 AX will form    99 AO Fock derivatives at one time.
     99 vectors produced by pass  1 Test12= 1.14D-14 1.00D-09 XBig12= 1.26D+00 1.21D-01.
     99 vectors produced by pass  2 Test12= 1.14D-14 1.00D-09 XBig12= 1.84D-02 2.04D-02.
     99 vectors produced by pass  3 Test12= 1.14D-14 1.00D-09 XBig12= 1.45D-04 2.60D-03.
     99 vectors produced by pass  4 Test12= 1.14D-14 1.00D-09 XBig12= 7.46D-07 1.20D-04.
     99 vectors produced by pass  5 Test12= 1.14D-14 1.00D-09 XBig12= 2.84D-09 5.62D-06.
     63 vectors produced by pass  6 Test12= 1.14D-14 1.00D-09 XBig12= 1.22D-11 4.13D-07.
      4 vectors produced by pass  7 Test12= 1.14D-14 1.00D-09 XBig12= 5.38D-14 2.22D-08.
      2 vectors produced by pass  8 Test12= 1.14D-14 1.00D-09 XBig12= 2.28D-16 1.26D-09.
 InvSVY:  IOpt=1 It=  1 EMax= 4.39D-15
 Solved reduced A of dimension   663 with   102 vectors.
 Isotropic polarizability for W=    0.000000      149.70 Bohr**3.
 End of Minotr F.D. properties file   721 does not exist.
 End of Minotr F.D. properties file   722 does not exist.
 End of Minotr F.D. properties file   788 does not exist.

 **********************************************************************

            Population analysis using the SCF density.

 **********************************************************************

 Orbital symmetries:
       Occupied  (A) (A) (A) (A) (A) (A) (A) (A) (A) (A) (A) (A)
                 (A) (A) (A) (A) (A) (A) (A) (A) (A) (A) (A) (A)
                 (A) (A) (A) (A) (A) (A) (A) (A) (A) (A) (A) (A)
                 (A) (A) (A) (A) (A) (A) (A) (A) (A) (A) (A) (A)
       Virtual   (A) (A) (A) (A) (A) (A) (A) (A) (A) (A) (A) (A)
                 (A) (A) (A) (A) (A) (A) (A) (A) (A) (A) (A) (A)
                 (A) (A) (A) (A) (A) (A) (A) (A) (A) (A) (A) (A)
                 (A) (A) (A) (A) (A) (A) (A) (A) (A) (A) (A) (A)
                 (A) (A) (A) (A) (A) (A) (A) (A) (A) (A) (A) (A)
                 (A) (A) (A) (A) (A) (A) (A) (A) (A) (A) (A) (A)
                 (A) (A) (A) (A) (A) (A) (A) (A) (A) (A) (A) (A)
                 (A) (A) (A) (A) (A) (A) (A) (A) (A) (A) (A) (A)
                 (A) (A) (A) (A) (A) (A) (A) (A) (A) (A) (A) (A)
                 (A) (A) (A) (A) (A) (A) (A) (A) (A) (A) (A) (A)
                 (A) (A) (A) (A) (A) (A) (A) (A) (A) (A) (A) (A)
                 (A) (A) (A) (A) (A) (A) (A) (A) (A) (A) (A) (A)
                 (A) (A) (A) (A) (A) (A) (A) (A) (A) (A) (A) (A)
                 (A) (A) (A) (A) (A) (A) (A) (A) (A) (A) (A) (A)
                 (A) (A) (A) (A) (A) (A) (A) (A) (A) (A) (A) (A)
                 (A) (A) (A) (A) (A) (A) (A) (A) (A) (A) (A) (A)
                 (A) (A) (A) (A) (A) (A) (A) (A) (A) (A) (A) (A)
                 (A) (A) (A) (A) (A) (A) (A) (A) (A) (A) (A) (A)
                 (A) (A) (A) (A) (A) (A) (A) (A) (A) (A) (A) (A)
                 (A) (A) (A) (A) (A) (A) (A) (A) (A)
 The electronic state is 1-A.
 Alpha  occ. eigenvalues --  -19.11754 -14.55542 -10.34279 -10.32010 -10.31627
 Alpha  occ. eigenvalues --  -10.31311 -10.30383 -10.29773 -10.29678 -10.29383
 Alpha  occ. eigenvalues --  -10.29362 -10.28446  -1.09703  -0.92672  -0.91833
 Alpha  occ. eigenvalues --   -0.89220  -0.86850  -0.85770  -0.78503  -0.74097
 Alpha  occ. eigenvalues --   -0.73316  -0.72188  -0.66371  -0.63712  -0.60744
 Alpha  occ. eigenvalues --   -0.57152  -0.56559  -0.55933  -0.53756  -0.53039
 Alpha  occ. eigenvalues --   -0.51672  -0.50915  -0.49033  -0.48382  -0.47419
 Alpha  occ. eigenvalues --   -0.46195  -0.45766  -0.44244  -0.42900  -0.42312
 Alpha  occ. eigenvalues --   -0.41403  -0.41040  -0.40309  -0.39565  -0.38765
 Alpha  occ. eigenvalues --   -0.35362  -0.25441  -0.25344
 Alpha virt. eigenvalues --    0.14864   0.16726   0.18444   0.18843   0.20208
 Alpha virt. eigenvalues --    0.20582   0.21093   0.22255   0.22767   0.23311
 Alpha virt. eigenvalues --    0.24054   0.24246   0.24729   0.25276   0.25669
 Alpha virt. eigenvalues --    0.26024   0.27459   0.28263   0.28835   0.29326
 Alpha virt. eigenvalues --    0.29755   0.30177   0.31565   0.32606   0.33189
 Alpha virt. eigenvalues --    0.33532   0.34578   0.34875   0.35045   0.36254
 Alpha virt. eigenvalues --    0.38115   0.39241   0.40249   0.56080   0.57554
 Alpha virt. eigenvalues --    0.58731   0.60074   0.60778   0.62284   0.62961
 Alpha virt. eigenvalues --    0.63561   0.64356   0.66958   0.67667   0.68918
 Alpha virt. eigenvalues --    0.71153   0.73391   0.73984   0.74624   0.76567
 Alpha virt. eigenvalues --    0.77547   0.78554   0.79193   0.83364   0.84651
 Alpha virt. eigenvalues --    0.85584   0.87552   0.88024   0.89190   0.90073
 Alpha virt. eigenvalues --    0.91736   0.93072   0.94147   0.95016   0.95112
 Alpha virt. eigenvalues --    0.95600   0.97734   0.98326   0.99601   1.00932
 Alpha virt. eigenvalues --    1.01262   1.01909   1.02348   1.02746   1.03875
 Alpha virt. eigenvalues --    1.04130   1.04752   1.05993   1.07169   1.08381
 Alpha virt. eigenvalues --    1.09610   1.10232   1.11960   1.18759   1.20853
 Alpha virt. eigenvalues --    1.21648   1.24201   1.24373   1.28389   1.29952
 Alpha virt. eigenvalues --    1.31288   1.33369   1.34689   1.41532   1.42110
 Alpha virt. eigenvalues --    1.45322   1.49648   1.51081   1.52509   1.56157
 Alpha virt. eigenvalues --    1.58352   1.61225   1.65052   1.67097   1.68270
 Alpha virt. eigenvalues --    1.69041   1.70238   1.74027   1.75080   1.77911
 Alpha virt. eigenvalues --    1.80921   1.81983   1.84294   1.85407   1.86390
 Alpha virt. eigenvalues --    1.88405   1.89489   1.90137   1.91876   1.92250
 Alpha virt. eigenvalues --    1.95448   1.95985   1.96508   1.99374   2.01094
 Alpha virt. eigenvalues --    2.01102   2.02157   2.03737   2.05107   2.05858
 Alpha virt. eigenvalues --    2.07311   2.08114   2.10305   2.10843   2.13952
 Alpha virt. eigenvalues --    2.18309   2.18759   2.20418   2.21722   2.21970
 Alpha virt. eigenvalues --    2.23891   2.24751   2.25254   2.25701   2.26249
 Alpha virt. eigenvalues --    2.26716   2.29006   2.29138   2.30266   2.31666
 Alpha virt. eigenvalues --    2.34102   2.36388   2.39995   2.41394   2.42990
 Alpha virt. eigenvalues --    2.44269   2.45630   2.46068   2.46281   2.48171
 Alpha virt. eigenvalues --    2.48931   2.49890   2.51251   2.52283   2.55429
 Alpha virt. eigenvalues --    2.56847   2.57808   2.59097   2.60498   2.62714
 Alpha virt. eigenvalues --    2.63196   2.63928   2.65038   2.70459   2.70858
 Alpha virt. eigenvalues --    2.73084   2.74646   2.76107   2.77838   2.78371
 Alpha virt. eigenvalues --    2.80033   2.82019   2.82787   2.83178   2.84903
 Alpha virt. eigenvalues --    2.86054   2.89186   2.90960   2.92260   2.92994
 Alpha virt. eigenvalues --    2.94731   2.95140   2.96739   2.97042   2.99409
 Alpha virt. eigenvalues --    3.00067   3.00601   3.01154   3.02602   3.04083
 Alpha virt. eigenvalues --    3.05632   3.08415   3.08792   3.11056   3.32361
 Alpha virt. eigenvalues --    3.35515   3.38522   3.40277   3.41447   3.41975
 Alpha virt. eigenvalues --    3.42543   3.43879   3.45399   3.46653   3.56501
 Alpha virt. eigenvalues --    3.56560   3.58225   3.59016   3.59467   3.60049
 Alpha virt. eigenvalues --    3.61119   3.63288   3.63735   3.66772   3.69565
 Alpha virt. eigenvalues --    4.26791   4.32671   4.45244   4.48748   4.55036
 Alpha virt. eigenvalues --    4.57658   4.74545   4.77869   4.82238   4.85973
 Alpha virt. eigenvalues --    4.86772   4.90233
          Condensed to atoms (all electrons):
               1          2          3          4          5          6
     1  C    5.006442   0.353393  -0.046912  -0.013523  -0.031137   0.393896
     2  C    0.353393   4.965356   0.359051  -0.044968   0.394842  -0.039271
     3  C   -0.046912   0.359051   4.993007   0.355256  -0.032920  -0.003624
     4  C   -0.013523  -0.044968   0.355256   4.960093   0.004547  -0.000114
     5  H   -0.031137   0.394842  -0.032920   0.004547   0.567210  -0.004061
     6  H    0.393896  -0.039271  -0.003624  -0.000114  -0.004061   0.575154
     7  H    0.394832  -0.030677   0.004527  -0.000010  -0.002250  -0.027801
     8  H   -0.003475  -0.037887   0.393863  -0.037725  -0.004431   0.002333
     9  H    0.004389  -0.029959   0.395629  -0.031792  -0.002161  -0.000052
    10  H   -0.000029   0.003817  -0.031315   0.401334  -0.000112  -0.000010
    11  H   -0.000813  -0.003471  -0.037879   0.400218  -0.000046   0.000091
    12  H   -0.041602   0.395589  -0.041919  -0.003535  -0.029666   0.004927
    13  C    0.003754  -0.000306   0.003813  -0.045140   0.000009  -0.000040
    14  C   -0.002318  -0.001801  -0.002841  -0.044418   0.000004   0.001901
    15  C   -0.000196  -0.000002   0.000062  -0.002312  -0.000000   0.000006
    16  H    0.000632  -0.000013  -0.000160   0.003470  -0.000000  -0.000025
    17  H    0.000014   0.000002   0.000070  -0.006582  -0.000000  -0.000004
    18  C    0.000124   0.000039  -0.000792  -0.001521   0.000000   0.000001
    19  H   -0.002196   0.000101  -0.000031   0.003239  -0.000001   0.000820
    20  H    0.002136  -0.001271   0.002907  -0.006393   0.000008   0.000461
    21  C    0.000004  -0.000004   0.000041  -0.001374   0.000000  -0.000004
    22  H    0.000002   0.000000  -0.000000  -0.000026  -0.000000  -0.000000
    23  H    0.000004  -0.000002  -0.000026   0.001657   0.000000   0.000000
    24  H    0.000002   0.000001   0.000004   0.000006  -0.000000   0.000005
    25  H   -0.000014  -0.000004   0.000146   0.000754   0.000000   0.000011
    26  H   -0.000000   0.000000  -0.000000  -0.000006  -0.000000   0.000000
    27  H   -0.000002   0.000000   0.000001   0.000066  -0.000000  -0.000001
    28  N   -0.041440  -0.005582  -0.039126   0.225683   0.000004  -0.004238
    29  O    0.000447  -0.000017   0.000001  -0.000134   0.000000   0.000164
    30  H   -0.000026   0.000001  -0.000000   0.000007  -0.000000  -0.000004
    31  C    0.343226  -0.045425  -0.014593  -0.037504   0.004363  -0.039246
    32  H   -0.042707  -0.003930  -0.000891  -0.002767  -0.000043   0.004780
    33  H   -0.017253   0.002038   0.000050   0.002896  -0.000065  -0.002090
               7          8          9         10         11         12
     1  C    0.394832  -0.003475   0.004389  -0.000029  -0.000813  -0.041602
     2  C   -0.030677  -0.037887  -0.029959   0.003817  -0.003471   0.395589
     3  C    0.004527   0.393863   0.395629  -0.031315  -0.037879  -0.041919
     4  C   -0.000010  -0.037725  -0.031792   0.401334   0.400218  -0.003535
     5  H   -0.002250  -0.004431  -0.002161  -0.000112  -0.000046  -0.029666
     6  H   -0.027801   0.002333  -0.000052  -0.000010   0.000091   0.004927
     7  H    0.554493  -0.000053  -0.000118   0.000011  -0.000040  -0.004911
     8  H   -0.000053   0.568502  -0.027184  -0.003729   0.004511   0.004938
     9  H   -0.000118  -0.027184   0.546214  -0.002071  -0.003788  -0.004847
    10  H    0.000011  -0.003729  -0.002071   0.529746  -0.027109  -0.000031
    11  H   -0.000040   0.004511  -0.003788  -0.027109   0.539001   0.003920
    12  H   -0.004911   0.004938  -0.004847  -0.000031   0.003920   0.588779
    13  C   -0.000071  -0.000085  -0.000083  -0.003587  -0.003403  -0.000082
    14  C    0.000024   0.000670   0.000091  -0.005155   0.004290   0.000073
    15  C    0.000002  -0.000007   0.000003   0.002374  -0.000704   0.000001
    16  H   -0.000006   0.000003   0.000002  -0.000019   0.000083   0.000000
    17  H   -0.000003  -0.000003  -0.000007  -0.000320   0.004577  -0.000004
    18  C   -0.000002   0.000244  -0.000007   0.003295  -0.000072   0.000000
    19  H   -0.000033   0.000024   0.000001   0.000023  -0.000120   0.000003
    20  H    0.000039   0.001290   0.000014  -0.000377   0.000030  -0.000011
    21  C    0.000000  -0.000011   0.000001  -0.000935   0.000053  -0.000000
    22  H   -0.000000  -0.000000  -0.000000  -0.000023  -0.000035  -0.000000
    23  H   -0.000000   0.000010   0.000005   0.001152   0.000408   0.000000
    24  H   -0.000000  -0.000021   0.000000  -0.000061   0.000001   0.000000
    25  H   -0.000000   0.000407  -0.000020   0.001854  -0.000017   0.000000
    26  H   -0.000000   0.000000  -0.000000   0.000010  -0.000000   0.000000
    27  H   -0.000000   0.000000   0.000000  -0.000013   0.000003  -0.000000
    28  N    0.003503  -0.003811   0.003317  -0.035661  -0.040597  -0.000626
    29  O    0.000006   0.000000  -0.000000   0.000002   0.000002   0.000000
    30  H   -0.000001  -0.000000   0.000000  -0.000000  -0.000000  -0.000000
    31  C   -0.031935  -0.000119  -0.000014   0.003672  -0.002629  -0.002875
    32  H   -0.004034   0.000089  -0.000036  -0.000040   0.003470   0.004046
    33  H   -0.001307   0.000003   0.000007  -0.000133  -0.000013  -0.000003
              13         14         15         16         17         18
     1  C    0.003754  -0.002318  -0.000196   0.000632   0.000014   0.000124
     2  C   -0.000306  -0.001801  -0.000002  -0.000013   0.000002   0.000039
     3  C    0.003813  -0.002841   0.000062  -0.000160   0.000070  -0.000792
     4  C   -0.045140  -0.044418  -0.002312   0.003470  -0.006582  -0.001521
     5  H    0.000009   0.000004  -0.000000  -0.000000  -0.000000   0.000000
     6  H   -0.000040   0.001901   0.000006  -0.000025  -0.000004   0.000001
     7  H   -0.000071   0.000024   0.000002  -0.000006  -0.000003  -0.000002
     8  H   -0.000085   0.000670  -0.000007   0.000003  -0.000003   0.000244
     9  H   -0.000083   0.000091   0.000003   0.000002  -0.000007  -0.000007
    10  H   -0.003587  -0.005155   0.002374  -0.000019  -0.000320   0.003295
    11  H   -0.003403   0.004290  -0.000704   0.000083   0.004577  -0.000072
    12  H   -0.000082   0.000073   0.000001   0.000000  -0.000004   0.000000
    13  C    5.167433  -0.054453   0.348509   0.286409   0.387549  -0.012947
    14  C   -0.054453   5.200806  -0.012962   0.015400   0.003825   0.350288
    15  C    0.348509  -0.012962   4.993396  -0.026081  -0.034801  -0.048878
    16  H    0.286409   0.015400  -0.026081   0.514273  -0.016352  -0.002030
    17  H    0.387549   0.003825  -0.034801  -0.016352   0.569362  -0.000075
    18  C   -0.012947   0.350288  -0.048878  -0.002030  -0.000075   4.986090
    19  H    0.015100   0.276987  -0.001902  -0.015103  -0.000034  -0.024065
    20  H    0.003467   0.388726  -0.000056  -0.000031  -0.000143  -0.035593
    21  C   -0.046209  -0.046136   0.362013  -0.005563   0.004323   0.362292
    22  H   -0.032720   0.000057   0.393406  -0.002787  -0.002316   0.004686
    23  H   -0.038355  -0.000610   0.393035   0.003139  -0.003443  -0.004139
    24  H    0.000085  -0.033590   0.004689  -0.000042   0.000012   0.394451
    25  H   -0.000676  -0.038527  -0.004156   0.000114  -0.000033   0.392065
    26  H    0.004916   0.004909  -0.034604   0.000096  -0.000125  -0.034469
    27  H   -0.005380  -0.005047  -0.039179   0.004934   0.000147  -0.039310
    28  N    0.227806   0.212967  -0.040566  -0.033043  -0.039549  -0.040407
    29  O   -0.065482  -0.072316   0.000025   0.087220   0.000824   0.000304
    30  H    0.002992   0.003354   0.000023  -0.003774  -0.000075   0.000013
    31  C   -0.047261  -0.047844   0.003645   0.000804  -0.004833   0.003428
    32  H   -0.002459   0.004445   0.000276  -0.001510   0.004176  -0.000186
    33  H   -0.002657  -0.003452   0.000501  -0.002662  -0.000626   0.000585
              19         20         21         22         23         24
     1  C   -0.002196   0.002136   0.000004   0.000002   0.000004   0.000002
     2  C    0.000101  -0.001271  -0.000004   0.000000  -0.000002   0.000001
     3  C   -0.000031   0.002907   0.000041  -0.000000  -0.000026   0.000004
     4  C    0.003239  -0.006393  -0.001374  -0.000026   0.001657   0.000006
     5  H   -0.000001   0.000008   0.000000  -0.000000   0.000000  -0.000000
     6  H    0.000820   0.000461  -0.000004  -0.000000   0.000000   0.000005
     7  H   -0.000033   0.000039   0.000000  -0.000000  -0.000000  -0.000000
     8  H    0.000024   0.001290  -0.000011  -0.000000   0.000010  -0.000021
     9  H    0.000001   0.000014   0.000001  -0.000000   0.000005   0.000000
    10  H    0.000023  -0.000377  -0.000935  -0.000023   0.001152  -0.000061
    11  H   -0.000120   0.000030   0.000053  -0.000035   0.000408   0.000001
    12  H    0.000003  -0.000011  -0.000000  -0.000000   0.000000   0.000000
    13  C    0.015100   0.003467  -0.046209  -0.032720  -0.038355   0.000085
    14  C    0.276987   0.388726  -0.046136   0.000057  -0.000610  -0.033590
    15  C   -0.001902  -0.000056   0.362013   0.393406   0.393035   0.004689
    16  H   -0.015103  -0.000031  -0.005563  -0.002787   0.003139  -0.000042
    17  H   -0.000034  -0.000143   0.004323  -0.002316  -0.003443   0.000012
    18  C   -0.024065  -0.035593   0.362292   0.004686  -0.004139   0.394451
    19  H    0.510698  -0.016161  -0.005521  -0.000041   0.000110  -0.002672
    20  H   -0.016161   0.572129   0.004355   0.000012  -0.000036  -0.002409
    21  C   -0.005521   0.004355   4.999092  -0.029563  -0.042198  -0.029620
    22  H   -0.000041   0.000012  -0.029563   0.563340  -0.029550  -0.000135
    23  H    0.000110  -0.000036  -0.042198  -0.029550   0.595515  -0.000020
    24  H   -0.002672  -0.002409  -0.029620  -0.000135  -0.000020   0.563515
    25  H    0.003091  -0.003686  -0.042799  -0.000024   0.003557  -0.029450
    26  H    0.000096  -0.000128   0.387178  -0.003021  -0.003521  -0.002988
    27  H    0.004902   0.000162   0.360953  -0.003763   0.004797  -0.003844
    28  N   -0.032867  -0.038134  -0.005487   0.003507  -0.003578   0.003441
    29  O    0.093160   0.000922  -0.008153   0.000056  -0.000044   0.000061
    30  H   -0.004055  -0.000092   0.000076  -0.000004   0.000003  -0.000004
    31  C    0.001616  -0.004159  -0.000602  -0.000070  -0.000085  -0.000080
    32  H    0.000424  -0.000056   0.000005  -0.000009  -0.000004   0.000003
    33  H   -0.002584  -0.000641   0.000441  -0.000001  -0.000013  -0.000002
              25         26         27         28         29         30
     1  C   -0.000014  -0.000000  -0.000002  -0.041440   0.000447  -0.000026
     2  C   -0.000004   0.000000   0.000000  -0.005582  -0.000017   0.000001
     3  C    0.000146  -0.000000   0.000001  -0.039126   0.000001  -0.000000
     4  C    0.000754  -0.000006   0.000066   0.225683  -0.000134   0.000007
     5  H    0.000000  -0.000000  -0.000000   0.000004   0.000000  -0.000000
     6  H    0.000011   0.000000  -0.000001  -0.004238   0.000164  -0.000004
     7  H   -0.000000  -0.000000  -0.000000   0.003503   0.000006  -0.000001
     8  H    0.000407   0.000000   0.000000  -0.003811   0.000000  -0.000000
     9  H   -0.000020  -0.000000   0.000000   0.003317  -0.000000   0.000000
    10  H    0.001854   0.000010  -0.000013  -0.035661   0.000002  -0.000000
    11  H   -0.000017  -0.000000   0.000003  -0.040597   0.000002  -0.000000
    12  H    0.000000   0.000000  -0.000000  -0.000626   0.000000  -0.000000
    13  C   -0.000676   0.004916  -0.005380   0.227806  -0.065482   0.002992
    14  C   -0.038527   0.004909  -0.005047   0.212967  -0.072316   0.003354
    15  C   -0.004156  -0.034604  -0.039179  -0.040566   0.000025   0.000023
    16  H    0.000114   0.000096   0.004934  -0.033043   0.087220  -0.003774
    17  H   -0.000033  -0.000125   0.000147  -0.039549   0.000824  -0.000075
    18  C    0.392065  -0.034469  -0.039310  -0.040407   0.000304   0.000013
    19  H    0.003091   0.000096   0.004902  -0.032867   0.093160  -0.004055
    20  H   -0.003686  -0.000128   0.000162  -0.038134   0.000922  -0.000092
    21  C   -0.042799   0.387178   0.360953  -0.005487  -0.008153   0.000076
    22  H   -0.000024  -0.003021  -0.003763   0.003507   0.000056  -0.000004
    23  H    0.003557  -0.003521   0.004797  -0.003578  -0.000044   0.000003
    24  H   -0.029450  -0.002988  -0.003844   0.003441   0.000061  -0.000004
    25  H    0.599340  -0.003492   0.004886  -0.003576  -0.000048   0.000003
    26  H   -0.003492   0.593987  -0.025868   0.000016   0.000087  -0.000003
    27  H    0.004886  -0.025868   0.593395  -0.000855   0.023601  -0.000308
    28  N   -0.003576   0.000016  -0.000855   6.998569   0.002908  -0.000094
    29  O   -0.000048   0.000087   0.023601   0.002908   8.524551   0.236609
    30  H    0.000003  -0.000003  -0.000308  -0.000094   0.236609   0.547258
    31  C   -0.000085   0.000013   0.000399   0.231358  -0.058990   0.001859
    32  H    0.000005  -0.000000  -0.000004  -0.043520   0.000527  -0.000033
    33  H   -0.000014  -0.000004  -0.000872  -0.031735   0.094839  -0.002377
              31         32         33
     1  C    0.343226  -0.042707  -0.017253
     2  C   -0.045425  -0.003930   0.002038
     3  C   -0.014593  -0.000891   0.000050
     4  C   -0.037504  -0.002767   0.002896
     5  H    0.004363  -0.000043  -0.000065
     6  H   -0.039246   0.004780  -0.002090
     7  H   -0.031935  -0.004034  -0.001307
     8  H   -0.000119   0.000089   0.000003
     9  H   -0.000014  -0.000036   0.000007
    10  H    0.003672  -0.000040  -0.000133
    11  H   -0.002629   0.003470  -0.000013
    12  H   -0.002875   0.004046  -0.000003
    13  C   -0.047261  -0.002459  -0.002657
    14  C   -0.047844   0.004445  -0.003452
    15  C    0.003645   0.000276   0.000501
    16  H    0.000804  -0.001510  -0.002662
    17  H   -0.004833   0.004176  -0.000626
    18  C    0.003428  -0.000186   0.000585
    19  H    0.001616   0.000424  -0.002584
    20  H   -0.004159  -0.000056  -0.000641
    21  C   -0.000602   0.000005   0.000441
    22  H   -0.000070  -0.000009  -0.000001
    23  H   -0.000085  -0.000004  -0.000013
    24  H   -0.000080   0.000003  -0.000002
    25  H   -0.000085   0.000005  -0.000014
    26  H    0.000013  -0.000000  -0.000004
    27  H    0.000399  -0.000004  -0.000872
    28  N    0.231358  -0.043520  -0.031735
    29  O   -0.058990   0.000527   0.094839
    30  H    0.001859  -0.000033  -0.002377
    31  C    5.159906   0.392014   0.279642
    32  H    0.392014   0.570648  -0.017283
    33  H    0.279642  -0.017283   0.526657
 Mulliken charges:
               1
     1  C   -0.259653
     2  C   -0.229643
     3  C   -0.255402
     4  C   -0.079383
     5  H    0.135907
     6  H    0.136035
     7  H    0.145813
     8  H    0.141649
     9  H    0.152467
    10  H    0.163441
    11  H    0.160079
    12  H    0.127836
    13  C   -0.090446
    14  C   -0.097349
    15  C   -0.255559
    16  H    0.192621
    17  H    0.134446
    18  C   -0.253413
    19  H    0.196989
    20  H    0.132721
    21  C   -0.216649
    22  H    0.139018
    23  H    0.122231
    24  H    0.138663
    25  H    0.120388
    26  H    0.116920
    27  H    0.126200
    28  N   -0.428588
    29  O   -0.861134
    30  H    0.218652
    31  C   -0.087597
    32  H    0.134608
    33  H    0.178127
 Sum of Mulliken charges =  -0.00000
 Mulliken charges with hydrogens summed into heavy atoms:
               1
     1  C    0.022196
     2  C    0.034099
     3  C    0.038715
     4  C    0.244137
    13  C    0.236622
    14  C    0.232361
    15  C    0.005691
    18  C    0.005639
    21  C    0.026471
    28  N   -0.428588
    29  O   -0.642482
    31  C    0.225139
 APT charges:
               1
     1  C    0.078454
     2  C    0.131088
     3  C    0.080665
     4  C    0.289239
     5  H   -0.049019
     6  H   -0.032464
     7  H   -0.030613
     8  H   -0.026862
     9  H   -0.025203
    10  H    0.006989
    11  H   -0.013154
    12  H   -0.049706
    13  C    0.211792
    14  C    0.151665
    15  C    0.095585
    16  H    0.249080
    17  H   -0.038508
    18  C    0.113601
    19  H    0.278670
    20  H   -0.021330
    21  C    0.094193
    22  H   -0.038518
    23  H   -0.052498
    24  H   -0.038666
    25  H   -0.056937
    26  H   -0.059822
    27  H    0.026050
    28  N   -0.586027
    29  O   -1.145611
    30  H    0.040306
    31  C    0.205049
    32  H   -0.033915
    33  H    0.246427
 Sum of APT charges =   0.00000
 APT charges with hydrogens summed into heavy atoms:
               1
     1  C    0.015378
     2  C    0.032363
     3  C    0.028601
     4  C    0.283074
    13  C    0.422364
    14  C    0.409005
    15  C    0.004569
    18  C    0.017997
    21  C    0.060421
    28  N   -0.586027
    29  O   -1.105305
    31  C    0.417561
 Electronic spatial extent (au):  <R**2>=           2166.5212
 Charge=              0.0000 electrons
 Dipole moment (field-independent basis, Debye):
    X=             -5.1729    Y=             -6.4731    Z=             -1.2788  Tot=              8.3842
 Quadrupole moment (field-independent basis, Debye-Ang):
   XX=            -75.5499   YY=            -82.9971   ZZ=            -72.4091
   XY=             -7.6431   XZ=             -0.5388   YZ=             -0.6358
 Traceless Quadrupole moment (field-independent basis, Debye-Ang):
   XX=              1.4355   YY=             -6.0117   ZZ=              4.5762
   XY=             -7.6431   XZ=             -0.5388   YZ=             -0.6358
 Octapole moment (field-independent basis, Debye-Ang**2):
  XXX=            -17.4408  YYY=            -13.3743  ZZZ=             -2.1603  XYY=            -16.8983
  XXY=            -11.4242  XXZ=             -2.3431  XZZ=             -0.3548  YZZ=             -0.3542
  YYZ=             -2.0706  XYZ=             -1.0939
 Hexadecapole moment (field-independent basis, Debye-Ang**3):
 XXXX=          -1666.1438 YYYY=           -716.7699 ZZZZ=           -412.5683 XXXY=             -9.9611
 XXXZ=             -9.7186 YYYX=              3.7968 YYYZ=              7.8589 ZZZX=              2.7552
 ZZZY=              0.6282 XXYY=           -405.4778 XXZZ=           -342.6840 YYZZ=           -199.8706
 XXYZ=             -1.3014 YYXZ=              4.8654 ZZXY=              2.1512
 N-N= 8.338017173200D+02 E-N=-2.882590482482D+03  KE= 5.186402669809D+02
  Exact polarizability: 158.350   1.197 149.914   1.336   0.705 140.833
 Approx polarizability: 123.932   2.277 126.061   1.317   0.792 121.315
 D2PCM: PCM CHGder 2nd derivatives, FixD1E=F FixD2E=F DoIter=F DoCFld=F I1PDM=0
 Calling FoFJK, ICntrl=    100127 FMM=F ISym2X=0 I1Cent= 0 IOpClX= 0 NMat=1 NMatS=1 NMatT=0.
 Full mass-weighted force constant matrix:
 Low frequencies --- -208.7173 -152.3919  -33.8238  -30.0086   -0.0012   -0.0010
 Low frequencies ---   -0.0009   10.7866  110.8857
 ******    2 imaginary frequencies (negative Signs) ****** 
 Diagonal vibrational polarizability:
      185.2391367      65.0728704      74.9373102
 Harmonic frequencies (cm**-1), IR intensities (KM/Mole), Raman scattering
 activities (A**4/AMU), depolarization ratios for plane and unpolarized
 incident light, reduced masses (AMU), force constants (mDyne/A),
 and normal coordinates:
                      1                      2                      3
                      A                      A                      A
 Frequencies --   -208.0427              -151.8876               109.7638
 Red. masses --      1.0780                 1.1044                 4.2715
 Frc consts  --      0.0275                 0.0150                 0.0303
 IR Inten    --     76.8942                88.5214                29.7989
  Atom  AN      X      Y      Z        X      Y      Z        X      Y      Z
     1   6    -0.00   0.00  -0.00    -0.00  -0.00   0.00    -0.08  -0.04  -0.00
     2   6     0.00  -0.00   0.00     0.00  -0.00  -0.00    -0.06  -0.04  -0.09
     3   6     0.01   0.00   0.01     0.00  -0.00  -0.01    -0.06  -0.03  -0.02
     4   6     0.00   0.00   0.00     0.00   0.01  -0.00    -0.03  -0.02   0.04
     5   1     0.00  -0.00   0.00     0.00  -0.01  -0.00    -0.11  -0.05  -0.17
     6   1     0.00   0.01  -0.01     0.00  -0.01   0.00    -0.12  -0.09   0.01
     7   1    -0.00  -0.00  -0.01    -0.00  -0.00   0.01    -0.07  -0.03   0.01
     8   1     0.01   0.01   0.01    -0.00  -0.01  -0.01    -0.11   0.00  -0.00
     9   1     0.01  -0.00   0.01     0.01  -0.00  -0.01    -0.03  -0.04  -0.02
    10   1     0.00   0.00   0.00     0.01   0.01  -0.01    -0.01  -0.00   0.09
    11   1    -0.00  -0.00   0.00     0.01   0.01  -0.00     0.01  -0.06   0.03
    12   1     0.00  -0.01   0.00     0.00   0.00  -0.00     0.04  -0.03  -0.12
    13   6    -0.00  -0.01  -0.00     0.01   0.01   0.01    -0.08   0.01  -0.02
    14   6     0.01   0.01  -0.00    -0.00  -0.01   0.01    -0.04   0.01   0.02
    15   6     0.00  -0.01   0.00    -0.00  -0.00   0.00    -0.01   0.09   0.00
    16   1     0.02  -0.02  -0.06     0.03   0.01   0.07    -0.09   0.02  -0.05
    17   1    -0.00  -0.03  -0.00     0.01   0.03   0.00    -0.11  -0.06   0.00
    18   6    -0.00  -0.00   0.00     0.00  -0.01  -0.00     0.04   0.09   0.00
    19   1     0.06   0.02  -0.07    -0.00  -0.03   0.06    -0.06   0.02   0.03
    20   1     0.01   0.04   0.00    -0.00  -0.02   0.00    -0.03  -0.06   0.02
    21   6    -0.00  -0.00   0.00    -0.00  -0.00   0.00     0.00   0.20  -0.02
    22   1    -0.00  -0.01  -0.00     0.00  -0.01   0.00    -0.05   0.11  -0.03
    23   1    -0.00  -0.01   0.01     0.00  -0.01  -0.00     0.06   0.05   0.05
    24   1     0.00   0.00   0.00    -0.00  -0.01   0.00     0.04   0.12  -0.00
    25   1     0.00  -0.00   0.00    -0.00  -0.01  -0.01     0.13   0.06   0.00
    26   1     0.00   0.01   0.00     0.01   0.00   0.00     0.09   0.30  -0.01
    27   1    -0.01   0.00  -0.00    -0.02   0.00  -0.00    -0.15   0.25  -0.06
    28   7     0.00   0.00   0.00     0.01   0.01   0.00    -0.05  -0.00   0.02
    29   8    -0.04   0.02  -0.05    -0.07   0.02   0.01     0.32  -0.20   0.00
    30   1     0.37  -0.23   0.88     0.86  -0.18  -0.45     0.52  -0.27   0.04
    31   6     0.00   0.00  -0.00     0.00   0.00   0.00    -0.05  -0.01   0.05
    32   1    -0.00  -0.00  -0.00    -0.00  -0.00   0.00    -0.02   0.04   0.04
    33   1    -0.02   0.02  -0.01    -0.03   0.03  -0.01    -0.08  -0.01   0.07
                      4                      5                      6
                      A                      A                      A
 Frequencies --    132.7675               140.1559               168.6714
 Red. masses --      2.9740                 2.9069                 4.6369
 Frc consts  --      0.0309                 0.0336                 0.0777
 IR Inten    --      7.4182                 3.1854                28.6090
  Atom  AN      X      Y      Z        X      Y      Z        X      Y      Z
     1   6     0.01  -0.01   0.02     0.10   0.06   0.04    -0.02   0.06  -0.19
     2   6     0.05  -0.08   0.20    -0.01   0.11   0.11     0.02  -0.02   0.05
     3   6     0.11  -0.06   0.01    -0.08   0.03  -0.03     0.06   0.03   0.17
     4   6     0.01   0.04  -0.12    -0.08  -0.03  -0.06     0.01  -0.03   0.08
     5   1     0.18  -0.10   0.38     0.07   0.15   0.22     0.06   0.06   0.11
     6   1     0.08   0.11  -0.01     0.19   0.07   0.02    -0.02   0.25  -0.21
     7   1    -0.07  -0.08  -0.01     0.13   0.09   0.06    -0.05  -0.01  -0.35
     8   1     0.24  -0.15  -0.03    -0.05  -0.08  -0.05     0.12   0.16   0.17
     9   1     0.09  -0.05   0.00    -0.16   0.09  -0.08     0.06  -0.02   0.32
    10   1     0.06   0.04  -0.28    -0.12  -0.07  -0.08     0.03  -0.00   0.12
    11   1    -0.10   0.15  -0.10    -0.10   0.00  -0.05    -0.05  -0.13   0.09
    12   1    -0.17  -0.10   0.28    -0.14   0.16   0.16    -0.04  -0.19   0.07
    13   6     0.03   0.05  -0.02     0.01  -0.09  -0.03    -0.01  -0.01  -0.05
    14   6    -0.08   0.05  -0.05    -0.05  -0.10  -0.03    -0.01   0.05  -0.05
    15   6     0.02   0.04   0.04     0.11   0.04   0.04    -0.03  -0.03  -0.08
    16   1     0.03   0.05  -0.00    -0.05  -0.06  -0.08     0.01  -0.03  -0.00
    17   1     0.08   0.04  -0.04     0.04  -0.18  -0.04    -0.01   0.03  -0.05
    18   6    -0.15  -0.01   0.01     0.04  -0.00  -0.02     0.01   0.06  -0.05
    19   1    -0.02   0.03  -0.07    -0.13  -0.08   0.03    -0.02   0.06  -0.03
    20   1    -0.11   0.12  -0.08    -0.05  -0.20  -0.06    -0.00   0.04  -0.04
    21   6    -0.08  -0.03   0.09     0.05   0.19   0.05    -0.01   0.00  -0.09
    22   1     0.08   0.06   0.11     0.09   0.08   0.04    -0.05  -0.07  -0.10
    23   1     0.03   0.04  -0.02     0.23  -0.01   0.10    -0.07  -0.03  -0.05
    24   1    -0.21  -0.05   0.04    -0.04  -0.02   0.01     0.05   0.12  -0.07
    25   1    -0.20   0.01  -0.03     0.15  -0.04  -0.11     0.02   0.06   0.02
    26   1    -0.12  -0.06   0.12     0.17   0.34   0.10    -0.02  -0.01  -0.08
    27   1    -0.06  -0.04   0.14    -0.16   0.26   0.03     0.01   0.00  -0.12
    28   7    -0.01   0.04  -0.08    -0.01  -0.08  -0.05    -0.00   0.00  -0.05
    29   8     0.12  -0.04  -0.03    -0.10  -0.07   0.03    -0.02  -0.07   0.36
    30   1     0.14  -0.05  -0.02    -0.08  -0.07   0.02     0.09  -0.07   0.17
    31   6    -0.04   0.01  -0.07     0.04  -0.04  -0.06    -0.01  -0.03  -0.17
    32   1    -0.09  -0.01  -0.06    -0.02  -0.08  -0.05     0.03  -0.11  -0.18
    33   1    -0.06   0.03  -0.11     0.09  -0.06  -0.11    -0.04  -0.00  -0.19
                      7                      8                      9
                      A                      A                      A
 Frequencies --    218.3433               289.1894               298.6736
 Red. masses --      2.3763                 3.3453                 2.2845
 Frc consts  --      0.0667                 0.1648                 0.1201
 IR Inten    --      2.7777                46.2778                 0.7358
  Atom  AN      X      Y      Z        X      Y      Z        X      Y      Z
     1   6     0.05  -0.03   0.08    -0.03  -0.03  -0.01     0.12  -0.01   0.11
     2   6     0.02   0.00   0.03    -0.14   0.02   0.07     0.09   0.06  -0.04
     3   6     0.00  -0.04  -0.13    -0.15  -0.02  -0.07    -0.01  -0.01  -0.02
     4   6     0.03   0.01  -0.07    -0.07  -0.07   0.01     0.09  -0.10   0.11
     5   1     0.06  -0.05   0.08    -0.03   0.04   0.22     0.00   0.04  -0.16
     6   1     0.12  -0.10   0.08     0.05  -0.03  -0.02     0.23  -0.15   0.10
     7   1     0.04  -0.00   0.18     0.03   0.01   0.02     0.13   0.05   0.29
     8   1    -0.02  -0.19  -0.15    -0.18  -0.11  -0.07    -0.11  -0.05   0.00
     9   1    -0.01   0.01  -0.27    -0.17   0.02  -0.15    -0.04   0.04  -0.09
    10   1     0.03   0.02  -0.05    -0.13  -0.09   0.12     0.10  -0.03   0.36
    11   1     0.08   0.03  -0.08     0.03  -0.12  -0.01     0.22  -0.34   0.08
    12   1    -0.04   0.11   0.05    -0.31   0.07   0.13     0.21   0.17  -0.08
    13   6     0.01  -0.03  -0.01     0.03   0.02   0.06    -0.03   0.03  -0.05
    14   6    -0.03   0.06  -0.00     0.04   0.03  -0.05    -0.05   0.05  -0.02
    15   6    -0.11  -0.16   0.02     0.07   0.04  -0.00     0.00   0.08  -0.05
    16   1     0.09  -0.07   0.01    -0.01   0.03   0.16    -0.06   0.04  -0.05
    17   1     0.01   0.03  -0.01     0.10   0.10   0.02    -0.05   0.01  -0.04
    18   6     0.05   0.16   0.07     0.05   0.04  -0.00    -0.10   0.02   0.00
    19   1    -0.10   0.09  -0.00     0.05   0.05  -0.13    -0.04   0.05  -0.04
    20   1    -0.03  -0.03  -0.03     0.08   0.07   0.01    -0.07   0.06  -0.05
    21   6    -0.01   0.02  -0.04     0.09  -0.09   0.00    -0.09  -0.03   0.00
    22   1    -0.13  -0.39  -0.08     0.06   0.14   0.01     0.06   0.21   0.05
    23   1    -0.28  -0.14   0.20     0.10   0.05  -0.10     0.08   0.08  -0.19
    24   1     0.11   0.36   0.02     0.05   0.09  -0.01    -0.08   0.04  -0.01
    25   1     0.09   0.14   0.26     0.02   0.04   0.06    -0.14   0.03   0.05
    26   1    -0.01   0.03   0.01    -0.02  -0.23  -0.02    -0.14  -0.08   0.00
    27   1     0.01   0.03  -0.20     0.26  -0.15   0.05    -0.03  -0.06   0.06
    28   7     0.00   0.02  -0.02    -0.02  -0.07  -0.01    -0.00  -0.02  -0.03
    29   8    -0.01  -0.00   0.06     0.14   0.20   0.05    -0.01  -0.02   0.02
    30   1    -0.01  -0.00   0.05     0.23   0.17   0.07     0.03  -0.03   0.01
    31   6    -0.00   0.01   0.00    -0.06  -0.12  -0.08    -0.00  -0.04  -0.05
    32   1    -0.07   0.00   0.01    -0.10  -0.21  -0.07    -0.14  -0.12  -0.02
    33   1     0.00   0.01  -0.03    -0.11  -0.06  -0.16     0.02  -0.03  -0.16
                     10                     11                     12
                      A                      A                      A
 Frequencies --    313.1904               338.4755               391.9391
 Red. masses --      3.1684                 2.4617                 2.0738
 Frc consts  --      0.1831                 0.1662                 0.1877
 IR Inten    --     59.8673                13.1183                 3.9152
  Atom  AN      X      Y      Z        X      Y      Z        X      Y      Z
     1   6     0.05  -0.04   0.04    -0.03  -0.08   0.11     0.05   0.03  -0.03
     2   6     0.06  -0.03  -0.06    -0.05  -0.02  -0.06     0.08   0.00  -0.02
     3   6     0.02  -0.03   0.08    -0.01   0.05   0.07     0.02  -0.03   0.05
     4   6    -0.05  -0.05  -0.02    -0.08   0.05  -0.05    -0.08  -0.05  -0.09
     5   1    -0.04   0.01  -0.20    -0.16  -0.03  -0.21     0.02   0.06  -0.10
     6   1     0.03  -0.11   0.05     0.02  -0.28   0.12    -0.02   0.09  -0.02
     7   1     0.05  -0.02   0.09    -0.00   0.00   0.31     0.04  -0.00  -0.12
     8   1     0.06   0.08   0.08     0.06   0.23   0.08     0.10   0.03   0.04
     9   1     0.00  -0.06   0.19     0.04  -0.04   0.24    -0.06  -0.02   0.16
    10   1    -0.03  -0.05  -0.11    -0.08   0.02  -0.16    -0.06  -0.08  -0.28
    11   1    -0.15  -0.01  -0.00    -0.20   0.11  -0.02    -0.22   0.11  -0.06
    12   1     0.23  -0.04  -0.12     0.13   0.01  -0.13     0.18  -0.04  -0.05
    13   6    -0.03  -0.08  -0.04     0.03  -0.06  -0.08    -0.06   0.01   0.01
    14   6    -0.02  -0.02  -0.06     0.05   0.09  -0.11    -0.07  -0.06   0.01
    15   6    -0.04  -0.09   0.02     0.10  -0.01   0.04    -0.01   0.08  -0.04
    16   1    -0.00  -0.09  -0.06    -0.01  -0.04  -0.15    -0.10   0.02   0.04
    17   1    -0.02  -0.08  -0.04     0.08  -0.18  -0.09    -0.06   0.02   0.01
    18   6    -0.08  -0.07  -0.05     0.00   0.07  -0.01     0.04   0.09   0.10
    19   1     0.04  -0.04  -0.07     0.09   0.09  -0.19    -0.15  -0.04   0.02
    20   1    -0.02   0.08  -0.05     0.07   0.17  -0.07    -0.06  -0.11   0.00
    21   6    -0.07   0.11   0.01     0.08  -0.05   0.06    -0.02  -0.06  -0.01
    22   1    -0.05  -0.19  -0.01     0.12   0.03   0.07     0.01   0.24   0.03
    23   1    -0.07  -0.10   0.16     0.16  -0.02   0.02     0.08   0.08  -0.19
    24   1    -0.14  -0.17  -0.01    -0.07   0.11   0.01     0.12   0.36   0.03
    25   1    -0.07  -0.06  -0.18    -0.04   0.08   0.03     0.10   0.05   0.36
    26   1     0.08   0.32   0.07    -0.02  -0.17   0.07    -0.12  -0.19  -0.07
    27   1    -0.34   0.21  -0.04     0.22  -0.11   0.08     0.17  -0.12   0.00
    28   7    -0.02  -0.05  -0.04    -0.01   0.02  -0.08    -0.04  -0.08  -0.01
    29   8     0.11   0.25   0.07    -0.04  -0.06   0.06     0.00   0.03  -0.01
    30   1     0.15   0.25   0.02    -0.01  -0.06  -0.05     0.07   0.00   0.02
    31   6     0.05   0.01   0.05    -0.05   0.02   0.04     0.08   0.00   0.05
    32   1     0.05   0.13   0.05    -0.12   0.10   0.05     0.13   0.10   0.04
    33   1     0.09  -0.02   0.11    -0.06   0.02   0.06     0.13  -0.06   0.12
                     13                     14                     15
                      A                      A                      A
 Frequencies --    410.1608               452.6477               467.0551
 Red. masses --      2.0045                 2.3734                 3.0060
 Frc consts  --      0.1987                 0.2865                 0.3863
 IR Inten    --     11.6459                 2.1172                 3.0389
  Atom  AN      X      Y      Z        X      Y      Z        X      Y      Z
     1   6     0.03  -0.02   0.04     0.12  -0.09  -0.03     0.02  -0.07  -0.01
     2   6     0.01   0.02  -0.04     0.01  -0.02  -0.04    -0.06  -0.04   0.01
     3   6     0.04   0.06   0.07    -0.03  -0.03   0.00    -0.07  -0.02   0.07
     4   6    -0.02  -0.01  -0.04    -0.08   0.10  -0.03    -0.03   0.05   0.08
     5   1    -0.07   0.01  -0.16    -0.02   0.07  -0.06    -0.06   0.05   0.03
     6   1     0.15  -0.15   0.03     0.23  -0.19  -0.04    -0.00  -0.12   0.00
     7   1     0.05   0.04   0.20     0.14  -0.03   0.13     0.03  -0.05   0.04
     8   1     0.10   0.23   0.08    -0.02  -0.04  -0.00    -0.14  -0.05   0.08
     9   1     0.03  -0.00   0.26     0.00  -0.04  -0.03     0.00  -0.04   0.00
    10   1    -0.03  -0.02  -0.07    -0.10   0.00  -0.36    -0.04   0.04   0.07
    11   1    -0.08   0.01  -0.03    -0.21   0.41   0.00    -0.06   0.03   0.08
    12   1     0.16   0.02  -0.10     0.05  -0.02  -0.05    -0.07  -0.08   0.02
    13   6     0.07   0.13   0.10    -0.05  -0.04   0.06     0.18   0.00   0.04
    14   6    -0.05  -0.08  -0.01     0.06   0.12   0.13    -0.17  -0.01   0.03
    15   6    -0.06  -0.00   0.04    -0.01   0.02  -0.04     0.14  -0.10  -0.12
    16   1     0.10   0.10   0.30    -0.03  -0.04  -0.00     0.25  -0.04   0.21
    17   1     0.14   0.33   0.04    -0.12  -0.05   0.09     0.16   0.24   0.02
    18   6     0.03  -0.02  -0.02    -0.02   0.01  -0.01    -0.08   0.10  -0.07
    19   1    -0.12  -0.07   0.05     0.09   0.12   0.03    -0.30   0.01   0.21
    20   1    -0.02  -0.18  -0.00     0.07   0.16   0.17    -0.19  -0.26  -0.06
    21   6     0.04   0.02  -0.00    -0.04   0.02  -0.04    -0.04  -0.00  -0.08
    22   1    -0.09  -0.19  -0.04    -0.03   0.13  -0.02     0.18   0.01  -0.05
    23   1    -0.24   0.03   0.15     0.07   0.00  -0.10     0.17  -0.09  -0.22
    24   1    -0.01  -0.00  -0.01     0.06  -0.19  -0.01    -0.01   0.11  -0.10
    25   1     0.09  -0.04  -0.04    -0.15   0.06  -0.15    -0.07   0.09  -0.02
    26   1     0.04   0.02  -0.01    -0.02   0.04  -0.03    -0.04   0.05   0.15
    27   1     0.03   0.02  -0.02    -0.07   0.03  -0.04    -0.08   0.02  -0.16
    28   7    -0.02  -0.01  -0.03     0.02   0.01   0.12     0.04   0.03   0.00
    29   8     0.01  -0.02  -0.04    -0.01  -0.02   0.01     0.00   0.00  -0.03
    30   1    -0.03  -0.02   0.06    -0.02  -0.01  -0.02    -0.04   0.00   0.08
    31   6    -0.07  -0.06  -0.10     0.04  -0.08  -0.10     0.07   0.04   0.04
    32   1    -0.19  -0.22  -0.07     0.01  -0.27  -0.09     0.14   0.17   0.03
    33   1    -0.10  -0.01  -0.24    -0.02   0.00  -0.22     0.06   0.03   0.16
                     16                     17                     18
                      A                      A                      A
 Frequencies --    473.2190               503.7171               526.4217
 Red. masses --      2.8456                 2.9132                 2.4075
 Frc consts  --      0.3754                 0.4355                 0.3931
 IR Inten    --      0.8484                 4.8774                43.7122
  Atom  AN      X      Y      Z        X      Y      Z        X      Y      Z
     1   6     0.02   0.07   0.00     0.13  -0.12  -0.09     0.01   0.02  -0.00
     2   6     0.14  -0.02   0.00    -0.04  -0.05   0.01     0.01   0.03   0.01
     3   6    -0.03  -0.14   0.02    -0.12  -0.09   0.06    -0.02  -0.01  -0.02
     4   6    -0.04  -0.02   0.05    -0.07   0.02   0.09    -0.02  -0.12  -0.05
     5   1     0.02   0.02  -0.17     0.02   0.15   0.12     0.02   0.03   0.02
     6   1     0.06   0.14  -0.01     0.19  -0.23  -0.09    -0.17   0.16   0.02
     7   1    -0.13  -0.04  -0.02     0.11  -0.07   0.09     0.09   0.00  -0.24
     8   1    -0.11  -0.34   0.01    -0.21  -0.15   0.07     0.06   0.05  -0.02
     9   1    -0.10  -0.02  -0.21    -0.06  -0.08  -0.08    -0.10   0.00   0.08
    10   1     0.06   0.05  -0.01    -0.04   0.06   0.13    -0.08  -0.16  -0.05
    11   1    -0.07  -0.01   0.05    -0.09  -0.07   0.09     0.01  -0.06  -0.06
    12   1     0.31  -0.01  -0.06    -0.15  -0.11   0.05    -0.01   0.04   0.02
    13   6    -0.05  -0.06   0.11    -0.00   0.13  -0.07     0.05   0.08   0.08
    14   6    -0.06   0.03  -0.02     0.05  -0.03  -0.07     0.05   0.13  -0.06
    15   6     0.02  -0.01   0.07    -0.10   0.09   0.08    -0.03   0.01   0.01
    16   1    -0.04  -0.05   0.08    -0.04   0.15  -0.07     0.05   0.05   0.26
    17   1     0.00  -0.08   0.09     0.04   0.06  -0.09     0.09   0.27   0.04
    18   6     0.01   0.04  -0.15     0.03  -0.03   0.03    -0.07   0.07  -0.08
    19   1    -0.11   0.05   0.02     0.07  -0.05  -0.01     0.14   0.12  -0.24
    20   1     0.01  -0.11   0.03     0.02  -0.03  -0.11     0.07   0.34   0.02
    21   6     0.15  -0.02   0.00     0.01   0.01   0.05     0.00   0.05  -0.01
    22   1    -0.11  -0.01  -0.06    -0.08  -0.20   0.02    -0.05  -0.14  -0.06
    23   1     0.04  -0.04   0.15    -0.32   0.12   0.22    -0.16   0.03   0.11
    24   1    -0.13  -0.16  -0.08    -0.05   0.01   0.05    -0.12  -0.14  -0.03
    25   1    -0.01   0.06  -0.35     0.06  -0.04   0.03    -0.17   0.11  -0.26
    26   1    -0.00  -0.20   0.02    -0.03  -0.08  -0.09    -0.04   0.00   0.04
    27   1     0.35  -0.09   0.03     0.10  -0.03   0.12     0.05   0.03  -0.02
    28   7    -0.12   0.05   0.02     0.03   0.05  -0.07     0.01  -0.10   0.01
    29   8     0.00  -0.00  -0.00    -0.02  -0.03  -0.01    -0.04  -0.07  -0.01
    30   1     0.02  -0.01   0.02    -0.01  -0.03  -0.00    -0.02  -0.08  -0.03
    31   6    -0.03   0.13  -0.05     0.12   0.07  -0.03     0.08  -0.09   0.13
    32   1    -0.04   0.10  -0.05     0.25   0.26  -0.05     0.13   0.07   0.12
    33   1     0.03   0.09  -0.06     0.11   0.04   0.17     0.09  -0.13   0.21
                     19                     20                     21
                      A                      A                      A
 Frequencies --    573.9384               606.8717               701.8431
 Red. masses --      1.7115                 1.6888                 2.8902
 Frc consts  --      0.3322                 0.3665                 0.8388
 IR Inten    --     11.6095                39.6094                 3.0525
  Atom  AN      X      Y      Z        X      Y      Z        X      Y      Z
     1   6    -0.04   0.06   0.04     0.02  -0.01  -0.03    -0.03   0.05   0.00
     2   6     0.06   0.00   0.02     0.00  -0.01  -0.01     0.01   0.00  -0.01
     3   6    -0.07  -0.09   0.04     0.00  -0.01  -0.02    -0.04  -0.06  -0.00
     4   6    -0.05   0.01   0.03    -0.02  -0.04  -0.02    -0.05  -0.18  -0.09
     5   1    -0.14   0.02  -0.25     0.10   0.01   0.12     0.04   0.01   0.05
     6   1    -0.11   0.26   0.03     0.14  -0.18  -0.03     0.09  -0.08  -0.01
     7   1    -0.09  -0.04  -0.17    -0.05   0.02   0.22    -0.14   0.05   0.21
     8   1    -0.16  -0.33   0.03     0.08   0.11  -0.02     0.12   0.15  -0.01
     9   1    -0.12   0.03  -0.24    -0.02  -0.05   0.13    -0.18  -0.10   0.31
    10   1    -0.03  -0.01  -0.12     0.04   0.03   0.11    -0.03  -0.16  -0.02
    11   1    -0.16   0.10   0.05     0.07  -0.14  -0.04     0.01  -0.21  -0.10
    12   1     0.34   0.02  -0.08    -0.15  -0.03   0.04    -0.07   0.01   0.02
    13   6     0.08   0.06  -0.04    -0.02  -0.03   0.13     0.08   0.05  -0.13
    14   6     0.07   0.01  -0.03     0.06   0.02  -0.05     0.02   0.07   0.24
    15   6     0.03  -0.02  -0.03     0.01  -0.04  -0.02     0.05  -0.00  -0.04
    16   1     0.10   0.03   0.07     0.06  -0.08   0.27     0.04   0.06  -0.13
    17   1     0.10   0.17  -0.06     0.06   0.21   0.07     0.05  -0.01  -0.11
    18   6     0.02  -0.05   0.07     0.02  -0.04   0.03     0.03  -0.01   0.07
    19   1     0.15  -0.01  -0.09     0.18  -0.02  -0.17    -0.04   0.10   0.18
    20   1     0.03   0.14  -0.04     0.11   0.22   0.06    -0.00  -0.02   0.20
    21   6    -0.04  -0.00   0.00    -0.03  -0.01  -0.01     0.00   0.01  -0.00
    22   1     0.10  -0.03   0.04    -0.02   0.25   0.05     0.13  -0.24  -0.04
    23   1    -0.00  -0.00  -0.08     0.19  -0.05  -0.21    -0.11   0.02   0.08
    24   1     0.08   0.09   0.03     0.06   0.14  -0.01     0.15  -0.36   0.08
    25   1     0.02  -0.06   0.20     0.04  -0.06   0.20    -0.10   0.05  -0.19
    26   1     0.10   0.18   0.01     0.15   0.22   0.03    -0.04  -0.05  -0.02
    27   1    -0.24   0.07  -0.03    -0.28   0.09  -0.07     0.09  -0.02   0.01
    28   7     0.02   0.01  -0.02    -0.08   0.01  -0.01    -0.02  -0.01  -0.02
    29   8    -0.01  -0.02   0.00    -0.01  -0.03  -0.01     0.00   0.01  -0.00
    30   1    -0.04  -0.01  -0.00    -0.04  -0.02  -0.02     0.01   0.00   0.00
    31   6    -0.05  -0.01  -0.01    -0.01   0.12  -0.05    -0.05   0.13  -0.05
    32   1    -0.14  -0.12   0.01     0.06   0.21  -0.06    -0.02   0.18  -0.06
    33   1    -0.06   0.03  -0.13     0.03   0.06   0.06     0.02   0.07   0.01
                     22                     23                     24
                      A                      A                      A
 Frequencies --    820.2097               830.8365               851.5131
 Red. masses --      1.5966                 1.5527                 2.5469
 Frc consts  --      0.6328                 0.6315                 1.0880
 IR Inten    --      2.8460                 0.4271                 1.1650
  Atom  AN      X      Y      Z        X      Y      Z        X      Y      Z
     1   6    -0.08   0.08  -0.04     0.04   0.00   0.01    -0.01  -0.11  -0.07
     2   6    -0.03   0.04  -0.04     0.03  -0.01  -0.03     0.16   0.03   0.02
     3   6     0.06  -0.02   0.04    -0.03  -0.04  -0.04     0.05   0.15  -0.01
     4   6     0.07  -0.06   0.05    -0.03   0.01   0.00    -0.06   0.05   0.04
     5   1     0.07  -0.01   0.09     0.11   0.02   0.08     0.23   0.01   0.10
     6   1     0.13  -0.33  -0.04    -0.03   0.07   0.02     0.05  -0.20  -0.08
     7   1    -0.03   0.25   0.41    -0.00  -0.05  -0.07    -0.06  -0.12   0.05
     8   1    -0.15  -0.22   0.06     0.08   0.21  -0.03    -0.08  -0.18  -0.03
     9   1     0.01   0.10  -0.22    -0.02  -0.13   0.22    -0.07   0.34  -0.35
    10   1     0.06  -0.16  -0.37     0.01   0.05   0.06    -0.14   0.01   0.12
    11   1    -0.21   0.26   0.11     0.07   0.02  -0.02    -0.10  -0.04   0.05
    12   1    -0.17  -0.10   0.01    -0.10   0.06   0.02     0.07  -0.09   0.05
    13   6     0.02   0.01   0.01     0.03   0.04  -0.01    -0.02   0.03  -0.05
    14   6     0.01  -0.02  -0.05    -0.04  -0.03  -0.02    -0.05   0.02   0.05
    15   6     0.02   0.02  -0.01     0.09   0.03  -0.03     0.06  -0.02  -0.09
    16   1    -0.05   0.04  -0.03    -0.09   0.10  -0.17    -0.08   0.04   0.07
    17   1    -0.03  -0.08   0.04    -0.08  -0.22   0.07    -0.04   0.14  -0.05
    18   6    -0.03   0.01  -0.03    -0.06  -0.04  -0.05    -0.02  -0.03   0.07
    19   1     0.04  -0.03  -0.06     0.14  -0.08  -0.09     0.04   0.01  -0.10
    20   1     0.04   0.01  -0.01     0.03   0.22   0.13    -0.04   0.19   0.10
    21   6    -0.03   0.01  -0.01     0.02  -0.01  -0.02     0.10  -0.00   0.02
    22   1     0.03  -0.14  -0.05     0.04  -0.32  -0.19     0.02  -0.19  -0.19
    23   1    -0.10   0.04   0.10    -0.20   0.07   0.22    -0.07  -0.01   0.04
    24   1    -0.01   0.13  -0.05     0.04   0.35  -0.15    -0.06  -0.08   0.10
    25   1    -0.01  -0.00   0.07     0.06  -0.10   0.33    -0.03  -0.03   0.04
    26   1    -0.06  -0.02   0.02     0.04   0.03   0.07     0.14   0.06   0.07
    27   1     0.00  -0.01   0.04    -0.06   0.00   0.11     0.03   0.02   0.03
    28   7     0.04  -0.07   0.06    -0.05   0.03   0.10    -0.09  -0.04  -0.02
    29   8    -0.00  -0.00   0.00    -0.00  -0.00   0.01     0.00   0.00  -0.00
    30   1     0.01  -0.00  -0.01     0.00   0.00  -0.03     0.01   0.00  -0.01
    31   6    -0.03   0.03  -0.02     0.00   0.01   0.02    -0.08  -0.06   0.02
    32   1     0.12   0.05  -0.05    -0.07  -0.17   0.03     0.09   0.22  -0.01
    33   1     0.02  -0.03   0.06    -0.00   0.05  -0.11    -0.14  -0.10   0.26
                     25                     26                     27
                      A                      A                      A
 Frequencies --    873.3248               880.2758               892.3348
 Red. masses --      1.9655                 1.9178                 1.5978
 Frc consts  --      0.8832                 0.8756                 0.7496
 IR Inten    --      5.1490                 9.6916                 1.6086
  Atom  AN      X      Y      Z        X      Y      Z        X      Y      Z
     1   6     0.04   0.05   0.01     0.01  -0.05  -0.02    -0.01   0.02   0.04
     2   6    -0.02   0.02  -0.08     0.15   0.02  -0.07     0.03  -0.06  -0.03
     3   6    -0.01  -0.08   0.01    -0.03   0.03  -0.02     0.00   0.02  -0.04
     4   6     0.04  -0.01   0.03    -0.05  -0.04   0.04    -0.04   0.04   0.05
     5   1     0.16   0.07   0.18     0.42   0.05   0.30     0.13  -0.13   0.09
     6   1    -0.11   0.01   0.04    -0.15  -0.06   0.01    -0.09   0.03   0.05
     7   1     0.12   0.08  -0.06    -0.09  -0.14  -0.10    -0.12  -0.06   0.01
     8   1    -0.10   0.13   0.06    -0.15   0.16   0.02    -0.04   0.10  -0.02
     9   1     0.06  -0.17   0.14    -0.14   0.06   0.07     0.09  -0.04  -0.01
    10   1     0.16   0.03  -0.21    -0.04  -0.06  -0.10    -0.11  -0.00   0.06
    11   1    -0.10   0.13   0.07    -0.14   0.07   0.06    -0.04   0.03   0.05
    12   1    -0.31   0.05   0.02    -0.27   0.03   0.08    -0.12  -0.01   0.02
    13   6    -0.07   0.04  -0.05     0.03   0.02  -0.03     0.01  -0.05  -0.02
    14   6    -0.04   0.02  -0.05     0.07  -0.01  -0.02     0.01  -0.06  -0.02
    15   6    -0.01  -0.06  -0.10    -0.02  -0.02   0.08    -0.00   0.00  -0.05
    16   1     0.01   0.00   0.04     0.04   0.02  -0.03     0.11  -0.12   0.20
    17   1    -0.14   0.23  -0.04     0.06  -0.02  -0.04    -0.01   0.29  -0.04
    18   6    -0.01  -0.01   0.10     0.05   0.05  -0.08    -0.01   0.01   0.06
    19   1    -0.10   0.04   0.02    -0.09   0.03   0.11     0.15  -0.11  -0.12
    20   1    -0.09  -0.04  -0.12     0.12  -0.30  -0.03    -0.03   0.23   0.01
    21   6     0.14  -0.02   0.07    -0.09  -0.03   0.02    -0.05   0.11   0.00
    22   1    -0.06   0.04  -0.12     0.12   0.12   0.28     0.03  -0.05  -0.04
    23   1     0.03  -0.06  -0.18     0.08  -0.01  -0.10     0.11  -0.06   0.12
    24   1    -0.28  -0.16   0.22     0.07   0.02  -0.09    -0.05  -0.09   0.08
    25   1    -0.08   0.03  -0.10    -0.01   0.07  -0.09     0.18  -0.05  -0.13
    26   1     0.27   0.14   0.10    -0.07   0.01   0.04    -0.35  -0.28  -0.10
    27   1    -0.02   0.05  -0.05    -0.12  -0.01  -0.06     0.39  -0.05   0.07
    28   7    -0.01   0.03   0.01     0.00   0.03   0.01     0.02  -0.05   0.01
    29   8    -0.00  -0.00   0.00     0.00   0.00  -0.00     0.00  -0.00   0.00
    30   1    -0.01  -0.00   0.02    -0.01   0.00   0.02    -0.01   0.00   0.00
    31   6     0.01  -0.01   0.05    -0.06   0.00   0.06     0.02   0.07  -0.02
    32   1    -0.17  -0.17   0.08    -0.19  -0.13   0.08    -0.12  -0.15   0.01
    33   1     0.03   0.03  -0.14    -0.10   0.06  -0.07     0.11   0.06  -0.19
                     28                     29                     30
                      A                      A                      A
 Frequencies --    919.3749               939.8419               948.8370
 Red. masses --      2.3267                 2.0223                 2.2456
 Frc consts  --      1.1587                 1.0525                 1.1911
 IR Inten    --     46.9035                 0.7956                12.9817
  Atom  AN      X      Y      Z        X      Y      Z        X      Y      Z
     1   6    -0.04  -0.05   0.05    -0.03   0.03  -0.03    -0.01   0.13   0.06
     2   6     0.04  -0.06   0.02     0.00  -0.05   0.06    -0.02  -0.11  -0.05
     3   6    -0.04   0.10  -0.03    -0.01   0.02  -0.04     0.08   0.02  -0.04
     4   6    -0.03  -0.07   0.01    -0.05   0.01  -0.02    -0.12   0.06   0.07
     5   1     0.04  -0.17   0.01    -0.13  -0.11  -0.13     0.08  -0.40   0.06
     6   1    -0.11   0.09   0.05     0.19  -0.03  -0.06    -0.04  -0.01   0.08
     7   1    -0.27  -0.24  -0.04    -0.11   0.03   0.14     0.05   0.20   0.12
     8   1    -0.09   0.11  -0.02     0.20   0.00  -0.08     0.00  -0.03  -0.04
     9   1    -0.09   0.11   0.00    -0.03   0.00   0.06     0.28  -0.04  -0.17
    10   1    -0.25  -0.25  -0.02    -0.18  -0.04   0.20    -0.18   0.04   0.19
    11   1    -0.04   0.05   0.01     0.19  -0.03  -0.07    -0.15  -0.10   0.07
    12   1     0.05   0.03   0.02     0.21  -0.09  -0.02    -0.14  -0.18  -0.01
    13   6    -0.00  -0.02   0.10    -0.07   0.07  -0.05     0.04   0.02  -0.03
    14   6    -0.02   0.03  -0.06     0.10  -0.06  -0.06    -0.02   0.05   0.03
    15   6    -0.02   0.06  -0.03     0.02  -0.06  -0.07    -0.01   0.03   0.05
    16   1    -0.06   0.03  -0.12    -0.06   0.06  -0.01    -0.05   0.05   0.01
    17   1    -0.04  -0.27   0.14    -0.24   0.17   0.02     0.15  -0.07  -0.07
    18   6    -0.03  -0.01   0.06    -0.01   0.09  -0.04     0.03   0.00  -0.02
    19   1    -0.13   0.06   0.07    -0.03  -0.03   0.06    -0.12   0.09  -0.02
    20   1    -0.13  -0.09  -0.23     0.22  -0.31   0.03     0.03  -0.07   0.06
    21   6     0.06  -0.03  -0.03    -0.02  -0.02   0.13     0.01  -0.07  -0.02
    22   1    -0.16   0.00  -0.19     0.12  -0.08   0.03     0.04   0.01   0.09
    23   1    -0.21   0.11  -0.03    -0.05  -0.03  -0.14    -0.12   0.09  -0.06
    24   1    -0.09  -0.05   0.08    -0.23   0.06   0.04     0.11  -0.06  -0.04
    25   1    -0.20   0.04   0.04    -0.06   0.11  -0.11    -0.14   0.05   0.01
    26   1     0.21   0.14  -0.08    -0.02   0.03   0.38     0.20   0.15  -0.04
    27   1    -0.13   0.03  -0.03    -0.07   0.01   0.03    -0.23   0.02  -0.05
    28   7     0.17  -0.04   0.01     0.02  -0.02   0.10    -0.08  -0.06  -0.04
    29   8     0.00  -0.00   0.00     0.00  -0.00  -0.00    -0.00  -0.00   0.00
    30   1     0.00  -0.00   0.00    -0.00  -0.00   0.01     0.01  -0.01   0.01
    31   6     0.02   0.12  -0.06     0.02   0.02  -0.02     0.11  -0.03  -0.01
    32   1    -0.03  -0.06  -0.05     0.17  -0.10  -0.05    -0.03  -0.09   0.02
    33   1     0.06   0.13  -0.13     0.03   0.02  -0.02     0.27  -0.09  -0.16
                     31                     32                     33
                      A                      A                      A
 Frequencies --    979.1080               990.5655              1030.9770
 Red. masses --      1.5374                 1.4101                 1.6186
 Frc consts  --      0.8684                 0.8152                 1.0137
 IR Inten    --     21.5999                23.0304                 4.7391
  Atom  AN      X      Y      Z        X      Y      Z        X      Y      Z
     1   6    -0.03   0.02  -0.04     0.02  -0.01   0.03     0.06  -0.06   0.02
     2   6     0.03   0.01   0.01    -0.00  -0.01   0.02    -0.08  -0.01  -0.01
     3   6    -0.01  -0.01   0.02    -0.01  -0.01  -0.07     0.04   0.06   0.04
     4   6    -0.03   0.01  -0.04     0.03   0.02   0.08     0.03  -0.06  -0.02
     5   1     0.02   0.10   0.00    -0.04  -0.14  -0.05    -0.09   0.04  -0.02
     6   1    -0.01  -0.23  -0.02     0.24   0.26  -0.04    -0.16   0.09   0.05
     7   1    -0.01   0.11   0.19    -0.11  -0.12  -0.05     0.10  -0.10  -0.20
     8   1     0.16  -0.12  -0.03    -0.08   0.28  -0.01    -0.11  -0.15   0.04
     9   1    -0.14   0.06   0.02     0.14  -0.16   0.13     0.11   0.12  -0.24
    10   1    -0.04   0.05   0.17     0.01  -0.05  -0.15     0.02  -0.08  -0.09
    11   1     0.16  -0.09  -0.08    -0.07   0.22   0.11    -0.15  -0.07   0.02
    12   1     0.04  -0.20   0.00     0.05   0.35   0.00    -0.05  -0.04  -0.02
    13   6     0.10   0.02  -0.01     0.05   0.03  -0.03    -0.04   0.07   0.03
    14   6    -0.07  -0.02  -0.06    -0.04  -0.02  -0.03    -0.03  -0.04   0.03
    15   6    -0.05  -0.02   0.03    -0.02  -0.01   0.02     0.03  -0.05  -0.00
    16   1     0.05   0.06  -0.19    -0.06   0.07  -0.04    -0.14   0.13  -0.12
    17   1     0.03  -0.29   0.05     0.04  -0.13  -0.00    -0.10  -0.16   0.08
    18   6     0.01   0.01   0.06     0.03   0.02   0.02     0.04   0.04  -0.03
    19   1     0.06  -0.06  -0.14     0.01  -0.03  -0.10     0.13  -0.08  -0.13
    20   1    -0.06   0.26   0.02     0.01   0.10   0.06    -0.02   0.28   0.12
    21   6     0.02   0.01  -0.04    -0.01  -0.01  -0.01    -0.03  -0.02   0.03
    22   1     0.02   0.18   0.16     0.09   0.03   0.14     0.13  -0.04   0.10
    23   1    -0.03   0.03  -0.26    -0.07   0.04  -0.16    -0.11   0.03  -0.18
    24   1    -0.18  -0.14   0.14    -0.07  -0.11   0.08     0.12  -0.09  -0.04
    25   1     0.16  -0.03  -0.20     0.08   0.01  -0.15     0.26  -0.03  -0.18
    26   1     0.04   0.01  -0.15     0.03   0.02  -0.04    -0.07   0.01   0.36
    27   1     0.08   0.01  -0.28    -0.00   0.01  -0.18    -0.01  -0.00  -0.17
    28   7     0.00   0.03   0.08    -0.04  -0.05   0.04    -0.02  -0.01  -0.02
    29   8    -0.00  -0.00   0.01    -0.00   0.00   0.00    -0.00  -0.00   0.00
    30   1     0.00   0.00  -0.02     0.01  -0.00  -0.01     0.01  -0.00  -0.02
    31   6     0.02  -0.02   0.04    -0.05  -0.01  -0.06     0.02   0.09  -0.01
    32   1     0.03  -0.21   0.04     0.25   0.28  -0.11    -0.21  -0.05   0.03
    33   1    -0.02   0.04  -0.07    -0.06  -0.10   0.24     0.08   0.09  -0.14
                     34                     35                     36
                      A                      A                      A
 Frequencies --   1034.5007              1058.7159              1072.5374
 Red. masses --      1.9338                 1.7635                 1.8174
 Frc consts  --      1.2193                 1.1646                 1.2317
 IR Inten    --     11.3660                 8.7205                33.3881
  Atom  AN      X      Y      Z        X      Y      Z        X      Y      Z
     1   6    -0.05  -0.01   0.03    -0.02   0.02   0.02     0.07   0.06  -0.02
     2   6     0.01  -0.04   0.03     0.02   0.01  -0.03    -0.02  -0.06  -0.02
     3   6    -0.03   0.07  -0.01    -0.00  -0.03   0.01     0.04   0.02  -0.03
     4   6     0.03  -0.08   0.00    -0.02   0.02  -0.00    -0.10  -0.09   0.02
     5   1    -0.02  -0.31  -0.03     0.09  -0.05   0.06     0.01  -0.40  -0.02
     6   1    -0.02   0.00   0.03    -0.01   0.03   0.02     0.25   0.15  -0.06
     7   1    -0.13  -0.07   0.06     0.01   0.03  -0.02     0.44   0.29  -0.08
     8   1    -0.15   0.07   0.02    -0.09   0.02   0.04     0.02  -0.02  -0.03
     9   1    -0.24   0.18   0.00     0.03  -0.04  -0.02     0.02   0.02  -0.03
    10   1     0.08  -0.09  -0.19     0.05   0.08   0.03    -0.17  -0.14   0.04
    11   1    -0.09   0.10   0.03    -0.11  -0.11   0.01    -0.17  -0.06   0.04
    12   1     0.05   0.01   0.01    -0.09   0.06   0.01    -0.01  -0.08  -0.02
    13   6    -0.00   0.03  -0.09     0.08  -0.03   0.06    -0.02   0.02   0.04
    14   6    -0.04   0.01   0.06     0.09  -0.08   0.08    -0.00   0.02  -0.02
    15   6    -0.09  -0.04   0.05    -0.07   0.02  -0.07     0.02  -0.04  -0.01
    16   1     0.18  -0.05  -0.01     0.02   0.01  -0.11     0.04   0.03  -0.08
    17   1    -0.03   0.22  -0.10     0.22  -0.34   0.02    -0.12  -0.06   0.09
    18   6    -0.04  -0.04  -0.09    -0.07   0.05  -0.01    -0.01  -0.04   0.02
    19   1     0.15  -0.06   0.06     0.19  -0.12   0.05     0.05  -0.01   0.12
    20   1    -0.03   0.19   0.13     0.12  -0.02   0.13    -0.10  -0.00  -0.15
    21   6     0.09   0.01   0.03     0.03   0.03   0.04    -0.01   0.04  -0.02
    22   1    -0.11   0.26   0.11    -0.33   0.19  -0.29     0.01   0.03   0.01
    23   1     0.24  -0.11  -0.10    -0.22   0.10  -0.28     0.12  -0.08   0.03
    24   1    -0.08   0.30  -0.12    -0.24   0.13   0.04    -0.00   0.04   0.01
    25   1     0.17  -0.12   0.19     0.02   0.02   0.01     0.12  -0.08   0.02
    26   1     0.09  -0.00   0.01    -0.09  -0.02   0.35    -0.10  -0.08  -0.03
    27   1     0.07   0.02   0.03     0.08   0.03  -0.05     0.12  -0.01  -0.02
    28   7    -0.00   0.06   0.03     0.00   0.02  -0.08     0.07   0.11   0.00
    29   8    -0.00   0.00   0.00    -0.00   0.00   0.00     0.00  -0.00  -0.00
    30   1    -0.01   0.00  -0.00    -0.00   0.00  -0.01    -0.01   0.00  -0.00
    31   6     0.10  -0.02  -0.04    -0.02  -0.05  -0.01    -0.09  -0.04   0.03
    32   1     0.14  -0.04  -0.05     0.00   0.12  -0.02     0.03   0.14   0.01
    33   1     0.13  -0.03  -0.06    -0.03  -0.06   0.07    -0.29   0.06   0.18
                     37                     38                     39
                      A                      A                      A
 Frequencies --   1075.5291              1094.2256              1113.7529
 Red. masses --      1.8501                 1.6847                 2.4669
 Frc consts  --      1.2609                 1.1884                 1.8029
 IR Inten    --      4.7847                 8.6322                16.8253
  Atom  AN      X      Y      Z        X      Y      Z        X      Y      Z
     1   6    -0.08   0.05   0.03    -0.02   0.01  -0.02     0.04  -0.04  -0.02
     2   6     0.07  -0.03  -0.00     0.02   0.05  -0.01    -0.04  -0.00   0.02
     3   6    -0.08  -0.01   0.01     0.03  -0.07  -0.03     0.03   0.04  -0.02
     4   6     0.03   0.04  -0.03    -0.06   0.03   0.03     0.01  -0.06   0.01
     5   1     0.13  -0.24   0.05     0.02   0.31   0.02    -0.09  -0.12  -0.06
     6   1    -0.01  -0.08   0.03    -0.02  -0.07  -0.01     0.03   0.02  -0.02
     7   1    -0.11   0.06   0.17    -0.09   0.00   0.10     0.15   0.01  -0.10
     8   1    -0.16   0.14   0.05     0.23  -0.04  -0.06     0.04  -0.03  -0.03
     9   1    -0.29   0.06   0.16     0.29  -0.23   0.03    -0.11   0.13  -0.02
    10   1     0.19   0.18  -0.01    -0.30  -0.13   0.15     0.10  -0.02  -0.11
    11   1     0.04  -0.01  -0.03     0.03   0.02   0.02    -0.01   0.10   0.02
    12   1    -0.03  -0.02   0.03    -0.00   0.10   0.00     0.06  -0.04  -0.01
    13   6    -0.06   0.03   0.07    -0.01  -0.00  -0.03     0.13  -0.10  -0.03
    14   6    -0.04   0.04  -0.03    -0.08   0.04   0.03    -0.05   0.07  -0.09
    15   6     0.05  -0.02  -0.04    -0.06  -0.01   0.01    -0.07   0.07  -0.10
    16   1    -0.11   0.06  -0.05     0.02  -0.02   0.02     0.22  -0.15   0.01
    17   1    -0.11  -0.09   0.10    -0.01   0.10  -0.04     0.15  -0.04  -0.04
    18   6     0.08  -0.02   0.01     0.03  -0.03  -0.07     0.11  -0.04  -0.00
    19   1    -0.03   0.04  -0.02     0.01   0.02  -0.01    -0.18   0.12  -0.04
    20   1    -0.17   0.10  -0.18    -0.19   0.22  -0.08     0.07  -0.15   0.00
    21   6    -0.06  -0.00   0.03     0.03  -0.01   0.07    -0.05   0.00   0.12
    22   1     0.03  -0.11  -0.09    -0.14   0.16  -0.03    -0.28   0.07  -0.32
    23   1    -0.07   0.01   0.01    -0.01  -0.00  -0.11    -0.18   0.09  -0.09
    24   1     0.34  -0.19  -0.06     0.32   0.05  -0.18     0.26  -0.12  -0.04
    25   1     0.22  -0.06  -0.14     0.23  -0.10   0.03     0.10  -0.03  -0.06
    26   1    -0.14  -0.04   0.30     0.01   0.01   0.30    -0.08  -0.03   0.13
    27   1    -0.01  -0.02   0.03    -0.03   0.00   0.11    -0.09  -0.02   0.43
    28   7     0.02   0.05  -0.06     0.12  -0.05  -0.01    -0.11   0.04   0.08
    29   8    -0.00  -0.00  -0.00    -0.00   0.00  -0.00     0.00  -0.00   0.00
    30   1     0.01  -0.00  -0.00    -0.00   0.00  -0.00    -0.00  -0.00   0.00
    31   6     0.07  -0.09  -0.03    -0.04   0.00   0.01     0.00   0.03   0.03
    32   1     0.21   0.03  -0.06     0.00   0.05  -0.00    -0.02  -0.07   0.03
    33   1     0.05  -0.11   0.04    -0.08   0.00   0.06    -0.00   0.06  -0.04
                     40                     41                     42
                      A                      A                      A
 Frequencies --   1120.1380              1189.3056              1194.8427
 Red. masses --      2.4141                 1.6977                 1.3259
 Frc consts  --      1.7846                 1.4148                 1.1153
 IR Inten    --     19.4361                 0.6132                 4.3062
  Atom  AN      X      Y      Z        X      Y      Z        X      Y      Z
     1   6    -0.10  -0.07   0.03     0.02   0.02   0.10    -0.02  -0.02  -0.01
     2   6    -0.02   0.13   0.00    -0.00  -0.01  -0.09     0.01   0.04   0.05
     3   6     0.13  -0.04  -0.02    -0.01  -0.00   0.08     0.00  -0.02  -0.08
     4   6    -0.11  -0.09   0.03    -0.00   0.03  -0.07     0.00  -0.01   0.09
     5   1    -0.03   0.14  -0.00     0.13   0.09   0.11    -0.05  -0.02  -0.05
     6   1    -0.17  -0.08   0.05    -0.16   0.11   0.13    -0.29  -0.20   0.06
     7   1    -0.27  -0.19   0.02     0.00  -0.06  -0.13     0.23   0.13  -0.06
     8   1     0.15  -0.11  -0.04    -0.01  -0.16   0.06     0.32   0.00  -0.14
     9   1     0.30  -0.11  -0.10     0.00   0.05  -0.09    -0.22   0.02   0.19
    10   1     0.02   0.01   0.02    -0.09  -0.00   0.13    -0.02  -0.07  -0.10
    11   1    -0.29  -0.16   0.07     0.17  -0.03  -0.10     0.05   0.27   0.09
    12   1    -0.03   0.46   0.01    -0.19  -0.13  -0.02     0.11  -0.19   0.00
    13   6    -0.00   0.03   0.04     0.03  -0.02   0.02    -0.02  -0.04   0.02
    14   6     0.03   0.02  -0.04    -0.01   0.07  -0.00     0.01   0.02   0.02
    15   6     0.03  -0.02  -0.03    -0.03  -0.01  -0.05     0.02   0.03  -0.01
    16   1     0.05   0.03  -0.08     0.02  -0.01  -0.04    -0.09  -0.04   0.09
    17   1    -0.10  -0.07   0.10    -0.22  -0.00   0.13     0.10   0.05  -0.05
    18   6     0.01  -0.02   0.04     0.04  -0.05  -0.04     0.00  -0.01  -0.01
    19   1    -0.02   0.02   0.12    -0.04   0.09   0.04     0.05  -0.00   0.14
    20   1     0.03  -0.15  -0.08     0.08  -0.14   0.06    -0.03  -0.03  -0.04
    21   6    -0.03   0.03  -0.01    -0.01   0.02   0.06    -0.01  -0.01   0.00
    22   1     0.07  -0.06  -0.00     0.22  -0.09   0.19     0.16  -0.13   0.09
    23   1     0.05  -0.04   0.05    -0.10   0.02  -0.12    -0.23   0.12  -0.10
    24   1    -0.11  -0.00   0.08    -0.29   0.19   0.04    -0.23   0.11   0.06
    25   1     0.02  -0.02  -0.00     0.20  -0.11   0.04     0.24  -0.09  -0.04
    26   1    -0.08  -0.05  -0.11     0.02  -0.03  -0.29     0.01   0.01   0.01
    27   1     0.07  -0.01   0.00     0.04   0.00   0.11     0.01   0.00  -0.18
    28   7    -0.05   0.12   0.01     0.02  -0.03   0.04    -0.01   0.01  -0.04
    29   8    -0.00  -0.00  -0.00    -0.00   0.00  -0.00     0.00   0.00  -0.00
    30   1    -0.00  -0.00   0.01     0.01  -0.00  -0.00    -0.00  -0.00   0.01
    31   6     0.12  -0.06  -0.05    -0.02  -0.03  -0.09     0.02   0.00  -0.03
    32   1     0.25  -0.09  -0.08     0.06   0.35  -0.10    -0.18   0.14   0.01
    33   1     0.07  -0.01  -0.06     0.02  -0.13   0.12     0.06  -0.02  -0.02
                     43                     44                     45
                      A                      A                      A
 Frequencies --   1206.1373              1225.0252              1252.7859
 Red. masses --      1.7718                 1.4301                 1.5704
 Frc consts  --      1.5187                 1.2645                 1.4522
 IR Inten    --     12.0642                 3.8224                 4.6492
  Atom  AN      X      Y      Z        X      Y      Z        X      Y      Z
     1   6     0.03   0.04  -0.02    -0.00   0.02  -0.08     0.04   0.05   0.04
     2   6     0.00  -0.04   0.03     0.01  -0.03   0.04    -0.01  -0.05  -0.04
     3   6    -0.04   0.04  -0.04    -0.01   0.02  -0.00    -0.02   0.05   0.01
     4   6     0.05  -0.00   0.03     0.01  -0.00  -0.04     0.01  -0.06  -0.02
     5   1    -0.07   0.30  -0.03    -0.06   0.03  -0.04     0.01   0.36   0.04
     6   1    -0.04  -0.07   0.01     0.29   0.01  -0.13     0.12   0.14   0.02
     7   1    -0.18  -0.09   0.06    -0.17  -0.03   0.15    -0.31  -0.18   0.08
     8   1     0.03   0.07  -0.05    -0.28   0.15   0.07    -0.00  -0.05  -0.01
     9   1     0.15  -0.09   0.01     0.21  -0.08  -0.06     0.19  -0.03  -0.10
    10   1    -0.12  -0.16  -0.07     0.07   0.05  -0.02    -0.14  -0.18  -0.02
    11   1     0.04   0.16   0.03    -0.15  -0.15  -0.01     0.12   0.15  -0.04
    12   1     0.08  -0.26  -0.00     0.08   0.17   0.02    -0.06  -0.27  -0.02
    13   6     0.02   0.10   0.03    -0.01  -0.05   0.03    -0.03  -0.05  -0.02
    14   6     0.04   0.07  -0.02    -0.01   0.07   0.04     0.01  -0.01  -0.01
    15   6    -0.00  -0.10  -0.01     0.00   0.02  -0.03     0.04   0.06   0.03
    16   1    -0.06   0.17  -0.13    -0.05  -0.05   0.05     0.08  -0.11   0.04
    17   1     0.02  -0.31   0.07     0.02   0.04   0.00     0.18   0.16  -0.14
    18   6    -0.02  -0.09   0.02     0.01  -0.04  -0.03    -0.00   0.03   0.03
    19   1    -0.10   0.11   0.10    -0.00   0.09   0.04     0.10  -0.06   0.14
    20   1     0.01  -0.26  -0.13    -0.02  -0.08  -0.02    -0.07   0.05  -0.10
    21   6     0.00   0.10  -0.01    -0.01   0.01   0.04    -0.03  -0.06  -0.04
    22   1    -0.10   0.14  -0.05     0.21  -0.14   0.15    -0.11  -0.02  -0.16
    23   1     0.16  -0.13  -0.09    -0.25   0.12  -0.16    -0.03   0.06   0.15
    24   1     0.09   0.05  -0.03    -0.26   0.17   0.03    -0.11  -0.02   0.07
    25   1    -0.03  -0.09   0.16     0.31  -0.14   0.00     0.21  -0.04  -0.14
    26   1    -0.18  -0.12   0.05     0.02  -0.00  -0.13     0.01   0.05   0.20
    27   1     0.22   0.01   0.02     0.04   0.00  -0.08    -0.09  -0.02  -0.23
    28   7    -0.07  -0.04  -0.03     0.01  -0.01  -0.04    -0.03   0.09   0.03
    29   8    -0.00  -0.00   0.00     0.00  -0.00  -0.00    -0.00   0.00  -0.00
    30   1     0.02  -0.01   0.01    -0.00   0.00  -0.00    -0.00   0.00   0.01
    31   6     0.00  -0.01   0.02     0.00   0.01   0.10    -0.01  -0.06   0.00
    32   1    -0.17   0.05   0.05    -0.06  -0.26   0.11     0.11   0.05  -0.02
    33   1     0.21  -0.13  -0.05    -0.02   0.07  -0.07     0.05  -0.12   0.05
                     46                     47                     48
                      A                      A                      A
 Frequencies --   1255.9028              1296.0793              1307.3746
 Red. masses --      1.4625                 1.2753                 1.2804
 Frc consts  --      1.3591                 1.2621                 1.2894
 IR Inten    --      1.4389                 7.2001                 8.4724
  Atom  AN      X      Y      Z        X      Y      Z        X      Y      Z
     1   6    -0.01   0.03  -0.02     0.01   0.02   0.02     0.04   0.01   0.01
     2   6     0.03  -0.03   0.05    -0.00  -0.01   0.00    -0.05   0.00  -0.06
     3   6    -0.04   0.01  -0.05    -0.01   0.02  -0.02     0.02   0.00  -0.02
     4   6     0.02  -0.02   0.02     0.00  -0.03   0.01    -0.02   0.01   0.06
     5   1    -0.04   0.20  -0.03    -0.02   0.17   0.00    -0.02   0.03  -0.01
     6   1    -0.11  -0.14   0.02     0.00   0.03   0.02     0.33   0.24  -0.07
     7   1    -0.00   0.05   0.05    -0.08  -0.04   0.03    -0.36  -0.24   0.08
     8   1    -0.08   0.16  -0.02     0.00   0.03  -0.02     0.42  -0.19  -0.13
     9   1     0.20  -0.13  -0.02     0.05  -0.01  -0.01    -0.36   0.18   0.09
    10   1    -0.07  -0.11  -0.06     0.06   0.00  -0.05     0.16   0.12  -0.05
    11   1    -0.17  -0.03   0.06    -0.06  -0.02   0.02    -0.08   0.03   0.08
    12   1     0.12  -0.17   0.02     0.01  -0.19  -0.01    -0.13  -0.12  -0.04
    13   6     0.02   0.01   0.04     0.00  -0.06   0.01    -0.00   0.02   0.02
    14   6    -0.04  -0.05   0.02     0.01  -0.05  -0.02    -0.01  -0.01   0.02
    15   6    -0.01   0.00  -0.04    -0.03   0.01  -0.01    -0.01  -0.02  -0.02
    16   1     0.15  -0.01  -0.13     0.03  -0.08   0.02    -0.05   0.04   0.00
    17   1    -0.26  -0.04   0.17    -0.12   0.10   0.06     0.02  -0.10   0.02
    18   6     0.06   0.06  -0.02    -0.03   0.01  -0.00     0.02   0.02  -0.02
    19   1     0.05  -0.08  -0.11     0.03  -0.08   0.00    -0.00  -0.01  -0.02
    20   1     0.10   0.17   0.26    -0.06   0.09  -0.08    -0.02   0.07   0.03
    21   6    -0.03  -0.04   0.04     0.06   0.06   0.02    -0.01  -0.00   0.02
    22   1    -0.00  -0.02  -0.04     0.31  -0.11   0.31     0.02  -0.02   0.01
    23   1     0.16  -0.09   0.17    -0.33   0.15  -0.30     0.05  -0.04  -0.00
    24   1    -0.15  -0.00   0.06     0.40  -0.10  -0.14    -0.07   0.02   0.01
    25   1    -0.07   0.11  -0.10    -0.39   0.12   0.12     0.01   0.02  -0.02
    26   1     0.11   0.04  -0.31     0.02  -0.00  -0.03     0.04   0.00  -0.17
    27   1    -0.18  -0.03   0.33     0.14   0.04   0.01    -0.05  -0.01   0.17
    28   7     0.02   0.05  -0.05    -0.01   0.06  -0.00     0.03  -0.01  -0.06
    29   8    -0.00   0.00   0.00    -0.00   0.00  -0.00    -0.00   0.00  -0.00
    30   1     0.00   0.00  -0.01    -0.00   0.00  -0.00     0.00  -0.00   0.00
    31   6     0.00  -0.04   0.00    -0.00  -0.03  -0.00    -0.01  -0.01   0.05
    32   1    -0.15   0.14   0.03     0.04   0.03  -0.01     0.00  -0.12   0.05
    33   1     0.06  -0.07  -0.01    -0.02  -0.03   0.02    -0.01   0.00   0.01
                     49                     50                     51
                      A                      A                      A
 Frequencies --   1332.9832              1341.5014              1366.1639
 Red. masses --      1.1897                 1.1765                 1.3099
 Frc consts  --      1.2455                 1.2475                 1.4404
 IR Inten    --     21.4179                 7.8465                 0.3789
  Atom  AN      X      Y      Z        X      Y      Z        X      Y      Z
     1   6    -0.01  -0.01  -0.05    -0.03  -0.02   0.04    -0.08  -0.03   0.04
     2   6    -0.00  -0.00  -0.02     0.02  -0.01  -0.01     0.02  -0.05  -0.02
     3   6     0.00  -0.02   0.07    -0.01   0.01   0.01     0.00  -0.01  -0.01
     4   6     0.03   0.00  -0.01     0.01  -0.02  -0.00     0.05   0.02   0.01
     5   1     0.03  -0.24   0.00     0.04   0.11   0.04     0.02   0.29   0.02
     6   1     0.13  -0.02  -0.08    -0.04   0.07   0.04     0.21   0.14  -0.03
     7   1    -0.05  -0.01   0.03     0.18   0.11  -0.01     0.22   0.14  -0.08
     8   1     0.05  -0.15   0.05    -0.05   0.01   0.02     0.07   0.00  -0.02
     9   1    -0.04   0.03   0.01     0.11  -0.05  -0.03    -0.16   0.08   0.02
    10   1    -0.37  -0.29   0.07    -0.11  -0.12  -0.02    -0.24  -0.20   0.02
    11   1     0.32   0.28  -0.06     0.14   0.11  -0.03    -0.09   0.01   0.04
    12   1    -0.06   0.43   0.01     0.01  -0.07   0.00    -0.05   0.06   0.00
    13   6    -0.01  -0.00   0.02    -0.05   0.02   0.01    -0.01  -0.01  -0.00
    14   6    -0.00  -0.02   0.00    -0.01  -0.02   0.02    -0.03   0.01  -0.02
    15   6     0.01  -0.01  -0.01    -0.00  -0.04  -0.04     0.05  -0.01   0.03
    16   1     0.06  -0.02  -0.08    -0.20   0.07   0.12     0.01  -0.01  -0.06
    17   1     0.03  -0.01   0.01     0.48  -0.18  -0.21    -0.15   0.13   0.05
    18   6     0.01   0.01  -0.00     0.04   0.01  -0.02    -0.04  -0.01   0.02
    19   1     0.07  -0.07   0.09    -0.00  -0.02   0.01    -0.03   0.03  -0.15
    20   1    -0.05   0.10  -0.03    -0.10   0.13  -0.05     0.31  -0.18   0.36
    21   6     0.00   0.01   0.01    -0.01   0.02   0.01    -0.02   0.01   0.04
    22   1     0.07  -0.01   0.05     0.08  -0.07   0.04    -0.15   0.08  -0.15
    23   1    -0.07   0.02  -0.04     0.02  -0.05  -0.09    -0.14   0.06  -0.08
    24   1     0.04   0.01  -0.01    -0.10   0.05   0.02     0.16  -0.04  -0.05
    25   1    -0.10   0.06  -0.02    -0.10   0.06   0.00     0.06  -0.05   0.01
    26   1     0.02   0.01  -0.08     0.00  -0.02  -0.18     0.02   0.00  -0.17
    27   1    -0.00  -0.00   0.10    -0.03  -0.01   0.28     0.09   0.01  -0.24
    28   7    -0.04   0.04  -0.03    -0.02   0.02  -0.01     0.00   0.02  -0.05
    29   8    -0.00   0.00   0.00     0.00  -0.00  -0.00    -0.00  -0.00   0.00
    30   1     0.01  -0.00   0.00    -0.01  -0.00   0.01     0.00   0.00  -0.01
    31   6     0.01  -0.01   0.03     0.01   0.02  -0.00     0.02   0.02   0.01
    32   1    -0.27   0.06   0.08     0.38  -0.26  -0.08     0.19  -0.15  -0.03
    33   1     0.25  -0.14  -0.05    -0.18   0.15   0.01     0.01   0.04  -0.05
                     52                     53                     54
                      A                      A                      A
 Frequencies --   1369.8577              1374.9787              1390.8512
 Red. masses --      1.3646                 1.3636                 1.5934
 Frc consts  --      1.5088                 1.5188                 1.8160
 IR Inten    --      0.6746                 6.2619                 2.5285
  Atom  AN      X      Y      Z        X      Y      Z        X      Y      Z
     1   6    -0.04  -0.01   0.01    -0.02  -0.01   0.01     0.06   0.05  -0.02
     2   6     0.00  -0.05  -0.01    -0.01  -0.08   0.01    -0.03  -0.05   0.02
     3   6     0.03  -0.01  -0.02     0.08  -0.01  -0.03     0.07  -0.02  -0.02
     4   6     0.02   0.02   0.00    -0.00   0.03  -0.01    -0.01   0.01  -0.01
     5   1    -0.02   0.27   0.00    -0.05   0.39   0.00    -0.09   0.13  -0.04
     6   1     0.11   0.09  -0.03    -0.00   0.06  -0.00    -0.25  -0.16   0.06
     7   1     0.11   0.09   0.00     0.17   0.13   0.03    -0.17  -0.08   0.07
     8   1    -0.01   0.03  -0.00    -0.18   0.09   0.03    -0.20   0.08   0.05
     9   1    -0.22   0.11   0.04    -0.29   0.16   0.08    -0.26   0.14   0.05
    10   1    -0.12  -0.08   0.04    -0.03   0.03   0.07    -0.04   0.01   0.07
    11   1    -0.15  -0.07   0.04    -0.14  -0.10   0.02    -0.08  -0.07   0.01
    12   1    -0.03   0.10   0.00     0.01   0.17   0.00     0.01   0.18   0.00
    13   6     0.01  -0.01   0.01     0.02   0.02   0.00    -0.03  -0.00  -0.03
    14   6    -0.02   0.01   0.00     0.06  -0.01   0.01    -0.02  -0.01   0.00
    15   6    -0.05   0.04  -0.02    -0.02   0.00  -0.02     0.09  -0.06   0.07
    16   1     0.11  -0.04  -0.03     0.05   0.01   0.01    -0.17   0.03   0.08
    17   1    -0.04  -0.01   0.03    -0.03  -0.08   0.03     0.07   0.11  -0.09
    18   6     0.10  -0.06  -0.01    -0.06   0.05   0.00     0.08  -0.02  -0.03
    19   1    -0.08   0.04  -0.06     0.10  -0.05   0.21    -0.04  -0.00  -0.03
    20   1    -0.02   0.07   0.03    -0.27   0.07  -0.38    -0.06   0.12  -0.01
    21   6     0.01   0.01  -0.09     0.01  -0.03   0.02    -0.04   0.03   0.02
    22   1     0.18  -0.03   0.20     0.03  -0.03   0.02    -0.27   0.14  -0.25
    23   1     0.06  -0.02   0.15     0.09  -0.04   0.04    -0.26   0.11  -0.26
    24   1    -0.34   0.04   0.13     0.14   0.01  -0.06    -0.18   0.07   0.05
    25   1    -0.29   0.06   0.15     0.24  -0.03  -0.15    -0.27   0.09   0.07
    26   1    -0.17  -0.04   0.55     0.12   0.05  -0.19    -0.10  -0.08  -0.19
    27   1     0.00   0.00   0.04    -0.07  -0.01   0.12     0.01   0.01  -0.01
    28   7    -0.00   0.01  -0.00    -0.03  -0.02   0.03     0.04   0.01   0.04
    29   8    -0.00  -0.00   0.00     0.00   0.00  -0.00    -0.00  -0.00  -0.00
    30   1     0.00  -0.00   0.00     0.01  -0.00   0.01    -0.00  -0.00   0.00
    31   6     0.00   0.00   0.01    -0.02   0.01  -0.01    -0.00  -0.03  -0.01
    32   1     0.02  -0.02  -0.00     0.00   0.00  -0.02    -0.09   0.16   0.01
    33   1     0.08  -0.04  -0.03     0.20  -0.14   0.00    -0.10   0.02   0.02
                     55                     56                     57
                      A                      A                      A
 Frequencies --   1402.0582              1408.9760              1416.2744
 Red. masses --      1.4730                 1.3720                 1.3760
 Frc consts  --      1.7061                 1.6048                 1.6262
 IR Inten    --      6.5937                 0.9686                 3.5612
  Atom  AN      X      Y      Z        X      Y      Z        X      Y      Z
     1   6     0.01   0.06  -0.02    -0.09  -0.06   0.01     0.04   0.02  -0.01
     2   6     0.01  -0.15  -0.00     0.03  -0.01  -0.01     0.02  -0.04  -0.01
     3   6    -0.03   0.07   0.02    -0.04   0.04   0.01    -0.10   0.05   0.02
     4   6    -0.04  -0.05   0.02    -0.06  -0.04   0.01     0.08   0.02  -0.00
     5   1    -0.01   0.27   0.02     0.07   0.14   0.05     0.04  -0.12   0.01
     6   1    -0.15  -0.20   0.04     0.31   0.24  -0.09    -0.22  -0.12   0.06
     7   1     0.03   0.07  -0.01     0.24   0.17   0.01     0.04   0.02  -0.00
     8   1     0.22  -0.14  -0.06     0.11  -0.02  -0.04     0.43  -0.26  -0.13
     9   1     0.05   0.06  -0.07     0.23  -0.07  -0.10     0.13  -0.09   0.04
    10   1     0.30   0.20  -0.07     0.34   0.24  -0.12    -0.04  -0.08  -0.04
    11   1     0.15   0.16  -0.02     0.20   0.07  -0.04    -0.33  -0.21   0.08
    12   1    -0.01   0.55   0.01     0.01  -0.03  -0.00    -0.02   0.24   0.01
    13   6    -0.01  -0.00   0.01     0.01   0.01  -0.01     0.02  -0.01  -0.01
    14   6    -0.02   0.00  -0.02     0.01  -0.00   0.01     0.03  -0.00   0.02
    15   6    -0.03   0.01  -0.02     0.04  -0.02   0.05     0.02   0.00   0.02
    16   1    -0.08   0.03   0.06     0.01   0.01  -0.06     0.10  -0.04  -0.03
    17   1     0.13  -0.07  -0.05    -0.13   0.09   0.04    -0.20   0.06   0.09
    18   6    -0.03   0.00   0.01     0.05  -0.01  -0.02     0.02  -0.00  -0.02
    19   1    -0.03   0.01  -0.06     0.02  -0.03   0.15    -0.03   0.01   0.05
    20   1     0.17  -0.08   0.20    -0.15   0.15  -0.15    -0.21   0.09  -0.25
    21   6     0.02  -0.00  -0.00    -0.02   0.01   0.00    -0.01  -0.00   0.01
    22   1     0.09  -0.09   0.07    -0.16   0.07  -0.14    -0.07   0.05  -0.06
    23   1     0.12  -0.05   0.04    -0.12   0.06  -0.14    -0.07   0.04  -0.01
    24   1     0.09  -0.08  -0.01    -0.15   0.05   0.03    -0.08   0.06   0.01
    25   1     0.07  -0.04   0.03    -0.15   0.06   0.04    -0.06   0.03  -0.00
    26   1     0.02   0.01   0.05    -0.06  -0.05  -0.07    -0.02  -0.02  -0.04
    27   1     0.01   0.00  -0.01    -0.03   0.01   0.01    -0.01   0.01  -0.08
    28   7     0.04   0.00  -0.00     0.01  -0.03   0.01    -0.04  -0.01  -0.00
    29   8    -0.00  -0.00   0.00    -0.00  -0.00  -0.00     0.00   0.00  -0.00
    30   1    -0.01   0.00   0.00     0.00  -0.00   0.01     0.00   0.00  -0.00
    31   6     0.01  -0.02  -0.01     0.02   0.01  -0.01    -0.05   0.02   0.01
    32   1    -0.06   0.15   0.01    -0.22   0.07   0.04     0.31  -0.19  -0.07
    33   1    -0.17   0.10  -0.03     0.19  -0.09  -0.01     0.02  -0.02   0.01
                     58                     59                     60
                      A                      A                      A
 Frequencies --   1420.4886              1440.9120              1453.8961
 Red. masses --      1.4527                 1.2961                 1.3517
 Frc consts  --      1.7270                 1.5854                 1.6834
 IR Inten    --      0.6087                 0.7264                 2.7556
  Atom  AN      X      Y      Z        X      Y      Z        X      Y      Z
     1   6    -0.01   0.00   0.00     0.01  -0.01  -0.01     0.05   0.01  -0.00
     2   6     0.01  -0.00  -0.00     0.00   0.01   0.01    -0.03  -0.01   0.01
     3   6    -0.02   0.00   0.00    -0.02  -0.00  -0.00     0.05  -0.01  -0.00
     4   6     0.02   0.00  -0.01    -0.00   0.01  -0.02    -0.08  -0.01   0.04
     5   1     0.00  -0.01  -0.01    -0.00  -0.06  -0.01     0.03   0.01   0.09
     6   1     0.02  -0.02  -0.00    -0.01  -0.08  -0.00    -0.20  -0.09   0.06
     7   1     0.01  -0.00  -0.04     0.05  -0.01  -0.09    -0.01  -0.03  -0.01
     8   1     0.06  -0.02  -0.02     0.09   0.02  -0.03    -0.17   0.07   0.05
     9   1     0.02  -0.01  -0.01     0.02  -0.01  -0.04    -0.04   0.05  -0.01
    10   1    -0.02  -0.02   0.03     0.11   0.11   0.05     0.11   0.08  -0.16
    11   1    -0.10  -0.02   0.02    -0.24  -0.15   0.03     0.45   0.17  -0.07
    12   1    -0.02   0.01   0.01     0.01  -0.00   0.01     0.15   0.02  -0.05
    13   6    -0.01  -0.01  -0.02    -0.08   0.02   0.02     0.01   0.00   0.02
    14   6     0.01   0.01  -0.01    -0.04   0.02  -0.04     0.00   0.00   0.02
    15   6     0.03  -0.04   0.07     0.02  -0.01  -0.01     0.01  -0.00   0.01
    16   1    -0.02  -0.02   0.03     0.22  -0.08  -0.12     0.23  -0.04  -0.29
    17   1    -0.11   0.09   0.02     0.42  -0.03  -0.20    -0.20   0.13   0.10
    18   6    -0.05   0.03   0.06     0.00  -0.01   0.01     0.00  -0.00  -0.00
    19   1    -0.02   0.03  -0.00     0.06  -0.06   0.16     0.01   0.01  -0.04
    20   1     0.10  -0.09   0.08     0.18  -0.00   0.22     0.01  -0.02   0.03
    21   6     0.04   0.01  -0.15    -0.01   0.01   0.00     0.01   0.00  -0.02
    22   1    -0.01   0.04   0.06     0.05  -0.05   0.02    -0.00   0.07   0.02
    23   1    -0.23   0.10  -0.29    -0.04   0.01  -0.06    -0.09   0.04   0.01
    24   1    -0.03  -0.02   0.06     0.05  -0.03  -0.01    -0.06   0.00   0.02
    25   1     0.29  -0.07  -0.16    -0.03   0.00   0.01     0.02  -0.01   0.02
    26   1    -0.08  -0.06   0.14     0.04   0.05  -0.02    -0.04  -0.04   0.04
    27   1    -0.22  -0.01   0.73     0.09  -0.03   0.03    -0.06   0.02   0.03
    28   7     0.00   0.00   0.00     0.06   0.01   0.04    -0.00  -0.02  -0.07
    29   8     0.00   0.00  -0.00    -0.00   0.00   0.00    -0.00   0.00   0.00
    30   1    -0.00   0.00  -0.00     0.02  -0.00   0.00     0.01   0.00  -0.02
    31   6     0.01  -0.00  -0.00    -0.08   0.01  -0.00    -0.08   0.03   0.03
    32   1    -0.01   0.02   0.00     0.03  -0.05  -0.03     0.43  -0.29  -0.09
    33   1    -0.02   0.02  -0.01     0.50  -0.39   0.04     0.15  -0.12  -0.01
                     61                     62                     63
                      A                      A                      A
 Frequencies --   1473.3762              1479.2555              1492.6765
 Red. masses --      1.1027                 1.1208                 1.0974
 Frc consts  --      1.4104                 1.4450                 1.4406
 IR Inten    --     14.6021                13.8973                 7.8536
  Atom  AN      X      Y      Z        X      Y      Z        X      Y      Z
     1   6     0.00   0.00   0.00     0.01   0.01  -0.00    -0.01  -0.00  -0.01
     2   6    -0.00  -0.00  -0.00     0.00  -0.00   0.00    -0.06  -0.00  -0.02
     3   6     0.00   0.00   0.00    -0.00  -0.02   0.01    -0.00   0.00  -0.01
     4   6    -0.01   0.00   0.01    -0.00   0.01   0.01     0.00   0.03   0.02
     5   1     0.01   0.01   0.02    -0.03  -0.01  -0.04     0.28  -0.00   0.43
     6   1    -0.01  -0.01   0.01    -0.04  -0.03   0.01     0.01   0.06  -0.01
     7   1    -0.00  -0.00  -0.00    -0.01  -0.01  -0.00    -0.02   0.01   0.06
     8   1    -0.01  -0.01   0.00     0.05   0.15   0.02     0.01  -0.07  -0.02
     9   1     0.00   0.00   0.00    -0.02   0.06  -0.16    -0.02  -0.02   0.07
    10   1     0.01  -0.01  -0.09    -0.04  -0.06  -0.16    -0.06  -0.09  -0.26
    11   1     0.08  -0.06  -0.02     0.10  -0.17  -0.02     0.07  -0.30  -0.01
    12   1     0.02   0.01  -0.01    -0.04   0.01   0.02     0.48   0.04  -0.20
    13   6     0.01  -0.00  -0.02     0.04  -0.02  -0.02    -0.02   0.01   0.00
    14   6    -0.02   0.01  -0.00    -0.02   0.02  -0.05     0.00  -0.01   0.00
    15   6     0.00  -0.01   0.01    -0.02   0.01   0.01    -0.01   0.02   0.01
    16   1    -0.05   0.01   0.17    -0.31   0.08   0.30     0.07  -0.03   0.01
    17   1    -0.12  -0.07   0.05    -0.18  -0.08   0.08     0.07  -0.03  -0.03
    18   6     0.01  -0.01   0.01     0.01  -0.01   0.02    -0.00  -0.02   0.02
    19   1     0.15  -0.06   0.09     0.08  -0.12   0.55    -0.07   0.04  -0.12
    20   1     0.01  -0.04   0.01     0.15   0.16   0.19     0.01  -0.02   0.01
    21   6    -0.08  -0.01  -0.03     0.02   0.00   0.00     0.00   0.00   0.00
    22   1    -0.03   0.09   0.01    -0.02  -0.11  -0.04    -0.01  -0.21  -0.06
    23   1    -0.07   0.01   0.03     0.14  -0.02  -0.06     0.14   0.00  -0.17
    24   1    -0.02   0.11  -0.01     0.06   0.10  -0.01     0.05   0.22  -0.04
    25   1    -0.06   0.02  -0.10    -0.07   0.03  -0.11    -0.04   0.01  -0.22
    26   1     0.34   0.51   0.13    -0.10  -0.14   0.03    -0.02  -0.02   0.00
    27   1     0.58  -0.26   0.19    -0.16   0.07  -0.07    -0.02   0.01  -0.02
    28   7    -0.00  -0.00  -0.01     0.00   0.01  -0.03     0.01   0.01   0.02
    29   8     0.00  -0.00  -0.00     0.00  -0.00  -0.01    -0.00   0.00   0.00
    30   1    -0.00  -0.00   0.01    -0.01  -0.00   0.06     0.00   0.00  -0.01
    31   6     0.00   0.00  -0.00    -0.01   0.01  -0.01     0.01  -0.01   0.00
    32   1     0.01  -0.06  -0.00     0.01  -0.19  -0.01    -0.06   0.12   0.02
    33   1    -0.03   0.01   0.05     0.05  -0.07   0.17    -0.00   0.02  -0.07
                     64                     65                     66
                      A                      A                      A
 Frequencies --   1497.4674              1505.1952              1509.1458
 Red. masses --      1.0948                 1.1044                 1.1015
 Frc consts  --      1.4465                 1.4742                 1.4781
 IR Inten    --     33.0549                 8.7123                 5.7632
  Atom  AN      X      Y      Z        X      Y      Z        X      Y      Z
     1   6     0.00  -0.00  -0.01     0.00  -0.01  -0.01    -0.02   0.03   0.03
     2   6    -0.05   0.00  -0.01     0.00  -0.01  -0.00     0.01  -0.00   0.00
     3   6    -0.00   0.00  -0.01    -0.01  -0.02   0.02     0.01   0.04  -0.03
     4   6     0.02  -0.02  -0.03    -0.00   0.02   0.02    -0.01   0.02   0.01
     5   1     0.23  -0.01   0.35    -0.00   0.00  -0.00    -0.02   0.04  -0.03
     6   1    -0.03   0.06  -0.00    -0.07   0.11  -0.00     0.23  -0.31  -0.00
     7   1    -0.01   0.02   0.06    -0.01   0.03   0.13    -0.00  -0.08  -0.35
     8   1    -0.04  -0.08  -0.01     0.16   0.23   0.00    -0.20  -0.38  -0.02
     9   1     0.01  -0.04   0.07    -0.02   0.08  -0.24     0.03  -0.12   0.38
    10   1     0.03   0.06   0.27    -0.02  -0.06  -0.27     0.00  -0.02  -0.19
    11   1    -0.18   0.22   0.02     0.11  -0.26  -0.01     0.07  -0.20  -0.01
    12   1     0.40   0.01  -0.16    -0.01   0.02   0.00    -0.03  -0.01   0.01
    13   6     0.02  -0.01  -0.01    -0.02   0.01  -0.00     0.01  -0.01   0.00
    14   6    -0.01   0.01  -0.02     0.01  -0.01  -0.00    -0.03   0.02   0.00
    15   6     0.01  -0.02  -0.02     0.02  -0.04  -0.05     0.00  -0.02  -0.02
    16   1    -0.19   0.05   0.13     0.05  -0.02  -0.03    -0.18   0.06  -0.07
    17   1    -0.06  -0.02   0.02     0.11  -0.02  -0.06     0.05   0.09  -0.02
    18   6     0.00   0.03  -0.02    -0.02  -0.01   0.01     0.01  -0.00   0.01
    19   1     0.11  -0.07   0.20    -0.15   0.05   0.00     0.25  -0.08  -0.03
    20   1     0.05   0.02   0.06     0.01   0.05   0.01    -0.02  -0.10  -0.03
    21   6     0.00  -0.00  -0.00     0.01  -0.00   0.01     0.01  -0.00   0.00
    22   1     0.01   0.25   0.08     0.08   0.48   0.18     0.02   0.20   0.08
    23   1    -0.16  -0.01   0.21    -0.36   0.00   0.41    -0.11  -0.02   0.18
    24   1    -0.04  -0.29   0.05     0.04   0.09  -0.03     0.03   0.07  -0.01
    25   1     0.06  -0.02   0.28     0.04  -0.02  -0.10    -0.05   0.03  -0.09
    26   1    -0.01  -0.02  -0.01    -0.01  -0.05  -0.03    -0.05  -0.08  -0.01
    27   1    -0.03   0.01   0.01    -0.06   0.02  -0.01    -0.10   0.04  -0.00
    28   7     0.00  -0.00  -0.01    -0.00   0.00   0.02     0.00   0.00   0.01
    29   8     0.00  -0.00  -0.00     0.00  -0.00  -0.00    -0.00   0.00  -0.00
    30   1    -0.00  -0.00   0.02     0.00   0.00  -0.00     0.00   0.00  -0.01
    31   6    -0.00   0.00   0.00     0.02  -0.01  -0.01     0.01   0.01  -0.01
    32   1    -0.01  -0.04  -0.00    -0.07   0.07   0.01    -0.06  -0.07   0.01
    33   1     0.03  -0.02   0.02    -0.06   0.04   0.00     0.02  -0.03   0.11
                     67                     68                     69
                      A                      A                      A
 Frequencies --   1521.8057              1524.8650              1528.2369
 Red. masses --      1.0876                 1.0907                 1.0974
 Frc consts  --      1.4840                 1.4943                 1.5101
 IR Inten    --      1.6120                17.1636                31.9837
  Atom  AN      X      Y      Z        X      Y      Z        X      Y      Z
     1   6     0.02  -0.03  -0.03    -0.01   0.01   0.01     0.01  -0.03  -0.02
     2   6     0.01  -0.01  -0.00     0.00  -0.00  -0.00     0.02   0.00   0.00
     3   6    -0.00   0.02  -0.01    -0.00  -0.01   0.01     0.01   0.04  -0.02
     4   6     0.00   0.01   0.00    -0.01   0.03   0.03    -0.01   0.01   0.01
     5   1    -0.03  -0.00  -0.06    -0.01  -0.00  -0.01    -0.06   0.00  -0.10
     6   1    -0.30   0.40   0.01     0.06  -0.08  -0.00    -0.15   0.24  -0.00
     7   1     0.01   0.12   0.45    -0.01  -0.02  -0.09     0.02   0.07   0.26
     8   1    -0.03  -0.14  -0.02     0.06   0.08   0.00    -0.21  -0.34  -0.01
     9   1     0.01  -0.04   0.12    -0.02   0.03  -0.08     0.04  -0.11   0.34
    10   1    -0.01  -0.02  -0.08    -0.09  -0.14  -0.36     0.00  -0.01  -0.10
    11   1    -0.00  -0.10   0.00     0.17  -0.33  -0.02     0.09  -0.06  -0.02
    12   1    -0.07   0.02   0.03    -0.01   0.01   0.01    -0.12  -0.01   0.05
    13   6     0.02  -0.02   0.03    -0.00   0.00  -0.00    -0.04   0.03  -0.03
    14   6    -0.02   0.02  -0.00     0.00  -0.00  -0.00    -0.00   0.00  -0.01
    15   6    -0.02  -0.00  -0.00     0.00   0.00   0.01     0.02   0.00   0.00
    16   1    -0.25   0.11  -0.32     0.01  -0.01   0.04     0.32  -0.15   0.41
    17   1     0.10   0.27  -0.04     0.01  -0.02  -0.01    -0.09  -0.35   0.03
    18   6     0.00   0.01   0.01    -0.00   0.05  -0.05    -0.00   0.00  -0.00
    19   1     0.22  -0.06  -0.08     0.04   0.00  -0.05    -0.06   0.00   0.06
    20   1     0.04  -0.19   0.02    -0.04  -0.03  -0.07     0.09   0.04   0.11
    21   6     0.00   0.00  -0.01    -0.01   0.00  -0.00     0.01   0.00   0.00
    22   1    -0.00  -0.04   0.00    -0.02  -0.11  -0.04     0.02   0.04   0.01
    23   1     0.07  -0.03  -0.02     0.06   0.01  -0.11    -0.10   0.04   0.01
    24   1     0.01  -0.04   0.01    -0.11  -0.52   0.09     0.00  -0.05   0.01
    25   1    -0.01   0.01   0.02     0.19  -0.06   0.53     0.03  -0.01   0.05
    26   1     0.00   0.01   0.02     0.02   0.04  -0.02    -0.04  -0.06  -0.01
    27   1     0.00  -0.00   0.04     0.03  -0.02   0.04    -0.05   0.03  -0.03
    28   7     0.00   0.01   0.01    -0.00   0.01   0.01     0.01  -0.00  -0.01
    29   8     0.00  -0.00   0.00     0.00   0.00  -0.00    -0.00   0.00  -0.00
    30   1     0.01  -0.00  -0.02     0.00   0.00  -0.00    -0.02   0.00   0.02
    31   6     0.01   0.00  -0.02     0.01  -0.00  -0.01    -0.01  -0.01   0.01
    32   1    -0.12  -0.13   0.01    -0.05   0.00   0.01     0.04   0.06  -0.00
    33   1    -0.00  -0.06   0.25     0.01  -0.02   0.05     0.01   0.00  -0.09
                     70                     71                     72
                      A                      A                      A
 Frequencies --   1550.2111              1561.3869              1591.1558
 Red. masses --      1.1290                 1.1195                 1.1647
 Frc consts  --      1.5985                 1.6080                 1.7374
 IR Inten    --      2.9665                23.7526                61.7937
  Atom  AN      X      Y      Z        X      Y      Z        X      Y      Z
     1   6    -0.00   0.01   0.00    -0.00   0.02   0.01    -0.00   0.00   0.00
     2   6    -0.01  -0.01  -0.00    -0.01  -0.01  -0.00     0.00   0.00  -0.00
     3   6    -0.00  -0.02   0.01     0.00   0.01  -0.01     0.00   0.00  -0.01
     4   6     0.01  -0.00  -0.00     0.00   0.00  -0.00     0.01   0.02   0.00
     5   1     0.02   0.02   0.04     0.03   0.03   0.05    -0.00   0.01  -0.01
     6   1    -0.01  -0.02   0.01     0.02  -0.07   0.01     0.02   0.01  -0.00
     7   1    -0.01  -0.00  -0.01    -0.03  -0.01  -0.05    -0.02  -0.01   0.01
     8   1     0.12   0.18   0.00    -0.06  -0.08   0.00    -0.03  -0.05  -0.00
     9   1    -0.03   0.06  -0.16    -0.01  -0.02   0.08    -0.02  -0.01   0.06
    10   1     0.00   0.01   0.06    -0.01   0.00   0.05    -0.02  -0.01  -0.03
    11   1    -0.01   0.06   0.00    -0.02   0.06   0.00    -0.02  -0.07   0.01
    12   1     0.04   0.02  -0.02     0.04   0.01  -0.02    -0.01  -0.01   0.00
    13   6    -0.04   0.03  -0.01    -0.02   0.01   0.01    -0.02   0.01   0.03
    14   6    -0.05   0.04   0.01     0.04  -0.02  -0.01    -0.01   0.02  -0.04
    15   6     0.02   0.01   0.01     0.01   0.00   0.00     0.01   0.00   0.00
    16   1     0.38  -0.14   0.12     0.26  -0.07  -0.16     0.24  -0.04  -0.41
    17   1    -0.03  -0.19   0.01     0.03   0.01  -0.01     0.10   0.14  -0.04
    18   6     0.02   0.00   0.01    -0.01  -0.01  -0.00     0.01   0.01   0.00
    19   1     0.58  -0.17  -0.10    -0.38   0.11   0.14     0.16  -0.13   0.55
    20   1    -0.07  -0.34  -0.12     0.05   0.24   0.07     0.06   0.12   0.08
    21   6     0.01   0.00   0.00    -0.01  -0.00  -0.00    -0.01   0.00  -0.00
    22   1     0.01  -0.01  -0.01     0.01  -0.03  -0.01     0.01  -0.03  -0.00
    23   1    -0.05   0.03  -0.03    -0.01   0.02  -0.03    -0.00   0.01  -0.03
    24   1     0.02   0.03   0.01    -0.01  -0.01  -0.01     0.01  -0.05   0.01
    25   1    -0.10   0.05  -0.05     0.05  -0.03   0.02    -0.03   0.02   0.04
    26   1    -0.06  -0.09  -0.02     0.03   0.04   0.00     0.01   0.02   0.00
    27   1    -0.11   0.05  -0.02     0.06  -0.02  -0.00     0.04  -0.01   0.02
    28   7    -0.01  -0.03  -0.00    -0.02  -0.02  -0.01    -0.03  -0.07  -0.01
    29   8    -0.00   0.00  -0.00     0.00  -0.00  -0.00    -0.00  -0.00  -0.00
    30   1    -0.03   0.01  -0.02     0.00   0.00  -0.00    -0.02   0.01   0.00
    31   6     0.03   0.01  -0.02     0.05   0.02  -0.06     0.03  -0.02   0.02
    32   1    -0.12  -0.14   0.01    -0.26  -0.33   0.02     0.08   0.21   0.01
    33   1    -0.17   0.06   0.26    -0.20   0.01   0.62    -0.31   0.30  -0.30
                     73                     74                     75
                      A                      A                      A
 Frequencies --   2738.9144              2796.0501              2845.8219
 Red. masses --      1.0928                 1.0887                 1.0842
 Frc consts  --      4.8300                 5.0148                 5.1735
 IR Inten    --    281.0574               218.1274               702.1357
  Atom  AN      X      Y      Z        X      Y      Z        X      Y      Z
     1   6    -0.00  -0.00   0.00    -0.00  -0.00   0.00     0.00   0.00  -0.00
     2   6    -0.00   0.00   0.00    -0.00  -0.00   0.00     0.00   0.00  -0.00
     3   6     0.00   0.00   0.00     0.00   0.00   0.00     0.00   0.00   0.00
     4   6     0.00  -0.00   0.00     0.00  -0.00  -0.00    -0.00   0.00  -0.00
     5   1    -0.00  -0.00  -0.00     0.00  -0.00  -0.00    -0.00   0.00   0.00
     6   1    -0.00  -0.00  -0.00     0.00  -0.00  -0.00     0.00   0.00   0.01
     7   1     0.00   0.00  -0.00     0.00   0.00  -0.00    -0.00  -0.00   0.00
     8   1    -0.00   0.00  -0.01     0.00  -0.00  -0.00     0.00   0.00   0.00
     9   1     0.00  -0.00   0.00     0.00  -0.00  -0.00    -0.00  -0.00  -0.00
    10   1    -0.00  -0.00  -0.00    -0.00  -0.00  -0.00     0.00  -0.00   0.00
    11   1     0.00   0.00  -0.00     0.00  -0.00   0.00     0.00  -0.00   0.00
    12   1     0.00   0.00  -0.00     0.00   0.00   0.00    -0.00  -0.00  -0.00
    13   6     0.01   0.02   0.00    -0.02  -0.07   0.00    -0.01  -0.04   0.00
    14   6    -0.02  -0.08  -0.02    -0.00  -0.01  -0.00    -0.01  -0.02  -0.00
    15   6    -0.00  -0.00  -0.00     0.00   0.00   0.00     0.00   0.00   0.00
    16   1    -0.08  -0.21  -0.02     0.30   0.79   0.08     0.15   0.41   0.05
    17   1     0.01  -0.00   0.03    -0.04   0.01  -0.12    -0.03   0.00  -0.07
    18   6     0.00   0.00   0.00     0.00   0.00   0.00     0.00   0.00   0.00
    19   1     0.33   0.88   0.14     0.04   0.12   0.02     0.09   0.23   0.02
    20   1    -0.07   0.01   0.07    -0.01   0.00   0.01    -0.02  -0.00   0.02
    21   6     0.00   0.00  -0.00    -0.00   0.00   0.00     0.00   0.00   0.00
    22   1     0.00   0.00  -0.00     0.00  -0.00   0.00     0.00  -0.00   0.00
    23   1     0.01   0.01   0.00    -0.02  -0.03  -0.01    -0.01  -0.02  -0.01
    24   1     0.00  -0.00   0.00     0.00   0.00   0.00     0.00   0.00   0.00
    25   1    -0.03  -0.03  -0.00    -0.00  -0.00   0.00    -0.01  -0.01  -0.00
    26   1     0.00  -0.00   0.00     0.00  -0.00  -0.00    -0.00  -0.00  -0.00
    27   1    -0.00  -0.00  -0.00    -0.00  -0.00   0.00    -0.01  -0.00  -0.00
    28   7    -0.00   0.00  -0.00    -0.00   0.00   0.00    -0.00  -0.00   0.00
    29   8    -0.00   0.00  -0.00    -0.00   0.00   0.00     0.00  -0.00   0.00
    30   1     0.00   0.00  -0.02    -0.00   0.00   0.01     0.00  -0.00   0.00
    31   6     0.01   0.01   0.00     0.02   0.04   0.00    -0.04  -0.06  -0.00
    32   1     0.00  -0.00   0.01     0.01  -0.01   0.07    -0.03   0.01  -0.13
    33   1    -0.08  -0.13  -0.03    -0.25  -0.40  -0.11     0.46   0.68   0.19
                     76                     77                     78
                      A                      A                      A
 Frequencies --   3044.6882              3048.7518              3058.5572
 Red. masses --      1.0691                 1.0684                 1.0664
 Frc consts  --      5.8390                 5.8509                 5.8774
 IR Inten    --     43.4094                54.3936                45.6529
  Atom  AN      X      Y      Z        X      Y      Z        X      Y      Z
     1   6     0.00   0.00   0.00     0.00  -0.00  -0.00     0.01  -0.00   0.00
     2   6     0.00  -0.00  -0.00     0.00  -0.00   0.00    -0.05  -0.00  -0.05
     3   6     0.00  -0.00   0.00    -0.00  -0.00   0.00     0.00   0.00   0.01
     4   6    -0.00   0.00   0.00    -0.00   0.00  -0.00     0.00   0.00   0.00
     5   1    -0.00  -0.00   0.00    -0.00   0.00   0.00     0.32   0.02  -0.25
     6   1    -0.00  -0.00  -0.01     0.00   0.00   0.00    -0.01  -0.01  -0.04
     7   1     0.00  -0.00   0.00    -0.00   0.00  -0.00    -0.05   0.06  -0.02
     8   1    -0.00   0.00  -0.02    -0.00   0.00  -0.01    -0.01   0.01  -0.05
     9   1     0.00   0.01   0.00     0.00   0.00   0.00    -0.03  -0.05  -0.02
    10   1     0.02  -0.03   0.01     0.02  -0.02   0.01     0.00  -0.01   0.00
    11   1    -0.01   0.00  -0.03    -0.00   0.00  -0.00    -0.00   0.00  -0.01
    12   1    -0.00   0.00  -0.00    -0.00   0.00  -0.00     0.29  -0.01   0.85
    13   6     0.00   0.00  -0.00     0.00  -0.00   0.01     0.00  -0.00   0.00
    14   6     0.00  -0.00  -0.00     0.00  -0.00  -0.00     0.00  -0.00  -0.00
    15   6    -0.00   0.01   0.00    -0.00  -0.07  -0.03    -0.00  -0.00   0.00
    16   1    -0.00  -0.00  -0.00     0.01   0.02   0.01     0.00   0.00   0.00
    17   1     0.00   0.00   0.00    -0.04  -0.01  -0.10    -0.00  -0.00  -0.00
    18   6    -0.02  -0.07   0.02    -0.00  -0.01   0.00    -0.00  -0.00  -0.00
    19   1     0.01   0.03   0.00     0.00   0.00   0.00     0.00   0.00  -0.00
    20   1    -0.03  -0.01   0.03    -0.01  -0.00   0.01    -0.00  -0.00   0.00
    21   6     0.00   0.01  -0.00     0.00   0.01   0.00    -0.00  -0.00  -0.00
    22   1     0.04   0.01  -0.03    -0.24  -0.09   0.22     0.00   0.00  -0.00
    23   1    -0.03  -0.11  -0.02     0.27   0.87   0.15     0.00   0.00   0.00
    24   1    -0.10  -0.06  -0.28    -0.01  -0.01  -0.03     0.00   0.00   0.00
    25   1     0.30   0.88   0.06     0.04   0.11   0.01     0.00   0.00   0.00
    26   1     0.02  -0.02   0.01     0.03  -0.02   0.00     0.00  -0.00   0.00
    27   1    -0.03  -0.07  -0.01    -0.03  -0.09  -0.01     0.00   0.00   0.00
    28   7     0.00  -0.00  -0.00    -0.00  -0.00   0.00    -0.00   0.00   0.00
    29   8    -0.00  -0.00   0.00    -0.00  -0.00  -0.00    -0.00  -0.00  -0.00
    30   1     0.00   0.00   0.00     0.00   0.00  -0.00    -0.00   0.00  -0.00
    31   6     0.00  -0.00   0.00    -0.00  -0.00  -0.00     0.00  -0.00   0.00
    32   1    -0.00  -0.00  -0.01     0.00   0.00   0.00    -0.01   0.00  -0.01
    33   1     0.00   0.00   0.00     0.00   0.00   0.00     0.00   0.00   0.00
                     79                     80                     81
                      A                      A                      A
 Frequencies --   3072.2500              3085.3138              3087.8764
 Red. masses --      1.0599                 1.0639                 1.0636
 Frc consts  --      5.8942                 5.9668                 5.9749
 IR Inten    --     49.5471                36.1880                27.7868
  Atom  AN      X      Y      Z        X      Y      Z        X      Y      Z
     1   6    -0.00   0.00   0.00     0.02  -0.05  -0.04    -0.00  -0.00  -0.00
     2   6     0.00   0.00   0.00    -0.01   0.00   0.01    -0.01  -0.00   0.01
     3   6    -0.00  -0.00   0.00    -0.00  -0.00   0.00     0.01   0.05  -0.05
     4   6    -0.00   0.00  -0.00     0.00  -0.00  -0.00     0.00  -0.00   0.01
     5   1    -0.00  -0.00   0.00     0.09   0.00  -0.07     0.12   0.01  -0.09
     6   1    -0.00  -0.00  -0.00     0.15   0.05   0.69     0.01   0.00   0.03
     7   1     0.00  -0.00   0.00    -0.36   0.52  -0.18    -0.01   0.01  -0.00
     8   1    -0.00   0.00  -0.00    -0.01   0.00  -0.03     0.16  -0.07   0.73
     9   1     0.00   0.00   0.00     0.02   0.03   0.01    -0.29  -0.51  -0.19
    10   1     0.00  -0.00   0.00    -0.01   0.02  -0.01     0.00   0.00  -0.00
    11   1    -0.00   0.00  -0.00     0.01  -0.00   0.05    -0.03   0.00  -0.12
    12   1    -0.00   0.00  -0.00    -0.03   0.00  -0.07    -0.02   0.00  -0.06
    13   6     0.00  -0.00  -0.00    -0.00  -0.00  -0.00     0.00   0.00   0.00
    14   6     0.00  -0.00   0.00    -0.00  -0.00   0.00    -0.00  -0.00   0.00
    15   6     0.01   0.00  -0.01     0.00   0.00  -0.00     0.00  -0.00  -0.00
    16   1    -0.00   0.00   0.00    -0.00  -0.00   0.00     0.00  -0.00  -0.00
    17   1     0.00   0.00   0.00     0.00   0.00   0.00    -0.00  -0.00  -0.00
    18   6     0.00   0.00   0.01    -0.00  -0.00   0.00    -0.00  -0.00   0.00
    19   1     0.00   0.00  -0.00     0.00   0.00   0.00     0.00   0.01   0.00
    20   1    -0.00   0.00  -0.00     0.04   0.01  -0.03     0.05   0.01  -0.04
    21   6    -0.06  -0.03  -0.02    -0.00   0.00  -0.00    -0.00   0.00  -0.00
    22   1    -0.09  -0.03   0.08    -0.00  -0.00   0.00    -0.00  -0.00   0.00
    23   1     0.00   0.01  -0.00    -0.00  -0.00  -0.00     0.00   0.00   0.00
    24   1    -0.04  -0.02  -0.11    -0.00  -0.00  -0.00    -0.00  -0.00  -0.01
    25   1     0.01   0.01   0.00     0.00   0.01   0.00     0.00   0.01   0.00
    26   1     0.47  -0.40   0.10     0.00  -0.00   0.00     0.00  -0.00   0.00
    27   1     0.24   0.71   0.09     0.00   0.00   0.00    -0.00  -0.00  -0.00
    28   7    -0.00   0.00  -0.00    -0.00   0.00   0.00    -0.00  -0.00  -0.00
    29   8    -0.00  -0.00  -0.00     0.00   0.00   0.00     0.00   0.00   0.00
    30   1     0.00  -0.00   0.00     0.00  -0.00   0.00     0.00  -0.00  -0.00
    31   6    -0.00  -0.00  -0.00     0.00   0.00   0.02    -0.00  -0.00  -0.00
    32   1     0.00  -0.00   0.00    -0.04   0.00  -0.17     0.01  -0.00   0.03
    33   1     0.00   0.00   0.00    -0.01  -0.02  -0.01     0.00   0.00  -0.00
                     82                     83                     84
                      A                      A                      A
 Frequencies --   3093.3664              3096.7521              3114.6872
 Red. masses --      1.0811                 1.0750                 1.0920
 Frc consts  --      6.0951                 6.0740                 6.2418
 IR Inten    --      7.4750                32.4425                38.4135
  Atom  AN      X      Y      Z        X      Y      Z        X      Y      Z
     1   6     0.01  -0.02   0.00     0.01  -0.01   0.01     0.00  -0.00   0.00
     2   6     0.00   0.00   0.00     0.00   0.00  -0.00     0.00   0.00  -0.00
     3   6    -0.00  -0.01  -0.00     0.01   0.01   0.01     0.00   0.00   0.00
     4   6    -0.00   0.01   0.04     0.00  -0.02  -0.05    -0.00  -0.00  -0.01
     5   1    -0.00   0.00   0.00    -0.01  -0.00   0.01    -0.03  -0.00   0.02
     6   1     0.01  -0.00   0.03    -0.01  -0.00  -0.03    -0.01  -0.00  -0.03
     7   1    -0.12   0.18  -0.06    -0.07   0.11  -0.03    -0.03   0.05  -0.01
     8   1    -0.01   0.00  -0.03    -0.01   0.01  -0.02    -0.00   0.00  -0.01
     9   1     0.06   0.11   0.04    -0.07  -0.13  -0.05    -0.02  -0.04  -0.02
    10   1     0.13  -0.17   0.05    -0.19   0.24  -0.07    -0.02   0.02  -0.01
    11   1    -0.11   0.01  -0.51     0.16  -0.01   0.71     0.02   0.00   0.08
    12   1    -0.00   0.00  -0.00     0.00  -0.00  -0.00     0.00  -0.00   0.01
    13   6     0.00  -0.00   0.00     0.01   0.00   0.01    -0.04  -0.02  -0.07
    14   6    -0.00  -0.00  -0.00     0.00  -0.00  -0.00     0.00  -0.00  -0.00
    15   6    -0.00   0.00   0.00     0.00   0.00  -0.00    -0.02  -0.02   0.01
    16   1     0.00   0.00  -0.00    -0.01  -0.02   0.00     0.04   0.11   0.01
    17   1    -0.01  -0.00  -0.02    -0.06  -0.01  -0.12     0.39   0.09   0.84
    18   6     0.00   0.00  -0.00     0.00  -0.00   0.00    -0.00  -0.00  -0.01
    19   1     0.00   0.01   0.00     0.00   0.01  -0.00     0.00   0.01   0.00
    20   1    -0.00  -0.00   0.00    -0.01  -0.00   0.01    -0.02  -0.00   0.01
    21   6     0.00  -0.00   0.00    -0.00   0.00  -0.00    -0.00   0.01  -0.00
    22   1     0.00   0.00  -0.00    -0.00  -0.00   0.00     0.15   0.05  -0.15
    23   1    -0.00  -0.01  -0.00    -0.00  -0.01  -0.00     0.04   0.16   0.03
    24   1     0.00   0.00   0.01    -0.01  -0.00  -0.02     0.02   0.01   0.06
    25   1    -0.01  -0.01  -0.00     0.01   0.03   0.00     0.01   0.02   0.00
    26   1    -0.00   0.00  -0.00     0.00  -0.00   0.00     0.07  -0.06   0.01
    27   1     0.00   0.00   0.00    -0.00  -0.01  -0.00    -0.01  -0.03  -0.00
    28   7    -0.00   0.00  -0.00    -0.00  -0.00  -0.00    -0.00  -0.00  -0.00
    29   8     0.00  -0.00   0.00     0.00  -0.00   0.00    -0.00  -0.00   0.00
    30   1     0.00   0.00  -0.00     0.00   0.00   0.00     0.00   0.00   0.00
    31   6    -0.02  -0.01  -0.06    -0.01  -0.00  -0.05    -0.00  -0.00  -0.01
    32   1     0.16  -0.00   0.75     0.12  -0.00   0.53     0.02  -0.00   0.08
    33   1     0.06   0.08   0.01     0.04   0.05   0.01     0.01   0.01   0.00
                     85                     86                     87
                      A                      A                      A
 Frequencies --   3117.3553              3119.4881              3121.5593
 Red. masses --      1.0954                 1.0944                 1.0972
 Frc consts  --      6.2719                 6.2744                 6.2988
 IR Inten    --     67.8503                49.2370                34.5935
  Atom  AN      X      Y      Z        X      Y      Z        X      Y      Z
     1   6    -0.00   0.00  -0.00    -0.00   0.00  -0.00    -0.02   0.02  -0.02
     2   6    -0.00  -0.00   0.00    -0.01  -0.00   0.01    -0.05  -0.00   0.06
     3   6    -0.00  -0.00  -0.00    -0.00  -0.00  -0.00    -0.01  -0.02  -0.01
     4   6    -0.00   0.00   0.00    -0.00   0.00  -0.00     0.00  -0.00  -0.01
     5   1     0.02   0.00  -0.01     0.11   0.01  -0.08     0.67   0.05  -0.49
     6   1     0.00   0.00   0.01     0.01   0.00   0.04     0.02   0.01   0.12
     7   1     0.01  -0.01   0.00     0.04  -0.06   0.02     0.17  -0.24   0.07
     8   1     0.00  -0.00   0.01     0.00  -0.00   0.01    -0.00  -0.00   0.00
     9   1     0.01   0.01   0.00     0.02   0.04   0.01     0.11   0.20   0.07
    10   1     0.01  -0.01   0.00     0.02  -0.02   0.00    -0.01   0.02  -0.00
    11   1    -0.00  -0.00  -0.01     0.00  -0.00   0.02     0.01  -0.00   0.06
    12   1    -0.00   0.00  -0.01    -0.02   0.00  -0.05    -0.11   0.00  -0.29
    13   6     0.01   0.00   0.01     0.01   0.00   0.02    -0.00  -0.00  -0.01
    14   6     0.00   0.00   0.00    -0.00  -0.00   0.00    -0.00  -0.00   0.00
    15   6    -0.05  -0.03   0.04    -0.03  -0.02   0.02     0.01   0.00  -0.00
    16   1    -0.00  -0.01  -0.00    -0.01  -0.02  -0.00     0.00   0.01   0.00
    17   1    -0.08  -0.02  -0.16    -0.08  -0.02  -0.17     0.04   0.01   0.09
    18   6     0.02   0.02   0.04    -0.03  -0.03  -0.06     0.00   0.00   0.01
    19   1    -0.00  -0.01  -0.00     0.00   0.01   0.00     0.00   0.00   0.00
    20   1     0.00  -0.00  -0.00     0.03   0.01  -0.02     0.01   0.00  -0.00
    21   6    -0.00   0.00  -0.00    -0.01   0.00  -0.00     0.00   0.00   0.00
    22   1     0.55   0.16  -0.52     0.33   0.10  -0.31    -0.07  -0.02   0.06
    23   1     0.07   0.24   0.05     0.03   0.12   0.03    -0.01  -0.02  -0.00
    24   1    -0.17  -0.07  -0.48     0.25   0.11   0.73    -0.04  -0.02  -0.11
    25   1    -0.05  -0.16  -0.00     0.07   0.22   0.00    -0.01  -0.03  -0.00
    26   1     0.03  -0.02   0.01     0.14  -0.11   0.03    -0.02   0.01  -0.00
    27   1     0.00   0.01   0.00     0.02   0.05   0.01    -0.01  -0.02  -0.00
    28   7     0.00   0.00  -0.00     0.00  -0.00   0.00     0.00  -0.00  -0.00
    29   8     0.00   0.00  -0.00     0.00   0.00   0.00    -0.00  -0.00  -0.00
    30   1    -0.00  -0.00  -0.00    -0.00  -0.00  -0.00    -0.00   0.00   0.00
    31   6     0.00   0.00   0.00    -0.00  -0.00  -0.00    -0.00  -0.00  -0.01
    32   1    -0.00   0.00  -0.01     0.00   0.00   0.00     0.02  -0.00   0.09
    33   1    -0.00  -0.00  -0.00     0.00   0.00   0.00     0.01   0.01   0.00
                     88                     89                     90
                      A                      A                      A
 Frequencies --   3131.7188              3135.9136              3139.3524
 Red. masses --      1.1031                 1.1031                 1.1071
 Frc consts  --      6.3745                 6.3916                 6.4289
 IR Inten    --     42.6603                63.2624                32.8922
  Atom  AN      X      Y      Z        X      Y      Z        X      Y      Z
     1   6    -0.04   0.03  -0.06    -0.01   0.01  -0.02    -0.00   0.00  -0.00
     2   6     0.01   0.00  -0.02     0.01   0.00  -0.03     0.00   0.00  -0.00
     3   6     0.01   0.02   0.02    -0.04  -0.04  -0.06    -0.00  -0.00  -0.01
     4   6    -0.00   0.00   0.00     0.00  -0.01  -0.01    -0.00  -0.00  -0.00
     5   1    -0.17  -0.01   0.12    -0.18  -0.01   0.13    -0.02  -0.00   0.02
     6   1     0.13   0.06   0.63     0.03   0.02   0.17     0.01   0.00   0.04
     7   1     0.33  -0.48   0.14     0.08  -0.12   0.04     0.02  -0.03   0.01
     8   1    -0.04   0.02  -0.20     0.12  -0.07   0.57     0.02  -0.01   0.08
     9   1    -0.13  -0.22  -0.08     0.31   0.55   0.19     0.04   0.07   0.02
    10   1     0.02  -0.02   0.01    -0.07   0.09  -0.02     0.00  -0.00  -0.00
    11   1    -0.01   0.00  -0.03     0.02  -0.00   0.11     0.01  -0.00   0.03
    12   1     0.05   0.00   0.14     0.07  -0.00   0.19     0.01  -0.00   0.03
    13   6    -0.00  -0.00  -0.00    -0.00  -0.00  -0.00    -0.00  -0.00  -0.00
    14   6    -0.00  -0.00   0.00    -0.01  -0.00   0.01    -0.00  -0.00  -0.00
    15   6     0.00   0.00  -0.00     0.00   0.00  -0.00    -0.01  -0.01   0.00
    16   1     0.00   0.00   0.00     0.00   0.00   0.00     0.00   0.02   0.00
    17   1     0.01   0.00   0.02     0.01   0.00   0.03     0.02   0.01   0.05
    18   6     0.00   0.00   0.00     0.00  -0.00   0.00    -0.00  -0.01  -0.00
    19   1     0.00   0.01   0.00     0.00   0.02   0.00     0.00   0.01   0.00
    20   1     0.05   0.01  -0.04     0.10   0.02  -0.08    -0.01  -0.00   0.01
    21   6    -0.00   0.00  -0.00    -0.00   0.01  -0.00     0.03  -0.09   0.00
    22   1    -0.01  -0.00   0.01    -0.01  -0.00   0.01     0.04   0.01  -0.04
    23   1    -0.00  -0.00  -0.00    -0.00  -0.01  -0.00     0.03   0.10   0.02
    24   1    -0.01  -0.00  -0.02    -0.01  -0.00  -0.02     0.02   0.01   0.05
    25   1    -0.00  -0.00  -0.00     0.00   0.00   0.00     0.04   0.10   0.00
    26   1     0.01  -0.01   0.00     0.08  -0.06   0.02    -0.56   0.47  -0.12
    27   1    -0.01  -0.01  -0.00    -0.03  -0.08  -0.01     0.21   0.58   0.08
    28   7     0.00  -0.00  -0.00     0.00   0.00  -0.00     0.00  -0.00  -0.00
    29   8     0.00  -0.00   0.00    -0.00  -0.00   0.00    -0.00  -0.00  -0.00
    30   1     0.00   0.00   0.00     0.00   0.00   0.00     0.00   0.00   0.00
    31   6    -0.00  -0.00  -0.01    -0.00   0.00  -0.00    -0.00  -0.00  -0.00
    32   1     0.03  -0.00   0.16     0.01  -0.00   0.05     0.00  -0.00   0.02
    33   1     0.01   0.01   0.00     0.00   0.00   0.00     0.00   0.00   0.00
                     91                     92                     93
                      A                      A                      A
 Frequencies --   3177.0367              3179.1046              3901.3470
 Red. masses --      1.0920                 1.0960                 1.0675
 Frc consts  --      6.4941                 6.5262                 9.5731
 IR Inten    --     36.9133                25.7532                79.0353
  Atom  AN      X      Y      Z        X      Y      Z        X      Y      Z
     1   6     0.00  -0.00   0.01     0.00  -0.00   0.01     0.00  -0.00  -0.00
     2   6     0.00  -0.00   0.00    -0.00   0.00   0.00     0.00   0.00   0.00
     3   6     0.00   0.00   0.00     0.00   0.00   0.01     0.00  -0.00  -0.00
     4   6    -0.03   0.04  -0.03     0.04  -0.05   0.03     0.00   0.00   0.00
     5   1     0.01   0.00  -0.00     0.02   0.00  -0.01    -0.00  -0.00   0.00
     6   1    -0.02  -0.00  -0.08    -0.02  -0.00  -0.07     0.00  -0.00   0.00
     7   1    -0.02   0.02  -0.01    -0.01   0.01  -0.00    -0.00   0.00  -0.00
     8   1    -0.01   0.00  -0.04    -0.03   0.01  -0.13     0.00   0.00  -0.00
     9   1    -0.01  -0.02  -0.01    -0.01  -0.03  -0.01    -0.00  -0.00  -0.00
    10   1     0.34  -0.44   0.10    -0.44   0.56  -0.13     0.00  -0.00   0.00
    11   1     0.04   0.00   0.23    -0.06   0.00  -0.29    -0.00   0.00  -0.00
    12   1    -0.00  -0.00  -0.01    -0.01   0.00  -0.02    -0.00   0.00  -0.00
    13   6    -0.00  -0.00  -0.00    -0.00  -0.00  -0.00     0.00   0.00  -0.00
    14   6    -0.05  -0.01   0.04    -0.04  -0.01   0.03     0.00   0.00   0.00
    15   6     0.00   0.00  -0.00    -0.00  -0.00  -0.00    -0.00   0.00   0.00
    16   1     0.00   0.00   0.00     0.00   0.01   0.00    -0.00  -0.00   0.01
    17   1     0.01   0.00   0.01     0.00   0.00   0.00    -0.00  -0.00  -0.00
    18   6     0.00  -0.00   0.00    -0.00  -0.00   0.00    -0.00   0.00  -0.00
    19   1     0.02   0.06   0.01     0.01   0.05   0.01     0.00   0.00  -0.01
    20   1     0.60   0.12  -0.48     0.46   0.10  -0.37    -0.00  -0.00   0.00
    21   6     0.00  -0.00  -0.00     0.00  -0.00  -0.00    -0.00   0.00   0.00
    22   1    -0.01  -0.00   0.01     0.00   0.00  -0.00     0.00   0.00  -0.00
    23   1    -0.00  -0.01  -0.00     0.01   0.02   0.00     0.00  -0.00   0.00
    24   1    -0.01  -0.00  -0.03    -0.00  -0.00  -0.01     0.00   0.00   0.00
    25   1    -0.00   0.01  -0.00     0.02   0.05   0.00     0.00  -0.00  -0.00
    26   1    -0.01   0.01  -0.00    -0.01   0.01  -0.00     0.00  -0.00   0.00
    27   1     0.00   0.00  -0.00     0.01   0.02   0.00    -0.00  -0.00  -0.00
    28   7    -0.00  -0.00  -0.00     0.00  -0.00   0.00     0.00   0.00   0.00
    29   8    -0.00  -0.00  -0.00    -0.00  -0.00  -0.00    -0.02  -0.06  -0.01
    30   1     0.00   0.00  -0.00     0.00   0.00  -0.00     0.27   0.95   0.13
    31   6    -0.00  -0.00   0.00    -0.00   0.00   0.00     0.00   0.00   0.00
    32   1     0.00  -0.00   0.00     0.00   0.00  -0.00    -0.00  -0.00  -0.00
    33   1     0.00   0.00   0.00     0.00   0.01   0.00     0.00  -0.00   0.00

 -------------------
 - Thermochemistry -
 -------------------
 Temperature   298.150 Kelvin.  Pressure   1.00000 Atm.
 Atom     1 has atomic number  6 and mass  12.00000
 Atom     2 has atomic number  6 and mass  12.00000
 Atom     3 has atomic number  6 and mass  12.00000
 Atom     4 has atomic number  6 and mass  12.00000
 Atom     5 has atomic number  1 and mass   1.00783
 Atom     6 has atomic number  1 and mass   1.00783
 Atom     7 has atomic number  1 and mass   1.00783
 Atom     8 has atomic number  1 and mass   1.00783
 Atom     9 has atomic number  1 and mass   1.00783
 Atom    10 has atomic number  1 and mass   1.00783
 Atom    11 has atomic number  1 and mass   1.00783
 Atom    12 has atomic number  1 and mass   1.00783
 Atom    13 has atomic number  6 and mass  12.00000
 Atom    14 has atomic number  6 and mass  12.00000
 Atom    15 has atomic number  6 and mass  12.00000
 Atom    16 has atomic number  1 and mass   1.00783
 Atom    17 has atomic number  1 and mass   1.00783
 Atom    18 has atomic number  6 and mass  12.00000
 Atom    19 has atomic number  1 and mass   1.00783
 Atom    20 has atomic number  1 and mass   1.00783
 Atom    21 has atomic number  6 and mass  12.00000
 Atom    22 has atomic number  1 and mass   1.00783
 Atom    23 has atomic number  1 and mass   1.00783
 Atom    24 has atomic number  1 and mass   1.00783
 Atom    25 has atomic number  1 and mass   1.00783
 Atom    26 has atomic number  1 and mass   1.00783
 Atom    27 has atomic number  1 and mass   1.00783
 Atom    28 has atomic number  7 and mass  14.00307
 Atom    29 has atomic number  8 and mass  15.99491
 Atom    30 has atomic number  1 and mass   1.00783
 Atom    31 has atomic number  6 and mass  12.00000
 Atom    32 has atomic number  1 and mass   1.00783
 Atom    33 has atomic number  1 and mass   1.00783
 Molecular mass:   171.16231 amu.
 Principal axes and moments of inertia in atomic units:
                           1         2         3
     Eigenvalues --  1284.479602477.874642924.56917
           X            0.99996  -0.00855  -0.00133
           Y            0.00855   0.99996  -0.00254
           Z            0.00135   0.00253   1.00000
 This molecule is an asymmetric top.
 Rotational symmetry number  1.
 Warning -- assumption of classical behavior for rotation
           may cause significant error
 Rotational temperatures (Kelvin)      0.06743     0.03495     0.02962
 Rotational constants (GHZ):           1.40504     0.72834     0.61710
    2 imaginary frequencies ignored.
 Zero-point vibrational energy     811251.9 (Joules/Mol)
                                  193.89385 (Kcal/Mol)
 Warning -- explicit consideration of  18 degrees of freedom as
           vibrations may cause significant error
 Vibrational temperatures:    157.93   191.02   201.65   242.68   314.15
          (Kelvin)            416.08   429.72   450.61   486.99   563.91
                              590.13   651.26   671.99   680.86   724.74
                              757.40   825.77   873.15  1009.79  1180.10
                             1195.39  1225.14  1256.52  1266.52  1283.87
                             1322.77  1352.22  1365.16  1408.72  1425.20
                             1483.34  1488.41  1523.25  1543.14  1547.44
                             1574.34  1602.44  1611.63  1711.14  1719.11
                             1735.36  1762.54  1802.48  1806.96  1864.77
                             1881.02  1917.86  1930.12  1965.60  1970.92
                             1978.29  2001.12  2017.25  2027.20  2037.70
                             2043.76  2073.15  2091.83  2119.86  2128.32
                             2147.63  2154.52  2165.64  2171.32  2189.54
                             2193.94  2198.79  2230.41  2246.48  2289.32
                             3940.68  4022.89  4094.50  4380.62  4386.47
                             4400.58  4420.28  4439.07  4442.76  4450.66
                             4455.53  4481.33  4485.17  4488.24  4491.22
                             4505.84  4511.87  4516.82  4571.04  4574.02
                             5613.16
 
 Zero-point correction=                           0.308990 (Hartree/Particle)
 Thermal correction to Energy=                    0.319978
 Thermal correction to Enthalpy=                  0.320922
 Thermal correction to Gibbs Free Energy=         0.273305
 Sum of electronic and zero-point Energies=           -523.205567
 Sum of electronic and thermal Energies=              -523.194578
 Sum of electronic and thermal Enthalpies=            -523.193634
 Sum of electronic and thermal Free Energies=         -523.241251
 
                     E (Thermal)             CV                S
                      KCal/Mol        Cal/Mol-Kelvin    Cal/Mol-Kelvin
 Total                  200.789             45.877            100.218
 Electronic               0.000              0.000              0.000
 Translational            0.889              2.981             41.320
 Rotational               0.889              2.981             30.610
 Vibrational            199.012             39.915             28.287
 Vibration     1          0.606              1.941              3.273
 Vibration     2          0.613              1.921              2.906
 Vibration     3          0.615              1.913              2.802
 Vibration     4          0.625              1.881              2.450
 Vibration     5          0.646              1.813              1.973
 Vibration     6          0.686              1.694              1.479
 Vibration     7          0.692              1.676              1.424
 Vibration     8          0.701              1.649              1.345
 Vibration     9          0.719              1.599              1.219
 Vibration    10          0.759              1.487              0.993
 Vibration    11          0.774              1.448              0.926
 Vibration    12          0.811              1.355              0.788
 Vibration    13          0.824              1.323              0.746
 Vibration    14          0.830              1.309              0.729
 Vibration    15          0.859              1.242              0.649
 Vibration    16          0.881              1.192              0.595
 Vibration    17          0.930              1.088              0.497
 Vibration    18          0.966              1.017              0.438
                       Q            Log10(Q)             Ln(Q)
 Total Bot       0.194300-125       -125.711527       -289.461488
 Total V=0       0.259108D+17         16.413481         37.793437
 Vib (Bot)       0.202127-139       -139.694375       -321.658186
 Vib (Bot)    1  0.186603D+01          0.270918          0.623811
 Vib (Bot)    2  0.153443D+01          0.185947          0.428160
 Vib (Bot)    3  0.145072D+01          0.161584          0.372061
 Vib (Bot)    4  0.119530D+01          0.077477          0.178398
 Vib (Bot)    5  0.906557D+00         -0.042605         -0.098101
 Vib (Bot)    6  0.661566D+00         -0.179427         -0.413146
 Vib (Bot)    7  0.637212D+00         -0.195716         -0.450652
 Vib (Bot)    8  0.602641D+00         -0.219941         -0.506433
 Vib (Bot)    9  0.549120D+00         -0.260333         -0.599438
 Vib (Bot)   10  0.457422D+00         -0.339683         -0.782149
 Vib (Bot)   11  0.431297D+00         -0.365224         -0.840959
 Vib (Bot)   12  0.378039D+00         -0.422464         -0.972759
 Vib (Bot)   13  0.362039D+00         -0.441245         -1.016004
 Vib (Bot)   14  0.355472D+00         -0.449194         -1.034308
 Vib (Bot)   15  0.325203D+00         -0.487846         -1.123307
 Vib (Bot)   16  0.304815D+00         -0.515963         -1.188049
 Vib (Bot)   17  0.267113D+00         -0.573306         -1.320085
 Vib (Bot)   18  0.244308D+00         -0.612063         -1.409326
 Vib (V=0)       0.269546D+03          2.430633          5.596740
 Vib (V=0)    1  0.243185D+01          0.385937          0.888653
 Vib (V=0)    2  0.211384D+01          0.325072          0.748506
 Vib (V=0)    3  0.203447D+01          0.308451          0.710235
 Vib (V=0)    4  0.179566D+01          0.254225          0.585375
 Vib (V=0)    5  0.153530D+01          0.186193          0.428726
 Vib (V=0)    6  0.132926D+01          0.123609          0.284621
 Vib (V=0)    7  0.130996D+01          0.117259          0.269999
 Vib (V=0)    8  0.128306D+01          0.108246          0.249245
 Vib (V=0)    9  0.124265D+01          0.094350          0.217248
 Vib (V=0)   10  0.117767D+01          0.071023          0.163537
 Vib (V=0)   11  0.116032D+01          0.064576          0.148692
 Vib (V=0)   12  0.112683D+01          0.051858          0.119406
 Vib (V=0)   13  0.111731D+01          0.048174          0.110924
 Vib (V=0)   14  0.111348D+01          0.046683          0.107492
 Vib (V=0)   15  0.109645D+01          0.039990          0.092081
 Vib (V=0)   16  0.108559D+01          0.035665          0.082121
 Vib (V=0)   17  0.106688D+01          0.028114          0.064735
 Vib (V=0)   18  0.105649D+01          0.023867          0.054956
 Electronic      0.100000D+01          0.000000          0.000000
 Translational   0.880172D+08          7.944567         18.293043
 Rotational      0.109215D+07          6.038281         13.903655
 ***** Axes restored to original set *****
 -------------------------------------------------------------------
 Center     Atomic                   Forces (Hartrees/Bohr)
 Number     Number              X              Y              Z
 -------------------------------------------------------------------
      1        6          -0.000647470    0.000732639    0.000515655
      2        6           0.000009827   -0.000455726   -0.000862514
      3        6           0.000260097    0.000293567    0.000704408
      4        6          -0.001324231   -0.002387596   -0.001467037
      5        1           0.000519163    0.000337939    0.000133574
      6        1          -0.000173357   -0.000348901    0.000265401
      7        1          -0.000036451   -0.000023092   -0.000238249
      8        1          -0.000173405   -0.000095652    0.000018225
      9        1           0.000581472    0.000528423   -0.000212578
     10        1          -0.000406310    0.000252190   -0.000001517
     11        1           0.000266228    0.000037076    0.000521543
     12        1           0.000286976    0.000143137    0.000240842
     13        6          -0.000819085    0.001131463   -0.000055378
     14        6          -0.000372122    0.001699679   -0.000407699
     15        6           0.000444105   -0.000593386   -0.000526130
     16        1          -0.001948425   -0.006037825   -0.002188673
     17        1           0.000598499    0.000037921    0.000587307
     18        6           0.000106714   -0.000797029    0.000625613
     19        1          -0.003136793   -0.006905777    0.000785444
     20        1           0.000608168    0.000009290   -0.000143675
     21        6          -0.000623368   -0.001294217   -0.000217058
     22        1           0.000102129   -0.000213999   -0.000270953
     23        1           0.000018380    0.001272067    0.000295888
     24        1          -0.000047046   -0.000259281    0.000272076
     25        1           0.000147871    0.001336612   -0.000114308
     26        1           0.000007537    0.000407434    0.000033575
     27        1           0.000862517   -0.000956328    0.000237179
     28        7           0.001725729    0.001983795    0.000653660
     29        8           0.006797872    0.009082725    0.001606798
     30        1           0.000574214    0.003878713    0.000422458
     31        6           0.000941408    0.000904836   -0.000435397
     32        1          -0.000081845   -0.000017861    0.000534339
     33        1          -0.005068996   -0.003682837   -0.001312820
 -------------------------------------------------------------------
 Cartesian Forces:  Max     0.009082725 RMS     0.001828472

 GradGradGradGradGradGradGradGradGradGradGradGradGradGradGradGradGradGrad
 Berny optimization.
 Search for a local minimum.
 Step number   1 out of a maximum of    2
 All quantities printed in internal units (Hartrees-Bohrs-Radians)
 Second derivative matrix not updated -- analytic derivatives used.
 ITU=  0
     Eigenvalues ---   -0.00218  -0.00110   0.00162   0.00194   0.00371
     Eigenvalues ---    0.00410   0.00549   0.00642   0.00902   0.00950
     Eigenvalues ---    0.01299   0.01520   0.01658   0.01885   0.02034
     Eigenvalues ---    0.02219   0.02440   0.02912   0.03240   0.03654
     Eigenvalues ---    0.04296   0.04490   0.04603   0.04765   0.04814
     Eigenvalues ---    0.04855   0.04913   0.05329   0.05351   0.05541
     Eigenvalues ---    0.06166   0.06207   0.06309   0.06522   0.06732
     Eigenvalues ---    0.06772   0.07131   0.07228   0.07462   0.08199
     Eigenvalues ---    0.08575   0.08839   0.08978   0.09624   0.10310
     Eigenvalues ---    0.10606   0.11195   0.12788   0.13124   0.14478
     Eigenvalues ---    0.14963   0.15362   0.15752   0.16512   0.17131
     Eigenvalues ---    0.17518   0.18620   0.19584   0.20424   0.24885
     Eigenvalues ---    0.26310   0.27411   0.34453   0.36611   0.39382
     Eigenvalues ---    0.44498   0.50395   0.51984   0.53399   0.59654
     Eigenvalues ---    0.60259   0.61349   0.64755   0.68433   0.69407
     Eigenvalues ---    0.76002   0.77555   0.80177   0.80314   0.80768
     Eigenvalues ---    0.81646   0.82370   0.85235   0.85909   0.86074
     Eigenvalues ---    0.87140   0.88876   0.90166   0.91403   0.91938
     Eigenvalues ---    0.95969   0.97213   1.10492
 Eigenvalue     1 is  -2.18D-03 should be greater than     0.000000 Eigenvector:
                          Z30       X30       X29       Y30       Z29
   1                    0.69767   0.56955  -0.24808  -0.22629  -0.15185
                          Y29       Z19       Z16       Y20       X19
   1                    0.12672  -0.07880  -0.06511   0.05919   0.05752
 Eigenvalue     2 is  -1.10D-03 should be greater than     0.000000 Eigenvector:
                          X30       Z30       X29       Z16       Z19
   1                    0.70462  -0.62669  -0.19082   0.12110   0.10191
                          Y30       Y17       Z29       Y29       Y20
   1                   -0.08759   0.07198   0.07143   0.06805  -0.05085
 Quadratic step=9.169D-01 exceeds max=3.000D-01 adjusted using Lamda=-1.000D-02.
 Angle between NR and scaled steps=  44.20 degrees.
 Angle between quadratic step and forces=  44.83 degrees.
 Linear search not attempted -- first point.
 B after Tr=     0.005150    0.001240    0.000764
         Rot=    1.000000   -0.000154   -0.000001    0.000463 Ang=  -0.06 deg.
 Variable       Old X    -DE/DX   Delta X   Delta X   Delta X     New X
                                 (Linear)    (Quad)   (Total)
    X1       -4.33590  -0.00065   0.00000  -0.01398  -0.00686  -4.34276
    Y1        2.13295   0.00073   0.00000  -0.01054  -0.00545   2.12749
    Z1        0.58760   0.00052   0.00000   0.00079   0.00222   0.58982
    X2       -5.81019   0.00001   0.00000  -0.00711  -0.00224  -5.81244
    Y2       -0.30027  -0.00046   0.00000  -0.01243  -0.00582  -0.30610
    Z2        0.07060  -0.00086   0.00000  -0.00334  -0.00266   0.06793
    X3       -4.12077   0.00026   0.00000  -0.00504  -0.00232  -4.12308
    Y3       -2.61321   0.00029   0.00000  -0.00909  -0.00417  -2.61739
    Z3        0.46171   0.00070   0.00000   0.00196   0.00193   0.46363
    X4       -1.68380  -0.00132   0.00000  -0.01071  -0.00781  -1.69161
    Y4       -2.41021  -0.00239   0.00000  -0.01723  -0.01409  -2.42430
    Z4       -1.06281  -0.00147   0.00000  -0.00381  -0.00379  -1.06660
    X5       -7.48087   0.00052   0.00000  -0.00323   0.00152  -7.47935
    Y5       -0.42257   0.00034   0.00000  -0.00888  -0.00110  -0.42367
    Z5        1.28256   0.00013   0.00000   0.00015   0.00080   1.28335
    X6       -3.92744  -0.00017   0.00000  -0.01537  -0.00808  -3.93553
    Y6        2.31988  -0.00035   0.00000  -0.01295  -0.00886   2.31101
    Z6        2.60744   0.00027   0.00000   0.00135   0.00283   2.61027
    X7       -5.46723  -0.00004   0.00000  -0.01109  -0.00244  -5.46967
    Y7        3.78741  -0.00002   0.00000  -0.01095  -0.00466   3.78275
    Z7        0.07830  -0.00024   0.00000  -0.00579  -0.00385   0.07445
    X8       -3.69179  -0.00017   0.00000  -0.00579  -0.00329  -3.69508
    Y8       -2.86056  -0.00010   0.00000  -0.00911  -0.00521  -2.86576
    Z8        2.47100   0.00002   0.00000   0.00174   0.00162   2.47263
    X9       -5.08741   0.00058   0.00000  -0.00119  -0.00006  -5.08748
    Y9       -4.33953   0.00053   0.00000  -0.00807  -0.00207  -4.34160
    Z9       -0.14156  -0.00021   0.00000  -0.00071  -0.00127  -0.14284
   X10       -0.43974  -0.00041   0.00000  -0.00928  -0.00786  -0.44760
   Y10       -4.01233   0.00025   0.00000  -0.01324  -0.01137  -4.02369
   Z10       -0.70010  -0.00000   0.00000  -0.00089  -0.00137  -0.70147
   X11       -2.12132   0.00027   0.00000  -0.00676  -0.00383  -2.12515
   Y11       -2.39036   0.00004   0.00000  -0.01306  -0.00890  -2.39926
   Z11       -3.08519   0.00052   0.00000  -0.00224  -0.00221  -3.08740
   X12       -6.48789   0.00029   0.00000  -0.00426   0.00062  -6.48727
   Y12       -0.28166   0.00014   0.00000  -0.01130  -0.00346  -0.28512
   Z12       -1.89054   0.00024   0.00000  -0.00277  -0.00209  -1.89263
   X13        1.92670  -0.00082   0.00000  -0.01308  -0.00770   1.91900
   Y13        0.26049   0.00113   0.00000  -0.01014  -0.00992   0.25056
   Z13       -2.42929  -0.00006   0.00000   0.00381   0.00465  -2.42464
   X14        0.82091  -0.00037   0.00000  -0.00905  -0.00383   0.81708
   Y14        0.07782   0.00170   0.00000  -0.00840  -0.00857   0.06925
   Z14        2.12741  -0.00041   0.00000  -0.01051  -0.00972   2.11768
   X15        4.05520   0.00044   0.00000  -0.00500  -0.00135   4.05384
   Y15       -1.62075  -0.00059   0.00000  -0.00408  -0.00597  -1.62672
   Z15       -2.00244  -0.00053   0.00000  -0.00132  -0.00106  -2.00350
   X16        2.61750  -0.00195   0.00000  -0.01841  -0.01124   2.60626
   Y16        2.21688  -0.00604   0.00000  -0.02641  -0.02694   2.18994
   Z16       -2.05375  -0.00219   0.00000  -0.01728  -0.01585  -2.06960
   X17        1.07548   0.00060   0.00000  -0.00312   0.00208   1.07757
   Y17        0.06734   0.00004   0.00000  -0.00563  -0.00406   0.06328
   Z17       -4.30411   0.00059   0.00000   0.00177   0.00255  -4.30155
   X18        2.94808   0.00011   0.00000  -0.00540  -0.00192   2.94616
   Y18       -1.80543  -0.00080   0.00000  -0.00399  -0.00626  -1.81169
   Z18        2.56208   0.00063   0.00000   0.00002   0.00022   2.56230
   X19        1.57618  -0.00314   0.00000  -0.02295  -0.01593   1.56025
   Y19        2.05100  -0.00691   0.00000  -0.03111  -0.03200   2.01900
   Z19        2.24360   0.00079   0.00000   0.00657   0.00795   2.25156
   X20       -0.74880   0.00061   0.00000  -0.00200   0.00293  -0.74587
   Y20       -0.23975   0.00001   0.00000  -0.00278  -0.00190  -0.24165
   Z20        3.42285  -0.00014   0.00000  -0.00350  -0.00280   3.42005
   X21        5.08710  -0.00062   0.00000  -0.00456  -0.00067   5.08643
   Y21       -1.34033  -0.00129   0.00000  -0.01456  -0.01824  -1.35857
   Z21        0.67948  -0.00022   0.00000  -0.00089  -0.00056   0.67892
   X22        5.51763   0.00010   0.00000  -0.00826  -0.00422   5.51341
   Y22       -1.18233  -0.00021   0.00000  -0.00307  -0.00588  -1.18822
   Z22       -3.39795  -0.00027   0.00000  -0.00445  -0.00406  -3.40201
   X23        3.46862   0.00002   0.00000  -0.01061  -0.00877   3.45985
   Y23       -3.58041   0.00127   0.00000   0.00246   0.00123  -3.57917
   Z23       -2.36241   0.00030   0.00000  -0.00375  -0.00409  -2.36651
   X24        3.60621  -0.00005   0.00000  -0.01043  -0.00667   3.59953
   Y24       -1.50983  -0.00026   0.00000  -0.00297  -0.00645  -1.51628
   Z24        4.50061   0.00027   0.00000   0.00154   0.00183   4.50244
   X25        2.29667   0.00015   0.00000  -0.01293  -0.01127   2.28540
   Y25       -3.77627   0.00134   0.00000   0.00321   0.00158  -3.77469
   Z25        2.45812  -0.00011   0.00000   0.00068   0.00028   2.45840
   X26        6.66100   0.00001   0.00000  -0.00974  -0.00706   6.65394
   Y26       -2.64067   0.00041   0.00000  -0.01954  -0.02477  -2.66544
   Z26        1.00781   0.00003   0.00000  -0.00215  -0.00222   1.00559
   X27        5.73499   0.00086   0.00000   0.01686   0.02255   5.75755
   Y27        0.61315  -0.00096   0.00000  -0.02219  -0.02656   0.58659
   Z27        0.91907   0.00024   0.00000   0.00403   0.00497   0.92404
   X28       -0.23384   0.00173   0.00000  -0.00795  -0.00284  -0.23668
   Y28       -0.03422   0.00198   0.00000  -0.00927  -0.00763  -0.04185
   Z28       -0.55023   0.00065   0.00000  -0.00210  -0.00135  -0.55158
   X29        2.79509   0.00680   0.00000   0.16826   0.17771   2.97280
   Y29        4.52494   0.00908   0.00000   0.11874   0.11710   4.64204
   Z29        0.41080   0.00161   0.00000   0.02784   0.03003   0.44083
   X30        3.28454   0.00057   0.00000  -0.03077  -0.01967   3.26487
   Y30        6.25382   0.00388   0.00000   0.18290   0.18093   6.43474
   Z30        0.65511   0.00042   0.00000   0.00430   0.00704   0.66215
   X31       -1.91015   0.00094   0.00000  -0.01504  -0.00782  -1.91796
   Y31        2.25878   0.00090   0.00000  -0.01854  -0.01523   2.24355
   Z31       -0.94552  -0.00044   0.00000  -0.00304  -0.00158  -0.94710
   X32       -2.35459  -0.00008   0.00000  -0.01663  -0.00939  -2.36397
   Y32        2.27507  -0.00002   0.00000  -0.01523  -0.01088   2.26419
   Z32       -2.96912   0.00053   0.00000  -0.00019   0.00127  -2.96785
   X33       -0.61867  -0.00507   0.00000  -0.05098  -0.04227  -0.66095
   Y33        3.85278  -0.00368   0.00000  -0.01641  -0.01441   3.83837
   Z33       -0.46941  -0.00131   0.00000  -0.01160  -0.00965  -0.47906
         Item               Value     Threshold  Converged?
 Maximum Force            0.009083     0.000450     NO 
 RMS     Force            0.001828     0.000300     NO 
 Maximum Displacement     0.180925     0.001800     NO 
 RMS     Displacement     0.029910     0.001200     NO 
 Predicted change in Energy=-2.407172D-03
 GradGradGradGradGradGradGradGradGradGradGradGradGradGradGradGradGradGrad

 1\1\GINC-CDR1295\Freq\RwB97XD\6-31G(d,p)\C10H21N1O1\CLR426\20-Jul-2023
 \0\\# freq wb97xd/6-31g(d,p) scrf=(solvent=water)\\Title Card Required
 \\0,1\C,-2.294459,1.128706,0.310945\C,-3.074622,-0.158897,0.037359\C,-
 2.180617,-1.382852,0.244325\C,-0.891026,-1.275428,-0.562413\H,-3.95870
 6,-0.223613,0.6787\H,-2.078314,1.227626,1.3798\H,-2.893131,2.004211,0.
 041436\H,-1.953613,-1.513741,1.307599\H,-2.692144,-2.296378,-0.074911\
 H,-0.232703,-2.123231,-0.370476\H,-1.122554,-1.264922,-1.632612\H,-3.4
 33244,-0.149046,-1.000433\C,1.019568,0.137843,-1.285527\C,0.434407,0.0
 4118,1.125776\C,2.145918,-0.857664,-1.059646\H,1.38512,1.173122,-1.086
 8\H,0.569122,0.035635,-2.277636\C,1.560055,-0.955394,1.355794\H,0.8340
 77,1.085343,1.187263\H,-0.39625,-0.126871,1.811296\C,2.691976,-0.70927
 4,0.359564\H,2.919803,-0.625664,-1.798119\H,1.835515,-1.894669,-1.2501
 35\H,1.908322,-0.798966,2.381619\H,1.215345,-1.998318,1.300783\H,3.524
 848,-1.397384,0.533308\H,3.034827,0.324467,0.48635\N,-0.123742,-0.0181
 07,-0.291168\O,1.479099,2.394495,0.217387\H,1.738103,3.309377,0.346667
 \C,-1.010806,1.195296,-0.500347\H,-1.245993,1.203913,-1.571192\H,-0.32
 7387,2.038803,-0.248402\\Version=EM64L-G09RevE.01\State=1-A\HF=-523.51
 45564\RMSD=4.950e-09\RMSF=1.828e-03\ZeroPoint=0.3089895\Thermal=0.3199
 779\Dipole=-2.0351907,-2.546699,-0.5031062\DipoleDeriv=0.0359036,0.067
 8035,0.0511402,0.0399788,0.0566525,-0.0110361,-0.0049434,0.0421644,0.1
 428055,0.1195192,-0.0072655,0.0063069,-0.0059994,0.0904754,-0.0014596,
 0.0976243,-0.0003263,0.1832688,0.0497323,-0.0518817,0.0388834,-0.04350
 53,0.0430733,0.0155932,0.0068855,-0.038274,0.1491908,0.3096014,0.18225
 52,0.0391597,0.2512648,0.371922,0.0300522,0.0397882,0.0841091,0.186194
 8,-0.1740386,-0.0145716,0.1130354,-0.0214289,0.0280851,0.0078932,0.145
 4565,0.0101224,-0.0011024,0.0289387,-0.05226,-0.0598803,-0.0554644,0.0
 552847,0.0146927,-0.0228004,-0.0421965,-0.1816146,-0.043155,0.1096349,
 -0.0128697,0.0989848,-0.129065,0.0326386,-0.0247851,0.0531986,0.080382
 5,0.0190043,0.0531738,-0.0617304,0.0544346,0.066871,-0.006989,-0.03427
 1,0.0508178,-0.1664608,-0.0168131,-0.0853927,-0.0084819,-0.0824978,-0.
 1340224,-0.0444839,-0.0213413,-0.0688731,0.0752275,-0.0321237,0.122427
 6,0.0054883,0.0609088,-0.0443009,0.0061455,-0.0077249,0.0280406,0.0973
 902,0.0357527,-0.0453907,-0.028724,-0.0325233,0.0600932,0.0725813,-0.0
 340862,-0.0142671,-0.1353082,0.0353878,0.0030109,-0.0490267,0.007776,0
 .001896,0.0010675,-0.1311808,-0.0014591,-0.1864013,0.4835841,-0.135379
 8,-0.1987958,-0.0908451,-0.2065379,-0.1584765,-0.2832237,-0.0857985,0.
 3583298,0.2365704,-0.1725639,0.1734437,-0.1741473,-0.2891019,0.0517309
 ,0.2157483,-0.0410836,0.5075269,0.0160898,0.0580505,0.0178757,0.056508
 1,0.2245215,0.0447601,0.0261829,0.0237939,0.0461432,0.0441603,0.124908
 4,0.0821642,0.0779963,0.4903964,0.2599946,0.0654686,0.2359275,0.212682
 5,-0.0692456,0.0209665,-0.1558609,0.0143336,0.0837017,-0.0387486,-0.05
 98342,0.0025167,-0.12998,0.0560799,0.0534497,-0.0172635,0.0689457,0.23
 86001,0.0005525,-0.0148078,0.0229977,0.0461216,0.1436268,0.2538211,-0.
 1003638,0.2241103,0.5920053,-0.1650597,-0.087913,-0.1400891,0.1003775,
 -0.123666,0.0029616,0.1245442,-0.0125565,0.0899244,0.0477987,0.069885,
 0.0187305,-0.030247,0.124801,-0.0356912,0.0062581,0.0035598,0.0693482,
 0.0033462,0.0139678,-0.0095682,0.0884307,-0.08819,-0.0060064,0.135899,
 -0.0207443,0.0660573,0.0452415,0.1190276,0.0244509,-0.0934225,0.024136
 5,-0.0885826,-0.0569051,-0.0362301,-0.2115157,-0.0702201,-0.048349,-0.
 0036783,0.0298858,0.0115918,0.011588,-0.0724249,0.0028092,0.0707372,-0
 .0327276,-0.062973,-0.0047678,-0.1983282,-0.0183105,-0.082068,0.020996
 8,-0.0658925,-0.2174485,0.0240296,0.0169235,-0.0612784,0.0649478,-0.16
 51448,0.1426058,-0.0386167,0.1729958,-0.0303211,0.0389559,-0.0374707,0
 .0324396,0.0159986,0.0733142,-0.1088786,0.0074426,-0.1486854,-0.002018
 7,-0.0346816,0.0062351,-0.0259965,0.0068543,-0.6958655,0.1164625,0.032
 3259,0.1256667,-0.4504093,0.035637,0.0567432,0.0466222,-0.6118069,-1.2
 781024,-0.1431109,-0.0378711,-0.0405698,-1.1155197,0.0072122,-0.044352
 4,-0.0069405,-1.0432115,0.206542,-0.1598983,-0.0111871,-0.1859506,-0.3
 096187,-0.0774406,-0.017376,-0.0762755,0.2239944,0.156378,-0.3711386,-
 0.0287493,-0.5484727,0.2094005,-0.0766526,-0.0494643,-0.1375223,0.2493
 686,0.0119634,0.0573593,-0.0314365,0.0381525,0.0649335,-0.0754742,-0.0
 426959,0.0227351,-0.1786408,0.4819771,0.1796012,0.1152237,0.2670876,0.
 1659006,0.0535267,0.1496566,0.0597276,0.0914024\Polar=158.349744,1.196
 5779,149.9136669,1.335699,0.7048807,140.832592\PG=C01 [X(C10H21N1O1)]\
 NImag=2\\0.50169656,-0.05534066,0.54953377,0.03244072,-0.01252720,0.58
 901515,-0.11088659,-0.04840732,-0.01117969,0.56672716,-0.05051745,-0.1
 6229812,-0.01979864,0.00710768,0.45654313,-0.01228190,-0.02120601,-0.0
 8913574,-0.03115950,-0.00620047,0.60147136,0.01365876,-0.01158047,0.00
 336981,-0.12246469,0.05553741,-0.01146693,0.49277396,0.01563028,-0.032
 27355,0.00420314,0.05428257,-0.15462354,0.01582071,0.04376612,0.563102
 30,0.00449376,-0.00590213,0.00205528,-0.01045406,0.01455125,-0.0861765
 5,0.03739353,0.01654867,0.58761002,0.00052099,-0.00111850,0.00022976,-
 0.02472587,0.00493278,0.01202177,-0.16088230,0.00371429,0.05622664,0.5
 3385267,-0.00083387,0.00245335,-0.00130565,0.02638298,0.00449337,-0.01
 748848,-0.00170026,-0.08286077,0.00463017,-0.09554663,0.53421213,0.000
 34307,-0.00052746,-0.00037216,-0.00174613,-0.00318634,0.00340450,0.053
 87595,-0.00004848,-0.12437282,0.02723111,-0.03253739,0.60499843,-0.012
 27267,-0.00022220,0.00936282,-0.22081068,-0.01302251,0.12795928,-0.014
 87019,-0.00155232,0.01119447,-0.00074706,0.00402164,-0.00171610,0.2388
 0817,-0.02302911,-0.00056591,0.01858033,-0.01342053,-0.04937872,0.0098
 6729,0.02251475,0.00213495,-0.01766972,0.00262712,-0.00553483,0.001738
 21,0.01377969,0.05520925,-0.00769622,-0.00105809,0.00408430,0.13011297
 ,0.00975651,-0.14534251,-0.00641162,0.00028134,0.00297582,-0.00074599,
 0.00075601,0.00066703,-0.13947491,-0.01044819,0.15195022,-0.06042986,-
 0.00378909,-0.05308874,-0.00510491,-0.00114950,-0.01766606,0.00021240,
 0.00081186,0.00048350,-0.00022271,-0.00006694,0.00015684,0.00025174,0.
 00055881,-0.00000433,0.06897962,-0.00437458,-0.05269017,-0.02138399,-0
 .00664521,-0.00228896,-0.02848262,-0.00003291,0.00156356,-0.00078326,-
 0.00004304,-0.00034754,-0.00003808,0.00045623,0.00119064,0.00054290,0.
 00577316,0.05559489,-0.05154515,-0.02158712,-0.30230011,-0.00133497,0.
 00024240,-0.00411321,0.00013629,0.00010847,0.00021154,0.00013582,-0.00
 001644,0.00010345,-0.00024289,-0.00022063,0.00065855,0.05670460,0.0226
 6736,0.32869491,-0.13008728,0.11911756,-0.03674068,0.01133059,-0.01567
 996,0.00488369,-0.00194196,-0.00310684,-0.00086017,-0.00057279,-0.0009
 9793,-0.00016630,0.00053481,0.00074366,0.00032058,-0.00361500,0.004262
 34,-0.00120850,0.14115067,0.11887657,-0.21613546,0.05440081,0.01609621
 ,-0.02121829,0.00688178,-0.00497026,-0.00366410,-0.00189057,-0.0007486
 1,0.00017291,0.00038992,-0.00004471,0.00078836,0.00041928,-0.00203364,
 0.00249015,-0.00067168,-0.12713476,0.23511684,-0.03817773,0.05598132,-
 0.06592090,0.00358301,-0.00641029,0.00055785,-0.00059888,-0.00098389,0
 .00051839,0.00006250,0.00058629,-0.00001136,-0.00001904,0.00042909,-0.
 00005078,-0.01787105,0.02559672,-0.00730689,0.03909252,-0.05842531,0.0
 6867564,0.00030496,-0.00099309,0.00038296,-0.00580839,0.00196332,-0.02
 025630,-0.06134091,0.00569893,-0.05506295,0.00630094,-0.00210964,0.031
 12637,0.00033066,-0.00057735,-0.00002899,0.00031309,0.00021224,0.00028
 498,-0.00008366,-0.00004190,0.00013808,0.07080065,-0.00013264,0.001499
 85,0.00087448,0.00643220,-0.00295792,0.02684429,0.00607601,-0.05433157
 ,0.02859976,-0.00040574,-0.00150419,0.00184242,-0.00051377,0.00108611,
 -0.00049851,-0.00015056,-0.00039722,-0.00048586,0.00002376,0.00020443,
 -0.00035845,-0.00708221,0.05769112,0.00013548,-0.00011493,0.00026232,-
 0.00106919,-0.00015309,-0.00266956,-0.05305736,0.02873518,-0.30038676,
 -0.00375677,0.00064043,-0.01722036,-0.00027190,0.00020563,0.00068181,0
 .00022671,0.00049958,-0.00003039,0.00006543,0.00013808,0.00012767,0.05
 848567,-0.03062451,0.32625849,-0.00283917,0.00316491,-0.00088649,0.011
 29556,0.01839558,0.00655470,-0.10866086,-0.10584617,-0.03764403,-0.012
 54642,-0.02347902,-0.01055544,0.00058363,-0.00077295,0.00030753,-0.000
 07713,-0.00005051,0.00007856,0.00064347,0.00118447,0.00006085,-0.00327
 817,-0.00475554,-0.00159633,0.11866286,0.00507506,-0.00297779,0.001608
 46,-0.01314759,-0.02064828,-0.00748238,-0.10652005,-0.23330179,-0.0674
 0736,-0.00068483,-0.00257934,-0.00076492,0.00003480,0.00074222,-0.0003
 3570,0.00000084,0.00017600,-0.00013816,-0.00094841,-0.00153992,-0.0002
 1234,0.00231507,0.00361830,0.00119810,0.11337407,0.25301054,-0.0003819
 1,0.00074694,0.00065252,0.00230603,0.00549421,0.00052563,-0.03945521,-
 0.06935389,-0.07236528,0.00889103,0.01598742,0.00451906,0.00003766,-0.
 00038939,-0.00008453,0.00009628,0.00038684,0.00013201,-0.00001220,0.00
 011229,0.00027703,-0.01509588,-0.02651562,-0.00862521,0.04001583,0.072
 59986,0.07562970,-0.00014601,-0.00049346,-0.00011655,-0.00359508,-0.00
 245594,0.00418297,-0.01552277,0.02100204,-0.00642052,-0.15366841,0.137
 03320,-0.03400047,-0.00099234,0.00163190,-0.00002537,0.00008292,0.0000
 7086,0.00001645,0.00012954,0.00016396,-0.00005336,0.00119303,-0.000121
 50,0.00010932,0.00039035,-0.00024092,-0.00046244,0.16787502,-0.0003373
 6,0.00003689,0.00033502,-0.00100404,0.00070909,0.00071577,-0.00216332,
 0.00491873,-0.00098745,0.12725568,-0.21336876,0.03850276,-0.00029046,0
 .00029728,0.00009930,0.00004913,0.00004320,-0.00007551,0.00016519,0.00
 008309,-0.00005499,0.00015687,0.00008943,-0.00008208,0.00034881,0.0002
 9473,-0.00025275,-0.13789962,0.23659362,-0.00006576,0.00020351,0.00001
 362,0.00285928,0.00134770,-0.00172830,0.01235838,-0.01574154,0.0035135
 0,-0.03378541,0.04324442,-0.06061175,0.00064437,-0.00074032,0.00027161
 ,-0.00003287,-0.00002278,-0.00003386,-0.00002143,0.00000055,-0.0000020
 0,-0.00060796,-0.00046682,0.00061358,-0.00072924,0.00024332,0.00051100
 ,0.03475627,-0.04267842,0.06107226,-0.00012888,-0.00003644,-0.00001145
 ,0.00166534,-0.00049659,0.00056387,0.00529719,-0.00094928,0.02963636,-
 0.06086075,0.00318410,-0.05237002,0.00007399,-0.00028776,-0.00034745,-
 0.00005438,-0.00006837,-0.00005074,0.00007362,0.00004605,-0.00001956,-
 0.00479431,0.00004645,0.00331155,0.00100633,-0.00000281,-0.00055005,-0
 .00330092,-0.00023648,-0.01853175,0.07106229,0.00003858,-0.00020118,0.
 00016481,-0.00021653,-0.00004003,-0.00094696,0.00051100,0.00001434,0.0
 0272023,0.00647910,-0.05030019,0.01285110,-0.00005679,-0.00000610,0.00
 006391,-0.00006456,0.00000600,0.00012825,0.00006841,0.00004726,-0.0000
 1248,-0.00095497,0.00104082,0.00034126,-0.00011962,0.00018518,0.000392
 66,0.00424339,0.00162752,0.02441516,0.00556193,0.05797920,0.00020832,-
 0.00020275,-0.00001540,-0.00092440,0.00013114,0.00072033,-0.00244739,0
 .00178961,-0.01682382,-0.05792624,0.00422656,-0.30473512,0.00006271,0.
 00011789,0.00029222,-0.00004980,0.00011939,0.00002482,0.00001058,-0.00
 006284,-0.00001922,0.00304730,0.00018863,-0.00052855,0.00010564,0.0001
 7712,0.00051492,-0.00007088,-0.00019523,-0.00380259,0.05846003,-0.0049
 9733,0.32937597,-0.00552700,-0.00037316,-0.01613554,-0.07751556,0.0006
 0283,-0.07681463,-0.00682897,0.00112537,-0.01892564,0.00054822,-0.0006
 3263,-0.00134295,0.00950676,-0.00021164,0.02477879,-0.00103865,-0.0028
 4612,-0.00046069,0.00071960,0.00032872,0.00055361,-0.00170476,0.003169
 17,-0.00038875,0.00080760,-0.00039727,0.00053114,0.00023963,0.00005938
 ,0.00027480,-0.00032744,0.00005555,0.00061728,0.08086977,-0.00973767,-
 0.00187409,-0.02940345,0.00056096,-0.04662491,0.00249225,0.00948348,-0
 .00262013,0.02802919,-0.00108932,0.00078303,0.00048584,0.00069273,-0.0
 0058435,0.00166082,-0.00388068,-0.00462719,-0.00091038,0.00069193,0.00
 102955,-0.00007092,0.00422710,-0.00407760,0.00057991,-0.00071911,0.000
 90759,0.00014692,-0.00030199,-0.00010487,-0.00020475,0.00011432,0.0002
 4360,-0.00061036,-0.00127298,0.05665959,-0.00099543,-0.00047555,-0.006
 12087,-0.07762203,0.00265696,-0.28180985,-0.00060258,0.00053852,-0.004
 43838,0.00043556,-0.00021621,0.00066674,-0.00657458,0.00016322,-0.0170
 6165,-0.00066656,-0.00133139,0.00108230,0.00016631,-0.00035606,0.00047
 597,-0.00055061,0.00094533,0.00120342,0.00008994,0.00038512,0.00050669
 ,-0.00010022,0.00003018,0.00019609,-0.00054664,-0.00005293,0.00018420,
 0.08734847,-0.00253840,0.30384696,-0.00037540,0.00190634,-0.00013698,-
 0.00004520,-0.00001771,-0.00034174,0.00042043,-0.00111204,-0.00027716,
 -0.02048848,-0.01158405,0.00963857,0.00020945,-0.00000180,-0.00002224,
 -0.00022723,0.00025931,0.00010484,-0.00016886,-0.00006178,0.00022910,-
 0.00023848,-0.00028925,0.00008009,0.00001008,0.00009405,0.00014762,0.0
 0087692,0.00151356,0.00001714,-0.00011875,0.00063849,0.00211818,-0.000
 02752,-0.00002043,0.00005431,0.47835097,0.00186680,-0.00468415,0.00106
 992,0.00009761,-0.00071340,-0.00004902,-0.00119465,-0.00565294,-0.0017
 5244,-0.02719384,-0.00270256,0.01982320,-0.00001592,0.00028101,0.00001
 014,-0.00005259,0.00005668,-0.00016265,0.00133850,0.00010665,-0.000703
 72,-0.00002478,0.00000451,0.00029184,-0.00162660,-0.00009819,0.0008941
 7,0.00017700,-0.00036739,0.00068431,-0.00038152,0.00079707,0.00166219,
 -0.00000402,0.00011039,0.00000402,0.01133646,0.56856692,-0.00172828,0.
 00249692,-0.00113908,0.00070640,0.00003974,0.00046042,-0.00146272,-0.0
 0274621,-0.00131736,0.00053339,0.00716964,0.00400393,-0.00031771,-0.00
 001377,0.00002478,0.00006987,-0.00008788,0.00003738,-0.00102905,0.0001
 3656,0.00054631,0.00004065,0.00009572,0.00002943,-0.00100912,-0.000273
 30,0.00056471,0.00013461,-0.00050464,-0.00018507,-0.00282435,-0.002382
 20,0.00063495,-0.00005040,0.00000997,-0.00018883,0.11050874,0.04108610
 ,0.56269141,-0.00041781,-0.00013038,-0.00048750,-0.00043071,0.00002107
 ,-0.00026421,-0.00001857,0.00022910,-0.00022726,-0.00780577,-0.0044004
 9,-0.01751547,0.00009886,0.00002398,0.00002393,-0.00109793,0.00096768,
 -0.00054250,0.00046899,-0.00014991,-0.00011026,-0.00092569,-0.00101943
 ,-0.00056321,0.00038639,0.00018850,-0.00000337,0.00084732,0.00141714,0
 .00061017,-0.00131167,-0.00190696,0.00018334,0.00013396,-0.00005106,0.
 00015574,0.01477177,0.00034166,0.02046459,0.57907480,0.00090115,-0.000
 62967,-0.00029483,0.00007839,-0.00050493,-0.00009044,-0.00008293,-0.00
 033151,0.00011380,-0.01029127,0.00115666,-0.02907205,-0.00004392,0.000
 14037,0.00000985,0.00125251,0.00001059,0.00089585,0.00000935,0.0001426
 2,0.00041403,-0.00082554,-0.00007273,-0.00090929,-0.00013639,0.0001152
 5,-0.00026555,0.00060989,-0.00016807,-0.00034247,-0.00350599,-0.005398
 27,-0.00163049,-0.00000493,0.00014025,-0.00001904,0.00056147,0.0020499
 3,0.00205924,0.03512156,0.56594305,-0.00020249,-0.00040545,0.00244497,
 -0.00016085,0.00000909,-0.00081699,0.00005794,0.00037193,0.00241890,-0
 .00876941,-0.01156265,-0.00707354,0.00031691,0.00002926,-0.00001023,-0
 .00007895,-0.00004675,-0.00115003,0.00086152,-0.00000256,-0.00106194,0
 .00010137,0.00024252,-0.00108079,0.00084715,0.00012617,-0.00096355,0.0
 0028871,0.00142308,0.00011061,0.00081072,0.00123495,0.00197809,-0.0001
 7438,-0.00000191,-0.00001525,0.00187652,0.00064784,-0.03071730,-0.1071
 9168,-0.02802280,0.45816314,-0.00003141,0.00117626,-0.00059477,0.00010
 939,0.00009377,0.00003647,0.00023557,0.00031944,-0.00014654,-0.0001635
 6,0.00030464,0.00049563,-0.00002064,-0.00000008,0.00000051,0.00005483,
 -0.00002209,0.00001186,-0.00034045,-0.00003083,0.00018801,0.00004504,0
 .00001375,-0.00002586,0.00004186,-0.00000826,-0.00002016,-0.00124931,0
 .00003848,0.00011944,-0.00008741,-0.00006488,-0.00031201,-0.00001124,-
 0.00001052,-0.00002214,-0.13934220,0.05536186,-0.01516568,0.00098468,0
 .00065780,-0.00057383,0.52494485,-0.00048143,0.00087665,0.00010917,0.0
 0028357,0.00015381,-0.00008858,0.,-0.00064327,0.00000315,-0.00021819,0
 .00216020,-0.00000071,0.00001986,-0.00004121,0.00001814,-0.00000348,-0
 .00004105,0.00003219,-0.00023708,-0.00000067,0.00011019,-0.00000246,0.
 00003744,-0.00000036,-0.00012642,-0.00002322,0.00004457,-0.00064756,-0
 .00023204,0.00068039,0.00011469,-0.00007458,0.00007373,-0.00000878,0.0
 0000043,-0.00002491,0.06378564,-0.14563067,0.01350777,0.00081117,-0.00
 004661,-0.00148410,0.04219779,0.57433177,0.00085040,-0.00135969,0.0009
 8760,-0.00005626,-0.00005524,-0.00019401,-0.00000873,-0.00019498,0.000
 34161,-0.00008240,-0.00065754,-0.00062757,0.00009193,-0.00000092,-0.00
 000314,-0.00014641,0.00001973,-0.00003353,0.00049789,-0.00001084,-0.00
 032459,0.00000255,0.00000190,-0.00005535,0.00006565,0.00005027,-0.0000
 5577,0.00017655,-0.00021154,0.00048183,0.00022261,0.00022660,-0.000001
 90,0.00000922,0.00001182,0.00004035,-0.02029014,0.01800207,-0.08668571
 ,-0.00086951,-0.00029435,0.00199344,-0.05793326,-0.00098035,0.53403360
 ,0.00018388,0.00020175,-0.00000364,0.00024204,-0.00021861,-0.00010758,
 -0.00015627,-0.00125586,-0.00035032,-0.00316558,0.00077014,0.00350900,
 0.00001868,0.00010471,0.00001661,0.00007195,0.00001376,-0.00007136,0.0
 0004154,0.00000935,-0.00000333,-0.00003911,0.00000083,0.00007124,-0.00
 036339,-0.00002353,0.00021190,-0.00004787,-0.00013011,0.00009199,0.000
 04441,0.00024099,0.00018767,-0.00001128,0.00001678,-0.00000584,-0.0780
 8421,-0.06227059,-0.01064692,0.00056539,-0.00039736,-0.00054531,0.0090
 3062,0.02570330,0.00329646,0.10075844,0.00015132,-0.00056517,-0.000013
 49,-0.00016634,0.00013251,-0.00002015,0.00027992,0.00046902,-0.0000819
 8,0.00098550,0.00019332,-0.00084393,0.00003996,-0.00006116,-0.00000494
 ,0.00003918,0.00004475,-0.00005160,0.00017619,-0.00003164,-0.00007913,
 0.00005863,-0.00002278,-0.00010873,0.00021653,0.00006454,-0.00005849,-
 0.00004070,-0.00001970,0.00002977,-0.00016439,-0.00025651,-0.00029622,
 0.00000058,0.00000624,0.00003321,-0.07116392,-0.24143638,-0.02197222,0
 .00061454,-0.00134452,0.00097340,-0.00119019,-0.01751704,-0.00248405,0
 .06713673,0.24896221,0.00001122,-0.00037687,-0.00029532,-0.00029787,0.
 00016717,0.00001436,0.00063424,0.00153689,0.00095818,0.00296159,-0.001
 74375,-0.00423642,0.00002640,-0.00012162,-0.00000046,0.00003771,0.0000
 2350,-0.00002452,0.00004601,-0.00002642,-0.00004592,-0.00008235,-0.000
 03887,-0.00005407,0.00057483,0.00006776,-0.00031739,-0.00015906,-0.000
 06448,0.00003725,0.00008074,-0.00009733,0.00034363,0.00001459,-0.00001
 252,0.00002937,-0.01894518,-0.03586387,-0.06234854,0.00072950,0.000961
 20,0.00119341,0.00347258,0.00638206,0.00154152,0.00236286,0.02051277,0
 .06842942,0.00004818,-0.00004095,-0.00012053,0.00006434,0.00000551,-0.
 00000572,0.00008920,0.00017634,-0.00003990,0.00087578,0.00077528,0.002
 26211,0.00000901,0.00000061,-0.00000208,0.00006922,-0.00004161,0.00002
 540,-0.00000924,-0.00000311,-0.00000708,0.00007058,0.00003564,0.000040
 21,0.00003438,-0.00000245,-0.00002910,-0.00011506,-0.00012634,-0.00016
 528,-0.00076868,-0.00054432,0.00004043,-0.00000407,-0.00000154,-0.0000
 0533,-0.09860222,-0.01311060,-0.10954198,-0.00393193,-0.00020713,0.001
 64797,-0.00815230,-0.00506472,-0.02227691,-0.00266010,0.00355037,-0.00
 776618,0.11137956,0.00004291,-0.00007289,0.00024826,0.00001346,0.00006
 336,-0.00003704,0.00003276,0.00006628,-0.00011091,0.00010919,0.0000610
 4,0.00171648,0.00001985,-0.00002992,-0.00000285,-0.00006223,-0.0000144
 0,0.00002299,0.00001396,-0.00001543,-0.00002519,0.00006636,-0.00001149
 ,-0.00001929,0.00005484,-0.00000217,-0.00000801,0.00003742,-0.00001827
 ,-0.00002587,-0.00107143,-0.00036864,0.00022200,0.00000075,-0.00000559
 ,0.00000658,-0.01298428,-0.05395556,-0.03042016,-0.00058372,-0.0002446
 1,0.00031676,0.00950166,0.00220561,0.02172535,-0.00838939,0.00699641,-
 0.02304685,0.01039453,0.05131330,0.00032828,-0.00014822,0.00053233,-0.
 00005904,-0.00001739,-0.00004842,0.00034807,0.00004477,0.00054212,-0.0
 0217778,-0.00157014,-0.00011379,0.00000873,0.00001268,-0.00000262,-0.0
 0020898,0.00002527,0.00015296,0.00012765,0.00001090,-0.00004507,-0.000
 22456,-0.00006038,0.00018259,0.00008901,-0.00000522,-0.00002726,0.0000
 5162,0.00005207,0.00003780,0.00081593,0.00086107,0.00056138,0.00002995
 ,0.00000315,0.00000154,-0.09790005,-0.02320597,-0.26459592,0.00488787,
 0.00044982,0.00021437,-0.00137142,-0.00107325,-0.00127898,-0.00092598,
 0.00066995,-0.00084946,0.10396177,0.02557886,0.29187762,0.00011001,0.0
 0009919,0.00022332,0.00011476,0.00006862,0.00005047,0.00003655,-0.0000
 3484,0.00009672,-0.00028707,0.00013463,-0.00003578,0.00002036,-0.00000
 637,-0.00000261,-0.00012975,-0.00006757,-0.00017450,0.00000673,0.00000
 219,-0.00009147,0.00002740,-0.00000952,0.00009519,0.00005438,-0.000005
 49,-0.00000597,-0.00066395,-0.00017261,-0.00071876,0.00037600,0.000160
 00,0.00021919,0.00000269,-0.00003722,0.00000515,0.00068885,0.00048270,
 -0.00017943,-0.14421976,0.05791325,-0.00887947,0.01084357,0.00172295,-
 0.00295218,-0.00017791,-0.00041234,-0.00022926,-0.00041590,0.00001314,
 0.00015456,0.47584809,-0.00021380,0.00044567,0.00000984,0.00029788,0.0
 0008274,-0.00000185,-0.00008877,-0.00070749,0.00019359,0.00000913,0.00
 221498,0.00028379,-0.00001028,-0.00007213,-0.00000094,-0.00003874,-0.0
 0012396,-0.00017646,-0.00013326,-0.00000132,-0.00009636,0.00001945,0.0
 0015605,-0.00017740,-0.00011301,-0.00002040,-0.00009363,-0.00055925,-0
 .00024837,-0.00094697,-0.00019918,-0.00035871,-0.00011419,-0.00001038,
 0.00001264,-0.00004835,0.00015190,-0.00029165,0.00171579,0.06311771,-0
 .14355958,0.01241768,0.00275600,0.00142210,-0.00274866,-0.00005794,-0.
 00032566,-0.00005441,-0.00015368,-0.00003120,-0.00036954,0.03370604,0.
 56955351,0.00044855,-0.00035816,-0.00068872,-0.00012347,-0.00007052,0.
 00023499,0.00010016,0.00035712,-0.00061009,0.00021195,0.00107088,-0.00
 032410,-0.00006987,0.00001255,0.00000250,-0.00010164,0.00010341,0.0007
 0775,-0.00001070,0.00001943,0.00041730,-0.00011782,-0.00010306,0.00023
 597,-0.00002748,-0.00001645,0.00019538,-0.00066422,0.00016517,-0.00002
 132,-0.00003751,0.00011650,0.00003134,0.00008047,0.00005833,0.00003288
 ,0.00006136,0.00058516,0.00239624,-0.00291233,0.00412611,-0.08038951,0
 .02526272,0.00686136,-0.03162278,-0.00004662,0.00002019,-0.00046169,0.
 00032014,-0.00026648,0.00024886,0.03323363,0.01892238,0.58250424,-0.00
 007382,-0.00021569,-0.00006659,0.00005237,-0.00008947,0.00004793,0.000
 15206,-0.00007313,-0.00001156,-0.00030852,0.00023165,-0.00143640,0.000
 01862,0.00001914,-0.00000105,-0.00011203,0.00006302,0.00018584,0.00012
 703,0.00002772,0.00005414,0.00002528,0.00007183,-0.00011433,0.00000517
 ,0.00001565,-0.00006712,-0.00008774,-0.00007957,-0.00012960,-0.0000201
 7,-0.00035134,0.00000422,0.00001771,0.00006805,0.00001685,0.00082738,0
 .00013671,0.00035528,-0.08349153,-0.06561985,-0.00630630,-0.00035371,-
 0.00007984,0.00008309,0.00055496,0.00137770,0.00141929,-0.00020707,-0.
 00008393,0.00013733,0.00975375,0.02593015,0.00304776,0.09444534,-0.000
 05654,-0.00058630,-0.00036495,-0.00032578,0.00007518,0.00012471,-0.000
 05459,0.00029352,0.00004359,0.00044748,-0.00011962,0.00169780,0.000053
 84,-0.00010238,-0.00001239,-0.00044178,0.00016650,0.00016318,0.0001683
 2,-0.00004378,0.00009566,-0.00023872,-0.00027271,0.00029366,0.00018265
 ,0.00002683,0.00019201,-0.00006782,-0.00008965,-0.00010189,0.00055632,
 0.00070234,0.00050058,0.00003997,0.00000560,0.00009081,0.00132884,-0.0
 0088576,-0.00070496,-0.06705727,-0.23374060,-0.02591256,-0.00039591,-0
 .00037102,-0.00017570,0.00056555,0.00405152,0.00235603,-0.00024131,-0.
 00015844,0.00041202,-0.00125048,-0.01752632,0.00058887,0.06073525,0.23
 822093,-0.00017289,0.00038898,0.00012725,0.00015634,-0.00005964,-0.000
 04956,0.00044193,0.00019534,-0.00039126,-0.00096116,0.00214128,-0.0066
 8759,-0.00001263,0.00012163,0.00000166,0.00002792,-0.00001881,-0.00012
 932,-0.00006374,-0.00000042,0.00004186,-0.00005499,-0.00001141,0.00038
 748,-0.00006831,-0.00001621,0.00024728,0.00019274,0.00009988,0.0001025
 4,-0.00121482,-0.00180150,-0.00057071,0.00002130,-0.00005646,-0.000008
 28,-0.00091863,-0.00115186,0.00114695,0.00071763,-0.00977939,-0.054555
 29,0.00027949,0.00003616,-0.00026636,0.00014584,-0.00093433,-0.0023591
 0,0.00016576,0.00044119,0.00009651,0.00058806,0.00429009,0.00064418,0.
 01704540,0.02504451,0.07683869,-0.00114955,0.00091168,-0.00013244,-0.0
 0021107,-0.00002676,-0.00013327,-0.00196495,-0.00180931,-0.00099751,0.
 00031259,-0.00032101,0.00062037,0.00002708,0.00000237,0.00000047,-0.00
 244186,0.00197508,-0.00141562,-0.00000763,-0.00004000,-0.00019121,-0.0
 0240463,-0.00233353,-0.00160087,-0.00008529,0.00005618,-0.00030782,-0.
 00011094,-0.00008322,-0.00001149,0.00002612,0.00015326,0.00008506,0.00
 003431,0.00002089,-0.00001120,-0.00116413,0.00003122,-0.00199386,-0.21
 606392,-0.03638851,0.13908418,-0.00007055,-0.00018716,-0.00054562,-0.0
 0003337,-0.00006030,-0.00022080,0.00048217,0.00009976,-0.00057776,-0.0
 1681328,-0.00622269,0.01446074,-0.00566591,0.00278838,0.00511086,0.237
 75810,0.00021818,0.00049572,0.00086994,0.00003265,0.00026617,-0.000032
 15,-0.00138190,-0.00051214,-0.00108940,0.00031871,-0.00017581,-0.00033
 917,0.00001935,-0.00005896,-0.00000239,0.00186875,-0.00121116,0.000071
 96,-0.00015582,-0.00006636,-0.00029399,-0.00232617,-0.00169200,-0.0006
 0207,0.00010922,-0.00004090,0.00005517,0.00002636,-0.00003389,-0.00001
 960,0.00002794,0.00007658,0.00018091,-0.00000619,-0.00018740,-0.000022
 34,-0.00010631,-0.00007284,-0.00040859,-0.03896136,-0.05747601,0.03259
 003,-0.00009541,-0.00007517,0.00024834,0.00014730,-0.00007800,-0.00041
 625,0.00006459,0.00027557,0.00002786,0.01879340,0.00350964,-0.01548598
 ,-0.01793159,0.00578651,0.01747531,0.03649575,0.05688870,-0.00015692,-
 0.00036226,-0.00049860,-0.00031003,0.00002879,0.00005251,-0.00053773,0
 .00009535,-0.00070990,0.00176755,0.00108181,0.00005515,0.00003994,-0.0
 0000997,-0.00002112,-0.00058101,0.00047829,0.00080658,0.00009158,-0.00
 006380,0.00045768,-0.00101415,-0.00082766,0.00081958,0.00010747,0.0000
 3893,0.00047212,-0.00012542,-0.00014762,-0.00003725,-0.00005236,0.0000
 4072,0.00008535,0.00013999,-0.00002083,0.00007966,-0.00537206,-0.00038
 012,-0.00321378,0.12652190,0.02555787,-0.15406614,-0.00031165,0.000248
 79,-0.00005552,-0.00014745,-0.00042389,-0.00015565,0.00136957,0.000140
 17,-0.00134724,-0.00461999,-0.00146517,0.00556312,-0.00273465,0.001363
 61,0.00372041,-0.13880549,-0.03081509,0.17498916,0.00003367,-0.0000926
 6,0.00030554,0.00003212,0.00003152,-0.00006396,0.00003381,-0.00009462,
 0.00024700,-0.00054969,-0.00022279,-0.00007054,0.00002175,-0.00002319,
 0.00000051,-0.00004650,-0.00001301,-0.00013359,0.00006468,-0.00001145,
 -0.00012589,0.00001328,0.00001761,-0.00007205,0.00003570,0.00000982,-0
 .00006509,-0.00015139,-0.00021620,-0.00008353,0.00023762,0.00005093,0.
 00007743,-0.00000757,-0.00000721,0.00000392,-0.01421536,0.00071947,-0.
 02958665,-0.02923213,0.00042882,0.01877808,-0.09627781,-0.00358003,-0.
 03921123,0.00143688,-0.00107804,0.00068014,-0.00341282,0.00338959,-0.0
 0045033,-0.14601154,-0.01524444,0.05588018,0.00148382,-0.00047587,0.00
 002001,-0.00238745,0.00292376,-0.00110468,0.55858300,0.00003059,-0.000
 20563,-0.00021993,-0.00012650,-0.00005293,0.00000389,0.00006964,0.0002
 8162,-0.00008745,-0.00028044,-0.00069813,-0.00013408,0.00002523,0.0000
 2141,-0.00000671,0.00000548,0.00008021,0.00016201,0.00007922,-0.000008
 24,0.00009584,0.00001766,-0.00009600,0.00009544,0.00007614,0.00002139,
 0.00004994,0.00004451,0.00013131,-0.00000335,-0.00001353,0.00001564,0.
 00002196,0.00001235,0.00001628,0.00003503,0.00865162,0.00226383,0.0239
 1263,0.01852696,0.00426496,-0.01726102,-0.00504466,-0.08604462,-0.0135
 6980,0.00043347,0.00097055,0.00136305,0.00448704,-0.00272321,0.0006093
 7,-0.01696936,-0.08801708,0.01469186,0.00114064,0.00101551,-0.00099386
 ,0.00436652,-0.00294505,0.00119692,-0.03838134,0.62461757,0.00007199,-
 0.00011497,0.00020955,0.00003528,0.00001726,-0.00004751,0.00005466,-0.
 00005493,0.00015597,-0.00000801,-0.00009656,-0.00042195,0.00001102,-0.
 00000708,0.00000176,0.00001613,-0.00004045,-0.00009825,0.00006731,0.00
 000010,-0.00007952,0.00008612,0.00003021,-0.00005832,0.00001685,0.0000
 0628,-0.00005478,-0.00007352,-0.00003683,0.00021359,-0.00008292,-0.000
 02902,-0.00003780,-0.00000938,-0.00000447,-0.00000767,-0.01045247,0.00
 387632,-0.00720810,0.00058842,-0.00332601,0.00598068,-0.04164273,-0.01
 379134,-0.18227816,0.00104077,0.00025274,0.00072623,0.00106167,-0.0005
 3083,0.00130526,0.05843654,0.01525389,-0.12973762,-0.00033916,-0.00070
 564,0.00002904,-0.00240281,0.00175192,0.00040619,0.02367585,-0.0023735
 4,0.46251825,-0.00020682,0.00050809,-0.00025590,0.00005263,0.00003681,
 0.00011211,0.00001675,-0.00000192,-0.00015602,0.00055338,0.00064534,0.
 00030267,-0.00006181,-0.00000023,0.00000807,0.00000735,-0.00002418,0.0
 0004099,-0.00019852,0.00001130,0.00010737,-0.00000884,0.00001804,0.000
 03525,-0.00007224,-0.00003347,0.00003195,0.00011444,0.00015012,-0.0001
 4726,-0.00000789,-0.00002631,-0.00004897,-0.00000019,-0.00000052,-0.00
 003048,-0.01734867,-0.00682707,0.01733393,-0.00017910,-0.00005149,-0.0
 0111342,-0.18472066,-0.04205619,0.12817076,0.00085102,-0.00037593,0.00
 002526,0.00032387,-0.00066378,-0.00041831,-0.00050626,-0.00032633,-0.0
 0265309,0.00000069,-0.00008876,0.00006379,0.00005997,-0.00005240,0.000
 15272,0.01105047,0.00326398,-0.01000739,0.19958402,0.00015633,-0.00041
 319,0.00017281,-0.00013235,-0.00006052,0.00003939,0.00001382,0.0003865
 2,-0.00000301,-0.00029525,-0.00098152,0.00008618,-0.00000327,0.0000421
 3,-0.00000491,-0.00001261,0.00001601,-0.00001573,0.00014334,0.00000341
 ,-0.00007669,-0.00001038,-0.00001403,0.00000314,0.00005979,0.00000637,
 -0.00003508,0.00012199,0.00037641,-0.00021280,0.00003048,0.00007221,0.
 00000574,0.00000455,0.00000388,0.00000900,0.01495474,0.00421929,-0.015
 07940,0.00001225,-0.00013205,0.00078700,-0.04362217,-0.06137758,0.0406
 2670,-0.00057481,0.00058039,-0.00055926,-0.00040321,0.00071445,0.00023
 910,-0.00006784,0.00065283,-0.00017413,-0.00000605,0.00007435,-0.00003
 698,-0.00005519,0.00003619,-0.00008946,0.00239157,-0.00027289,-0.00297
 391,0.04354682,0.06398816,-0.00006807,0.00006046,-0.00004471,-0.000011
 08,0.00000772,0.00000538,0.00001479,0.00004029,-0.00003202,-0.00010837
 ,0.00007327,0.00013362,0.00000362,0.00000458,-0.00000174,0.00000329,0.
 00000930,0.00001234,-0.00001593,-0.00000171,0.00002268,-0.00001349,-0.
 00000854,0.00001751,0.00000588,0.00000122,0.00000921,0.00000956,0.0000
 0393,-0.00011765,0.00003149,-0.00001549,0.00000497,0.00000135,-0.00000
 037,0.00000370,-0.00334426,-0.00120610,0.00237670,-0.00087240,0.000345
 42,-0.00019871,0.12788909,0.03927226,-0.16636790,0.00018179,-0.0002084
 7,0.00021364,0.00030917,-0.00045242,0.00025722,-0.00446243,-0.00142169
 ,-0.00559010,0.00013098,0.00016000,0.00000609,0.00020043,-0.00002162,0
 .00014146,0.02303323,0.00655989,-0.01963706,-0.13763659,-0.04302338,0.
 18225943,0.00003119,-0.00011918,-0.00000132,-0.00000178,0.00003282,-0.
 00003319,-0.00004326,-0.00014485,0.00004808,-0.00101828,0.00025526,0.0
 0044024,0.00000434,-0.00004298,-0.00000310,-0.00000725,0.00000191,0.00
 000860,0.00001025,-0.00000034,-0.00000977,0.00002623,-0.00000180,-0.00
 003736,0.00001283,0.00001419,0.00001116,-0.00115646,-0.00007017,0.0005
 8312,0.00000463,-0.00001860,-0.00012405,0.00000123,-0.00000475,0.00000
 785,0.00918265,0.02752769,0.00408060,-0.00026277,0.00003170,-0.0000864
 8,-0.07078473,-0.06994552,-0.01172396,-0.00405585,0.00150751,-0.001657
 69,0.00085006,-0.00102839,0.00015927,0.00025201,0.00073279,0.00094629,
 0.00004336,0.00017021,-0.00011391,0.00007892,-0.00003364,0.00005555,-0
 .00463724,-0.01241908,-0.00195302,-0.00650707,-0.02195734,-0.00458526,
 0.07593900,0.00000139,-0.00004317,0.00005426,-0.00013778,-0.00007380,0
 .00009210,0.00004689,0.00062818,-0.00011276,-0.00037250,-0.00078394,0.
 00025628,-0.00002754,0.00008194,-0.00000400,0.00000984,0.00001835,-0.0
 0001935,0.00005620,0.00000042,-0.00001179,-0.00002181,-0.00001552,0.00
 002868,0.00007022,-0.00000039,-0.00003840,-0.00007226,0.00078214,-0.00
 024491,0.00005714,-0.00002691,-0.00007781,0.00000398,0.00000316,0.0000
 0159,-0.00716094,-0.02117435,-0.00250626,0.00021995,0.00008243,0.00011
 425,-0.06920608,-0.27519225,-0.03950484,0.00445629,0.00075563,0.001957
 09,0.00025152,0.00084664,0.00021370,0.00019875,0.00036983,0.00031583,-
 0.00015156,-0.00011736,0.00015991,0.00003431,-0.00000916,-0.00009847,-
 0.00100078,-0.00192940,-0.00000516,-0.00167278,-0.00610355,-0.00112243
 ,0.07510694,0.30071512,-0.00000878,0.00000227,-0.00003923,-0.00003016,
 -0.00003708,0.00006673,-0.00006871,0.00009639,-0.00014674,0.00041145,-
 0.00019115,0.00048873,-0.00002908,0.00002081,-0.00000023,0.00000031,-0
 .00000529,0.00001270,-0.00001846,0.00000927,0.00000994,0.00001093,0.00
 000571,0.00001132,-0.00003624,-0.00001513,0.00001555,0.00058988,0.0001
 2128,-0.00006301,-0.00001913,0.00001183,-0.00012952,0.00000086,0.00000
 165,-0.00000950,0.00336656,0.00626414,0.00002351,0.00004174,0.00011319
 ,-0.00028886,-0.01189300,-0.03942856,-0.05858561,-0.00168738,-0.000263
 00,0.00052010,0.00050951,0.00016207,0.00015225,-0.00073422,-0.00123520
 ,0.00181815,-0.00014315,0.00006192,0.00003754,0.00008399,-0.00004616,0
 .00005691,-0.00966766,-0.03045690,-0.00562928,0.00544345,0.02063199,0.
 00377644,0.01558232,0.04342933,0.06205715,0.00005081,0.00002836,-0.000
 12398,0.00001545,-0.00001028,0.00009567,0.00006763,0.00001430,-0.00012
 024,0.00050044,0.00066403,0.00007444,-0.00005320,0.00000479,0.00000546
 ,0.00000111,-0.00002948,0.00006273,-0.00005972,0.00001372,0.00004415,0
 .00003746,0.00001311,0.00001846,-0.00006303,-0.00002123,0.00001977,0.0
 0005862,0.00014005,0.00023083,-0.00008797,-0.00001906,-0.00006157,0.00
 000926,0.00001033,-0.00001949,-0.00103602,0.00006248,0.00076062,-0.007
 67175,-0.00491728,-0.02296218,-0.00437541,-0.00128882,0.00310677,0.000
 08153,0.00000137,-0.00002776,0.00019647,-0.00003905,-0.00011523,-0.074
 53578,-0.01336225,-0.08337688,0.00077931,-0.00043198,0.00021838,0.0002
 5024,-0.00085055,0.00032550,0.00973520,0.00407687,0.02543130,0.0005427
 0,-0.00003671,0.00163902,-0.00006652,0.00012763,-0.00006685,0.08208290
 ,-0.00003816,-0.00005136,0.00006956,-0.00007654,-0.00003973,0.00001076
 ,0.00002542,0.00017719,-0.00003462,-0.00022746,-0.00099083,-0.00021641
 ,0.00000019,0.00003815,0.00000088,0.00001423,0.00001592,-0.00004685,0.
 00004616,0.00000111,-0.00003504,0.00001733,-0.00001813,-0.00000758,0.0
 0003388,0.00000676,-0.00002511,0.00005486,0.00038586,0.00022489,-0.000
 02689,0.00026300,0.00007118,-0.00000431,-0.00000404,0.00000749,0.00028
 048,-0.00002806,-0.00074119,0.00651604,0.00264554,0.02045092,-0.000583
 84,0.00048553,0.00040639,-0.00001676,0.00007203,0.00004562,-0.00002413
 ,0.00003321,0.00007850,-0.01420567,-0.05505860,-0.03930277,-0.00075271
 ,0.00052770,0.00026393,-0.00028950,0.00075850,-0.00033495,0.00159430,-
 0.00020155,0.00556224,0.00003353,0.00035617,0.00013034,0.00009493,0.00
 020896,0.00042112,0.01258403,0.05739035,0.00000649,0.00005804,-0.00005
 172,0.00000968,-0.00000283,0.00005405,0.00001532,-0.00000601,-0.000054
 76,0.00029771,0.00013532,0.00020670,-0.00003267,0.00000080,0.00000360,
 0.00001264,-0.00002527,-0.00000024,-0.00004690,0.00001078,0.00000567,0
 .00002215,0.00001851,0.00000015,-0.00003936,-0.00001629,0.00000286,0.0
 0004046,0.00010325,0.00001238,-0.00003292,0.00002615,-0.00004286,0.000
 00153,0.00000075,-0.00001479,0.00056978,-0.00041647,0.00055240,-0.0011
 6909,-0.00119179,-0.00581588,0.00489619,0.00140083,-0.00153092,-0.0000
 8231,-0.00014926,-0.00007741,-0.00019253,-0.00000264,-0.00003093,-0.08
 329969,-0.03736635,-0.28223376,0.00003397,0.00000960,0.00025154,-0.000
 28902,0.00010605,0.00036054,-0.00765629,-0.00304203,-0.01835739,-0.000
 58486,0.00003357,-0.00150159,-0.00003373,-0.00009225,0.00025236,0.0883
 5730,0.03982779,0.30597052,0.00003577,-0.00001110,0.00000313,0.0000021
 1,0.00006360,0.00004207,0.00002198,-0.00002190,-0.00004024,-0.00074485
 ,0.00010661,-0.00107632,0.00000624,-0.00001526,0.00000311,0.00005030,-
 0.00000842,-0.00002433,-0.00001451,-0.00000619,-0.00001186,-0.00006008
 ,0.00004491,0.00010483,0.00003182,0.00000296,0.00002084,-0.00129927,-0
 .00017371,-0.00167436,0.00008698,-0.00011876,0.00006564,0.00001091,-0.
 00003869,0.00000995,-0.00032018,0.00010234,0.00007579,0.00970768,0.027
 60365,0.00333445,0.00065371,0.00019448,-0.00145931,-0.00007060,0.00017
 919,0.00006658,0.00014318,-0.00004551,-0.00001491,-0.07495509,-0.07620
 116,-0.00540375,-0.00459278,0.00103348,-0.00073354,0.00103829,-0.00086
 193,0.00017672,-0.00910350,-0.02506031,-0.00205836,-0.00004782,0.00028
 300,-0.00009740,0.00039066,0.00042369,0.00048198,-0.00385439,-0.010170
 08,-0.00024423,0.08375300,-0.00005277,-0.00006518,-0.00000677,-0.00010
 591,-0.00007575,0.00006911,0.00014520,0.00029074,-0.00014636,-0.000305
 19,-0.00087176,-0.00040929,-0.00001694,0.00007054,0.00000461,-0.000072
 27,0.00003901,0.00005268,0.00005291,0.00000977,0.00002427,0.00013303,-
 0.00007799,0.00007140,0.00001962,0.00000239,0.00000535,-0.00032699,0.0
 0084353,0.00016130,-0.00009040,0.00047424,0.00001014,0.00000878,0.0000
 1627,0.00001182,0.00024881,0.00009993,0.00001050,-0.00682789,-0.021528
 62,-0.00268159,0.00029383,0.00031566,-0.00028229,-0.00007669,-0.000107
 30,-0.00023013,0.00001424,-0.00001468,0.00011814,-0.07605308,-0.275306
 55,-0.01429774,0.00496804,0.00099865,0.00013835,0.00023855,0.00093220,
 0.00001773,-0.00162877,-0.00414625,-0.00078943,0.00007687,0.00024285,0
 .00013898,0.00015032,0.00004933,0.00072600,-0.00127236,-0.00411688,-0.
 00020153,0.08296113,0.30135017,0.00001814,-0.00002323,0.00003529,0.000
 00990,0.00003767,-0.00005334,-0.00000664,-0.00006546,0.00010471,-0.001
 00986,0.00016250,-0.00047614,0.00002948,-0.00001881,-0.00000092,0.0000
 0391,0.00000815,-0.00000787,0.00002168,-0.00000833,-0.00001150,-0.0000
 1030,-0.00003058,0.00000450,0.00003208,0.00001299,-0.00000715,-0.00178
 694,-0.00012335,-0.00162763,0.00016397,-0.00002793,0.00007676,-0.00000
 011,-0.00000678,0.00001379,0.00000518,-0.00002591,-0.00028940,0.001170
 28,0.00517393,-0.00077950,0.00009706,0.00124053,0.00139871,0.00009186,
 -0.00001670,0.00012297,-0.00003878,0.00002322,0.00002263,-0.00496216,-
 0.01440788,-0.05182053,-0.00045863,0.00096860,0.00093319,-0.00002143,-
 0.00049941,0.00000440,0.00709563,0.02113703,0.00083852,-0.00006879,-0.
 00031762,0.00022434,-0.00007381,-0.00049722,-0.00030024,-0.00905165,-0
 .02900500,-0.00104347,0.00528929,0.01569157,0.05388278,-0.00002461,0.0
 0011295,0.00004898,0.00004146,0.00000522,0.00004438,0.00000295,-0.0000
 8492,-0.00000500,0.00015791,0.00028414,0.00006690,-0.00003825,-0.00000
 078,0.00000615,0.00000103,-0.00004030,-0.00006897,-0.00005948,0.000012
 27,-0.00002900,0.00002982,0.00004207,-0.00003502,-0.00005671,-0.000017
 76,-0.00002212,0.00003737,0.00003954,0.00003032,-0.00003910,-0.0000199
 7,-0.00004276,-0.00000547,-0.00000271,-0.00002487,0.00060912,-0.001133
 46,-0.00236367,-0.00240038,-0.00215433,0.00449014,-0.00787869,0.006609
 10,-0.00101716,-0.00009291,-0.00019891,-0.00010870,-0.00058228,0.00051
 056,0.00000689,-0.01726478,0.01588602,-0.00465969,-0.00007860,-0.00060
 576,0.00012342,-0.00123072,0.00100110,-0.00045156,-0.20215738,0.127553
 31,-0.03193355,0.00061182,-0.00015634,-0.00004160,0.00002293,-0.000210
 91,0.00022244,0.00097896,0.00002505,-0.00001569,0.00046554,-0.00033863
 ,-0.00058138,0.21846451,-0.00000638,0.00000455,0.00004952,0.00000574,0
 .00000290,-0.00003137,-0.00000068,0.00001676,0.00001389,0.00000280,-0.
 00006428,-0.00002984,0.00001676,0.00000375,-0.00000287,-0.00001015,0.0
 0000856,-0.00001233,0.00001917,-0.00000593,-0.00000461,0.00000073,-0.0
 0000752,0.00000602,0.00001682,0.00000582,-0.00000021,-0.00002361,-0.00
 001553,-0.00000560,0.00000730,-0.00000241,0.00000877,-0.00000065,-0.00
 000293,0.00000571,-0.00028358,0.00065433,-0.00048789,-0.00081115,0.000
 44947,0.00068346,-0.00503404,0.00251339,-0.00175392,-0.00033100,0.0003
 4565,-0.00027245,0.00017091,0.00025604,-0.00005887,-0.00694292,0.00399
 361,-0.00096362,-0.00031715,0.00022905,0.00013322,-0.00000495,0.000331
 32,0.00010984,0.12934996,-0.16040564,0.02681312,0.00013790,-0.00006663
 ,0.00046668,0.00003837,0.00056731,0.00058925,0.00040899,0.00000700,-0.
 00040663,0.00035159,0.00058531,-0.00051415,-0.14085164,0.16598374,0.00
 000361,0.00000608,-0.00002657,-0.00002041,-0.00000298,0.00002096,0.000
 00041,0.00000834,-0.00006351,-0.00001296,0.00004341,0.00011586,-0.0000
 0684,-0.00000127,-0.00000052,-0.00004431,0.00002250,0.00007997,-0.0000
 1113,0.00000288,0.00004559,-0.00003506,-0.00002283,0.00005715,-0.00001
 001,-0.00000490,0.00004052,0.00001879,0.00000411,-0.00005258,0.0000880
 7,0.00006397,0.00003056,0.00000851,0.00000281,0.00000294,-0.00109186,-
 0.00184712,-0.00696504,0.00337984,0.00147540,-0.00378718,-0.02400183,0
 .02188472,-0.00395314,0.00012070,-0.00070323,-0.00022370,-0.00188536,0
 .00116094,-0.00023821,0.01687873,-0.01618828,0.00416393,-0.00006471,0.
 00059911,-0.00015705,0.00132172,-0.00079243,0.00037655,-0.03181896,0.0
 2635731,-0.05448380,0.00077067,0.00032781,0.00125055,0.00034509,-0.000
 40168,0.00118628,-0.00082188,-0.00042282,0.00073722,-0.00066172,0.0002
 4713,0.00066493,0.03392498,-0.02959363,0.06073511,-0.00002604,0.000078
 66,0.00005102,0.00001102,-0.00002102,-0.00002763,0.00002964,0.00008234
 ,0.00000194,0.00008832,-0.00023002,0.00000363,0.00001542,0.00002793,-0
 .00000299,0.00000206,0.00000626,-0.00000540,0.00000937,-0.00000487,0.0
 0000625,0.00001575,-0.00001283,0.00000960,0.00001614,0.00000730,-0.000
 00169,0.00004901,0.00013628,0.00004988,-0.00000108,0.00005131,-0.00001
 727,-0.00000165,0.00000051,0.00000507,-0.00013053,-0.00090213,0.000074
 76,0.00074825,-0.00111067,-0.00076797,-0.00405071,-0.01098959,-0.00170
 504,-0.00008815,-0.00046345,-0.00085958,0.00020745,0.00020162,0.000080
 74,-0.00985765,-0.02420202,-0.00186438,-0.00143067,-0.00001948,0.00055
 929,0.00038473,0.00025648,0.00012053,-0.07559540,-0.07295753,-0.010345
 28,0.00044097,0.00052706,0.00014305,-0.00010894,-0.00035044,-0.0023490
 6,0.00089133,0.00053827,-0.00020331,-0.00345301,-0.00094139,0.00347591
 ,0.00947498,0.02303326,0.00353187,0.08149979,0.00001431,-0.00004847,-0
 .00005764,-0.00001309,0.00001068,0.00003744,0.00000759,0.00001056,-0.0
 0003323,0.00016904,-0.00010045,0.00002756,-0.00001510,-0.00001221,0.00
 000238,-0.00000393,-0.00000040,0.00000900,-0.00001425,0.00000709,0.000
 00353,0.00000894,0.00000357,0.00001037,-0.00000949,-0.00000789,0.00000
 301,-0.00006298,0.00003262,-0.00000871,-0.00001895,0.00001070,-0.00000
 306,0.00000169,-0.00000088,-0.00000688,0.00049711,0.00051957,0.0005874
 9,0.00053347,0.00045542,-0.00021949,-0.00095744,-0.00281226,-0.0011888
 7,-0.00066745,0.00097013,0.00025369,0.00006423,0.00009621,-0.00004240,
 -0.00233446,-0.00530834,0.00025605,0.00034175,0.00065051,-0.00030430,0
 .00005905,0.00007109,0.00007585,-0.07959062,-0.28711449,-0.02918568,0.
 00017664,0.00025838,-0.00021293,0.00029514,0.00128750,-0.00030881,0.00
 014585,0.00025156,0.00021623,-0.00030108,0.00118517,0.00077427,-0.0061
 6779,-0.01396488,-0.00202084,0.08872838,0.30540927,-0.00002600,0.00001
 891,0.00000145,-0.00000866,-0.00000627,0.00001439,-0.00001799,0.000067
 12,-0.00001246,-0.00002216,-0.00003933,0.00007022,-0.00000260,0.000007
 63,-0.00000207,0.00000056,-0.00000034,0.00000066,-0.00000344,-0.000000
 04,0.00000372,-0.00002910,0.00000250,0.00000916,0.00000835,-0.00000165
 ,-0.00000285,0.00004620,0.00003283,-0.00017508,0.00004745,-0.00005635,
 0.00002781,0.00000069,-0.00000230,-0.00000123,0.00067536,-0.00075147,0
 .00131821,-0.00110054,0.00015423,0.00069190,-0.01159781,-0.03170467,-0
 .00647713,-0.00030939,0.00038899,-0.00038297,0.00045187,0.00010926,0.0
 0003259,0.00932452,0.02298459,0.00123506,0.00010953,-0.00037537,0.0001
 5035,-0.00026894,0.00000929,-0.00014302,-0.01069280,-0.02772167,-0.052
 46275,0.00070273,0.00003960,0.00109070,-0.00299107,-0.00054170,-0.0059
 1114,-0.00077148,0.00016628,0.00063660,0.00423694,0.00071329,-0.002406
 07,0.00235655,0.00508492,-0.00033566,0.00939782,0.03151712,0.06471631,
 -0.02221721,0.03052376,-0.00634157,0.00401175,0.00064457,-0.00114764,-
 0.01847944,-0.03192817,-0.00827885,-0.10979092,-0.02621782,-0.01020548
 ,0.00046337,-0.00005464,0.00015765,0.00123219,-0.00060987,-0.00019655,
 -0.00544904,-0.00132497,0.00437777,0.00129231,0.00068905,-0.00023069,-
 0.00541744,0.00040399,0.00420503,0.01206616,0.01579531,0.00455971,-0.0
 0816704,-0.01290583,-0.00363261,-0.00013694,0.00000022,-0.00030949,-0.
 10799588,-0.00717339,0.02326028,-0.09556715,-0.00366777,-0.00935504,-0
 .02667707,-0.00439689,0.02179537,-0.01701752,-0.00348396,0.01633001,0.
 00369727,-0.00013230,-0.00539225,-0.01044912,-0.00355373,-0.03027412,-
 0.00647828,-0.00131303,-0.01912771,0.01119351,0.00212561,0.02391528,0.
 00271894,-0.00102118,0.00116834,-0.00388395,0.00469329,-0.00216362,0.0
 0135162,-0.00038806,-0.00064344,-0.00441684,0.00436666,-0.00041865,0.0
 0102276,-0.00046583,0.00095863,0.00036468,0.00006213,0.00002713,-0.000
 29689,-0.00015199,-0.00003359,0.50436580,0.00656977,-0.00078945,-0.002
 58199,0.00014192,-0.00140981,-0.00024825,-0.00934800,-0.00443142,0.001
 65009,-0.02642300,-0.14971591,-0.01663892,0.00007435,-0.00001091,0.000
 01806,0.00020759,0.00016609,0.00007823,-0.00065260,0.00169500,-0.00040
 262,0.00012087,0.00023864,-0.00018810,0.00007624,0.00175068,0.00047283
 ,-0.01886147,-0.02945302,-0.00861311,-0.00323476,-0.00694054,-0.001624
 17,-0.00001050,-0.00023571,-0.00000418,-0.00605665,-0.09150837,0.00590
 970,-0.00206172,-0.09134172,-0.00560743,0.01741995,0.00572257,-0.01858
 966,-0.02544807,-0.00304413,0.02553231,0.00226286,-0.00125418,-0.00289
 348,0.00728823,0.00358890,0.02507529,-0.01083350,-0.00038971,-0.033674
 72,0.00245055,-0.00058497,0.00611309,-0.00254075,0.00153791,-0.0005957
 7,0.00428732,-0.00330048,0.00071379,-0.00061174,0.00004736,-0.00084129
 ,0.00413092,-0.00343555,0.00088804,-0.00086133,-0.00003000,0.00045858,
 -0.00000209,-0.00015450,-0.00001184,0.00023439,0.00013445,0.00007391,0
 .01601449,0.53545823,0.00940388,-0.01750045,0.00543554,-0.00217475,-0.
 00024601,0.00099701,0.00690505,0.01789548,0.00692770,-0.00453575,-0.01
 052854,-0.09624741,0.00010743,-0.00001184,-0.00014543,-0.00046385,-0.0
 0063671,-0.00027409,0.00390251,-0.00005723,-0.00218162,-0.00051056,0.0
 0052219,-0.00042734,0.00385200,0.00053510,-0.00238081,0.00398832,0.005
 23266,0.00092120,-0.01864267,-0.03281356,-0.00904820,0.00025856,0.0000
 0841,0.00014905,0.01291519,0.00290228,-0.10856383,-0.00549850,-0.00335
 608,-0.12545789,0.00275688,-0.00379830,0.00317464,0.00091790,0.0016316
 7,-0.00013225,0.02891121,0.00696554,-0.02768414,-0.00937823,0.00210443
 ,-0.01135635,-0.00576385,-0.00271948,-0.01368629,-0.01237967,-0.004526
 34,-0.02854536,0.00082708,-0.00017107,-0.00090245,-0.00141273,0.000238
 49,0.00138163,0.00022005,0.00002290,0.00013927,-0.00131386,0.00145164,
 0.00192284,0.00018939,-0.00029970,0.00058468,0.00009213,0.00002468,-0.
 00003536,-0.00002158,-0.00001052,-0.00017799,0.00482299,0.00655227,0.5
 0262558,0.00049154,-0.00298800,-0.00225051,-0.00104450,0.00044181,0.00
 135696,-0.00006207,0.00022273,-0.00022299,0.00134120,0.00044628,0.0000
 7797,-0.00051552,-0.00064807,0.00008109,0.00000410,0.00003739,0.000420
 87,-0.00012023,0.00013800,-0.00006259,0.00005818,0.00004540,0.00002598
 ,-0.00003579,-0.00017299,-0.00002624,-0.00009899,-0.00051132,0.0000555
 5,-0.00009841,0.00004693,-0.00004826,0.00009153,0.00004895,-0.00011238
 ,0.00084774,-0.00403734,-0.00232484,-0.00029970,-0.00780915,0.00245738
 ,-0.00030409,-0.00028326,-0.00084821,-0.00226468,-0.00154344,-0.000519
 93,0.00011054,-0.00029218,-0.00011297,-0.00140769,-0.00074551,0.000253
 72,-0.00371429,-0.00080443,0.00219053,-0.00019664,-0.00068392,-0.00004
 521,-0.00168172,-0.00039626,-0.00031099,0.00017278,-0.00016348,-0.0000
 3473,0.00029408,-0.00016870,0.00036826,0.00018545,-0.00011340,0.000065
 89,0.00080233,-0.00055831,-0.00017320,0.00043554,0.00096132,0.00004686
 ,0.00107255,-0.00095472,0.00052149,0.00025526,0.00049806,-0.00000791,0
 .05529068,-0.00015514,-0.00020173,-0.00046243,-0.00006033,-0.00010098,
 0.00035793,-0.00001309,-0.00034835,-0.00010263,-0.00003316,0.00147779,
 0.00007590,-0.00021576,-0.00007622,0.00003293,0.00009062,-0.00016853,-
 0.00000729,-0.00022288,0.00004966,-0.00003326,0.00011223,0.00016965,-0
 .00011900,-0.00025293,-0.00008254,-0.00007122,0.00017815,0.00017931,0.
 00008988,-0.00022757,-0.00019198,-0.00007436,0.00000414,0.00004539,-0.
 00007847,-0.00360625,-0.01234507,-0.01305106,-0.01013300,-0.01584853,0
 .00955474,-0.00136957,0.00040211,0.00041139,0.00086627,-0.00161375,-0.
 00174108,-0.00130174,-0.00286477,-0.00061989,-0.00131429,0.00053976,-0
 .00112200,-0.00031952,-0.00089379,0.00196230,-0.00137979,-0.00316814,-
 0.00033652,0.00233172,-0.00098675,0.00051518,0.00023469,0.00000173,-0.
 00022889,0.00039290,-0.00094412,0.00024636,0.00011511,-0.00000982,0.00
 030410,0.00061152,-0.00108989,-0.00014642,0.00017529,-0.00102901,-0.00
 005033,-0.00113669,-0.00184969,-0.00003942,0.00162935,0.00206174,0.000
 62588,0.16266725,0.54131599,-0.00031258,-0.00149221,-0.00088091,-0.000
 45655,0.00012246,0.00051728,-0.00021275,-0.00021595,-0.00021036,-0.000
 10373,0.00009790,0.00179148,-0.00016784,-0.00022019,-0.00000292,-0.000
 20168,-0.00001772,0.00023907,-0.00000651,0.00004658,0.00003602,-0.0000
 6178,-0.00005425,0.00011857,-0.00009402,-0.00005928,0.00008304,-0.0000
 0571,-0.00013520,-0.00011281,0.00034627,0.00046160,0.00016008,0.000036
 20,0.00002143,-0.00002574,0.00006492,-0.00705322,-0.00216554,0.0001242
 2,0.00406718,0.00108206,-0.00166433,-0.00070470,-0.00024929,0.00146700
 ,0.00187190,-0.00707892,-0.00068488,-0.00115276,0.00000562,0.00112669,
 0.00052792,0.00077215,-0.00049809,-0.00277383,-0.00789884,0.00041005,0
 .00060789,0.00036248,-0.00017162,-0.00005572,-0.00025276,0.00008641,0.
 00007672,0.00008001,0.00078892,-0.00085923,0.00031209,-0.00002853,-0.0
 0015689,0.00008310,-0.00055987,0.00068914,-0.00010864,-0.00001115,0.00
 015410,0.00040770,0.00067835,-0.00020771,-0.00170194,0.00008817,0.0002
 9582,0.00010729,0.02146732,0.07688499,0.02511954,0.00008632,-0.0005075
 9,-0.00039497,-0.00019565,0.00003511,0.00022484,-0.00000992,0.00003090
 ,-0.00006332,0.00018234,0.00012136,0.00005108,-0.00009761,-0.00011306,
 0.00001416,-0.00001422,-0.00002948,0.00005800,-0.00003247,0.00002883,-
 0.00001920,0.00002940,0.00002173,-0.00001252,-0.00001848,-0.00002732,-
 0.00000036,-0.00000739,-0.00003459,0.00002981,-0.00003599,-0.00001047,
 -0.00001884,0.00001417,0.00002208,-0.00001293,0.00111463,0.00118366,0.
 00123850,0.00038204,-0.00133672,0.00103638,-0.00001526,-0.00033741,-0.
 00017315,-0.00182493,-0.00035528,-0.00099400,0.00010507,0.00027296,0.0
 0001085,-0.00043847,-0.00036205,0.00001723,-0.00110051,0.00172929,-0.0
 0182791,-0.00008504,-0.00019044,-0.00003501,-0.00055941,0.00007166,-0.
 00010057,-0.00000640,-0.00002304,0.00001279,0.00004670,-0.00000476,0.0
 0006867,0.00003074,-0.00000471,-0.00000533,0.00024213,-0.00017779,-0.0
 0005271,0.00007831,0.00016453,-0.00001124,0.00065761,-0.00010372,0.000
 14757,-0.00004161,0.00083805,0.00023875,-0.03793121,-0.13971543,-0.018
 91847,0.03954021,-0.00002407,-0.00002744,-0.00013242,0.00001692,0.0000
 3531,0.00011256,0.00001419,-0.00014255,-0.00005631,0.00008012,0.000408
 89,0.00014262,-0.00006963,-0.00002543,0.00000634,0.00003548,-0.0000511
 9,0.00000059,-0.00009337,0.00003094,0.00000521,0.00001629,0.00004863,-
 0.00002725,-0.00009152,-0.00003478,0.00000689,0.00002750,-0.00002913,0
 .00002088,-0.00003178,-0.00001662,-0.00007708,-0.00000047,0.00000571,-
 0.00003589,0.00019729,0.00105869,-0.00153744,-0.00109178,-0.00003663,0
 .00203200,-0.00036064,0.00008226,0.00010463,-0.00008385,-0.00059548,0.
 00230458,-0.00035616,-0.00082356,-0.00017123,-0.00036533,0.00012326,-0
 .00029884,0.00144524,0.00031990,-0.00275801,-0.00038217,-0.00097656,-0
 .00010460,0.00032760,0.00036578,0.00010529,0.00009270,-0.00000645,-0.0
 0006791,0.00010244,-0.00032783,0.00003400,0.00005755,-0.00000634,0.000
 10548,0.00015025,-0.00037431,-0.00001428,0.00008721,-0.00025948,0.0000
 0056,-0.00044515,-0.00017233,-0.00009876,0.00027499,0.00025304,0.00013
 028,-0.14177108,-0.49471866,-0.07048074,0.14104386,0.49601366,-0.00003
 990,-0.00021044,-0.00016958,-0.00007781,0.00003266,0.00009483,0.000022
 67,-0.00000613,-0.00002780,-0.00014995,-0.00000608,0.00024388,-0.00003
 426,-0.00003265,-0.00000190,-0.00004709,0.00001218,0.00006571,-0.00000
 421,0.00001185,0.00002775,-0.00005324,-0.00003098,0.00008051,-0.000005
 76,-0.00001600,0.00005232,0.00001024,-0.00001760,-0.00005083,0.0000864
 4,0.00006216,0.00013491,0.00001211,-0.00000106,-0.00000387,-0.00029475
 ,-0.00431952,-0.00405794,0.00278956,0.00536865,-0.00288759,-0.00076845
 ,-0.00013108,-0.00013866,-0.00022655,0.00383605,0.00446091,-0.00045663
 ,-0.00091809,-0.00008313,0.00059088,-0.00010757,0.00024121,-0.00275036
 ,-0.00435183,0.00334027,0.00037234,0.00085031,0.00020022,-0.00009914,0
 .00001999,-0.00013896,0.00005635,0.00003417,0.00000893,0.00030203,-0.0
 0038392,0.00015840,-0.00003950,-0.00003701,-0.00001794,-0.00025610,0.0
 0030242,0.00002252,-0.00001028,0.00002179,0.00013843,0.00017349,-0.000
 04420,0.00001346,0.00013503,0.00025850,-0.00086455,-0.01910057,-0.0701
 1626,-0.00979608,0.01963411,0.07041582,0.00925037,-0.16427471,-0.01668
 443,0.05695926,-0.02266313,-0.00791452,0.01101502,0.00045014,0.0009497
 8,0.00020200,0.01758420,-0.00856991,0.00312230,-0.00045781,-0.00251816
 ,-0.00050588,0.00666123,0.00145734,-0.00349395,-0.01429905,-0.00057735
 ,0.00991253,-0.00020686,0.00002830,0.00018000,-0.00068937,0.00063759,0
 .00007616,-0.00244666,-0.00557025,-0.00078592,0.00005048,-0.00068911,0
 .00005799,0.00041345,0.00124863,0.00045538,-0.02906186,0.02324478,0.00
 468496,-0.01064138,0.01042935,-0.01167958,-0.00165345,-0.00109495,0.00
 225856,-0.00146380,-0.00002483,-0.00127493,0.00084451,0.00020914,-0.00
 189240,0.00008099,-0.00055292,-0.00025652,-0.00190354,-0.00136877,0.00
 029861,0.00062776,-0.00046405,0.00190404,-0.00024865,-0.00026464,0.000
 06413,-0.00045264,0.00046004,-0.00013361,-0.00010603,0.00008921,0.0002
 4699,0.00019953,-0.00003389,0.00012196,0.00000432,-0.00000540,-0.00026
 612,0.00020015,0.00001197,-0.00006796,0.00022109,-0.00015039,-0.000022
 37,-0.10114421,0.01948578,-0.00239729,-0.01286604,-0.00572148,-0.00490
 372,-0.00278021,0.00119078,-0.00068740,0.52911613,-0.00494073,-0.08476
 409,0.00131500,-0.03006218,0.00022659,0.01988772,0.00021444,0.00244367
 ,0.00130349,0.01336238,-0.03500125,0.00202068,-0.00390446,-0.00657506,
 -0.00100225,0.00075967,-0.00099138,0.00058353,0.02244017,0.00045360,-0
 .01495445,0.00009072,-0.00037648,0.00013091,0.00092032,0.00018231,-0.0
 0051774,-0.00240245,-0.00252061,-0.00035714,0.00125735,0.00143898,0.00
 093966,0.00074812,0.00106586,0.00022923,0.01023487,0.00131771,-0.00742
 057,0.00594930,-0.00015180,0.01109838,-0.00204769,-0.00066567,0.002061
 98,-0.00218926,0.00103038,0.00139686,-0.00107971,-0.00000277,0.0015697
 9,-0.00086094,-0.00053444,-0.00217647,-0.00144965,0.00102079,-0.002173
 60,-0.00007194,0.00008603,-0.00121387,0.00065899,0.00016560,0.00030286
 ,-0.00096193,0.00065080,0.00000701,0.00006745,0.00017377,-0.00011402,-
 0.00069843,0.00058953,-0.00038490,0.00000739,0.00015656,0.00014582,-0.
 00032485,0.00010631,-0.00006301,0.00009738,-0.00009447,0.00000290,0.01
 878278,-0.12363206,0.00494249,-0.00423886,-0.00046539,-0.00113053,-0.0
 0023446,0.00031073,-0.00002617,0.09187398,0.47762999,0.05797395,0.0097
 4173,-0.12639970,-0.00318530,0.00291310,0.00478479,0.00034948,0.000749
 46,-0.00027812,0.00379346,-0.00371182,0.00251740,-0.00186956,-0.002465
 65,0.00050269,0.03076428,0.00186825,-0.01726206,-0.00943930,-0.0004034
 3,0.00376776,0.00016574,0.00002275,0.00009601,-0.00005495,-0.00045098,
 -0.00005975,-0.00075127,-0.00183059,-0.00013977,0.00031810,-0.00158782
 ,-0.00005290,-0.00123779,-0.00057380,0.00067364,0.01436670,-0.01654031
 ,0.00312275,-0.02276526,0.02463962,-0.00709544,0.00273474,0.00109237,-
 0.00372413,-0.00035260,-0.00124290,0.00027035,0.00219670,-0.00141554,-
 0.00030517,-0.00068511,-0.00120275,-0.00603156,-0.00097420,0.00066413,
 0.00060062,0.00049769,0.00084551,-0.00026201,0.00018399,-0.00015285,-0
 .00064799,0.00118023,-0.00082815,0.00022482,-0.00015065,-0.00013988,0.
 00004862,-0.00132232,0.00098446,-0.00022392,0.00021829,0.00008493,-0.0
 0001366,0.00006020,-0.00000252,0.00022048,-0.00000202,-0.00003367,0.00
 014004,-0.00674985,0.01101065,-0.09049221,-0.00426406,-0.00145087,0.00
 321579,-0.00076789,0.00038566,0.00015320,0.02224296,0.02612542,0.60620
 713,0.00529879,-0.00021647,0.02985557,0.00153616,0.00058338,0.00056387
 ,-0.00009647,0.00001584,0.00001612,-0.00001234,-0.00138873,-0.00002765
 ,0.00006964,0.00033060,-0.00033006,-0.00469475,-0.00080900,0.00333929,
 0.00113168,0.00010131,-0.00060185,-0.00007274,0.00006574,-0.00003951,0
 .00008851,-0.00003089,-0.00002895,-0.00002762,0.00001401,0.00016001,0.
 00034392,0.00006809,0.00024738,-0.00030390,-0.00018586,-0.00057909,-0.
 00021568,0.00092602,-0.00270319,-0.00226075,0.00302790,0.00108766,-0.0
 0000728,-0.00015897,0.00036446,-0.00011984,-0.00042081,-0.00019983,-0.
 00053867,0.00085303,0.00076211,0.00009713,-0.00017907,-0.00126297,0.00
 027635,0.00043465,0.00034249,0.00001725,0.00013788,-0.00018999,0.00029
 840,-0.00008938,-0.00020366,-0.00005646,0.00004098,0.00000863,0.000067
 63,-0.00006108,-0.00000222,-0.00034857,0.00026485,-0.00008562,-0.00006
 113,0.00014236,0.00001497,-0.00003312,0.00002122,0.00011147,0.00001557
 ,-0.00003600,0.00002098,-0.00970227,0.00292845,-0.02051161,-0.00121661
 ,-0.00027663,0.00041967,-0.00017492,-0.00011034,0.00009275,-0.06046292
 ,-0.00052516,-0.05256548,0.07171749,-0.00033492,0.00010705,0.00090937,
 0.00038350,-0.00007576,0.00091173,-0.00000030,-0.00023297,-0.00015455,
 0.00071194,0.00121703,0.00172522,0.00007805,0.00008599,-0.00011861,0.0
 0030890,0.00118727,-0.00022867,0.00017038,0.00026702,-0.00041258,0.000
 04388,0.00003184,-0.00012507,-0.00007225,0.00004364,0.00001350,-0.0000
 0322,0.00020605,-0.00034728,0.00002105,-0.00084524,-0.00035514,-0.0002
 0481,0.00009263,0.00003235,-0.00087619,0.00033891,0.00205703,0.0023394
 4,-0.00404616,-0.00165164,-0.00014006,-0.00008568,-0.00011694,-0.00007
 579,-0.00004815,-0.00034817,0.00037035,-0.00019663,-0.00071857,0.00036
 747,0.00063653,0.00162154,0.00001682,-0.00037299,0.00030027,-0.0000778
 8,-0.00003992,0.00007170,-0.00025446,0.00003361,0.00013418,-0.00001577
 ,-0.00000323,-0.00001362,-0.00000464,0.00000991,0.00001403,0.00044760,
 -0.00032329,0.00008940,-0.00010274,0.00001002,-0.00005946,0.00002245,0
 .00000212,-0.00007427,0.00005642,-0.00003694,0.00001943,0.01326563,-0.
 00767340,0.03093839,-0.00207358,-0.00018014,0.00010330,-0.00028538,-0.
 00008053,-0.00005687,-0.00542533,-0.04971941,-0.01004469,-0.00809338,0
 .05432102,-0.00319863,-0.00150328,-0.01756427,-0.00093659,-0.00028504,
 0.00067332,0.00019518,0.00025018,0.00000963,-0.00001695,-0.00077892,-0
 .00013016,0.00011240,-0.00008957,0.00032394,0.00335648,0.00019776,-0.0
 0072947,0.00013941,-0.00023032,0.00052983,-0.00003609,-0.00012423,0.00
 001324,-0.00000332,0.00008502,-0.00001373,0.00007156,0.00011412,0.0002
 9476,0.00024261,0.00043884,0.00037387,0.00060100,0.00071871,0.00025529
 ,0.00247205,-0.00114783,0.00039464,-0.00039289,0.00120621,0.00153546,-
 0.00017195,0.00003845,0.00046004,-0.00014147,-0.00009437,-0.00027010,0
 .00011316,-0.00031689,0.00041305,0.00040658,-0.00028735,-0.00041490,0.
 00031259,0.00027991,0.00017500,0.00008796,-0.00012466,0.00002695,0.000
 14307,-0.00005774,0.00008503,-0.00005867,0.00007088,0.00000363,0.00001
 168,0.00000137,-0.00000955,-0.00015214,0.00016685,-0.00004507,-0.00006
 794,0.00011800,0.00000019,-0.00004994,0.00002013,0.00007526,0.00002301
 ,-0.00001314,0.00002187,-0.00328636,0.00040697,-0.00702157,-0.00093535
 ,-0.00026133,0.00005018,-0.00012006,-0.00009441,0.00001975,-0.05709667
 ,0.00151679,-0.30080827,0.05756634,-0.00135184,0.32581961,-0.01143661,
 -0.01446867,-0.00416304,-0.00180044,0.00101687,0.00201423,-0.00015540,
 -0.00005609,0.00026414,-0.00425763,0.00294047,-0.00113319,-0.00013478,
 -0.00064609,-0.00023271,0.00131902,0.00019914,-0.00064543,0.00061732,0
 .00014398,-0.00040676,0.00005259,-0.00002728,-0.00012328,0.00009643,0.
 00005519,-0.00006674,0.00072788,0.00181982,0.00005955,-0.00013807,-0.0
 0027990,-0.00007335,0.00003141,0.00015532,0.00003739,0.00129687,0.0010
 1154,-0.00139513,0.00006030,-0.00007555,0.00177027,-0.00037620,-0.0002
 5382,0.00030720,-0.00214396,0.00482760,0.00386957,-0.00020050,-0.00046
 133,-0.00011865,-0.00017924,-0.00007659,-0.00046183,0.00105595,0.00500
 408,-0.00343955,-0.00020409,-0.00046534,-0.00009299,0.00049625,0.00009
 131,0.00009747,-0.00011751,0.00007999,-0.00002933,0.00014585,-0.000145
 99,-0.00003179,-0.00012594,0.00007782,-0.00001888,0.00010750,-0.000137
 07,0.00008455,-0.00003457,-0.00016360,-0.00001221,-0.00081034,0.000510
 26,-0.00015065,0.00929317,0.02191638,0.00470352,0.00240468,-0.00195400
 ,0.00195960,0.00286004,0.00011692,0.00082398,-0.12863163,-0.11147263,-
 0.02990891,-0.00055247,-0.00056317,0.00080992,0.13073413,0.00103406,0.
 00671065,0.00350866,0.00183378,0.00039155,-0.00186363,0.00039355,-0.00
 011984,0.00000527,0.00407170,-0.00230301,0.00112110,0.00069306,0.00092
 140,-0.00018004,0.00004671,0.00007876,-0.00039196,-0.00040958,0.000031
 23,0.00031594,-0.00007061,0.00002549,-0.00001088,-0.00013260,0.0001970
 6,0.00002052,-0.00084128,-0.00096151,-0.00026178,0.00001901,0.00003324
 ,-0.00012616,-0.00017712,-0.00019841,0.00002445,-0.00131584,-0.0008980
 7,-0.00045704,-0.00176538,-0.00099393,-0.00024351,0.00004911,0.0001650
 6,0.00028298,0.00153986,0.00142208,0.00015376,0.00007867,-0.00011971,-
 0.00002249,0.00015977,0.00018976,-0.00033181,0.00176517,0.00150504,0.0
 0057919,0.00005033,-0.00010976,0.00003480,0.00023057,0.00004464,0.0000
 4003,-0.00004113,0.00004959,0.00001042,-0.00011958,0.00011378,-0.00001
 999,-0.00006962,0.00007008,-0.00003045,-0.00012164,0.00013284,-0.00002
 635,-0.00005514,-0.00008826,-0.00000561,-0.00027658,0.00015923,-0.0000
 5345,-0.01048241,-0.03331878,-0.00604895,0.00540389,-0.00706529,0.0007
 4118,-0.00171034,-0.00035149,-0.00041311,-0.09368628,-0.18355434,-0.03
 704982,0.00262545,0.00536980,0.00113074,0.09128044,0.21247111,0.010320
 75,0.01775131,0.00580640,0.00361992,-0.00102402,-0.00248515,0.00008136
 ,-0.00031684,0.00007463,-0.00103842,0.00040335,-0.00032395,0.00083333,
 0.00114998,0.00029029,-0.00070768,0.00034019,0.00047113,-0.00063600,-0
 .00037951,0.00051666,-0.00004869,0.00002561,-0.00007376,-0.00005218,0.
 00008055,0.00000650,0.00013169,0.00036286,0.00035790,0.00010810,0.0001
 9913,0.00025242,0.00021984,0.00018680,0.00026134,0.00011533,-0.0012261
 0,-0.00068330,0.00009727,0.00146299,0.00040456,-0.00002323,0.00017409,
 0.00005677,0.00194048,-0.00016954,0.00045258,-0.00016839,-0.00008785,0
 .00001364,-0.00001897,-0.00019299,-0.00014224,-0.00112443,0.00248828,-
 0.00211879,-0.00002904,-0.00015284,0.00001856,0.00012233,-0.00000445,0
 .00007205,-0.00003226,0.00000823,-0.00001353,-0.00001246,0.00001480,-0
 .00003114,-0.00001483,0.00002540,-0.00000986,0.00006524,-0.00006203,0.
 00001117,-0.00000134,-0.00004457,-0.00002768,-0.00021302,0.00012809,0.
 00001787,0.00198609,0.00700743,0.00125869,0.00201107,-0.00094886,-0.00
 405879,0.00074573,0.00004179,-0.00046875,-0.02833854,-0.04404581,-0.07
 274943,-0.01564208,-0.02276346,-0.00454746,0.02570304,0.03956799,0.077
 39067\\0.00064747,-0.00073264,-0.00051565,-0.00000983,0.00045573,0.000
 86251,-0.00026010,-0.00029357,-0.00070441,0.00132423,0.00238760,0.0014
 6704,-0.00051916,-0.00033794,-0.00013357,0.00017336,0.00034890,-0.0002
 6540,0.00003645,0.00002309,0.00023825,0.00017341,0.00009565,-0.0000182
 2,-0.00058147,-0.00052842,0.00021258,0.00040631,-0.00025219,0.00000152
 ,-0.00026623,-0.00003708,-0.00052154,-0.00028698,-0.00014314,-0.000240
 84,0.00081909,-0.00113146,0.00005538,0.00037212,-0.00169968,0.00040770
 ,-0.00044410,0.00059339,0.00052613,0.00194843,0.00603782,0.00218867,-0
 .00059850,-0.00003792,-0.00058731,-0.00010671,0.00079703,-0.00062561,0
 .00313679,0.00690578,-0.00078544,-0.00060817,-0.00000929,0.00014368,0.
 00062337,0.00129422,0.00021706,-0.00010213,0.00021400,0.00027095,-0.00
 001838,-0.00127207,-0.00029589,0.00004705,0.00025928,-0.00027208,-0.00
 014787,-0.00133661,0.00011431,-0.00000754,-0.00040743,-0.00003358,-0.0
 0086252,0.00095633,-0.00023718,-0.00172573,-0.00198379,-0.00065366,-0.
 00679787,-0.00908273,-0.00160680,-0.00057421,-0.00387871,-0.00042246,-
 0.00094141,-0.00090484,0.00043540,0.00008185,0.00001786,-0.00053434,0.
 00506900,0.00368284,0.00131282\\\@


 BOOKS ARE LIGHTHOUSES ERECTED IN THE GREAT SEA OF TIME.
     -- E.P.WHIPPLE
 Job cpu time:       0 days  1 hours 18 minutes 18.2 seconds.
 File lengths (MBytes):  RWF=    346 Int=      0 D2E=      0 Chk=     13 Scr=      1
 Normal termination of Gaussian 09 at Thu Jul 20 11:30:15 2023.
