# Supplementary material for: An organic proton cage that is ultra-resistant to hydroxide-promoted degradation
Source: Nat Commun. 2024 Apr 22;15:3395. doi: 10.1038/s41467-024-47809-0 (PMC11035699; doi:10.1038/s41467-024-47809-0)
Supplement: Supplementary file 3 — Source Data [file 41467_2024_47809_MOESM3_ESM.zip › Paper/asu-oh-opt-wb97xd.out]

 Entering Gaussian System, Link 0=g09
 Initial command:
 /opt/software/gaussian/g09.e01/l1.exe "/localscratch/clr426.6581894.0/Gau-140400.inp" -scrdir="/localscratch/clr426.6581894.0/"
 Entering Link 1 = /opt/software/gaussian/g09.e01/l1.exe PID=    140401.
  
 Copyright (c) 1988,1990,1992,1993,1995,1998,2003,2009,2015,
            Gaussian, Inc.  All Rights Reserved.
  
 This is part of the Gaussian(R) 09 program.  It is based on
 the Gaussian(R) 03 system (copyright 2003, Gaussian, Inc.),
 the Gaussian(R) 98 system (copyright 1998, Gaussian, Inc.),
 the Gaussian(R) 94 system (copyright 1995, Gaussian, Inc.),
 the Gaussian 92(TM) system (copyright 1992, Gaussian, Inc.),
 the Gaussian 90(TM) system (copyright 1990, Gaussian, Inc.),
 the Gaussian 88(TM) system (copyright 1988, Gaussian, Inc.),
 the Gaussian 86(TM) system (copyright 1986, Carnegie Mellon
 University), and the Gaussian 82(TM) system (copyright 1983,
 Carnegie Mellon University). Gaussian is a federally registered
 trademark of Gaussian, Inc.
  
 This software contains proprietary and confidential information,
 including trade secrets, belonging to Gaussian, Inc.
  
 This software is provided under written license and may be
 used, copied, transmitted, or stored only in accord with that
 written license.
  
 The following legend is applicable only to US Government
 contracts under FAR:
  
                    RESTRICTED RIGHTS LEGEND
  
 Use, reproduction and disclosure by the US Government is
 subject to restrictions as set forth in subparagraphs (a)
 and (c) of the Commercial Computer Software - Restricted
 Rights clause in FAR 52.227-19.
  
 Gaussian, Inc.
 340 Quinnipiac St., Bldg. 40, Wallingford CT 06492
  
  
 ---------------------------------------------------------------
 Warning -- This program may not be used in any manner that
 competes with the business of Gaussian, Inc. or will provide
 assistance to any competitor of Gaussian, Inc.  The licensee
 of this program is prohibited from giving any competitor of
 Gaussian, Inc. access to this program.  By using this program,
 the user acknowledges that Gaussian, Inc. is engaged in the
 business of creating and licensing software in the field of
 computational chemistry and represents and warrants to the
 licensee that it is not a competitor of Gaussian, Inc. and that
 it will not use this program in any manner prohibited above.
 ---------------------------------------------------------------
  

 Cite this work as:
 Gaussian 09, Revision E.01,
 M. J. Frisch, G. W. Trucks, H. B. Schlegel, G. E. Scuseria, 
 M. A. Robb, J. R. Cheeseman, G. Scalmani, V. Barone, B. Mennucci, 
 G. A. Petersson, H. Nakatsuji, M. Caricato, X. Li, H. P. Hratchian, 
 A. F. Izmaylov, J. Bloino, G. Zheng, J. L. Sonnenberg, M. Hada, 
 M. Ehara, K. Toyota, R. Fukuda, J. Hasegawa, M. Ishida, T. Nakajima, 
 Y. Honda, O. Kitao, H. Nakai, T. Vreven, J. A. Montgomery, Jr., 
 J. E. Peralta, F. Ogliaro, M. Bearpark, J. J. Heyd, E. Brothers, 
 K. N. Kudin, V. N. Staroverov, T. Keith, R. Kobayashi, J. Normand, 
 K. Raghavachari, A. Rendell, J. C. Burant, S. S. Iyengar, J. Tomasi, 
 M. Cossi, N. Rega, J. M. Millam, M. Klene, J. E. Knox, J. B. Cross, 
 V. Bakken, C. Adamo, J. Jaramillo, R. Gomperts, R. E. Stratmann, 
 O. Yazyev, A. J. Austin, R. Cammi, C. Pomelli, J. W. Ochterski, 
 R. L. Martin, K. Morokuma, V. G. Zakrzewski, G. A. Voth, 
 P. Salvador, J. J. Dannenberg, S. Dapprich, A. D. Daniels, 
 O. Farkas, J. B. Foresman, J. V. Ortiz, J. Cioslowski, 
 and D. J. Fox, Gaussian, Inc., Wallingford CT, 2013.
 
 ******************************************
 Gaussian 09:  EM64L-G09RevE.01 30-Nov-2015
                 5-Jul-2023 
 ******************************************
 %chk=asu-oh-opt-wb97xd.chk
 %mem=10GB
 ----------------------------
 # opt freq wb97xd/6-31g(d,p)
 ----------------------------
 1/14=-1,18=20,19=15,26=3,38=1/1,3;
 2/9=110,12=2,17=6,18=5,40=1/2;
 3/5=1,6=6,7=101,11=2,16=1,25=1,30=1,71=1,74=-58/1,2,3;
 4//1;
 5/5=2,38=5/2;
 6/7=2,8=2,9=2,10=2,28=1/1;
 7//1,2,3,16;
 1/14=-1,18=20,19=15,26=3/3(2);
 2/9=110/2;
 99//99;
 2/9=110/2;
 3/5=1,6=6,7=101,11=2,16=1,25=1,30=1,71=1,74=-58/1,2,3;
 4/5=5,16=3,69=1/1;
 5/5=2,38=5/2;
 7//1,2,3,16;
 1/14=-1,18=20,19=15,26=3/3(-5);
 2/9=110/2;
 6/7=2,8=2,9=2,10=2,19=2,28=1/1;
 99/9=1/99;
 -------------------
 Title Card Required
 -------------------
 Symbolic Z-matrix:
 Charge =  0 Multiplicity = 1
 C                    -2.32124   0.93103   0.26999 
 C                    -3.00816  -0.41903   0.01438 
 C                    -2.01966  -1.56126   0.24424 
 C                    -0.73712  -1.36331  -0.55523 
 H                    -3.89073  -0.55693   0.65012 
 H                    -2.16645   1.05099   1.35316 
 H                    -2.99742   1.74517  -0.01307 
 H                    -1.78783  -1.65511   1.31217 
 H                    -2.44621  -2.52362  -0.05847 
 H                    -0.03341  -2.17732  -0.36322 
 H                    -0.9658   -1.3603   -1.62527 
 H                    -3.35276  -0.4529   -1.02791 
 C                     1.06192   0.15993  -1.25312 
 C                     0.48271   0.04397   1.10929 
 C                     2.21845  -0.81267  -1.05658 
 H                     1.38902   1.1911   -1.10059 
 H                     0.63298   0.0828   -2.25513 
 C                     1.61978  -0.93492   1.37564 
 H                     0.82139   1.08039   1.20301 
 H                    -0.34222  -0.10922   1.80448 
 C                     2.75722  -0.73824   0.37262 
 H                     2.99747  -0.54221  -1.77592 
 H                     1.9197   -1.83985  -1.29782 
 H                     1.97297  -0.75558   2.39586 
 H                     1.26468  -1.97288   1.35211 
 H                     3.54318  -1.48371   0.52715 
 H                     3.20525   0.24958   0.53284 
 N                    -0.0745   -0.04064  -0.28859 
 O                     0.90441   3.023     0.16378 
 H                     0.57567   3.77115   0.66704 
 C                    -1.03051   1.15911  -0.50243 
 H                    -1.1679    1.22439  -1.56156 
 H                    -0.6591    2.09201  -0.13278 
 
 Add virtual bond connecting atoms H33        and O29        Dist= 3.48D+00.

 GradGradGradGradGradGradGradGradGradGradGradGradGradGradGradGradGradGrad
 Berny optimization.
 Initialization pass.
                           ----------------------------
                           !    Initial Parameters    !
                           ! (Angstroms and Degrees)  !
 --------------------------                            --------------------------
 ! Name  Definition              Value          Derivative Info.                !
 --------------------------------------------------------------------------------
 ! R1    R(1,2)                  1.5362         estimate D2E/DX2                !
 ! R2    R(1,6)                  1.1007         estimate D2E/DX2                !
 ! R3    R(1,7)                  1.0955         estimate D2E/DX2                !
 ! R4    R(1,31)                 1.5214         estimate D2E/DX2                !
 ! R5    R(2,3)                  1.528          estimate D2E/DX2                !
 ! R6    R(2,5)                  1.0964         estimate D2E/DX2                !
 ! R7    R(2,12)                 1.0983         estimate D2E/DX2                !
 ! R8    R(3,4)                  1.5242         estimate D2E/DX2                !
 ! R9    R(3,8)                  1.0968         estimate D2E/DX2                !
 ! R10   R(3,9)                  1.0953         estimate D2E/DX2                !
 ! R11   R(4,10)                 1.093          estimate D2E/DX2                !
 ! R12   R(4,11)                 1.0942         estimate D2E/DX2                !
 ! R13   R(4,28)                 1.5032         estimate D2E/DX2                !
 ! R14   R(13,15)                1.5239         estimate D2E/DX2                !
 ! R15   R(13,16)                1.0925         estimate D2E/DX2                !
 ! R16   R(13,17)                1.0927         estimate D2E/DX2                !
 ! R17   R(13,28)                1.504          estimate D2E/DX2                !
 ! R18   R(14,18)                1.5238         estimate D2E/DX2                !
 ! R19   R(14,19)                1.0944         estimate D2E/DX2                !
 ! R20   R(14,20)                1.0896         estimate D2E/DX2                !
 ! R21   R(14,28)                1.5072         estimate D2E/DX2                !
 ! R22   R(15,21)                1.5292         estimate D2E/DX2                !
 ! R23   R(15,22)                1.0943         estimate D2E/DX2                !
 ! R24   R(15,23)                1.0966         estimate D2E/DX2                !
 ! R25   R(18,21)                1.5292         estimate D2E/DX2                !
 ! R26   R(18,24)                1.0944         estimate D2E/DX2                !
 ! R27   R(18,25)                1.0973         estimate D2E/DX2                !
 ! R28   R(21,26)                1.0942         estimate D2E/DX2                !
 ! R29   R(21,27)                1.0964         estimate D2E/DX2                !
 ! R30   R(28,31)                1.5489         estimate D2E/DX2                !
 ! R31   R(29,30)                0.9597         estimate D2E/DX2                !
 ! R32   R(29,33)                1.8437         estimate D2E/DX2                !
 ! R33   R(31,32)                1.07           estimate D2E/DX2                !
 ! R34   R(31,33)                1.07           estimate D2E/DX2                !
 ! A1    A(2,1,6)              108.808          estimate D2E/DX2                !
 ! A2    A(2,1,7)              109.5188         estimate D2E/DX2                !
 ! A3    A(2,1,31)             115.2548         estimate D2E/DX2                !
 ! A4    A(6,1,7)              105.0736         estimate D2E/DX2                !
 ! A5    A(6,1,31)             111.3438         estimate D2E/DX2                !
 ! A6    A(7,1,31)             106.3233         estimate D2E/DX2                !
 ! A7    A(1,2,3)              110.0387         estimate D2E/DX2                !
 ! A8    A(1,2,5)              111.9632         estimate D2E/DX2                !
 ! A9    A(1,2,12)             108.9843         estimate D2E/DX2                !
 ! A10   A(3,2,5)              109.8473         estimate D2E/DX2                !
 ! A11   A(3,2,12)             108.8255         estimate D2E/DX2                !
 ! A12   A(5,2,12)             107.0873         estimate D2E/DX2                !
 ! A13   A(2,3,4)              111.6156         estimate D2E/DX2                !
 ! A14   A(2,3,8)              110.3145         estimate D2E/DX2                !
 ! A15   A(2,3,9)              111.3023         estimate D2E/DX2                !
 ! A16   A(4,3,8)              110.1183         estimate D2E/DX2                !
 ! A17   A(4,3,9)              107.2675         estimate D2E/DX2                !
 ! A18   A(8,3,9)              106.0348         estimate D2E/DX2                !
 ! A19   A(3,4,10)             110.6635         estimate D2E/DX2                !
 ! A20   A(3,4,11)             109.7205         estimate D2E/DX2                !
 ! A21   A(3,4,28)             113.088          estimate D2E/DX2                !
 ! A22   A(10,4,11)            107.9621         estimate D2E/DX2                !
 ! A23   A(10,4,28)            109.8973         estimate D2E/DX2                !
 ! A24   A(11,4,28)            105.2581         estimate D2E/DX2                !
 ! A25   A(15,13,16)           110.927          estimate D2E/DX2                !
 ! A26   A(15,13,17)           111.787          estimate D2E/DX2                !
 ! A27   A(15,13,28)           113.931          estimate D2E/DX2                !
 ! A28   A(16,13,17)           108.1906         estimate D2E/DX2                !
 ! A29   A(16,13,28)           105.2226         estimate D2E/DX2                !
 ! A30   A(17,13,28)           106.3828         estimate D2E/DX2                !
 ! A31   A(18,14,19)           111.2521         estimate D2E/DX2                !
 ! A32   A(18,14,20)           111.2908         estimate D2E/DX2                !
 ! A33   A(18,14,28)           113.6977         estimate D2E/DX2                !
 ! A34   A(19,14,20)           108.2282         estimate D2E/DX2                !
 ! A35   A(19,14,28)           104.2996         estimate D2E/DX2                !
 ! A36   A(20,14,28)           107.6946         estimate D2E/DX2                !
 ! A37   A(13,15,21)           110.9081         estimate D2E/DX2                !
 ! A38   A(13,15,22)           107.3231         estimate D2E/DX2                !
 ! A39   A(13,15,23)           111.2664         estimate D2E/DX2                !
 ! A40   A(21,15,22)           110.5809         estimate D2E/DX2                !
 ! A41   A(21,15,23)           110.3152         estimate D2E/DX2                !
 ! A42   A(22,15,23)           106.3101         estimate D2E/DX2                !
 ! A43   A(14,18,21)           110.9623         estimate D2E/DX2                !
 ! A44   A(14,18,24)           107.3661         estimate D2E/DX2                !
 ! A45   A(14,18,25)           111.2494         estimate D2E/DX2                !
 ! A46   A(21,18,24)           110.5071         estimate D2E/DX2                !
 ! A47   A(21,18,25)           110.384          estimate D2E/DX2                !
 ! A48   A(24,18,25)           106.2266         estimate D2E/DX2                !
 ! A49   A(15,21,18)           110.1635         estimate D2E/DX2                !
 ! A50   A(15,21,26)           110.6033         estimate D2E/DX2                !
 ! A51   A(15,21,27)           108.9288         estimate D2E/DX2                !
 ! A52   A(18,21,26)           110.7325         estimate D2E/DX2                !
 ! A53   A(18,21,27)           108.9028         estimate D2E/DX2                !
 ! A54   A(26,21,27)           107.4356         estimate D2E/DX2                !
 ! A55   A(4,28,13)            109.6737         estimate D2E/DX2                !
 ! A56   A(4,28,14)            112.1398         estimate D2E/DX2                !
 ! A57   A(4,28,31)            112.6437         estimate D2E/DX2                !
 ! A58   A(13,28,14)           107.936          estimate D2E/DX2                !
 ! A59   A(13,28,31)           105.9345         estimate D2E/DX2                !
 ! A60   A(14,28,31)           108.2247         estimate D2E/DX2                !
 ! A61   A(30,29,33)           100.807          estimate D2E/DX2                !
 ! A62   A(1,31,28)            109.7201         estimate D2E/DX2                !
 ! A63   A(1,31,32)            113.7503         estimate D2E/DX2                !
 ! A64   A(1,31,33)            104.4656         estimate D2E/DX2                !
 ! A65   A(28,31,32)           105.2582         estimate D2E/DX2                !
 ! A66   A(28,31,33)           114.4191         estimate D2E/DX2                !
 ! A67   A(32,31,33)           109.4712         estimate D2E/DX2                !
 ! A68   A(29,33,31)           142.2026         estimate D2E/DX2                !
 ! D1    D(6,1,2,3)            -72.4601         estimate D2E/DX2                !
 ! D2    D(6,1,2,5)             50.0035         estimate D2E/DX2                !
 ! D3    D(6,1,2,12)           168.2836         estimate D2E/DX2                !
 ! D4    D(7,1,2,3)            173.196          estimate D2E/DX2                !
 ! D5    D(7,1,2,5)            -64.3403         estimate D2E/DX2                !
 ! D6    D(7,1,2,12)            53.9398         estimate D2E/DX2                !
 ! D7    D(31,1,2,3)            53.3989         estimate D2E/DX2                !
 ! D8    D(31,1,2,5)           175.8625         estimate D2E/DX2                !
 ! D9    D(31,1,2,12)          -65.8574         estimate D2E/DX2                !
 ! D10   D(2,1,31,28)          -51.8661         estimate D2E/DX2                !
 ! D11   D(2,1,31,32)           65.7249         estimate D2E/DX2                !
 ! D12   D(2,1,31,33)         -174.96           estimate D2E/DX2                !
 ! D13   D(6,1,31,28)           72.6791         estimate D2E/DX2                !
 ! D14   D(6,1,31,32)         -169.73           estimate D2E/DX2                !
 ! D15   D(6,1,31,33)          -50.4148         estimate D2E/DX2                !
 ! D16   D(7,1,31,28)         -173.4062         estimate D2E/DX2                !
 ! D17   D(7,1,31,32)          -55.8152         estimate D2E/DX2                !
 ! D18   D(7,1,31,33)           63.4999         estimate D2E/DX2                !
 ! D19   D(1,2,3,4)            -52.6933         estimate D2E/DX2                !
 ! D20   D(1,2,3,8)             70.0723         estimate D2E/DX2                !
 ! D21   D(1,2,3,9)           -172.5088         estimate D2E/DX2                !
 ! D22   D(5,2,3,4)           -176.3976         estimate D2E/DX2                !
 ! D23   D(5,2,3,8)            -53.6319         estimate D2E/DX2                !
 ! D24   D(5,2,3,9)             63.787          estimate D2E/DX2                !
 ! D25   D(12,2,3,4)            66.6598         estimate D2E/DX2                !
 ! D26   D(12,2,3,8)          -170.5745         estimate D2E/DX2                !
 ! D27   D(12,2,3,9)           -53.1556         estimate D2E/DX2                !
 ! D28   D(2,3,4,10)           178.8049         estimate D2E/DX2                !
 ! D29   D(2,3,4,11)           -62.162          estimate D2E/DX2                !
 ! D30   D(2,3,4,28)            55.0131         estimate D2E/DX2                !
 ! D31   D(8,3,4,10)            55.9272         estimate D2E/DX2                !
 ! D32   D(8,3,4,11)           174.9603         estimate D2E/DX2                !
 ! D33   D(8,3,4,28)           -67.8646         estimate D2E/DX2                !
 ! D34   D(9,3,4,10)           -59.0286         estimate D2E/DX2                !
 ! D35   D(9,3,4,11)            60.0045         estimate D2E/DX2                !
 ! D36   D(9,3,4,28)           177.1796         estimate D2E/DX2                !
 ! D37   D(3,4,28,13)         -171.856          estimate D2E/DX2                !
 ! D38   D(3,4,28,14)           68.2401         estimate D2E/DX2                !
 ! D39   D(3,4,28,31)          -54.1422         estimate D2E/DX2                !
 ! D40   D(10,4,28,13)          63.9325         estimate D2E/DX2                !
 ! D41   D(10,4,28,14)         -55.9715         estimate D2E/DX2                !
 ! D42   D(10,4,28,31)        -178.3537         estimate D2E/DX2                !
 ! D43   D(11,4,28,13)         -52.0873         estimate D2E/DX2                !
 ! D44   D(11,4,28,14)        -171.9913         estimate D2E/DX2                !
 ! D45   D(11,4,28,31)          65.6265         estimate D2E/DX2                !
 ! D46   D(16,13,15,21)         62.0192         estimate D2E/DX2                !
 ! D47   D(16,13,15,22)        -58.8678         estimate D2E/DX2                !
 ! D48   D(16,13,15,23)       -174.7851         estimate D2E/DX2                !
 ! D49   D(17,13,15,21)       -177.1313         estimate D2E/DX2                !
 ! D50   D(17,13,15,22)         61.9818         estimate D2E/DX2                !
 ! D51   D(17,13,15,23)        -53.9356         estimate D2E/DX2                !
 ! D52   D(28,13,15,21)        -56.4872         estimate D2E/DX2                !
 ! D53   D(28,13,15,22)       -177.3742         estimate D2E/DX2                !
 ! D54   D(28,13,15,23)         66.7085         estimate D2E/DX2                !
 ! D55   D(15,13,28,4)         -66.6786         estimate D2E/DX2                !
 ! D56   D(15,13,28,14)         55.7605         estimate D2E/DX2                !
 ! D57   D(15,13,28,31)        171.4993         estimate D2E/DX2                !
 ! D58   D(16,13,28,4)         171.6031         estimate D2E/DX2                !
 ! D59   D(16,13,28,14)        -65.9577         estimate D2E/DX2                !
 ! D60   D(16,13,28,31)         49.7811         estimate D2E/DX2                !
 ! D61   D(17,13,28,4)          56.9438         estimate D2E/DX2                !
 ! D62   D(17,13,28,14)        179.3829         estimate D2E/DX2                !
 ! D63   D(17,13,28,31)        -64.8782         estimate D2E/DX2                !
 ! D64   D(19,14,18,21)        -60.7312         estimate D2E/DX2                !
 ! D65   D(19,14,18,24)         60.1246         estimate D2E/DX2                !
 ! D66   D(19,14,18,25)        175.9577         estimate D2E/DX2                !
 ! D67   D(20,14,18,21)        178.4867         estimate D2E/DX2                !
 ! D68   D(20,14,18,24)        -60.6575         estimate D2E/DX2                !
 ! D69   D(20,14,18,25)         55.1756         estimate D2E/DX2                !
 ! D70   D(28,14,18,21)         56.6639         estimate D2E/DX2                !
 ! D71   D(28,14,18,24)        177.5197         estimate D2E/DX2                !
 ! D72   D(28,14,18,25)        -66.6472         estimate D2E/DX2                !
 ! D73   D(18,14,28,4)          65.1248         estimate D2E/DX2                !
 ! D74   D(18,14,28,13)        -55.7874         estimate D2E/DX2                !
 ! D75   D(18,14,28,31)       -170.016          estimate D2E/DX2                !
 ! D76   D(19,14,28,4)        -173.5172         estimate D2E/DX2                !
 ! D77   D(19,14,28,13)         65.5706         estimate D2E/DX2                !
 ! D78   D(19,14,28,31)        -48.658          estimate D2E/DX2                !
 ! D79   D(20,14,28,4)         -58.6729         estimate D2E/DX2                !
 ! D80   D(20,14,28,13)       -179.5851         estimate D2E/DX2                !
 ! D81   D(20,14,28,31)         66.1863         estimate D2E/DX2                !
 ! D82   D(13,15,21,18)         53.5619         estimate D2E/DX2                !
 ! D83   D(13,15,21,26)        176.3092         estimate D2E/DX2                !
 ! D84   D(13,15,21,27)        -65.8295         estimate D2E/DX2                !
 ! D85   D(22,15,21,18)        172.5042         estimate D2E/DX2                !
 ! D86   D(22,15,21,26)        -64.7485         estimate D2E/DX2                !
 ! D87   D(22,15,21,27)         53.1127         estimate D2E/DX2                !
 ! D88   D(23,15,21,18)        -70.1801         estimate D2E/DX2                !
 ! D89   D(23,15,21,26)         52.5672         estimate D2E/DX2                !
 ! D90   D(23,15,21,27)        170.4284         estimate D2E/DX2                !
 ! D91   D(14,18,21,15)        -53.7521         estimate D2E/DX2                !
 ! D92   D(14,18,21,26)       -176.4236         estimate D2E/DX2                !
 ! D93   D(14,18,21,27)         65.6551         estimate D2E/DX2                !
 ! D94   D(24,18,21,15)       -172.7351         estimate D2E/DX2                !
 ! D95   D(24,18,21,26)         64.5935         estimate D2E/DX2                !
 ! D96   D(24,18,21,27)        -53.3278         estimate D2E/DX2                !
 ! D97   D(25,18,21,15)         70.0549         estimate D2E/DX2                !
 ! D98   D(25,18,21,26)        -52.6165         estimate D2E/DX2                !
 ! D99   D(25,18,21,27)       -170.5378         estimate D2E/DX2                !
 ! D100  D(4,28,31,1)           51.0856         estimate D2E/DX2                !
 ! D101  D(4,28,31,32)         -71.6836         estimate D2E/DX2                !
 ! D102  D(4,28,31,33)         168.0974         estimate D2E/DX2                !
 ! D103  D(13,28,31,1)         170.9836         estimate D2E/DX2                !
 ! D104  D(13,28,31,32)         48.2145         estimate D2E/DX2                !
 ! D105  D(13,28,31,33)        -72.0046         estimate D2E/DX2                !
 ! D106  D(14,28,31,1)         -73.4739         estimate D2E/DX2                !
 ! D107  D(14,28,31,32)        163.757          estimate D2E/DX2                !
 ! D108  D(14,28,31,33)         43.5379         estimate D2E/DX2                !
 ! D109  D(30,29,33,31)       -170.5124         estimate D2E/DX2                !
 ! D110  D(1,31,33,29)         150.422          estimate D2E/DX2                !
 ! D111  D(28,31,33,29)         30.4329         estimate D2E/DX2                !
 ! D112  D(32,31,33,29)        -87.4118         estimate D2E/DX2                !
 --------------------------------------------------------------------------------
 Trust Radius=3.00D-01 FncErr=1.00D-07 GrdErr=1.00D-06
 Number of steps in this run=    198 maximum allowed number of steps=    198.
 GradGradGradGradGradGradGradGradGradGradGradGradGradGradGradGradGradGrad

                          Input orientation:                          
 ---------------------------------------------------------------------
 Center     Atomic      Atomic             Coordinates (Angstroms)
 Number     Number       Type             X           Y           Z
 ---------------------------------------------------------------------
      1          6           0       -2.321236    0.931025    0.269989
      2          6           0       -3.008161   -0.419028    0.014382
      3          6           0       -2.019655   -1.561257    0.244239
      4          6           0       -0.737122   -1.363310   -0.555228
      5          1           0       -3.890733   -0.556932    0.650122
      6          1           0       -2.166450    1.050988    1.353162
      7          1           0       -2.997423    1.745166   -0.013071
      8          1           0       -1.787829   -1.655107    1.312173
      9          1           0       -2.446214   -2.523621   -0.058474
     10          1           0       -0.033410   -2.177324   -0.363217
     11          1           0       -0.965801   -1.360304   -1.625270
     12          1           0       -3.352757   -0.452901   -1.027912
     13          6           0        1.061922    0.159930   -1.253117
     14          6           0        0.482712    0.043965    1.109291
     15          6           0        2.218453   -0.812670   -1.056576
     16          1           0        1.389021    1.191100   -1.100594
     17          1           0        0.632975    0.082803   -2.255125
     18          6           0        1.619781   -0.934921    1.375638
     19          1           0        0.821393    1.080392    1.203005
     20          1           0       -0.342217   -0.109218    1.804476
     21          6           0        2.757215   -0.738241    0.372620
     22          1           0        2.997473   -0.542207   -1.775916
     23          1           0        1.919704   -1.839846   -1.297824
     24          1           0        1.972966   -0.755579    2.395856
     25          1           0        1.264680   -1.972883    1.352111
     26          1           0        3.543176   -1.483711    0.527154
     27          1           0        3.205252    0.249577    0.532844
     28          7           0       -0.074504   -0.040641   -0.288592
     29          8           0        0.904408    3.022998    0.163779
     30          1           0        0.575668    3.771147    0.667036
     31          6           0       -1.030505    1.159106   -0.502426
     32          1           0       -1.167903    1.224389   -1.561558
     33          1           0       -0.659098    2.092014   -0.132778
 ---------------------------------------------------------------------
                    Distance matrix (angstroms):
                    1          2          3          4          5
     1  C    0.000000
     2  C    1.536178   0.000000
     3  C    2.510594   1.527961   0.000000
     4  C    2.907641   2.524627   1.524212   0.000000
     5  H    2.195868   1.096411   2.162023   3.471077   0.000000
     6  H    1.100733   2.159110   2.841669   3.393194   2.460249
     7  H    1.095526   2.164395   3.457553   3.881432   2.556850
     8  H    2.838794   2.168263   1.096829   2.162479   2.463028
     9  H    3.472476   2.179542   1.095323   2.124637   2.540986
    10  H    3.911129   3.476108   2.166497   1.093022   4.304819
    11  H    3.267935   2.783109   2.155471   1.094209   3.791839
    12  H    2.159591   1.098303   2.150345   2.809594   1.765231
    13  C    3.789485   4.302014   3.834146   2.458428   5.353971
    14  C    3.058337   3.687734   3.096271   2.497807   4.438348
    15  C    5.040736   5.349710   4.496005   3.047946   6.348258
    16  H    3.963855   4.813615   4.582916   3.367925   5.830645
    17  H    3.977819   4.319765   3.998275   2.618789   5.414209
    18  C    4.498425   4.851496   3.862364   3.076809   5.570908
    19  H    3.281607   4.280954   3.996135   3.389990   5.019028
    20  H    2.711692   3.226093   2.712297   2.701277   3.758317
    21  C    5.346742   5.785308   4.848951   3.669060   6.656207
    22  H    5.885984   6.268012   5.503732   4.013912   7.302962
    23  H    5.302955   5.293814   4.239590   2.799511   6.261113
    24  H    5.079775   5.531393   4.606473   4.052507   6.121276
    25  H    4.739458   4.739320   3.490512   2.831384   5.392216
    26  H    6.347315   6.657064   5.570560   4.416673   7.492466
    27  H    5.574543   6.270752   5.537334   4.396319   7.142634
    28  N    2.510767   2.973435   2.525825   1.503200   3.963754
    29  O    3.846090   5.213258   5.438015   4.738279   6.003816
    30  H    4.076272   5.552239   5.945502   5.438749   6.219429
    31  C    1.521392   2.582387   2.989365   2.539969   3.529031
    32  H    2.184216   2.927619   3.427274   2.809708   3.934264
    33  H    2.067080   3.441669   3.916586   3.481927   4.251272
                    6          7          8          9         10
     6  H    0.000000
     7  H    1.743270   0.000000
     8  H    2.732761   3.844639   0.000000
     9  H    3.853416   4.304467   1.751131   0.000000
    10  H    4.232944   4.928885   2.481457   2.456504   0.000000
    11  H    4.015837   4.046062   3.064508   2.449445   1.769082
    12  H    3.055899   2.446970   3.061094   2.459575   3.799147
    13  C    4.243708   4.530891   4.242187   4.575548   2.730280
    14  C    2.844579   4.033004   2.843126   4.066298   2.714551
    15  C    5.339235   5.902270   4.729796   5.067808   2.722850
    16  H    4.322259   4.553085   4.900481   5.440055   3.730056
    17  H    4.668393   4.579306   4.648251   4.593487   3.021847
    18  C    4.275498   5.516335   3.483461   4.594884   2.701892
    19  H    2.991758   4.062526   3.781919   5.025683   3.714358
    20  H    2.208526   3.713803   2.173000   3.704960   3.011863
    21  C    5.329660   6.279485   4.730838   5.518070   3.224904
    22  H    6.244638   6.654207   5.802926   6.042296   3.722308
    23  H    5.664036   6.219408   4.537842   4.589638   2.191355
    24  H    4.635263   6.063120   4.015856   5.355265   3.695861
    25  H    4.573451   5.818344   3.069265   4.007967   2.160829
    26  H    6.301335   7.314159   5.391219   6.107141   3.750444
    27  H    5.492756   6.403748   5.400559   6.322923   4.145082
    28  N    2.874587   3.436346   2.846828   3.441388   2.138381
    29  O    3.838440   4.109552   5.518298   6.483907   5.310421
    30  H    3.922913   4.163427   5.953701   7.020131   6.067677
    31  C    2.178363   2.109905   3.433090   3.970366   3.485017
    32  H    3.085896   2.452787   4.115110   4.235672   3.780839
    33  H    2.358784   2.366938   4.171670   4.950090   4.321092
                   11         12         13         14         15
    11  H    0.000000
    12  H    2.622551   0.000000
    13  C    2.561498   4.462698   0.000000
    14  C    3.398233   4.418748   2.435139   0.000000
    15  C    3.280669   5.582888   1.523858   2.904755   0.000000
    16  H    3.511429   5.019211   1.092506   2.649699   2.169099
    17  H    2.243961   4.204651   1.092687   3.367994   2.179939
    18  C    3.983922   5.543963   2.901768   1.523839   2.507792
    19  H    4.141280   4.975089   2.633940   1.094380   3.262080
    20  H    3.703678   4.147757   3.375340   1.089612   3.903523
    21  C    4.270758   6.274924   2.514707   2.515531   1.529185
    22  H    4.049632   6.394756   2.124305   3.871956   1.094291
    23  H    2.943352   5.458508   2.176440   3.377557   1.096605
    24  H    5.017121   6.338543   3.870809   2.124942   3.461620
    25  H    3.770291   5.412539   3.373013   2.176720   2.838582
    26  H    4.997903   7.143857   3.468075   3.469743   2.171034
    27  H    4.964560   6.777678   2.791336   2.790482   2.151371
    28  N    2.079093   3.385778   1.503995   1.507224   2.538401
    29  O    5.090355   5.623651   3.198369   3.153801   4.234186
    30  H    5.827743   6.012317   4.118776   3.754479   5.165361
    31  C    2.759056   2.875336   2.437240   2.476085   3.840665
    32  H    2.593365   2.805649   2.490046   3.354305   3.983971
    33  H    3.773605   3.812303   2.819578   2.653483   4.191765
                   16         17         18         19         20
    16  H    0.000000
    17  H    1.769991   0.000000
    18  C    3.271841   3.897690   0.000000
    19  H    2.375084   3.604074   2.174560   0.000000
    20  H    3.623181   4.179501   2.171434   1.769443   0.000000
    21  C    2.786516   3.477291   1.529210   2.782871   3.471651
    22  H    2.459173   2.492214   3.461871   4.030152   4.915304
    23  H    3.083368   2.503732   2.838352   3.998528   4.211369
    24  H    4.044220   4.912238   1.094417   2.473824   2.475396
    25  H    4.005248   4.199649   1.097276   3.088887   2.501999
    26  H    3.800600   4.320221   2.172681   3.799934   4.314749
    27  H    2.617877   3.796998   2.151059   2.611925   3.785541
    28  N    2.078085   2.093566   2.537715   2.069833   2.111233
    29  O    2.278012   3.817004   4.200653   2.204677   3.749232
    30  H    3.231517   4.705974   4.872306   2.754597   4.146506
    31  C    2.492576   2.645288   3.864724   2.518773   2.721063
    32  H    2.598357   2.242190   4.589218   3.408936   3.713549
    33  H    2.437848   3.195424   4.078106   2.235967   2.949371
                   21         22         23         24         25
    21  C    0.000000
    22  H    2.170797   0.000000
    23  H    2.169180   1.753290   0.000000
    24  H    2.169984   4.301026   3.849902   0.000000
    25  H    2.170577   3.851488   2.732931   1.752969   0.000000
    26  H    1.094231   2.547225   2.468408   2.547113   2.472122
    27  H    1.096446   2.449585   3.060991   2.449425   3.062082
    28  N    2.990398   3.449745   2.869243   3.451019   2.866859
    29  O    4.198027   4.566621   5.178258   4.516816   5.147888
    30  H    5.018008   5.517080   6.095109   5.043065   5.825628
    31  C    4.325789   4.554212   4.281367   4.592047   4.303085
    32  H    4.795781   4.529588   4.358028   5.426459   4.962809
    33  H    4.465083   4.796825   4.844283   4.629313   4.735948
                   26         27         28         29         30
    26  H    0.000000
    27  H    1.765931   0.000000
    28  N    3.979385   3.393491   0.000000
    29  O    5.235032   3.622424   3.247890   0.000000
    30  H    6.036489   4.397064   3.983174   0.959721   0.000000
    31  C    5.381735   4.454286   1.548889   2.767998   3.281797
    32  H    5.821580   4.945833   2.101491   3.241335   3.806921
    33  H    5.557016   4.332532   2.216810   1.843700   2.232451
                   31         32         33
    31  C    0.000000
    32  H    1.070000   0.000000
    33  H    1.070000   1.747303   0.000000
 Stoichiometry    C10H21NO
 Framework group  C1[X(C10H21NO)]
 Deg. of freedom    93
 Full point group                 C1      NOp   1
 Largest Abelian subgroup         C1      NOp   1
 Largest concise Abelian subgroup C1      NOp   1
                         Standard orientation:                         
 ---------------------------------------------------------------------
 Center     Atomic      Atomic             Coordinates (Angstroms)
 Number     Number       Type             X           Y           Z
 ---------------------------------------------------------------------
      1          6           0       -2.325047    0.907084    0.271335
      2          6           0       -2.996706   -0.450057    0.012710
      3          6           0       -1.995509   -1.581598    0.240493
      4          6           0       -0.715052   -1.367607   -0.558168
      5          1           0       -3.877854   -0.599180    0.647892
      6          1           0       -2.171923    1.026519    1.354803
      7          1           0       -3.010247    1.714174   -0.010238
      8          1           0       -1.762946   -1.675066    1.308301
      9          1           0       -2.411156   -2.548055   -0.064352
     10          1           0       -0.002304   -2.174071   -0.367635
     11          1           0       -0.943448   -1.364937   -1.628271
     12          1           0       -3.340605   -0.485623   -1.029758
     13          6           0        1.066982    0.177176   -1.252336
     14          6           0        0.488442    0.049797    1.109648
     15          6           0        2.234299   -0.782792   -1.057465
     16          1           0        1.382445    1.211632   -1.097568
     17          1           0        0.639211    0.097328   -2.254634
     18          6           0        1.636349   -0.916820    1.374306
     19          1           0        0.815444    1.089762    1.205622
     20          1           0       -0.334913   -0.114081    1.804261
     21          6           0        2.771788   -0.705300    0.372048
     22          1           0        3.010438   -0.502106   -1.776002
     23          1           0        1.947164   -1.812751   -1.300940
     24          1           0        1.987211   -0.735652    2.395003
     25          1           0        1.292925   -1.958650    1.348512
     26          1           0        3.566021   -1.442223    0.525272
     27          1           0        3.208666    0.287148    0.534464
     28          7           0       -0.067394   -0.038144   -0.288578
     29          8           0        0.876948    3.035338    0.170464
     30          1           0        0.539690    3.778701    0.675176
     31          6           0       -1.036738    1.151243   -0.500209
     32          1           0       -1.174561    1.217186   -1.559244
     33          1           0       -0.675928    2.087488   -0.128508
 ---------------------------------------------------------------------
 Rotational constants (GHZ):      1.1982808      0.7586751      0.5908041
 Standard basis: 6-31G(d,p) (6D, 7F)
 There are   285 symmetry adapted cartesian basis functions of A   symmetry.
 There are   285 symmetry adapted basis functions of A   symmetry.
   285 basis functions,   483 primitive gaussians,   285 cartesian basis functions
    48 alpha electrons       48 beta electrons
       nuclear repulsion energy       823.5877386649 Hartrees.
 NAtoms=   33 NActive=   33 NUniq=   33 SFac= 1.00D+00 NAtFMM=   60 NAOKFM=F Big=F
 Integral buffers will be    131072 words long.
 Raffenetti 2 integral format.
 Two-electron integral symmetry is turned on.
 Nuclear repulsion after empirical dispersion term =      823.5561508418 Hartrees.
 One-electron integrals computed using PRISM.
 NBasis=   285 RedAO= T EigKep=  3.34D-03  NBF=   285
 NBsUse=   285 1.00D-06 EigRej= -1.00D+00 NBFU=   285
 ExpMin= 1.61D-01 ExpMax= 5.48D+03 ExpMxC= 8.25D+02 IAcc=1 IRadAn=         1 AccDes= 0.00D+00
 Harris functional with IExCor= 4639 and IRadAn=       1 diagonalized for initial guess.
 HarFok:  IExCor= 4639 AccDes= 0.00D+00 IRadAn=         1 IDoV= 1 UseB2=F ITyADJ=14
 ICtDFT=  3500011 ScaDFX=  1.000000  1.000000  1.000000  1.000000
 FoFCou: FMM=F IPFlag=           0 FMFlag=      100000 FMFlg1=           0
         NFxFlg=           0 DoJE=T BraDBF=F KetDBF=T FulRan=T
         wScrn=  0.000000 ICntrl=     500 IOpCl=  0 I1Cent=   200000004 NGrid=           0
         NMat0=    1 NMatS0=      1 NMatT0=    0 NMatD0=    1 NMtDS0=    0 NMtDT0=    0
 Petite list used in FoFCou.
 Requested convergence on RMS density matrix=1.00D-08 within 128 cycles.
 Requested convergence on MAX density matrix=1.00D-06.
 Requested convergence on             energy=1.00D-06.
 No special actions if energy rises.
 Integral accuracy reduced to 1.0D-05 until final iterations.
 Initial convergence to 1.0D-05 achieved.  Increase integral accuracy.
 SCF Done:  E(RwB97XD) =  -523.471048853     A.U. after   16 cycles
            NFock= 16  Conv=0.41D-08     -V/T= 2.0093

 **********************************************************************

            Population analysis using the SCF density.

 **********************************************************************

 Orbital symmetries:
       Occupied  (A) (A) (A) (A) (A) (A) (A) (A) (A) (A) (A) (A)
                 (A) (A) (A) (A) (A) (A) (A) (A) (A) (A) (A) (A)
                 (A) (A) (A) (A) (A) (A) (A) (A) (A) (A) (A) (A)
                 (A) (A) (A) (A) (A) (A) (A) (A) (A) (A) (A) (A)
       Virtual   (A) (A) (A) (A) (A) (A) (A) (A) (A) (A) (A) (A)
                 (A) (A) (A) (A) (A) (A) (A) (A) (A) (A) (A) (A)
                 (A) (A) (A) (A) (A) (A) (A) (A) (A) (A) (A) (A)
                 (A) (A) (A) (A) (A) (A) (A) (A) (A) (A) (A) (A)
                 (A) (A) (A) (A) (A) (A) (A) (A) (A) (A) (A) (A)
                 (A) (A) (A) (A) (A) (A) (A) (A) (A) (A) (A) (A)
                 (A) (A) (A) (A) (A) (A) (A) (A) (A) (A) (A) (A)
                 (A) (A) (A) (A) (A) (A) (A) (A) (A) (A) (A) (A)
                 (A) (A) (A) (A) (A) (A) (A) (A) (A) (A) (A) (A)
                 (A) (A) (A) (A) (A) (A) (A) (A) (A) (A) (A) (A)
                 (A) (A) (A) (A) (A) (A) (A) (A) (A) (A) (A) (A)
                 (A) (A) (A) (A) (A) (A) (A) (A) (A) (A) (A) (A)
                 (A) (A) (A) (A) (A) (A) (A) (A) (A) (A) (A) (A)
                 (A) (A) (A) (A) (A) (A) (A) (A) (A) (A) (A) (A)
                 (A) (A) (A) (A) (A) (A) (A) (A) (A) (A) (A) (A)
                 (A) (A) (A) (A) (A) (A) (A) (A) (A) (A) (A) (A)
                 (A) (A) (A) (A) (A) (A) (A) (A) (A) (A) (A) (A)
                 (A) (A) (A) (A) (A) (A) (A) (A) (A) (A) (A) (A)
                 (A) (A) (A) (A) (A) (A) (A) (A) (A) (A) (A) (A)
                 (A) (A) (A) (A) (A) (A) (A) (A) (A)
 The electronic state is 1-A.
 Alpha  occ. eigenvalues --  -19.04127 -14.57381 -10.36808 -10.34022 -10.33099
 Alpha  occ. eigenvalues --  -10.32595 -10.31388 -10.31287 -10.31226 -10.31190
 Alpha  occ. eigenvalues --  -10.30465 -10.30364  -1.11338  -0.93940  -0.90908
 Alpha  occ. eigenvalues --   -0.88328  -0.87722  -0.83720  -0.80427  -0.75354
 Alpha  occ. eigenvalues --   -0.75215  -0.74175  -0.67797  -0.65488  -0.62743
 Alpha  occ. eigenvalues --   -0.58429  -0.58364  -0.57750  -0.55181  -0.54656
 Alpha  occ. eigenvalues --   -0.53712  -0.52454  -0.50671  -0.49587  -0.48730
 Alpha  occ. eigenvalues --   -0.47779  -0.46667  -0.45852  -0.44329  -0.43394
 Alpha  occ. eigenvalues --   -0.42754  -0.41643  -0.41288  -0.40666  -0.40182
 Alpha  occ. eigenvalues --   -0.31921  -0.17618  -0.17445
 Alpha virt. eigenvalues --    0.12625   0.14616   0.16462   0.16701   0.18518
 Alpha virt. eigenvalues --    0.18988   0.19439   0.20577   0.21529   0.22220
 Alpha virt. eigenvalues --    0.22481   0.22644   0.23111   0.23555   0.24507
 Alpha virt. eigenvalues --    0.26000   0.26206   0.26610   0.27161   0.28042
 Alpha virt. eigenvalues --    0.28607   0.29001   0.29424   0.31224   0.31718
 Alpha virt. eigenvalues --    0.32154   0.32935   0.33181   0.34495   0.36633
 Alpha virt. eigenvalues --    0.37369   0.38807   0.40749   0.54790   0.55978
 Alpha virt. eigenvalues --    0.56893   0.59084   0.59483   0.60415   0.61021
 Alpha virt. eigenvalues --    0.62033   0.62881   0.65717   0.66416   0.67300
 Alpha virt. eigenvalues --    0.69673   0.72254   0.72717   0.73371   0.74825
 Alpha virt. eigenvalues --    0.76609   0.77705   0.78652   0.82719   0.83016
 Alpha virt. eigenvalues --    0.83517   0.85903   0.87744   0.88224   0.89346
 Alpha virt. eigenvalues --    0.90195   0.92010   0.92693   0.93779   0.93936
 Alpha virt. eigenvalues --    0.95174   0.95831   0.97605   0.99078   0.99656
 Alpha virt. eigenvalues --    0.99819   1.00580   1.01777   1.02055   1.02887
 Alpha virt. eigenvalues --    1.03136   1.03497   1.04413   1.06417   1.07606
 Alpha virt. eigenvalues --    1.08313   1.09922   1.14076   1.19759   1.20107
 Alpha virt. eigenvalues --    1.21097   1.22321   1.24233   1.26650   1.28890
 Alpha virt. eigenvalues --    1.30766   1.31606   1.33123   1.39766   1.41338
 Alpha virt. eigenvalues --    1.44520   1.47735   1.51627   1.53442   1.54365
 Alpha virt. eigenvalues --    1.55213   1.59629   1.63402   1.65719   1.66546
 Alpha virt. eigenvalues --    1.68754   1.69335   1.72281   1.73739   1.76306
 Alpha virt. eigenvalues --    1.80088   1.81547   1.82930   1.85735   1.86527
 Alpha virt. eigenvalues --    1.87341   1.87704   1.89374   1.90652   1.91510
 Alpha virt. eigenvalues --    1.92790   1.93962   1.95788   1.96931   1.97847
 Alpha virt. eigenvalues --    2.00769   2.01605   2.02443   2.03174   2.04057
 Alpha virt. eigenvalues --    2.06628   2.08638   2.10093   2.11643   2.14075
 Alpha virt. eigenvalues --    2.16535   2.17434   2.19180   2.20041   2.20697
 Alpha virt. eigenvalues --    2.21283   2.22888   2.23247   2.23475   2.24766
 Alpha virt. eigenvalues --    2.25285   2.26813   2.27934   2.28553   2.32205
 Alpha virt. eigenvalues --    2.33686   2.34664   2.36993   2.40487   2.42090
 Alpha virt. eigenvalues --    2.42624   2.43239   2.44557   2.45478   2.46491
 Alpha virt. eigenvalues --    2.46913   2.48400   2.49411   2.51252   2.53584
 Alpha virt. eigenvalues --    2.55963   2.57364   2.58909   2.59115   2.61553
 Alpha virt. eigenvalues --    2.62104   2.65034   2.65774   2.68739   2.70362
 Alpha virt. eigenvalues --    2.71901   2.74566   2.75293   2.76723   2.77526
 Alpha virt. eigenvalues --    2.80445   2.80936   2.82836   2.84271   2.87632
 Alpha virt. eigenvalues --    2.88141   2.90382   2.91772   2.92804   2.93467
 Alpha virt. eigenvalues --    2.93798   2.94393   2.94715   2.95370   2.97028
 Alpha virt. eigenvalues --    2.97646   2.98243   2.99076   3.00882   3.02458
 Alpha virt. eigenvalues --    3.05236   3.05997   3.08385   3.12426   3.30394
 Alpha virt. eigenvalues --    3.33238   3.38564   3.38917   3.39995   3.40601
 Alpha virt. eigenvalues --    3.41958   3.43650   3.45004   3.49229   3.53889
 Alpha virt. eigenvalues --    3.55460   3.56387   3.57898   3.59341   3.59613
 Alpha virt. eigenvalues --    3.62403   3.62866   3.67130   3.67624   3.70367
 Alpha virt. eigenvalues --    4.11639   4.28716   4.42782   4.45529   4.53600
 Alpha virt. eigenvalues --    4.55040   4.71848   4.74218   4.79248   4.84050
 Alpha virt. eigenvalues --    4.85579   4.87409
          Condensed to atoms (all electrons):
               1          2          3          4          5          6
     1  C    5.057680   0.335174  -0.050471  -0.013021  -0.028302   0.392908
     2  C    0.335174   4.983650   0.360378  -0.045083   0.391609  -0.046761
     3  C   -0.050471   0.360378   4.999416   0.354517  -0.035687  -0.003994
     4  C   -0.013021  -0.045083   0.354517   4.961086   0.004819  -0.000159
     5  H   -0.028302   0.391609  -0.035687   0.004819   0.577937  -0.003621
     6  H    0.392908  -0.046761  -0.003994  -0.000159  -0.003621   0.584883
     7  H    0.395370  -0.032676   0.004749   0.000003  -0.002151  -0.026893
     8  H   -0.003527  -0.037598   0.392502  -0.038612  -0.004523   0.002625
     9  H    0.004326  -0.029902   0.393725  -0.033820  -0.002213  -0.000060
    10  H    0.000157   0.003800  -0.033230   0.399708  -0.000116  -0.000015
    11  H   -0.000981  -0.003850  -0.037852   0.396367  -0.000033   0.000127
    12  H   -0.041241   0.392310  -0.043083  -0.004353  -0.030211   0.005230
    13  C    0.003802  -0.000309   0.003793  -0.048828   0.000010   0.000008
    14  C   -0.001296  -0.001590  -0.002193  -0.046474  -0.000000   0.000144
    15  C   -0.000199  -0.000003   0.000139  -0.003431  -0.000000   0.000005
    16  H    0.000630  -0.000020  -0.000138   0.003439  -0.000000  -0.000037
    17  H    0.000019  -0.000002   0.000016  -0.007290   0.000000   0.000001
    18  C    0.000026   0.000066  -0.001179  -0.002399  -0.000000   0.000018
    19  H   -0.004241   0.000158  -0.000032   0.003239  -0.000000   0.001394
    20  H    0.002697  -0.001375   0.002597  -0.006697   0.000013   0.001414
    21  C   -0.000003  -0.000004   0.000052  -0.001577   0.000000  -0.000003
    22  H    0.000002   0.000000  -0.000001  -0.000024  -0.000000  -0.000000
    23  H    0.000004  -0.000004   0.000017   0.001917   0.000000   0.000000
    24  H    0.000002   0.000001   0.000007   0.000002  -0.000000   0.000005
    25  H    0.000001  -0.000011   0.000215   0.000603   0.000000   0.000008
    26  H   -0.000000   0.000000  -0.000001   0.000005  -0.000000   0.000000
    27  H   -0.000001   0.000000   0.000000   0.000088   0.000000  -0.000000
    28  N   -0.042325  -0.004686  -0.038985   0.231416  -0.000024  -0.004614
    29  O    0.000709  -0.000027  -0.000002  -0.000038   0.000000   0.000592
    30  H   -0.000171   0.000007   0.000000   0.000002  -0.000000  -0.000022
    31  C    0.318143  -0.037671  -0.014109  -0.032515   0.003742  -0.040419
    32  H   -0.040698  -0.003613  -0.000448  -0.002031  -0.000034   0.004750
    33  H   -0.011673   0.000700  -0.000155   0.001182  -0.000015   0.000051
               7          8          9         10         11         12
     1  C    0.395370  -0.003527   0.004326   0.000157  -0.000981  -0.041241
     2  C   -0.032676  -0.037598  -0.029902   0.003800  -0.003850   0.392310
     3  C    0.004749   0.392502   0.393725  -0.033230  -0.037852  -0.043083
     4  C    0.000003  -0.038612  -0.033820   0.399708   0.396367  -0.004353
     5  H   -0.002151  -0.004523  -0.002213  -0.000116  -0.000033  -0.030211
     6  H   -0.026893   0.002625  -0.000060  -0.000015   0.000127   0.005230
     7  H    0.556829  -0.000052  -0.000125   0.000012  -0.000051  -0.005181
     8  H   -0.000052   0.580331  -0.029189  -0.003816   0.004813   0.005186
     9  H   -0.000125  -0.029189   0.565633  -0.002170  -0.003845  -0.004946
    10  H    0.000012  -0.003816  -0.002170   0.546550  -0.029963  -0.000040
    11  H   -0.000051   0.004813  -0.003845  -0.029963   0.560960   0.004488
    12  H   -0.005181   0.005186  -0.004946  -0.000040   0.004488   0.604170
    13  C   -0.000065  -0.000068  -0.000093  -0.003721  -0.002857  -0.000080
    14  C    0.000072   0.001081   0.000071  -0.005883   0.004753   0.000075
    15  C    0.000002  -0.000014   0.000003   0.002355  -0.001086   0.000001
    16  H   -0.000007   0.000003   0.000002  -0.000018   0.000043   0.000000
    17  H   -0.000006  -0.000003  -0.000006  -0.000247   0.005206   0.000001
    18  C   -0.000001   0.000201  -0.000001   0.003616  -0.000041  -0.000000
    19  H   -0.000060   0.000007   0.000000   0.000007  -0.000080   0.000004
    20  H   -0.000007   0.001443   0.000023  -0.000293  -0.000000   0.000000
    21  C    0.000000  -0.000008   0.000001  -0.001154   0.000078  -0.000000
    22  H   -0.000000  -0.000000  -0.000000   0.000008  -0.000041  -0.000000
    23  H   -0.000000   0.000013   0.000007   0.000803   0.000571   0.000000
    24  H   -0.000000  -0.000031   0.000000  -0.000037   0.000001   0.000000
    25  H   -0.000000   0.000689  -0.000033   0.001639   0.000016   0.000001
    26  H   -0.000000   0.000000  -0.000000   0.000003  -0.000001   0.000000
    27  H   -0.000000   0.000001   0.000000  -0.000010   0.000002  -0.000000
    28  N    0.003663  -0.004381   0.003448  -0.032865  -0.043073  -0.000753
    29  O    0.000067   0.000000  -0.000000   0.000002   0.000002   0.000000
    30  H    0.000000   0.000000   0.000000  -0.000000   0.000000  -0.000000
    31  C   -0.033650   0.000019  -0.000009   0.002896  -0.000785  -0.001215
    32  H   -0.003961   0.000064  -0.000015  -0.000080   0.003234   0.003165
    33  H   -0.000683   0.000022   0.000004  -0.000010   0.000026   0.000038
              13         14         15         16         17         18
     1  C    0.003802  -0.001296  -0.000199   0.000630   0.000019   0.000026
     2  C   -0.000309  -0.001590  -0.000003  -0.000020  -0.000002   0.000066
     3  C    0.003793  -0.002193   0.000139  -0.000138   0.000016  -0.001179
     4  C   -0.048828  -0.046474  -0.003431   0.003439  -0.007290  -0.002399
     5  H    0.000010  -0.000000  -0.000000  -0.000000   0.000000  -0.000000
     6  H    0.000008   0.000144   0.000005  -0.000037   0.000001   0.000018
     7  H   -0.000065   0.000072   0.000002  -0.000007  -0.000006  -0.000001
     8  H   -0.000068   0.001081  -0.000014   0.000003  -0.000003   0.000201
     9  H   -0.000093   0.000071   0.000003   0.000002  -0.000006  -0.000001
    10  H   -0.003721  -0.005883   0.002355  -0.000018  -0.000247   0.003616
    11  H   -0.002857   0.004753  -0.001086   0.000043   0.005206  -0.000041
    12  H   -0.000080   0.000075   0.000001   0.000000   0.000001  -0.000000
    13  C    5.058351  -0.039817   0.343851   0.352134   0.391823  -0.014353
    14  C   -0.039817   5.207209  -0.013631   0.001873   0.003846   0.341276
    15  C    0.343851  -0.013631   5.009196  -0.027381  -0.036020  -0.047911
    16  H    0.352134   0.001873  -0.027381   0.439447  -0.020548  -0.001567
    17  H    0.391823   0.003846  -0.036020  -0.020548   0.576234   0.000076
    18  C   -0.014353   0.341276  -0.047911  -0.001567   0.000076   4.999608
    19  H    0.004609   0.232797  -0.002713  -0.002591   0.000352  -0.019951
    20  H    0.003743   0.389279   0.000104   0.000081  -0.000186  -0.036165
    21  C   -0.044549  -0.044523   0.358967  -0.003149   0.004162   0.359386
    22  H   -0.030806   0.000005   0.396110  -0.002895  -0.002196   0.004477
    23  H   -0.040052  -0.000240   0.387328   0.003228  -0.003756  -0.003596
    24  H    0.000061  -0.032207   0.004454  -0.000039   0.000012   0.397552
    25  H   -0.000387  -0.039508  -0.003566   0.000084  -0.000027   0.384699
    26  H    0.004664   0.004598  -0.034307   0.000011  -0.000128  -0.034096
    27  H   -0.003128  -0.004776  -0.037901   0.003055   0.000004  -0.036986
    28  N    0.227353   0.220935  -0.040237  -0.028785  -0.041273  -0.040780
    29  O   -0.014308  -0.035212  -0.000046   0.041018   0.000187   0.000292
    30  H    0.001184   0.001381  -0.000002  -0.003597  -0.000016   0.000002
    31  C   -0.045203  -0.051682   0.003702   0.003250  -0.005438   0.003425
    32  H   -0.001927   0.003929   0.000300  -0.002112   0.004735  -0.000183
    33  H    0.003577   0.002838   0.000164  -0.004886  -0.000083   0.000448
              19         20         21         22         23         24
     1  C   -0.004241   0.002697  -0.000003   0.000002   0.000004   0.000002
     2  C    0.000158  -0.001375  -0.000004   0.000000  -0.000004   0.000001
     3  C   -0.000032   0.002597   0.000052  -0.000001   0.000017   0.000007
     4  C    0.003239  -0.006697  -0.001577  -0.000024   0.001917   0.000002
     5  H   -0.000000   0.000013   0.000000  -0.000000   0.000000  -0.000000
     6  H    0.001394   0.001414  -0.000003  -0.000000   0.000000   0.000005
     7  H   -0.000060  -0.000007   0.000000  -0.000000  -0.000000  -0.000000
     8  H    0.000007   0.001443  -0.000008  -0.000000   0.000013  -0.000031
     9  H    0.000000   0.000023   0.000001  -0.000000   0.000007   0.000000
    10  H    0.000007  -0.000293  -0.001154   0.000008   0.000803  -0.000037
    11  H   -0.000080  -0.000000   0.000078  -0.000041   0.000571   0.000001
    12  H    0.000004   0.000000  -0.000000  -0.000000   0.000000   0.000000
    13  C    0.004609   0.003743  -0.044549  -0.030806  -0.040052   0.000061
    14  C    0.232797   0.389279  -0.044523   0.000005  -0.000240  -0.032207
    15  C   -0.002713   0.000104   0.358967   0.396110   0.387328   0.004454
    16  H   -0.002591   0.000081  -0.003149  -0.002895   0.003228  -0.000039
    17  H    0.000352  -0.000186   0.004162  -0.002196  -0.003756   0.000012
    18  C   -0.019951  -0.036165   0.359386   0.004477  -0.003596   0.397552
    19  H    0.541548  -0.015698  -0.003228  -0.000029   0.000032  -0.002192
    20  H   -0.015698   0.579973   0.004210   0.000012  -0.000026  -0.002167
    21  C   -0.003228   0.004210   4.958561  -0.028614  -0.041571  -0.028450
    22  H   -0.000029   0.000012  -0.028614   0.547097  -0.029938  -0.000118
    23  H    0.000032  -0.000026  -0.041571  -0.029938   0.615506  -0.000066
    24  H   -0.002192  -0.002167  -0.028450  -0.000118  -0.000066   0.547666
    25  H    0.002390  -0.004146  -0.042857  -0.000072   0.002892  -0.030486
    26  H    0.000049  -0.000133   0.391326  -0.002268  -0.004585  -0.002216
    27  H    0.004826   0.000000   0.398377  -0.004597   0.004812  -0.004641
    28  N   -0.038277  -0.039904  -0.005639   0.003367  -0.003934   0.003264
    29  O    0.091359   0.000377  -0.000198   0.000001  -0.000004   0.000011
    30  H   -0.003754  -0.000071   0.000004  -0.000000   0.000000  -0.000000
    31  C    0.010141  -0.004222  -0.000315  -0.000060  -0.000118  -0.000061
    32  H    0.000939   0.000012   0.000003  -0.000007  -0.000006   0.000003
    33  H   -0.004692  -0.000418   0.000042   0.000000  -0.000006   0.000002
              25         26         27         28         29         30
     1  C    0.000001  -0.000000  -0.000001  -0.042325   0.000709  -0.000171
     2  C   -0.000011   0.000000   0.000000  -0.004686  -0.000027   0.000007
     3  C    0.000215  -0.000001   0.000000  -0.038985  -0.000002   0.000000
     4  C    0.000603   0.000005   0.000088   0.231416  -0.000038   0.000002
     5  H    0.000000  -0.000000   0.000000  -0.000024   0.000000  -0.000000
     6  H    0.000008   0.000000  -0.000000  -0.004614   0.000592  -0.000022
     7  H   -0.000000  -0.000000  -0.000000   0.003663   0.000067   0.000000
     8  H    0.000689   0.000000   0.000001  -0.004381   0.000000   0.000000
     9  H   -0.000033  -0.000000   0.000000   0.003448  -0.000000   0.000000
    10  H    0.001639   0.000003  -0.000010  -0.032865   0.000002  -0.000000
    11  H    0.000016  -0.000001   0.000002  -0.043073   0.000002   0.000000
    12  H    0.000001   0.000000  -0.000000  -0.000753   0.000000  -0.000000
    13  C   -0.000387   0.004664  -0.003128   0.227353  -0.014308   0.001184
    14  C   -0.039508   0.004598  -0.004776   0.220935  -0.035212   0.001381
    15  C   -0.003566  -0.034307  -0.037901  -0.040237  -0.000046  -0.000002
    16  H    0.000084   0.000011   0.003055  -0.028785   0.041018  -0.003597
    17  H   -0.000027  -0.000128   0.000004  -0.041273   0.000187  -0.000016
    18  C    0.384699  -0.034096  -0.036986  -0.040780   0.000292   0.000002
    19  H    0.002390   0.000049   0.004826  -0.038277   0.091359  -0.003754
    20  H   -0.004146  -0.000133   0.000000  -0.039904   0.000377  -0.000071
    21  C   -0.042857   0.391326   0.398377  -0.005639  -0.000198   0.000004
    22  H   -0.000072  -0.002268  -0.004597   0.003367   0.000001  -0.000000
    23  H    0.002892  -0.004585   0.004812  -0.003934  -0.000004   0.000000
    24  H   -0.030486  -0.002216  -0.004641   0.003264   0.000011  -0.000000
    25  H    0.625536  -0.004500   0.004816  -0.003849  -0.000008   0.000000
    26  H   -0.004500   0.586850  -0.028035   0.000017   0.000000   0.000000
    27  H    0.004816  -0.028035   0.536900  -0.000522   0.000873  -0.000015
    28  N   -0.003849   0.000017  -0.000522   6.998398  -0.001419   0.000056
    29  O   -0.000008   0.000000   0.000873  -0.001419   8.514441   0.227557
    30  H    0.000000   0.000000  -0.000015   0.000056   0.227557   0.568738
    31  C   -0.000153   0.000010   0.000025   0.226252  -0.086058   0.002447
    32  H    0.000004  -0.000000   0.000001  -0.048194   0.000721   0.000005
    33  H   -0.000011  -0.000000  -0.000124  -0.018268   0.148826  -0.003614
              31         32         33
     1  C    0.318143  -0.040698  -0.011673
     2  C   -0.037671  -0.003613   0.000700
     3  C   -0.014109  -0.000448  -0.000155
     4  C   -0.032515  -0.002031   0.001182
     5  H    0.003742  -0.000034  -0.000015
     6  H   -0.040419   0.004750   0.000051
     7  H   -0.033650  -0.003961  -0.000683
     8  H    0.000019   0.000064   0.000022
     9  H   -0.000009  -0.000015   0.000004
    10  H    0.002896  -0.000080  -0.000010
    11  H   -0.000785   0.003234   0.000026
    12  H   -0.001215   0.003165   0.000038
    13  C   -0.045203  -0.001927   0.003577
    14  C   -0.051682   0.003929   0.002838
    15  C    0.003702   0.000300   0.000164
    16  H    0.003250  -0.002112  -0.004886
    17  H   -0.005438   0.004735  -0.000083
    18  C    0.003425  -0.000183   0.000448
    19  H    0.010141   0.000939  -0.004692
    20  H   -0.004222   0.000012  -0.000418
    21  C   -0.000315   0.000003   0.000042
    22  H   -0.000060  -0.000007   0.000000
    23  H   -0.000118  -0.000006  -0.000006
    24  H   -0.000061   0.000003   0.000002
    25  H   -0.000153   0.000004  -0.000011
    26  H    0.000010  -0.000000  -0.000000
    27  H    0.000025   0.000001  -0.000124
    28  N    0.226252  -0.048194  -0.018268
    29  O   -0.086058   0.000721   0.148826
    30  H    0.002447   0.000005  -0.003614
    31  C    5.291890   0.392478   0.143550
    32  H    0.392478   0.581241  -0.011971
    33  H    0.143550  -0.011971   0.549913
 Mulliken charges:
               1
     1  C   -0.273500
     2  C   -0.222668
     3  C   -0.250566
     4  C   -0.072040
     5  H    0.128800
     6  H    0.132435
     7  H    0.144803
     8  H    0.132821
     9  H    0.139184
    10  H    0.152114
    11  H    0.143852
    12  H    0.116434
    13  C   -0.108413
    14  C   -0.097130
    15  C   -0.258233
    16  H    0.249473
    17  H    0.130549
    18  C   -0.255957
    19  H    0.203688
    20  H    0.125530
    21  C   -0.229327
    22  H    0.150588
    23  H    0.110773
    24  H    0.149669
    25  H    0.106019
    26  H    0.122736
    27  H    0.166955
    28  N   -0.435384
    29  O   -0.889717
    30  H    0.209878
    31  C   -0.048286
    32  H    0.119697
    33  H    0.205225
 Sum of Mulliken charges =  -0.00000
 Mulliken charges with hydrogens summed into heavy atoms:
               1
     1  C    0.003738
     2  C    0.022566
     3  C    0.021439
     4  C    0.223925
    13  C    0.271608
    14  C    0.232089
    15  C    0.003128
    18  C   -0.000269
    21  C    0.060364
    28  N   -0.435384
    29  O   -0.679839
    31  C    0.276635
 Electronic spatial extent (au):  <R**2>=           2239.7263
 Charge=             -0.0000 electrons
 Dipole moment (field-independent basis, Debye):
    X=             -2.9407    Y=             -8.4430    Z=             -0.6451  Tot=              8.9637
 Quadrupole moment (field-independent basis, Debye-Ang):
   XX=            -71.7809   YY=            -95.9599   ZZ=            -71.2915
   XY=             -9.7152   XZ=             -0.5905   YZ=              0.6807
 Traceless Quadrupole moment (field-independent basis, Debye-Ang):
   XX=              7.8966   YY=            -16.2825   ZZ=              8.3860
   XY=             -9.7152   XZ=             -0.5905   YZ=              0.6807
 Octapole moment (field-independent basis, Debye-Ang**2):
  XXX=              2.0638  YYY=            -57.6031  ZZZ=             -1.0506  XYY=            -32.6687
  XXY=             -7.4689  XXZ=             -1.0914  XZZ=              2.7946  YZZ=              3.3756
  YYZ=              3.7250  XYZ=             -1.0789
 Hexadecapole moment (field-independent basis, Debye-Ang**3):
 XXXX=          -1577.9801 YYYY=          -1023.6208 ZZZZ=           -407.5943 XXXY=            -10.7737
 XXXZ=             -9.6914 YYYX=            -78.1540 YYYZ=             32.8472 ZZZX=              2.3404
 ZZZY=              0.9053 XXYY=           -440.0103 XXZZ=           -328.8972 YYZZ=           -219.1130
 XXYZ=             -4.3219 YYXZ=              3.0044 ZZXY=              2.9288
 N-N= 8.235561508418D+02 E-N=-2.861217279183D+03  KE= 5.186344755609D+02
 Calling FoFJK, ICntrl=      2127 FMM=F ISym2X=0 I1Cent= 0 IOpClX= 0 NMat=1 NMatS=1 NMatT=0.
 ***** Axes restored to original set *****
 -------------------------------------------------------------------
 Center     Atomic                   Forces (Hartrees/Bohr)
 Number     Number              X              Y              Z
 -------------------------------------------------------------------
      1        6          -0.014918570   -0.006384018   -0.002040264
      2        6           0.002634701    0.000804428   -0.002635608
      3        6           0.000476461   -0.001241468    0.001236252
      4        6          -0.008145104    0.004634252   -0.002072058
      5        1           0.001370643    0.001771846   -0.000641792
      6        1           0.003601497    0.001037164   -0.003742006
      7        1           0.000258243    0.000061823    0.000268942
      8        1           0.000016683    0.000089643   -0.000622347
      9        1          -0.000168541    0.000531673   -0.000127877
     10        1           0.000767017    0.004614249   -0.000016183
     11        1          -0.000428459   -0.000938189   -0.000600949
     12        1          -0.000473004   -0.000353658    0.000245354
     13        6           0.005379866    0.003924138   -0.004600055
     14        6           0.001118581   -0.001091444    0.007759378
     15        6          -0.000889956   -0.000784926    0.000986880
     16        1          -0.001254807    0.006377699    0.004249321
     17        1          -0.000091940   -0.001316749   -0.000745005
     18        6          -0.001115587   -0.000715570   -0.002094383
     19        1           0.001287074    0.013169516   -0.004317063
     20        1          -0.000160353   -0.001168829    0.000079024
     21        6           0.000925025    0.001444622    0.000387051
     22        1          -0.000728155    0.000435009    0.000088814
     23        1           0.000269047   -0.000419326   -0.000277449
     24        1          -0.000719424    0.000629151   -0.000439387
     25        1           0.000477691   -0.000895264    0.000323943
     26        1          -0.000348804   -0.000262149   -0.000169050
     27        1          -0.000916795   -0.000014330   -0.000175929
     28        7           0.007887159    0.015017365    0.003243889
     29        8          -0.003080897   -0.016071681   -0.000153175
     30        1           0.001797222    0.002086509    0.002761402
     31        6          -0.034332184   -0.043005361    0.014947079
     32        1          -0.006104119   -0.001825222   -0.015767923
     33        1           0.045609789    0.019859098    0.004661175
 -------------------------------------------------------------------
 Cartesian Forces:  Max     0.045609789 RMS     0.008678199

 GradGradGradGradGradGradGradGradGradGradGradGradGradGradGradGradGradGrad
 Berny optimization.
 FormGI is forming the generalized inverse of G from B-inverse, IUseBI=4.
 Internal  Forces:  Max     0.043980257 RMS     0.006709618
 Search for a local minimum.
 Step number   1 out of a maximum of  198
 All quantities printed in internal units (Hartrees-Bohrs-Radians)
 Mixed Optimization -- RFO/linear search
 Second derivative matrix not updated -- first step.
 ITU=  0
     Eigenvalues ---    0.00230   0.00476   0.00499   0.00529   0.00569
     Eigenvalues ---    0.00595   0.00637   0.00666   0.01833   0.01891
     Eigenvalues ---    0.02099   0.02148   0.03543   0.03641   0.03814
     Eigenvalues ---    0.03939   0.04070   0.04227   0.04368   0.04721
     Eigenvalues ---    0.04737   0.04745   0.04801   0.04853   0.04997
     Eigenvalues ---    0.05333   0.05432   0.05433   0.05643   0.05723
     Eigenvalues ---    0.05848   0.05928   0.06223   0.06568   0.07158
     Eigenvalues ---    0.07844   0.07909   0.07964   0.08082   0.08111
     Eigenvalues ---    0.08211   0.08253   0.08368   0.08492   0.08531
     Eigenvalues ---    0.08832   0.08906   0.10422   0.11996   0.12061
     Eigenvalues ---    0.12171   0.12224   0.13012   0.14551   0.15144
     Eigenvalues ---    0.16000   0.16716   0.19487   0.20379   0.25000
     Eigenvalues ---    0.26461   0.27775   0.28034   0.28334   0.28511
     Eigenvalues ---    0.28573   0.29030   0.29999   0.30110   0.30958
     Eigenvalues ---    0.31251   0.31260   0.33601   0.33870   0.33985
     Eigenvalues ---    0.34035   0.34060   0.34078   0.34082   0.34182
     Eigenvalues ---    0.34205   0.34307   0.34311   0.34321   0.34328
     Eigenvalues ---    0.34331   0.34466   0.34504   0.34525   0.34857
     Eigenvalues ---    0.37230   0.37230   0.55533
 RFO step:  Lambda=-5.37258617D-02 EMin= 2.30000000D-03
 Linear search not attempted -- first point.
 Maximum step size (   0.300) exceeded in Quadratic search.
    -- Step size scaled by   0.702
 Iteration  1 RMS(Cart)=  0.14202883 RMS(Int)=  0.00969852
 Iteration  2 RMS(Cart)=  0.02330532 RMS(Int)=  0.00096611
 Iteration  3 RMS(Cart)=  0.00051506 RMS(Int)=  0.00094855
 Iteration  4 RMS(Cart)=  0.00000090 RMS(Int)=  0.00094855
 Variable       Old X    -DE/DX   Delta X   Delta X   Delta X     New X
                                 (Linear)    (Quad)   (Total)
    R1        2.90296  -0.00439   0.00000  -0.00857  -0.00814   2.89482
    R2        2.08008  -0.00306   0.00000  -0.00551  -0.00551   2.07457
    R3        2.07024  -0.00018   0.00000  -0.00033  -0.00033   2.06992
    R4        2.87501   0.00199   0.00000   0.00140   0.00076   2.87577
    R5        2.88743   0.00442   0.00000   0.00788   0.00857   2.89600
    R6        2.07192  -0.00170   0.00000  -0.00303  -0.00303   2.06889
    R7        2.07549  -0.00007   0.00000  -0.00012  -0.00012   2.07537
    R8        2.88034   0.00047   0.00000   0.00355   0.00420   2.88454
    R9        2.07271  -0.00062   0.00000  -0.00110  -0.00110   2.07160
   R10        2.06986  -0.00036   0.00000  -0.00064  -0.00064   2.06922
   R11        2.06551  -0.00295   0.00000  -0.00519  -0.00519   2.06032
   R12        2.06776   0.00068   0.00000   0.00120   0.00120   2.06896
   R13        2.84064  -0.00167   0.00000  -0.00357  -0.00401   2.83663
   R14        2.87967  -0.00135   0.00000  -0.00237  -0.00236   2.87731
   R15        2.06454   0.00624   0.00000   0.01098   0.01098   2.07552
   R16        2.06488   0.00081   0.00000   0.00142   0.00142   2.06630
   R17        2.84214   0.00391   0.00000   0.00661   0.00683   2.84897
   R18        2.87964  -0.00081   0.00000  -0.00196  -0.00195   2.87768
   R19        2.06808   0.01250   0.00000   0.02209   0.02209   2.09017
   R20        2.05907   0.00034   0.00000   0.00059   0.00059   2.05966
   R21        2.84824   0.00255   0.00000   0.00456   0.00478   2.85302
   R22        2.88974  -0.00049   0.00000  -0.00067  -0.00089   2.88885
   R23        2.06791  -0.00047   0.00000  -0.00082  -0.00082   2.06709
   R24        2.07228   0.00037   0.00000   0.00066   0.00066   2.07295
   R25        2.88979  -0.00072   0.00000  -0.00067  -0.00089   2.88890
   R26        2.06815  -0.00054   0.00000  -0.00096  -0.00096   2.06719
   R27        2.07355   0.00069   0.00000   0.00123   0.00123   2.07478
   R28        2.06780  -0.00010   0.00000  -0.00017  -0.00017   2.06763
   R29        2.07198  -0.00041   0.00000  -0.00073  -0.00073   2.07125
   R30        2.92698  -0.03430   0.00000  -0.07167  -0.07238   2.85460
   R31        1.81361   0.00247   0.00000   0.00284   0.00284   1.81645
   R32        3.48409  -0.00773   0.00000  -0.04925  -0.04925   3.43484
   R33        2.02201   0.01628   0.00000   0.02680   0.02680   2.04881
   R34        2.02201   0.02303   0.00000   0.03792   0.03792   2.05993
    A1        1.89906   0.00048   0.00000   0.00311   0.00318   1.90224
    A2        1.91146   0.00521   0.00000   0.02219   0.02227   1.93373
    A3        2.01158  -0.00487   0.00000  -0.02267  -0.02356   1.98802
    A4        1.83388  -0.00043   0.00000   0.00248   0.00229   1.83617
    A5        1.94332  -0.00068   0.00000  -0.01051  -0.01093   1.93239
    A6        1.85569   0.00085   0.00000   0.00857   0.00951   1.86521
    A7        1.92054  -0.00671   0.00000  -0.01355  -0.01296   1.90758
    A8        1.95413   0.00049   0.00000  -0.00460  -0.00516   1.94897
    A9        1.90214   0.00275   0.00000   0.00798   0.00819   1.91032
   A10        1.91720   0.00189   0.00000   0.00208   0.00233   1.91952
   A11        1.89936   0.00302   0.00000   0.00916   0.00847   1.90783
   A12        1.86903  -0.00113   0.00000  -0.00012  -0.00003   1.86900
   A13        1.94806  -0.00150   0.00000   0.00233   0.00180   1.94986
   A14        1.92535   0.00035   0.00000  -0.00163  -0.00148   1.92387
   A15        1.94259   0.00036   0.00000  -0.00040  -0.00025   1.94234
   A16        1.92193   0.00060   0.00000  -0.00135  -0.00088   1.92105
   A17        1.87217   0.00039   0.00000   0.00028   0.00013   1.87231
   A18        1.85066  -0.00012   0.00000   0.00071   0.00064   1.85129
   A19        1.93144   0.00309   0.00000   0.01231   0.01276   1.94420
   A20        1.91498  -0.00411   0.00000  -0.00918  -0.00933   1.90566
   A21        1.97376   0.00442   0.00000   0.00818   0.00772   1.98148
   A22        1.88429   0.00076   0.00000   0.00073   0.00066   1.88496
   A23        1.91807  -0.00442   0.00000  -0.01365  -0.01357   1.90450
   A24        1.83710  -0.00008   0.00000   0.00059   0.00074   1.83784
   A25        1.93604   0.00099   0.00000   0.00567   0.00555   1.94159
   A26        1.95105   0.00019   0.00000   0.00230   0.00219   1.95324
   A27        1.98847   0.00077   0.00000  -0.00087  -0.00051   1.98797
   A28        1.88828   0.00088   0.00000   0.00555   0.00556   1.89385
   A29        1.83648  -0.00235   0.00000  -0.01340  -0.01341   1.82307
   A30        1.85673  -0.00064   0.00000   0.00008  -0.00014   1.85659
   A31        1.94172   0.00310   0.00000   0.01247   0.01231   1.95403
   A32        1.94239  -0.00023   0.00000   0.00221   0.00209   1.94448
   A33        1.98440  -0.00021   0.00000  -0.00233  -0.00195   1.98245
   A34        1.88894   0.00061   0.00000   0.00488   0.00485   1.89379
   A35        1.82037  -0.00357   0.00000  -0.01847  -0.01846   1.80192
   A36        1.87963   0.00011   0.00000   0.00019  -0.00003   1.87960
   A37        1.93571  -0.00250   0.00000  -0.00551  -0.00560   1.93011
   A38        1.87314   0.00067   0.00000  -0.00170  -0.00165   1.87149
   A39        1.94196   0.00059   0.00000   0.00318   0.00316   1.94512
   A40        1.93000  -0.00048   0.00000  -0.00283  -0.00293   1.92707
   A41        1.92536   0.00217   0.00000   0.00684   0.00698   1.93234
   A42        1.85546  -0.00040   0.00000  -0.00003  -0.00004   1.85542
   A43        1.93666  -0.00102   0.00000  -0.00304  -0.00314   1.93351
   A44        1.87389  -0.00007   0.00000  -0.00298  -0.00292   1.87097
   A45        1.94167   0.00062   0.00000   0.00421   0.00418   1.94585
   A46        1.92871  -0.00043   0.00000  -0.00286  -0.00296   1.92575
   A47        1.92656   0.00105   0.00000   0.00458   0.00472   1.93128
   A48        1.85400  -0.00016   0.00000  -0.00003  -0.00004   1.85397
   A49        1.92272   0.00314   0.00000   0.00583   0.00584   1.92856
   A50        1.93039  -0.00059   0.00000   0.00084   0.00087   1.93126
   A51        1.90117  -0.00148   0.00000  -0.00507  -0.00512   1.89605
   A52        1.93265  -0.00040   0.00000   0.00116   0.00119   1.93383
   A53        1.90071  -0.00164   0.00000  -0.00530  -0.00534   1.89537
   A54        1.87510   0.00086   0.00000   0.00218   0.00219   1.87729
   A55        1.91417   0.00223   0.00000   0.02315   0.02309   1.93725
   A56        1.95721   0.00881   0.00000   0.03850   0.03831   1.99552
   A57        1.96600  -0.00519   0.00000  -0.01877  -0.01900   1.94701
   A58        1.88384  -0.00319   0.00000  -0.01073  -0.01153   1.87231
   A59        1.84891   0.00079   0.00000  -0.01258  -0.01233   1.83658
   A60        1.88888  -0.00393   0.00000  -0.02266  -0.02266   1.86622
   A61        1.75941   0.00472   0.00000   0.01550   0.01550   1.77491
   A62        1.91498   0.01243   0.00000   0.03853   0.04053   1.95551
   A63        1.98532  -0.00912   0.00000  -0.01365  -0.01627   1.96904
   A64        1.82327   0.02560   0.00000   0.12768   0.12942   1.95268
   A65        1.83710   0.00523   0.00000   0.01549   0.01478   1.85188
   A66        1.99699  -0.04398   0.00000  -0.21272  -0.21240   1.78459
   A67        1.91063   0.00775   0.00000   0.03599   0.02873   1.93936
   A68        2.48190  -0.03669   0.00000  -0.08475  -0.08475   2.39715
    D1       -1.26467   0.00438   0.00000   0.02994   0.02946  -1.23521
    D2        0.87273   0.00236   0.00000   0.01981   0.01989   0.89261
    D3        2.93710   0.00303   0.00000   0.02200   0.02195   2.95906
    D4        3.02284   0.00184   0.00000   0.01345   0.01274   3.03558
    D5       -1.12295  -0.00018   0.00000   0.00332   0.00317  -1.11978
    D6        0.94143   0.00049   0.00000   0.00551   0.00524   0.94667
    D7        0.93199   0.00015   0.00000   0.00115   0.00012   0.93210
    D8        3.06938  -0.00186   0.00000  -0.00898  -0.00945   3.05993
    D9       -1.14943  -0.00120   0.00000  -0.00679  -0.00738  -1.15681
   D10       -0.90523  -0.00739   0.00000  -0.02421  -0.02381  -0.92905
   D11        1.14712   0.00193   0.00000   0.01305   0.01251   1.15962
   D12       -3.05363   0.02307   0.00000   0.13247   0.13213  -2.92149
   D13        1.26849  -0.01120   0.00000  -0.04693  -0.04653   1.22196
   D14       -2.96235  -0.00188   0.00000  -0.00967  -0.01022  -2.97256
   D15       -0.87991   0.01926   0.00000   0.10975   0.10941  -0.77049
   D16       -3.02651  -0.01157   0.00000  -0.04441  -0.04400  -3.07051
   D17       -0.97416  -0.00225   0.00000  -0.00715  -0.00768  -0.98184
   D18        1.10828   0.01888   0.00000   0.11227   0.11195   1.22023
   D19       -0.91967  -0.00154   0.00000  -0.00606  -0.00660  -0.92628
   D20        1.22299  -0.00157   0.00000  -0.00732  -0.00752   1.21547
   D21       -3.01085  -0.00127   0.00000  -0.00771  -0.00782  -3.01867
   D22       -3.07872   0.00111   0.00000   0.00751   0.00698  -3.07173
   D23       -0.93605   0.00108   0.00000   0.00625   0.00607  -0.92999
   D24        1.11329   0.00138   0.00000   0.00586   0.00577   1.11906
   D25        1.16343  -0.00035   0.00000   0.00118   0.00074   1.16417
   D26       -2.97709  -0.00037   0.00000  -0.00008  -0.00018  -2.97727
   D27       -0.92774  -0.00007   0.00000  -0.00047  -0.00048  -0.92822
   D28        3.12073  -0.00034   0.00000  -0.00558  -0.00538   3.11535
   D29       -1.08493  -0.00008   0.00000  -0.00284  -0.00261  -1.08754
   D30        0.96016  -0.00015   0.00000  -0.00310  -0.00312   0.95704
   D31        0.97611  -0.00017   0.00000  -0.00415  -0.00412   0.97200
   D32        3.05363   0.00009   0.00000  -0.00141  -0.00135   3.05229
   D33       -1.18446   0.00001   0.00000  -0.00167  -0.00186  -1.18632
   D34       -1.03024  -0.00055   0.00000  -0.00446  -0.00450  -1.03474
   D35        1.04728  -0.00030   0.00000  -0.00172  -0.00172   1.04555
   D36        3.09237  -0.00037   0.00000  -0.00198  -0.00223   3.09013
   D37       -2.99945   0.00529   0.00000   0.02937   0.03019  -2.96926
   D38        1.19101   0.00209   0.00000   0.00235   0.00213   1.19314
   D39       -0.94496   0.00451   0.00000   0.01721   0.01787  -0.92709
   D40        1.11583   0.00140   0.00000   0.01771   0.01828   1.13411
   D41       -0.97689  -0.00179   0.00000  -0.00931  -0.00978  -0.98666
   D42       -3.11286   0.00063   0.00000   0.00556   0.00596  -3.10690
   D43       -0.90910   0.00269   0.00000   0.02309   0.02357  -0.88552
   D44       -3.00181  -0.00051   0.00000  -0.00393  -0.00449  -3.00630
   D45        1.14540   0.00191   0.00000   0.01094   0.01125   1.15665
   D46        1.08244  -0.00338   0.00000  -0.02231  -0.02239   1.06005
   D47       -1.02744  -0.00174   0.00000  -0.01451  -0.01450  -1.04193
   D48       -3.05058  -0.00196   0.00000  -0.01518  -0.01518  -3.06575
   D49       -3.09152  -0.00144   0.00000  -0.00972  -0.00984  -3.10137
   D50        1.08179   0.00020   0.00000  -0.00193  -0.00195   1.07983
   D51       -0.94135  -0.00002   0.00000  -0.00260  -0.00263  -0.94399
   D52       -0.98589  -0.00158   0.00000  -0.00853  -0.00875  -0.99464
   D53       -3.09576   0.00006   0.00000  -0.00073  -0.00086  -3.09662
   D54        1.16428  -0.00016   0.00000  -0.00140  -0.00154   1.16274
   D55       -1.16376  -0.00604   0.00000  -0.03562  -0.03568  -1.19944
   D56        0.97320   0.00412   0.00000   0.01894   0.01883   0.99203
   D57        2.99323  -0.00152   0.00000  -0.01851  -0.01817   2.97506
   D58        2.99504  -0.00611   0.00000  -0.03292  -0.03309   2.96195
   D59       -1.15118   0.00405   0.00000   0.02163   0.02142  -1.12976
   D60        0.86884  -0.00159   0.00000  -0.01581  -0.01558   0.85326
   D61        0.99386  -0.00576   0.00000  -0.03321  -0.03333   0.96053
   D62        3.13082   0.00439   0.00000   0.02135   0.02118  -3.13118
   D63       -1.13234  -0.00125   0.00000  -0.01610  -0.01582  -1.14816
   D64       -1.05996   0.00335   0.00000   0.02345   0.02356  -1.03640
   D65        1.04937   0.00217   0.00000   0.01625   0.01626   1.06563
   D66        3.07104   0.00228   0.00000   0.01673   0.01675   3.08779
   D67        3.11518   0.00061   0.00000   0.00718   0.00730   3.12247
   D68       -1.05867  -0.00056   0.00000  -0.00002  -0.00000  -1.05868
   D69        0.96300  -0.00046   0.00000   0.00045   0.00048   0.96348
   D70        0.98897   0.00080   0.00000   0.00695   0.00718   0.99615
   D71        3.09830  -0.00037   0.00000  -0.00024  -0.00012   3.09818
   D72       -1.16321  -0.00027   0.00000   0.00023   0.00036  -1.16285
   D73        1.13664   0.00326   0.00000   0.02875   0.02911   1.16576
   D74       -0.97367  -0.00286   0.00000  -0.01682  -0.01670  -0.99037
   D75       -2.96734  -0.00020   0.00000   0.01469   0.01402  -2.95331
   D76       -3.02845   0.00456   0.00000   0.03040   0.03088  -2.99756
   D77        1.14442  -0.00156   0.00000  -0.01517  -0.01493   1.12949
   D78       -0.84924   0.00110   0.00000   0.01634   0.01579  -0.83345
   D79       -1.02403   0.00361   0.00000   0.02735   0.02778  -0.99626
   D80       -3.13435  -0.00251   0.00000  -0.01823  -0.01803   3.13080
   D81        1.15517   0.00016   0.00000   0.01328   0.01268   1.16785
   D82        0.93483  -0.00063   0.00000  -0.00285  -0.00295   0.93188
   D83        3.07718   0.00060   0.00000   0.00317   0.00317   3.08034
   D84       -1.14894   0.00040   0.00000   0.00325   0.00324  -1.14570
   D85        3.01077  -0.00170   0.00000  -0.01032  -0.01043   3.00034
   D86       -1.13008  -0.00047   0.00000  -0.00430  -0.00431  -1.13438
   D87        0.92699  -0.00067   0.00000  -0.00423  -0.00423   0.92276
   D88       -1.22487  -0.00116   0.00000  -0.00789  -0.00799  -1.23286
   D89        0.91747   0.00007   0.00000  -0.00187  -0.00187   0.91560
   D90        2.97454  -0.00013   0.00000  -0.00179  -0.00180   2.97274
   D91       -0.93815   0.00043   0.00000   0.00262   0.00273  -0.93543
   D92       -3.07917  -0.00069   0.00000  -0.00323  -0.00322  -3.08239
   D93        1.14590  -0.00050   0.00000  -0.00334  -0.00333   1.14257
   D94       -3.01480   0.00145   0.00000   0.01014   0.01025  -3.00455
   D95        1.12737   0.00032   0.00000   0.00429   0.00430   1.13167
   D96       -0.93075   0.00051   0.00000   0.00418   0.00419  -0.92655
   D97        1.22269   0.00126   0.00000   0.00912   0.00922   1.23191
   D98       -0.91833   0.00014   0.00000   0.00327   0.00328  -0.91506
   D99       -2.97645   0.00033   0.00000   0.00316   0.00317  -2.97328
   D100       0.89161  -0.00055   0.00000   0.00557   0.00577   0.89738
   D101      -1.25111   0.00033   0.00000  -0.00878  -0.00752  -1.25863
   D102       2.93385   0.01264   0.00000   0.05932   0.05715   2.99100
   D103       2.98423  -0.00027   0.00000   0.01511   0.01542   2.99965
   D104       0.84150   0.00062   0.00000   0.00076   0.00214   0.84364
   D105      -1.25672   0.01293   0.00000   0.06886   0.06681  -1.18991
   D106      -1.28236  -0.00541   0.00000  -0.01432  -0.01388  -1.29624
   D107       2.85810  -0.00453   0.00000  -0.02867  -0.02717   2.83093
   D108       0.75988   0.00778   0.00000   0.03944   0.03750   0.79738
   D109      -2.97600   0.00277   0.00000   0.03470   0.03470  -2.94130
   D110       2.62536  -0.00482   0.00000  -0.07760  -0.08496   2.54040
   D111       0.53115  -0.01275   0.00000  -0.09194  -0.08635   0.44481
   D112      -1.52562   0.00331   0.00000  -0.00076   0.00101  -1.52461
         Item               Value     Threshold  Converged?
 Maximum Force            0.043980     0.000450     NO 
 RMS     Force            0.006710     0.000300     NO 
 Maximum Displacement     1.166285     0.001800     NO 
 RMS     Displacement     0.158592     0.001200     NO 
 Predicted change in Energy=-2.920936D-02
 GradGradGradGradGradGradGradGradGradGradGradGradGradGradGradGradGradGrad

                          Input orientation:                          
 ---------------------------------------------------------------------
 Center     Atomic      Atomic             Coordinates (Angstroms)
 Number     Number       Type             X           Y           Z
 ---------------------------------------------------------------------
      1          6           0       -2.383591    0.901820    0.271357
      2          6           0       -3.065128   -0.440206   -0.013434
      3          6           0       -2.065529   -1.576791    0.226404
      4          6           0       -0.770620   -1.364106   -0.553320
      5          1           0       -3.952117   -0.583896    0.612035
      6          1           0       -2.220722    0.997391    1.352810
      7          1           0       -3.041326    1.736243    0.005050
      8          1           0       -1.848840   -1.671444    1.296844
      9          1           0       -2.478335   -2.541734   -0.085792
     10          1           0       -0.053402   -2.161793   -0.358398
     11          1           0       -0.992274   -1.362966   -1.625494
     12          1           0       -3.400056   -0.465724   -1.059045
     13          6           0        1.011584    0.213809   -1.247430
     14          6           0        0.442109    0.104125    1.112182
     15          6           0        2.211374   -0.701895   -1.046615
     16          1           0        1.281799    1.265622   -1.083194
     17          1           0        0.587688    0.116894   -2.250690
     18          6           0        1.621658   -0.817274    1.392577
     19          1           0        0.729962    1.170972    1.160869
     20          1           0       -0.372417   -0.066884    1.815916
     21          6           0        2.744271   -0.584328    0.381377
     22          1           0        2.976578   -0.395724   -1.765809
     23          1           0        1.964766   -1.744040   -1.284165
     24          1           0        1.970669   -0.596783    2.405600
     25          1           0        1.316269   -1.871869    1.396076
     26          1           0        3.566878   -1.286871    0.545371
     27          1           0        3.139959    0.427624    0.525349
     28          7           0       -0.118514   -0.039525   -0.282245
     29          8           0        1.230142    2.405826    0.121633
     30          1           0        1.158633    3.191768    0.670393
     31          6           0       -1.081415    1.105830   -0.489279
     32          1           0       -1.228262    1.185395   -1.560520
     33          1           0       -0.516009    1.955433   -0.106212
 ---------------------------------------------------------------------
                    Distance matrix (angstroms):
                    1          2          3          4          5
     1  C    0.000000
     2  C    1.531872   0.000000
     3  C    2.499339   1.532497   0.000000
     4  C    2.901067   2.531765   1.526432   0.000000
     5  H    2.187164   1.094809   2.166509   3.476881   0.000000
     6  H    1.097816   2.155534   2.814123   3.363450   2.459053
     7  H    1.095353   2.176657   3.460833   3.883303   2.565348
     8  H    2.821217   2.170744   1.096245   2.163359   2.464852
     9  H    3.463321   2.183113   1.094984   2.126424   2.547965
    10  H    3.900269   3.486167   2.175518   1.090276   4.316419
    11  H    3.265435   2.783334   2.151075   1.094846   3.791326
    12  H    2.161793   1.098240   2.160512   2.824319   1.763872
    13  C    3.782497   4.309299   3.853189   2.479487   5.360249
    14  C    3.054158   3.723442   3.146161   2.529883   4.475795
    15  C    5.042088   5.383067   4.547298   3.094212   6.383859
    16  H    3.924569   4.790617   4.582463   3.377671   5.804170
    17  H    3.975592   4.319576   4.005512   2.630480   5.412590
    18  C    4.500493   4.907649   3.941088   3.131859   5.632999
    19  H    3.249289   4.286909   4.029664   3.408344   5.030173
    20  H    2.714566   3.276672   2.770016   2.730316   3.811939
    21  C    5.340009   5.824582   4.913570   3.719700   6.700359
    22  H    5.879207   6.290867   5.548575   4.055785   7.327780
    23  H    5.322446   5.349259   4.307327   2.856715   6.320681
    24  H    5.075469   5.588873   4.690438   4.105930   6.188411
    25  H    4.758918   4.820064   3.590510   2.900530   5.479916
    26  H    6.346143   6.709143   5.648876   4.475151   7.552079
    27  H    5.549682   6.288602   5.586068   4.434687   7.164372
    28  N    2.514593   2.985856   2.532347   1.501079   3.973989
    29  O    3.917080   5.154365   5.170461   4.320995   6.002894
    30  H    4.236795   5.612397   5.773344   5.096614   6.354431
    31  C    1.521791   2.559643   2.945698   2.490236   3.508417
    32  H    2.184256   2.900022   3.394670   2.779180   3.907655
    33  H    2.177273   3.499386   3.871466   3.359177   4.332540
                    6          7          8          9         10
     6  H    0.000000
     7  H    1.742341   0.000000
     8  H    2.695201   3.834460   0.000000
     9  H    3.829014   4.315819   1.750814   0.000000
    10  H    4.195945   4.924883   2.490756   2.469609   0.000000
    11  H    3.993829   4.057386   3.060869   2.443062   1.767805
    12  H    3.057545   2.471769   3.067612   2.471155   3.816759
    13  C    4.221736   4.506949   4.267263   4.595863   2.751011
    14  C    2.818953   4.002983   2.904340   4.118823   2.746365
    15  C    5.318674   5.885692   4.787187   5.128504   2.781035
    16  H    4.274777   4.482764   4.908344   5.443287   3.749036
    17  H    4.652704   4.569507   4.660452   4.599520   3.030541
    18  C    4.249527   5.494462   3.575350   4.687140   2.771187
    19  H    2.962011   3.984729   3.840317   5.062757   3.745551
    20  H    2.182517   3.695075   2.241399   3.765137   3.036125
    21  C    5.300629   6.244982   4.807969   5.596900   3.295852
    22  H    6.219203   6.625436   5.855934   6.097860   3.778967
    23  H    5.655740   6.231806   4.605482   4.670498   2.259328
    24  H    4.606248   6.027085   4.119817   5.457427   3.766406
    25  H    4.554650   5.825982   3.173001   4.128398   2.244601
    26  H    6.274243   7.286942   5.481114   6.206258   3.832586
    27  H    5.454010   6.339675   5.467120   6.384027   4.205193
    28  N    2.857950   3.432014   2.854945   3.445054   2.124632
    29  O    3.925296   4.325202   5.242650   6.186612   4.768759
    30  H    4.086689   4.494540   5.752231   6.831719   5.584627
    31  C    2.168657   2.117318   3.390048   3.926692   3.428017
    32  H    3.083475   2.457975   4.087930   4.198690   3.745539
    33  H    2.439803   2.537253   4.110868   4.906694   4.150802
                   11         12         13         14         15
    11  H    0.000000
    12  H    2.631221   0.000000
    13  C    2.577712   4.467641   0.000000
    14  C    3.421210   4.449852   2.429836   0.000000
    15  C    3.321968   5.616411   1.522609   2.905232   0.000000
    16  H    3.517808   4.991784   1.098317   2.621799   2.176366
    17  H    2.253250   4.202566   1.093439   3.366046   2.180955
    18  C    4.029786   5.599255   2.899132   1.522805   2.512118
    19  H    4.141347   4.966270   2.606794   1.106071   3.251953
    20  H    3.729256   4.194171   3.373179   1.089925   3.908107
    21  C    4.312258   6.312023   2.508434   2.511571   1.528713
    22  H    4.087424   6.416064   2.121662   3.867327   1.093855
    23  H    3.000967   5.519608   2.177862   3.387725   1.096956
    24  H    5.061204   6.392623   3.862840   2.121485   3.462193
    25  H    3.836435   5.499871   3.380978   2.179290   2.852506
    26  H    5.050179   7.196290   3.463482   3.467034   2.171177
    27  H    4.990760   6.788237   2.778209   2.779824   2.146894
    28  N    2.078285   3.399056   1.507608   1.509755   2.539955
    29  O    4.711197   5.574812   2.593654   2.626788   3.462016
    30  H    5.535621   6.095067   3.545124   3.200332   4.383719
    31  C    2.719170   2.858411   2.398153   2.426770   3.797493
    32  H    2.560090   2.773871   2.461486   3.332060   3.956900
    33  H    3.680600   3.884278   2.582474   2.414501   3.922291
                   16         17         18         19         20
    16  H    0.000000
    17  H    1.778880   0.000000
    18  C    3.253215   3.900661   0.000000
    19  H    2.312856   3.573521   2.191331   0.000000
    20  H    3.594001   4.182446   2.172242   1.782305   0.000000
    21  C    2.775987   3.474239   1.528741   2.783186   3.469782
    22  H    2.469475   2.490920   3.462502   4.008399   4.914535
    23  H    3.092717   2.508702   2.853344   4.000029   4.229158
    24  H    4.014321   4.909481   1.093910   2.492722   2.473575
    25  H    3.998977   4.217216   1.097928   3.107725   2.507169
    26  H    3.793287   4.320195   2.173053   3.803672   4.315170
    27  H    2.596615   3.783785   2.146414   2.600872   3.774505
    28  N    2.075043   2.097132   2.537346   2.065863   2.113644
    29  O    1.659621   3.358552   3.486684   1.689692   3.398983
    30  H    2.607734   4.279433   4.099800   2.123192   3.778247
    31  C    2.441936   2.620395   3.813963   2.451187   2.681764
    32  H    2.556303   2.217139   4.566565   3.352732   3.701486
    33  H    2.159270   3.032682   3.808398   1.942503   2.793736
                   21         22         23         24         25
    21  C    0.000000
    22  H    2.167937   0.000000
    23  H    2.174073   1.753198   0.000000
    24  H    2.167047   4.295688   3.864014   0.000000
    25  H    2.174066   3.864343   2.760540   1.753062   0.000000
    26  H    1.094141   2.546400   2.474464   2.546479   2.476118
    27  H    1.096058   2.440082   3.061298   2.439670   3.061320
    28  N    2.988769   3.450715   2.872155   3.449599   2.869294
    29  O    3.361707   3.802783   4.442672   3.844548   4.464337
    30  H    4.105688   4.702138   5.369577   4.245405   5.117801
    31  C    4.272065   4.511264   4.246507   4.538109   4.262645
    32  H    4.762762   4.496973   4.342049   5.398095   4.956104
    33  H    4.161436   4.525524   4.607377   4.359653   4.501372
                   26         27         28         29         30
    26  H    0.000000
    27  H    1.766962   0.000000
    28  N    3.977805   3.389407   0.000000
    29  O    4.390434   2.779150   2.821654   0.000000
    30  H    5.086599   3.403995   3.602759   0.961226   0.000000
    31  C    5.329366   4.394249   1.510589   2.721488   3.273192
    32  H    5.791394   4.899635   2.089488   3.219137   3.834028
    33  H    5.254242   4.012377   2.041775   1.817638   2.221725
                   31         32         33
    31  C    0.000000
    32  H    1.084184   0.000000
    33  H    1.090069   1.793119   0.000000
 Stoichiometry    C10H21NO
 Framework group  C1[X(C10H21NO)]
 Deg. of freedom    93
 Full point group                 C1      NOp   1
 Largest Abelian subgroup         C1      NOp   1
 Largest concise Abelian subgroup C1      NOp   1
                         Standard orientation:                         
 ---------------------------------------------------------------------
 Center     Atomic      Atomic             Coordinates (Angstroms)
 Number     Number       Type             X           Y           Z
 ---------------------------------------------------------------------
      1          6           0       -2.315710    1.068360    0.310623
      2          6           0       -3.080297   -0.224747    0.010770
      3          6           0       -2.149985   -1.423936    0.222931
      4          6           0       -0.851112   -1.277629   -0.565434
      5          1           0       -3.969109   -0.324489    0.642174
      6          1           0       -2.138214    1.135886    1.391889
      7          1           0       -2.923483    1.945602    0.063934
      8          1           0       -1.930479   -1.549351    1.289628
      9          1           0       -2.623555   -2.356630   -0.100803
     10          1           0       -0.182328   -2.120649   -0.390090
     11          1           0       -1.081298   -1.245210   -1.635318
     12          1           0       -3.424945   -0.212473   -1.031917
     13          6           0        1.018215    0.200080   -1.250890
     14          6           0        0.462982    0.086176    1.111915
     15          6           0        2.161497   -0.790217   -1.076087
     16          1           0        1.353526    1.230609   -1.072355
     17          1           0        0.580765    0.145817   -2.251541
     18          6           0        1.586384   -0.909890    1.366383
     19          1           0        0.815843    1.132552    1.174995
     20          1           0       -0.354515   -0.046542    1.820450
     21          6           0        2.712576   -0.729027    0.348529
     22          1           0        2.937890   -0.519345   -1.797448
     23          1           0        1.849721   -1.811321   -1.327990
     24          1           0        1.956720   -0.727898    2.379482
     25          1           0        1.217207   -1.943835    1.355841
     26          1           0        3.492099   -1.483001    0.493484
     27          1           0        3.170517    0.254413    0.504982
     28          7           0       -0.117081    0.000089   -0.279299
     29          8           0        1.381731    2.351707    0.151036
     30          1           0        1.362969    3.131337    0.712980
     31          6           0       -1.009954    1.205250   -0.458865
     32          1           0       -1.160678    1.311367   -1.527263
     33          1           0       -0.390519    2.012363   -0.067559
 ---------------------------------------------------------------------
 Rotational constants (GHZ):      1.4339657      0.7325056      0.6234577
 Standard basis: 6-31G(d,p) (6D, 7F)
 There are   285 symmetry adapted cartesian basis functions of A   symmetry.
 There are   285 symmetry adapted basis functions of A   symmetry.
   285 basis functions,   483 primitive gaussians,   285 cartesian basis functions
    48 alpha electrons       48 beta electrons
       nuclear repulsion energy       837.6666512777 Hartrees.
 NAtoms=   33 NActive=   33 NUniq=   33 SFac= 1.00D+00 NAtFMM=   60 NAOKFM=F Big=F
 Integral buffers will be    131072 words long.
 Raffenetti 2 integral format.
 Two-electron integral symmetry is turned on.
 Nuclear repulsion after empirical dispersion term =      837.6345958008 Hartrees.
 One-electron integrals computed using PRISM.
 NBasis=   285 RedAO= T EigKep=  3.29D-03  NBF=   285
 NBsUse=   285 1.00D-06 EigRej= -1.00D+00 NBFU=   285
 Initial guess from the checkpoint file:  "asu-oh-opt-wb97xd.chk"
 B after Tr=     0.000000   -0.000000    0.000000
         Rot=    0.999122   -0.005606   -0.004720    0.041256 Ang=  -4.80 deg.
 ExpMin= 1.61D-01 ExpMax= 5.48D+03 ExpMxC= 8.25D+02 IAcc=1 IRadAn=         1 AccDes= 0.00D+00
 Harris functional with IExCor= 4639 and IRadAn=       1 diagonalized for initial guess.
 HarFok:  IExCor= 4639 AccDes= 0.00D+00 IRadAn=         1 IDoV= 1 UseB2=F ITyADJ=14
 ICtDFT=  3500011 ScaDFX=  1.000000  1.000000  1.000000  1.000000
 FoFCou: FMM=F IPFlag=           0 FMFlag=      100000 FMFlg1=           0
         NFxFlg=           0 DoJE=T BraDBF=F KetDBF=T FulRan=T
         wScrn=  0.000000 ICntrl=     500 IOpCl=  0 I1Cent=   200000004 NGrid=           0
         NMat0=    1 NMatS0=      1 NMatT0=    0 NMatD0=    1 NMtDS0=    0 NMtDT0=    0
 Petite list used in FoFCou.
 Requested convergence on RMS density matrix=1.00D-08 within 128 cycles.
 Requested convergence on MAX density matrix=1.00D-06.
 Requested convergence on             energy=1.00D-06.
 No special actions if energy rises.
 Integral accuracy reduced to 1.0D-05 until final iterations.
 Initial convergence to 1.0D-05 achieved.  Increase integral accuracy.
 SCF Done:  E(RwB97XD) =  -523.486298521     A.U. after   15 cycles
            NFock= 15  Conv=0.46D-08     -V/T= 2.0090
 Calling FoFJK, ICntrl=      2127 FMM=F ISym2X=0 I1Cent= 0 IOpClX= 0 NMat=1 NMatS=1 NMatT=0.
 ***** Axes restored to original set *****
 -------------------------------------------------------------------
 Center     Atomic                   Forces (Hartrees/Bohr)
 Number     Number              X              Y              Z
 -------------------------------------------------------------------
      1        6          -0.007388562   -0.000120198    0.000220957
      2        6           0.004440688   -0.000956547   -0.002039329
      3        6           0.000662200   -0.000631772    0.001152295
      4        6          -0.003542040    0.003756746   -0.001219867
      5        1           0.000571808    0.001297966   -0.000205967
      6        1           0.001895880    0.000393566   -0.001681720
      7        1          -0.000321998   -0.000702951   -0.000608217
      8        1           0.000074631    0.000652779   -0.000226927
      9        1          -0.000306740    0.000431419   -0.000363681
     10        1           0.000933172    0.001481890    0.000721406
     11        1           0.000640201   -0.000649986   -0.000565190
     12        1           0.000124646   -0.000351514    0.000137497
     13        6           0.004124555   -0.005666731   -0.015839294
     14        6          -0.009424411   -0.015794435    0.019304924
     15        6          -0.003261253   -0.000280638    0.002140252
     16        1           0.002523495    0.001330987    0.002356255
     17        1          -0.001287858   -0.004586192   -0.001209123
     18        6          -0.002315008    0.000817970   -0.003625666
     19        1           0.009297918    0.002626460   -0.007986771
     20        1          -0.002029226   -0.006093833    0.000180231
     21        6           0.003604503    0.002115854    0.001004060
     22        1          -0.000531140    0.000519725   -0.000242567
     23        1           0.000395866   -0.001708493    0.000414682
     24        1          -0.000438736    0.000376801    0.000220743
     25        1           0.000492176   -0.001576895   -0.000418016
     26        1          -0.000150535   -0.001323888   -0.000057769
     27        1          -0.003145088    0.000659214   -0.000899726
     28        7           0.006270070    0.001739227    0.001417642
     29        8           0.005293816    0.021400991    0.011799219
     30        1           0.003900575    0.004049498   -0.003156300
     31        6          -0.016983108   -0.014271692    0.011683567
     32        1          -0.003907302    0.000635230   -0.005759941
     33        1           0.009786807    0.010429441   -0.006647660
 -------------------------------------------------------------------
 Cartesian Forces:  Max     0.021400991 RMS     0.005580247

 GradGradGradGradGradGradGradGradGradGradGradGradGradGradGradGradGradGrad
 Berny optimization.
 Using GEDIIS/GDIIS optimizer.
 FormGI is forming the generalized inverse of G from B-inverse, IUseBI=4.
 Internal  Forces:  Max     0.072495129 RMS     0.007220525
 Search for a local minimum.
 Step number   2 out of a maximum of  198
 All quantities printed in internal units (Hartrees-Bohrs-Radians)
 Mixed Optimization -- RFO/linear search
 Update second derivatives using D2CorX and points    1    2
 DE= -1.52D-02 DEPred=-2.92D-02 R= 5.22D-01
 TightC=F SS=  1.41D+00  RLast= 4.24D-01 DXNew= 5.0454D-01 1.2722D+00
 Trust test= 5.22D-01 RLast= 4.24D-01 DXMaxT set to 5.05D-01
 ITU=  1  0
 Use linear search instead of GDIIS.
     Eigenvalues ---    0.00231   0.00474   0.00510   0.00534   0.00572
     Eigenvalues ---    0.00598   0.00637   0.00670   0.01847   0.01900
     Eigenvalues ---    0.02119   0.02180   0.03570   0.03644   0.03940
     Eigenvalues ---    0.03960   0.04134   0.04208   0.04447   0.04576
     Eigenvalues ---    0.04714   0.04732   0.04834   0.04862   0.05153
     Eigenvalues ---    0.05256   0.05426   0.05474   0.05695   0.05745
     Eigenvalues ---    0.05839   0.06027   0.06484   0.06947   0.07354
     Eigenvalues ---    0.07779   0.07929   0.08031   0.08074   0.08087
     Eigenvalues ---    0.08240   0.08359   0.08445   0.08518   0.08572
     Eigenvalues ---    0.08631   0.09939   0.10650   0.12000   0.12049
     Eigenvalues ---    0.12182   0.12795   0.13924   0.14954   0.15459
     Eigenvalues ---    0.16048   0.16938   0.19578   0.20319   0.25423
     Eigenvalues ---    0.27713   0.28004   0.28311   0.28468   0.28575
     Eigenvalues ---    0.28987   0.29973   0.30106   0.30826   0.31124
     Eigenvalues ---    0.31265   0.33322   0.33667   0.33871   0.33989
     Eigenvalues ---    0.34036   0.34061   0.34078   0.34088   0.34182
     Eigenvalues ---    0.34205   0.34307   0.34321   0.34327   0.34331
     Eigenvalues ---    0.34453   0.34477   0.34506   0.34794   0.34979
     Eigenvalues ---    0.37090   0.55523   0.61581
 RFO step:  Lambda=-1.96253431D-02 EMin= 2.31421924D-03
 Quartic linear search produced a step of -0.23573.
 Iteration  1 RMS(Cart)=  0.05331409 RMS(Int)=  0.00686051
 Iteration  2 RMS(Cart)=  0.00904697 RMS(Int)=  0.00034212
 Iteration  3 RMS(Cart)=  0.00032014 RMS(Int)=  0.00027788
 Iteration  4 RMS(Cart)=  0.00000024 RMS(Int)=  0.00027788
 Variable       Old X    -DE/DX   Delta X   Delta X   Delta X     New X
                                 (Linear)    (Quad)   (Total)
    R1        2.89482  -0.00207   0.00192  -0.01233  -0.01056   2.88426
    R2        2.07457  -0.00134   0.00130  -0.00761  -0.00631   2.06827
    R3        2.06992  -0.00019   0.00008  -0.00068  -0.00060   2.06931
    R4        2.87577   0.00190  -0.00018   0.00709   0.00706   2.88283
    R5        2.89600  -0.00599  -0.00202  -0.01058  -0.01283   2.88317
    R6        2.06889  -0.00075   0.00071  -0.00418  -0.00346   2.06543
    R7        2.07537  -0.00016   0.00003  -0.00044  -0.00041   2.07496
    R8        2.88454  -0.00341  -0.00099  -0.00615  -0.00728   2.87726
    R9        2.07160  -0.00026   0.00026  -0.00150  -0.00124   2.07037
   R10        2.06922  -0.00016   0.00015  -0.00089  -0.00074   2.06848
   R11        2.06032  -0.00034   0.00122  -0.00521  -0.00399   2.05633
   R12        2.06896   0.00042  -0.00028   0.00191   0.00162   2.07058
   R13        2.83663  -0.00344   0.00094  -0.01090  -0.00982   2.82681
   R14        2.87731  -0.00130   0.00056  -0.00566  -0.00513   2.87218
   R15        2.07552   0.00225  -0.00259   0.01410   0.01151   2.08703
   R16        2.06630   0.00202  -0.00034   0.00532   0.00499   2.07129
   R17        2.84897   0.00662  -0.00161   0.02224   0.02057   2.86953
   R18        2.87768  -0.00308   0.00046  -0.00822  -0.00774   2.86995
   R19        2.09017   0.00460  -0.00521   0.02862   0.02341   2.11358
   R20        2.05966   0.00259  -0.00014   0.00570   0.00556   2.06522
   R21        2.85302   0.00337  -0.00113   0.01335   0.01220   2.86522
   R22        2.88885   0.00053   0.00021  -0.00142  -0.00119   2.88766
   R23        2.06709  -0.00007   0.00019  -0.00086  -0.00066   2.06642
   R24        2.07295   0.00145  -0.00016   0.00355   0.00339   2.07634
   R25        2.88890   0.00145   0.00021   0.00062   0.00089   2.88980
   R26        2.06719   0.00014   0.00023  -0.00055  -0.00032   2.06687
   R27        2.07478   0.00138  -0.00029   0.00390   0.00361   2.07840
   R28        2.06763   0.00073   0.00004   0.00134   0.00138   2.06900
   R29        2.07125  -0.00065   0.00017  -0.00197  -0.00179   2.06945
   R30        2.85460   0.02361   0.01706  -0.00300   0.01430   2.86890
   R31        1.81645   0.00122  -0.00067   0.00384   0.00317   1.81962
   R32        3.43484   0.01623   0.01161   0.07888   0.09049   3.52533
   R33        2.04881   0.00627  -0.00632   0.03478   0.02846   2.07727
   R34        2.05993   0.03851  -0.00894   0.10505   0.09611   2.15604
    A1        1.90224   0.00327  -0.00075   0.02311   0.02222   1.92446
    A2        1.93373  -0.00364  -0.00525   0.00235  -0.00293   1.93080
    A3        1.98802   0.00168   0.00555  -0.01252  -0.00699   1.98102
    A4        1.83617   0.00063  -0.00054   0.01131   0.01077   1.84694
    A5        1.93239  -0.00272   0.00258  -0.03619  -0.03330   1.89908
    A6        1.86521   0.00055  -0.00224   0.01318   0.01082   1.87602
    A7        1.90758   0.00620   0.00306   0.00647   0.00936   1.91694
    A8        1.94897  -0.00263   0.00122  -0.01922  -0.01781   1.93116
    A9        1.91032  -0.00153  -0.00193   0.00668   0.00464   1.91496
   A10        1.91952  -0.00072  -0.00055   0.00819   0.00762   1.92714
   A11        1.90783  -0.00260  -0.00200  -0.00321  -0.00504   1.90279
   A12        1.86900   0.00108   0.00001   0.00114   0.00112   1.87012
   A13        1.94986  -0.00139  -0.00042  -0.01380  -0.01405   1.93581
   A14        1.92387   0.00104   0.00035   0.00703   0.00737   1.93124
   A15        1.94234  -0.00067   0.00006  -0.00499  -0.00504   1.93729
   A16        1.92105   0.00011   0.00021   0.00559   0.00562   1.92667
   A17        1.87231   0.00090  -0.00003   0.00191   0.00186   1.87416
   A18        1.85129   0.00009  -0.00015   0.00517   0.00504   1.85634
   A19        1.94420  -0.00094  -0.00301   0.00393   0.00078   1.94498
   A20        1.90566   0.00114   0.00220   0.00708   0.00914   1.91480
   A21        1.98148   0.00166  -0.00182   0.01379   0.01176   1.99324
   A22        1.88496   0.00018  -0.00016   0.00013   0.00006   1.88502
   A23        1.90450  -0.00276   0.00320  -0.03869  -0.03541   1.86909
   A24        1.83784   0.00079  -0.00017   0.01400   0.01364   1.85148
   A25        1.94159   0.00015  -0.00131   0.00268   0.00118   1.94277
   A26        1.95324  -0.00050  -0.00052  -0.00246  -0.00291   1.95033
   A27        1.98797  -0.00322   0.00012  -0.01341  -0.01376   1.97420
   A28        1.89385   0.00153  -0.00131   0.03016   0.02884   1.92269
   A29        1.82307   0.00045   0.00316  -0.02098  -0.01783   1.80524
   A30        1.85659   0.00190   0.00003   0.00511   0.00528   1.86187
   A31        1.95403  -0.00208  -0.00290  -0.01038  -0.01444   1.93959
   A32        1.94448  -0.00065  -0.00049   0.00612   0.00573   1.95021
   A33        1.98245  -0.00079   0.00046  -0.00857  -0.00868   1.97377
   A34        1.89379   0.00475  -0.00114   0.05745   0.05656   1.95035
   A35        1.80192  -0.00234   0.00435  -0.05433  -0.05057   1.75134
   A36        1.87960   0.00139   0.00001   0.00976   0.00999   1.88958
   A37        1.93011   0.00253   0.00132   0.00218   0.00337   1.93348
   A38        1.87149  -0.00309   0.00039  -0.01797  -0.01748   1.85401
   A39        1.94512   0.00173  -0.00074   0.01548   0.01476   1.95989
   A40        1.92707   0.00144   0.00069   0.00244   0.00316   1.93023
   A41        1.93234  -0.00322  -0.00164  -0.00395  -0.00565   1.92669
   A42        1.85542   0.00055   0.00001   0.00135   0.00141   1.85683
   A43        1.93351   0.00168   0.00074   0.00109   0.00160   1.93511
   A44        1.87097  -0.00197   0.00069  -0.01818  -0.01744   1.85353
   A45        1.94585   0.00116  -0.00099   0.01802   0.01710   1.96295
   A46        1.92575   0.00069   0.00070  -0.00277  -0.00208   1.92366
   A47        1.93128  -0.00200  -0.00111   0.00016  -0.00101   1.93027
   A48        1.85397   0.00039   0.00001   0.00096   0.00102   1.85499
   A49        1.92856  -0.00090  -0.00138  -0.00440  -0.00589   1.92267
   A50        1.93126  -0.00025  -0.00020  -0.00429  -0.00454   1.92672
   A51        1.89605   0.00016   0.00121  -0.00149  -0.00024   1.89581
   A52        1.93383  -0.00106  -0.00028  -0.00520  -0.00547   1.92836
   A53        1.89537   0.00111   0.00126   0.00068   0.00193   1.89730
   A54        1.87729   0.00104  -0.00052   0.01539   0.01488   1.89217
   A55        1.93725  -0.00364  -0.00544  -0.00729  -0.01273   1.92452
   A56        1.99552  -0.00731  -0.00903  -0.00233  -0.01119   1.98433
   A57        1.94701  -0.00060   0.00448  -0.02876  -0.02416   1.92285
   A58        1.87231   0.00467   0.00272   0.02908   0.03186   1.90417
   A59        1.83658   0.00157   0.00291  -0.00138   0.00076   1.83734
   A60        1.86622   0.00648   0.00534   0.01321   0.01822   1.88444
   A61        1.77491   0.00763  -0.00365   0.04790   0.04424   1.81915
   A62        1.95551  -0.00634  -0.00955   0.03031   0.02017   1.97568
   A63        1.96904   0.00145   0.00384  -0.03918  -0.03458   1.93447
   A64        1.95268  -0.01377  -0.03051   0.08913   0.05851   2.01120
   A65        1.85188  -0.00407  -0.00348  -0.01346  -0.01692   1.83496
   A66        1.78459   0.02979   0.05007  -0.07362  -0.02501   1.75958
   A67        1.93936  -0.00425  -0.00677  -0.00035  -0.00542   1.93394
   A68        2.39715   0.07250   0.01998   0.11902   0.13900   2.53615
    D1       -1.23521  -0.00080  -0.00694   0.02448   0.01779  -1.21742
    D2        0.89261   0.00081  -0.00469   0.02657   0.02196   0.91457
    D3        2.95906  -0.00046  -0.00517   0.02043   0.01538   2.97443
    D4        3.03558  -0.00143  -0.00300  -0.00397  -0.00683   3.02875
    D5       -1.11978   0.00018  -0.00075  -0.00187  -0.00266  -1.12244
    D6        0.94667  -0.00109  -0.00123  -0.00801  -0.00924   0.93742
    D7        0.93210  -0.00063  -0.00003  -0.01405  -0.01381   0.91829
    D8        3.05993   0.00098   0.00223  -0.01195  -0.00964   3.05029
    D9       -1.15681  -0.00029   0.00174  -0.01809  -0.01622  -1.17303
   D10       -0.92905   0.00700   0.00561   0.02023   0.02595  -0.90310
   D11        1.15962  -0.00177  -0.00295  -0.00316  -0.00596   1.15366
   D12       -2.92149  -0.01756  -0.03115   0.03745   0.00568  -2.91581
   D13        1.22196   0.01046   0.01097   0.01334   0.02466   1.24661
   D14       -2.97256   0.00169   0.00241  -0.01006  -0.00725  -2.97981
   D15       -0.77049  -0.01410  -0.02579   0.03055   0.00439  -0.76610
   D16       -3.07051   0.01015   0.01037   0.01581   0.02642  -3.04409
   D17       -0.98184   0.00138   0.00181  -0.00758  -0.00549  -0.98733
   D18        1.22023  -0.01442  -0.02639   0.03303   0.00616   1.22638
   D19       -0.92628   0.00015   0.00156  -0.01719  -0.01532  -0.94160
   D20        1.21547   0.00006   0.00177  -0.01461  -0.01270   1.20277
   D21       -3.01867   0.00041   0.00184  -0.00686  -0.00493  -3.02360
   D22       -3.07173  -0.00019  -0.00165  -0.00282  -0.00425  -3.07598
   D23       -0.92999  -0.00029  -0.00143  -0.00024  -0.00163  -0.93162
   D24        1.11906   0.00007  -0.00136   0.00751   0.00614   1.12520
   D25        1.16417   0.00046  -0.00017  -0.00708  -0.00705   1.15713
   D26       -2.97727   0.00036   0.00004  -0.00450  -0.00443  -2.98169
   D27       -0.92822   0.00072   0.00011   0.00326   0.00334  -0.92488
   D28        3.11535  -0.00006   0.00127  -0.00302  -0.00184   3.11351
   D29       -1.08754   0.00032   0.00062   0.00414   0.00465  -1.08290
   D30        0.95704   0.00308   0.00074   0.03486   0.03567   0.99271
   D31        0.97200  -0.00050   0.00097  -0.00644  -0.00550   0.96650
   D32        3.05229  -0.00012   0.00032   0.00071   0.00100   3.05328
   D33       -1.18632   0.00264   0.00044   0.03143   0.03202  -1.15429
   D34       -1.03474  -0.00116   0.00106  -0.01647  -0.01542  -1.05016
   D35        1.04555  -0.00078   0.00041  -0.00932  -0.00893   1.03662
   D36        3.09013   0.00199   0.00053   0.02141   0.02210   3.11223
   D37       -2.96926  -0.00298  -0.00712   0.01622   0.00871  -2.96055
   D38        1.19314  -0.00103  -0.00050  -0.01478  -0.01529   1.17786
   D39       -0.92709  -0.00373  -0.00421  -0.00834  -0.01287  -0.93996
   D40        1.13411  -0.00082  -0.00431   0.03095   0.02639   1.16051
   D41       -0.98666   0.00113   0.00231  -0.00006   0.00240  -0.98427
   D42       -3.10690  -0.00157  -0.00140   0.00639   0.00481  -3.10209
   D43       -0.88552  -0.00014  -0.00556   0.04177   0.03609  -0.84944
   D44       -3.00630   0.00181   0.00106   0.01076   0.01209  -2.99421
   D45        1.15665  -0.00089  -0.00265   0.01721   0.01450   1.17115
   D46        1.06005   0.00093   0.00528  -0.02586  -0.02061   1.03944
   D47       -1.04193  -0.00038   0.00342  -0.01899  -0.01564  -1.05757
   D48       -3.06575  -0.00016   0.00358  -0.01835  -0.01479  -3.08054
   D49       -3.10137   0.00266   0.00232   0.01313   0.01551  -3.08586
   D50        1.07983   0.00134   0.00046   0.02001   0.02047   1.10031
   D51       -0.94399   0.00157   0.00062   0.02065   0.02133  -0.92266
   D52       -0.99464   0.00242   0.00206   0.00820   0.01032  -0.98432
   D53       -3.09662   0.00110   0.00020   0.01507   0.01529  -3.08134
   D54        1.16274   0.00133   0.00036   0.01571   0.01614   1.17888
   D55       -1.19944   0.00246   0.00841  -0.04511  -0.03653  -1.23597
   D56        0.99203  -0.00587  -0.00444  -0.03264  -0.03701   0.95503
   D57        2.97506   0.00422   0.00428  -0.00571  -0.00141   2.97365
   D58        2.96195   0.00382   0.00780  -0.02647  -0.01866   2.94330
   D59       -1.12976  -0.00451  -0.00505  -0.01401  -0.01914  -1.14890
   D60        0.85326   0.00558   0.00367   0.01293   0.01646   0.86973
   D61        0.96053   0.00111   0.00786  -0.05322  -0.04528   0.91525
   D62       -3.13118  -0.00722  -0.00499  -0.04076  -0.04576   3.10624
   D63       -1.14816   0.00286   0.00373  -0.01382  -0.01016  -1.15832
   D64       -1.03640   0.00219  -0.00555   0.07267   0.06709  -0.96931
   D65        1.06563   0.00279  -0.00383   0.05862   0.05477   1.12041
   D66        3.08779   0.00272  -0.00395   0.05873   0.05469  -3.14071
   D67        3.12247  -0.00200  -0.00172   0.00149  -0.00024   3.12223
   D68       -1.05868  -0.00140   0.00000  -0.01256  -0.01256  -1.07123
   D69        0.96348  -0.00147  -0.00011  -0.01246  -0.01264   0.95084
   D70        0.99615  -0.00276  -0.00169  -0.00970  -0.01131   0.98484
   D71        3.09818  -0.00216   0.00003  -0.02375  -0.02363   3.07455
   D72       -1.16285  -0.00223  -0.00009  -0.02365  -0.02371  -1.18656
   D73        1.16576  -0.00103  -0.00686   0.04261   0.03543   1.20119
   D74       -0.99037   0.00507   0.00394   0.03180   0.03566  -0.95471
   D75       -2.95331  -0.00186  -0.00331   0.01395   0.01043  -2.94288
   D76       -2.99756  -0.00553  -0.00728  -0.01032  -0.01734  -3.01490
   D77        1.12949   0.00058   0.00352  -0.02114  -0.01711   1.11238
   D78       -0.83345  -0.00635  -0.00372  -0.03899  -0.04234  -0.87579
   D79       -0.99626  -0.00069  -0.00655   0.03333   0.02660  -0.96966
   D80        3.13080   0.00541   0.00425   0.02252   0.02683  -3.12556
   D81        1.16785  -0.00152  -0.00299   0.00467   0.00160   1.16946
   D82        0.93188   0.00326   0.00070   0.03594   0.03655   0.96842
   D83        3.08034   0.00111  -0.00075   0.02331   0.02251   3.10285
   D84       -1.14570   0.00233  -0.00076   0.03863   0.03782  -1.10789
   D85        3.00034   0.00193   0.00246   0.01658   0.01899   3.01933
   D86       -1.13438  -0.00022   0.00102   0.00395   0.00495  -1.12943
   D87        0.92276   0.00100   0.00100   0.01927   0.02026   0.94302
   D88       -1.23286   0.00152   0.00188   0.01733   0.01920  -1.21366
   D89        0.91560  -0.00062   0.00044   0.00469   0.00516   0.92077
   D90        2.97274   0.00060   0.00042   0.02002   0.02047   2.99321
   D91       -0.93543  -0.00210  -0.00064  -0.03323  -0.03387  -0.96929
   D92       -3.08239  -0.00042   0.00076  -0.02110  -0.02036  -3.10275
   D93        1.14257  -0.00175   0.00078  -0.03723  -0.03647   1.10610
   D94       -3.00455  -0.00114  -0.00242  -0.00960  -0.01199  -3.01654
   D95        1.13167   0.00053  -0.00101   0.00253   0.00152   1.13319
   D96       -0.92655  -0.00080  -0.00099  -0.01360  -0.01459  -0.94114
   D97        1.23191  -0.00083  -0.00217  -0.00917  -0.01136   1.22056
   D98       -0.91506   0.00085  -0.00077   0.00296   0.00215  -0.91290
   D99       -2.97328  -0.00048  -0.00075  -0.01317  -0.01395  -2.98723
   D100       0.89738  -0.00265  -0.00136  -0.01525  -0.01668   0.88070
   D101      -1.25863   0.00220   0.00177   0.02387   0.02540  -1.23323
   D102       2.99100  -0.00435  -0.01347   0.06119   0.04774   3.03874
   D103       2.99965  -0.00640  -0.00364  -0.04066  -0.04426   2.95539
   D104       0.84364  -0.00155  -0.00050  -0.00154  -0.00218   0.84146
   D105      -1.18991  -0.00810  -0.01575   0.03578   0.02016  -1.16975
   D106      -1.29624   0.00240   0.00327  -0.00269   0.00061  -1.29564
   D107       2.83093   0.00724   0.00640   0.03643   0.04269   2.87362
   D108       0.79738   0.00070  -0.00884   0.07376   0.06502   0.86240
   D109      -2.94130  -0.00844  -0.00818  -0.15018  -0.15836  -3.09967
   D110       2.54040   0.00582   0.02003  -0.17612  -0.15469   2.38572
   D111       0.44481   0.00239   0.02035  -0.21159  -0.19247   0.25233
   D112      -1.52461  -0.00647  -0.00024  -0.15848  -0.15888  -1.68349
         Item               Value     Threshold  Converged?
 Maximum Force            0.072495     0.000450     NO 
 RMS     Force            0.007221     0.000300     NO 
 Maximum Displacement     0.527832     0.001800     NO 
 RMS     Displacement     0.056484     0.001200     NO 
 Predicted change in Energy=-1.171106D-02
 GradGradGradGradGradGradGradGradGradGradGradGradGradGradGradGradGradGrad

                          Input orientation:                          
 ---------------------------------------------------------------------
 Center     Atomic      Atomic             Coordinates (Angstroms)
 Number     Number       Type             X           Y           Z
 ---------------------------------------------------------------------
      1          6           0       -2.407519    0.901939    0.256968
      2          6           0       -3.065696   -0.445636   -0.026568
      3          6           0       -2.071391   -1.572735    0.235722
      4          6           0       -0.783462   -1.354285   -0.546434
      5          1           0       -3.959689   -0.574971    0.588774
      6          1           0       -2.238602    1.022663    1.331573
      7          1           0       -3.069573    1.723721   -0.035364
      8          1           0       -1.857683   -1.657999    1.306879
      9          1           0       -2.482529   -2.538586   -0.074486
     10          1           0       -0.057129   -2.138810   -0.343790
     11          1           0       -0.998031   -1.360744   -1.620904
     12          1           0       -3.386037   -0.487993   -1.075966
     13          6           0        1.009292    0.190948   -1.264368
     14          6           0        0.447625    0.060343    1.139582
     15          6           0        2.202591   -0.726633   -1.054224
     16          1           0        1.281278    1.248054   -1.096236
     17          1           0        0.572678    0.067278   -2.262095
     18          6           0        1.632185   -0.858296    1.383314
     19          1           0        0.761334    1.133866    1.148760
     20          1           0       -0.364427   -0.130252    1.845703
     21          6           0        2.744853   -0.593667    0.368209
     22          1           0        2.956851   -0.418959   -1.783731
     23          1           0        1.965706   -1.776144   -1.277084
     24          1           0        1.984308   -0.640125    2.395576
     25          1           0        1.348202   -1.920827    1.377906
     26          1           0        3.578886   -1.285485    0.524783
     27          1           0        3.112271    0.428414    0.508262
     28          7           0       -0.109767   -0.048411   -0.266255
     29          8           0        1.261481    2.561482    0.327907
     30          1           0        1.135843    3.471085    0.617765
     31          6           0       -1.083066    1.097992   -0.474207
     32          1           0       -1.240049    1.147658   -1.561049
     33          1           0       -0.454953    1.980013   -0.114724
 ---------------------------------------------------------------------
                    Distance matrix (angstroms):
                    1          2          3          4          5
     1  C    0.000000
     2  C    1.526286   0.000000
     3  C    2.497488   1.525709   0.000000
     4  C    2.893711   2.510875   1.522580   0.000000
     5  H    2.168085   1.092976   2.164682   3.461856   0.000000
     6  H    1.094479   2.164378   2.822222   3.360688   2.462991
     7  H    1.095034   2.169378   3.454920   3.868025   2.542801
     8  H    2.820978   2.169608   1.095591   2.163553   2.471245
     9  H    3.457268   2.173205   1.094592   2.124178   2.545133
    10  H    3.889910   3.466835   2.171066   1.088165   4.306419
    11  H    3.260797   2.766689   2.155018   1.095705   3.777769
    12  H    2.160121   1.098021   2.150694   2.793611   1.762953
    13  C    3.807173   4.306148   3.853759   2.473286   5.358315
    14  C    3.104696   3.736221   3.135180   2.521785   4.486807
    15  C    5.062073   5.374930   4.543872   3.093268   6.379352
    16  H    3.944386   4.786330   4.579449   3.367136   5.799174
    17  H    3.990477   4.300979   3.989966   2.608343   5.392800
    18  C    4.548218   4.922208   3.942571   3.131338   5.655141
    19  H    3.300108   4.303763   4.022892   3.383929   5.051908
    20  H    2.786346   3.301775   2.754364   2.719589   3.834522
    21  C    5.366204   5.825825   4.916537   3.723455   6.708195
    22  H    5.889455   6.273707   5.540091   4.049158   7.313798
    23  H    5.352620   5.352480   4.316030   2.875716   6.327286
    24  H    5.122475   5.604208   4.688649   4.101951   6.212881
    25  H    4.830109   4.861196   3.622068   2.927122   5.532429
    26  H    6.379153   6.720104   5.664953   4.492473   7.572254
    27  H    5.545760   6.262370   5.563204   4.412158   7.143241
    28  N    2.540982   2.992114   2.534465   1.495885   3.978723
    29  O    4.027490   5.281370   5.311147   4.503276   6.096393
    30  H    4.391594   5.780034   5.989359   5.321962   6.506601
    31  C    1.525526   2.552251   2.934887   2.471566   3.493378
    32  H    2.174523   2.868136   3.364529   2.738181   3.871129
    33  H    2.261175   3.564761   3.918890   3.378141   4.393863
                    6          7          8          9         10
     6  H    0.000000
     7  H    1.746572   0.000000
     8  H    2.707703   3.834882   0.000000
     9  H    3.836534   4.302721   1.753292   0.000000
    10  H    4.190534   4.908064   2.489555   2.472834   0.000000
    11  H    3.992088   4.039697   3.065824   2.445906   1.766834
    12  H    3.065115   2.464686   3.063124   2.454430   3.787203
    13  C    4.240221   4.527360   4.271939   4.589007   2.722589
    14  C    2.859849   4.064235   2.880128   4.100512   2.700267
    15  C    5.336315   5.902374   4.788327   5.117949   2.757769
    16  H    4.281894   4.503512   4.906443   5.435886   3.718649
    17  H    4.661599   4.579096   4.649818   4.572794   2.990547
    18  C    4.303914   5.548512   3.581137   4.677544   2.734297
    19  H    3.007558   4.052891   3.831288   5.050335   3.688902
    20  H    2.259662   3.780667   2.203215   3.738122   2.987075
    21  C    5.326857   6.272217   4.816351   5.595016   3.278034
    22  H    6.227047   6.630660   5.853787   6.082860   3.757045
    23  H    5.684595   6.256593   4.616181   4.670584   2.257083
    24  H    4.661538   6.085964   4.120950   5.445915   3.730637
    25  H    4.640198   5.898881   3.217425   4.143135   2.233094
    26  H    6.310437   7.319227   5.505154   6.218531   3.834473
    27  H    5.446358   6.339444   5.448978   6.359597   4.166741
    28  N    2.869179   3.457486   2.849690   3.444959   2.092499
    29  O    3.952960   4.426268   5.337752   6.339576   4.927743
    30  H    4.229796   4.600585   5.978593   7.048969   5.815383
    31  C    2.145176   2.128457   3.371614   3.917010   3.398005
    32  H    3.062678   2.450862   4.059335   4.164376   3.698904
    33  H    2.487911   2.628350   4.150149   4.952819   4.144326
                   11         12         13         14         15
    11  H    0.000000
    12  H    2.600236   0.000000
    13  C    2.562072   4.451446   0.000000
    14  C    3.424864   4.461647   2.472145   0.000000
    15  C    3.311677   5.593763   1.519894   2.917536   0.000000
    16  H    3.503763   4.979769   1.104408   2.665429   2.179443
    17  H    2.217544   4.169730   1.096077   3.403981   2.178501
    18  C    4.024402   5.600690   2.915326   1.518711   2.506848
    19  H    4.121830   4.978003   2.602645   1.118459   3.223634
    20  H    3.732684   4.218324   3.415086   1.092869   3.918524
    21  C    4.307454   6.299573   2.508605   2.509980   1.528085
    22  H    4.068730   6.382626   2.105875   3.882229   1.093505
    23  H    3.012392   5.508260   2.187314   3.393748   1.098751
    24  H    5.054281   6.396511   3.877697   2.104655   3.457781
    25  H    3.848554   5.521551   3.399421   2.189263   2.841009
    26  H    5.055472   7.190865   3.461752   3.463239   2.167894
    27  H    4.962764   6.751118   2.760639   2.763038   2.145464
    28  N    2.084780   3.403352   1.518491   1.516210   2.535327
    29  O    4.928196   5.733200   2.866770   2.752612   3.688858
    30  H    5.736866   6.244230   3.783878   3.518394   4.642664
    31  C    2.714319   2.860268   2.413513   2.454393   3.802791
    32  H    2.520762   2.741519   2.462285   3.365101   3.952418
    33  H    3.704615   3.950480   2.581946   2.464358   3.907830
                   16         17         18         19         20
    16  H    0.000000
    17  H    1.804320   0.000000
    18  C    3.272310   3.907460   0.000000
    19  H    2.307246   3.578705   2.186803   0.000000
    20  H    3.641851   4.217960   2.174928   1.830591   0.000000
    21  C    2.771026   3.474722   1.529214   2.743716   3.473523
    22  H    2.461529   2.479826   3.460914   3.978826   4.928187
    23  H    3.105949   2.511768   2.833972   3.975348   4.229690
    24  H    4.031405   4.918030   1.093739   2.489430   2.465540
    25  H    4.020903   4.219432   1.099839   3.118986   2.521526
    26  H    3.784907   4.316705   2.170071   3.765794   4.316145
    27  H    2.568805   3.775557   2.147556   2.536692   3.766735
    28  N    2.074776   2.112461   2.532072   2.039329   2.128830
    29  O    1.937438   3.661094   3.598081   1.721056   3.491807
    30  H    2.810839   4.494067   4.424473   2.425861   4.090020
    31  C    2.449400   2.645827   3.827536   2.457055   2.721581
    32  H    2.565779   2.223660   4.576336   3.368796   3.742423
    33  H    2.124530   3.053814   3.828349   1.947231   2.881785
                   21         22         23         24         25
    21  C    0.000000
    22  H    2.169404   0.000000
    23  H    2.170786   1.755281   0.000000
    24  H    2.165826   4.296669   3.844388   0.000000
    25  H    2.175195   3.852182   2.729692   1.755130   0.000000
    26  H    1.094869   2.543036   2.467756   2.541463   2.471321
    27  H    1.095108   2.448556   3.059763   2.444593   3.063847
    28  N    2.974677   3.441538   2.883475   3.438114   2.887020
    29  O    3.486686   4.026949   4.678346   3.879178   4.604467
    30  H    4.378744   4.920944   5.640260   4.558788   5.449369
    31  C    4.268997   4.509647   4.266178   4.545931   4.295888
    32  H    4.757488   4.485291   4.348117   5.408099   4.975149
    33  H    4.134708   4.492333   4.617292   4.372267   4.549271
                   26         27         28         29         30
    26  H    0.000000
    27  H    1.776360   0.000000
    28  N    3.970171   3.347950   0.000000
    29  O    4.495362   2.829828   3.007473   0.000000
    30  H    5.348089   3.629890   3.836650   0.962902   0.000000
    31  C    5.330360   4.360554   1.518154   2.877863   3.427467
    32  H    5.787315   4.872581   2.093946   3.438707   3.973714
    33  H    5.229178   3.939626   2.063157   1.865523   2.300101
                   31         32         33
    31  C    0.000000
    32  H    1.099244   0.000000
    33  H    1.140928   1.844193   0.000000
 Stoichiometry    C10H21NO
 Framework group  C1[X(C10H21NO)]
 Deg. of freedom    93
 Full point group                 C1      NOp   1
 Largest Abelian subgroup         C1      NOp   1
 Largest concise Abelian subgroup C1      NOp   1
                         Standard orientation:                         
 ---------------------------------------------------------------------
 Center     Atomic      Atomic             Coordinates (Angstroms)
 Number     Number       Type             X           Y           Z
 ---------------------------------------------------------------------
      1          6           0       -2.329575    1.100078    0.244986
      2          6           0       -3.084208   -0.207747    0.022116
      3          6           0       -2.165718   -1.391141    0.311497
      4          6           0       -0.879745   -1.291604   -0.497587
      5          1           0       -3.974027   -0.251977    0.655254
      6          1           0       -2.133819    1.247727    1.311645
      7          1           0       -2.938294    1.954843   -0.067964
      8          1           0       -1.939582   -1.452090    1.381762
      9          1           0       -2.648027   -2.336618    0.043946
     10          1           0       -0.205916   -2.116971   -0.276617
     11          1           0       -1.113138   -1.322155   -1.567710
     12          1           0       -3.425143   -0.265798   -1.020019
     13          6           0        1.002599    0.097748   -1.299850
     14          6           0        0.475674    0.094122    1.115484
     15          6           0        2.133140   -0.892548   -1.073421
     16          1           0        1.349917    1.138731   -1.175587
     17          1           0        0.540977   -0.031380   -2.285556
     18          6           0        1.598017   -0.895398    1.375644
     19          1           0        0.862943    1.142783    1.079679
     20          1           0       -0.335047   -0.013589    1.840393
     21          6           0        2.708263   -0.746076    0.334707
     22          1           0        2.893896   -0.664941   -1.825217
     23          1           0        1.820396   -1.930397   -1.253180
     24          1           0        1.982150   -0.665642    2.373602
     25          1           0        1.241224   -1.935036    1.414357
     26          1           0        3.495114   -1.488207    0.504547
     27          1           0        3.147855    0.252318    0.430790
     28          7           0       -0.112575   -0.026555   -0.276741
     29          8           0        1.446031    2.501259    0.198439
     30          1           0        1.388685    3.427345    0.455841
     31          6           0       -1.007823    1.176594   -0.512869
     32          1           0       -1.180114    1.197531   -1.598325
     33          1           0       -0.314016    2.025165   -0.196204
 ---------------------------------------------------------------------
 Rotational constants (GHZ):      1.3701202      0.7265438      0.6095180
 Standard basis: 6-31G(d,p) (6D, 7F)
 There are   285 symmetry adapted cartesian basis functions of A   symmetry.
 There are   285 symmetry adapted basis functions of A   symmetry.
   285 basis functions,   483 primitive gaussians,   285 cartesian basis functions
    48 alpha electrons       48 beta electrons
       nuclear repulsion energy       831.1393962941 Hartrees.
 NAtoms=   33 NActive=   33 NUniq=   33 SFac= 1.00D+00 NAtFMM=   60 NAOKFM=F Big=F
 Integral buffers will be    131072 words long.
 Raffenetti 2 integral format.
 Two-electron integral symmetry is turned on.
 Nuclear repulsion after empirical dispersion term =      831.1075760274 Hartrees.
 One-electron integrals computed using PRISM.
 NBasis=   285 RedAO= T EigKep=  3.27D-03  NBF=   285
 NBsUse=   285 1.00D-06 EigRej= -1.00D+00 NBFU=   285
 Initial guess from the checkpoint file:  "asu-oh-opt-wb97xd.chk"
 B after Tr=    -0.000000    0.000000   -0.000000
         Rot=    0.999818    0.018431   -0.002580    0.004206 Ang=   2.19 deg.
 ExpMin= 1.61D-01 ExpMax= 5.48D+03 ExpMxC= 8.25D+02 IAcc=1 IRadAn=         1 AccDes= 0.00D+00
 Harris functional with IExCor= 4639 and IRadAn=       1 diagonalized for initial guess.
 HarFok:  IExCor= 4639 AccDes= 0.00D+00 IRadAn=         1 IDoV= 1 UseB2=F ITyADJ=14
 ICtDFT=  3500011 ScaDFX=  1.000000  1.000000  1.000000  1.000000
 FoFCou: FMM=F IPFlag=           0 FMFlag=      100000 FMFlg1=           0
         NFxFlg=           0 DoJE=T BraDBF=F KetDBF=T FulRan=T
         wScrn=  0.000000 ICntrl=     500 IOpCl=  0 I1Cent=   200000004 NGrid=           0
         NMat0=    1 NMatS0=      1 NMatT0=    0 NMatD0=    1 NMtDS0=    0 NMtDT0=    0
 Petite list used in FoFCou.
 Requested convergence on RMS density matrix=1.00D-08 within 128 cycles.
 Requested convergence on MAX density matrix=1.00D-06.
 Requested convergence on             energy=1.00D-06.
 No special actions if energy rises.
 Integral accuracy reduced to 1.0D-05 until final iterations.
 Initial convergence to 1.0D-05 achieved.  Increase integral accuracy.
 SCF Done:  E(RwB97XD) =  -523.494383065     A.U. after   15 cycles
            NFock= 15  Conv=0.71D-08     -V/T= 2.0094
 Calling FoFJK, ICntrl=      2127 FMM=F ISym2X=0 I1Cent= 0 IOpClX= 0 NMat=1 NMatS=1 NMatT=0.
 ***** Axes restored to original set *****
 -------------------------------------------------------------------
 Center     Atomic                   Forces (Hartrees/Bohr)
 Number     Number              X              Y              Z
 -------------------------------------------------------------------
      1        6           0.003697876    0.003242685    0.001132275
      2        6           0.000950489    0.000047247   -0.000578514
      3        6           0.000928980   -0.000749256    0.000224486
      4        6           0.002850087   -0.002045985   -0.001385637
      5        1          -0.000837179   -0.000086123    0.000059270
      6        1          -0.001305149   -0.000710772    0.001493287
      7        1           0.001017248   -0.000086274   -0.000421906
      8        1          -0.000054218    0.000356795   -0.000097099
      9        1           0.000149092   -0.000077249    0.000071933
     10        1           0.000045950   -0.002596814   -0.000081660
     11        1          -0.000117470   -0.000381728    0.000386749
     12        1          -0.000078270    0.000285829    0.000067390
     13        6           0.000293022    0.001590013   -0.000102124
     14        6          -0.001161308   -0.001537613    0.000262847
     15        6           0.000163075    0.000027293    0.000633475
     16        1           0.002261099    0.000958398    0.002523104
     17        1          -0.000594223   -0.000901712    0.001737875
     18        6          -0.000270679   -0.000386302   -0.000803355
     19        1           0.004760745    0.005622680    0.005373964
     20        1           0.000056670   -0.000518204   -0.002109687
     21        6           0.001565446    0.000482271    0.000563511
     22        1           0.000970797   -0.000460609   -0.000130826
     23        1          -0.000958910    0.000596841   -0.000230596
     24        1           0.000448485   -0.000424490    0.000381461
     25        1          -0.000071012   -0.000041513   -0.000434326
     26        1          -0.000007711    0.000171953   -0.000148404
     27        1          -0.001699835    0.000972874    0.000284930
     28        7          -0.007658986   -0.002368298   -0.004161429
     29        8          -0.003478563   -0.001888849   -0.001344897
     30        1           0.001357295   -0.002345849   -0.000770505
     31        6           0.003082702    0.007699256    0.002623822
     32        1          -0.000846442    0.000721169    0.002721406
     33        1          -0.005459102   -0.005167663   -0.007740821
 -------------------------------------------------------------------
 Cartesian Forces:  Max     0.007740821 RMS     0.002216127

 GradGradGradGradGradGradGradGradGradGradGradGradGradGradGradGradGradGrad
 Berny optimization.
 Using GEDIIS/GDIIS optimizer.
 FormGI is forming the generalized inverse of G from B-inverse, IUseBI=4.
 Internal  Forces:  Max     0.014543502 RMS     0.001966439
 Search for a local minimum.
 Step number   3 out of a maximum of  198
 All quantities printed in internal units (Hartrees-Bohrs-Radians)
 Mixed Optimization -- RFO/linear search
 Update second derivatives using D2CorX and points    2    3
 DE= -8.08D-03 DEPred=-1.17D-02 R= 6.90D-01
 TightC=F SS=  1.41D+00  RLast= 4.84D-01 DXNew= 8.4853D-01 1.4520D+00
 Trust test= 6.90D-01 RLast= 4.84D-01 DXMaxT set to 8.49D-01
 ITU=  1  1  0
 Use linear search instead of GDIIS.
     Eigenvalues ---    0.00238   0.00464   0.00520   0.00540   0.00573
     Eigenvalues ---    0.00601   0.00646   0.00671   0.01822   0.01924
     Eigenvalues ---    0.02128   0.02188   0.03607   0.03711   0.03877
     Eigenvalues ---    0.03980   0.04160   0.04213   0.04470   0.04625
     Eigenvalues ---    0.04721   0.04808   0.04813   0.04864   0.05091
     Eigenvalues ---    0.05194   0.05421   0.05497   0.05669   0.05742
     Eigenvalues ---    0.05846   0.06033   0.06430   0.06896   0.07402
     Eigenvalues ---    0.07852   0.07864   0.07990   0.08068   0.08097
     Eigenvalues ---    0.08108   0.08279   0.08391   0.08491   0.08531
     Eigenvalues ---    0.08591   0.10133   0.10459   0.11976   0.12026
     Eigenvalues ---    0.12156   0.12663   0.13683   0.14786   0.15032
     Eigenvalues ---    0.16049   0.16868   0.19501   0.20208   0.25763
     Eigenvalues ---    0.27732   0.27982   0.28292   0.28495   0.28609
     Eigenvalues ---    0.29025   0.29942   0.30121   0.30637   0.31227
     Eigenvalues ---    0.31264   0.33025   0.33622   0.33870   0.33987
     Eigenvalues ---    0.34036   0.34059   0.34078   0.34085   0.34182
     Eigenvalues ---    0.34205   0.34307   0.34322   0.34327   0.34331
     Eigenvalues ---    0.34472   0.34488   0.34502   0.34828   0.35146
     Eigenvalues ---    0.37116   0.55514   0.85067
 RFO step:  Lambda=-4.73680265D-03 EMin= 2.38494734D-03
 Quartic linear search produced a step of -0.17422.
 Iteration  1 RMS(Cart)=  0.10800763 RMS(Int)=  0.00346083
 Iteration  2 RMS(Cart)=  0.00634947 RMS(Int)=  0.00019824
 Iteration  3 RMS(Cart)=  0.00002393 RMS(Int)=  0.00019737
 Iteration  4 RMS(Cart)=  0.00000000 RMS(Int)=  0.00019737
 Variable       Old X    -DE/DX   Delta X   Delta X   Delta X     New X
                                 (Linear)    (Quad)   (Total)
    R1        2.88426   0.00099   0.00184   0.00312   0.00503   2.88929
    R2        2.06827   0.00119   0.00110   0.00084   0.00194   2.07021
    R3        2.06931  -0.00057   0.00011  -0.00153  -0.00143   2.06788
    R4        2.88283  -0.00299  -0.00123  -0.00968  -0.01089   2.87193
    R5        2.88317   0.00193   0.00223   0.00548   0.00817   2.89135
    R6        2.06543   0.00073   0.00060   0.00062   0.00123   2.06665
    R7        2.07496  -0.00006   0.00007  -0.00028  -0.00021   2.07475
    R8        2.87726  -0.00024   0.00127   0.00082   0.00206   2.87931
    R9        2.07037  -0.00013   0.00022  -0.00070  -0.00049   2.06988
   R10        2.06848  -0.00001   0.00013  -0.00027  -0.00014   2.06834
   R11        2.05633   0.00189   0.00069   0.00321   0.00390   2.06023
   R12        2.07058  -0.00036  -0.00028  -0.00031  -0.00059   2.06999
   R13        2.82681   0.00212   0.00171  -0.00129   0.00036   2.82717
   R14        2.87218  -0.00071   0.00089  -0.00219  -0.00127   2.87091
   R15        2.08703   0.00185  -0.00201   0.00797   0.00596   2.09299
   R16        2.07129  -0.00124  -0.00087  -0.00118  -0.00205   2.06924
   R17        2.86953  -0.00080  -0.00358   0.00702   0.00354   2.87307
   R18        2.86995   0.00028   0.00135  -0.00333  -0.00200   2.86795
   R19        2.11358   0.00678  -0.00408   0.02332   0.01924   2.13282
   R20        2.06522  -0.00132  -0.00097  -0.00108  -0.00205   2.06317
   R21        2.86522   0.00448  -0.00212   0.01639   0.01431   2.87953
   R22        2.88766   0.00029   0.00021  -0.00054  -0.00038   2.88729
   R23        2.06642   0.00063   0.00012   0.00127   0.00138   2.06781
   R24        2.07634  -0.00031  -0.00059   0.00045  -0.00014   2.07619
   R25        2.88980  -0.00056  -0.00016  -0.00332  -0.00357   2.88622
   R26        2.06687   0.00041   0.00006   0.00089   0.00095   2.06781
   R27        2.07840   0.00006  -0.00063   0.00138   0.00076   2.07915
   R28        2.06900  -0.00013  -0.00024   0.00019  -0.00005   2.06895
   R29        2.06945   0.00037   0.00031   0.00026   0.00058   2.07003
   R30        2.86890   0.00095  -0.00249   0.00581   0.00285   2.87175
   R31        1.81962  -0.00263  -0.00055  -0.00279  -0.00334   1.81628
   R32        3.52533  -0.00376  -0.01576  -0.00679  -0.02255   3.50277
   R33        2.07727  -0.00254  -0.00496   0.00358  -0.00138   2.07589
   R34        2.15604  -0.01454  -0.01674   0.00127  -0.01548   2.14056
    A1        1.92446  -0.00119  -0.00387   0.01400   0.01010   1.93456
    A2        1.93080   0.00124   0.00051  -0.00205  -0.00145   1.92935
    A3        1.98102  -0.00105   0.00122  -0.02690  -0.02605   1.95497
    A4        1.84694  -0.00008  -0.00188   0.00697   0.00506   1.85200
    A5        1.89908   0.00190   0.00580   0.01400   0.02010   1.91918
    A6        1.87602  -0.00072  -0.00188  -0.00390  -0.00608   1.86994
    A7        1.91694   0.00057  -0.00163   0.01524   0.01321   1.93015
    A8        1.93116  -0.00049   0.00310  -0.00422  -0.00102   1.93014
    A9        1.91496   0.00003  -0.00081  -0.00608  -0.00681   1.90815
   A10        1.92714  -0.00007  -0.00133   0.00309   0.00173   1.92887
   A11        1.90279  -0.00001   0.00088  -0.00497  -0.00384   1.89895
   A12        1.87012  -0.00004  -0.00020  -0.00372  -0.00399   1.86613
   A13        1.93581   0.00023   0.00245   0.00578   0.00793   1.94374
   A14        1.93124  -0.00052  -0.00128  -0.00591  -0.00709   1.92416
   A15        1.93729   0.00035   0.00088   0.00156   0.00249   1.93978
   A16        1.92667   0.00041  -0.00098  -0.00410  -0.00502   1.92165
   A17        1.87416  -0.00057  -0.00032   0.00166   0.00145   1.87561
   A18        1.85634   0.00010  -0.00088   0.00099   0.00007   1.85640
   A19        1.94498  -0.00019  -0.00014  -0.00396  -0.00369   1.94129
   A20        1.91480   0.00016  -0.00159   0.01007   0.00846   1.92325
   A21        1.99324  -0.00196  -0.00205  -0.02403  -0.02648   1.96676
   A22        1.88502  -0.00047  -0.00001   0.00063   0.00045   1.88547
   A23        1.86909   0.00215   0.00617   0.00748   0.01360   1.88269
   A24        1.85148   0.00042  -0.00238   0.01145   0.00926   1.86074
   A25        1.94277  -0.00156  -0.00021  -0.01467  -0.01486   1.92791
   A26        1.95033   0.00028   0.00051   0.00371   0.00422   1.95455
   A27        1.97420   0.00117   0.00240  -0.00157   0.00090   1.97511
   A28        1.92269   0.00130  -0.00502   0.02402   0.01903   1.94172
   A29        1.80524  -0.00013   0.00311  -0.00521  -0.00214   1.80310
   A30        1.86187  -0.00104  -0.00092  -0.00571  -0.00668   1.85519
   A31        1.93959  -0.00329   0.00251  -0.02110  -0.01836   1.92123
   A32        1.95021   0.00129  -0.00100  -0.00324  -0.00459   1.94562
   A33        1.97377  -0.00077   0.00151  -0.01159  -0.01017   1.96360
   A34        1.95035  -0.00018  -0.00985   0.01822   0.00836   1.95870
   A35        1.75134   0.00527   0.00881   0.03878   0.04782   1.79916
   A36        1.88958  -0.00201  -0.00174  -0.01703  -0.01894   1.87064
   A37        1.93348   0.00047  -0.00059  -0.00250  -0.00317   1.93031
   A38        1.85401   0.00042   0.00305   0.00039   0.00348   1.85749
   A39        1.95989  -0.00089  -0.00257  -0.00081  -0.00338   1.95651
   A40        1.93023  -0.00042  -0.00055  -0.00109  -0.00163   1.92860
   A41        1.92669   0.00032   0.00098   0.00307   0.00411   1.93080
   A42        1.85683   0.00006  -0.00025   0.00093   0.00066   1.85750
   A43        1.93511  -0.00019  -0.00028  -0.00924  -0.00968   1.92543
   A44        1.85353  -0.00034   0.00304  -0.00247   0.00060   1.85413
   A45        1.96295   0.00073  -0.00298   0.00957   0.00663   1.96958
   A46        1.92366   0.00011   0.00036  -0.00074  -0.00033   1.92334
   A47        1.93027  -0.00030   0.00018   0.00139   0.00165   1.93193
   A48        1.85499  -0.00001  -0.00018   0.00170   0.00147   1.85646
   A49        1.92267  -0.00042   0.00103  -0.00911  -0.00827   1.91439
   A50        1.92672  -0.00061   0.00079  -0.00057   0.00030   1.92702
   A51        1.89581   0.00088   0.00004   0.00123   0.00125   1.89706
   A52        1.92836   0.00037   0.00095   0.00200   0.00304   1.93140
   A53        1.89730  -0.00060  -0.00034  -0.00599  -0.00631   1.89099
   A54        1.89217   0.00041  -0.00259   0.01269   0.01007   1.90224
   A55        1.92452   0.00171   0.00222   0.01516   0.01735   1.94187
   A56        1.98433  -0.00082   0.00195  -0.02676  -0.02444   1.95989
   A57        1.92285   0.00096   0.00421  -0.00950  -0.00595   1.91690
   A58        1.90417  -0.00142  -0.00555   0.00067  -0.00501   1.89915
   A59        1.83734  -0.00109  -0.00013   0.00571   0.00607   1.84341
   A60        1.88444   0.00060  -0.00317   0.01725   0.01408   1.89852
   A61        1.81915   0.00185  -0.00771   0.02372   0.01602   1.83517
   A62        1.97568   0.00027  -0.00351  -0.01068  -0.01539   1.96029
   A63        1.93447  -0.00014   0.00602  -0.02331  -0.01679   1.91768
   A64        2.01120   0.00391  -0.01019   0.05597   0.04595   2.05715
   A65        1.83496   0.00151   0.00295   0.00734   0.01012   1.84508
   A66        1.75958  -0.00414   0.00436  -0.00329   0.00194   1.76152
   A67        1.93394  -0.00189   0.00094  -0.02847  -0.02752   1.90642
   A68        2.53615  -0.01430  -0.02422   0.00860  -0.01561   2.52054
    D1       -1.21742  -0.00016  -0.00310  -0.00935  -0.01227  -1.22970
    D2        0.91457  -0.00020  -0.00383   0.00198  -0.00179   0.91279
    D3        2.97443  -0.00052  -0.00268  -0.00890  -0.01145   2.96299
    D4        3.02875  -0.00009   0.00119  -0.02516  -0.02380   3.00495
    D5       -1.12244  -0.00012   0.00046  -0.01384  -0.01332  -1.13575
    D6        0.93742  -0.00045   0.00161  -0.02472  -0.02298   0.91445
    D7        0.91829   0.00068   0.00241   0.00020   0.00266   0.92096
    D8        3.05029   0.00064   0.00168   0.01153   0.01315   3.06344
    D9       -1.17303   0.00031   0.00283   0.00065   0.00349  -1.16955
   D10       -0.90310  -0.00090  -0.00452  -0.04771  -0.05158  -0.95468
   D11        1.15366   0.00110   0.00104  -0.06137  -0.05987   1.09380
   D12       -2.91581   0.00160  -0.00099  -0.07470  -0.07509  -2.99090
   D13        1.24661  -0.00175  -0.00430  -0.03784  -0.04198   1.20463
   D14       -2.97981   0.00025   0.00126  -0.05150  -0.05027  -3.03009
   D15       -0.76610   0.00074  -0.00076  -0.06482  -0.06549  -0.83160
   D16       -3.04409  -0.00127  -0.00460  -0.02473  -0.02915  -3.07323
   D17       -0.98733   0.00073   0.00096  -0.03839  -0.03744  -1.02476
   D18        1.22638   0.00123  -0.00107  -0.05171  -0.05266   1.17373
   D19       -0.94160  -0.00080   0.00267   0.01392   0.01666  -0.92494
   D20        1.20277  -0.00047   0.00221   0.00857   0.01078   1.21355
   D21       -3.02360  -0.00046   0.00086   0.00703   0.00794  -3.01567
   D22       -3.07598  -0.00051   0.00074   0.00699   0.00782  -3.06816
   D23       -0.93162  -0.00019   0.00028   0.00164   0.00194  -0.92967
   D24        1.12520  -0.00017  -0.00107   0.00011  -0.00090   1.12430
   D25        1.15713  -0.00042   0.00123   0.01268   0.01395   1.17108
   D26       -2.98169  -0.00009   0.00077   0.00733   0.00807  -2.97362
   D27       -0.92488  -0.00008  -0.00058   0.00580   0.00523  -0.91965
   D28        3.11351   0.00033   0.00032  -0.01711  -0.01672   3.09678
   D29       -1.08290  -0.00028  -0.00081  -0.01225  -0.01297  -1.09587
   D30        0.99271  -0.00092  -0.00622  -0.00625  -0.01263   0.98008
   D31        0.96650   0.00054   0.00096  -0.01071  -0.00964   0.95685
   D32        3.05328  -0.00006  -0.00017  -0.00585  -0.00589   3.04739
   D33       -1.15429  -0.00070  -0.00558   0.00015  -0.00556  -1.15985
   D34       -1.05016   0.00053   0.00269  -0.01066  -0.00790  -1.05807
   D35        1.03662  -0.00007   0.00156  -0.00580  -0.00415   1.03247
   D36        3.11223  -0.00071  -0.00385   0.00019  -0.00382   3.10841
   D37       -2.96055  -0.00004  -0.00152  -0.05566  -0.05687  -3.01743
   D38        1.17786   0.00112   0.00266  -0.04873  -0.04565   1.13220
   D39       -0.93996   0.00020   0.00224  -0.04540  -0.04276  -0.98272
   D40        1.16051  -0.00008  -0.00460  -0.04001  -0.04447   1.11604
   D41       -0.98427   0.00107  -0.00042  -0.03307  -0.03325  -1.01752
   D42       -3.10209   0.00016  -0.00084  -0.02975  -0.03035  -3.13244
   D43       -0.84944  -0.00073  -0.00629  -0.04963  -0.05597  -0.90541
   D44       -2.99421   0.00042  -0.00211  -0.04270  -0.04476  -3.03897
   D45        1.17115  -0.00049  -0.00253  -0.03937  -0.04186   1.12929
   D46        1.03944  -0.00031   0.00359  -0.01597  -0.01236   1.02708
   D47       -1.05757  -0.00032   0.00272  -0.01350  -0.01074  -1.06831
   D48       -3.08054  -0.00019   0.00258  -0.01442  -0.01183  -3.09238
   D49       -3.08586   0.00044  -0.00270   0.00722   0.00448  -3.08138
   D50        1.10031   0.00043  -0.00357   0.00969   0.00611   1.10642
   D51       -0.92266   0.00057  -0.00372   0.00876   0.00501  -0.91765
   D52       -0.98432   0.00014  -0.00180   0.00137  -0.00048  -0.98480
   D53       -3.08134   0.00012  -0.00266   0.00384   0.00115  -3.08019
   D54        1.17888   0.00026  -0.00281   0.00291   0.00005   1.17893
   D55       -1.23597   0.00045   0.00636   0.01279   0.01891  -1.21705
   D56        0.95503  -0.00041   0.00645  -0.01026  -0.00377   0.95125
   D57        2.97365  -0.00094   0.00025   0.01296   0.01332   2.98697
   D58        2.94330   0.00180   0.00325   0.03468   0.03772   2.98101
   D59       -1.14890   0.00094   0.00333   0.01162   0.01503  -1.13386
   D60        0.86973   0.00041  -0.00287   0.03485   0.03212   0.90185
   D61        0.91525   0.00082   0.00789   0.01242   0.02009   0.93534
   D62        3.10624  -0.00003   0.00797  -0.01063  -0.00259   3.10365
   D63       -1.15832  -0.00057   0.00177   0.01259   0.01450  -1.14382
   D64       -0.96931  -0.00199  -0.01169   0.00223  -0.00944  -0.97875
   D65        1.12041  -0.00217  -0.00954  -0.00526  -0.01477   1.10564
   D66       -3.14071  -0.00200  -0.00953   0.00031  -0.00913   3.13335
   D67        3.12223  -0.00020   0.00004  -0.00314  -0.00313   3.11910
   D68       -1.07123  -0.00038   0.00219  -0.01063  -0.00847  -1.07970
   D69        0.95084  -0.00021   0.00220  -0.00506  -0.00283   0.94801
   D70        0.98484   0.00205   0.00197   0.03036   0.03225   1.01708
   D71        3.07455   0.00187   0.00412   0.02287   0.02691   3.10147
   D72       -1.18656   0.00204   0.00413   0.02845   0.03256  -1.15401
   D73        1.20119   0.00003  -0.00617  -0.00385  -0.00959   1.19160
   D74       -0.95471  -0.00054  -0.00621  -0.00518  -0.01130  -0.96601
   D75       -2.94288   0.00115  -0.00182  -0.02124  -0.02326  -2.96615
   D76       -3.01490  -0.00109   0.00302  -0.01102  -0.00772  -3.02262
   D77        1.11238  -0.00166   0.00298  -0.01235  -0.00943   1.10295
   D78       -0.87579   0.00003   0.00738  -0.02842  -0.02139  -0.89718
   D79       -0.96966   0.00040  -0.00463   0.02098   0.01657  -0.95308
   D80       -3.12556  -0.00017  -0.00467   0.01965   0.01487  -3.11069
   D81        1.16946   0.00152  -0.00028   0.00358   0.00290   1.17236
   D82        0.96842  -0.00019  -0.00637   0.02505   0.01863   0.98706
   D83        3.10285  -0.00042  -0.00392   0.02108   0.01712   3.11997
   D84       -1.10789   0.00026  -0.00659   0.03695   0.03036  -1.07753
   D85        3.01933   0.00037  -0.00331   0.02330   0.01995   3.03928
   D86       -1.12943   0.00014  -0.00086   0.01932   0.01844  -1.11099
   D87        0.94302   0.00082  -0.00353   0.03520   0.03168   0.97470
   D88       -1.21366   0.00038  -0.00334   0.02567   0.02230  -1.19136
   D89        0.92077   0.00015  -0.00090   0.02170   0.02079   0.94155
   D90        2.99321   0.00083  -0.00357   0.03757   0.03403   3.02724
   D91       -0.96929  -0.00146   0.00590  -0.04188  -0.03597  -1.00526
   D92       -3.10275  -0.00065   0.00355  -0.03638  -0.03281  -3.13556
   D93        1.10610  -0.00100   0.00635  -0.04939  -0.04302   1.06308
   D94       -3.01654  -0.00099   0.00209  -0.03274  -0.03064  -3.04718
   D95        1.13319  -0.00019  -0.00027  -0.02723  -0.02748   1.10571
   D96       -0.94114  -0.00054   0.00254  -0.04024  -0.03769  -0.97883
   D97        1.22056  -0.00087   0.00198  -0.03522  -0.03325   1.18730
   D98       -0.91290  -0.00006  -0.00038  -0.02972  -0.03010  -0.94300
   D99       -2.98723  -0.00041   0.00243  -0.04273  -0.04031  -3.02754
   D100       0.88070   0.00167   0.00291   0.08446   0.08754   0.96824
   D101      -1.23323   0.00069  -0.00443   0.11440   0.11024  -1.12299
   D102       3.03874   0.00385  -0.00832   0.14422   0.13610  -3.10835
   D103       2.95539   0.00357   0.00771   0.10077   0.10849   3.06388
   D104       0.84146   0.00258   0.00038   0.13071   0.13119   0.97265
   D105      -1.16975   0.00575  -0.00351   0.16053   0.15705  -1.01271
   D106      -1.29564   0.00167  -0.00011   0.11243   0.11248  -1.18316
   D107       2.87362   0.00068  -0.00744   0.14237   0.13518   3.00880
   D108       0.86240   0.00385  -0.01133   0.17219   0.16103   1.02343
   D109      -3.09967  -0.00029   0.02759  -0.16303  -0.13544   3.04808
   D110       2.38572  -0.00032   0.02695   0.04148   0.06839   2.45411
   D111       0.25233   0.00012   0.03353   0.02749   0.06110   0.31343
   D112      -1.68349   0.00107   0.02768   0.03076   0.05839  -1.62511
         Item               Value     Threshold  Converged?
 Maximum Force            0.014544     0.000450     NO 
 RMS     Force            0.001966     0.000300     NO 
 Maximum Displacement     0.921789     0.001800     NO 
 RMS     Displacement     0.108503     0.001200     NO 
 Predicted change in Energy=-3.399750D-03
 GradGradGradGradGradGradGradGradGradGradGradGradGradGradGradGradGradGrad

                          Input orientation:                          
 ---------------------------------------------------------------------
 Center     Atomic      Atomic             Coordinates (Angstroms)
 Number     Number       Type             X           Y           Z
 ---------------------------------------------------------------------
      1          6           0       -2.380662    0.904677    0.333246
      2          6           0       -3.042156   -0.441761    0.037930
      3          6           0       -2.039511   -1.583988    0.214071
      4          6           0       -0.773507   -1.341620   -0.598367
      5          1           0       -3.912186   -0.592554    0.683163
      6          1           0       -2.169716    1.008975    1.403180
      7          1           0       -3.053516    1.728005    0.074714
      8          1           0       -1.789124   -1.708627    1.273093
      9          1           0       -2.464580   -2.536878   -0.116521
     10          1           0       -0.042589   -2.134109   -0.436134
     11          1           0       -1.010119   -1.312314   -1.667498
     12          1           0       -3.407280   -0.447936   -0.997471
     13          6           0        1.037551    0.252020   -1.214580
     14          6           0        0.397585    0.004798    1.163858
     15          6           0        2.227577   -0.668531   -1.003732
     16          1           0        1.309331    1.297917   -0.971823
     17          1           0        0.632261    0.172402   -2.228687
     18          6           0        1.565408   -0.937784    1.389682
     19          1           0        0.735121    1.075246    1.282336
     20          1           0       -0.443639   -0.237569    1.816231
     21          6           0        2.713933   -0.595586    0.442841
     22          1           0        3.009138   -0.325699   -1.688556
     23          1           0        2.002024   -1.706541   -1.284353
     24          1           0        1.877144   -0.795138    2.428832
     25          1           0        1.284311   -1.997101    1.292940
     26          1           0        3.557441   -1.276358    0.596847
     27          1           0        3.039915    0.428988    0.652396
     28          7           0       -0.117623   -0.037805   -0.269550
     29          8           0        1.293263    2.580058   -0.027062
     30          1           0        1.225281    3.525837    0.129975
     31          6           0       -1.104601    1.100445   -0.468638
     32          1           0       -1.335978    1.109247   -1.542474
     33          1           0       -0.454718    1.994184   -0.219690
 ---------------------------------------------------------------------
                    Distance matrix (angstroms):
                    1          2          3          4          5
     1  C    0.000000
     2  C    1.528948   0.000000
     3  C    2.514765   1.530035   0.000000
     4  C    2.914910   2.522179   1.523668   0.000000
     5  H    2.170186   1.093625   2.170231   3.471992   0.000000
     6  H    1.095507   2.174786   2.855590   3.388346   2.473767
     7  H    1.094277   2.170108   3.466544   3.882535   2.548042
     8  H    2.839470   2.168102   1.095333   2.160679   2.470027
     9  H    3.471834   2.178753   1.094520   2.126157   2.552539
    10  H    3.910595   3.476519   2.170966   1.090229   4.313120
    11  H    3.285790   2.792047   2.161888   1.095393   3.803375
    12  H    2.157386   1.097911   2.151567   2.809754   1.760788
    13  C    3.808662   4.323671   3.857497   2.489848   5.367927
    14  C    3.036174   3.646772   3.060355   2.507935   4.377445
    15  C    5.049590   5.376483   4.530910   3.102237   6.367737
    16  H    3.933687   4.793905   4.574545   3.383023   5.794575
    17  H    4.022118   4.360744   4.023722   2.631803   5.451241
    18  C    4.481315   4.827309   3.846436   3.096117   5.533750
    19  H    3.261590   4.256486   3.988897   3.413832   4.973734
    20  H    2.693701   3.155366   2.631837   2.675448   3.666153
    21  C    5.312033   5.772363   4.860504   3.715228   6.630477
    22  H    5.886548   6.293837   5.540048   4.065589   7.321270
    23  H    5.351917   5.365804   4.312110   2.882241   6.331664
    24  H    5.040810   5.480949   4.568111   4.060607   6.050186
    25  H    4.772143   4.765757   3.518865   2.870768   5.417395
    26  H    6.331466   6.675599   5.618454   4.493318   7.501358
    27  H    5.450760   6.174735   5.481311   4.386531   7.026821
    28  N    2.524477   2.968269   2.513608   1.496075   3.951471
    29  O    4.053942   5.285023   5.338989   4.469618   6.137311
    30  H    4.462581   5.827635   6.064343   5.312041   6.607627
    31  C    1.519761   2.527672   2.923410   2.467820   3.474971
    32  H    2.156743   2.795415   3.291493   2.685974   3.806105
    33  H    2.280794   3.563009   3.937389   3.372331   4.411399
                    6          7          8          9         10
     6  H    0.000000
     7  H    1.750123   0.000000
     8  H    2.747205   3.852953   0.000000
     9  H    3.869045   4.309599   1.753074   0.000000
    10  H    4.217431   4.923675   2.480499   2.475967   0.000000
    11  H    4.020214   4.056392   3.067734   2.453679   1.768536
    12  H    3.068759   2.451418   3.059940   2.455287   3.805184
    13  C    4.208588   4.536259   4.245321   4.609622   2.732453
    14  C    2.767071   4.008214   2.780189   4.036270   2.707148
    15  C    5.286155   5.898845   4.732823   5.127787   2.761112
    16  H    4.222309   4.507178   4.866146   5.447899   3.727393
    17  H    4.662766   4.616331   4.654443   4.625134   2.998110
    18  C    4.212031   5.492725   3.443933   4.589831   2.711171
    19  H    2.908105   4.029667   3.757905   5.024175   3.722625
    20  H    2.168831   3.702408   2.066238   3.620297   2.971675
    21  C    5.229426   6.228809   4.712292   5.558641   3.276898
    22  H    6.177436   6.639473   5.805788   6.109189   3.761908
    23  H    5.656879   6.261123   4.573110   4.690825   2.254492
    24  H    4.547952   6.018267   3.951166   5.325697   3.699493
    25  H    4.580278   5.846130   3.087007   4.041302   2.183833
    26  H    6.218782   7.280356   5.406470   6.193750   3.842265
    27  H    5.295311   6.257081   5.317356   6.299767   4.154058
    28  N    2.846904   3.443265   2.822288   3.431763   2.104251
    29  O    4.062772   4.430670   5.439148   6.349206   4.916830
    30  H    4.413803   4.641483   6.147599   7.101574   5.827776
    31  C    2.155584   2.118333   3.375364   3.899185   3.404595
    32  H    3.063013   2.438872   4.009136   4.074470   3.662813
    33  H    2.558430   2.628931   4.209495   4.957894   4.154456
                   11         12         13         14         15
    11  H    0.000000
    12  H    2.634856   0.000000
    13  C    2.616340   4.504842   0.000000
    14  C    3.425346   4.399240   2.475408   0.000000
    15  C    3.367153   5.639177   1.519221   2.915594   0.000000
    16  H    3.560495   5.029422   1.107563   2.657926   2.170510
    17  H    2.284016   4.268326   1.094994   3.404780   2.180072
    18  C    4.014967   5.537695   2.911434   1.517652   2.497878
    19  H    4.177060   4.967604   2.646461   1.128640   3.239490
    20  H    3.689491   4.091985   3.408730   1.091783   3.908109
    21  C    4.340022   6.290115   2.505142   2.499158   1.527886
    22  H    4.138633   6.454686   2.108451   3.881456   1.094237
    23  H    3.061898   5.561201   2.184271   3.390670   1.098675
    24  H    5.038222   6.307554   3.882771   2.104555   3.452728
    25  H    3.807563   5.445816   3.377439   2.193295   2.815945
    26  H    5.098153   7.192738   3.459343   3.456523   2.167913
    27  H    4.981649   6.712480   2.743425   2.724599   2.146440
    28  N    2.091694   3.394101   1.520364   1.523783   2.537085
    29  O    4.811150   5.674993   2.625900   2.975314   3.518546
    30  H    5.624557   6.206661   3.544143   3.761876   4.458993
    31  C    2.695849   2.824797   2.421791   2.474278   3.810382
    32  H    2.446584   2.648045   2.544797   3.398423   4.018664
    33  H    3.652062   3.909798   2.500362   2.568713   3.859985
                   16         17         18         19         20
    16  H    0.000000
    17  H    1.817943   0.000000
    18  C    3.261999   3.898187   0.000000
    19  H    2.336778   3.626705   2.180181   0.000000
    20  H    3.633712   4.205591   2.169911   1.843367   0.000000
    21  C    2.749461   3.472783   1.527324   2.722522   3.461883
    22  H    2.457475   2.487848   3.454642   3.994997   4.920667
    23  H    3.099076   2.509669   2.816395   3.991400   4.213403
    24  H    4.033329   4.917148   1.094240   2.473259   2.464183
    25  H    3.998365   4.187333   1.100239   3.121064   2.521030
    26  H    3.760534   4.317316   2.170580   3.737035   4.309828
    27  H    2.527459   3.763412   2.141455   2.475187   3.732822
    28  N    2.076906   2.108252   2.528953   2.091508   2.120536
    29  O    1.592708   3.328797   3.802162   2.071353   3.788612
    30  H    2.486895   4.142522   4.650426   2.752015   4.448818
    31  C    2.473714   2.641160   3.838838   2.539906   2.729062
    32  H    2.712729   2.285286   4.604987   3.502878   3.727074
    33  H    2.040187   2.921727   3.907355   2.125146   3.020897
                   21         22         23         24         25
    21  C    0.000000
    22  H    2.168602   0.000000
    23  H    2.173530   1.756241   0.000000
    24  H    2.164301   4.295889   3.825440   0.000000
    25  H    2.175024   3.828567   2.691091   1.756820   0.000000
    26  H    1.094840   2.535242   2.478567   2.532023   2.484177
    27  H    1.095413   2.459788   3.064099   2.450764   3.062409
    28  N    2.972596   3.445735   2.882257   3.440046   2.871521
    29  O    3.510531   3.761412   4.523058   4.214769   4.763703
    30  H    4.393187   4.617741   5.475530   4.937661   5.644361
    31  C    4.276507   4.521608   4.265639   4.569395   4.290087
    32  H    4.821794   4.578257   4.374647   5.451798   4.955287
    33  H    4.145625   4.420150   4.567763   4.498063   4.608972
                   26         27         28         29         30
    26  H    0.000000
    27  H    1.783010   0.000000
    28  N    3.973758   3.322337   0.000000
    29  O    4.515276   2.852991   2.983723   0.000000
    30  H    5.358919   3.627160   3.829172   0.961135   0.000000
    31  C    5.340327   4.345640   1.519663   2.852017   3.416024
    32  H    5.849218   4.942534   2.102487   3.372338   3.898338
    33  H    5.240287   3.927192   2.060364   1.853589   2.300136
                   31         32         33
    31  C    0.000000
    32  H    1.098515   0.000000
    33  H    1.132737   1.819200   0.000000
 Stoichiometry    C10H21NO
 Framework group  C1[X(C10H21NO)]
 Deg. of freedom    93
 Full point group                 C1      NOp   1
 Largest Abelian subgroup         C1      NOp   1
 Largest concise Abelian subgroup C1      NOp   1
                         Standard orientation:                         
 ---------------------------------------------------------------------
 Center     Atomic      Atomic             Coordinates (Angstroms)
 Number     Number       Type             X           Y           Z
 ---------------------------------------------------------------------
      1          6           0       -2.298083    1.074825    0.433197
      2          6           0       -3.063054   -0.177446    0.003876
      3          6           0       -2.155142   -1.407774    0.058615
      4          6           0       -0.870108   -1.184933   -0.729163
      5          1           0       -3.945316   -0.323847    0.633319
      6          1           0       -2.084515    1.051963    1.507442
      7          1           0       -2.902197    1.971160    0.262690
      8          1           0       -1.920393   -1.659660    1.098423
      9          1           0       -2.653012   -2.284999   -0.366326
     10          1           0       -0.205215   -2.045447   -0.651494
     11          1           0       -1.098652   -1.027635   -1.788838
     12          1           0       -3.422678   -0.048567   -1.025429
     13          6           0        1.064674    0.314372   -1.185287
     14          6           0        0.395997   -0.123335    1.157560
     15          6           0        2.176818   -0.714598   -1.073980
     16          1           0        1.417538    1.304996   -0.837658
     17          1           0        0.659078    0.371440   -2.200789
     18          6           0        1.484189   -1.173916    1.281585
     19          1           0        0.816939    0.899128    1.383847
     20          1           0       -0.464857   -0.363559    1.784627
     21          6           0        2.660674   -0.828992    0.370746
     22          1           0        2.986331   -0.366692   -1.722830
     23          1           0        1.870837   -1.697201   -1.458627
     24          1           0        1.801418   -1.163616    2.328781
     25          1           0        1.120290   -2.192052    1.077862
     26          1           0        3.446713   -1.586840    0.451276
     27          1           0        3.066031    0.139579    0.682974
     28          7           0       -0.114271    0.022093   -0.270863
     29          8           0        1.498956    2.480902    0.233479
     30          1           0        1.505585    3.408035    0.486775
     31          6           0       -1.006775    1.249579   -0.348889
     32          1           0       -1.231706    1.386611   -1.415362
     33          1           0       -0.289121    2.058639   -0.012008
 ---------------------------------------------------------------------
 Rotational constants (GHZ):      1.3670529      0.7373074      0.6116467
 Standard basis: 6-31G(d,p) (6D, 7F)
 There are   285 symmetry adapted cartesian basis functions of A   symmetry.
 There are   285 symmetry adapted basis functions of A   symmetry.
   285 basis functions,   483 primitive gaussians,   285 cartesian basis functions
    48 alpha electrons       48 beta electrons
       nuclear repulsion energy       832.6675945090 Hartrees.
 NAtoms=   33 NActive=   33 NUniq=   33 SFac= 1.00D+00 NAtFMM=   60 NAOKFM=F Big=F
 Integral buffers will be    131072 words long.
 Raffenetti 2 integral format.
 Two-electron integral symmetry is turned on.
 Nuclear repulsion after empirical dispersion term =      832.6356319006 Hartrees.
 One-electron integrals computed using PRISM.
 NBasis=   285 RedAO= T EigKep=  3.25D-03  NBF=   285
 NBsUse=   285 1.00D-06 EigRej= -1.00D+00 NBFU=   285
 Initial guess from the checkpoint file:  "asu-oh-opt-wb97xd.chk"
 B after Tr=     0.000000    0.000000    0.000000
         Rot=    0.998152   -0.059908    0.008428    0.005683 Ang=  -6.97 deg.
 ExpMin= 1.61D-01 ExpMax= 5.48D+03 ExpMxC= 8.25D+02 IAcc=1 IRadAn=         1 AccDes= 0.00D+00
 Harris functional with IExCor= 4639 and IRadAn=       1 diagonalized for initial guess.
 HarFok:  IExCor= 4639 AccDes= 0.00D+00 IRadAn=         1 IDoV= 1 UseB2=F ITyADJ=14
 ICtDFT=  3500011 ScaDFX=  1.000000  1.000000  1.000000  1.000000
 FoFCou: FMM=F IPFlag=           0 FMFlag=      100000 FMFlg1=           0
         NFxFlg=           0 DoJE=T BraDBF=F KetDBF=T FulRan=T
         wScrn=  0.000000 ICntrl=     500 IOpCl=  0 I1Cent=   200000004 NGrid=           0
         NMat0=    1 NMatS0=      1 NMatT0=    0 NMatD0=    1 NMtDS0=    0 NMtDT0=    0
 Petite list used in FoFCou.
 Requested convergence on RMS density matrix=1.00D-08 within 128 cycles.
 Requested convergence on MAX density matrix=1.00D-06.
 Requested convergence on             energy=1.00D-06.
 No special actions if energy rises.
 Integral accuracy reduced to 1.0D-05 until final iterations.
 Initial convergence to 1.0D-05 achieved.  Increase integral accuracy.
 SCF Done:  E(RwB97XD) =  -523.491578971     A.U. after   14 cycles
            NFock= 14  Conv=0.51D-08     -V/T= 2.0094
 Calling FoFJK, ICntrl=      2127 FMM=F ISym2X=0 I1Cent= 0 IOpClX= 0 NMat=1 NMatS=1 NMatT=0.
 ***** Axes restored to original set *****
 -------------------------------------------------------------------
 Center     Atomic                   Forces (Hartrees/Bohr)
 Number     Number              X              Y              Z
 -------------------------------------------------------------------
      1        6           0.001909557    0.002653061   -0.000149984
      2        6          -0.000138875   -0.000612794    0.000085215
      3        6          -0.001162419   -0.001061957   -0.000339570
      4        6           0.000768614   -0.001219860    0.002314898
      5        1          -0.000217875   -0.000751485    0.000046323
      6        1          -0.001364295   -0.000473470    0.000225239
      7        1          -0.000055320   -0.000108513    0.000265403
      8        1          -0.000442898   -0.000695957   -0.000229592
      9        1          -0.000563848    0.000251269    0.000112254
     10        1          -0.000463756   -0.000839318   -0.000823243
     11        1           0.000723939    0.000932037    0.000688573
     12        1          -0.000022661    0.000502979    0.000059145
     13        6           0.000639542   -0.010907913   -0.003899539
     14        6           0.001242254    0.012796905   -0.002541464
     15        6          -0.001765440   -0.001061115   -0.000518634
     16        1           0.001856708    0.009005592   -0.002871509
     17        1          -0.000934087   -0.001102124    0.000709282
     18        6           0.002808494   -0.000110203    0.001254564
     19        1          -0.004498323   -0.010795039   -0.004487564
     20        1           0.002227440    0.002327895    0.000247268
     21        6           0.001110072   -0.001022577   -0.000814959
     22        1           0.000020801   -0.000125086    0.000120077
     23        1           0.000839442   -0.001132649    0.000507369
     24        1           0.000109707   -0.000822963    0.000654304
     25        1          -0.001008567    0.001593271   -0.000048584
     26        1           0.000060302    0.000667390    0.000610372
     27        1          -0.000131524    0.000414203   -0.001141174
     28        7          -0.001641218   -0.000340847   -0.001662232
     29        8          -0.003869972    0.002349384    0.011974029
     30        1           0.001846369   -0.000882597   -0.000990828
     31        6           0.005784896    0.004626369    0.001190100
     32        1           0.001261414   -0.000946973    0.001408492
     33        1          -0.004928472   -0.003106914   -0.001954035
 -------------------------------------------------------------------
 Cartesian Forces:  Max     0.012796905 RMS     0.003010492

 GradGradGradGradGradGradGradGradGradGradGradGradGradGradGradGradGradGrad
 Berny optimization.
 Using GEDIIS/GDIIS optimizer.
 FormGI is forming the generalized inverse of G from B-inverse, IUseBI=4.
 Internal  Forces:  Max     0.013563712 RMS     0.002860080
 Search for a local minimum.
 Step number   4 out of a maximum of  198
 All quantities printed in internal units (Hartrees-Bohrs-Radians)
 Mixed Optimization -- RFO/linear search
 Update second derivatives using D2CorX and points    2    4    3
 DE=  2.80D-03 DEPred=-3.40D-03 R=-8.25D-01
 Trust test=-8.25D-01 RLast= 5.15D-01 DXMaxT set to 4.24D-01
 ITU= -1  1  1  0
 Use linear search instead of GDIIS.
 Energy rises -- skip Quadratic/GDIIS search.
 Quartic linear search produced a step of -0.65997.
 Iteration  1 RMS(Cart)=  0.07148595 RMS(Int)=  0.00149692
 Iteration  2 RMS(Cart)=  0.00276787 RMS(Int)=  0.00004344
 Iteration  3 RMS(Cart)=  0.00000502 RMS(Int)=  0.00004329
 Iteration  4 RMS(Cart)=  0.00000000 RMS(Int)=  0.00004329
 Variable       Old X    -DE/DX   Delta X   Delta X   Delta X     New X
                                 (Linear)    (Quad)   (Total)
    R1        2.88929   0.00203  -0.00332   0.00000  -0.00333   2.88596
    R2        2.07021  -0.00009  -0.00128   0.00000  -0.00128   2.06893
    R3        2.06788  -0.00011   0.00094   0.00000   0.00094   2.06883
    R4        2.87193   0.00002   0.00719   0.00000   0.00718   2.87912
    R5        2.89135   0.00055  -0.00539   0.00000  -0.00550   2.88585
    R6        2.06665   0.00031  -0.00081   0.00000  -0.00081   2.06584
    R7        2.07475  -0.00006   0.00014   0.00000   0.00014   2.07489
    R8        2.87931   0.00180  -0.00136   0.00000  -0.00135   2.87797
    R9        2.06988  -0.00024   0.00032   0.00000   0.00032   2.07020
   R10        2.06834  -0.00003   0.00009   0.00000   0.00009   2.06843
   R11        2.06023   0.00018  -0.00257   0.00000  -0.00257   2.05766
   R12        2.06999  -0.00081   0.00039   0.00000   0.00039   2.07038
   R13        2.82717   0.00130  -0.00024   0.00000  -0.00022   2.82695
   R14        2.87091   0.00110   0.00084   0.00000   0.00084   2.87175
   R15        2.09299   0.00833  -0.00393   0.00000  -0.00393   2.08906
   R16        2.06924  -0.00023   0.00135   0.00000   0.00135   2.07059
   R17        2.87307   0.00388  -0.00234   0.00000  -0.00236   2.87071
   R18        2.86795   0.00150   0.00132   0.00000   0.00133   2.86927
   R19        2.13282  -0.01205  -0.01270   0.00000  -0.01270   2.12012
   R20        2.06317  -0.00209   0.00136   0.00000   0.00136   2.06453
   R21        2.87953  -0.00507  -0.00945   0.00000  -0.00946   2.87008
   R22        2.88729  -0.00005   0.00025   0.00000   0.00026   2.88755
   R23        2.06781  -0.00010  -0.00091   0.00000  -0.00091   2.06690
   R24        2.07619   0.00076   0.00009   0.00000   0.00009   2.07629
   R25        2.88622   0.00096   0.00236   0.00000   0.00238   2.88860
   R26        2.06781   0.00055  -0.00062   0.00000  -0.00062   2.06719
   R27        2.07915  -0.00128  -0.00050   0.00000  -0.00050   2.07865
   R28        2.06895  -0.00029   0.00004   0.00000   0.00004   2.06898
   R29        2.07003   0.00014  -0.00038   0.00000  -0.00038   2.06965
   R30        2.87175   0.00015  -0.00188   0.00000  -0.00178   2.86997
   R31        1.81628  -0.00116   0.00220   0.00000   0.00220   1.81848
   R32        3.50277  -0.00032   0.01488   0.00000   0.01488   3.51766
   R33        2.07589  -0.00165   0.00091   0.00000   0.00091   2.07680
   R34        2.14056  -0.00332   0.01021   0.00000   0.01021   2.15078
    A1        1.93456  -0.00006  -0.00666   0.00000  -0.00665   1.92790
    A2        1.92935  -0.00001   0.00096   0.00000   0.00094   1.93029
    A3        1.95497  -0.00133   0.01719   0.00000   0.01729   1.97226
    A4        1.85200  -0.00036  -0.00334   0.00000  -0.00333   1.84867
    A5        1.91918   0.00116  -0.01326   0.00000  -0.01334   1.90584
    A6        1.86994   0.00069   0.00401   0.00000   0.00407   1.87402
    A7        1.93015   0.00124  -0.00872   0.00000  -0.00863   1.92152
    A8        1.93014   0.00009   0.00067   0.00000   0.00065   1.93078
    A9        1.90815  -0.00068   0.00450   0.00000   0.00448   1.91263
   A10        1.92887  -0.00058  -0.00114   0.00000  -0.00114   1.92774
   A11        1.89895  -0.00029   0.00253   0.00000   0.00248   1.90143
   A12        1.86613   0.00017   0.00263   0.00000   0.00265   1.86878
   A13        1.94374  -0.00075  -0.00523   0.00000  -0.00517   1.93857
   A14        1.92416   0.00006   0.00468   0.00000   0.00465   1.92881
   A15        1.93978   0.00005  -0.00164   0.00000  -0.00165   1.93813
   A16        1.92165   0.00062   0.00332   0.00000   0.00331   1.92496
   A17        1.87561   0.00036  -0.00096   0.00000  -0.00098   1.87463
   A18        1.85640  -0.00031  -0.00005   0.00000  -0.00004   1.85637
   A19        1.94129  -0.00052   0.00243   0.00000   0.00234   1.94364
   A20        1.92325   0.00006  -0.00558   0.00000  -0.00557   1.91768
   A21        1.96676   0.00127   0.01747   0.00000   0.01758   1.98434
   A22        1.88547   0.00003  -0.00030   0.00000  -0.00026   1.88521
   A23        1.88269   0.00102  -0.00898   0.00000  -0.00897   1.87372
   A24        1.86074  -0.00193  -0.00611   0.00000  -0.00615   1.85459
   A25        1.92791  -0.00051   0.00981   0.00000   0.00982   1.93772
   A26        1.95455   0.00122  -0.00279   0.00000  -0.00279   1.95176
   A27        1.97511  -0.00052  -0.00060   0.00000  -0.00060   1.97451
   A28        1.94172  -0.00105  -0.01256   0.00000  -0.01257   1.92915
   A29        1.80310   0.00302   0.00141   0.00000   0.00142   1.80452
   A30        1.85519  -0.00213   0.00441   0.00000   0.00441   1.85961
   A31        1.92123   0.00167   0.01212   0.00000   0.01211   1.93334
   A32        1.94562  -0.00088   0.00303   0.00000   0.00310   1.94873
   A33        1.96360   0.00105   0.00671   0.00000   0.00675   1.97035
   A34        1.95870  -0.00007  -0.00552   0.00000  -0.00552   1.95318
   A35        1.79916  -0.00382  -0.03156   0.00000  -0.03159   1.76757
   A36        1.87064   0.00190   0.01250   0.00000   0.01254   1.88317
   A37        1.93031  -0.00148   0.00209   0.00000   0.00212   1.93242
   A38        1.85749  -0.00007  -0.00229   0.00000  -0.00231   1.85518
   A39        1.95651   0.00182   0.00223   0.00000   0.00223   1.95874
   A40        1.92860   0.00005   0.00108   0.00000   0.00107   1.92968
   A41        1.93080  -0.00002  -0.00271   0.00000  -0.00273   1.92808
   A42        1.85750  -0.00026  -0.00044   0.00000  -0.00043   1.85706
   A43        1.92543   0.00127   0.00639   0.00000   0.00643   1.93187
   A44        1.85413   0.00028  -0.00040   0.00000  -0.00041   1.85373
   A45        1.96958  -0.00168  -0.00438   0.00000  -0.00439   1.96519
   A46        1.92334   0.00007   0.00022   0.00000   0.00021   1.92354
   A47        1.93193  -0.00002  -0.00109   0.00000  -0.00111   1.93082
   A48        1.85646   0.00007  -0.00097   0.00000  -0.00096   1.85550
   A49        1.91439  -0.00021   0.00546   0.00000   0.00551   1.91990
   A50        1.92702   0.00092  -0.00020   0.00000  -0.00021   1.92681
   A51        1.89706  -0.00111  -0.00083   0.00000  -0.00082   1.89624
   A52        1.93140  -0.00056  -0.00201   0.00000  -0.00203   1.92937
   A53        1.89099   0.00104   0.00417   0.00000   0.00416   1.89515
   A54        1.90224  -0.00008  -0.00665   0.00000  -0.00664   1.89560
   A55        1.94187  -0.00550  -0.01145   0.00000  -0.01144   1.93043
   A56        1.95989   0.00565   0.01613   0.00000   0.01604   1.97593
   A57        1.91690  -0.00016   0.00392   0.00000   0.00407   1.92097
   A58        1.89915   0.00016   0.00331   0.00000   0.00334   1.90250
   A59        1.84341   0.00505  -0.00401   0.00000  -0.00409   1.83932
   A60        1.89852  -0.00529  -0.00929   0.00000  -0.00928   1.88924
   A61        1.83517   0.00310  -0.01057   0.00000  -0.01057   1.82460
   A62        1.96029   0.00229   0.01016   0.00000   0.01043   1.97072
   A63        1.91768   0.00061   0.01108   0.00000   0.01096   1.92864
   A64        2.05715  -0.01068  -0.03033   0.00000  -0.03037   2.02678
   A65        1.84508  -0.00374  -0.00668   0.00000  -0.00664   1.83845
   A66        1.76152   0.00550  -0.00128   0.00000  -0.00143   1.76009
   A67        1.90642   0.00690   0.01816   0.00000   0.01816   1.92458
   A68        2.52054   0.01290   0.01030   0.00000   0.01030   2.53084
    D1       -1.22970  -0.00069   0.00810   0.00000   0.00805  -1.22164
    D2        0.91279  -0.00051   0.00118   0.00000   0.00116   0.91395
    D3        2.96299  -0.00066   0.00756   0.00000   0.00752   2.97051
    D4        3.00495  -0.00019   0.01571   0.00000   0.01567   3.02062
    D5       -1.13575  -0.00002   0.00879   0.00000   0.00878  -1.12697
    D6        0.91445  -0.00017   0.01517   0.00000   0.01514   0.92958
    D7        0.92096  -0.00018  -0.00176   0.00000  -0.00177   0.91918
    D8        3.06344  -0.00000  -0.00868   0.00000  -0.00866   3.05477
    D9       -1.16955  -0.00015  -0.00230   0.00000  -0.00231  -1.17185
   D10       -0.95468   0.00103   0.03404   0.00000   0.03389  -0.92078
   D11        1.09380  -0.00182   0.03951   0.00000   0.03941   1.13320
   D12       -2.99090  -0.00044   0.04956   0.00000   0.04945  -2.94145
   D13        1.20463   0.00086   0.02771   0.00000   0.02766   1.23229
   D14       -3.03009  -0.00199   0.03318   0.00000   0.03318  -2.99691
   D15       -0.83160  -0.00061   0.04322   0.00000   0.04322  -0.78838
   D16       -3.07323   0.00140   0.01924   0.00000   0.01919  -3.05405
   D17       -1.02476  -0.00145   0.02471   0.00000   0.02470  -1.00006
   D18        1.17373  -0.00007   0.03475   0.00000   0.03474   1.20847
   D19       -0.92494   0.00005  -0.01099   0.00000  -0.01102  -0.93596
   D20        1.21355   0.00037  -0.00711   0.00000  -0.00712   1.20643
   D21       -3.01567   0.00006  -0.00524   0.00000  -0.00525  -3.02092
   D22       -3.06816  -0.00052  -0.00516   0.00000  -0.00519  -3.07335
   D23       -0.92967  -0.00020  -0.00128   0.00000  -0.00129  -0.93096
   D24        1.12430  -0.00051   0.00059   0.00000   0.00058   1.12488
   D25        1.17108  -0.00022  -0.00921   0.00000  -0.00922   1.16186
   D26       -2.97362   0.00010  -0.00533   0.00000  -0.00532  -2.97894
   D27       -0.91965  -0.00021  -0.00345   0.00000  -0.00346  -0.92310
   D28        3.09678   0.00042   0.01104   0.00000   0.01102   3.10781
   D29       -1.09587   0.00016   0.00856   0.00000   0.00854  -1.08732
   D30        0.98008  -0.00142   0.00834   0.00000   0.00837   0.98845
   D31        0.95685   0.00042   0.00636   0.00000   0.00634   0.96320
   D32        3.04739   0.00016   0.00389   0.00000   0.00386   3.05125
   D33       -1.15985  -0.00143   0.00367   0.00000   0.00369  -1.15616
   D34       -1.05807   0.00027   0.00522   0.00000   0.00520  -1.05286
   D35        1.03247   0.00000   0.00274   0.00000   0.00272   1.03519
   D36        3.10841  -0.00158   0.00252   0.00000   0.00255   3.11097
   D37       -3.01743  -0.00025   0.03754   0.00000   0.03747  -2.97995
   D38        1.13220  -0.00050   0.03013   0.00000   0.03004   1.16225
   D39       -0.98272   0.00256   0.02822   0.00000   0.02814  -0.95458
   D40        1.11604  -0.00116   0.02935   0.00000   0.02932   1.14536
   D41       -1.01752  -0.00140   0.02194   0.00000   0.02189  -0.99563
   D42       -3.13244   0.00166   0.02003   0.00000   0.01998  -3.11246
   D43       -0.90541  -0.00072   0.03694   0.00000   0.03695  -0.86846
   D44       -3.03897  -0.00096   0.02954   0.00000   0.02952  -3.00945
   D45        1.12929   0.00210   0.02762   0.00000   0.02762   1.15691
   D46        1.02708   0.00066   0.00816   0.00000   0.00816   1.03524
   D47       -1.06831   0.00147   0.00709   0.00000   0.00708  -1.06123
   D48       -3.09238   0.00087   0.00781   0.00000   0.00781  -3.08457
   D49       -3.08138  -0.00020  -0.00296   0.00000  -0.00295  -3.08433
   D50        1.10642   0.00061  -0.00403   0.00000  -0.00403   1.10239
   D51       -0.91765   0.00001  -0.00331   0.00000  -0.00330  -0.92095
   D52       -0.98480  -0.00246   0.00031   0.00000   0.00033  -0.98447
   D53       -3.08019  -0.00165  -0.00076   0.00000  -0.00075  -3.08094
   D54        1.17893  -0.00225  -0.00003   0.00000  -0.00002   1.17891
   D55       -1.21705  -0.00204  -0.01248   0.00000  -0.01243  -1.22949
   D56        0.95125   0.00150   0.00249   0.00000   0.00248   0.95373
   D57        2.98697  -0.00193  -0.00879   0.00000  -0.00882   2.97815
   D58        2.98101  -0.00305  -0.02489   0.00000  -0.02484   2.95617
   D59       -1.13386   0.00050  -0.00992   0.00000  -0.00993  -1.14380
   D60        0.90185  -0.00294  -0.02120   0.00000  -0.02123   0.88062
   D61        0.93534  -0.00234  -0.01326   0.00000  -0.01321   0.92213
   D62        3.10365   0.00121   0.00171   0.00000   0.00170   3.10535
   D63       -1.14382  -0.00223  -0.00957   0.00000  -0.00960  -1.15342
   D64       -0.97875   0.00054   0.00623   0.00000   0.00622  -0.97252
   D65        1.10564   0.00148   0.00975   0.00000   0.00974   1.11538
   D66        3.13335   0.00084   0.00603   0.00000   0.00601   3.13936
   D67        3.11910   0.00003   0.00207   0.00000   0.00208   3.12118
   D68       -1.07970   0.00097   0.00559   0.00000   0.00559  -1.07411
   D69        0.94801   0.00033   0.00187   0.00000   0.00186   0.94987
   D70        1.01708  -0.00251  -0.02128   0.00000  -0.02127   0.99581
   D71        3.10147  -0.00158  -0.01776   0.00000  -0.01775   3.08372
   D72       -1.15401  -0.00222  -0.02149   0.00000  -0.02148  -1.17549
   D73        1.19160  -0.00120   0.00633   0.00000   0.00624   1.19784
   D74       -0.96601   0.00187   0.00746   0.00000   0.00744  -0.95857
   D75       -2.96615  -0.00138   0.01535   0.00000   0.01541  -2.95073
   D76       -3.02262  -0.00099   0.00509   0.00000   0.00502  -3.01760
   D77        1.10295   0.00208   0.00622   0.00000   0.00621   1.10917
   D78       -0.89718  -0.00117   0.01412   0.00000   0.01419  -0.88299
   D79       -0.95308  -0.00208  -0.01094   0.00000  -0.01099  -0.96407
   D80       -3.11069   0.00099  -0.00981   0.00000  -0.00979  -3.12048
   D81        1.17236  -0.00225  -0.00191   0.00000  -0.00182   1.17054
   D82        0.98706   0.00130  -0.01230   0.00000  -0.01228   0.97478
   D83        3.11997   0.00105  -0.01130   0.00000  -0.01129   3.10868
   D84       -1.07753   0.00081  -0.02004   0.00000  -0.02004  -1.09756
   D85        3.03928   0.00033  -0.01317   0.00000  -0.01315   3.02613
   D86       -1.11099   0.00009  -0.01217   0.00000  -0.01216  -1.12315
   D87        0.97470  -0.00015  -0.02091   0.00000  -0.02091   0.95379
   D88       -1.19136   0.00002  -0.01472   0.00000  -0.01471  -1.20607
   D89        0.94155  -0.00022  -0.01372   0.00000  -0.01372   0.92784
   D90        3.02724  -0.00046  -0.02246   0.00000  -0.02246   3.00478
   D91       -1.00526   0.00131   0.02374   0.00000   0.02373  -0.98153
   D92       -3.13556   0.00067   0.02165   0.00000   0.02165  -3.11391
   D93        1.06308   0.00046   0.02839   0.00000   0.02839   1.09147
   D94       -3.04718   0.00016   0.02022   0.00000   0.02022  -3.02696
   D95        1.10571  -0.00048   0.01814   0.00000   0.01813   1.12384
   D96       -0.97883  -0.00069   0.02488   0.00000   0.02487  -0.95396
   D97        1.18730   0.00005   0.02195   0.00000   0.02195   1.20925
   D98       -0.94300  -0.00059   0.01986   0.00000   0.01986  -0.92313
   D99       -3.02754  -0.00080   0.02660   0.00000   0.02661  -3.00093
   D100       0.96824  -0.00177  -0.05777   0.00000  -0.05782   0.91042
   D101      -1.12299  -0.00142  -0.07276   0.00000  -0.07282  -1.19581
   D102      -3.10835  -0.00986  -0.08982   0.00000  -0.08985   3.08499
   D103       3.06388  -0.00548  -0.07160   0.00000  -0.07161   2.99227
   D104       0.97265  -0.00513  -0.08658   0.00000  -0.08661   0.88604
   D105      -1.01271  -0.01356  -0.10365   0.00000  -0.10364  -1.11635
   D106      -1.18316  -0.00522  -0.07423   0.00000  -0.07427  -1.25743
   D107       3.00880  -0.00487  -0.08922   0.00000  -0.08928   2.91952
   D108       1.02343  -0.01331  -0.10628   0.00000  -0.10630   0.91713
   D109       3.04808  -0.00164   0.08938   0.00000   0.08938   3.13747
   D110       2.45411  -0.00653  -0.04514   0.00000  -0.04512   2.40899
   D111       0.31343  -0.00750  -0.04033   0.00000  -0.04035   0.27309
   D112      -1.62511  -0.00815  -0.03853   0.00000  -0.03853  -1.66363
         Item               Value     Threshold  Converged?
 Maximum Force            0.013564     0.000450     NO 
 RMS     Force            0.002860     0.000300     NO 
 Maximum Displacement     0.612665     0.001800     NO 
 RMS     Displacement     0.071695     0.001200     NO 
 Predicted change in Energy=-1.097294D-03
 GradGradGradGradGradGradGradGradGradGradGradGradGradGradGradGradGradGrad

                          Input orientation:                          
 ---------------------------------------------------------------------
 Center     Atomic      Atomic             Coordinates (Angstroms)
 Number     Number       Type             X           Y           Z
 ---------------------------------------------------------------------
      1          6           0       -2.399442    0.902395    0.282853
      2          6           0       -3.058501   -0.444910   -0.004720
      3          6           0       -2.060863   -1.577400    0.228302
      4          6           0       -0.780282   -1.350750   -0.564246
      5          1           0       -3.944474   -0.581569    0.620944
      6          1           0       -2.216256    1.017522    1.356090
      7          1           0       -3.065394    1.724674    0.001962
      8          1           0       -1.834645   -1.676152    1.295635
      9          1           0       -2.476541   -2.538951   -0.089045
     10          1           0       -0.052260   -2.138086   -0.375252
     11          1           0       -1.002314   -1.345004   -1.637095
     12          1           0       -3.394094   -0.474899   -1.049730
     13          6           0        1.018718    0.211647   -1.248106
     14          6           0        0.430200    0.041437    1.148093
     15          6           0        2.211047   -0.706724   -1.037575
     16          1           0        1.290821    1.265513   -1.054677
     17          1           0        0.592774    0.102707   -2.251740
     18          6           0        1.609079   -0.885337    1.386273
     19          1           0        0.752482    1.115088    1.194071
     20          1           0       -0.392101   -0.167184    1.836463
     21          6           0        2.734332   -0.593816    0.393607
     22          1           0        2.974760   -0.386800   -1.752200
     23          1           0        1.977959   -1.752694   -1.280089
     24          1           0        1.947499   -0.692473    2.408484
     25          1           0        1.325741   -1.947570    1.349867
     26          1           0        3.571721   -1.281791    0.549131
     27          1           0        3.087856    0.429738    0.557458
     28          7           0       -0.112838   -0.045214   -0.267636
     29          8           0        1.276396    2.569708    0.207585
     30          1           0        1.172996    3.494111    0.454183
     31          6           0       -1.090938    1.098394   -0.472559
     32          1           0       -1.273423    1.134212   -1.555707
     33          1           0       -0.454236    1.985078   -0.150424
 ---------------------------------------------------------------------
                    Distance matrix (angstroms):
                    1          2          3          4          5
     1  C    0.000000
     2  C    1.527183   0.000000
     3  C    2.503397   1.527126   0.000000
     4  C    2.901020   2.514736   1.522955   0.000000
     5  H    2.168774   1.093197   2.166526   3.465318   0.000000
     6  H    1.094828   2.167922   2.833668   3.370226   2.466631
     7  H    1.094776   2.169606   3.458903   3.873056   2.544540
     8  H    2.827301   2.169034   1.095503   2.162574   2.470769
     9  H    3.462241   2.175039   1.094568   2.124837   2.547598
    10  H    3.897035   3.470104   2.170975   1.088867   4.308651
    11  H    3.269399   2.775378   2.157369   1.095599   3.786539
    12  H    2.159178   1.097984   2.150902   2.799076   1.762229
    13  C    3.808514   4.312863   3.855423   2.478941   5.362445
    14  C    3.081682   3.706285   3.109991   2.517054   4.450146
    15  C    5.058596   5.376195   4.539795   3.096265   6.376267
    16  H    3.941938   4.790048   4.578425   3.372657   5.798942
    17  H    4.002126   4.322128   4.001894   2.616382   5.413610
    18  C    4.525678   4.890311   3.910029   3.119324   5.614264
    19  H    3.287884   4.288856   4.012120   3.394319   5.026780
    20  H    2.754473   3.252196   2.712869   2.704611   3.777374
    21  C    5.348508   5.808420   4.897821   3.720610   6.682685
    22  H    5.889440   6.281504   5.540525   4.054722   7.317482
    23  H    5.352936   5.357499   4.314865   2.877826   6.329350
    24  H    5.094881   5.562812   4.647930   4.087938   6.158161
    25  H    4.810178   4.828506   3.586645   2.907809   5.492946
    26  H    6.363674   6.705741   5.649452   4.492693   7.549082
    27  H    5.514458   6.233679   5.535906   4.403504   7.104959
    28  N    2.535657   2.984261   2.527519   1.495956   3.969721
    29  O    4.037002   5.284348   5.323179   4.493956   6.112193
    30  H    4.416860   5.799314   6.019060   5.322139   6.544270
    31  C    1.523563   2.544005   2.931183   2.470470   3.487218
    32  H    2.168399   2.843535   3.339999   2.720518   3.849185
    33  H    2.267985   3.564866   3.926313   3.377174   4.400505
                    6          7          8          9         10
     6  H    0.000000
     7  H    1.747787   0.000000
     8  H    2.721243   3.841088   0.000000
     9  H    3.847683   4.305059   1.753224   0.000000
    10  H    4.199795   4.913469   2.486391   2.473812   0.000000
    11  H    4.001793   4.045459   3.066487   2.448533   1.767436
    12  H    3.066365   2.460127   3.061965   2.454614   3.793279
    13  C    4.230405   4.531213   4.263342   4.596308   2.725823
    14  C    2.828381   4.045501   2.846297   4.078978   2.702530
    15  C    5.320119   5.901962   4.769830   5.121547   2.758628
    16  H    4.262967   4.505987   4.893454   5.440533   3.721554
    17  H    4.663043   4.592619   4.651943   4.590893   2.993064
    18  C    4.272584   5.529844   3.534521   4.647935   2.726243
    19  H    2.974756   4.045849   3.807172   5.042319   3.700476
    20  H    2.227517   3.753801   2.156481   3.698344   2.981883
    21  C    5.294441   6.258242   4.781281   5.582983   3.277348
    22  H    6.211299   6.634671   5.837988   6.092168   3.758436
    23  H    5.675824   6.258686   4.601757   4.677538   2.255892
    24  H    4.622605   6.063254   4.063332   5.405484   3.719948
    25  H    4.619259   5.880841   3.172483   4.108229   2.216127
    26  H    6.280024   7.306813   5.471889   6.210410   3.836790
    27  H    5.396009   6.312521   5.404692   6.339842   4.162210
    28  N    2.861863   3.452937   2.840492   3.440598   2.096512
    29  O    3.990860   4.428036   5.374919   6.345938   4.926291
    30  H    4.293478   4.615122   6.040328   7.071920   5.823302
    31  C    2.148683   2.125058   3.373087   3.911171   3.400459
    32  H    3.062859   2.446658   4.042681   4.134092   3.686821
    33  H    2.512063   2.628531   4.171477   4.955837   4.148808
                   11         12         13         14         15
    11  H    0.000000
    12  H    2.612029   0.000000
    13  C    2.580513   4.470303   0.000000
    14  C    3.425141   4.440975   2.473275   0.000000
    15  C    3.330543   5.609946   1.519663   2.916899   0.000000
    16  H    3.523135   4.997749   1.105481   2.662935   2.176425
    17  H    2.240081   4.203996   1.095709   3.404269   2.179032
    18  C    4.021372   5.579814   2.914078   1.518353   2.503859
    19  H    4.140878   4.975621   2.617502   1.121920   3.229033
    20  H    3.718229   4.175735   3.412988   1.092500   3.915045
    21  C    4.318629   6.297219   2.507453   2.506355   1.528023
    22  H    4.092496   6.408083   2.106739   3.881993   1.093754
    23  H    3.029141   5.526734   2.186276   3.392718   1.098725
    24  H    5.049149   6.367041   3.879525   2.104615   3.456151
    25  H    3.834693   5.495787   3.392041   2.190629   2.832550
    26  H    5.070047   7.192358   3.460959   3.461046   2.167895
    27  H    4.969433   6.739221   2.754806   2.750047   2.145803
    28  N    2.087113   3.400433   1.519117   1.518779   2.535911
    29  O    4.890842   5.715239   2.783143   2.827146   3.627533
    30  H    5.702846   6.234830   3.700832   3.599196   4.577106
    31  C    2.708172   2.848317   2.416286   2.461205   3.805364
    32  H    2.495324   2.709705   2.489911   3.377428   3.974800
    33  H    3.687822   3.937386   2.553342   2.499222   3.890574
                   16         17         18         19         20
    16  H    0.000000
    17  H    1.808963   0.000000
    18  C    3.268896   3.904388   0.000000
    19  H    2.317176   3.595002   2.184583   0.000000
    20  H    3.639167   4.213813   2.173278   1.834928   0.000000
    21  C    2.763757   3.474085   1.528583   2.736572   3.469644
    22  H    2.460148   2.482541   3.458849   3.984307   4.925696
    23  H    3.103633   2.511046   2.828051   3.980884   4.224207
    24  H    4.032173   4.917853   1.093910   2.483977   2.465130
    25  H    4.013346   4.208616   1.099975   3.119739   2.521414
    26  H    3.776699   4.316923   2.170241   3.756206   4.314099
    27  H    2.554767   3.771469   2.145492   2.515741   3.755299
    28  N    2.075499   2.111027   2.531052   2.057102   2.126053
    29  O    1.815058   3.549889   3.665695   1.834001   3.595512
    30  H    2.693917   4.377247   4.498724   2.526661   4.214891
    31  C    2.457553   2.644195   3.831519   2.485182   2.724270
    32  H    2.616031   2.243024   4.587226   3.415543   3.738606
    33  H    2.093005   3.009166   3.854606   2.005173   2.929815
                   21         22         23         24         25
    21  C    0.000000
    22  H    2.169135   0.000000
    23  H    2.171717   1.755610   0.000000
    24  H    2.165310   4.296509   3.838042   0.000000
    25  H    2.175135   3.844227   2.716622   1.755711   0.000000
    26  H    1.094859   2.540372   2.471410   2.538224   2.475654
    27  H    1.095212   2.452355   3.061284   2.446644   3.063422
    28  N    2.973984   3.442945   2.883051   3.438830   2.881803
    29  O    3.488275   3.932701   4.624773   3.992012   4.659726
    30  H    4.376366   4.814140   5.584319   4.684723   5.517016
    31  C    4.271593   4.513666   4.266021   4.554088   4.294120
    32  H    4.779958   4.516541   4.356797   5.424567   4.969446
    33  H    4.136862   4.466487   4.600289   4.414252   4.570001
                   26         27         28         29         30
    26  H    0.000000
    27  H    1.778630   0.000000
    28  N    3.971423   3.339282   0.000000
    29  O    4.496577   2.825468   2.998937   0.000000
    30  H    5.345290   3.614932   3.834215   0.962301   0.000000
    31  C    5.333808   4.355497   1.518720   2.869082   3.423990
    32  H    5.808857   4.897194   2.096933   3.416346   3.948891
    33  H    5.231647   3.932759   2.062129   1.861465   2.300133
                   31         32         33
    31  C    0.000000
    32  H    1.098996   0.000000
    33  H    1.138143   1.835717   0.000000
 Stoichiometry    C10H21NO
 Framework group  C1[X(C10H21NO)]
 Deg. of freedom    93
 Full point group                 C1      NOp   1
 Largest Abelian subgroup         C1      NOp   1
 Largest concise Abelian subgroup C1      NOp   1
                         Standard orientation:                         
 ---------------------------------------------------------------------
 Center     Atomic      Atomic             Coordinates (Angstroms)
 Number     Number       Type             X           Y           Z
 ---------------------------------------------------------------------
      1          6           0       -2.319067    1.095472    0.311103
      2          6           0       -3.077861   -0.196466    0.015443
      3          6           0       -2.163389   -1.401568    0.224214
      4          6           0       -0.877920   -1.259308   -0.579978
      5          1           0       -3.964942   -0.275747    0.649384
      6          1           0       -2.116865    1.183703    1.383473
      7          1           0       -2.925948    1.967582    0.047181
      8          1           0       -1.933979   -1.529699    1.287736
      9          1           0       -2.651555   -2.326219   -0.099504
     10          1           0       -0.207533   -2.099972   -0.408233
     11          1           0       -1.110016   -1.224166   -1.650133
     12          1           0       -3.425534   -0.189010   -1.026016
     13          6           0        1.023392    0.175835   -1.265926
     14          6           0        0.448802    0.019593    1.134600
     15          6           0        2.147454   -0.829677   -1.079361
     16          1           0        1.373847    1.204556   -1.063439
     17          1           0        0.580267    0.110646   -2.265910
     18          6           0        1.559122   -0.993657    1.348865
     19          1           0        0.849222    1.066194    1.189322
     20          1           0       -0.379397   -0.136874    1.829697
     21          6           0        2.692364   -0.772899    0.347070
     22          1           0        2.925096   -0.557612   -1.798771
     23          1           0        1.835978   -1.852769   -1.331274
     24          1           0        1.921294   -0.838613    2.369371
     25          1           0        1.198474   -2.031834    1.303409
     26          1           0        3.478742   -1.522051    0.485266
     27          1           0        3.121495    0.220011    0.518722
     28          7           0       -0.113727   -0.009747   -0.275857
     29          8           0        1.467921    2.490695    0.213837
     30          1           0        1.434978    3.417077    0.472206
     31          6           0       -1.007610    1.204669   -0.456622
     32          1           0       -1.198173    1.267040   -1.537172
     33          1           0       -0.304452    2.038459   -0.131457
 ---------------------------------------------------------------------
 Rotational constants (GHZ):      1.3701977      0.7297142      0.6103747
 Standard basis: 6-31G(d,p) (6D, 7F)
 There are   285 symmetry adapted cartesian basis functions of A   symmetry.
 There are   285 symmetry adapted basis functions of A   symmetry.
   285 basis functions,   483 primitive gaussians,   285 cartesian basis functions
    48 alpha electrons       48 beta electrons
       nuclear repulsion energy       831.5903133828 Hartrees.
 NAtoms=   33 NActive=   33 NUniq=   33 SFac= 1.00D+00 NAtFMM=   60 NAOKFM=F Big=F
 Integral buffers will be    131072 words long.
 Raffenetti 2 integral format.
 Two-electron integral symmetry is turned on.
 Nuclear repulsion after empirical dispersion term =      831.5584450947 Hartrees.
 One-electron integrals computed using PRISM.
 NBasis=   285 RedAO= T EigKep=  3.28D-03  NBF=   285
 NBsUse=   285 1.00D-06 EigRej= -1.00D+00 NBFU=   285
 Lowest energy guess from the checkpoint file:  "asu-oh-opt-wb97xd.chk"
 B after Tr=    -0.000000   -0.000000    0.000000
         Rot=    0.999772   -0.021085    0.002818    0.002069 Ang=  -2.45 deg.
 B after Tr=    -0.000000   -0.000000   -0.000000
         Rot=    0.999223    0.038857   -0.005604   -0.003623 Ang=   4.52 deg.
 Requested convergence on RMS density matrix=1.00D-08 within 128 cycles.
 Requested convergence on MAX density matrix=1.00D-06.
 Requested convergence on             energy=1.00D-06.
 No special actions if energy rises.
 Integral accuracy reduced to 1.0D-05 until final iterations.
 Initial convergence to 1.0D-05 achieved.  Increase integral accuracy.
 SCF Done:  E(RwB97XD) =  -523.495329323     A.U. after   12 cycles
            NFock= 12  Conv=0.31D-08     -V/T= 2.0094
 Calling FoFJK, ICntrl=      2127 FMM=F ISym2X=0 I1Cent= 0 IOpClX= 0 NMat=1 NMatS=1 NMatT=0.
 ***** Axes restored to original set *****
 -------------------------------------------------------------------
 Center     Atomic                   Forces (Hartrees/Bohr)
 Number     Number              X              Y              Z
 -------------------------------------------------------------------
      1        6           0.003194711    0.002799855    0.000800086
      2        6           0.000505567   -0.000197310   -0.000402191
      3        6           0.000247738   -0.000720280    0.000122940
      4        6           0.002358755   -0.001685934   -0.000143677
      5        1          -0.000609892   -0.000303695    0.000052808
      6        1          -0.001297293   -0.000601485    0.001064929
      7        1           0.000647582   -0.000060796   -0.000223415
      8        1          -0.000156449   -0.000036968   -0.000149254
      9        1          -0.000067875    0.000054902    0.000028967
     10        1          -0.000122329   -0.002034464   -0.000395381
     11        1           0.000198930    0.000167562    0.000472805
     12        1          -0.000063531    0.000401776    0.000043508
     13        6           0.000543472   -0.001054900   -0.001430835
     14        6          -0.000303639    0.004801937   -0.000525525
     15        6          -0.000356281   -0.000303302    0.000230643
     16        1           0.001943109    0.003507863    0.001392162
     17        1          -0.000735945   -0.001115184    0.001442448
     18        6           0.000887645   -0.000238271    0.000036452
     19        1           0.001609976   -0.000585444    0.001322510
     20        1           0.000757790    0.000319953   -0.001395765
     21        6           0.001305386   -0.000072111    0.000222085
     22        1           0.000607534   -0.000328245   -0.000025121
     23        1          -0.000353896    0.000058471    0.000066865
     24        1           0.000362700   -0.000526999    0.000457994
     25        1          -0.000460222    0.000578828   -0.000411246
     26        1           0.000021754    0.000302016    0.000094076
     27        1          -0.001262804    0.000824387   -0.000351220
     28        7          -0.005553058   -0.001405451   -0.003194735
     29        8          -0.004037632   -0.003020506    0.002895630
     30        1           0.001458838   -0.001818444   -0.000817263
     31        6           0.003861649    0.006652071    0.002065520
     32        1          -0.000066569    0.000153332    0.002262289
     33        1          -0.005065719   -0.004513165   -0.005609086
 -------------------------------------------------------------------
 Cartesian Forces:  Max     0.006652071 RMS     0.001824365

 GradGradGradGradGradGradGradGradGradGradGradGradGradGradGradGradGradGrad
 Berny optimization.
 Using GEDIIS/GDIIS optimizer.
 FormGI is forming the generalized inverse of G from B-inverse, IUseBI=4.
 Internal  Forces:  Max     0.012897913 RMS     0.001596395
 Search for a local minimum.
 Step number   5 out of a maximum of  198
 All quantities printed in internal units (Hartrees-Bohrs-Radians)
 Mixed Optimization -- RFO/linear search
 Update second derivatives using D2CorX and points    2    4    3    5
 ITU=  0 -1  1  1  0
 Use linear search instead of GDIIS.
     Eigenvalues ---    0.00222   0.00447   0.00525   0.00536   0.00601
     Eigenvalues ---    0.00635   0.00653   0.01138   0.01927   0.02066
     Eigenvalues ---    0.02165   0.02768   0.03596   0.03727   0.03963
     Eigenvalues ---    0.04101   0.04151   0.04192   0.04561   0.04627
     Eigenvalues ---    0.04741   0.04801   0.04855   0.04892   0.05162
     Eigenvalues ---    0.05251   0.05474   0.05519   0.05735   0.05846
     Eigenvalues ---    0.05984   0.06311   0.06740   0.07215   0.07560
     Eigenvalues ---    0.07850   0.07897   0.07997   0.08049   0.08107
     Eigenvalues ---    0.08125   0.08324   0.08403   0.08425   0.08473
     Eigenvalues ---    0.08882   0.10159   0.10630   0.11864   0.11961
     Eigenvalues ---    0.12038   0.13275   0.13923   0.14834   0.15401
     Eigenvalues ---    0.16255   0.18078   0.19426   0.20595   0.25626
     Eigenvalues ---    0.27684   0.28038   0.28282   0.28441   0.28654
     Eigenvalues ---    0.28948   0.29970   0.30041   0.30697   0.31094
     Eigenvalues ---    0.31546   0.33233   0.33571   0.33707   0.33871
     Eigenvalues ---    0.33992   0.34037   0.34068   0.34079   0.34108
     Eigenvalues ---    0.34185   0.34205   0.34309   0.34323   0.34329
     Eigenvalues ---    0.34336   0.34478   0.34553   0.34881   0.37112
     Eigenvalues ---    0.38059   0.55430   0.88048
 RFO step:  Lambda=-3.63566109D-03 EMin= 2.22238589D-03
 Quartic linear search produced a step of -0.02161.
 Iteration  1 RMS(Cart)=  0.03777352 RMS(Int)=  0.01211805
 Iteration  2 RMS(Cart)=  0.01675057 RMS(Int)=  0.00154824
 Iteration  3 RMS(Cart)=  0.00168415 RMS(Int)=  0.00006528
 Iteration  4 RMS(Cart)=  0.00001242 RMS(Int)=  0.00006473
 Iteration  5 RMS(Cart)=  0.00000000 RMS(Int)=  0.00006473
 Variable       Old X    -DE/DX   Delta X   Delta X   Delta X     New X
                                 (Linear)    (Quad)   (Total)
    R1        2.88596   0.00130  -0.00004   0.00489   0.00483   2.89079
    R2        2.06893   0.00076  -0.00001   0.00338   0.00336   2.07229
    R3        2.06883  -0.00038   0.00001  -0.00188  -0.00187   2.06695
    R4        2.87912  -0.00224   0.00008  -0.01220  -0.01212   2.86700
    R5        2.88585   0.00209  -0.00006   0.00726   0.00721   2.89306
    R6        2.06584   0.00057  -0.00001   0.00230   0.00229   2.06813
    R7        2.07489  -0.00004   0.00000  -0.00026  -0.00026   2.07463
    R8        2.87797   0.00065  -0.00002   0.00123   0.00120   2.87917
    R9        2.07020  -0.00016   0.00000  -0.00067  -0.00067   2.06953
   R10        2.06843  -0.00004   0.00000  -0.00015  -0.00015   2.06828
   R11        2.05766   0.00132  -0.00003   0.00613   0.00610   2.06376
   R12        2.07038  -0.00051   0.00000  -0.00162  -0.00162   2.06876
   R13        2.82695   0.00157  -0.00000   0.00603   0.00605   2.83300
   R14        2.87175  -0.00014   0.00001  -0.00056  -0.00050   2.87125
   R15        2.08906   0.00406  -0.00004   0.01303   0.01299   2.10205
   R16        2.07059  -0.00092   0.00002  -0.00330  -0.00328   2.06731
   R17        2.87071   0.00070  -0.00003   0.00651   0.00657   2.87729
   R18        2.86927   0.00059   0.00001  -0.00094  -0.00098   2.86829
   R19        2.12012  -0.00004  -0.00014   0.01201   0.01186   2.13199
   R20        2.06453  -0.00151   0.00002  -0.00450  -0.00448   2.06004
   R21        2.87008   0.00081  -0.00010   0.01408   0.01403   2.88411
   R22        2.88755   0.00004   0.00000  -0.00211  -0.00217   2.88537
   R23        2.06690   0.00034  -0.00001   0.00181   0.00180   2.06869
   R24        2.07629   0.00001   0.00000   0.00014   0.00015   2.07643
   R25        2.88860  -0.00017   0.00003  -0.00423  -0.00429   2.88432
   R26        2.06719   0.00045  -0.00001   0.00181   0.00180   2.06899
   R27        2.07865  -0.00043  -0.00001  -0.00036  -0.00037   2.07829
   R28        2.06898  -0.00016   0.00000  -0.00027  -0.00027   2.06872
   R29        2.06965   0.00031  -0.00000   0.00107   0.00106   2.07071
   R30        2.86997  -0.00182  -0.00002   0.01079   0.01076   2.88072
   R31        1.81848  -0.00212   0.00002  -0.00547  -0.00544   1.81304
   R32        3.51766  -0.00352   0.00017  -0.03464  -0.03447   3.48319
   R33        2.07680  -0.00221   0.00001  -0.00693  -0.00692   2.06988
   R34        2.15078  -0.01257   0.00011  -0.03442  -0.03431   2.11647
    A1        1.92790  -0.00098  -0.00007  -0.00058  -0.00052   1.92739
    A2        1.93029   0.00132   0.00001   0.00126   0.00107   1.93136
    A3        1.97226  -0.00166   0.00019  -0.02007  -0.02002   1.95224
    A4        1.84867  -0.00025  -0.00004   0.00345   0.00343   1.85210
    A5        1.90584   0.00187  -0.00015   0.02674   0.02669   1.93253
    A6        1.87402  -0.00016   0.00004  -0.00919  -0.00929   1.86472
    A7        1.92152   0.00025  -0.00010   0.00920   0.00906   1.93058
    A8        1.93078  -0.00019   0.00001  -0.00078  -0.00074   1.93004
    A9        1.91263  -0.00003   0.00005  -0.00511  -0.00510   1.90753
   A10        1.92774  -0.00012  -0.00001  -0.00072  -0.00076   1.92698
   A11        1.90143   0.00013   0.00003   0.00075   0.00083   1.90226
   A12        1.86878  -0.00005   0.00003  -0.00377  -0.00376   1.86502
   A13        1.93857  -0.00006  -0.00006   0.00433   0.00430   1.94287
   A14        1.92881  -0.00033   0.00005  -0.00470  -0.00463   1.92418
   A15        1.93813   0.00027  -0.00002   0.00079   0.00074   1.93887
   A16        1.92496   0.00052   0.00004  -0.00014  -0.00014   1.92481
   A17        1.87463  -0.00035  -0.00001  -0.00065  -0.00064   1.87399
   A18        1.85637  -0.00003  -0.00000   0.00031   0.00031   1.85668
   A19        1.94364  -0.00006   0.00003  -0.00273  -0.00261   1.94103
   A20        1.91768  -0.00005  -0.00006  -0.00038  -0.00050   1.91718
   A21        1.98434  -0.00090   0.00019  -0.01468  -0.01453   1.96981
   A22        1.88521  -0.00031  -0.00000  -0.00370  -0.00375   1.88146
   A23        1.87372   0.00183  -0.00010   0.02389   0.02379   1.89752
   A24        1.85459  -0.00049  -0.00007  -0.00165  -0.00176   1.85283
   A25        1.93772  -0.00125   0.00011  -0.01465  -0.01451   1.92321
   A26        1.95176   0.00062  -0.00003   0.00160   0.00152   1.95328
   A27        1.97451   0.00080  -0.00001   0.00094   0.00086   1.97537
   A28        1.92915   0.00077  -0.00014   0.02363   0.02354   1.95270
   A29        1.80452   0.00063   0.00002   0.00672   0.00674   1.81126
   A30        1.85961  -0.00155   0.00005  -0.01716  -0.01708   1.84253
   A31        1.93334  -0.00147   0.00014  -0.02946  -0.02932   1.90403
   A32        1.94873   0.00045   0.00003  -0.00042  -0.00052   1.94820
   A33        1.97035   0.00015   0.00007  -0.00553  -0.00566   1.96469
   A34        1.95318   0.00017  -0.00006   0.01215   0.01202   1.96520
   A35        1.76757   0.00157  -0.00035   0.04518   0.04499   1.81256
   A36        1.88317  -0.00078   0.00014  -0.01784  -0.01769   1.86549
   A37        1.93242  -0.00060   0.00002  -0.00595  -0.00611   1.92631
   A38        1.85518   0.00045  -0.00003   0.00473   0.00476   1.85994
   A39        1.95874   0.00007   0.00002  -0.00094  -0.00087   1.95787
   A40        1.92968  -0.00034   0.00001  -0.00277  -0.00268   1.92699
   A41        1.92808   0.00051  -0.00003   0.00415   0.00416   1.93224
   A42        1.85706  -0.00010  -0.00000   0.00098   0.00095   1.85801
   A43        1.93187  -0.00005   0.00007  -0.01270  -0.01296   1.91891
   A44        1.85373   0.00010  -0.00000   0.00348   0.00359   1.85731
   A45        1.96519  -0.00014  -0.00005   0.00376   0.00378   1.96898
   A46        1.92354  -0.00000   0.00000   0.00041   0.00051   1.92405
   A47        1.93082   0.00010  -0.00001   0.00363   0.00372   1.93454
   A48        1.85550  -0.00000  -0.00001   0.00203   0.00195   1.85745
   A49        1.91990   0.00007   0.00006  -0.01297  -0.01330   1.90660
   A50        1.92681  -0.00010  -0.00000   0.00295   0.00309   1.92990
   A51        1.89624  -0.00013  -0.00001  -0.00197  -0.00203   1.89421
   A52        1.92937  -0.00001  -0.00002   0.00447   0.00457   1.93394
   A53        1.89515  -0.00018   0.00005  -0.00611  -0.00606   1.88909
   A54        1.89560   0.00036  -0.00007   0.01373   0.01361   1.90921
   A55        1.93043  -0.00038  -0.00013  -0.00217  -0.00249   1.92794
   A56        1.97593   0.00217   0.00018  -0.01066  -0.01054   1.96539
   A57        1.92097   0.00044   0.00004   0.01439   0.01444   1.93541
   A58        1.90250  -0.00134   0.00004  -0.00899  -0.00903   1.89347
   A59        1.83932   0.00084  -0.00004   0.00679   0.00676   1.84608
   A60        1.88924  -0.00188  -0.00010   0.00186   0.00182   1.89105
   A61        1.82460   0.00218  -0.00012   0.02328   0.02316   1.84776
   A62        1.97072   0.00196   0.00011  -0.00129  -0.00120   1.96952
   A63        1.92864  -0.00027   0.00013  -0.00502  -0.00489   1.92375
   A64        2.02678   0.00115  -0.00034   0.00765   0.00729   2.03407
   A65        1.83845   0.00013  -0.00008   0.00472   0.00464   1.84309
   A66        1.76009  -0.00462  -0.00001   0.00615   0.00613   1.76622
   A67        1.92458   0.00135   0.00020  -0.01164  -0.01144   1.91315
   A68        2.53084  -0.01290   0.00011  -0.02518  -0.02507   2.50577
    D1       -1.22164  -0.00012   0.00009  -0.00160  -0.00150  -1.22315
    D2        0.91395  -0.00023   0.00001   0.00320   0.00321   0.91716
    D3        2.97051  -0.00042   0.00008  -0.00502  -0.00493   2.96558
    D4        3.02062  -0.00002   0.00018  -0.00626  -0.00606   3.01456
    D5       -1.12697  -0.00012   0.00010  -0.00145  -0.00134  -1.12832
    D6        0.92958  -0.00031   0.00017  -0.00968  -0.00948   0.92010
    D7        0.91918   0.00039  -0.00002   0.01839   0.01841   0.93759
    D8        3.05477   0.00028  -0.00010   0.02320   0.02313   3.07790
    D9       -1.17185   0.00009  -0.00003   0.01497   0.01499  -1.15686
   D10       -0.92078  -0.00087   0.00038  -0.01529  -0.01478  -0.93556
   D11        1.13320   0.00036   0.00044  -0.01354  -0.01298   1.12022
   D12       -2.94145   0.00294   0.00055  -0.02783  -0.02717  -2.96862
   D13        1.23229  -0.00192   0.00031  -0.01029  -0.01000   1.22229
   D14       -2.99691  -0.00068   0.00037  -0.00855  -0.00821  -3.00512
   D15       -0.78838   0.00190   0.00048  -0.02283  -0.02239  -0.81077
   D16       -3.05405  -0.00137   0.00022   0.00234   0.00252  -3.05152
   D17       -1.00006  -0.00013   0.00028   0.00409   0.00431  -0.99575
   D18        1.20847   0.00245   0.00039  -0.01020  -0.00987   1.19860
   D19       -0.93596  -0.00067  -0.00012  -0.01090  -0.01096  -0.94692
   D20        1.20643  -0.00028  -0.00008  -0.01136  -0.01142   1.19501
   D21       -3.02092  -0.00036  -0.00006  -0.01346  -0.01349  -3.03441
   D22       -3.07335  -0.00052  -0.00006  -0.01565  -0.01566  -3.08901
   D23       -0.93096  -0.00014  -0.00001  -0.01611  -0.01612  -0.94708
   D24        1.12488  -0.00021   0.00001  -0.01821  -0.01820   1.10668
   D25        1.16186  -0.00047  -0.00010  -0.01110  -0.01116   1.15070
   D26       -2.97894  -0.00008  -0.00006  -0.01156  -0.01161  -2.99055
   D27       -0.92310  -0.00016  -0.00004  -0.01366  -0.01369  -0.93679
   D28        3.10781   0.00042   0.00012  -0.00236  -0.00222   3.10558
   D29       -1.08732  -0.00003   0.00010  -0.00898  -0.00888  -1.09621
   D30        0.98845  -0.00128   0.00009  -0.02097  -0.02085   0.96760
   D31        0.96320   0.00053   0.00007   0.00074   0.00082   0.96402
   D32        3.05125   0.00007   0.00004  -0.00588  -0.00584   3.04541
   D33       -1.15616  -0.00117   0.00004  -0.01787  -0.01780  -1.17396
   D34       -1.05286   0.00049   0.00006   0.00081   0.00089  -1.05198
   D35        1.03519   0.00003   0.00003  -0.00581  -0.00577   1.02942
   D36        3.11097  -0.00121   0.00003  -0.01779  -0.01774   3.09323
   D37       -2.97995   0.00038   0.00042  -0.00172  -0.00134  -2.98129
   D38        1.16225   0.00085   0.00034   0.01935   0.01963   1.18187
   D39       -0.95458   0.00145   0.00032   0.01387   0.01417  -0.94041
   D40        1.14536  -0.00029   0.00033  -0.00598  -0.00562   1.13974
   D41       -0.99563   0.00018   0.00025   0.01508   0.01535  -0.98028
   D42       -3.11246   0.00078   0.00022   0.00961   0.00990  -3.10256
   D43       -0.86846  -0.00056   0.00041  -0.01219  -0.01177  -0.88023
   D44       -3.00945  -0.00010   0.00033   0.00888   0.00919  -3.00025
   D45        1.15691   0.00050   0.00031   0.00341   0.00374   1.16065
   D46        1.03524  -0.00045   0.00009  -0.01103  -0.01091   1.02433
   D47       -1.06123   0.00002   0.00008  -0.00724  -0.00714  -1.06837
   D48       -3.08457  -0.00017   0.00009  -0.01075  -0.01067  -3.09524
   D49       -3.08433   0.00007  -0.00003   0.01007   0.01007  -3.07426
   D50        1.10239   0.00054  -0.00004   0.01385   0.01383   1.11622
   D51       -0.92095   0.00035  -0.00004   0.01035   0.01030  -0.91065
   D52       -0.98447  -0.00093   0.00000  -0.01042  -0.01038  -0.99485
   D53       -3.08094  -0.00046  -0.00001  -0.00663  -0.00661  -3.08755
   D54        1.17891  -0.00065  -0.00000  -0.01014  -0.01014   1.16877
   D55       -1.22949  -0.00081  -0.00014   0.01510   0.01494  -1.21454
   D56        0.95373   0.00075   0.00003  -0.00623  -0.00621   0.94753
   D57        2.97815  -0.00163  -0.00010  -0.00482  -0.00493   2.97322
   D58        2.95617  -0.00012  -0.00028   0.02804   0.02775   2.98392
   D59       -1.14380   0.00144  -0.00011   0.00671   0.00660  -1.13720
   D60        0.88062  -0.00093  -0.00024   0.00811   0.00788   0.88850
   D61        0.92213  -0.00062  -0.00015   0.00560   0.00548   0.92761
   D62        3.10535   0.00094   0.00002  -0.01573  -0.01567   3.08968
   D63       -1.15342  -0.00144  -0.00011  -0.01433  -0.01439  -1.16781
   D64       -0.97252  -0.00059   0.00007   0.00008   0.00019  -0.97233
   D65        1.11538  -0.00056   0.00011  -0.00431  -0.00416   1.11122
   D66        3.13936  -0.00058   0.00007   0.00221   0.00239  -3.14144
   D67        3.12118  -0.00005   0.00002   0.00678   0.00674   3.12791
   D68       -1.07411  -0.00001   0.00006   0.00239   0.00239  -1.07172
   D69        0.94987  -0.00003   0.00002   0.00892   0.00894   0.95881
   D70        0.99581   0.00052  -0.00024   0.03444   0.03413   1.02995
   D71        3.08372   0.00056  -0.00020   0.03005   0.02978   3.11350
   D72       -1.17549   0.00053  -0.00024   0.03657   0.03633  -1.13916
   D73        1.19784  -0.00012   0.00007  -0.02314  -0.02296   1.17488
   D74       -0.95857  -0.00014   0.00008  -0.00621  -0.00606  -0.96463
   D75       -2.95073   0.00054   0.00017  -0.01053  -0.01029  -2.96102
   D76       -3.01760  -0.00086   0.00006  -0.03375  -0.03365  -3.05126
   D77        1.10917  -0.00089   0.00007  -0.01682  -0.01675   1.09242
   D78       -0.88299  -0.00020   0.00016  -0.02114  -0.02098  -0.90397
   D79       -0.96407  -0.00024  -0.00012  -0.00595  -0.00609  -0.97016
   D80       -3.12048  -0.00026  -0.00011   0.01098   0.01082  -3.10966
   D81        1.17054   0.00042  -0.00002   0.00665   0.00658   1.17712
   D82        0.97478   0.00015  -0.00014   0.03270   0.03252   1.00729
   D83        3.10868   0.00012  -0.00013   0.03159   0.03141   3.14009
   D84       -1.09756   0.00042  -0.00022   0.04888   0.04865  -1.04891
   D85        3.02613   0.00013  -0.00015   0.03313   0.03296   3.05909
   D86       -1.12315   0.00010  -0.00014   0.03202   0.03186  -1.09130
   D87        0.95379   0.00039  -0.00023   0.04931   0.04910   1.00289
   D88       -1.20607   0.00012  -0.00016   0.03520   0.03504  -1.17103
   D89        0.92784   0.00009  -0.00015   0.03409   0.03393   0.96177
   D90        3.00478   0.00038  -0.00025   0.05138   0.05117   3.05595
   D91       -0.98153  -0.00025   0.00026  -0.04468  -0.04435  -1.02588
   D92       -3.11391  -0.00016   0.00024  -0.04265  -0.04233   3.12694
   D93        1.09147  -0.00048   0.00032  -0.05830  -0.05794   1.03353
   D94       -3.02696  -0.00034   0.00023  -0.04150  -0.04123  -3.06819
   D95        1.12384  -0.00025   0.00020  -0.03946  -0.03922   1.08463
   D96       -0.95396  -0.00057   0.00028  -0.05512  -0.05482  -1.00878
   D97        1.20925  -0.00040   0.00024  -0.04645  -0.04622   1.16303
   D98       -0.92313  -0.00031   0.00022  -0.04441  -0.04420  -0.96733
   D99       -3.00093  -0.00063   0.00030  -0.06007  -0.05981  -3.06074
   D100       0.91042   0.00077  -0.00064   0.01559   0.01494   0.92537
   D101      -1.19581  -0.00009  -0.00081   0.01940   0.01859  -1.17721
   D102       3.08499   0.00020  -0.00100   0.02810   0.02710   3.11209
   D103       2.99227   0.00103  -0.00080   0.02440   0.02362   3.01589
   D104       0.88604   0.00017  -0.00096   0.02820   0.02727   0.91331
   D105      -1.11635   0.00046  -0.00115   0.03690   0.03578  -1.08057
   D106      -1.25743  -0.00098  -0.00083   0.01833   0.01748  -1.23996
   D107       2.91952  -0.00184  -0.00099   0.02214   0.02113   2.94065
   D108       0.91713  -0.00155  -0.00118   0.03084   0.02964   0.94677
   D109       3.13747  -0.00083   0.00100  -0.32983  -0.32883   2.80864
   D110       2.40899  -0.00323  -0.00050  -0.19518  -0.19566   2.21333
   D111       0.27309  -0.00302  -0.00045  -0.20201  -0.20251   0.07057
   D112      -1.66363  -0.00146  -0.00043  -0.20615  -0.20656  -1.87020
         Item               Value     Threshold  Converged?
 Maximum Force            0.012898     0.000450     NO 
 RMS     Force            0.001596     0.000300     NO 
 Maximum Displacement     0.525866     0.001800     NO 
 RMS     Displacement     0.049959     0.001200     NO 
 Predicted change in Energy=-2.358741D-03
 GradGradGradGradGradGradGradGradGradGradGradGradGradGradGradGradGradGrad

                          Input orientation:                          
 ---------------------------------------------------------------------
 Center     Atomic      Atomic             Coordinates (Angstroms)
 Number     Number       Type             X           Y           Z
 ---------------------------------------------------------------------
      1          6           0       -2.397573    0.913355    0.307646
      2          6           0       -3.047833   -0.436277   -0.001792
      3          6           0       -2.052778   -1.577983    0.222167
      4          6           0       -0.768963   -1.356785   -0.567910
      5          1           0       -3.941407   -0.582776    0.612858
      6          1           0       -2.224694    1.016806    1.385588
      7          1           0       -3.062075    1.735377    0.026429
      8          1           0       -1.828836   -1.681715    1.289143
      9          1           0       -2.473488   -2.535829   -0.099452
     10          1           0       -0.046312   -2.153439   -0.378718
     11          1           0       -0.988703   -1.352047   -1.640361
     12          1           0       -3.376332   -0.448987   -1.049264
     13          6           0        1.020432    0.226356   -1.241332
     14          6           0        0.427680    0.036635    1.153248
     15          6           0        2.213406   -0.689853   -1.026970
     16          1           0        1.304872    1.281734   -1.034926
     17          1           0        0.589026    0.108161   -2.239676
     18          6           0        1.599135   -0.902449    1.376019
     19          1           0        0.785615    1.102271    1.248817
     20          1           0       -0.401111   -0.188676    1.824606
     21          6           0        2.727934   -0.566160    0.405267
     22          1           0        2.982837   -0.371937   -1.737804
     23          1           0        1.980989   -1.736553   -1.267315
     24          1           0        1.928510   -0.746763    2.408492
     25          1           0        1.317119   -1.962447    1.296079
     26          1           0        3.586778   -1.226188    0.563878
     27          1           0        3.030699    0.472690    0.578030
     28          7           0       -0.120933   -0.038390   -0.268968
     29          8           0        1.220624    2.492365    0.338211
     30          1           0        1.273748    3.436465    0.175907
     31          6           0       -1.106181    1.108313   -0.464395
     32          1           0       -1.309562    1.141839   -1.540156
     33          1           0       -0.476842    1.987790   -0.173146
 ---------------------------------------------------------------------
                    Distance matrix (angstroms):
                    1          2          3          4          5
     1  C    0.000000
     2  C    1.529738   0.000000
     3  C    2.516536   1.530943   0.000000
     4  C    2.927884   2.522117   1.523592   0.000000
     5  H    2.171402   1.094409   2.170252   3.472421   0.000000
     6  H    1.096608   2.171136   2.848865   3.401359   2.470401
     7  H    1.093785   2.171884   3.469200   3.895263   2.547736
     8  H    2.832170   2.168775   1.095148   2.162766   2.475477
     9  H    3.473954   2.178882   1.094488   2.124854   2.544913
    10  H    3.924889   3.478484   2.172124   1.092097   4.315319
    11  H    3.303285   2.786317   2.156922   1.094741   3.793051
    12  H    2.157579   1.097848   2.154753   2.802529   1.760642
    13  C    3.814978   4.304222   3.852543   2.482291   5.358410
    14  C    3.076643   3.692825   3.102672   2.517133   4.445740
    15  C    5.060890   5.366184   4.533150   3.090317   6.370418
    16  H    3.955541   4.792178   4.586075   3.388315   5.806465
    17  H    4.007114   4.304798   3.985333   2.604803   5.398071
    18  C    4.517991   4.869291   3.888984   3.097285   5.601983
    19  H    3.324782   4.315840   4.036613   3.429893   5.058514
    20  H    2.738887   3.225241   2.688121   2.687737   3.762625
    21  C    5.335664   5.791550   4.890043   3.714896   6.672591
    22  H    5.897852   6.275896   5.536556   4.051491   7.315410
    23  H    5.354841   5.346150   4.302903   2.862800   6.319891
    24  H    5.087686   5.538038   4.617532   4.062938   6.140612
    25  H    4.800643   4.802756   3.557710   2.862345   5.479268
    26  H    6.360484   6.705372   5.660841   4.502275   7.555789
    27  H    5.452837   6.173409   5.493054   4.370079   7.051630
    28  N    2.534047   2.965880   2.518648   1.499158   3.958535
    29  O    3.947855   5.187704   5.224592   4.426677   6.014855
    30  H    4.456685   5.805668   6.017691   5.263191   6.598717
    31  C    1.517151   2.523841   2.929778   2.490209   3.472572
    32  H    2.156466   2.806885   3.324994   2.735074   3.812660
    33  H    2.252727   3.537720   3.918493   3.380437   4.385068
                    6          7          8          9         10
     6  H    0.000000
     7  H    1.750676   0.000000
     8  H    2.729106   3.846017   0.000000
     9  H    3.858556   4.313407   1.753078   0.000000
    10  H    4.231853   4.937800   2.486298   2.472933   0.000000
    11  H    4.036769   4.075445   3.065371   2.445471   1.766939
    12  H    3.066484   2.455060   3.063088   2.464179   3.800503
    13  C    4.249277   4.533346   4.261733   4.597938   2.746902
    14  C    2.837217   4.041514   2.839552   4.074751   2.714408
    15  C    5.331965   5.901025   4.763181   5.122001   2.769231
    16  H    4.287996   4.516912   4.899332   5.452055   3.749230
    17  H    4.678161   4.594954   4.637054   4.577142   2.996940
    18  C    4.278469   5.523260   3.516502   4.629385   2.711379
    19  H    3.014626   4.086536   3.819366   5.067085   3.733714
    20  H    2.229659   3.743815   2.134078   3.675034   2.973351
    21  C    5.291061   6.242179   4.773872   5.584723   3.290977
    22  H    6.229170   6.640351   5.833535   6.094105   3.767839
    23  H    5.683893   6.257840   4.588382   4.673875   2.252409
    24  H    4.626620   6.061451   4.030475   5.372907   3.694212
    25  H    4.629081   5.870541   3.158463   4.079825   2.168032
    26  H    6.283266   7.298422   5.482918   6.235542   3.866215
    27  H    5.344845   6.246643   5.363043   6.309219   4.156912
    28  N    2.876943   3.447293   2.836399   3.435179   2.119209
    29  O    3.891591   4.360247   5.256084   6.254658   4.868533
    30  H    4.422349   4.659980   6.087782   7.055912   5.770372
    31  C    2.163765   2.111786   3.373630   3.909281   3.430698
    32  H    3.068074   2.424414   4.030761   4.117717   3.715319
    33  H    2.535241   2.605183   4.175098   4.945215   4.168620
                   11         12         13         14         15
    11  H    0.000000
    12  H    2.620245   0.000000
    13  C    2.585963   4.452472   0.000000
    14  C    3.426198   4.422374   2.474138   0.000000
    15  C    3.326898   5.594969   1.519400   2.910319   0.000000
    16  H    3.544551   4.990919   1.112355   2.666054   2.170865
    17  H    2.231729   4.177506   1.093971   3.397511   2.178552
    18  C    3.999700   5.553638   2.908543   1.517832   2.489354
    19  H    4.185598   5.000938   2.650133   1.128198   3.229474
    20  H    3.701985   4.144735   3.404850   1.090128   3.901072
    21  C    4.314580   6.276261   2.500986   2.492791   1.526874
    22  H    4.091851   6.396800   2.110800   3.879941   1.094705
    23  H    3.017627   5.514187   2.185488   3.378771   1.098802
    24  H    5.026899   6.339251   3.884943   2.107568   3.447725
    25  H    3.783131   5.460739   3.364124   2.192676   2.796316
    26  H    5.080308   7.189657   3.457571   3.452822   2.169010
    27  H    4.940295   6.674400   2.722486   2.701246   2.143712
    28  N    2.087927   3.372695   1.522595   1.526206   2.539313
    29  O    4.855449   5.631043   2.769446   2.706226   3.602200
    30  H    5.598872   6.182316   3.518171   3.637289   4.399587
    31  C    2.729482   2.814398   2.429807   2.473457   3.817008
    32  H    2.516438   2.653910   2.521165   3.390267   4.003718
    33  H    3.683644   3.887481   2.546664   2.526754   3.890529
                   16         17         18         19         20
    16  H    0.000000
    17  H    1.827877   0.000000
    18  C    3.266482   3.887789   0.000000
    19  H    2.348897   3.632697   2.167233   0.000000
    20  H    3.639973   4.193670   2.170642   1.845642   0.000000
    21  C    2.741163   3.467760   1.526315   2.695893   3.456578
    22  H    2.458503   2.492529   3.448473   3.990110   4.916854
    23  H    3.101806   2.507193   2.797992   3.977281   4.198845
    24  H    4.044856   4.912289   1.094864   2.463734   2.465668
    25  H    3.994802   4.161621   1.099781   3.110824   2.525454
    26  H    3.748726   4.315891   2.171429   3.706397   4.309190
    27  H    2.496930   3.746214   2.139432   2.426259   3.710617
    28  N    2.088621   2.099811   2.532038   2.103951   2.117578
    29  O    1.832548   3.567751   3.570025   1.717788   3.468050
    30  H    2.471831   4.169112   4.513571   2.614932   4.320301
    31  C    2.483698   2.650595   3.840446   2.552258   2.723752
    32  H    2.666475   2.272103   4.598229   3.488510   3.730573
    33  H    2.101352   2.989921   3.881118   2.097598   2.955292
                   21         22         23         24         25
    21  C    0.000000
    22  H    2.166899   0.000000
    23  H    2.173771   1.757054   0.000000
    24  H    2.164395   4.294633   3.807098   0.000000
    25  H    2.175675   3.809039   2.657581   1.757598   0.000000
    26  H    1.094718   2.528285   2.488433   2.526322   2.495906
    27  H    1.095775   2.465516   3.063976   2.460179   3.062979
    28  N    2.974756   3.449945   2.880717   3.445404   2.866943
    29  O    3.410433   3.952146   4.586897   3.908851   4.557650
    30  H    4.264770   4.592080   5.416936   4.786705   5.514065
    31  C    4.273243   4.531312   4.274174   4.572104   4.289663
    32  H    4.796176   4.555795   4.380332   5.444608   4.957849
    33  H    4.138575   4.470553   4.594439   4.464118   4.580533
                   26         27         28         29         30
    26  H    0.000000
    27  H    1.787627   0.000000
    28  N    3.981409   3.303240   0.000000
    29  O    4.413304   2.722678   2.927996   0.000000
    30  H    5.219287   3.468795   3.770632   0.959421   0.000000
    31  C    5.341451   4.313287   1.524412   2.823792   3.390331
    32  H    5.831694   4.875689   2.102783   3.428415   3.857936
    33  H    5.233150   3.893923   2.059431   1.843223   2.298926
                   31         32         33
    31  C    0.000000
    32  H    1.095332   0.000000
    33  H    1.119989   1.810462   0.000000
 Stoichiometry    C10H21NO
 Framework group  C1[X(C10H21NO)]
 Deg. of freedom    93
 Full point group                 C1      NOp   1
 Largest Abelian subgroup         C1      NOp   1
 Largest concise Abelian subgroup C1      NOp   1
                         Standard orientation:                         
 ---------------------------------------------------------------------
 Center     Atomic      Atomic             Coordinates (Angstroms)
 Number     Number       Type             X           Y           Z
 ---------------------------------------------------------------------
      1          6           0       -2.320035    1.094044    0.310688
      2          6           0       -3.060317   -0.212749    0.020220
      3          6           0       -2.138146   -1.414908    0.239762
      4          6           0       -0.853646   -1.282630   -0.568875
      5          1           0       -3.953000   -0.296933    0.647723
      6          1           0       -2.126107    1.193413    1.385428
      7          1           0       -2.933815    1.955416    0.031979
      8          1           0       -1.906804   -1.525662    1.304451
      9          1           0       -2.624230   -2.345683   -0.068920
     10          1           0       -0.181463   -2.123076   -0.383142
     11          1           0       -1.087266   -1.270969   -1.638334
     12          1           0       -3.403244   -0.211291   -1.022694
     13          6           0        1.024931    0.176780   -1.277986
     14          6           0        0.453961    0.042093    1.125598
     15          6           0        2.159029   -0.813233   -1.072382
     16          1           0        1.379768    1.212917   -1.083451
     17          1           0        0.573177    0.079970   -2.269610
     18          6           0        1.565224   -0.969298    1.340070
     19          1           0        0.881280    1.082956    1.208259
     20          1           0       -0.378398   -0.124543    1.809550
     21          6           0        2.700012   -0.713367    0.351944
     22          1           0        2.937602   -0.550615   -1.795732
     23          1           0        1.856197   -1.844308   -1.301606
     24          1           0        1.918059   -0.828241    2.366878
     25          1           0        1.214235   -2.009342    1.271988
     26          1           0        3.516500   -1.426499    0.504253
     27          1           0        3.071607    0.304861    0.512725
     28          7           0       -0.117751   -0.006934   -0.288632
     29          8           0        1.392710    2.435765    0.281359
     30          1           0        1.504505    3.373323    0.111135
     31          6           0       -1.029424    1.199770   -0.479813
     32          1           0       -1.244905    1.239077   -1.553020
     33          1           0       -0.340646    2.038635   -0.203652
 ---------------------------------------------------------------------
 Rotational constants (GHZ):      1.3904838      0.7342281      0.6178871
 Standard basis: 6-31G(d,p) (6D, 7F)
 There are   285 symmetry adapted cartesian basis functions of A   symmetry.
 There are   285 symmetry adapted basis functions of A   symmetry.
   285 basis functions,   483 primitive gaussians,   285 cartesian basis functions
    48 alpha electrons       48 beta electrons
       nuclear repulsion energy       833.8548812719 Hartrees.
 NAtoms=   33 NActive=   33 NUniq=   33 SFac= 1.00D+00 NAtFMM=   60 NAOKFM=F Big=F
 Integral buffers will be    131072 words long.
 Raffenetti 2 integral format.
 Two-electron integral symmetry is turned on.
 Nuclear repulsion after empirical dispersion term =      833.8228462754 Hartrees.
 One-electron integrals computed using PRISM.
 NBasis=   285 RedAO= T EigKep=  3.26D-03  NBF=   285
 NBsUse=   285 1.00D-06 EigRej= -1.00D+00 NBFU=   285
 Initial guess from the checkpoint file:  "asu-oh-opt-wb97xd.chk"
 B after Tr=     0.000000    0.000000   -0.000000
         Rot=    0.999983    0.003055    0.000127   -0.004972 Ang=   0.67 deg.
 ExpMin= 1.61D-01 ExpMax= 5.48D+03 ExpMxC= 8.25D+02 IAcc=1 IRadAn=         1 AccDes= 0.00D+00
 Harris functional with IExCor= 4639 and IRadAn=       1 diagonalized for initial guess.
 HarFok:  IExCor= 4639 AccDes= 0.00D+00 IRadAn=         1 IDoV= 1 UseB2=F ITyADJ=14
 ICtDFT=  3500011 ScaDFX=  1.000000  1.000000  1.000000  1.000000
 FoFCou: FMM=F IPFlag=           0 FMFlag=      100000 FMFlg1=           0
         NFxFlg=           0 DoJE=T BraDBF=F KetDBF=T FulRan=T
         wScrn=  0.000000 ICntrl=     500 IOpCl=  0 I1Cent=   200000004 NGrid=           0
         NMat0=    1 NMatS0=      1 NMatT0=    0 NMatD0=    1 NMtDS0=    0 NMtDT0=    0
 Petite list used in FoFCou.
 Requested convergence on RMS density matrix=1.00D-08 within 128 cycles.
 Requested convergence on MAX density matrix=1.00D-06.
 Requested convergence on             energy=1.00D-06.
 No special actions if energy rises.
 Integral accuracy reduced to 1.0D-05 until final iterations.
 Initial convergence to 1.0D-05 achieved.  Increase integral accuracy.
 SCF Done:  E(RwB97XD) =  -523.495565406     A.U. after   15 cycles
            NFock= 15  Conv=0.67D-08     -V/T= 2.0094
 Calling FoFJK, ICntrl=      2127 FMM=F ISym2X=0 I1Cent= 0 IOpClX= 0 NMat=1 NMatS=1 NMatT=0.
 ***** Axes restored to original set *****
 -------------------------------------------------------------------
 Center     Atomic                   Forces (Hartrees/Bohr)
 Number     Number              X              Y              Z
 -------------------------------------------------------------------
      1        6           0.000802471   -0.000406204    0.000803290
      2        6          -0.000861452   -0.000515604    0.000562266
      3        6          -0.000845493    0.000424558   -0.000093007
      4        6          -0.000386596    0.001072069    0.000486683
      5        1           0.000158066   -0.000585064   -0.000114795
      6        1           0.000276321   -0.000131867   -0.000886672
      7        1          -0.000713291    0.000032998    0.000287454
      8        1          -0.000116527   -0.000394204   -0.000066823
      9        1          -0.000572717    0.000206202    0.000066906
     10        1          -0.000381710    0.001654255   -0.000128448
     11        1          -0.000050546    0.000224114   -0.000148134
     12        1           0.000048309    0.000079845   -0.000175904
     13        6          -0.001311675   -0.001980190   -0.004380597
     14        6           0.001342350    0.004776379    0.000382036
     15        6           0.000145317   -0.000011510   -0.000707921
     16        1          -0.001662224    0.000859538    0.004623325
     17        1           0.000082922   -0.000441608   -0.000777816
     18        6           0.000968650   -0.000885634    0.001340076
     19        1          -0.007371834   -0.005710494   -0.000962116
     20        1           0.000526523    0.001248519    0.000921380
     21        6           0.000725721   -0.001560843   -0.000232904
     22        1          -0.000265061   -0.000236383   -0.000271439
     23        1           0.000396527   -0.000213321    0.000355563
     24        1          -0.000334716   -0.000402267    0.000009993
     25        1           0.000291832    0.000254444    0.000014756
     26        1           0.000205581    0.000621188    0.000118116
     27        1          -0.000061835    0.000093756   -0.000244088
     28        7           0.003221993    0.001776132    0.000336611
     29        8           0.001461957    0.002012739   -0.003581277
     30        1           0.001267555    0.001279729    0.002264317
     31        6           0.004539831   -0.001216310   -0.000480386
     32        1          -0.000522328   -0.001550602   -0.000754625
     33        1          -0.001003921   -0.000374360    0.001434181
 -------------------------------------------------------------------
 Cartesian Forces:  Max     0.007371834 RMS     0.001604303

 GradGradGradGradGradGradGradGradGradGradGradGradGradGradGradGradGradGrad
 Berny optimization.
 Using GEDIIS/GDIIS optimizer.
 FormGI is forming the generalized inverse of G from B-inverse, IUseBI=4.
 Internal  Forces:  Max     0.007811649 RMS     0.001137638
 Search for a local minimum.
 Step number   6 out of a maximum of  198
 All quantities printed in internal units (Hartrees-Bohrs-Radians)
 Mixed Optimization -- RFO/linear search
 Update second derivatives using D2CorX and points    4    5    6
 DE= -2.36D-04 DEPred=-2.36D-03 R= 1.00D-01
 Trust test= 1.00D-01 RLast= 5.47D-01 DXMaxT set to 4.24D-01
 ITU=  0  0 -1  1  1  0
 Use linear search instead of GDIIS.
     Eigenvalues ---    0.00290   0.00492   0.00532   0.00575   0.00614
     Eigenvalues ---    0.00646   0.00734   0.01423   0.01961   0.02073
     Eigenvalues ---    0.02234   0.03067   0.03621   0.03825   0.03968
     Eigenvalues ---    0.04114   0.04140   0.04290   0.04531   0.04692
     Eigenvalues ---    0.04766   0.04801   0.04869   0.04929   0.05151
     Eigenvalues ---    0.05208   0.05440   0.05528   0.05751   0.05934
     Eigenvalues ---    0.05972   0.06303   0.06758   0.07301   0.07689
     Eigenvalues ---    0.07801   0.07915   0.07980   0.08025   0.08059
     Eigenvalues ---    0.08152   0.08227   0.08234   0.08259   0.08354
     Eigenvalues ---    0.08693   0.10135   0.10450   0.11795   0.11907
     Eigenvalues ---    0.12058   0.12993   0.13656   0.14818   0.15297
     Eigenvalues ---    0.15596   0.17731   0.19555   0.20255   0.25687
     Eigenvalues ---    0.27647   0.28038   0.28199   0.28405   0.28666
     Eigenvalues ---    0.29123   0.29965   0.30082   0.30622   0.30923
     Eigenvalues ---    0.31635   0.32513   0.33636   0.33669   0.33871
     Eigenvalues ---    0.33990   0.34038   0.34059   0.34079   0.34097
     Eigenvalues ---    0.34184   0.34205   0.34308   0.34325   0.34329
     Eigenvalues ---    0.34334   0.34474   0.34540   0.34685   0.34955
     Eigenvalues ---    0.37137   0.55422   0.92859
 RFO step:  Lambda=-1.10183354D-03 EMin= 2.90361796D-03
 Quartic linear search produced a step of -0.46171.
 Iteration  1 RMS(Cart)=  0.03783352 RMS(Int)=  0.01124732
 Iteration  2 RMS(Cart)=  0.01808749 RMS(Int)=  0.00145079
 Iteration  3 RMS(Cart)=  0.00146918 RMS(Int)=  0.00003875
 Iteration  4 RMS(Cart)=  0.00000560 RMS(Int)=  0.00003860
 Iteration  5 RMS(Cart)=  0.00000000 RMS(Int)=  0.00003860
 Variable       Old X    -DE/DX   Delta X   Delta X   Delta X     New X
                                 (Linear)    (Quad)   (Total)
    R1        2.89079   0.00057  -0.00223   0.00386   0.00165   2.89244
    R2        2.07229  -0.00084  -0.00155   0.00080  -0.00075   2.07154
    R3        2.06695   0.00038   0.00086  -0.00029   0.00058   2.06753
    R4        2.86700   0.00144   0.00559  -0.00412   0.00145   2.86845
    R5        2.89306  -0.00197  -0.00333   0.00101  -0.00233   2.89073
    R6        2.06813  -0.00011  -0.00106   0.00131   0.00025   2.06838
    R7        2.07463   0.00015   0.00012   0.00012   0.00024   2.07487
    R8        2.87917   0.00052  -0.00056   0.00257   0.00203   2.88120
    R9        2.06953  -0.00005   0.00031  -0.00037  -0.00006   2.06946
   R10        2.06828   0.00002   0.00007  -0.00001   0.00006   2.06834
   R11        2.06376  -0.00148  -0.00282   0.00121  -0.00161   2.06216
   R12        2.06876   0.00015   0.00075  -0.00096  -0.00021   2.06855
   R13        2.83300  -0.00127  -0.00279   0.00252  -0.00030   2.83270
   R14        2.87125   0.00083   0.00023   0.00065   0.00087   2.87212
   R15        2.10205   0.00125  -0.00600   0.01016   0.00416   2.10621
   R16        2.06731   0.00073   0.00152  -0.00077   0.00074   2.06805
   R17        2.87729  -0.00203  -0.00303   0.00086  -0.00221   2.87508
   R18        2.86829   0.00226   0.00045   0.00553   0.00600   2.87428
   R19        2.13199  -0.00781  -0.00548  -0.01314  -0.01861   2.11337
   R20        2.06004  -0.00009   0.00207  -0.00313  -0.00107   2.05898
   R21        2.88411  -0.00114  -0.00648   0.00350  -0.00304   2.88107
   R22        2.88537   0.00097   0.00100  -0.00121  -0.00014   2.88524
   R23        2.06869  -0.00008  -0.00083   0.00074  -0.00009   2.06861
   R24        2.07643   0.00004  -0.00007   0.00027   0.00020   2.07663
   R25        2.88432   0.00117   0.00198  -0.00025   0.00177   2.88609
   R26        2.06899  -0.00015  -0.00083   0.00091   0.00007   2.06907
   R27        2.07829  -0.00032   0.00017  -0.00135  -0.00118   2.07711
   R28        2.06872  -0.00020   0.00012  -0.00052  -0.00040   2.06832
   R29        2.07071   0.00003  -0.00049   0.00072   0.00023   2.07094
   R30        2.88072  -0.00251  -0.00497   0.00198  -0.00297   2.87775
   R31        1.81304   0.00095   0.00251  -0.00224   0.00028   1.81332
   R32        3.48319   0.00305   0.01592   0.00705   0.02297   3.50616
   R33        2.06988   0.00079   0.00320  -0.00523  -0.00204   2.06784
   R34        2.11647   0.00329   0.01584  -0.01922  -0.00338   2.11309
    A1        1.92739   0.00042   0.00024  -0.00202  -0.00182   1.92557
    A2        1.93136  -0.00111  -0.00049  -0.00303  -0.00344   1.92792
    A3        1.95224   0.00088   0.00924  -0.00582   0.00344   1.95569
    A4        1.85210   0.00013  -0.00158   0.00082  -0.00079   1.85131
    A5        1.93253  -0.00061  -0.01232   0.01308   0.00071   1.93324
    A6        1.86472   0.00023   0.00429  -0.00267   0.00172   1.86645
    A7        1.93058  -0.00062  -0.00418   0.00333  -0.00083   1.92975
    A8        1.93004   0.00094   0.00034   0.00466   0.00498   1.93503
    A9        1.90753  -0.00027   0.00235  -0.00470  -0.00232   1.90521
   A10        1.92698  -0.00038   0.00035  -0.00280  -0.00242   1.92456
   A11        1.90226   0.00042  -0.00038   0.00070   0.00028   1.90254
   A12        1.86502  -0.00008   0.00173  -0.00147   0.00028   1.86530
   A13        1.94287  -0.00008  -0.00198   0.00248   0.00046   1.94332
   A14        1.92418   0.00000   0.00214  -0.00121   0.00093   1.92511
   A15        1.93887  -0.00023  -0.00034  -0.00272  -0.00304   1.93584
   A16        1.92481  -0.00023   0.00007   0.00067   0.00076   1.92558
   A17        1.87399   0.00065   0.00030   0.00201   0.00231   1.87630
   A18        1.85668  -0.00010  -0.00014  -0.00134  -0.00148   1.85519
   A19        1.94103  -0.00021   0.00120   0.00007   0.00123   1.94225
   A20        1.91718   0.00040   0.00023  -0.00229  -0.00200   1.91518
   A21        1.96981   0.00054   0.00671  -0.00005   0.00663   1.97643
   A22        1.88146   0.00018   0.00173  -0.00221  -0.00047   1.88099
   A23        1.89752  -0.00049  -0.01099   0.01109   0.00010   1.89761
   A24        1.85283  -0.00045   0.00081  -0.00695  -0.00610   1.84673
   A25        1.92321   0.00118   0.00670  -0.00712  -0.00049   1.92272
   A26        1.95328  -0.00046  -0.00070   0.00531   0.00466   1.95794
   A27        1.97537   0.00051  -0.00040   0.00273   0.00223   1.97759
   A28        1.95270   0.00104  -0.01087   0.02013   0.00921   1.96190
   A29        1.81126  -0.00312  -0.00311  -0.01731  -0.02039   1.79087
   A30        1.84253   0.00068   0.00788  -0.00458   0.00331   1.84584
   A31        1.90403   0.00283   0.01354   0.00186   0.01550   1.91953
   A32        1.94820   0.00004   0.00024   0.00050   0.00081   1.94901
   A33        1.96469  -0.00031   0.00261   0.00590   0.00835   1.97304
   A34        1.96520  -0.00152  -0.00555  -0.00785  -0.01343   1.95177
   A35        1.81256  -0.00226  -0.02077   0.00155  -0.01927   1.79328
   A36        1.86549   0.00097   0.00817  -0.00197   0.00623   1.87172
   A37        1.92631  -0.00067   0.00282  -0.00912  -0.00631   1.92000
   A38        1.85994   0.00024  -0.00220   0.00185  -0.00034   1.85960
   A39        1.95787   0.00039   0.00040   0.00551   0.00590   1.96377
   A40        1.92699   0.00011   0.00124  -0.00051   0.00071   1.92770
   A41        1.93224   0.00015  -0.00192   0.00206   0.00017   1.93240
   A42        1.85801  -0.00020  -0.00044   0.00055   0.00010   1.85811
   A43        1.91891  -0.00070   0.00598  -0.00208   0.00390   1.92281
   A44        1.85731   0.00011  -0.00166   0.00438   0.00270   1.86001
   A45        1.96898   0.00039  -0.00175  -0.00305  -0.00479   1.96419
   A46        1.92405   0.00048  -0.00023   0.00488   0.00464   1.92869
   A47        1.93454   0.00001  -0.00172  -0.00283  -0.00457   1.92997
   A48        1.85745  -0.00025  -0.00090  -0.00068  -0.00156   1.85589
   A49        1.90660   0.00069   0.00614  -0.00924  -0.00299   1.90360
   A50        1.92990  -0.00001  -0.00143   0.00575   0.00429   1.93419
   A51        1.89421  -0.00047   0.00094  -0.00528  -0.00431   1.88990
   A52        1.93394   0.00019  -0.00211   0.00489   0.00276   1.93670
   A53        1.88909  -0.00041   0.00280  -0.00221   0.00059   1.88968
   A54        1.90921  -0.00002  -0.00628   0.00570  -0.00057   1.90864
   A55        1.92794  -0.00002   0.00115  -0.00186  -0.00064   1.92730
   A56        1.96539  -0.00045   0.00487   0.00343   0.00827   1.97365
   A57        1.93541   0.00058  -0.00667   0.00804   0.00136   1.93677
   A58        1.89347   0.00132   0.00417   0.00598   0.01004   1.90350
   A59        1.84608  -0.00075  -0.00312  -0.00141  -0.00448   1.84161
   A60        1.89105  -0.00070  -0.00084  -0.01471  -0.01549   1.87556
   A61        1.84776   0.00355  -0.01069   0.02319   0.01249   1.86025
   A62        1.96952  -0.00133   0.00056  -0.00806  -0.00749   1.96203
   A63        1.92375  -0.00008   0.00226   0.00080   0.00305   1.92679
   A64        2.03407  -0.00020  -0.00337  -0.01652  -0.01980   2.01427
   A65        1.84309   0.00028  -0.00214  -0.00128  -0.00347   1.83962
   A66        1.76622   0.00192  -0.00283   0.02222   0.01931   1.78553
   A67        1.91315  -0.00042   0.00528   0.00542   0.01066   1.92380
   A68        2.50577   0.00471   0.01158  -0.00272   0.00885   2.51462
    D1       -1.22315   0.00004   0.00069   0.00265   0.00333  -1.21982
    D2        0.91716  -0.00022  -0.00148   0.00458   0.00310   0.92026
    D3        2.96558   0.00008   0.00227   0.00270   0.00497   2.97055
    D4        3.01456   0.00030   0.00280   0.00474   0.00750   3.02206
    D5       -1.12832   0.00004   0.00062   0.00667   0.00728  -1.12104
    D6        0.92010   0.00034   0.00438   0.00479   0.00914   0.92924
    D7        0.93759   0.00018  -0.00850   0.01393   0.00538   0.94298
    D8        3.07790  -0.00007  -0.01068   0.01586   0.00516   3.08306
    D9       -1.15686   0.00022  -0.00692   0.01398   0.00703  -1.14984
   D10       -0.93556  -0.00025   0.00682  -0.01687  -0.01010  -0.94566
   D11        1.12022  -0.00080   0.00599  -0.02310  -0.01719   1.10303
   D12       -2.96862  -0.00163   0.01254  -0.02834  -0.01588  -2.98450
   D13        1.22229   0.00048   0.00462  -0.01409  -0.00945   1.21284
   D14       -3.00512  -0.00008   0.00379  -0.02031  -0.01654  -3.02165
   D15       -0.81077  -0.00090   0.01034  -0.02555  -0.01522  -0.82600
   D16       -3.05152   0.00045  -0.00117  -0.00792  -0.00905  -3.06057
   D17       -0.99575  -0.00011  -0.00199  -0.01414  -0.01614  -1.01188
   D18        1.19860  -0.00093   0.00456  -0.01938  -0.01482   1.18378
   D19       -0.94692   0.00085   0.00506   0.00579   0.01082  -0.93610
   D20        1.19501   0.00050   0.00527   0.00751   0.01276   1.20778
   D21       -3.03441   0.00023   0.00623   0.00341   0.00964  -3.02477
   D22       -3.08901   0.00034   0.00723  -0.00048   0.00673  -3.08228
   D23       -0.94708  -0.00001   0.00744   0.00124   0.00867  -0.93840
   D24        1.10668  -0.00027   0.00840  -0.00285   0.00555   1.11223
   D25        1.15070   0.00040   0.00515   0.00250   0.00762   1.15832
   D26       -2.99055   0.00005   0.00536   0.00422   0.00957  -2.98099
   D27       -0.93679  -0.00021   0.00632   0.00012   0.00644  -0.93035
   D28        3.10558  -0.00058   0.00103  -0.00810  -0.00708   3.09850
   D29       -1.09621  -0.00023   0.00410  -0.01228  -0.00818  -1.10439
   D30        0.96760  -0.00018   0.00963  -0.02261  -0.01300   0.95460
   D31        0.96402  -0.00037  -0.00038  -0.00874  -0.00912   0.95490
   D32        3.04541  -0.00002   0.00270  -0.01292  -0.01022   3.03519
   D33       -1.17396   0.00003   0.00822  -0.02325  -0.01504  -1.18900
   D34       -1.05198  -0.00049  -0.00041  -0.00863  -0.00905  -1.06103
   D35        1.02942  -0.00014   0.00267  -0.01281  -0.01015   1.01927
   D36        3.09323  -0.00009   0.00819  -0.02314  -0.01497   3.07826
   D37       -2.98129  -0.00006   0.00062   0.00864   0.00923  -2.97206
   D38        1.18187  -0.00143  -0.00906  -0.00008  -0.00908   1.17279
   D39       -0.94041  -0.00064  -0.00654   0.01069   0.00415  -0.93626
   D40        1.13974   0.00020   0.00259   0.00043   0.00296   1.14270
   D41       -0.98028  -0.00117  -0.00709  -0.00829  -0.01535  -0.99563
   D42       -3.10256  -0.00038  -0.00457   0.00248  -0.00212  -3.10468
   D43       -0.88023   0.00045   0.00544   0.00121   0.00659  -0.87364
   D44       -3.00025  -0.00092  -0.00425  -0.00751  -0.01172  -3.01197
   D45        1.16065  -0.00012  -0.00173   0.00326   0.00151   1.16216
   D46        1.02433  -0.00196   0.00504  -0.03941  -0.03441   0.98993
   D47       -1.06837  -0.00186   0.00330  -0.03483  -0.03156  -1.09993
   D48       -3.09524  -0.00197   0.00493  -0.03953  -0.03463  -3.12987
   D49       -3.07426  -0.00005  -0.00465  -0.01462  -0.01927  -3.09354
   D50        1.11622   0.00004  -0.00639  -0.01004  -0.01643   1.09979
   D51       -0.91065  -0.00006  -0.00476  -0.01474  -0.01950  -0.93015
   D52       -0.99485   0.00086   0.00479  -0.01483  -0.01004  -1.00489
   D53       -3.08755   0.00095   0.00305  -0.01025  -0.00720  -3.09475
   D54        1.16877   0.00084   0.00468  -0.01495  -0.01026   1.15850
   D55       -1.21454  -0.00010  -0.00690  -0.02481  -0.03172  -1.24626
   D56        0.94753   0.00022   0.00287  -0.01771  -0.01488   0.93264
   D57        2.97322  -0.00034   0.00228  -0.03260  -0.03035   2.94287
   D58        2.98392   0.00018  -0.01281  -0.00675  -0.01957   2.96435
   D59       -1.13720   0.00050  -0.00305   0.00035  -0.00273  -1.13993
   D60        0.88850  -0.00006  -0.00364  -0.01454  -0.01820   0.87030
   D61        0.92761   0.00010  -0.00253  -0.01969  -0.02223   0.90538
   D62        3.08968   0.00042   0.00724  -0.01258  -0.00539   3.08428
   D63       -1.16781  -0.00014   0.00665  -0.02747  -0.02086  -1.18867
   D64       -0.97233   0.00030  -0.00009  -0.01771  -0.01784  -0.99018
   D65        1.11122   0.00055   0.00192  -0.01046  -0.00856   1.10266
   D66       -3.14144   0.00053  -0.00110  -0.01022  -0.01136   3.13039
   D67        3.12791   0.00017  -0.00311  -0.00933  -0.01246   3.11546
   D68       -1.07172   0.00042  -0.00110  -0.00208  -0.00317  -1.07489
   D69        0.95881   0.00040  -0.00413  -0.00184  -0.00597   0.95284
   D70        1.02995  -0.00090  -0.01576  -0.01128  -0.02705   1.00290
   D71        3.11350  -0.00064  -0.01375  -0.00403  -0.01776   3.09574
   D72       -1.13916  -0.00066  -0.01678  -0.00379  -0.02056  -1.15972
   D73        1.17488   0.00065   0.01060   0.03613   0.04678   1.22166
   D74       -0.96463   0.00004   0.00280   0.03199   0.03476  -0.92987
   D75       -2.96102   0.00059   0.00475   0.03817   0.04293  -2.91809
   D76       -3.05126   0.00251   0.01554   0.04223   0.05775  -2.99351
   D77        1.09242   0.00190   0.00773   0.03808   0.04572   1.13814
   D78       -0.90397   0.00246   0.00969   0.04426   0.05390  -0.85008
   D79       -0.97016   0.00012   0.00281   0.03315   0.03602  -0.93413
   D80       -3.10966  -0.00049  -0.00499   0.02901   0.02400  -3.08567
   D81        1.17712   0.00007  -0.00304   0.03518   0.03217   1.20930
   D82        1.00729  -0.00048  -0.01501   0.03398   0.01896   1.02626
   D83        3.14009   0.00022  -0.01450   0.03770   0.02320  -3.11989
   D84       -1.04891  -0.00010  -0.02246   0.04484   0.02238  -1.02653
   D85        3.05909  -0.00052  -0.01522   0.03035   0.01512   3.07421
   D86       -1.09130   0.00017  -0.01471   0.03406   0.01936  -1.07194
   D87        1.00289  -0.00015  -0.02267   0.04121   0.01853   1.02142
   D88       -1.17103  -0.00061  -0.01618   0.03198   0.01579  -1.15524
   D89        0.96177   0.00009  -0.01567   0.03569   0.02003   0.98180
   D90        3.05595  -0.00023  -0.02363   0.04284   0.01920   3.07516
   D91       -1.02588   0.00030   0.02048  -0.02241  -0.00192  -1.02780
   D92        3.12694  -0.00028   0.01955  -0.02662  -0.00708   3.11985
   D93        1.03353  -0.00011   0.02675  -0.03515  -0.00841   1.02512
   D94       -3.06819   0.00030   0.01904  -0.02942  -0.01038  -3.07857
   D95        1.08463  -0.00027   0.01811  -0.03363  -0.01554   1.06908
   D96       -1.00878  -0.00011   0.02531  -0.04216  -0.01687  -1.02565
   D97        1.16303   0.00031   0.02134  -0.02987  -0.00853   1.15451
   D98       -0.96733  -0.00027   0.02041  -0.03409  -0.01369  -0.98102
   D99       -3.06074  -0.00010   0.02761  -0.04262  -0.01501  -3.07575
   D100       0.92537   0.00010  -0.00690   0.00970   0.00281   0.92818
   D101      -1.17721   0.00079  -0.00859   0.01417   0.00556  -1.17165
   D102       3.11209   0.00040  -0.01251  -0.00010  -0.01265   3.09944
   D103       3.01589  -0.00006  -0.01091   0.01100   0.00009   3.01598
   D104       0.91331   0.00063  -0.01259   0.01547   0.00284   0.91615
   D105      -1.08057   0.00024  -0.01652   0.00120  -0.01537  -1.09594
   D106      -1.23996   0.00076  -0.00807   0.01018   0.00212  -1.23784
   D107       2.94065   0.00145  -0.00976   0.01464   0.00487   2.94552
   D108       0.94677   0.00105  -0.01368   0.00037  -0.01334   0.93343
   D109       2.80864   0.00331   0.15183   0.20348   0.35531  -3.11924
   D110       2.21333   0.00223   0.09034  -0.08046   0.00982   2.22315
   D111       0.07057   0.00263   0.09350  -0.07723   0.01646   0.08703
   D112      -1.87020   0.00158   0.09537  -0.08789   0.00736  -1.86284
         Item               Value     Threshold  Converged?
 Maximum Force            0.007812     0.000450     NO 
 RMS     Force            0.001138     0.000300     NO 
 Maximum Displacement     0.563379     0.001800     NO 
 RMS     Displacement     0.051116     0.001200     NO 
 Predicted change in Energy=-1.390152D-03
 GradGradGradGradGradGradGradGradGradGradGradGradGradGradGradGradGradGrad

                          Input orientation:                          
 ---------------------------------------------------------------------
 Center     Atomic      Atomic             Coordinates (Angstroms)
 Number     Number       Type             X           Y           Z
 ---------------------------------------------------------------------
      1          6           0       -2.370969    0.920506    0.302698
      2          6           0       -3.050321   -0.417001   -0.001164
      3          6           0       -2.076123   -1.576175    0.216232
      4          6           0       -0.786925   -1.372840   -0.571954
      5          1           0       -3.942852   -0.550567    0.618165
      6          1           0       -2.185831    1.017780    1.378773
      7          1           0       -3.027126    1.753026    0.031765
      8          1           0       -1.855738   -1.692355    1.282631
      9          1           0       -2.516347   -2.523209   -0.111332
     10          1           0       -0.075534   -2.178319   -0.382368
     11          1           0       -1.006479   -1.366485   -1.644321
     12          1           0       -3.384469   -0.422070   -1.047044
     13          6           0        1.017708    0.180909   -1.266750
     14          6           0        0.424315    0.032245    1.137425
     15          6           0        2.218787   -0.720558   -1.032769
     16          1           0        1.289599    1.242999   -1.066055
     17          1           0        0.584583    0.042082   -2.262122
     18          6           0        1.624837   -0.870142    1.378050
     19          1           0        0.731232    1.104964    1.213452
     20          1           0       -0.397546   -0.202857    1.813015
     21          6           0        2.740767   -0.536508    0.390180
     22          1           0        2.979544   -0.421569   -1.760871
     23          1           0        1.996200   -1.778184   -1.231464
     24          1           0        1.954070   -0.684460    2.405640
     25          1           0        1.367304   -1.937337    1.324016
     26          1           0        3.620127   -1.163955    0.566196
     27          1           0        3.013528    0.516583    0.522798
     28          7           0       -0.118145   -0.062513   -0.284246
     29          8           0        1.240802    2.513543    0.318344
     30          1           0        1.195857    3.459328    0.474034
     31          6           0       -1.084329    1.097677   -0.482955
     32          1           0       -1.293350    1.121163   -1.556803
     33          1           0       -0.461396    1.979200   -0.190997
 ---------------------------------------------------------------------
                    Distance matrix (angstroms):
                    1          2          3          4          5
     1  C    0.000000
     2  C    1.530613   0.000000
     3  C    2.515517   1.529708   0.000000
     4  C    2.921241   2.522378   1.524668   0.000000
     5  H    2.175865   1.094541   2.167510   3.471655   0.000000
     6  H    1.096210   2.170292   2.844669   3.387822   2.474947
     7  H    1.094092   2.170401   3.467277   3.892815   2.547344
     8  H    2.837740   2.168337   1.095114   2.164240   2.470068
     9  H    3.471560   2.175633   1.094517   2.127539   2.541338
    10  H    3.916766   3.478063   2.173306   1.091246   4.313559
    11  H    3.298946   2.789046   2.156331   1.094630   3.795636
    12  H    2.156732   1.097973   2.153971   2.806582   1.761029
    13  C    3.807008   4.302101   3.854656   2.480641   5.356783
    14  C    3.049490   3.683925   3.112523   2.522567   4.436377
    15  C    5.053952   5.377719   4.553936   3.110005   6.381244
    16  H    3.921384   4.767022   4.573848   3.376196   5.782043
    17  H    4.010639   4.305255   3.979993   2.596094   5.398607
    18  C    4.508800   4.895373   3.942767   3.141945   5.628385
    19  H    3.238387   4.253448   4.008017   3.410570   4.994218
    20  H    2.727159   3.220919   2.693202   2.684875   3.757361
    21  C    5.316050   5.805526   4.930882   3.750969   6.687521
    22  H    5.889608   6.281391   5.549939   4.062602   7.320930
    23  H    5.358054   5.369714   4.326713   2.888779   6.340387
    24  H    5.069935   5.559512   4.672379   4.105239   6.163334
    25  H    4.815085   4.856227   3.635219   2.924733   5.533454
    26  H    6.348830   6.736076   5.721858   4.556438   7.587990
    27  H    5.404110   6.157628   5.511639   4.383132   7.038403
    28  N    2.527063   2.967062   2.524941   1.499000   3.959915
    29  O    3.947518   5.206141   5.266707   4.473061   6.029007
    30  H    4.381464   5.769036   6.010708   5.326853   6.519691
    31  C    1.517921   2.528141   2.936325   2.489945   3.478553
    32  H    2.158535   2.805871   3.321448   2.728817   3.813795
    33  H    2.238535   3.532754   3.926050   3.389287   4.378927
                    6          7          8          9         10
     6  H    0.000000
     7  H    1.750085   0.000000
     8  H    2.731856   3.848047   0.000000
     9  H    3.855938   4.309009   1.752100   0.000000
    10  H    4.215450   4.933445   2.485459   2.479915   0.000000
    11  H    4.026747   4.077208   3.065041   2.442901   1.765859
    12  H    3.065043   2.454091   3.062356   2.458450   3.804636
    13  C    4.238138   4.529722   4.273775   4.597477   2.746501
    14  C    2.800426   4.011984   2.862511   4.091116   2.728775
    15  C    5.313945   5.896733   4.786148   5.149766   2.794995
    16  H    4.255176   4.483241   4.901609   5.438846   3.746523
    17  H    4.677958   4.608003   4.639903   4.563155   2.983187
    18  C    4.252698   5.507655   3.577645   4.701095   2.775186
    19  H    2.923044   3.992697   3.810799   5.046331   3.738644
    20  H    2.208275   3.730016   2.150868   3.684625   2.970833
    21  C    5.259705   6.216029   4.822894   5.642317   3.350212
    22  H    6.213710   6.634945   5.853012   6.110866   3.784170
    23  H    5.667462   6.268891   4.600593   4.708804   2.274456
    24  H    4.592478   6.032324   4.097760   5.449842   3.758177
    25  H    4.621740   5.882152   3.232604   4.181652   2.247577
    26  H    6.255349   7.278761   5.547754   6.321624   3.947989
    27  H    5.293129   6.185418   5.400601   6.342079   4.198110
    28  N    2.864959   3.443575   2.851441   3.440392   2.118509
    29  O    3.886338   4.344619   5.311118   6.298385   4.923139
    30  H    4.267965   4.576096   6.042011   7.064974   5.842339
    31  C    2.164652   2.113972   3.390670   3.911470   3.429277
    32  H    3.069987   2.434908   4.036650   4.106891   3.707959
    33  H    2.522336   2.585294   4.194768   4.949834   4.179770
                   11         12         13         14         15
    11  H    0.000000
    12  H    2.627450   0.000000
    13  C    2.575718   4.448710   0.000000
    14  C    3.426620   4.414197   2.480781   0.000000
    15  C    3.345678   5.611219   1.519862   2.914890   0.000000
    16  H    3.523602   4.961827   1.114557   2.658941   2.172569
    17  H    2.212966   4.176748   1.094365   3.403336   2.182556
    18  C    4.037934   5.583457   2.910032   1.521006   2.487409
    19  H    4.158674   4.937679   2.662208   1.118349   3.254360
    20  H    3.698378   4.141219   3.411037   1.089564   3.900218
    21  C    4.343951   6.292632   2.495804   2.499561   1.526801
    22  H    4.098150   6.403921   2.110908   3.890407   1.094659
    23  H    3.058762   5.551995   2.190145   3.370476   1.098907
    24  H    5.062824   6.363165   3.887426   2.112389   3.448773
    25  H    3.843403   5.522436   3.364708   2.191643   2.785680
    26  H    5.131558   7.226153   3.455566   3.459829   2.171875
    27  H    4.939920   6.654309   2.701566   2.704879   2.140543
    28  N    2.083095   3.373427   1.521424   1.524595   2.540583
    29  O    4.894582   5.645815   2.829041   2.737587   3.638869
    30  H    5.711934   6.193409   3.716194   3.574949   4.559418
    31  C    2.725239   2.813978   2.423502   2.456986   3.810361
    32  H    2.505663   2.648434   2.511812   3.375645   4.000207
    33  H    3.688207   3.878565   2.564926   2.517899   3.896236
                   16         17         18         19         20
    16  H    0.000000
    17  H    1.835708   0.000000
    18  C    3.248292   3.894243   0.000000
    19  H    2.350954   3.637422   2.174090   0.000000
    20  H    3.636757   4.198965   2.173592   1.828663   0.000000
    21  C    2.719036   3.466785   1.527252   2.722212   3.461906
    22  H    2.471734   2.490394   3.448083   4.028872   4.921914
    23  H    3.107119   2.523546   2.787833   3.986263   4.180972
    24  H    4.026076   4.918470   1.094903   2.473596   2.472498
    25  H    3.979073   4.170268   1.099158   3.110049   2.522348
    26  H    3.726799   4.320698   2.174078   3.729966   4.315086
    27  H    2.454397   3.725682   2.140776   2.456026   3.717214
    28  N    2.073000   2.101609   2.540371   2.080275   2.120440
    29  O    1.879687   3.632842   3.566481   1.744986   3.506715
    30  H    2.700515   4.420156   4.443600   2.511105   4.212291
    31  C    2.448808   2.658004   3.830827   2.484776   2.726634
    32  H    2.631977   2.277833   4.592873   3.431255   3.729767
    33  H    2.091340   3.022591   3.864327   2.039394   2.963361
                   21         22         23         24         25
    21  C    0.000000
    22  H    2.167313   0.000000
    23  H    2.173906   1.757169   0.000000
    24  H    2.168608   4.298898   3.798227   0.000000
    25  H    2.172734   3.796499   2.636536   1.756105   0.000000
    26  H    1.094507   2.525218   2.499199   2.527690   2.499525
    27  H    1.095896   2.469095   3.062409   2.471850   3.061655
    28  N    2.975383   3.450366   2.882916   3.452011   2.882366
    29  O    3.399686   3.995152   4.625089   3.884942   4.564834
    30  H    4.284914   4.820550   5.566040   4.634324   5.465881
    31  C    4.250210   4.522858   4.280246   4.555421   4.299647
    32  H    4.776266   4.547449   4.396953   5.432031   4.973191
    33  H    4.113441   4.479762   4.608718   4.435322   4.580248
                   26         27         28         29         30
    26  H    0.000000
    27  H    1.787192   0.000000
    28  N    3.988873   3.285430   0.000000
    29  O    4.387096   2.678097   2.974208   0.000000
    30  H    5.221142   3.459198   3.834704   0.959567   0.000000
    31  C    5.324247   4.259300   1.522839   2.837778   3.419426
    32  H    5.819892   4.820732   2.097998   3.446276   3.973345
    33  H    5.206879   3.837166   2.072464   1.855378   2.319383
                   31         32         33
    31  C    0.000000
    32  H    1.094254   0.000000
    33  H    1.118198   1.814883   0.000000
 Stoichiometry    C10H21NO
 Framework group  C1[X(C10H21NO)]
 Deg. of freedom    93
 Full point group                 C1      NOp   1
 Largest Abelian subgroup         C1      NOp   1
 Largest concise Abelian subgroup C1      NOp   1
                         Standard orientation:                         
 ---------------------------------------------------------------------
 Center     Atomic      Atomic             Coordinates (Angstroms)
 Number     Number       Type             X           Y           Z
 ---------------------------------------------------------------------
      1          6           0       -2.292348    1.117276    0.284745
      2          6           0       -3.065898   -0.179930    0.036448
      3          6           0       -2.170027   -1.395264    0.282187
      4          6           0       -0.881789   -1.308082   -0.528649
      5          1           0       -3.956179   -0.230590    0.671155
      6          1           0       -2.085052    1.238246    1.354358
      7          1           0       -2.894059    1.983221   -0.007008
      8          1           0       -1.942293   -1.489872    1.349174
      9          1           0       -2.678716   -2.320404   -0.006463
     10          1           0       -0.224338   -2.153639   -0.319823
     11          1           0       -1.116283   -1.323235   -1.597759
     12          1           0       -3.415092   -0.197689   -1.004365
     13          6           0        1.014243    0.093267   -1.299924
     14          6           0        0.447818    0.067879    1.115194
     15          6           0        2.154286   -0.880158   -1.049473
     16          1           0        1.360986    1.140371   -1.139989
     17          1           0        0.557926   -0.049325   -2.284341
     18          6           0        1.587343   -0.906198    1.372324
     19          1           0        0.828380    1.118918    1.149738
     20          1           0       -0.378066   -0.086957    1.808801
     21          6           0        2.708673   -0.683999    0.359534
     22          1           0        2.922800   -0.659211   -1.797034
     23          1           0        1.857060   -1.926133   -1.208179
     24          1           0        1.943700   -0.708645    2.388589
     25          1           0        1.256749   -1.954376    1.358949
     26          1           0        3.545640   -1.364064    0.546464
     27          1           0        3.054660    0.351752    0.451744
     28          7           0       -0.120881   -0.037799   -0.295410
     29          8           0        1.419626    2.457756    0.199519
     30          1           0        1.441699    3.409153    0.322507
     31          6           0       -1.008410    1.178634   -0.522611
     32          1           0       -1.231249    1.179787   -1.593934
     33          1           0       -0.322461    2.024676   -0.269521
 ---------------------------------------------------------------------
 Rotational constants (GHZ):      1.3841614      0.7306484      0.6151319
 Standard basis: 6-31G(d,p) (6D, 7F)
 There are   285 symmetry adapted cartesian basis functions of A   symmetry.
 There are   285 symmetry adapted basis functions of A   symmetry.
   285 basis functions,   483 primitive gaussians,   285 cartesian basis functions
    48 alpha electrons       48 beta electrons
       nuclear repulsion energy       832.7054079041 Hartrees.
 NAtoms=   33 NActive=   33 NUniq=   33 SFac= 1.00D+00 NAtFMM=   60 NAOKFM=F Big=F
 Integral buffers will be    131072 words long.
 Raffenetti 2 integral format.
 Two-electron integral symmetry is turned on.
 Nuclear repulsion after empirical dispersion term =      832.6734494402 Hartrees.
 One-electron integrals computed using PRISM.
 NBasis=   285 RedAO= T EigKep=  3.25D-03  NBF=   285
 NBsUse=   285 1.00D-06 EigRej= -1.00D+00 NBFU=   285
 Initial guess from the checkpoint file:  "asu-oh-opt-wb97xd.chk"
 B after Tr=     0.000000   -0.000000    0.000000
         Rot=    0.999860    0.016475   -0.001325    0.002621 Ang=   1.92 deg.
 ExpMin= 1.61D-01 ExpMax= 5.48D+03 ExpMxC= 8.25D+02 IAcc=1 IRadAn=         1 AccDes= 0.00D+00
 Harris functional with IExCor= 4639 and IRadAn=       1 diagonalized for initial guess.
 HarFok:  IExCor= 4639 AccDes= 0.00D+00 IRadAn=         1 IDoV= 1 UseB2=F ITyADJ=14
 ICtDFT=  3500011 ScaDFX=  1.000000  1.000000  1.000000  1.000000
 FoFCou: FMM=F IPFlag=           0 FMFlag=      100000 FMFlg1=           0
         NFxFlg=           0 DoJE=T BraDBF=F KetDBF=T FulRan=T
         wScrn=  0.000000 ICntrl=     500 IOpCl=  0 I1Cent=   200000004 NGrid=           0
         NMat0=    1 NMatS0=      1 NMatT0=    0 NMatD0=    1 NMtDS0=    0 NMtDT0=    0
 Petite list used in FoFCou.
 Requested convergence on RMS density matrix=1.00D-08 within 128 cycles.
 Requested convergence on MAX density matrix=1.00D-06.
 Requested convergence on             energy=1.00D-06.
 No special actions if energy rises.
 Integral accuracy reduced to 1.0D-05 until final iterations.
 Initial convergence to 1.0D-05 achieved.  Increase integral accuracy.
 SCF Done:  E(RwB97XD) =  -523.496486459     A.U. after   15 cycles
            NFock= 15  Conv=0.85D-08     -V/T= 2.0094
 Calling FoFJK, ICntrl=      2127 FMM=F ISym2X=0 I1Cent= 0 IOpClX= 0 NMat=1 NMatS=1 NMatT=0.
 ***** Axes restored to original set *****
 -------------------------------------------------------------------
 Center     Atomic                   Forces (Hartrees/Bohr)
 Number     Number              X              Y              Z
 -------------------------------------------------------------------
      1        6          -0.001070240   -0.000513954    0.000172672
      2        6          -0.000405635    0.000087494    0.000031016
      3        6           0.000086925    0.000396316    0.000149245
      4        6          -0.000945976    0.001193915   -0.000192335
      5        1           0.000214048   -0.000090958   -0.000063140
      6        1           0.000353963    0.000137836   -0.000810864
      7        1          -0.000400056    0.000096835    0.000253545
      8        1           0.000091911   -0.000113203    0.000007350
      9        1          -0.000082633    0.000024517   -0.000070031
     10        1           0.000491124    0.001177986    0.000504435
     11        1          -0.000353970   -0.000363392   -0.000334017
     12        1          -0.000052654   -0.000038659   -0.000096497
     13        6          -0.000397850    0.003797984    0.002270354
     14        6          -0.000082500   -0.002160335    0.000689922
     15        6           0.000694605    0.000480726   -0.000388516
     16        1           0.000106395   -0.001546030   -0.000908677
     17        1           0.000509067    0.000932311   -0.000121036
     18        6          -0.000289523    0.000300691    0.000102759
     19        1           0.000308828    0.002224381   -0.000349955
     20        1          -0.000230379   -0.000536730    0.000287993
     21        6           0.000249079   -0.000617410    0.000150459
     22        1          -0.000206731   -0.000203962   -0.000264569
     23        1          -0.000337796    0.000267097   -0.000041989
     24        1          -0.000343970    0.000040745   -0.000213823
     25        1          -0.000113671   -0.000453372   -0.000253679
     26        1          -0.000049336    0.000216300    0.000014448
     27        1          -0.000108361    0.000317257    0.000404344
     28        7           0.001191010    0.000670820    0.001485831
     29        8          -0.000599382   -0.002521586   -0.001652969
     30        1           0.001282155    0.000640089    0.000164607
     31        6           0.000095014   -0.002927286    0.000383735
     32        1          -0.001040356   -0.000463333   -0.001231508
     33        1           0.001436893   -0.000453091   -0.000079111
 -------------------------------------------------------------------
 Cartesian Forces:  Max     0.003797984 RMS     0.000867189

 GradGradGradGradGradGradGradGradGradGradGradGradGradGradGradGradGradGrad
 Berny optimization.
 Using GEDIIS/GDIIS optimizer.
 FormGI is forming the generalized inverse of G from B-inverse, IUseBI=4.
 Internal  Forces:  Max     0.009692945 RMS     0.001135853
 Search for a local minimum.
 Step number   7 out of a maximum of  198
 All quantities printed in internal units (Hartrees-Bohrs-Radians)
 Mixed Optimization -- RFO/linear search
 Update second derivatives using D2CorX and points    4    3    5    6    7
 DE= -9.21D-04 DEPred=-1.39D-03 R= 6.63D-01
 TightC=F SS=  1.41D+00  RLast= 4.10D-01 DXNew= 7.1352D-01 1.2301D+00
 Trust test= 6.63D-01 RLast= 4.10D-01 DXMaxT set to 7.14D-01
 ITU=  1  0  0 -1  1  1  0
 Use linear search instead of GDIIS.
     Eigenvalues ---    0.00399   0.00481   0.00540   0.00577   0.00632
     Eigenvalues ---    0.00645   0.00790   0.01412   0.01981   0.02082
     Eigenvalues ---    0.02265   0.03045   0.03636   0.03746   0.04008
     Eigenvalues ---    0.04128   0.04159   0.04282   0.04554   0.04626
     Eigenvalues ---    0.04774   0.04816   0.04879   0.04957   0.05135
     Eigenvalues ---    0.05222   0.05478   0.05739   0.05884   0.05965
     Eigenvalues ---    0.06012   0.06343   0.06792   0.07172   0.07660
     Eigenvalues ---    0.07889   0.07923   0.07961   0.07978   0.08142
     Eigenvalues ---    0.08206   0.08227   0.08287   0.08400   0.08468
     Eigenvalues ---    0.08920   0.10449   0.10661   0.11777   0.11898
     Eigenvalues ---    0.12081   0.13469   0.13681   0.14332   0.15109
     Eigenvalues ---    0.15779   0.18332   0.19547   0.20419   0.25823
     Eigenvalues ---    0.27601   0.27835   0.28205   0.28574   0.28704
     Eigenvalues ---    0.29012   0.29891   0.30099   0.30616   0.31305
     Eigenvalues ---    0.31786   0.32664   0.33574   0.33824   0.33874
     Eigenvalues ---    0.33972   0.34034   0.34058   0.34078   0.34136
     Eigenvalues ---    0.34183   0.34206   0.34290   0.34310   0.34326
     Eigenvalues ---    0.34337   0.34458   0.34554   0.34723   0.34930
     Eigenvalues ---    0.37163   0.55495   0.91448
 RFO step:  Lambda=-7.16870083D-04 EMin= 3.98912080D-03
 Quartic linear search produced a step of -0.22140.
 Iteration  1 RMS(Cart)=  0.03477861 RMS(Int)=  0.00171440
 Iteration  2 RMS(Cart)=  0.00182275 RMS(Int)=  0.00001428
 Iteration  3 RMS(Cart)=  0.00000406 RMS(Int)=  0.00001405
 Iteration  4 RMS(Cart)=  0.00000000 RMS(Int)=  0.00001405
 Variable       Old X    -DE/DX   Delta X   Delta X   Delta X     New X
                                 (Linear)    (Quad)   (Total)
    R1        2.89244  -0.00032  -0.00037   0.00085   0.00049   2.89293
    R2        2.07154  -0.00072   0.00017  -0.00224  -0.00207   2.06947
    R3        2.06753   0.00025  -0.00013   0.00075   0.00063   2.06816
    R4        2.86845   0.00067  -0.00032   0.00194   0.00162   2.87007
    R5        2.89073   0.00046   0.00052  -0.00031   0.00022   2.89095
    R6        2.06838  -0.00020  -0.00006  -0.00033  -0.00039   2.06799
    R7        2.07487   0.00010  -0.00005   0.00031   0.00025   2.07512
    R8        2.88120   0.00019  -0.00045   0.00253   0.00208   2.88329
    R9        2.06946   0.00004   0.00001  -0.00011  -0.00010   2.06937
   R10        2.06834   0.00003  -0.00001   0.00003   0.00002   2.06835
   R11        2.06216  -0.00046   0.00036  -0.00209  -0.00173   2.06042
   R12        2.06855   0.00039   0.00005   0.00048   0.00052   2.06907
   R13        2.83270  -0.00124   0.00007  -0.00333  -0.00328   2.82942
   R14        2.87212  -0.00012  -0.00019   0.00011  -0.00009   2.87203
   R15        2.10621  -0.00161  -0.00092   0.00271   0.00179   2.10800
   R16        2.06805  -0.00021  -0.00016   0.00033   0.00016   2.06821
   R17        2.87508   0.00017   0.00049   0.00096   0.00145   2.87653
   R18        2.87428  -0.00056  -0.00133   0.00292   0.00159   2.87588
   R19        2.11337   0.00220   0.00412  -0.00937  -0.00524   2.10813
   R20        2.05898   0.00047   0.00024  -0.00008   0.00016   2.05914
   R21        2.88107   0.00024   0.00067  -0.00259  -0.00190   2.87917
   R22        2.88524   0.00023   0.00003   0.00102   0.00104   2.88627
   R23        2.06861  -0.00002   0.00002  -0.00015  -0.00014   2.06847
   R24        2.07663  -0.00018  -0.00004   0.00017   0.00013   2.07676
   R25        2.88609   0.00006  -0.00039   0.00157   0.00117   2.88726
   R26        2.06907  -0.00030  -0.00002  -0.00038  -0.00039   2.06867
   R27        2.07711   0.00048   0.00026   0.00000   0.00026   2.07737
   R28        2.06832  -0.00016   0.00009  -0.00055  -0.00046   2.06786
   R29        2.07094   0.00033  -0.00005   0.00068   0.00063   2.07157
   R30        2.87775  -0.00456   0.00066  -0.01302  -0.01238   2.86537
   R31        1.81332   0.00060  -0.00006   0.00086   0.00080   1.81412
   R32        3.50616  -0.00032  -0.00509   0.02202   0.01694   3.52309
   R33        2.06784   0.00140   0.00045   0.00260   0.00305   2.07089
   R34        2.11309  -0.00107   0.00075   0.00057   0.00131   2.11440
    A1        1.92557   0.00004   0.00040   0.00023   0.00062   1.92619
    A2        1.92792   0.00040   0.00076  -0.00055   0.00022   1.92813
    A3        1.95569  -0.00047  -0.00076  -0.00236  -0.00312   1.95257
    A4        1.85131  -0.00012   0.00017  -0.00073  -0.00055   1.85076
    A5        1.93324  -0.00029  -0.00016  -0.00130  -0.00147   1.93177
    A6        1.86645   0.00048  -0.00038   0.00493   0.00455   1.87100
    A7        1.92975  -0.00122   0.00018  -0.00165  -0.00147   1.92828
    A8        1.93503   0.00042  -0.00110   0.00425   0.00313   1.93816
    A9        1.90521   0.00039   0.00051  -0.00146  -0.00094   1.90427
   A10        1.92456   0.00023   0.00054  -0.00212  -0.00158   1.92298
   A11        1.90254   0.00042  -0.00006   0.00082   0.00075   1.90328
   A12        1.86530  -0.00018  -0.00006   0.00020   0.00014   1.86544
   A13        1.94332  -0.00010  -0.00010   0.00215   0.00202   1.94535
   A14        1.92511   0.00016  -0.00021   0.00051   0.00031   1.92541
   A15        1.93584  -0.00008   0.00067  -0.00306  -0.00238   1.93345
   A16        1.92558  -0.00003  -0.00017  -0.00034  -0.00049   1.92508
   A17        1.87630   0.00006  -0.00051   0.00184   0.00133   1.87763
   A18        1.85519  -0.00001   0.00033  -0.00125  -0.00093   1.85426
   A19        1.94225   0.00075  -0.00027   0.00248   0.00223   1.94449
   A20        1.91518  -0.00081   0.00044  -0.00084  -0.00041   1.91477
   A21        1.97643   0.00057  -0.00147   0.00449   0.00302   1.97946
   A22        1.88099   0.00025   0.00010   0.00166   0.00176   1.88275
   A23        1.89761  -0.00126  -0.00002  -0.00742  -0.00743   1.89018
   A24        1.84673   0.00048   0.00135  -0.00065   0.00070   1.84742
   A25        1.92272  -0.00009   0.00011  -0.00163  -0.00151   1.92121
   A26        1.95794  -0.00018  -0.00103   0.00247   0.00144   1.95938
   A27        1.97759  -0.00012  -0.00049  -0.00003  -0.00050   1.97709
   A28        1.96190  -0.00036  -0.00204   0.00237   0.00034   1.96224
   A29        1.79087   0.00043   0.00451  -0.00645  -0.00194   1.78893
   A30        1.84584   0.00038  -0.00073   0.00274   0.00200   1.84784
   A31        1.91953   0.00015  -0.00343   0.01129   0.00782   1.92735
   A32        1.94901  -0.00004  -0.00018   0.00103   0.00083   1.94984
   A33        1.97304   0.00006  -0.00185   0.00230   0.00049   1.97353
   A34        1.95177   0.00014   0.00297  -0.00338  -0.00041   1.95137
   A35        1.79328  -0.00007   0.00427  -0.01908  -0.01480   1.77848
   A36        1.87172  -0.00024  -0.00138   0.00617   0.00479   1.87650
   A37        1.92000   0.00009   0.00140  -0.00542  -0.00403   1.91597
   A38        1.85960  -0.00008   0.00008   0.00014   0.00022   1.85982
   A39        1.96377  -0.00031  -0.00131   0.00255   0.00124   1.96501
   A40        1.92770   0.00027  -0.00016   0.00304   0.00288   1.93058
   A41        1.93240   0.00005  -0.00004   0.00011   0.00008   1.93248
   A42        1.85811  -0.00002  -0.00002  -0.00011  -0.00013   1.85798
   A43        1.92281  -0.00023  -0.00086   0.00103   0.00019   1.92300
   A44        1.86001  -0.00001  -0.00060   0.00099   0.00039   1.86040
   A45        1.96419  -0.00001   0.00106  -0.00346  -0.00241   1.96178
   A46        1.92869  -0.00010  -0.00103   0.00417   0.00314   1.93183
   A47        1.92997   0.00031   0.00101  -0.00234  -0.00134   1.92864
   A48        1.85589   0.00003   0.00035  -0.00013   0.00022   1.85611
   A49        1.90360   0.00011   0.00066  -0.00206  -0.00139   1.90221
   A50        1.93419   0.00007  -0.00095   0.00423   0.00328   1.93747
   A51        1.88990   0.00009   0.00095  -0.00334  -0.00240   1.88750
   A52        1.93670   0.00004  -0.00061   0.00271   0.00209   1.93880
   A53        1.88968  -0.00033  -0.00013  -0.00232  -0.00246   1.88722
   A54        1.90864   0.00001   0.00013   0.00048   0.00061   1.90925
   A55        1.92730   0.00172   0.00014   0.00555   0.00567   1.93296
   A56        1.97365  -0.00053  -0.00183   0.00423   0.00238   1.97603
   A57        1.93677  -0.00069  -0.00030  -0.00592  -0.00622   1.93055
   A58        1.90350  -0.00030  -0.00222   0.00652   0.00430   1.90781
   A59        1.84161  -0.00129   0.00099  -0.00634  -0.00533   1.83627
   A60        1.87556   0.00102   0.00343  -0.00487  -0.00144   1.87412
   A61        1.86025   0.00234  -0.00277   0.02141   0.01864   1.87889
   A62        1.96203   0.00145   0.00166   0.00163   0.00327   1.96530
   A63        1.92679  -0.00121  -0.00067  -0.00579  -0.00648   1.92031
   A64        2.01427   0.00436   0.00438   0.00763   0.01200   2.02627
   A65        1.83962   0.00107   0.00077  -0.00151  -0.00070   1.83891
   A66        1.78553  -0.00591  -0.00428  -0.01185  -0.01608   1.76945
   A67        1.92380  -0.00023  -0.00236   0.00912   0.00673   1.93053
   A68        2.51462  -0.00969  -0.00196  -0.00889  -0.01085   2.50378
    D1       -1.21982   0.00040  -0.00074   0.00079   0.00005  -1.21978
    D2        0.92026   0.00013  -0.00069  -0.00013  -0.00082   0.91944
    D3        2.97055   0.00039  -0.00110   0.00173   0.00062   2.97117
    D4        3.02206   0.00028  -0.00166   0.00187   0.00021   3.02227
    D5       -1.12104   0.00001  -0.00161   0.00095  -0.00066  -1.12170
    D6        0.92924   0.00027  -0.00202   0.00281   0.00079   0.93003
    D7        0.94298  -0.00029  -0.00119  -0.00242  -0.00363   0.93934
    D8        3.08306  -0.00056  -0.00114  -0.00334  -0.00450   3.07856
    D9       -1.14984  -0.00030  -0.00156  -0.00149  -0.00306  -1.15289
   D10       -0.94566  -0.00097   0.00224  -0.01302  -0.01078  -0.95644
   D11        1.10303   0.00049   0.00381  -0.01768  -0.01386   1.08917
   D12       -2.98450   0.00264   0.00352  -0.00405  -0.00053  -2.98503
   D13        1.21284  -0.00148   0.00209  -0.01539  -0.01330   1.19954
   D14       -3.02165  -0.00002   0.00366  -0.02006  -0.01639  -3.03804
   D15       -0.82600   0.00213   0.00337  -0.00643  -0.00306  -0.82905
   D16       -3.06057  -0.00150   0.00200  -0.01415  -0.01216  -3.07273
   D17       -1.01188  -0.00004   0.00357  -0.01882  -0.01524  -1.02712
   D18        1.18378   0.00210   0.00328  -0.00519  -0.00191   1.18187
   D19       -0.93610  -0.00008  -0.00240   0.01150   0.00909  -0.92701
   D20        1.20778  -0.00007  -0.00283   0.01291   0.01007   1.21785
   D21       -3.02477  -0.00003  -0.00213   0.00979   0.00766  -3.01712
   D22       -3.08228   0.00007  -0.00149   0.00870   0.00720  -3.07508
   D23       -0.93840   0.00008  -0.00192   0.01011   0.00819  -0.93022
   D24        1.11223   0.00012  -0.00123   0.00700   0.00577   1.11800
   D25        1.15832  -0.00008  -0.00169   0.00920   0.00750   1.16582
   D26       -2.98099  -0.00007  -0.00212   0.01061   0.00849  -2.97250
   D27       -0.93035  -0.00004  -0.00143   0.00749   0.00607  -0.92429
   D28        3.09850  -0.00023   0.00157  -0.01191  -0.01034   3.08816
   D29       -1.10439   0.00003   0.00181  -0.00883  -0.00702  -1.11141
   D30        0.95460   0.00044   0.00288  -0.00737  -0.00450   0.95010
   D31        0.95490  -0.00035   0.00202  -0.01381  -0.01179   0.94311
   D32        3.03519  -0.00009   0.00226  -0.01073  -0.00847   3.02672
   D33       -1.18900   0.00032   0.00333  -0.00927  -0.00595  -1.19495
   D34       -1.06103  -0.00035   0.00200  -0.01318  -0.01118  -1.07220
   D35        1.01927  -0.00009   0.00225  -0.01010  -0.00785   1.01142
   D36        3.07826   0.00032   0.00331  -0.00863  -0.00533   3.07293
   D37       -2.97206   0.00103  -0.00204   0.00613   0.00412  -2.96794
   D38        1.17279   0.00053   0.00201  -0.00948  -0.00747   1.16532
   D39       -0.93626   0.00008  -0.00092  -0.00186  -0.00276  -0.93902
   D40        1.14270   0.00060  -0.00066   0.00533   0.00469   1.14740
   D41       -0.99563   0.00010   0.00340  -0.01029  -0.00690  -1.00253
   D42       -3.10468  -0.00035   0.00047  -0.00267  -0.00219  -3.10687
   D43       -0.87364   0.00068  -0.00146   0.00726   0.00583  -0.86781
   D44       -3.01197   0.00017   0.00259  -0.00835  -0.00577  -3.01774
   D45        1.16216  -0.00028  -0.00033  -0.00073  -0.00106   1.16110
   D46        0.98993   0.00052   0.00762  -0.01534  -0.00772   0.98221
   D47       -1.09993   0.00019   0.00699  -0.01608  -0.00908  -1.10902
   D48       -3.12987   0.00043   0.00767  -0.01740  -0.00973  -3.13960
   D49       -3.09354  -0.00016   0.00427  -0.01162  -0.00736  -3.10090
   D50        1.09979  -0.00049   0.00364  -0.01236  -0.00872   1.09106
   D51       -0.93015  -0.00025   0.00432  -0.01368  -0.00937  -0.93951
   D52       -1.00489   0.00012   0.00222  -0.00627  -0.00405  -1.00894
   D53       -3.09475  -0.00021   0.00159  -0.00701  -0.00542  -3.10017
   D54        1.15850   0.00003   0.00227  -0.00833  -0.00606   1.15244
   D55       -1.24626   0.00000   0.00702  -0.02022  -0.01322  -1.25948
   D56        0.93264   0.00029   0.00329  -0.00657  -0.00326   0.92938
   D57        2.94287   0.00067   0.00672  -0.01239  -0.00566   2.93721
   D58        2.96435  -0.00010   0.00433  -0.01430  -0.00998   2.95437
   D59       -1.13993   0.00019   0.00060  -0.00064  -0.00003  -1.13996
   D60        0.87030   0.00057   0.00403  -0.00647  -0.00242   0.86787
   D61        0.90538  -0.00003   0.00492  -0.01522  -0.01031   0.89507
   D62        3.08428   0.00026   0.00119  -0.00156  -0.00036   3.08393
   D63       -1.18867   0.00064   0.00462  -0.00738  -0.00276  -1.19143
   D64       -0.99018   0.00053   0.00395   0.00293   0.00690  -0.98328
   D65        1.10266   0.00028   0.00189   0.00910   0.01101   1.11367
   D66        3.13039   0.00031   0.00252   0.00770   0.01022   3.14061
   D67        3.11546   0.00027   0.00276  -0.00175   0.00101   3.11647
   D68       -1.07489   0.00002   0.00070   0.00442   0.00512  -1.06976
   D69        0.95284   0.00005   0.00132   0.00302   0.00434   0.95718
   D70        1.00290   0.00057   0.00599  -0.01220  -0.00621   0.99669
   D71        3.09574   0.00032   0.00393  -0.00603  -0.00210   3.09364
   D72       -1.15972   0.00035   0.00455  -0.00743  -0.00288  -1.16260
   D73        1.22166   0.00083  -0.01036   0.03216   0.02179   1.24345
   D74       -0.92987  -0.00079  -0.00770   0.01728   0.00958  -0.92029
   D75       -2.91809   0.00033  -0.00951   0.02396   0.01443  -2.90366
   D76       -2.99351   0.00099  -0.01278   0.03516   0.02239  -2.97112
   D77        1.13814  -0.00063  -0.01012   0.02027   0.01018   1.14832
   D78       -0.85008   0.00050  -0.01193   0.02696   0.01503  -0.83505
   D79       -0.93413   0.00101  -0.00798   0.02494   0.01696  -0.91718
   D80       -3.08567  -0.00061  -0.00531   0.01005   0.00475  -3.08092
   D81        1.20930   0.00052  -0.00712   0.01674   0.00960   1.21889
   D82        1.02626  -0.00026  -0.00420   0.01351   0.00931   1.03557
   D83       -3.11989  -0.00009  -0.00514   0.01828   0.01314  -3.10675
   D84       -1.02653   0.00001  -0.00495   0.01930   0.01435  -1.01218
   D85        3.07421  -0.00014  -0.00335   0.01222   0.00887   3.08308
   D86       -1.07194   0.00003  -0.00429   0.01698   0.01270  -1.05924
   D87        1.02142   0.00014  -0.00410   0.01801   0.01390   1.03532
   D88       -1.15524   0.00004  -0.00350   0.01405   0.01055  -1.14469
   D89        0.98180   0.00021  -0.00443   0.01881   0.01438   0.99618
   D90        3.07516   0.00031  -0.00425   0.01984   0.01558   3.09074
   D91       -1.02780   0.00006   0.00043  -0.00542  -0.00500  -1.03280
   D92        3.11985  -0.00013   0.00157  -0.01111  -0.00954   3.11031
   D93        1.02512   0.00004   0.00186  -0.01186  -0.01000   1.01513
   D94       -3.07857   0.00027   0.00230  -0.00981  -0.00751  -3.08609
   D95        1.06908   0.00008   0.00344  -0.01550  -0.01206   1.05703
   D96       -1.02565   0.00025   0.00374  -0.01625  -0.01251  -1.03816
   D97        1.15451   0.00010   0.00189  -0.01079  -0.00890   1.14561
   D98       -0.98102  -0.00008   0.00303  -0.01647  -0.01344  -0.99446
   D99       -3.07575   0.00009   0.00332  -0.01723  -0.01390  -3.08965
   D100       0.92818   0.00023  -0.00062   0.01196   0.01132   0.93950
   D101      -1.17165   0.00021  -0.00123   0.01906   0.01784  -1.15381
   D102       3.09944   0.00248   0.00280   0.01441   0.01719   3.11664
   D103       3.01598   0.00115  -0.00002   0.01164   0.01162   3.02760
   D104       0.91615   0.00113  -0.00063   0.01874   0.01814   0.93429
   D105      -1.09594   0.00339   0.00340   0.01409   0.01749  -1.07845
   D106      -1.23784   0.00065  -0.00047   0.01376   0.01329  -1.22455
   D107       2.94552   0.00062  -0.00108   0.02086   0.01981   2.96533
   D108       0.93343   0.00289   0.00295   0.01621   0.01916   0.95259
   D109      -3.11924  -0.00045  -0.07867  -0.10225  -0.18092   2.98303
   D110       2.22315   0.00032  -0.00217   0.02529   0.02304   2.24619
   D111       0.08703   0.00021  -0.00364   0.02730   0.02365   0.11068
   D112      -1.86284   0.00195  -0.00163   0.03126   0.02971  -1.83313
         Item               Value     Threshold  Converged?
 Maximum Force            0.009693     0.000450     NO 
 RMS     Force            0.001136     0.000300     NO 
 Maximum Displacement     0.317751     0.001800     NO 
 RMS     Displacement     0.035433     0.001200     NO 
 Predicted change in Energy=-4.374902D-04
 GradGradGradGradGradGradGradGradGradGradGradGradGradGradGradGradGradGrad

                          Input orientation:                          
 ---------------------------------------------------------------------
 Center     Atomic      Atomic             Coordinates (Angstroms)
 Number     Number       Type             X           Y           Z
 ---------------------------------------------------------------------
      1          6           0       -2.372563    0.913619    0.319336
      2          6           0       -3.059407   -0.417390    0.002736
      3          6           0       -2.087452   -1.581933    0.201499
      4          6           0       -0.794494   -1.369526   -0.580241
      5          1           0       -3.949192   -0.558079    0.624071
      6          1           0       -2.181272    0.997478    1.394349
      7          1           0       -3.026614    1.752584    0.062205
      8          1           0       -1.869762   -1.718059    1.266037
      9          1           0       -2.531388   -2.521298   -0.142741
     10          1           0       -0.081228   -2.173294   -0.395780
     11          1           0       -1.010584   -1.351735   -1.653465
     12          1           0       -3.398149   -0.407548   -1.041772
     13          6           0        1.014262    0.195102   -1.254194
     14          6           0        0.408606    0.017944    1.148711
     15          6           0        2.222828   -0.696662   -1.021898
     16          1           0        1.276238    1.258271   -1.041151
     17          1           0        0.586891    0.062441   -2.252983
     18          6           0        1.622995   -0.868123    1.385714
     19          1           0        0.691041    1.094421    1.225718
     20          1           0       -0.411750   -0.234296    1.820071
     21          6           0        2.737198   -0.508912    0.403926
     22          1           0        2.981417   -0.389633   -1.748807
     23          1           0        2.010413   -1.756121   -1.222324
     24          1           0        1.943846   -0.689475    2.416974
     25          1           0        1.380432   -1.938192    1.318116
     26          1           0        3.629832   -1.116255    0.582119
     27          1           0        2.984296    0.550267    0.541026
     28          7           0       -0.122943   -0.066197   -0.276667
     29          8           0        1.288049    2.454657    0.288134
     30          1           0        1.322728    3.413858    0.305888
     31          6           0       -1.086594    1.088487   -0.469579
     32          1           0       -1.304787    1.108233   -1.543326
     33          1           0       -0.447114    1.960267   -0.181502
 ---------------------------------------------------------------------
                    Distance matrix (angstroms):
                    1          2          3          4          5
     1  C    0.000000
     2  C    1.530874   0.000000
     3  C    2.514548   1.529825   0.000000
     4  C    2.917584   2.525125   1.525770   0.000000
     5  H    2.178192   1.094334   2.166314   3.472885   0.000000
     6  H    1.095115   2.170151   2.843422   3.380069   2.477625
     7  H    1.094423   2.171036   3.467049   3.891359   2.550688
     8  H    2.841616   2.168623   1.095061   2.164813   2.466111
     9  H    3.469495   2.174028   1.094526   2.129503   2.540157
    10  H    3.910325   3.480168   2.175175   1.090329   4.313949
    11  H    3.298297   2.795296   2.157204   1.094907   3.801641
    12  H    2.156369   1.098107   2.154723   2.813793   1.761062
    13  C    3.803005   4.306948   3.859731   2.484728   5.360134
    14  C    3.037268   3.678300   3.112413   2.522260   4.426901
    15  C    5.050696   5.387938   4.567157   3.122826   6.389229
    16  H    3.909406   4.763964   4.574423   3.377231   5.777301
    17  H    4.012443   4.314394   3.985042   2.599389   5.407267
    18  C    4.502916   4.903130   3.959711   3.156048   5.632539
    19  H    3.199982   4.224585   3.991480   3.396960   4.962308
    20  H    2.722995   3.216570   2.691445   2.682673   3.748166
    21  C    5.304754   5.811193   4.946676   3.765912   6.690194
    22  H    5.885642   6.289693   5.560459   4.072253   7.327501
    23  H    5.358611   5.384798   4.341672   2.903314   6.353060
    24  H    5.059781   5.561935   4.685741   4.116342   6.161141
    25  H    4.818232   4.873935   3.660598   2.942353   5.548991
    26  H    6.341782   6.750558   5.748832   4.581473   7.599667
    27  H    5.373743   6.144304   5.512185   4.384302   7.022008
    28  N    2.525084   2.970560   2.526934   1.497266   3.961497
    29  O    3.971882   5.218283   5.262657   4.440207   6.051291
    30  H    4.461676   5.828677   6.049641   5.305528   6.608379
    31  C    1.518777   2.526409   2.929711   2.477781   3.478753
    32  H    2.155813   2.792225   3.300601   2.706884   3.803561
    33  H    2.248035   3.537127   3.922317   3.371526   4.388116
                    6          7          8          9         10
     6  H    0.000000
     7  H    1.749113   0.000000
     8  H    2.736356   3.851348   0.000000
     9  H    3.855776   4.307356   1.751456   0.000000
    10  H    4.203396   4.929257   2.483491   2.487653   0.000000
    11  H    4.022248   4.079792   3.065268   2.441927   1.766474
    12  H    3.064241   2.454175   3.062578   2.455090   3.812759
    13  C    4.227295   4.526294   4.281277   4.602802   2.747048
    14  C    2.779801   3.998776   2.866780   4.093795   2.725236
    15  C    5.301364   5.893279   4.798665   5.167667   2.807337
    16  H    4.237221   4.469483   4.907032   5.439696   3.746312
    17  H    4.673334   4.612386   4.646377   4.566453   2.982297
    18  C    4.237097   5.498968   3.596674   4.725258   2.789547
    19  H    2.878892   3.950684   3.803864   5.032907   3.728756
    20  H    2.197661   3.724957   2.152744   3.684545   2.962930
    21  C    5.238463   6.201022   4.840388   5.666264   3.369455
    22  H    6.201360   6.630633   5.864123   6.124905   3.793669
    23  H    5.656811   6.271577   4.609680   4.730640   2.287394
    24  H    4.572545   6.017812   4.114152   5.471328   3.770176
    25  H    4.616244   5.883978   3.258057   4.216213   2.264765
    26  H    6.236707   7.266969   5.574536   6.360834   3.980652
    27  H    5.254641   6.148649   5.406739   6.350183   4.206285
    28  N    2.856644   3.442979   2.856564   3.441811   2.110874
    29  O    3.922151   4.377244   5.323497   6.287597   4.874483
    30  H    4.393366   4.662188   6.119678   7.090949   5.803422
    31  C    2.163523   2.118372   3.391521   3.901897   3.414004
    32  H    3.067641   2.440821   4.024877   4.079176   3.685428
    33  H    2.533293   2.599297   4.201116   4.942684   4.155252
                   11         12         13         14         15
    11  H    0.000000
    12  H    2.639342   0.000000
    13  C    2.579170   4.458439   0.000000
    14  C    3.426705   4.412555   2.484382   0.000000
    15  C    3.359010   5.628443   1.519815   2.917808   0.000000
    16  H    3.523721   4.962343   1.115503   2.662084   2.172134
    17  H    2.216132   4.191476   1.094452   3.406653   2.183598
    18  C    4.050460   5.596134   2.910347   1.521850   2.487126
    19  H    4.143537   4.911100   2.657670   1.115573   3.256705
    20  H    3.697664   4.139896   3.415991   1.089648   3.902764
    21  C    4.357646   6.304189   2.492690   2.500925   1.527350
    22  H    4.107408   6.418651   2.110985   3.896291   1.094587
    23  H    3.078284   5.577078   2.191028   3.366734   1.098974
    24  H    5.073037   6.370190   3.888968   2.113266   3.450177
    25  H    3.858909   5.544978   3.361815   2.190802   2.779692
    26  H    5.156234   7.247883   3.454405   3.461753   2.174532
    27  H    4.938873   6.645169   2.688865   2.699413   2.139485
    28  N    2.082327   3.380663   1.522192   1.523590   2.540767
    29  O    4.852024   5.649895   2.749422   2.729759   3.538475
    30  H    5.656350   6.221416   3.590181   3.616381   4.412434
    31  C    2.713309   2.812262   2.413991   2.449601   3.800538
    32  H    2.479946   2.632738   2.509063   3.372167   3.996699
    33  H    3.667906   3.880106   2.530236   2.504864   3.859291
                   16         17         18         19         20
    16  H    0.000000
    17  H    1.836776   0.000000
    18  C    3.245222   3.896098   0.000000
    19  H    2.346912   3.630040   2.178467   0.000000
    20  H    3.641929   4.204177   2.174992   1.826169   0.000000
    21  C    2.710274   3.465462   1.527871   2.726312   3.463633
    22  H    2.474672   2.488437   3.449563   4.036835   4.926926
    23  H    3.107796   2.529000   2.782175   3.982367   4.176002
    24  H    4.024679   4.920894   1.094694   2.484129   2.472309
    25  H    3.974213   4.169531   1.099297   3.111357   2.523319
    26  H    3.716556   4.322802   2.175943   3.733337   4.317958
    27  H    2.433519   3.713760   2.139736   2.454369   3.712765
    28  N    2.072765   2.103862   2.540649   2.065615   2.123199
    29  O    1.788429   3.559718   3.515357   1.756622   3.530809
    30  H    2.542289   4.280336   4.426234   2.573889   4.313954
    31  C    2.436902   2.652141   3.822605   2.456431   2.729041
    32  H    2.633701   2.275026   4.588809   3.413374   3.729924
    33  H    2.049814   2.993651   3.839441   2.006328   2.970463
                   21         22         23         24         25
    21  C    0.000000
    22  H    2.169822   0.000000
    23  H    2.174497   1.757078   0.000000
    24  H    2.171261   4.303509   3.792975   0.000000
    25  H    2.172418   3.790409   2.623711   1.756194   0.000000
    26  H    1.094264   2.526191   2.507582   2.528118   2.505409
    27  H    1.096227   2.475228   3.062235   2.477635   3.060830
    28  N    2.973148   3.450921   2.881201   3.451926   2.882332
    29  O    3.300937   3.886722   4.531440   3.853258   4.512928
    30  H    4.171147   4.630288   5.434799   4.656159   5.447236
    31  C    4.235101   4.513311   4.271987   4.547186   4.294515
    32  H    4.769129   4.545038   4.392963   5.428567   4.967792
    33  H    4.071783   4.442218   4.575401   4.414736   4.559250
                   26         27         28         29         30
    26  H    0.000000
    27  H    1.787652   0.000000
    28  N    3.990421   3.271634   0.000000
    29  O    4.280396   2.562794   2.943569   0.000000
    30  H    5.091263   3.319074   3.813151   0.959993   0.000000
    31  C    5.311462   4.228847   1.516289   2.842442   3.437082
    32  H    5.815182   4.801259   2.092956   3.448174   3.954661
    33  H    5.164262   3.779514   2.054434   1.864341   2.341542
                   31         32         33
    31  C    0.000000
    32  H    1.095870   0.000000
    33  H    1.118893   1.821024   0.000000
 Stoichiometry    C10H21NO
 Framework group  C1[X(C10H21NO)]
 Deg. of freedom    93
 Full point group                 C1      NOp   1
 Largest Abelian subgroup         C1      NOp   1
 Largest concise Abelian subgroup C1      NOp   1
                         Standard orientation:                         
 ---------------------------------------------------------------------
 Center     Atomic      Atomic             Coordinates (Angstroms)
 Number     Number       Type             X           Y           Z
 ---------------------------------------------------------------------
      1          6           0       -2.282833    1.132288    0.318299
      2          6           0       -3.076909   -0.145146    0.033378
      3          6           0       -2.197006   -1.379551    0.239241
      4          6           0       -0.902674   -1.282486   -0.562792
      5          1           0       -3.966011   -0.205150    0.668565
      6          1           0       -2.070131    1.217885    1.389144
      7          1           0       -2.872350    2.016119    0.055478
      8          1           0       -1.975477   -1.515476    1.303012
      9          1           0       -2.718484   -2.286256   -0.083147
     10          1           0       -0.252400   -2.137072   -0.373995
     11          1           0       -1.132057   -1.264776   -1.633255
     12          1           0       -3.428766   -0.125208   -1.006641
     13          6           0        1.013915    0.123349   -1.286799
     14          6           0        0.430703    0.032929    1.126464
     15          6           0        2.151648   -0.857331   -1.055139
     16          1           0        1.361894    1.165746   -1.095314
     17          1           0        0.563139    0.008983   -2.277530
     18          6           0        1.574757   -0.942458    1.362659
     19          1           0        0.798174    1.084806    1.181452
     20          1           0       -0.397268   -0.142953    1.812658
     21          6           0        2.699609   -0.688125    0.360455
     22          1           0        2.921572   -0.622842   -1.796997
     23          1           0        1.853544   -1.899746   -1.234720
     24          1           0        1.923445   -0.773318    2.386457
     25          1           0        1.247670   -1.990949    1.316448
     26          1           0        3.544065   -1.361203    0.537305
     27          1           0        3.031355    0.350260    0.476278
     28          7           0       -0.126210   -0.031639   -0.290224
     29          8           0        1.487019    2.378486    0.213152
     30          1           0        1.597438    3.332107    0.214126
     31          6           0       -0.998528    1.192375   -0.490177
     32          1           0       -1.229863    1.212192   -1.561168
     33          1           0       -0.288266    2.015365   -0.225339
 ---------------------------------------------------------------------
 Rotational constants (GHZ):      1.4126153      0.7265942      0.6172490
 Standard basis: 6-31G(d,p) (6D, 7F)
 There are   285 symmetry adapted cartesian basis functions of A   symmetry.
 There are   285 symmetry adapted basis functions of A   symmetry.
   285 basis functions,   483 primitive gaussians,   285 cartesian basis functions
    48 alpha electrons       48 beta electrons
       nuclear repulsion energy       834.1361741814 Hartrees.
 NAtoms=   33 NActive=   33 NUniq=   33 SFac= 1.00D+00 NAtFMM=   60 NAOKFM=F Big=F
 Integral buffers will be    131072 words long.
 Raffenetti 2 integral format.
 Two-electron integral symmetry is turned on.
 Nuclear repulsion after empirical dispersion term =      834.1041912080 Hartrees.
 One-electron integrals computed using PRISM.
 NBasis=   285 RedAO= T EigKep=  3.24D-03  NBF=   285
 NBsUse=   285 1.00D-06 EigRej= -1.00D+00 NBFU=   285
 Initial guess from the checkpoint file:  "asu-oh-opt-wb97xd.chk"
 B after Tr=     0.000000   -0.000000    0.000000
         Rot=    0.999941   -0.009090    0.000440    0.005876 Ang=  -1.24 deg.
 ExpMin= 1.61D-01 ExpMax= 5.48D+03 ExpMxC= 8.25D+02 IAcc=1 IRadAn=         1 AccDes= 0.00D+00
 Harris functional with IExCor= 4639 and IRadAn=       1 diagonalized for initial guess.
 HarFok:  IExCor= 4639 AccDes= 0.00D+00 IRadAn=         1 IDoV= 1 UseB2=F ITyADJ=14
 ICtDFT=  3500011 ScaDFX=  1.000000  1.000000  1.000000  1.000000
 FoFCou: FMM=F IPFlag=           0 FMFlag=      100000 FMFlg1=           0
         NFxFlg=           0 DoJE=T BraDBF=F KetDBF=T FulRan=T
         wScrn=  0.000000 ICntrl=     500 IOpCl=  0 I1Cent=   200000004 NGrid=           0
         NMat0=    1 NMatS0=      1 NMatT0=    0 NMatD0=    1 NMtDS0=    0 NMtDT0=    0
 Petite list used in FoFCou.
 Requested convergence on RMS density matrix=1.00D-08 within 128 cycles.
 Requested convergence on MAX density matrix=1.00D-06.
 Requested convergence on             energy=1.00D-06.
 No special actions if energy rises.
 Integral accuracy reduced to 1.0D-05 until final iterations.
 Initial convergence to 1.0D-05 achieved.  Increase integral accuracy.
 SCF Done:  E(RwB97XD) =  -523.496747999     A.U. after   13 cycles
            NFock= 13  Conv=0.60D-08     -V/T= 2.0094
 Calling FoFJK, ICntrl=      2127 FMM=F ISym2X=0 I1Cent= 0 IOpClX= 0 NMat=1 NMatS=1 NMatT=0.
 ***** Axes restored to original set *****
 -------------------------------------------------------------------
 Center     Atomic                   Forces (Hartrees/Bohr)
 Number     Number              X              Y              Z
 -------------------------------------------------------------------
      1        6          -0.000997857   -0.000049078    0.000251314
      2        6           0.000173508    0.000125324   -0.000217906
      3        6           0.000373346    0.000173996    0.000092753
      4        6          -0.000471593    0.000220699   -0.000273115
      5        1           0.000146086    0.000196680    0.000012502
      6        1           0.000136386    0.000237073   -0.000103974
      7        1          -0.000004213   -0.000018165    0.000069629
      8        1           0.000080378    0.000042190    0.000109016
      9        1           0.000213311   -0.000055179   -0.000174535
     10        1           0.000363590   -0.000056510    0.000315873
     11        1          -0.000100714   -0.000330238   -0.000053165
     12        1          -0.000002587   -0.000067275   -0.000000658
     13        6          -0.000354073   -0.000696818   -0.001032270
     14        6          -0.000207409   -0.000252657   -0.000378526
     15        6          -0.000051364    0.000464421    0.000136946
     16        1           0.001488049    0.000154549    0.000312957
     17        1          -0.000107076   -0.000169981    0.000028124
     18        6          -0.000121409    0.000813019   -0.000401505
     19        1           0.002366683   -0.000357371    0.002128942
     20        1          -0.000241167   -0.000788210   -0.000038929
     21        6           0.000524787    0.000017774    0.000271119
     22        1          -0.000088775   -0.000030336   -0.000074001
     23        1          -0.000192608   -0.000101182   -0.000012723
     24        1          -0.000159678    0.000175856   -0.000150813
     25        1          -0.000458972   -0.000238781   -0.000186505
     26        1          -0.000180232   -0.000333093    0.000064118
     27        1          -0.000282469    0.000289678    0.000167976
     28        7          -0.000218430   -0.001413074    0.000546041
     29        8           0.000038273    0.001552857   -0.000518756
     30        1           0.000739119    0.000155836    0.000670075
     31        6          -0.000046915   -0.000532997   -0.000160647
     32        1          -0.000321961    0.000473618   -0.000266003
     33        1          -0.002034012    0.000397376   -0.001133356
 -------------------------------------------------------------------
 Cartesian Forces:  Max     0.002366683 RMS     0.000569221

 GradGradGradGradGradGradGradGradGradGradGradGradGradGradGradGradGradGrad
 Berny optimization.
 Using GEDIIS/GDIIS optimizer.
 FormGI is forming the generalized inverse of G from B-inverse, IUseBI=4.
 Internal  Forces:  Max     0.003749221 RMS     0.000685096
 Search for a local minimum.
 Step number   8 out of a maximum of  198
 All quantities printed in internal units (Hartrees-Bohrs-Radians)
 Mixed Optimization -- En-DIIS/RFO-DIIS
 Update second derivatives using D2CorX and points    4    5    6    7    8
 DE= -2.62D-04 DEPred=-4.37D-04 R= 5.98D-01
 TightC=F SS=  1.41D+00  RLast= 2.18D-01 DXNew= 1.2000D+00 6.5549D-01
 Trust test= 5.98D-01 RLast= 2.18D-01 DXMaxT set to 7.14D-01
 ITU=  1  1  0  0 -1  1  1  0
 Use linear search instead of GDIIS.
     Eigenvalues ---    0.00389   0.00526   0.00572   0.00597   0.00630
     Eigenvalues ---    0.00666   0.00840   0.01420   0.01975   0.02100
     Eigenvalues ---    0.02339   0.03000   0.03650   0.03913   0.04032
     Eigenvalues ---    0.04133   0.04150   0.04295   0.04502   0.04722
     Eigenvalues ---    0.04745   0.04793   0.04852   0.04956   0.05178
     Eigenvalues ---    0.05270   0.05411   0.05733   0.05835   0.05973
     Eigenvalues ---    0.06024   0.06363   0.06784   0.07070   0.07661
     Eigenvalues ---    0.07866   0.07925   0.07959   0.08080   0.08151
     Eigenvalues ---    0.08211   0.08237   0.08363   0.08465   0.08954
     Eigenvalues ---    0.09471   0.10636   0.10732   0.11871   0.11958
     Eigenvalues ---    0.12079   0.12739   0.13552   0.14821   0.15340
     Eigenvalues ---    0.15911   0.18615   0.19830   0.20626   0.26426
     Eigenvalues ---    0.27670   0.28184   0.28361   0.28560   0.28718
     Eigenvalues ---    0.29314   0.30068   0.30233   0.30988   0.31464
     Eigenvalues ---    0.31951   0.33289   0.33586   0.33870   0.33916
     Eigenvalues ---    0.33999   0.34054   0.34059   0.34073   0.34182
     Eigenvalues ---    0.34205   0.34247   0.34291   0.34325   0.34327
     Eigenvalues ---    0.34427   0.34529   0.34640   0.34744   0.35877
     Eigenvalues ---    0.37258   0.55488   1.02521
 RFO step:  Lambda=-2.64215858D-04 EMin= 3.89435928D-03
 Quartic linear search produced a step of -0.28852.
 Iteration  1 RMS(Cart)=  0.01299048 RMS(Int)=  0.00022986
 Iteration  2 RMS(Cart)=  0.00021190 RMS(Int)=  0.00000615
 Iteration  3 RMS(Cart)=  0.00000003 RMS(Int)=  0.00000615
 Variable       Old X    -DE/DX   Delta X   Delta X   Delta X     New X
                                 (Linear)    (Quad)   (Total)
    R1        2.89293  -0.00042  -0.00014   0.00033   0.00019   2.89312
    R2        2.06947  -0.00006   0.00060  -0.00128  -0.00069   2.06878
    R3        2.06816  -0.00003  -0.00018   0.00023   0.00005   2.06821
    R4        2.87007   0.00055  -0.00047   0.00111   0.00065   2.87072
    R5        2.89095  -0.00030  -0.00006   0.00024   0.00018   2.89113
    R6        2.06799  -0.00013   0.00011  -0.00021  -0.00010   2.06789
    R7        2.07512  -0.00001  -0.00007   0.00015   0.00008   2.07520
    R8        2.88329  -0.00067  -0.00060   0.00050  -0.00010   2.88318
    R9        2.06937   0.00013   0.00003   0.00004   0.00007   2.06943
   R10        2.06835   0.00001  -0.00000   0.00002   0.00002   2.06837
   R11        2.06042   0.00033   0.00050  -0.00013   0.00037   2.06079
   R12        2.06907   0.00006  -0.00015   0.00027   0.00012   2.06919
   R13        2.82942  -0.00012   0.00095  -0.00181  -0.00086   2.82856
   R14        2.87203  -0.00038   0.00003  -0.00049  -0.00046   2.87157
   R15        2.10800   0.00055  -0.00052   0.00383   0.00332   2.11131
   R16        2.06821   0.00004  -0.00005  -0.00026  -0.00031   2.06791
   R17        2.87653   0.00089  -0.00042   0.00298   0.00256   2.87909
   R18        2.87588  -0.00108  -0.00046  -0.00079  -0.00125   2.87463
   R19        2.10813   0.00041   0.00151  -0.00245  -0.00093   2.10719
   R20        2.05914   0.00034  -0.00005  -0.00004  -0.00009   2.05905
   R21        2.87917   0.00163   0.00055   0.00190   0.00246   2.88162
   R22        2.88627   0.00014  -0.00030   0.00132   0.00102   2.88729
   R23        2.06847  -0.00002   0.00004   0.00006   0.00010   2.06857
   R24        2.07676   0.00014  -0.00004   0.00033   0.00030   2.07706
   R25        2.88726  -0.00031  -0.00034   0.00038   0.00004   2.88729
   R26        2.06867  -0.00016   0.00011  -0.00032  -0.00021   2.06847
   R27        2.07737   0.00034  -0.00008   0.00060   0.00053   2.07790
   R28        2.06786   0.00005   0.00013  -0.00035  -0.00022   2.06764
   R29        2.07157   0.00024  -0.00018   0.00097   0.00079   2.07236
   R30        2.86537   0.00375   0.00357  -0.00140   0.00217   2.86754
   R31        1.81412   0.00019  -0.00023   0.00013  -0.00010   1.81402
   R32        3.52309   0.00121  -0.00489   0.01415   0.00927   3.53236
   R33        2.07089   0.00034  -0.00088   0.00181   0.00093   2.07182
   R34        2.11440   0.00066  -0.00038  -0.00255  -0.00293   2.11148
    A1        1.92619   0.00035  -0.00018   0.00151   0.00133   1.92752
    A2        1.92813  -0.00030  -0.00006  -0.00038  -0.00044   1.92769
    A3        1.95257   0.00020   0.00090  -0.00323  -0.00233   1.95024
    A4        1.85076  -0.00002   0.00016  -0.00054  -0.00038   1.85038
    A5        1.93177  -0.00030   0.00042  -0.00006   0.00037   1.93214
    A6        1.87100   0.00004  -0.00131   0.00288   0.00156   1.87256
    A7        1.92828   0.00057   0.00042   0.00063   0.00106   1.92934
    A8        1.93816  -0.00030  -0.00090   0.00094   0.00004   1.93820
    A9        1.90427  -0.00012   0.00027  -0.00083  -0.00056   1.90371
   A10        1.92298  -0.00003   0.00045  -0.00107  -0.00062   1.92237
   A11        1.90328  -0.00026  -0.00022   0.00029   0.00007   1.90336
   A12        1.86544   0.00011  -0.00004  -0.00000  -0.00004   1.86539
   A13        1.94535   0.00018  -0.00058   0.00164   0.00107   1.94641
   A14        1.92541   0.00007  -0.00009   0.00057   0.00048   1.92590
   A15        1.93345  -0.00005   0.00069  -0.00163  -0.00094   1.93251
   A16        1.92508  -0.00011   0.00014   0.00008   0.00021   1.92530
   A17        1.87763  -0.00019  -0.00038  -0.00041  -0.00080   1.87683
   A18        1.85426   0.00008   0.00027  -0.00039  -0.00012   1.85415
   A19        1.94449  -0.00006  -0.00064  -0.00007  -0.00072   1.94377
   A20        1.91477  -0.00004   0.00012   0.00068   0.00080   1.91557
   A21        1.97946   0.00007  -0.00087   0.00116   0.00028   1.97974
   A22        1.88275   0.00003  -0.00051   0.00108   0.00058   1.88332
   A23        1.89018  -0.00045   0.00214  -0.00609  -0.00394   1.88624
   A24        1.84742   0.00046  -0.00020   0.00337   0.00317   1.85059
   A25        1.92121  -0.00055   0.00044  -0.00598  -0.00553   1.91567
   A26        1.95938  -0.00008  -0.00042   0.00127   0.00085   1.96023
   A27        1.97709  -0.00039   0.00014  -0.00344  -0.00330   1.97379
   A28        1.96224   0.00024  -0.00010   0.00403   0.00393   1.96617
   A29        1.78893   0.00070   0.00056   0.00467   0.00522   1.79415
   A30        1.84784   0.00017  -0.00058  -0.00003  -0.00061   1.84723
   A31        1.92735  -0.00172  -0.00226  -0.00322  -0.00545   1.92190
   A32        1.94984   0.00001  -0.00024  -0.00260  -0.00286   1.94698
   A33        1.97353  -0.00049  -0.00014  -0.00482  -0.00497   1.96857
   A34        1.95137   0.00029   0.00012   0.00275   0.00284   1.95421
   A35        1.77848   0.00239   0.00427   0.00903   0.01329   1.79177
   A36        1.87650  -0.00026  -0.00138  -0.00010  -0.00151   1.87499
   A37        1.91597   0.00086   0.00116  -0.00305  -0.00189   1.91408
   A38        1.85982  -0.00031  -0.00006   0.00086   0.00080   1.86062
   A39        1.96501  -0.00035  -0.00036  -0.00048  -0.00084   1.96417
   A40        1.93058   0.00011  -0.00083   0.00329   0.00246   1.93304
   A41        1.93248  -0.00048  -0.00002  -0.00045  -0.00047   1.93201
   A42        1.85798   0.00015   0.00004   0.00012   0.00016   1.85814
   A43        1.92300   0.00077  -0.00005  -0.00059  -0.00066   1.92234
   A44        1.86040  -0.00053  -0.00011  -0.00012  -0.00023   1.86017
   A45        1.96178  -0.00027   0.00069  -0.00345  -0.00275   1.95903
   A46        1.93183   0.00003  -0.00091   0.00314   0.00223   1.93406
   A47        1.92864  -0.00027   0.00039  -0.00015   0.00024   1.92887
   A48        1.85611   0.00025  -0.00006   0.00137   0.00130   1.85741
   A49        1.90221  -0.00073   0.00040  -0.00345  -0.00306   1.89915
   A50        1.93747  -0.00001  -0.00095   0.00296   0.00202   1.93949
   A51        1.88750   0.00053   0.00069  -0.00111  -0.00042   1.88708
   A52        1.93880   0.00009  -0.00060   0.00129   0.00070   1.93949
   A53        1.88722   0.00007   0.00071  -0.00322  -0.00251   1.88471
   A54        1.90925   0.00006  -0.00018   0.00328   0.00310   1.91235
   A55        1.93296   0.00020  -0.00164   0.00085  -0.00078   1.93218
   A56        1.97603  -0.00127  -0.00069  -0.00518  -0.00585   1.97018
   A57        1.93055  -0.00039   0.00180  -0.00434  -0.00253   1.92801
   A58        1.90781   0.00004  -0.00124   0.00037  -0.00089   1.90691
   A59        1.83627   0.00001   0.00154   0.00089   0.00242   1.83869
   A60        1.87412   0.00154   0.00042   0.00806   0.00847   1.88259
   A61        1.87889   0.00159  -0.00538   0.02184   0.01646   1.89535
   A62        1.96530  -0.00084  -0.00094   0.00166   0.00071   1.96601
   A63        1.92031   0.00037   0.00187  -0.00488  -0.00300   1.91731
   A64        2.02627  -0.00154  -0.00346   0.00281  -0.00065   2.02562
   A65        1.83891  -0.00013   0.00020   0.00061   0.00081   1.83972
   A66        1.76945   0.00295   0.00464  -0.00305   0.00159   1.77104
   A67        1.93053  -0.00058  -0.00194   0.00303   0.00110   1.93163
   A68        2.50378   0.00341   0.00313  -0.00401  -0.00088   2.50290
    D1       -1.21978  -0.00009  -0.00001  -0.00083  -0.00084  -1.22061
    D2        0.91944   0.00005   0.00024  -0.00109  -0.00086   0.91859
    D3        2.97117  -0.00006  -0.00018  -0.00105  -0.00123   2.96995
    D4        3.02227  -0.00010  -0.00006  -0.00085  -0.00091   3.02136
    D5       -1.12170   0.00005   0.00019  -0.00112  -0.00093  -1.12263
    D6        0.93003  -0.00006  -0.00023  -0.00107  -0.00130   0.92873
    D7        0.93934  -0.00008   0.00105  -0.00211  -0.00106   0.93829
    D8        3.07856   0.00007   0.00130  -0.00238  -0.00108   3.07749
    D9       -1.15289  -0.00004   0.00088  -0.00233  -0.00145  -1.15434
   D10       -0.95644   0.00053   0.00311  -0.00627  -0.00315  -0.95959
   D11        1.08917   0.00009   0.00400  -0.00767  -0.00367   1.08550
   D12       -2.98503  -0.00165   0.00015  -0.00548  -0.00533  -2.99035
   D13        1.19954   0.00091   0.00384  -0.00668  -0.00284   1.19670
   D14       -3.03804   0.00046   0.00473  -0.00808  -0.00335  -3.04140
   D15       -0.82905  -0.00127   0.00088  -0.00589  -0.00501  -0.83406
   D16       -3.07273   0.00075   0.00351  -0.00573  -0.00222  -3.07495
   D17       -1.02712   0.00031   0.00440  -0.00713  -0.00273  -1.02986
   D18        1.18187  -0.00143   0.00055  -0.00494  -0.00439   1.17748
   D19       -0.92701  -0.00004  -0.00262   0.00476   0.00214  -0.92487
   D20        1.21785  -0.00000  -0.00291   0.00640   0.00350   1.22135
   D21       -3.01712   0.00011  -0.00221   0.00528   0.00307  -3.01404
   D22       -3.07508  -0.00003  -0.00208   0.00386   0.00179  -3.07329
   D23       -0.93022   0.00001  -0.00236   0.00550   0.00314  -0.92707
   D24        1.11800   0.00012  -0.00166   0.00438   0.00272   1.12072
   D25        1.16582   0.00000  -0.00216   0.00431   0.00215   1.16797
   D26       -2.97250   0.00004  -0.00245   0.00595   0.00351  -2.96900
   D27       -0.92429   0.00015  -0.00175   0.00483   0.00308  -0.92120
   D28        3.08816   0.00000   0.00298  -0.00949  -0.00650   3.08166
   D29       -1.11141  -0.00002   0.00202  -0.00774  -0.00572  -1.11712
   D30        0.95010   0.00059   0.00130  -0.00228  -0.00098   0.94913
   D31        0.94311  -0.00014   0.00340  -0.01142  -0.00801   0.93509
   D32        3.02672  -0.00016   0.00244  -0.00967  -0.00723   3.01950
   D33       -1.19495   0.00044   0.00172  -0.00420  -0.00249  -1.19744
   D34       -1.07220  -0.00007   0.00322  -0.01077  -0.00754  -1.07974
   D35        1.01142  -0.00009   0.00227  -0.00902  -0.00675   1.00466
   D36        3.07293   0.00051   0.00154  -0.00355  -0.00201   3.07092
   D37       -2.96794  -0.00051  -0.00119  -0.00116  -0.00235  -2.97029
   D38        1.16532   0.00022   0.00216   0.00151   0.00366   1.16898
   D39       -0.93902  -0.00061   0.00080  -0.00218  -0.00139  -0.94041
   D40        1.14740  -0.00015  -0.00135   0.00268   0.00132   1.14871
   D41       -1.00253   0.00058   0.00199   0.00534   0.00733  -0.99520
   D42       -3.10687  -0.00025   0.00063   0.00165   0.00228  -3.10459
   D43       -0.86781  -0.00020  -0.00168   0.00261   0.00093  -0.86688
   D44       -3.01774   0.00053   0.00166   0.00528   0.00695  -3.01079
   D45        1.16110  -0.00030   0.00031   0.00159   0.00189   1.16300
   D46        0.98221   0.00054   0.00223  -0.00662  -0.00438   0.97782
   D47       -1.10902   0.00012   0.00262  -0.00938  -0.00675  -1.11577
   D48       -3.13960   0.00031   0.00281  -0.00980  -0.00699   3.13660
   D49       -3.10090   0.00038   0.00212  -0.00498  -0.00286  -3.10375
   D50        1.09106  -0.00004   0.00252  -0.00775  -0.00523   1.08584
   D51       -0.93951   0.00015   0.00270  -0.00816  -0.00546  -0.94497
   D52       -1.00894   0.00026   0.00117  -0.00657  -0.00540  -1.01435
   D53       -3.10017  -0.00016   0.00156  -0.00933  -0.00777  -3.10794
   D54        1.15244   0.00003   0.00175  -0.00975  -0.00801   1.14444
   D55       -1.25948   0.00068   0.00381   0.01124   0.01506  -1.24442
   D56        0.92938  -0.00077   0.00094   0.00548   0.00642   0.93581
   D57        2.93721   0.00103   0.00163   0.01544   0.01707   2.95428
   D58        2.95437   0.00110   0.00288   0.01720   0.02009   2.97446
   D59       -1.13996  -0.00035   0.00001   0.01144   0.01145  -1.12851
   D60        0.86787   0.00145   0.00070   0.02139   0.02209   0.88997
   D61        0.89507   0.00046   0.00298   0.01066   0.01364   0.90871
   D62        3.08393  -0.00100   0.00010   0.00490   0.00500   3.08893
   D63       -1.19143   0.00081   0.00079   0.01486   0.01565  -1.17578
   D64       -0.98328  -0.00102  -0.00199  -0.00063  -0.00262  -0.98590
   D65        1.11367  -0.00087  -0.00318   0.00274  -0.00044   1.11323
   D66        3.14061  -0.00104  -0.00295   0.00247  -0.00048   3.14013
   D67        3.11647  -0.00012  -0.00029   0.00011  -0.00018   3.11629
   D68       -1.06976   0.00003  -0.00148   0.00347   0.00200  -1.06776
   D69        0.95718  -0.00014  -0.00125   0.00321   0.00196   0.95914
   D70        0.99669   0.00057   0.00179   0.00567   0.00747   1.00416
   D71        3.09364   0.00072   0.00061   0.00904   0.00964   3.10328
   D72       -1.16260   0.00054   0.00083   0.00877   0.00960  -1.15300
   D73        1.24345  -0.00031  -0.00629  -0.00612  -0.01239   1.23106
   D74       -0.92029   0.00030  -0.00276  -0.00382  -0.00658  -0.92687
   D75       -2.90366  -0.00053  -0.00416  -0.00924  -0.01339  -2.91706
   D76       -2.97112  -0.00115  -0.00646  -0.00680  -0.01326  -2.98438
   D77        1.14832  -0.00053  -0.00294  -0.00450  -0.00745   1.14087
   D78       -0.83505  -0.00136  -0.00434  -0.00991  -0.01427  -0.84932
   D79       -0.91718   0.00019  -0.00489   0.00047  -0.00441  -0.92159
   D80       -3.08092   0.00080  -0.00137   0.00277   0.00140  -3.07952
   D81        1.21889  -0.00002  -0.00277  -0.00265  -0.00542   1.21348
   D82        1.03557   0.00002  -0.00269   0.00854   0.00586   1.04142
   D83       -3.10675  -0.00037  -0.00379   0.00977   0.00598  -3.10077
   D84       -1.01218   0.00004  -0.00414   0.01488   0.01074  -1.00144
   D85        3.08308   0.00023  -0.00256   0.00971   0.00715   3.09023
   D86       -1.05924  -0.00015  -0.00366   0.01094   0.00727  -1.05197
   D87        1.03532   0.00026  -0.00401   0.01604   0.01203   1.04736
   D88       -1.14469   0.00019  -0.00304   0.01164   0.00860  -1.13609
   D89        0.99618  -0.00020  -0.00415   0.01287   0.00872   1.00489
   D90        3.09074   0.00021  -0.00450   0.01798   0.01348   3.10422
   D91       -1.03280  -0.00048   0.00144  -0.00919  -0.00775  -1.04055
   D92        3.11031  -0.00004   0.00275  -0.01141  -0.00866   3.10165
   D93        1.01513  -0.00021   0.00288  -0.01418  -0.01130   1.00383
   D94       -3.08609  -0.00032   0.00217  -0.01059  -0.00842  -3.09451
   D95        1.05703   0.00013   0.00348  -0.01281  -0.00933   1.04769
   D96       -1.03816  -0.00005   0.00361  -0.01558  -0.01197  -1.05013
   D97        1.14561  -0.00048   0.00257  -0.01412  -0.01156   1.13405
   D98       -0.99446  -0.00003   0.00388  -0.01635  -0.01247  -1.00693
   D99       -3.08965  -0.00021   0.00401  -0.01912  -0.01511  -3.10476
   D100       0.93950  -0.00005  -0.00327   0.00792   0.00466   0.94416
   D101      -1.15381   0.00005  -0.00515   0.01256   0.00741  -1.14640
   D102       3.11664  -0.00044  -0.00496   0.01024   0.00528   3.12192
   D103       3.02760  -0.00000  -0.00335   0.00718   0.00382   3.03142
   D104       0.93429   0.00010  -0.00523   0.01181   0.00656   0.94086
   D105      -1.07845  -0.00040  -0.00505   0.00949   0.00444  -1.07401
   D106      -1.22455   0.00075  -0.00383   0.01173   0.00791  -1.21664
   D107       2.96533   0.00085  -0.00572   0.01636   0.01065   2.97598
   D108       0.95259   0.00035  -0.00553   0.01404   0.00853   0.96111
   D109       2.98303   0.00075   0.05220   0.03319   0.08538   3.06841
   D110       2.24619   0.00083  -0.00665  -0.01500  -0.02163   2.22456
   D111       0.11068   0.00062  -0.00682  -0.01645  -0.02328   0.08740
   D112      -1.83313  -0.00044  -0.00857  -0.01677  -0.02536  -1.85849
         Item               Value     Threshold  Converged?
 Maximum Force            0.003749     0.000450     NO 
 RMS     Force            0.000685     0.000300     NO 
 Maximum Displacement     0.099240     0.001800     NO 
 RMS     Displacement     0.012968     0.001200     NO 
 Predicted change in Energy=-2.035274D-04
 GradGradGradGradGradGradGradGradGradGradGradGradGradGradGradGradGradGrad

                          Input orientation:                          
 ---------------------------------------------------------------------
 Center     Atomic      Atomic             Coordinates (Angstroms)
 Number     Number       Type             X           Y           Z
 ---------------------------------------------------------------------
      1          6           0       -2.375180    0.916583    0.313073
      2          6           0       -3.056099   -0.419599    0.005095
      3          6           0       -2.079070   -1.579338    0.207759
      4          6           0       -0.786879   -1.365839   -0.574843
      5          1           0       -3.943864   -0.561356    0.628979
      6          1           0       -2.182361    1.008879    1.386750
      7          1           0       -3.033902    1.750608    0.051725
      8          1           0       -1.861026   -1.711824    1.272718
      9          1           0       -2.519708   -2.521219   -0.133862
     10          1           0       -0.068786   -2.163449   -0.381446
     11          1           0       -1.001348   -1.358977   -1.648581
     12          1           0       -3.397153   -0.416394   -1.038746
     13          6           0        1.018838    0.199173   -1.256296
     14          6           0        0.412823    0.024449    1.148122
     15          6           0        2.218802   -0.704064   -1.025328
     16          1           0        1.296559    1.259253   -1.038653
     17          1           0        0.589530    0.072454   -2.254849
     18          6           0        1.618440   -0.873752    1.379939
     19          1           0        0.710102    1.095595    1.235709
     20          1           0       -0.408380   -0.226801    1.818741
     21          6           0        2.735710   -0.517946    0.400369
     22          1           0        2.978700   -0.407473   -1.755280
     23          1           0        1.993987   -1.761825   -1.222023
     24          1           0        1.938894   -0.705970    2.413029
     25          1           0        1.363632   -1.940618    1.302886
     26          1           0        3.626334   -1.127709    0.579649
     27          1           0        2.982188    0.541715    0.538218
     28          7           0       -0.120336   -0.058896   -0.278091
     29          8           0        1.274632    2.474206    0.283327
     30          1           0        1.304059    3.430752    0.358404
     31          6           0       -1.091142    1.089748   -0.480012
     32          1           0       -1.314556    1.097067   -1.553341
     33          1           0       -0.457660    1.967468   -0.202943
 ---------------------------------------------------------------------
                    Distance matrix (angstroms):
                    1          2          3          4          5
     1  C    0.000000
     2  C    1.530975   0.000000
     3  C    2.515630   1.529919   0.000000
     4  C    2.918997   2.526076   1.525715   0.000000
     5  H    2.178272   1.094282   2.165911   3.473174   0.000000
     6  H    1.094751   2.170930   2.845972   3.381494   2.478457
     7  H    1.094447   2.170822   3.467649   3.892807   2.550770
     8  H    2.844960   2.169081   1.095096   2.164943   2.464993
     9  H    3.469743   2.173437   1.094535   2.128865   2.539923
    10  H    3.910039   3.480584   2.174762   1.090523   4.313223
    11  H    3.303585   2.799835   2.157786   1.094970   3.805506
    12  H    2.156077   1.098149   2.154891   2.816058   1.761026
    13  C    3.807487   4.310348   3.860517   2.484804   5.362935
    14  C    3.044039   3.679281   3.109010   2.518093   4.426443
    15  C    5.051979   5.382126   4.556129   3.110467   6.382441
    16  H    3.927627   4.780542   4.583231   3.383333   5.792896
    17  H    4.012017   4.317415   3.989271   2.604920   5.410161
    18  C    4.504720   4.893646   3.942517   3.138292   5.621455
    19  H    3.225255   4.241992   3.998929   3.402603   4.977249
    20  H    2.728125   3.215105   2.686229   2.677669   3.745278
    21  C    5.309115   5.806115   4.934142   3.752145   6.683626
    22  H    5.890267   6.286324   5.550480   4.060971   7.323269
    23  H    5.349768   5.367566   4.320575   2.882510   6.334462
    24  H    5.064951   5.552487   4.665836   4.097882   6.149031
    25  H    4.808539   4.850957   3.630706   2.912204   5.525037
    26  H    6.345737   6.744364   5.735321   4.567933   7.591515
    27  H    5.375185   6.137528   5.497672   4.368470   7.013929
    28  N    2.526927   2.971364   2.526743   1.496810   3.961642
    29  O    3.968401   5.216010   5.261582   4.442097   6.047050
    30  H    4.456446   5.827608   6.047252   5.315097   6.599306
    31  C    1.519119   2.524779   2.927977   2.476182   3.477646
    32  H    2.154298   2.786031   3.293797   2.702186   3.798176
    33  H    2.246668   3.534580   3.921413   3.370108   4.386418
                    6          7          8          9         10
     6  H    0.000000
     7  H    1.748592   0.000000
     8  H    2.741986   3.854205   0.000000
     9  H    3.858452   4.306662   1.751413   0.000000
    10  H    4.202068   4.929441   2.480392   2.489240   0.000000
    11  H    4.026756   4.085564   3.065540   2.439385   1.767054
    12  H    3.064335   2.452952   3.062792   2.453368   3.816055
    13  C    4.229538   4.532392   4.282690   4.602358   2.744134
    14  C    2.785861   4.007696   2.863661   4.089455   2.712641
    15  C    5.303068   5.897148   4.789739   5.152693   2.788808
    16  H    4.248311   4.492577   4.913255   5.447431   3.743124
    17  H    4.671350   4.611480   4.651086   4.570896   2.990365
    18  C    4.241513   5.504153   3.580579   4.704254   2.759080
    19  H    2.897702   3.981008   3.807056   5.038725   3.720649
    20  H    2.204661   3.731737   2.147933   3.678956   2.950720
    21  C    5.243240   6.209373   4.828698   5.649595   3.344266
    22  H    6.206042   6.638823   5.856027   6.109780   3.775983
    23  H    5.650166   6.264128   4.592098   4.704702   2.263384
    24  H    4.580251   6.028203   4.092853   5.446183   3.736859
    25  H    4.613094   5.876127   3.232906   4.181109   2.222262
    26  H    6.241583   7.274762   5.561714   6.342303   3.956056
    27  H    5.254599   6.155602   5.392091   6.332781   4.179968
    28  N    2.857234   3.445570   2.857828   3.441049   2.107720
    29  O    3.913506   4.375009   5.322978   6.286918   4.873863
    30  H    4.367847   4.662065   6.107358   7.091507   5.807510
    31  C    2.163815   2.119857   3.393168   3.898679   3.411483
    32  H    3.066756   2.441209   4.021829   4.069313   3.681881
    33  H    2.533892   2.597866   4.205259   4.940154   4.153018
                   11         12         13         14         15
    11  H    0.000000
    12  H    2.645797   0.000000
    13  C    2.581254   4.463992   0.000000
    14  C    3.425682   4.415048   2.485761   0.000000
    15  C    3.344656   5.623334   1.519571   2.918250   0.000000
    16  H    3.536597   4.983846   1.117259   2.662277   2.169176
    17  H    2.224287   4.196608   1.094290   3.407894   2.183856
    18  C    4.033692   5.587073   2.908680   1.521189   2.484862
    19  H    4.156094   4.932423   2.666267   1.115079   3.259944
    20  H    3.695370   4.139316   3.416761   1.089601   3.901102
    21  C    4.344092   6.300268   2.491274   2.499827   1.527890
    22  H    4.093596   6.415996   2.111412   3.898721   1.094641
    23  H    3.052257   5.559512   2.190343   3.362803   1.099132
    24  H    5.056493   6.361761   3.889695   2.112438   3.449732
    25  H    3.826565   5.520107   3.353654   2.188488   2.771456
    26  H    5.141395   7.242551   3.454033   3.460822   2.176368
    27  H    4.925777   6.640841   2.681856   2.690945   2.139952
    28  N    2.084379   3.382888   1.523549   1.524890   2.538931
    29  O    4.858565   5.650577   2.758921   2.737133   3.564468
    30  H    5.681936   6.233294   3.623770   3.608443   4.455128
    31  C    2.714751   2.810397   2.418214   2.459185   3.804059
    32  H    2.477766   2.625372   2.517773   3.381161   4.000937
    33  H    3.667520   3.875820   2.533075   2.521594   3.869993
                   16         17         18         19         20
    16  H    0.000000
    17  H    1.840519   0.000000
    18  C    3.240819   3.894309   0.000000
    19  H    2.354451   3.639416   2.173525   0.000000
    20  H    3.644156   4.204701   2.172347   1.827474   0.000000
    21  C    2.701922   3.464800   1.527890   2.721102   3.461481
    22  H    2.474092   2.487575   3.449249   4.043731   4.927330
    23  H    3.105953   2.530575   2.774872   3.981665   4.168202
    24  H    4.023532   4.920956   1.094585   2.478235   2.468294
    25  H    3.965663   4.160429   1.099576   3.106478   2.518591
    26  H    3.707337   4.323997   2.176373   3.725306   4.315774
    27  H    2.417174   3.707591   2.138188   2.440420   3.704903
    28  N    2.079318   2.104456   2.537005   2.077034   2.123173
    29  O    1.795612   3.560914   3.539715   1.768133   3.533478
    30  H    2.582098   4.314835   4.435214   2.564255   4.294500
    31  C    2.458034   2.647564   3.828392   2.487612   2.735640
    32  H    2.666295   2.273212   4.592464   3.446454   3.734263
    33  H    2.068154   2.982952   3.858528   2.047815   2.984032
                   21         22         23         24         25
    21  C    0.000000
    22  H    2.172112   0.000000
    23  H    2.174751   1.757354   0.000000
    24  H    2.172802   4.306402   3.785692   0.000000
    25  H    2.172816   3.783035   2.608540   1.757185   0.000000
    26  H    1.094150   2.527858   2.512505   2.527172   2.510720
    27  H    1.096647   2.482156   3.062888   2.481954   3.060460
    28  N    2.971201   3.450742   2.874254   3.449820   2.870980
    29  O    3.331880   3.919673   4.552748   3.884636   4.531897
    30  H    4.200429   4.690847   5.471436   4.662292   5.454100
    31  C    4.243177   4.520132   4.266155   4.558004   4.288095
    32  H    4.778066   4.553732   4.385146   5.437644   4.955629
    33  H    4.091318   4.456306   4.577852   4.442302   4.567030
                   26         27         28         29         30
    26  H    0.000000
    27  H    1.789865   0.000000
    28  N    3.989438   3.263855   0.000000
    29  O    4.311856   2.591378   2.945800   0.000000
    30  H    5.120691   3.345891   3.822522   0.959939   0.000000
    31  C    5.319265   4.234283   1.517439   2.845400   3.452569
    32  H    5.823374   4.810930   2.094917   3.460312   3.994747
    33  H    5.183780   3.796662   2.055623   1.869245   2.357958
                   31         32         33
    31  C    0.000000
    32  H    1.096359   0.000000
    33  H    1.117345   1.820836   0.000000
 Stoichiometry    C10H21NO
 Framework group  C1[X(C10H21NO)]
 Deg. of freedom    93
 Full point group                 C1      NOp   1
 Largest Abelian subgroup         C1      NOp   1
 Largest concise Abelian subgroup C1      NOp   1
                         Standard orientation:                         
 ---------------------------------------------------------------------
 Center     Atomic      Atomic             Coordinates (Angstroms)
 Number     Number       Type             X           Y           Z
 ---------------------------------------------------------------------
      1          6           0       -2.288798    1.126358    0.313176
      2          6           0       -3.073201   -0.158382    0.033821
      3          6           0       -2.184399   -1.386100    0.242127
      4          6           0       -0.890259   -1.282665   -0.559314
      5          1           0       -3.960784   -0.223312    0.670557
      6          1           0       -2.075261    1.218949    1.382900
      7          1           0       -2.885740    2.004289    0.047258
      8          1           0       -1.962888   -1.519660    1.306237
      9          1           0       -2.699757   -2.296480   -0.079773
     10          1           0       -0.232263   -2.129772   -0.362609
     11          1           0       -1.117857   -1.274750   -1.630339
     12          1           0       -3.426886   -0.144056   -1.005714
     13          6           0        1.019800    0.130593   -1.286382
     14          6           0        0.434318    0.036635    1.127616
     15          6           0        2.150718   -0.857952   -1.056386
     16          1           0        1.380046    1.169454   -1.088244
     17          1           0        0.568864    0.022742   -2.277592
     18          6           0        1.571266   -0.947308    1.358317
     19          1           0        0.813175    1.083194    1.195318
     20          1           0       -0.394589   -0.141861    1.811928
     21          6           0        2.699185   -0.691481    0.359919
     22          1           0        2.921154   -0.630429   -1.799959
     23          1           0        1.843675   -1.898228   -1.234260
     24          1           0        1.917247   -0.789744    2.384761
     25          1           0        1.235220   -1.992681    1.300565
     26          1           0        3.543268   -1.364631    0.537558
     27          1           0        3.027187    0.348206    0.478666
     28          7           0       -0.122558   -0.026143   -0.290564
     29          8           0        1.467985    2.401198    0.215326
     30          1           0        1.570921    3.353701    0.275523
     31          6           0       -1.005988    1.190051   -0.498035
     32          1           0       -1.242464    1.199110   -1.568549
     33          1           0       -0.304087    2.020875   -0.242051
 ---------------------------------------------------------------------
 Rotational constants (GHZ):      1.4042066      0.7286024      0.6170163
 Standard basis: 6-31G(d,p) (6D, 7F)
 There are   285 symmetry adapted cartesian basis functions of A   symmetry.
 There are   285 symmetry adapted basis functions of A   symmetry.
   285 basis functions,   483 primitive gaussians,   285 cartesian basis functions
    48 alpha electrons       48 beta electrons
       nuclear repulsion energy       833.8731971377 Hartrees.
 NAtoms=   33 NActive=   33 NUniq=   33 SFac= 1.00D+00 NAtFMM=   60 NAOKFM=F Big=F
 Integral buffers will be    131072 words long.
 Raffenetti 2 integral format.
 Two-electron integral symmetry is turned on.
 Nuclear repulsion after empirical dispersion term =      833.8411993750 Hartrees.
 One-electron integrals computed using PRISM.
 NBasis=   285 RedAO= T EigKep=  3.22D-03  NBF=   285
 NBsUse=   285 1.00D-06 EigRej= -1.00D+00 NBFU=   285
 Initial guess from the checkpoint file:  "asu-oh-opt-wb97xd.chk"
 B after Tr=    -0.000000    0.000000   -0.000000
         Rot=    0.999998   -0.000401    0.000320   -0.001736 Ang=  -0.21 deg.
 ExpMin= 1.61D-01 ExpMax= 5.48D+03 ExpMxC= 8.25D+02 IAcc=1 IRadAn=         1 AccDes= 0.00D+00
 Harris functional with IExCor= 4639 and IRadAn=       1 diagonalized for initial guess.
 HarFok:  IExCor= 4639 AccDes= 0.00D+00 IRadAn=         1 IDoV= 1 UseB2=F ITyADJ=14
 ICtDFT=  3500011 ScaDFX=  1.000000  1.000000  1.000000  1.000000
 FoFCou: FMM=F IPFlag=           0 FMFlag=      100000 FMFlg1=           0
         NFxFlg=           0 DoJE=T BraDBF=F KetDBF=T FulRan=T
         wScrn=  0.000000 ICntrl=     500 IOpCl=  0 I1Cent=   200000004 NGrid=           0
         NMat0=    1 NMatS0=      1 NMatT0=    0 NMatD0=    1 NMtDS0=    0 NMtDT0=    0
 Petite list used in FoFCou.
 Requested convergence on RMS density matrix=1.00D-08 within 128 cycles.
 Requested convergence on MAX density matrix=1.00D-06.
 Requested convergence on             energy=1.00D-06.
 No special actions if energy rises.
 Integral accuracy reduced to 1.0D-05 until final iterations.
 Initial convergence to 1.0D-05 achieved.  Increase integral accuracy.
 SCF Done:  E(RwB97XD) =  -523.496962592     A.U. after   12 cycles
            NFock= 12  Conv=0.76D-08     -V/T= 2.0094
 Calling FoFJK, ICntrl=      2127 FMM=F ISym2X=0 I1Cent= 0 IOpClX= 0 NMat=1 NMatS=1 NMatT=0.
 ***** Axes restored to original set *****
 -------------------------------------------------------------------
 Center     Atomic                   Forces (Hartrees/Bohr)
 Number     Number              X              Y              Z
 -------------------------------------------------------------------
      1        6          -0.000696144   -0.000441473    0.000057444
      2        6           0.000099278    0.000156658   -0.000088078
      3        6           0.000202857    0.000157062   -0.000002260
      4        6          -0.000089573   -0.000305391   -0.000120353
      5        1           0.000094650    0.000180857    0.000008070
      6        1           0.000223237    0.000163771    0.000133532
      7        1           0.000137062   -0.000000785   -0.000049405
      8        1           0.000051786    0.000078231    0.000038399
      9        1           0.000215676   -0.000076203   -0.000129940
     10        1          -0.000191050   -0.000214678    0.000036580
     11        1          -0.000011223   -0.000101955   -0.000005839
     12        1           0.000018684   -0.000087911    0.000033466
     13        6           0.000198930    0.000516030    0.000672956
     14        6          -0.000304249   -0.001169322   -0.000292706
     15        6           0.000252571    0.000013931    0.000052046
     16        1          -0.000475629   -0.000561165   -0.000508354
     17        1           0.000030945    0.000206460   -0.000000201
     18        6          -0.000125425    0.000118113   -0.000230131
     19        1           0.000876384    0.000925900    0.000072380
     20        1          -0.000315103   -0.000368907    0.000059627
     21        6          -0.000148413    0.000143231    0.000103117
     22        1          -0.000054374    0.000021673    0.000060537
     23        1           0.000091610    0.000011969   -0.000075234
     24        1           0.000003613    0.000136741   -0.000124692
     25        1           0.000039014   -0.000156187    0.000119845
     26        1          -0.000109310   -0.000164022   -0.000009158
     27        1           0.000207876   -0.000026342    0.000114690
     28        7          -0.000117549   -0.000169782    0.000525290
     29        8          -0.000221771    0.000305142   -0.000123698
     30        1           0.000907616    0.000094999    0.000249947
     31        6           0.000273606   -0.000624615   -0.000118801
     32        1           0.000092673    0.000329409   -0.000049689
     33        1          -0.001158253    0.000908561   -0.000409386
 -------------------------------------------------------------------
 Cartesian Forces:  Max     0.001169322 RMS     0.000332775

 GradGradGradGradGradGradGradGradGradGradGradGradGradGradGradGradGradGrad
 Berny optimization.
 Using GEDIIS/GDIIS optimizer.
 FormGI is forming the generalized inverse of G from B-inverse, IUseBI=4.
 Internal  Forces:  Max     0.001694153 RMS     0.000236469
 Search for a local minimum.
 Step number   9 out of a maximum of  198
 All quantities printed in internal units (Hartrees-Bohrs-Radians)
 Mixed Optimization -- En-DIIS/RFO-DIIS
 Swapping is turned off.
 Update second derivatives using D2CorX and points    4    5    6    7    8
                                                      9
 DE= -2.15D-04 DEPred=-2.04D-04 R= 1.05D+00
 TightC=F SS=  1.41D+00  RLast= 1.28D-01 DXNew= 1.2000D+00 3.8337D-01
 Trust test= 1.05D+00 RLast= 1.28D-01 DXMaxT set to 7.14D-01
 ITU=  1  1  1  0  0 -1  1  1  0
     Eigenvalues ---    0.00408   0.00538   0.00575   0.00593   0.00639
     Eigenvalues ---    0.00723   0.00852   0.01424   0.02011   0.02101
     Eigenvalues ---    0.02370   0.03058   0.03657   0.03931   0.04046
     Eigenvalues ---    0.04119   0.04158   0.04263   0.04481   0.04721
     Eigenvalues ---    0.04752   0.04783   0.04847   0.04974   0.05168
     Eigenvalues ---    0.05259   0.05340   0.05730   0.05869   0.06048
     Eigenvalues ---    0.06150   0.06331   0.06651   0.06955   0.07624
     Eigenvalues ---    0.07816   0.07909   0.07969   0.08067   0.08187
     Eigenvalues ---    0.08206   0.08234   0.08335   0.08516   0.08826
     Eigenvalues ---    0.09257   0.10486   0.10926   0.11072   0.11857
     Eigenvalues ---    0.12080   0.12398   0.13605   0.14745   0.15890
     Eigenvalues ---    0.15978   0.18384   0.19853   0.20426   0.26405
     Eigenvalues ---    0.27776   0.28181   0.28305   0.28439   0.28721
     Eigenvalues ---    0.29307   0.30122   0.30271   0.31270   0.31494
     Eigenvalues ---    0.32328   0.33346   0.33732   0.33875   0.33920
     Eigenvalues ---    0.34029   0.34053   0.34069   0.34080   0.34193
     Eigenvalues ---    0.34205   0.34264   0.34314   0.34327   0.34348
     Eigenvalues ---    0.34446   0.34527   0.34614   0.35145   0.35778
     Eigenvalues ---    0.37331   0.55465   1.03481
 En-DIIS/RFO-DIIS IScMMF=        0 using points:     9    8
 RFO step:  Lambda=-2.95248413D-05.
 DidBck=F Rises=F RFO-DIIS coefs:    1.10236   -0.10236
 Iteration  1 RMS(Cart)=  0.00577495 RMS(Int)=  0.00005156
 Iteration  2 RMS(Cart)=  0.00006440 RMS(Int)=  0.00000154
 Iteration  3 RMS(Cart)=  0.00000001 RMS(Int)=  0.00000154
 Variable       Old X    -DE/DX   Delta X   Delta X   Delta X     New X
                                 (Linear)    (Quad)   (Total)
    R1        2.89312  -0.00031   0.00002  -0.00026  -0.00024   2.89288
    R2        2.06878   0.00019  -0.00007   0.00022   0.00015   2.06893
    R3        2.06821  -0.00007   0.00000  -0.00014  -0.00014   2.06807
    R4        2.87072   0.00013   0.00007   0.00058   0.00064   2.87136
    R5        2.89113   0.00003   0.00002   0.00033   0.00035   2.89148
    R6        2.06789  -0.00009  -0.00001  -0.00025  -0.00026   2.06764
    R7        2.07520  -0.00004   0.00001  -0.00008  -0.00007   2.07513
    R8        2.88318  -0.00042  -0.00001  -0.00098  -0.00099   2.88220
    R9        2.06943   0.00005   0.00001   0.00010   0.00010   2.06953
   R10        2.06837   0.00002   0.00000   0.00005   0.00005   2.06842
   R11        2.06079   0.00004   0.00004  -0.00003   0.00001   2.06080
   R12        2.06919   0.00000   0.00001   0.00001   0.00003   2.06922
   R13        2.82856   0.00036  -0.00009   0.00047   0.00038   2.82894
   R14        2.87157   0.00024  -0.00005   0.00129   0.00125   2.87282
   R15        2.11131  -0.00075   0.00034  -0.00064  -0.00030   2.11101
   R16        2.06791  -0.00003  -0.00003  -0.00021  -0.00024   2.06767
   R17        2.87909  -0.00009   0.00026   0.00030   0.00056   2.87965
   R18        2.87463  -0.00017  -0.00013  -0.00043  -0.00055   2.87408
   R19        2.10719   0.00113  -0.00010   0.00139   0.00130   2.10849
   R20        2.05905   0.00036  -0.00001   0.00076   0.00075   2.05980
   R21        2.88162  -0.00013   0.00025  -0.00074  -0.00049   2.88113
   R22        2.88729  -0.00005   0.00010   0.00046   0.00056   2.88785
   R23        2.06857  -0.00007   0.00001  -0.00017  -0.00016   2.06841
   R24        2.07706  -0.00001   0.00003   0.00004   0.00007   2.07713
   R25        2.88729  -0.00014   0.00000  -0.00020  -0.00020   2.88710
   R26        2.06847  -0.00010  -0.00002  -0.00030  -0.00032   2.06814
   R27        2.07790   0.00013   0.00005   0.00037   0.00042   2.07832
   R28        2.06764   0.00000  -0.00002  -0.00016  -0.00018   2.06746
   R29        2.07236   0.00004   0.00008   0.00038   0.00046   2.07282
   R30        2.86754   0.00091   0.00022   0.00136   0.00158   2.86912
   R31        1.81402   0.00014  -0.00001   0.00018   0.00017   1.81419
   R32        3.53236   0.00077   0.00095   0.01671   0.01766   3.55002
   R33        2.07182   0.00003   0.00009   0.00028   0.00037   2.07219
   R34        2.11148   0.00069  -0.00030  -0.00006  -0.00036   2.11112
    A1        1.92752   0.00011   0.00014   0.00175   0.00189   1.92941
    A2        1.92769   0.00002  -0.00005   0.00040   0.00036   1.92805
    A3        1.95024   0.00014  -0.00024  -0.00053  -0.00077   1.94946
    A4        1.85038   0.00003  -0.00004   0.00001  -0.00003   1.85035
    A5        1.93214  -0.00020   0.00004  -0.00131  -0.00127   1.93088
    A6        1.87256  -0.00012   0.00016  -0.00036  -0.00020   1.87236
    A7        1.92934   0.00014   0.00011   0.00093   0.00104   1.93038
    A8        1.93820  -0.00019   0.00000  -0.00114  -0.00114   1.93706
    A9        1.90371   0.00005  -0.00006   0.00034   0.00028   1.90399
   A10        1.92237   0.00006  -0.00006   0.00009   0.00003   1.92239
   A11        1.90336  -0.00011   0.00001  -0.00037  -0.00036   1.90299
   A12        1.86539   0.00004  -0.00000   0.00014   0.00014   1.86553
   A13        1.94641   0.00018   0.00011   0.00087   0.00098   1.94740
   A14        1.92590  -0.00003   0.00005   0.00004   0.00009   1.92598
   A15        1.93251   0.00006  -0.00010   0.00069   0.00059   1.93310
   A16        1.92530  -0.00006   0.00002  -0.00024  -0.00022   1.92508
   A17        1.87683  -0.00022  -0.00008  -0.00188  -0.00197   1.87487
   A18        1.85415   0.00007  -0.00001   0.00046   0.00044   1.85459
   A19        1.94377  -0.00013  -0.00007  -0.00185  -0.00192   1.94185
   A20        1.91557   0.00006   0.00008   0.00069   0.00077   1.91634
   A21        1.97974  -0.00025   0.00003  -0.00202  -0.00199   1.97775
   A22        1.88332  -0.00005   0.00006   0.00013   0.00018   1.88351
   A23        1.88624   0.00021  -0.00040   0.00137   0.00096   1.88720
   A24        1.85059   0.00018   0.00032   0.00196   0.00228   1.85288
   A25        1.91567   0.00022  -0.00057   0.00199   0.00143   1.91710
   A26        1.96023   0.00001   0.00009  -0.00021  -0.00012   1.96011
   A27        1.97379  -0.00002  -0.00034   0.00181   0.00147   1.97526
   A28        1.96617  -0.00020   0.00040  -0.00228  -0.00188   1.96429
   A29        1.79415  -0.00010   0.00053  -0.00082  -0.00029   1.79387
   A30        1.84723   0.00007  -0.00006  -0.00064  -0.00070   1.84654
   A31        1.92190  -0.00036  -0.00056  -0.00301  -0.00357   1.91833
   A32        1.94698  -0.00000  -0.00029  -0.00044  -0.00074   1.94625
   A33        1.96857   0.00009  -0.00051  -0.00007  -0.00058   1.96798
   A34        1.95421   0.00023   0.00029   0.00311   0.00340   1.95761
   A35        1.79177   0.00023   0.00136   0.00134   0.00270   1.79447
   A36        1.87499  -0.00016  -0.00015  -0.00066  -0.00082   1.87418
   A37        1.91408   0.00009  -0.00019   0.00180   0.00161   1.91569
   A38        1.86062   0.00001   0.00008   0.00001   0.00009   1.86071
   A39        1.96417  -0.00005  -0.00009  -0.00039  -0.00048   1.96370
   A40        1.93304   0.00003   0.00025   0.00066   0.00091   1.93396
   A41        1.93201  -0.00006  -0.00005  -0.00114  -0.00119   1.93082
   A42        1.85814  -0.00001   0.00002  -0.00096  -0.00094   1.85720
   A43        1.92234   0.00004  -0.00007   0.00036   0.00029   1.92263
   A44        1.86017  -0.00001  -0.00002  -0.00114  -0.00116   1.85901
   A45        1.95903   0.00001  -0.00028   0.00050   0.00022   1.95925
   A46        1.93406  -0.00010   0.00023  -0.00089  -0.00066   1.93340
   A47        1.92887   0.00004   0.00002   0.00102   0.00105   1.92992
   A48        1.85741   0.00001   0.00013   0.00002   0.00015   1.85756
   A49        1.89915  -0.00010  -0.00031  -0.00011  -0.00043   1.89872
   A50        1.93949   0.00001   0.00021  -0.00035  -0.00014   1.93935
   A51        1.88708   0.00010  -0.00004   0.00106   0.00101   1.88809
   A52        1.93949  -0.00000   0.00007  -0.00102  -0.00095   1.93854
   A53        1.88471   0.00002  -0.00026   0.00007  -0.00019   1.88452
   A54        1.91235  -0.00003   0.00032   0.00042   0.00074   1.91309
   A55        1.93218   0.00022  -0.00008   0.00220   0.00212   1.93430
   A56        1.97018  -0.00037  -0.00060  -0.00204  -0.00264   1.96754
   A57        1.92801   0.00008  -0.00026  -0.00001  -0.00027   1.92774
   A58        1.90691  -0.00003  -0.00009  -0.00032  -0.00041   1.90650
   A59        1.83869  -0.00025   0.00025  -0.00196  -0.00171   1.83698
   A60        1.88259   0.00036   0.00087   0.00213   0.00300   1.88560
   A61        1.89535   0.00169   0.00168   0.01814   0.01982   1.91518
   A62        1.96601  -0.00037   0.00007  -0.00100  -0.00094   1.96508
   A63        1.91731   0.00024  -0.00031  -0.00042  -0.00073   1.91658
   A64        2.02562  -0.00019  -0.00007  -0.00038  -0.00044   2.02518
   A65        1.83972   0.00002   0.00008   0.00090   0.00099   1.84071
   A66        1.77104   0.00063   0.00016   0.00282   0.00299   1.77403
   A67        1.93163  -0.00031   0.00011  -0.00164  -0.00153   1.93010
   A68        2.50290  -0.00104  -0.00009  -0.00729  -0.00738   2.49552
    D1       -1.22061   0.00005  -0.00009  -0.00086  -0.00095  -1.22156
    D2        0.91859   0.00010  -0.00009  -0.00089  -0.00098   0.91761
    D3        2.96995   0.00006  -0.00013  -0.00119  -0.00131   2.96863
    D4        3.02136  -0.00007  -0.00009  -0.00218  -0.00227   3.01908
    D5       -1.12263  -0.00002  -0.00010  -0.00221  -0.00231  -1.12493
    D6        0.92873  -0.00005  -0.00013  -0.00251  -0.00264   0.92609
    D7        0.93829  -0.00003  -0.00011  -0.00165  -0.00176   0.93653
    D8        3.07749   0.00002  -0.00011  -0.00168  -0.00179   3.07569
    D9       -1.15434  -0.00001  -0.00015  -0.00198  -0.00213  -1.15647
   D10       -0.95959   0.00016  -0.00032  -0.00014  -0.00046  -0.96006
   D11        1.08550   0.00011  -0.00038   0.00009  -0.00029   1.08521
   D12       -2.99035  -0.00026  -0.00055  -0.00284  -0.00338  -2.99374
   D13        1.19670   0.00025  -0.00029   0.00079   0.00050   1.19720
   D14       -3.04140   0.00021  -0.00034   0.00102   0.00068  -3.04072
   D15       -0.83406  -0.00016  -0.00051  -0.00191  -0.00242  -0.83648
   D16       -3.07495   0.00012  -0.00023  -0.00008  -0.00031  -3.07525
   D17       -1.02986   0.00007  -0.00028   0.00015  -0.00013  -1.02999
   D18        1.17748  -0.00030  -0.00045  -0.00278  -0.00323   1.17425
   D19       -0.92487  -0.00009   0.00022   0.00062   0.00084  -0.92403
   D20        1.22135  -0.00007   0.00036   0.00095   0.00131   1.22266
   D21       -3.01404   0.00003   0.00031   0.00196   0.00227  -3.01177
   D22       -3.07329   0.00001   0.00018   0.00137   0.00156  -3.07174
   D23       -0.92707   0.00003   0.00032   0.00171   0.00203  -0.92505
   D24        1.12072   0.00013   0.00028   0.00271   0.00299   1.12371
   D25        1.16797  -0.00001   0.00022   0.00137   0.00159   1.16956
   D26       -2.96900   0.00001   0.00036   0.00170   0.00206  -2.96693
   D27       -0.92120   0.00010   0.00032   0.00271   0.00302  -0.91818
   D28        3.08166   0.00009  -0.00067  -0.00035  -0.00101   3.08064
   D29       -1.11712  -0.00002  -0.00059  -0.00092  -0.00150  -1.11862
   D30        0.94913   0.00009  -0.00010   0.00074   0.00064   0.94976
   D31        0.93509   0.00005  -0.00082  -0.00084  -0.00166   0.93343
   D32        3.01950  -0.00005  -0.00074  -0.00140  -0.00214   3.01735
   D33       -1.19744   0.00006  -0.00025   0.00025  -0.00001  -1.19745
   D34       -1.07974   0.00013  -0.00077  -0.00020  -0.00097  -1.08072
   D35        1.00466   0.00002  -0.00069  -0.00077  -0.00146   1.00320
   D36        3.07092   0.00013  -0.00021   0.00088   0.00068   3.07159
   D37       -2.97029  -0.00008  -0.00024  -0.00198  -0.00222  -2.97252
   D38        1.16898   0.00006   0.00037  -0.00174  -0.00136   1.16762
   D39       -0.94041  -0.00020  -0.00014  -0.00307  -0.00321  -0.94362
   D40        1.14871   0.00010   0.00013   0.00076   0.00090   1.14961
   D41       -0.99520   0.00025   0.00075   0.00101   0.00176  -0.99343
   D42       -3.10459  -0.00002   0.00023  -0.00032  -0.00009  -3.10468
   D43       -0.86688  -0.00003   0.00010  -0.00101  -0.00091  -0.86779
   D44       -3.01079   0.00012   0.00071  -0.00076  -0.00005  -3.01084
   D45        1.16300  -0.00015   0.00019  -0.00209  -0.00190   1.16110
   D46        0.97782   0.00013  -0.00045   0.00674   0.00629   0.98411
   D47       -1.11577   0.00005  -0.00069   0.00495   0.00426  -1.11151
   D48        3.13660   0.00008  -0.00072   0.00631   0.00560  -3.14099
   D49       -3.10375   0.00005  -0.00029   0.00512   0.00483  -3.09892
   D50        1.08584  -0.00004  -0.00054   0.00333   0.00280   1.08864
   D51       -0.94497  -0.00001  -0.00056   0.00470   0.00414  -0.94084
   D52       -1.01435   0.00012  -0.00055   0.00544   0.00488  -1.00946
   D53       -3.10794   0.00004  -0.00080   0.00365   0.00285  -3.10509
   D54        1.14444   0.00007  -0.00082   0.00501   0.00419   1.14863
   D55       -1.24442   0.00016   0.00154  -0.00198  -0.00044  -1.24485
   D56        0.93581  -0.00018   0.00066  -0.00328  -0.00262   0.93319
   D57        2.95428   0.00009   0.00175  -0.00197  -0.00022   2.95406
   D58        2.97446  -0.00003   0.00206  -0.00474  -0.00268   2.97178
   D59       -1.12851  -0.00038   0.00117  -0.00604  -0.00486  -1.13337
   D60        0.88997  -0.00010   0.00226  -0.00473  -0.00247   0.88750
   D61        0.90871   0.00020   0.00140  -0.00156  -0.00017   0.90854
   D62        3.08893  -0.00014   0.00051  -0.00286  -0.00235   3.08658
   D63       -1.17578   0.00013   0.00160  -0.00156   0.00005  -1.17574
   D64       -0.98590   0.00004  -0.00027   0.00360   0.00333  -0.98257
   D65        1.11323  -0.00006  -0.00005   0.00205   0.00200   1.11523
   D66        3.14013  -0.00005  -0.00005   0.00165   0.00160  -3.14145
   D67        3.11629   0.00001  -0.00002   0.00211   0.00209   3.11839
   D68       -1.06776  -0.00009   0.00020   0.00056   0.00076  -1.06700
   D69        0.95914  -0.00008   0.00020   0.00016   0.00036   0.95950
   D70        1.00416   0.00015   0.00076   0.00334   0.00410   1.00826
   D71        3.10328   0.00005   0.00099   0.00179   0.00277   3.10606
   D72       -1.15300   0.00006   0.00098   0.00139   0.00237  -1.15062
   D73        1.23106  -0.00002  -0.00127   0.00022  -0.00105   1.23001
   D74       -0.92687  -0.00002  -0.00067  -0.00096  -0.00163  -0.92850
   D75       -2.91706   0.00010  -0.00137   0.00038  -0.00099  -2.91805
   D76       -2.98438  -0.00027  -0.00136  -0.00259  -0.00395  -2.98833
   D77        1.14087  -0.00027  -0.00076  -0.00377  -0.00453   1.13634
   D78       -0.84932  -0.00015  -0.00146  -0.00242  -0.00389  -0.85321
   D79       -0.92159   0.00004  -0.00045   0.00129   0.00084  -0.92074
   D80       -3.07952   0.00003   0.00014   0.00011   0.00026  -3.07926
   D81        1.21348   0.00015  -0.00055   0.00146   0.00090   1.21438
   D82        1.04142  -0.00007   0.00060  -0.00445  -0.00385   1.03757
   D83       -3.10077  -0.00013   0.00061  -0.00604  -0.00542  -3.10620
   D84       -1.00144  -0.00010   0.00110  -0.00505  -0.00395  -1.00539
   D85        3.09023   0.00001   0.00073  -0.00294  -0.00221   3.08802
   D86       -1.05197  -0.00005   0.00074  -0.00452  -0.00378  -1.05575
   D87        1.04736  -0.00002   0.00123  -0.00354  -0.00231   1.04505
   D88       -1.13609  -0.00002   0.00088  -0.00443  -0.00355  -1.13964
   D89        1.00489  -0.00009   0.00089  -0.00601  -0.00512   0.99977
   D90        3.10422  -0.00005   0.00138  -0.00503  -0.00365   3.10058
   D91       -1.04055  -0.00004  -0.00079   0.00002  -0.00077  -1.04132
   D92        3.10165   0.00002  -0.00089   0.00119   0.00031   3.10196
   D93        1.00383   0.00004  -0.00116   0.00125   0.00009   1.00392
   D94       -3.09451   0.00002  -0.00086   0.00174   0.00088  -3.09362
   D95        1.04769   0.00008  -0.00096   0.00292   0.00197   1.04966
   D96       -1.05013   0.00010  -0.00123   0.00297   0.00175  -1.04838
   D97        1.13405   0.00004  -0.00118   0.00164   0.00045   1.13450
   D98       -1.00693   0.00010  -0.00128   0.00281   0.00153  -1.00540
   D99       -3.10476   0.00012  -0.00155   0.00286   0.00132  -3.10344
   D100       0.94416   0.00003   0.00048   0.00337   0.00385   0.94801
   D101      -1.14640  -0.00007   0.00076   0.00386   0.00463  -1.14177
   D102       3.12192   0.00001   0.00054   0.00421   0.00475   3.12667
   D103       3.03142   0.00019   0.00039   0.00483   0.00522   3.03664
   D104       0.94086   0.00009   0.00067   0.00533   0.00600   0.94686
   D105      -1.07401   0.00017   0.00045   0.00567   0.00612  -1.06789
   D106      -1.21664   0.00020   0.00081   0.00449   0.00530  -1.21134
   D107       2.97598   0.00010   0.00109   0.00499   0.00608   2.98206
   D108       0.96111   0.00018   0.00087   0.00533   0.00620   0.96732
   D109       3.06841  -0.00001   0.00874   0.01646   0.02520   3.09361
   D110       2.22456   0.00005  -0.00221  -0.01157  -0.01378   2.21078
   D111       0.08740   0.00017  -0.00238  -0.01211  -0.01449   0.07291
   D112      -1.85849  -0.00005  -0.00260  -0.01390  -0.01649  -1.87499
         Item               Value     Threshold  Converged?
 Maximum Force            0.001694     0.000450     NO 
 RMS     Force            0.000236     0.000300     YES
 Maximum Displacement     0.042270     0.001800     NO 
 RMS     Displacement     0.005768     0.001200     NO 
 Predicted change in Energy=-4.571152D-05
 GradGradGradGradGradGradGradGradGradGradGradGradGradGradGradGradGradGrad

                          Input orientation:                          
 ---------------------------------------------------------------------
 Center     Atomic      Atomic             Coordinates (Angstroms)
 Number     Number       Type             X           Y           Z
 ---------------------------------------------------------------------
      1          6           0       -2.376476    0.917800    0.310876
      2          6           0       -3.055968   -0.420341    0.008946
      3          6           0       -2.077185   -1.578929    0.211131
      4          6           0       -0.787318   -1.367153   -0.574748
      5          1           0       -3.941027   -0.560843    0.636708
      6          1           0       -2.180206    1.015710    1.383513
      7          1           0       -3.036369    1.750142    0.047427
      8          1           0       -1.856314   -1.709524    1.275797
      9          1           0       -2.516845   -2.521986   -0.128593
     10          1           0       -0.069622   -2.164578   -0.379089
     11          1           0       -1.003288   -1.364242   -1.648218
     12          1           0       -3.400988   -0.420792   -1.033556
     13          6           0        1.018241    0.201225   -1.257001
     14          6           0        0.410306    0.023172    1.146341
     15          6           0        2.221658   -0.698325   -1.025275
     16          1           0        1.291193    1.262759   -1.041236
     17          1           0        0.589955    0.072852   -2.255641
     18          6           0        1.614814   -0.876178    1.377544
     19          1           0        0.712316    1.093491    1.236580
     20          1           0       -0.411845   -0.229933    1.815746
     21          6           0        2.734947   -0.516971    0.402660
     22          1           0        2.981960   -0.397426   -1.752908
     23          1           0        2.001150   -1.756262   -1.226069
     24          1           0        1.932447   -0.710963    2.411738
     25          1           0        1.359715   -1.942957    1.297123
     26          1           0        3.624088   -1.128544    0.582538
     27          1           0        2.981517    0.542223    0.545758
     28          7           0       -0.121900   -0.058948   -0.280021
     29          8           0        1.277836    2.472605    0.281163
     30          1           0        1.326428    3.427165    0.371229
     31          6           0       -1.094036    1.088977   -0.485867
     32          1           0       -1.320577    1.091459   -1.558764
     33          1           0       -0.462825    1.970214   -0.215632
 ---------------------------------------------------------------------
                    Distance matrix (angstroms):
                    1          2          3          4          5
     1  C    0.000000
     2  C    1.530847   0.000000
     3  C    2.516581   1.530104   0.000000
     4  C    2.920747   2.526643   1.525192   0.000000
     5  H    2.177238   1.094145   2.165992   3.473275   0.000000
     6  H    1.094832   2.172242   2.849077   3.384221   2.478654
     7  H    1.094375   2.170913   3.468363   3.893951   2.550746
     8  H    2.846835   2.169349   1.095150   2.164368   2.464535
     9  H    3.470585   2.174047   1.094563   2.126960   2.541665
    10  H    3.911352   3.480114   2.172936   1.090530   4.311796
    11  H    3.306268   2.801898   2.157898   1.094984   3.807446
    12  H    2.156142   1.098112   2.154758   2.817335   1.760976
    13  C    3.807338   4.311397   3.860832   2.487030   5.362948
    14  C    3.043767   3.674974   3.103057   2.515841   4.419830
    15  C    5.053711   5.385185   4.558971   3.115163   6.384338
    16  H    3.924157   4.778443   4.581439   3.384414   5.789399
    17  H    4.012563   4.320226   3.990862   2.606895   5.412675
    18  C    4.504058   4.888462   3.935129   3.134125   5.613880
    19  H    3.229308   4.242492   3.996835   3.403612   4.974963
    20  H    2.727948   3.208140   2.677300   2.673707   3.735606
    21  C    5.309769   5.805088   4.931638   3.752930   6.680219
    22  H    5.890829   6.289772   5.554129   4.066434   7.325620
    23  H    5.355036   5.374419   4.327794   2.889840   6.341011
    24  H    5.062934   5.544560   4.655447   4.092285   6.137667
    25  H    4.807883   4.845205   3.622730   2.906062   5.517631
    26  H    6.345715   6.741937   5.731083   4.566919   7.586579
    27  H    5.376274   6.137257   5.495610   4.370968   7.010466
    28  N    2.527115   2.970330   2.524819   1.497012   3.959547
    29  O    3.971435   5.217767   5.260798   4.443105   6.046878
    30  H    4.473484   5.842940   6.055674   5.324310   6.612167
    31  C    1.519459   2.524294   2.927475   2.476802   3.476699
    32  H    2.154213   2.784751   3.291801   2.701375   3.796966
    33  H    2.246520   3.534061   3.922334   3.372281   4.385273
                    6          7          8          9         10
     6  H    0.000000
     7  H    1.748580   0.000000
     8  H    2.746526   3.856256   0.000000
     9  H    3.862004   4.307199   1.751772   0.000000
    10  H    4.204230   4.930368   2.477496   2.485837   0.000000
    11  H    4.029974   4.087544   3.065409   2.437311   1.767188
    12  H    3.065300   2.452432   3.062672   2.452689   3.816689
    13  C    4.226790   4.532167   4.281249   4.602827   2.747944
    14  C    2.784266   4.008692   2.855969   4.083075   2.709893
    15  C    5.302506   5.898519   4.790335   5.155889   2.795965
    16  H    4.241586   4.488934   4.910184   5.445949   3.746584
    17  H    4.669712   4.611686   4.651038   4.572716   2.993757
    18  C    4.240454   5.504569   3.571211   4.695502   2.753736
    19  H    2.897295   3.987219   3.802142   5.036154   3.719788
    20  H    2.205799   3.733065   2.137106   3.669466   2.945720
    21  C    5.241174   6.210804   4.823301   5.646560   3.345348
    22  H    6.203390   6.638791   5.856923   6.114655   3.784489
    23  H    5.654863   6.268433   4.597993   4.712012   2.274246
    24  H    4.577396   6.027946   4.079484   5.434085   3.729610
    25  H    4.614348   5.875906   3.224560   4.170809   2.214002
    26  H    6.239328   7.275635   5.554543   6.337069   3.954945
    27  H    5.250658   6.158113   5.385901   6.330569   4.182292
    28  N    2.856371   3.445890   2.855374   3.438786   2.108607
    29  O    3.910981   4.380519   5.319999   6.285971   4.873914
    30  H    4.374507   4.685216   6.110128   7.100208   5.812015
    31  C    2.163264   2.119952   3.393543   3.897574   3.412688
    32  H    3.066218   2.440831   4.020853   4.066132   3.682159
    33  H    2.533326   2.596298   4.207927   4.940287   4.156661
                   11         12         13         14         15
    11  H    0.000000
    12  H    2.648938   0.000000
    13  C    2.586565   4.468380   0.000000
    14  C    3.425307   4.413052   2.485426   0.000000
    15  C    3.351385   5.629498   1.520230   2.918470   0.000000
    16  H    3.540368   4.985075   1.117099   2.664214   2.170684
    17  H    2.229939   4.202952   1.094162   3.407085   2.184255
    18  C    4.030868   5.583821   2.908183   1.520896   2.484639
    19  H    4.160025   4.936177   2.666022   1.115767   3.256487
    20  H    3.692628   4.133996   3.416550   1.089999   3.902067
    21  C    4.347225   6.302513   2.493464   2.499754   1.528186
    22  H    4.102182   6.423398   2.111990   3.898199   1.094554
    23  H    3.059172   5.568091   2.190622   3.365337   1.099169
    24  H    5.052578   6.356082   3.889409   2.111183   3.449183
    25  H    3.820173   5.514829   3.352264   2.188555   2.772289
    26  H    5.142415   7.243230   3.455812   3.460162   2.176457
    27  H    4.932221   6.645149   2.687131   2.690955   2.141142
    28  N    2.086288   3.383957   1.523844   1.524630   2.540959
    29  O    4.862862   5.656114   2.755449   2.738770   3.557017
    30  H    5.697659   6.255290   3.626679   3.609328   4.446496
    31  C    2.716169   2.810942   2.417533   2.462335   3.805159
    32  H    2.477729   2.625044   2.520644   3.384493   4.004418
    33  H    3.669196   3.875399   2.531270   2.531463   3.870797
                   16         17         18         19         20
    16  H    0.000000
    17  H    1.839128   0.000000
    18  C    3.245040   3.892433   0.000000
    19  H    2.356311   3.640369   2.171168   0.000000
    20  H    3.645657   4.203745   2.171866   1.830470   0.000000
    21  C    2.708634   3.466331   1.527785   2.716624   3.461431
    22  H    2.474143   2.489094   3.449351   4.038708   4.927602
    23  H    3.106877   2.529259   2.775356   3.980807   4.171913
    24  H    4.028624   4.919459   1.094414   2.475028   2.466232
    25  H    3.968531   4.156700   1.099800   3.105287   2.518302
    26  H    3.714482   4.324880   2.175524   3.720703   4.314750
    27  H    2.427945   3.713181   2.138132   2.435243   3.704592
    28  N    2.079228   2.104088   2.536053   2.079450   2.122626
    29  O    1.792385   3.559124   3.539768   1.770478   3.537468
    30  H    2.584754   4.323685   4.428837   2.563592   4.299138
    31  C    2.455189   2.645834   3.830406   2.495947   2.739038
    32  H    2.668056   2.274496   4.594565   3.456387   3.736199
    33  H    2.063661   2.978249   3.867395   2.063618   2.994953
                   21         22         23         24         25
    21  C    0.000000
    22  H    2.172966   0.000000
    23  H    2.174180   1.756697   0.000000
    24  H    2.172104   4.306282   3.785632   0.000000
    25  H    2.173653   3.784579   2.610132   1.757328   0.000000
    26  H    1.094052   2.530054   2.509785   2.526262   2.510237
    27  H    1.096889   2.483306   3.063254   2.480505   3.061195
    28  N    2.972779   3.452233   2.878059   3.448337   2.869156
    29  O    3.327987   3.908780   4.547333   3.886254   4.531674
    30  H    4.188212   4.677632   5.465759   4.653497   5.449459
    31  C    4.246135   4.519793   4.268894   4.560208   4.288656
    32  H    4.783462   4.557005   4.387946   5.440200   4.954567
    33  H    4.098063   4.453704   4.580259   4.452989   4.574165
                   26         27         28         29         30
    26  H    0.000000
    27  H    1.790451   0.000000
    28  N    3.990047   3.267188   0.000000
    29  O    4.308596   2.588226   2.946684   0.000000
    30  H    5.106700   3.330566   3.830765   0.960031   0.000000
    31  C    5.321615   4.239496   1.518273   2.851059   3.472806
    32  H    5.827805   4.820652   2.096532   3.470539   4.023311
    33  H    5.190591   3.805570   2.058610   1.878590   2.380868
                   31         32         33
    31  C    0.000000
    32  H    1.096556   0.000000
    33  H    1.117155   1.819877   0.000000
 Stoichiometry    C10H21NO
 Framework group  C1[X(C10H21NO)]
 Deg. of freedom    93
 Full point group                 C1      NOp   1
 Largest Abelian subgroup         C1      NOp   1
 Largest concise Abelian subgroup C1      NOp   1
                         Standard orientation:                         
 ---------------------------------------------------------------------
 Center     Atomic      Atomic             Coordinates (Angstroms)
 Number     Number       Type             X           Y           Z
 ---------------------------------------------------------------------
      1          6           0       -2.289011    1.128396    0.314030
      2          6           0       -3.072979   -0.156795    0.036234
      3          6           0       -2.183437   -1.384893    0.240466
      4          6           0       -0.891342   -1.281501   -0.563284
      5          1           0       -3.958058   -0.221971    0.676189
      6          1           0       -2.072024    1.222684    1.382994
      7          1           0       -2.886444    2.006054    0.048608
      8          1           0       -1.959555   -1.520398    1.303889
      9          1           0       -2.698478   -2.295038   -0.082701
     10          1           0       -0.234476   -2.129532   -0.366753
     11          1           0       -1.120246   -1.273768   -1.634047
     12          1           0       -3.430401   -0.142156   -1.001978
     13          6           0        1.020280    0.135902   -1.285772
     14          6           0        0.431450    0.031452    1.126635
     15          6           0        2.154027   -0.850881   -1.057783
     16          1           0        1.376613    1.175619   -1.085961
     17          1           0        0.570597    0.029885   -2.277607
     18          6           0        1.566293   -0.955220    1.354086
     19          1           0        0.815810    1.076320    1.200486
     20          1           0       -0.399015   -0.150366    1.808815
     21          6           0        2.698045   -0.693869    0.361634
     22          1           0        2.925747   -0.617298   -1.798011
     23          1           0        1.850448   -1.890879   -1.243298
     24          1           0        1.908942   -0.803578    2.382356
     25          1           0        1.229097   -2.000056    1.289447
     26          1           0        3.539892   -1.369959    0.538118
     27          1           0        3.026961    0.344747    0.489134
     28          7           0       -0.123795   -0.025153   -0.292166
     29          8           0        1.473118    2.397336    0.221991
     30          1           0        1.595947    3.346269    0.300087
     31          6           0       -1.007576    1.191763   -0.500011
     32          1           0       -1.247043    1.199887   -1.570069
     33          1           0       -0.307199    2.024792   -0.247882
 ---------------------------------------------------------------------
 Rotational constants (GHZ):      1.4048800      0.7283788      0.6170114
 Standard basis: 6-31G(d,p) (6D, 7F)
 There are   285 symmetry adapted cartesian basis functions of A   symmetry.
 There are   285 symmetry adapted basis functions of A   symmetry.
   285 basis functions,   483 primitive gaussians,   285 cartesian basis functions
    48 alpha electrons       48 beta electrons
       nuclear repulsion energy       833.8122320119 Hartrees.
 NAtoms=   33 NActive=   33 NUniq=   33 SFac= 1.00D+00 NAtFMM=   60 NAOKFM=F Big=F
 Integral buffers will be    131072 words long.
 Raffenetti 2 integral format.
 Two-electron integral symmetry is turned on.
 Nuclear repulsion after empirical dispersion term =      833.7802339186 Hartrees.
 One-electron integrals computed using PRISM.
 NBasis=   285 RedAO= T EigKep=  3.23D-03  NBF=   285
 NBsUse=   285 1.00D-06 EigRej= -1.00D+00 NBFU=   285
 Initial guess from the checkpoint file:  "asu-oh-opt-wb97xd.chk"
 B after Tr=     0.000000   -0.000000   -0.000000
         Rot=    0.999999   -0.001498    0.000202    0.000380 Ang=  -0.18 deg.
 ExpMin= 1.61D-01 ExpMax= 5.48D+03 ExpMxC= 8.25D+02 IAcc=1 IRadAn=         1 AccDes= 0.00D+00
 Harris functional with IExCor= 4639 and IRadAn=       1 diagonalized for initial guess.
 HarFok:  IExCor= 4639 AccDes= 0.00D+00 IRadAn=         1 IDoV= 1 UseB2=F ITyADJ=14
 ICtDFT=  3500011 ScaDFX=  1.000000  1.000000  1.000000  1.000000
 FoFCou: FMM=F IPFlag=           0 FMFlag=      100000 FMFlg1=           0
         NFxFlg=           0 DoJE=T BraDBF=F KetDBF=T FulRan=T
         wScrn=  0.000000 ICntrl=     500 IOpCl=  0 I1Cent=   200000004 NGrid=           0
         NMat0=    1 NMatS0=      1 NMatT0=    0 NMatD0=    1 NMtDS0=    0 NMtDT0=    0
 Petite list used in FoFCou.
 Requested convergence on RMS density matrix=1.00D-08 within 128 cycles.
 Requested convergence on MAX density matrix=1.00D-06.
 Requested convergence on             energy=1.00D-06.
 No special actions if energy rises.
 Integral accuracy reduced to 1.0D-05 until final iterations.
 Initial convergence to 1.0D-05 achieved.  Increase integral accuracy.
 SCF Done:  E(RwB97XD) =  -523.497028144     A.U. after   12 cycles
            NFock= 12  Conv=0.44D-08     -V/T= 2.0094
 Calling FoFJK, ICntrl=      2127 FMM=F ISym2X=0 I1Cent= 0 IOpClX= 0 NMat=1 NMatS=1 NMatT=0.
 ***** Axes restored to original set *****
 -------------------------------------------------------------------
 Center     Atomic                   Forces (Hartrees/Bohr)
 Number     Number              X              Y              Z
 -------------------------------------------------------------------
      1        6          -0.000233551   -0.000243767   -0.000026604
      2        6           0.000090246    0.000059151   -0.000016111
      3        6          -0.000096271   -0.000014173   -0.000021826
      4        6           0.000036867   -0.000080068   -0.000047798
      5        1           0.000004477    0.000082678    0.000015894
      6        1           0.000103913    0.000038455    0.000081858
      7        1           0.000061224   -0.000003261   -0.000055646
      8        1          -0.000041870    0.000000757   -0.000062266
      9        1           0.000016314   -0.000030693   -0.000001253
     10        1          -0.000045487   -0.000094635   -0.000088285
     11        1           0.000067180    0.000087670    0.000008805
     12        1           0.000014001   -0.000030378    0.000027486
     13        6           0.000131938    0.000334676    0.000493014
     14        6          -0.000356630   -0.000821146   -0.000071769
     15        6          -0.000048094   -0.000011234    0.000176406
     16        1          -0.000036101   -0.000677314   -0.000285015
     17        1           0.000030632    0.000036544   -0.000123925
     18        6          -0.000126459   -0.000115557   -0.000146056
     19        1           0.000271480    0.000854457   -0.000294607
     20        1           0.000031931    0.000009548    0.000023546
     21        6          -0.000285260    0.000303985   -0.000048601
     22        1          -0.000022598    0.000141308    0.000084303
     23        1          -0.000007777    0.000016110   -0.000055262
     24        1           0.000054770    0.000074416    0.000019954
     25        1           0.000170761   -0.000028535    0.000128962
     26        1          -0.000002087   -0.000146085   -0.000072418
     27        1           0.000098471   -0.000170153   -0.000040699
     28        7           0.000191911    0.000200039    0.000139861
     29        8          -0.000357775    0.000286529   -0.000035511
     30        1           0.000751914   -0.000061707    0.000162052
     31        6           0.000387287   -0.000583631    0.000047628
     32        1           0.000240218    0.000126546    0.000033387
     33        1          -0.001095574    0.000459469    0.000050495
 -------------------------------------------------------------------
 Cartesian Forces:  Max     0.001095574 RMS     0.000249206

 GradGradGradGradGradGradGradGradGradGradGradGradGradGradGradGradGradGrad
 Berny optimization.
 Using GEDIIS/GDIIS optimizer.
 FormGI is forming the generalized inverse of G from B-inverse, IUseBI=4.
 Internal  Forces:  Max     0.001396045 RMS     0.000170401
 Search for a local minimum.
 Step number  10 out of a maximum of  198
 All quantities printed in internal units (Hartrees-Bohrs-Radians)
[truncated: 829,684 more chars]
