# Supplementary material for: An organic proton cage that is ultra-resistant to hydroxide-promoted degradation
Source: Nat Commun. 2024 Apr 22;15:3395. doi: 10.1038/s41467-024-47809-0 (PMC11035699; doi:10.1038/s41467-024-47809-0)
Supplement: Supplementary file 3 — Source Data [file 41467_2024_47809_MOESM3_ESM.zip › Paper/dmp-add-freqh2o-wb97xd.out]

 Entering Gaussian System, Link 0=g09
 Initial command:
 /opt/software/gaussian/g09.e01/l1.exe "/localscratch/clr426.7817648.0/Gau-271163.inp" -scrdir="/localscratch/clr426.7817648.0/"
 Entering Link 1 = /opt/software/gaussian/g09.e01/l1.exe PID=    271165.
  
 Copyright (c) 1988,1990,1992,1993,1995,1998,2003,2009,2015,
            Gaussian, Inc.  All Rights Reserved.
  
 This is part of the Gaussian(R) 09 program.  It is based on
 the Gaussian(R) 03 system (copyright 2003, Gaussian, Inc.),
 the Gaussian(R) 98 system (copyright 1998, Gaussian, Inc.),
 the Gaussian(R) 94 system (copyright 1995, Gaussian, Inc.),
 the Gaussian 92(TM) system (copyright 1992, Gaussian, Inc.),
 the Gaussian 90(TM) system (copyright 1990, Gaussian, Inc.),
 the Gaussian 88(TM) system (copyright 1988, Gaussian, Inc.),
 the Gaussian 86(TM) system (copyright 1986, Carnegie Mellon
 University), and the Gaussian 82(TM) system (copyright 1983,
 Carnegie Mellon University). Gaussian is a federally registered
 trademark of Gaussian, Inc.
  
 This software contains proprietary and confidential information,
 including trade secrets, belonging to Gaussian, Inc.
  
 This software is provided under written license and may be
 used, copied, transmitted, or stored only in accord with that
 written license.
  
 The following legend is applicable only to US Government
 contracts under FAR:
  
                    RESTRICTED RIGHTS LEGEND
  
 Use, reproduction and disclosure by the US Government is
 subject to restrictions as set forth in subparagraphs (a)
 and (c) of the Commercial Computer Software - Restricted
 Rights clause in FAR 52.227-19.
  
 Gaussian, Inc.
 340 Quinnipiac St., Bldg. 40, Wallingford CT 06492
  
  
 ---------------------------------------------------------------
 Warning -- This program may not be used in any manner that
 competes with the business of Gaussian, Inc. or will provide
 assistance to any competitor of Gaussian, Inc.  The licensee
 of this program is prohibited from giving any competitor of
 Gaussian, Inc. access to this program.  By using this program,
 the user acknowledges that Gaussian, Inc. is engaged in the
 business of creating and licensing software in the field of
 computational chemistry and represents and warrants to the
 licensee that it is not a competitor of Gaussian, Inc. and that
 it will not use this program in any manner prohibited above.
 ---------------------------------------------------------------
  

 Cite this work as:
 Gaussian 09, Revision E.01,
 M. J. Frisch, G. W. Trucks, H. B. Schlegel, G. E. Scuseria, 
 M. A. Robb, J. R. Cheeseman, G. Scalmani, V. Barone, B. Mennucci, 
 G. A. Petersson, H. Nakatsuji, M. Caricato, X. Li, H. P. Hratchian, 
 A. F. Izmaylov, J. Bloino, G. Zheng, J. L. Sonnenberg, M. Hada, 
 M. Ehara, K. Toyota, R. Fukuda, J. Hasegawa, M. Ishida, T. Nakajima, 
 Y. Honda, O. Kitao, H. Nakai, T. Vreven, J. A. Montgomery, Jr., 
 J. E. Peralta, F. Ogliaro, M. Bearpark, J. J. Heyd, E. Brothers, 
 K. N. Kudin, V. N. Staroverov, T. Keith, R. Kobayashi, J. Normand, 
 K. Raghavachari, A. Rendell, J. C. Burant, S. S. Iyengar, J. Tomasi, 
 M. Cossi, N. Rega, J. M. Millam, M. Klene, J. E. Knox, J. B. Cross, 
 V. Bakken, C. Adamo, J. Jaramillo, R. Gomperts, R. E. Stratmann, 
 O. Yazyev, A. J. Austin, R. Cammi, C. Pomelli, J. W. Ochterski, 
 R. L. Martin, K. Morokuma, V. G. Zakrzewski, G. A. Voth, 
 P. Salvador, J. J. Dannenberg, S. Dapprich, A. D. Daniels, 
 O. Farkas, J. B. Foresman, J. V. Ortiz, J. Cioslowski, 
 and D. J. Fox, Gaussian, Inc., Wallingford CT, 2013.
 
 ******************************************
 Gaussian 09:  EM64L-G09RevE.01 30-Nov-2015
                20-Jul-2023 
 ******************************************
 %chk=dmp-add-freqh2o-wb97xd.chk
 %mem=10GB
 ---------------------------------------------
 # freq wb97xd/6-31g(d,p) scrf=(solvent=water)
 ---------------------------------------------
 1/10=4,30=1,38=1/1,3;
 2/12=2,17=6,18=5,40=1/2;
 3/5=1,6=6,7=101,11=2,16=1,25=1,30=1,70=2201,71=2,72=1,74=-58,140=1/1,2,3;
 4//1;
 5/5=2,38=5,53=1,98=1/2;
 8/6=4,10=90,11=11/1;
 11/6=1,8=1,9=11,15=111,16=1/1,2,10;
 10/6=1/2;
 6/7=2,8=2,9=2,10=2,18=1,28=1/1;
 7/8=1,10=1,25=1/1,2,3,16;
 1/10=4,30=1/3;
 99//99;
 -------------------
 Title Card Required
 -------------------
 Symbolic Z-matrix:
 Charge =  0 Multiplicity = 1
 C                    -2.11791   1.18014  -0.34267 
 C                    -2.49109  -0.27525  -0.05408 
 C                    -1.37193  -1.26604  -0.40455 
 C                    -0.28497  -1.43308   0.68308 
 C                     1.13379  -1.26078   0.1404 
 H                    -1.81069  -2.24535  -0.62167 
 H                    -2.76136  -0.3822    1.00353 
 H                    -3.39149  -0.51102  -0.6354 
 H                    -2.0071    1.30294  -1.43409 
 H                    -2.93753   1.83743  -0.03189 
 H                    -0.45021  -0.70899   1.48699 
 H                    -0.36505  -2.4239    1.14293 
 H                     1.87562  -1.68844   0.83669 
 H                     1.22546  -1.82237  -0.79602 
 H                    -0.90175  -0.93554  -1.34139 
 C                     2.40156   0.29537  -1.22589 
 H                     2.58127   1.35762  -1.41306 
 H                     3.37259  -0.18459  -1.01177 
 H                     1.99188  -0.14651  -2.13819 
 C                     1.93115   0.82249   1.06471 
 H                     2.88258   0.39629   1.42744 
 H                     2.07928   1.88488   0.85458 
 H                     1.18622   0.7474    1.8596 
 N                     1.44839   0.14742  -0.13608 
 O                    -0.9647    1.61902   0.3318 
 H                    -0.19441   1.1612   -0.05619 
 

 GradGradGradGradGradGradGradGradGradGradGradGradGradGradGradGradGradGrad
 Berny optimization.
 Initialization pass.
 Trust Radius=3.00D-01 FncErr=1.00D-07 GrdErr=1.00D-07
 Number of steps in this run=      2 maximum allowed number of steps=      2.
 GradGradGradGradGradGradGradGradGradGradGradGradGradGradGradGradGradGrad

                          Input orientation:                          
 ---------------------------------------------------------------------
 Center     Atomic      Atomic             Coordinates (Angstroms)
 Number     Number       Type             X           Y           Z
 ---------------------------------------------------------------------
      1          6           0       -2.117910    1.180138   -0.342668
      2          6           0       -2.491088   -0.275254   -0.054078
      3          6           0       -1.371933   -1.266040   -0.404546
      4          6           0       -0.284971   -1.433082    0.683083
      5          6           0        1.133787   -1.260782    0.140401
      6          1           0       -1.810688   -2.245349   -0.621666
      7          1           0       -2.761362   -0.382203    1.003533
      8          1           0       -3.391485   -0.511015   -0.635398
      9          1           0       -2.007099    1.302944   -1.434086
     10          1           0       -2.937525    1.837434   -0.031893
     11          1           0       -0.450206   -0.708986    1.486988
     12          1           0       -0.365048   -2.423899    1.142931
     13          1           0        1.875622   -1.688436    0.836691
     14          1           0        1.225456   -1.822366   -0.796019
     15          1           0       -0.901753   -0.935541   -1.341394
     16          6           0        2.401556    0.295370   -1.225888
     17          1           0        2.581270    1.357620   -1.413057
     18          1           0        3.372589   -0.184593   -1.011773
     19          1           0        1.991879   -0.146506   -2.138185
     20          6           0        1.931151    0.822492    1.064712
     21          1           0        2.882583    0.396286    1.427442
     22          1           0        2.079284    1.884883    0.854584
     23          1           0        1.186223    0.747395    1.859599
     24          7           0        1.448390    0.147423   -0.136081
     25          8           0       -0.964703    1.619016    0.331795
     26          1           0       -0.194405    1.161200   -0.056192
 ---------------------------------------------------------------------
                    Distance matrix (angstroms):
                    1          2          3          4          5
     1  C    0.000000
     2  C    1.529939   0.000000
     3  C    2.558143   1.535250   0.000000
     4  C    3.352723   2.598254   1.546715   0.000000
     5  C    4.094506   3.761490   2.564299   1.528746   0.000000
     6  H    3.450534   2.160179   1.094848   2.165632   3.196881
     7  H    2.160370   1.096826   2.166649   2.709160   4.085227
     8  H    2.137214   1.097375   2.168397   3.498432   4.652107
     9  H    1.103881   2.151599   2.839554   3.864449   4.349352
    10  H    1.095622   2.159456   3.495926   4.271242   5.119005
    11  H    3.114108   2.593879   2.176647   1.094477   2.151002
    12  H    4.274180   3.251085   2.179252   1.095258   2.145790
    13  H    5.056471   4.675330   3.502242   2.181046   1.103643
    14  H    4.516487   4.093499   2.684991   2.149575   1.095747
    15  H    2.636776   2.149220   1.099083   2.174046   2.538685
    16  C    4.689186   5.063271   4.165552   3.721444   2.428084
    17  H    4.822813   5.499265   4.850619   4.516321   3.371123
    18  H    5.696997   5.942063   4.903952   4.220072   2.738233
    19  H    4.676990   4.945409   3.946402   3.846931   2.677664
    20  C    4.301572   4.691794   4.175051   3.185036   2.414575
    21  H    5.362149   5.614464   4.921424   3.732835   2.731417
    22  H    4.421144   5.136162   4.839899   4.077745   3.361433
    23  H    3.994314   4.269729   3.965405   2.881507   2.644081
    24  N    3.718558   3.962937   3.166097   2.484666   1.469169
    25  O    1.406201   2.463130   3.005259   3.146544   3.568407
    26  H    1.944813   2.708903   2.720187   2.699079   2.769249
                    6          7          8          9         10
     6  H    0.000000
     7  H    2.648842   0.000000
     8  H    2.346705   1.760609   0.000000
     9  H    3.645406   3.057878   2.417617   0.000000
    10  H    4.276296   2.455591   2.466883   1.765649   0.000000
    11  H    2.942404   2.383686   3.632470   3.873558   3.870143
    12  H    2.288134   3.151234   3.997612   4.819409   5.114373
    13  H    4.003229   4.820342   5.594263   5.401880   6.029310
    14  H    3.070421   4.605125   4.802248   4.541377   5.595394
    15  H    1.749219   3.043520   2.622483   2.498239   3.680836
    16  C    4.956141   5.664375   5.878627   4.527117   5.684133
    17  H    5.735589   6.116421   6.306374   4.588743   5.709197
    18  H    5.591535   6.459556   6.782397   5.597514   6.698231
    19  H    4.600488   5.702565   5.601057   4.311437   5.715900
    20  C    5.124147   4.845071   5.744482   4.688778   5.092804
    21  H    5.762280   5.713130   6.666516   5.737540   6.170918
    22  H    5.862594   5.347309   6.155460   4.719660   5.094749
    23  H    4.908632   4.194314   5.363210   4.621071   4.665964
    24  N    4.072191   4.393317   4.909913   3.867874   4.701409
    25  O    4.069164   2.772020   3.370722   2.074808   2.017920
    26  H    3.812703   3.177165   3.654190   2.281347   2.825348
                   11         12         13         14         15
    11  H    0.000000
    12  H    1.751158   0.000000
    13  H    2.606086   2.378086   0.000000
    14  H    3.042956   2.578967   1.762497   0.000000
    15  H    2.873146   2.945358   3.608977   2.368314   0.000000
    16  C    4.062139   4.545308   2.909695   2.460245   3.527086
    17  H    4.676641   5.432656   3.851982   3.511592   4.170752
    18  H    4.597016   4.860779   2.814120   2.709064   4.352307
    19  H    4.407045   4.637601   3.352753   2.279763   3.103314
    20  C    2.862622   3.977148   2.521872   3.309924   4.111614
    21  H    3.511788   4.310626   2.389356   3.551375   4.874568
    22  H    3.677827   4.962208   3.579163   4.146952   4.654427
    23  H    2.222113   3.602383   2.730363   3.695608   4.175916
    24  N    2.640541   3.396487   2.121130   2.089327   2.854604
    25  O    2.649296   4.166856   4.388804   4.232242   3.054388
    26  H    2.438121   3.784171   3.633549   3.386003   2.558986
                   16         17         18         19         20
    16  C    0.000000
    17  H    1.093483   0.000000
    18  H    1.104135   1.779223   0.000000
    19  H    1.093332   1.770759   1.782306   0.000000
    20  C    2.397079   2.616936   2.720984   3.346819   0.000000
    21  H    2.698468   3.013866   2.554857   3.715060   1.103833
    22  H    2.637949   2.381636   3.072240   3.618128   1.093056
    23  H    3.346878   3.609544   3.727409   4.174975   1.091972
    24  N    1.455367   2.092525   2.140003   2.095279   1.459685
    25  O    3.938288   3.960652   4.885722   4.237835   3.091535
    26  H    2.976048   3.095809   3.930361   3.290080   2.426754
                   21         22         23         24         25
    21  H    0.000000
    22  H    1.785883   0.000000
    23  H    1.785406   1.761105   0.000000
    24  N    2.136222   2.097191   2.100342   0.000000
    25  O    4.182956   3.099976   2.778559   2.864876   0.000000
    26  H    3.500588   2.553995   2.397420   1.932072   0.976467
                   26
    26  H    0.000000
 Stoichiometry    C7H17NO
 Framework group  C1[X(C7H17NO)]
 Deg. of freedom    72
 Full point group                 C1      NOp   1
 Largest Abelian subgroup         C1      NOp   1
 Largest concise Abelian subgroup C1      NOp   1
                         Standard orientation:                         
 ---------------------------------------------------------------------
 Center     Atomic      Atomic             Coordinates (Angstroms)
 Number     Number       Type             X           Y           Z
 ---------------------------------------------------------------------
      1          6           0       -2.117910   -1.180138    0.342668
      2          6           0       -2.491088    0.275254    0.054078
      3          6           0       -1.371933    1.266040    0.404546
      4          6           0       -0.284971    1.433082   -0.683083
      5          6           0        1.133787    1.260782   -0.140401
      6          1           0       -1.810688    2.245349    0.621666
      7          1           0       -2.761362    0.382203   -1.003533
      8          1           0       -3.391485    0.511015    0.635398
      9          1           0       -2.007099   -1.302944    1.434086
     10          1           0       -2.937525   -1.837434    0.031893
     11          1           0       -0.450206    0.708986   -1.486988
     12          1           0       -0.365048    2.423899   -1.142931
     13          1           0        1.875622    1.688436   -0.836691
     14          1           0        1.225456    1.822366    0.796019
     15          1           0       -0.901753    0.935541    1.341394
     16          6           0        2.401556   -0.295370    1.225888
     17          1           0        2.581270   -1.357620    1.413057
     18          1           0        3.372589    0.184593    1.011773
     19          1           0        1.991879    0.146506    2.138185
     20          6           0        1.931151   -0.822492   -1.064712
     21          1           0        2.882583   -0.396286   -1.427442
     22          1           0        2.079284   -1.884883   -0.854584
     23          1           0        1.186223   -0.747395   -1.859599
     24          7           0        1.448390   -0.147423    0.136081
     25          8           0       -0.964703   -1.619016   -0.331795
     26          1           0       -0.194405   -1.161200    0.056192
 ---------------------------------------------------------------------
 Rotational constants (GHZ):      2.1878773      1.0733552      0.8912699
 Standard basis: 6-31G(d,p) (6D, 7F)
 There are   220 symmetry adapted cartesian basis functions of A   symmetry.
 There are   220 symmetry adapted basis functions of A   symmetry.
   220 basis functions,   371 primitive gaussians,   220 cartesian basis functions
    37 alpha electrons       37 beta electrons
       nuclear repulsion energy       514.2362558530 Hartrees.
 NAtoms=   26 NActive=   26 NUniq=   26 SFac= 1.00D+00 NAtFMM=   60 NAOKFM=F Big=F
 Integral buffers will be    131072 words long.
 Raffenetti 2 integral format.
 Two-electron integral symmetry is turned on.
 Nuclear repulsion after empirical dispersion term =      514.2164685184 Hartrees.
 Force inversion solution in PCM.
 ------------------------------------------------------------------------------
 Polarizable Continuum Model (PCM)
 =================================
 Model                : PCM (using non-symmetric T matrix).
 Atomic radii         : UFF (Universal Force Field).
 Polarization charges : Total charges.
 Charge compensation  : None.
 Solution method      : Matrix inversion.
 Cavity type          : Scaled VdW (van der Waals Surface) (Alpha=1.100).
 Cavity algorithm     : GePol (No added spheres)
                        Default sphere list used, NSphG=   26.
                        Lebedev-Laikov grids with approx.  5.0 points / Ang**2.
                        Smoothing algorithm: York/Karplus (Gamma=1.0000).
                        Polarization charges: spherical gaussians, with
                                              point-specific exponents (IZeta= 3).
                        Self-potential: point-specific (ISelfS= 7).
                        Self-field    : sphere-specific E.n sum rule (ISelfD= 2).
 1st derivatives      : Analytical E(r).r(x)/FMM algorithm (CHGder, D1EAlg=3).
                        Cavity 1st derivative terms included.
 2nd derivatives      : Analytical E(r).r(xy)/FMM algorithm (CHGder, D2EAlg=3).
                        Cavity 2nd derivative terms included.
 Solvent              : Water, Eps=  78.355300 Eps(inf)=   1.777849
 ------------------------------------------------------------------------------
 One-electron integrals computed using PRISM.
 NBasis=   220 RedAO= T EigKep=  3.97D-03  NBF=   220
 NBsUse=   220 1.00D-06 EigRej= -1.00D+00 NBFU=   220
 ExpMin= 1.61D-01 ExpMax= 5.48D+03 ExpMxC= 8.25D+02 IAcc=1 IRadAn=         1 AccDes= 0.00D+00
 Harris functional with IExCor= 4639 and IRadAn=       1 diagonalized for initial guess.
 HarFok:  IExCor= 4639 AccDes= 0.00D+00 IRadAn=         1 IDoV= 1 UseB2=F ITyADJ=14
 ICtDFT=  3500011 ScaDFX=  1.000000  1.000000  1.000000  1.000000
 FoFCou: FMM=F IPFlag=           0 FMFlag=      100000 FMFlg1=           0
         NFxFlg=           0 DoJE=T BraDBF=F KetDBF=T FulRan=T
         wScrn=  0.000000 ICntrl=     500 IOpCl=  0 I1Cent=   200000004 NGrid=           0
         NMat0=    1 NMatS0=      1 NMatT0=    0 NMatD0=    1 NMtDS0=    0 NMtDT0=    0
 Petite list used in FoFCou.
 Keep R1 ints in memory in canonical form, NReq=597509346.
 Requested convergence on RMS density matrix=1.00D-08 within 128 cycles.
 Requested convergence on MAX density matrix=1.00D-06.
 Requested convergence on             energy=1.00D-06.
 No special actions if energy rises.
 Inv3:  Mode=1 IEnd=     8548032.
 Iteration    1 A*A^-1 deviation from unit magnitude is 7.55D-15 for    592.
 Iteration    1 A*A^-1 deviation from orthogonality  is 5.34D-15 for   1376    832.
 Iteration    1 A^-1*A deviation from unit magnitude is 6.88D-15 for    511.
 Iteration    1 A^-1*A deviation from orthogonality  is 1.67D-12 for   1610   1260.
 Error on total polarization charges =  0.00943
 SCF Done:  E(RwB97XD) =  -406.852257282     A.U. after   12 cycles
            NFock= 12  Conv=0.34D-08     -V/T= 2.0095
 DoSCS=F DFT=T ScalE2(SS,OS)=  1.000000  1.000000
 Range of M.O.s used for correlation:     1   220
 NBasis=   220 NAE=    37 NBE=    37 NFC=     0 NFV=     0
 NROrb=    220 NOA=    37 NOB=    37 NVA=   183 NVB=   183
 Symmetrizing basis deriv contribution to polar:
 IMax=3 JMax=2 DiffMx= 0.00D+00
 G2DrvN: will do    27 centers at a time, making    1 passes.
 Calling FoFCou, ICntrl=  3107 FMM=F I1Cent=   0 AccDes= 0.00D+00.
 NEqPCM:  Using equilibrium solvation (IEInf=0, Eps=  78.3553, EpsInf=   1.7778)
 G2PCM: DoFxE=T DoFxN=T DoGrad=T DoDP/DQ/DG/TGxP=FFFF NFrqRd=   0 IEInf=0 SqF1=F DoCFld=F IF1Alg=4.
 End of G2Drv F.D. properties file   721 does not exist.
 End of G2Drv F.D. properties file   722 does not exist.
 End of G2Drv F.D. properties file   788 does not exist.
          IDoAtm=11111111111111111111111111
 NEqPCM:  Using equilibrium solvation (IEInf=0, Eps=  78.3553, EpsInf=   1.7778)
          Differentiating once with respect to electric field.
                with respect to dipole field.
          Differentiating once with respect to nuclear coordinates.
 Keep R1 ints in memory in canonical form, NReq=598826543.
          There are    81 degrees of freedom in the 1st order CPHF.  IDoFFX=6 NUNeed=     3.
     78 vectors produced by pass  0 Test12= 8.36D-15 1.23D-09 XBig12= 3.08D+01 1.22D+00.
 AX will form    78 AO Fock derivatives at one time.
     78 vectors produced by pass  1 Test12= 8.36D-15 1.23D-09 XBig12= 1.00D+00 1.51D-01.
     78 vectors produced by pass  2 Test12= 8.36D-15 1.23D-09 XBig12= 2.07D-02 2.00D-02.
     78 vectors produced by pass  3 Test12= 8.36D-15 1.23D-09 XBig12= 1.23D-04 1.34D-03.
     78 vectors produced by pass  4 Test12= 8.36D-15 1.23D-09 XBig12= 5.74D-07 8.01D-05.
     78 vectors produced by pass  5 Test12= 8.36D-15 1.23D-09 XBig12= 1.97D-09 5.31D-06.
     37 vectors produced by pass  6 Test12= 8.36D-15 1.23D-09 XBig12= 8.24D-12 2.71D-07.
      4 vectors produced by pass  7 Test12= 8.36D-15 1.23D-09 XBig12= 3.21D-14 2.46D-08.
      1 vectors produced by pass  8 Test12= 8.36D-15 1.23D-09 XBig12= 1.18D-16 2.01D-09.
 InvSVY:  IOpt=1 It=  1 EMax= 1.33D-14
 Solved reduced A of dimension   510 with    81 vectors.
 Isotropic polarizability for W=    0.000000      110.34 Bohr**3.
 End of Minotr F.D. properties file   721 does not exist.
 End of Minotr F.D. properties file   722 does not exist.
 End of Minotr F.D. properties file   788 does not exist.

 **********************************************************************

            Population analysis using the SCF density.

 **********************************************************************

 Orbital symmetries:
       Occupied  (A) (A) (A) (A) (A) (A) (A) (A) (A) (A) (A) (A)
                 (A) (A) (A) (A) (A) (A) (A) (A) (A) (A) (A) (A)
                 (A) (A) (A) (A) (A) (A) (A) (A) (A) (A) (A) (A)
                 (A)
       Virtual   (A) (A) (A) (A) (A) (A) (A) (A) (A) (A) (A) (A)
                 (A) (A) (A) (A) (A) (A) (A) (A) (A) (A) (A) (A)
                 (A) (A) (A) (A) (A) (A) (A) (A) (A) (A) (A) (A)
                 (A) (A) (A) (A) (A) (A) (A) (A) (A) (A) (A) (A)
                 (A) (A) (A) (A) (A) (A) (A) (A) (A) (A) (A) (A)
                 (A) (A) (A) (A) (A) (A) (A) (A) (A) (A) (A) (A)
                 (A) (A) (A) (A) (A) (A) (A) (A) (A) (A) (A) (A)
                 (A) (A) (A) (A) (A) (A) (A) (A) (A) (A) (A) (A)
                 (A) (A) (A) (A) (A) (A) (A) (A) (A) (A) (A) (A)
                 (A) (A) (A) (A) (A) (A) (A) (A) (A) (A) (A) (A)
                 (A) (A) (A) (A) (A) (A) (A) (A) (A) (A) (A) (A)
                 (A) (A) (A) (A) (A) (A) (A) (A) (A) (A) (A) (A)
                 (A) (A) (A) (A) (A) (A) (A) (A) (A) (A) (A) (A)
                 (A) (A) (A) (A) (A) (A) (A) (A) (A) (A) (A) (A)
                 (A) (A) (A) (A) (A) (A) (A) (A) (A) (A) (A) (A)
                 (A) (A) (A)
 The electronic state is 1-A.
 Alpha  occ. eigenvalues --  -19.24367 -14.45463 -10.32758 -10.31611 -10.31235
 Alpha  occ. eigenvalues --  -10.31162 -10.28636 -10.28593 -10.28275  -1.10010
 Alpha  occ. eigenvalues --   -1.02682  -0.88990  -0.83668  -0.80295  -0.77240
 Alpha  occ. eigenvalues --   -0.71898  -0.67069  -0.65804  -0.59271  -0.56815
 Alpha  occ. eigenvalues --   -0.55924  -0.53919  -0.53581  -0.50606  -0.49134
 Alpha  occ. eigenvalues --   -0.48224  -0.47809  -0.47278  -0.44767  -0.44561
 Alpha  occ. eigenvalues --   -0.43067  -0.41249  -0.40212  -0.39847  -0.38449
 Alpha  occ. eigenvalues --   -0.33191  -0.30376
 Alpha virt. eigenvalues --    0.15998   0.18400   0.18822   0.20465   0.21063
 Alpha virt. eigenvalues --    0.22432   0.23159   0.24025   0.24754   0.24876
 Alpha virt. eigenvalues --    0.25286   0.26225   0.26290   0.26832   0.27378
 Alpha virt. eigenvalues --    0.29221   0.30324   0.30861   0.32497   0.32869
 Alpha virt. eigenvalues --    0.34712   0.36036   0.36225   0.39689   0.40471
 Alpha virt. eigenvalues --    0.59088   0.60021   0.60349   0.60802   0.62990
 Alpha virt. eigenvalues --    0.64234   0.65935   0.67401   0.67734   0.70704
 Alpha virt. eigenvalues --    0.72266   0.73612   0.75644   0.77069   0.77966
 Alpha virt. eigenvalues --    0.79529   0.81462   0.85123   0.87434   0.88218
 Alpha virt. eigenvalues --    0.89927   0.90765   0.92695   0.92960   0.94036
 Alpha virt. eigenvalues --    0.95315   0.96753   0.97115   0.98077   0.98800
 Alpha virt. eigenvalues --    1.00240   1.01228   1.02942   1.03576   1.04399
 Alpha virt. eigenvalues --    1.05510   1.06063   1.07363   1.07770   1.10381
 Alpha virt. eigenvalues --    1.11368   1.14482   1.20121   1.22001   1.27283
 Alpha virt. eigenvalues --    1.32134   1.34416   1.37338   1.38985   1.46501
 Alpha virt. eigenvalues --    1.50721   1.52754   1.54755   1.59600   1.60582
 Alpha virt. eigenvalues --    1.64724   1.66249   1.70533   1.71474   1.75306
 Alpha virt. eigenvalues --    1.77083   1.79944   1.85490   1.88380   1.89059
 Alpha virt. eigenvalues --    1.91110   1.94709   1.95914   1.96307   1.97823
 Alpha virt. eigenvalues --    1.99785   2.01067   2.01582   2.04785   2.05691
 Alpha virt. eigenvalues --    2.06203   2.08926   2.11892   2.13048   2.13161
 Alpha virt. eigenvalues --    2.14181   2.17354   2.18659   2.20964   2.22977
 Alpha virt. eigenvalues --    2.23870   2.24687   2.26913   2.29832   2.30698
 Alpha virt. eigenvalues --    2.31994   2.32741   2.35477   2.37817   2.39337
 Alpha virt. eigenvalues --    2.42660   2.44733   2.46545   2.47903   2.51183
 Alpha virt. eigenvalues --    2.52572   2.54395   2.56391   2.59329   2.61127
 Alpha virt. eigenvalues --    2.64006   2.67296   2.70321   2.71444   2.72033
 Alpha virt. eigenvalues --    2.75464   2.76657   2.77646   2.79292   2.81436
 Alpha virt. eigenvalues --    2.82484   2.84577   2.85379   2.86840   2.87765
 Alpha virt. eigenvalues --    2.89742   2.94831   2.95105   2.97448   2.98780
 Alpha virt. eigenvalues --    2.99305   3.01128   3.04882   3.05520   3.08370
 Alpha virt. eigenvalues --    3.11381   3.13023   3.27378   3.31592   3.33872
 Alpha virt. eigenvalues --    3.39158   3.40514   3.41253   3.45784   3.50457
 Alpha virt. eigenvalues --    3.50954   3.51604   3.53399   3.55277   3.58028
 Alpha virt. eigenvalues --    3.60740   3.66091   3.67246   3.74187   4.05986
 Alpha virt. eigenvalues --    4.29533   4.41188   4.51643   4.60567   4.63923
 Alpha virt. eigenvalues --    4.71721   4.81913   4.83921
          Condensed to atoms (all electrons):
               1          2          3          4          5          6
     1  C    4.724326   0.344443  -0.040447  -0.003518   0.000184   0.004069
     2  C    0.344443   5.075332   0.345706  -0.035455   0.003225  -0.032223
     3  C   -0.040447   0.345706   4.997223   0.341422  -0.035350   0.393515
     4  C   -0.003518  -0.035455   0.341422   5.012042   0.360317  -0.034372
     5  C    0.000184   0.003225  -0.035350   0.360317   4.881831   0.001300
     6  H    0.004069  -0.032223   0.393515  -0.034372   0.001300   0.588713
     7  H   -0.034332   0.386972  -0.044230  -0.008395   0.000200  -0.000193
     8  H   -0.028855   0.367577  -0.032741   0.004268  -0.000150  -0.006928
     9  H    0.386436  -0.055644  -0.009135   0.000219  -0.000110  -0.000023
    10  H    0.399562  -0.047090   0.005372  -0.000090  -0.000004  -0.000147
    11  H   -0.000138  -0.006657  -0.047445   0.395190  -0.037242   0.003694
    12  H    0.000021   0.001423  -0.034332   0.384766  -0.032871  -0.009997
    13  H   -0.000004  -0.000156   0.004440  -0.043561   0.382221  -0.000144
    14  H    0.000002   0.000226  -0.008368  -0.040747   0.401117   0.001169
    15  H   -0.006169  -0.045167   0.395080  -0.050011  -0.007889  -0.032076
    16  C   -0.000003  -0.000001  -0.000137   0.005010  -0.051595   0.000004
    17  H   -0.000002   0.000000   0.000002  -0.000213   0.005231  -0.000000
    18  H    0.000001  -0.000001   0.000006  -0.000264  -0.005234   0.000001
    19  H   -0.000005  -0.000002   0.000079   0.000160  -0.004851  -0.000007
    20  C   -0.000141   0.000098   0.000061  -0.002991  -0.051088  -0.000008
    21  H   -0.000004  -0.000001   0.000001  -0.000520  -0.008457   0.000001
    22  H    0.000003   0.000004   0.000003  -0.000001   0.005561  -0.000000
    23  H   -0.000070   0.000018  -0.000118   0.001449  -0.003082  -0.000001
    24  N    0.001883  -0.000776  -0.002399  -0.058315   0.275654   0.000128
    25  O    0.257401  -0.060488   0.000377   0.003277  -0.001965   0.000060
    26  H   -0.025059  -0.004423   0.006977  -0.003537  -0.004666  -0.000025
               7          8          9         10         11         12
     1  C   -0.034332  -0.028855   0.386436   0.399562  -0.000138   0.000021
     2  C    0.386972   0.367577  -0.055644  -0.047090  -0.006657   0.001423
     3  C   -0.044230  -0.032741  -0.009135   0.005372  -0.047445  -0.034332
     4  C   -0.008395   0.004268   0.000219  -0.000090   0.395190   0.384766
     5  C    0.000200  -0.000150  -0.000110  -0.000004  -0.037242  -0.032871
     6  H   -0.000193  -0.006928  -0.000023  -0.000147   0.003694  -0.009997
     7  H    0.605106  -0.030685   0.005962  -0.005977   0.003898   0.000995
     8  H   -0.030685   0.611135  -0.000541  -0.000078   0.000317  -0.000106
     9  H    0.005962  -0.000541   0.658837  -0.041108   0.000268   0.000012
    10  H   -0.005977  -0.000078  -0.041108   0.612263  -0.000160   0.000006
    11  H    0.003898   0.000317   0.000268  -0.000160   0.585971  -0.028896
    12  H    0.000995  -0.000106   0.000012   0.000006  -0.028896   0.591117
    13  H    0.000003   0.000002   0.000001  -0.000000  -0.001837  -0.002272
    14  H    0.000001  -0.000002  -0.000008  -0.000000   0.004859  -0.000981
    15  H    0.005253   0.000263   0.005840   0.000065   0.003006   0.004125
    16  C   -0.000000   0.000000   0.000014   0.000000   0.000128  -0.000133
    17  H    0.000000  -0.000000  -0.000006   0.000000   0.000007   0.000003
    18  H    0.000000  -0.000000   0.000000  -0.000000  -0.000009   0.000014
    19  H    0.000000   0.000000   0.000005   0.000000   0.000007  -0.000011
    20  C   -0.000008  -0.000000   0.000034  -0.000002   0.000372  -0.000126
    21  H    0.000000  -0.000000   0.000001  -0.000000   0.000081   0.000038
    22  H   -0.000000  -0.000000  -0.000008  -0.000000  -0.000204   0.000001
    23  H    0.000015   0.000001   0.000020  -0.000002   0.004254  -0.000179
    24  N    0.000028   0.000003   0.000370  -0.000045  -0.005626   0.004081
    25  O    0.001103   0.003308  -0.037117  -0.039419   0.006977   0.000174
    26  H   -0.000436  -0.000140  -0.008973   0.005132  -0.002040   0.000126
              13         14         15         16         17         18
     1  C   -0.000004   0.000002  -0.006169  -0.000003  -0.000002   0.000001
     2  C   -0.000156   0.000226  -0.045167  -0.000001   0.000000  -0.000001
     3  C    0.004440  -0.008368   0.395080  -0.000137   0.000002   0.000006
     4  C   -0.043561  -0.040747  -0.050011   0.005010  -0.000213  -0.000264
     5  C    0.382221   0.401117  -0.007889  -0.051595   0.005231  -0.005234
     6  H   -0.000144   0.001169  -0.032076   0.000004  -0.000000   0.000001
     7  H    0.000003   0.000001   0.005253  -0.000000   0.000000   0.000000
     8  H    0.000002  -0.000002   0.000263   0.000000  -0.000000  -0.000000
     9  H    0.000001  -0.000008   0.005840   0.000014  -0.000006   0.000000
    10  H   -0.000000  -0.000000   0.000065   0.000000   0.000000  -0.000000
    11  H   -0.001837   0.004859   0.003006   0.000128   0.000007  -0.000009
    12  H   -0.002272  -0.000981   0.004125  -0.000133   0.000003   0.000014
    13  H    0.633953  -0.034947   0.000586  -0.001527  -0.000335   0.005788
    14  H   -0.034947   0.587706   0.001474  -0.005069   0.000303  -0.000460
    15  H    0.000586   0.001474   0.608822  -0.000451   0.000009   0.000049
    16  C   -0.001527  -0.005069  -0.000451   4.857561   0.396383   0.376815
    17  H   -0.000335   0.000303   0.000009   0.396383   0.562321  -0.037268
    18  H    0.005788  -0.000460   0.000049   0.376815  -0.037268   0.632435
    19  H   -0.000431   0.003569   0.000344   0.397665  -0.024205  -0.036466
    20  C   -0.008106   0.005119  -0.000065  -0.057790  -0.003271  -0.005813
    21  H    0.010621   0.000021   0.000010  -0.004814  -0.001182   0.009796
    22  H   -0.000040  -0.000223  -0.000002  -0.004516   0.004155  -0.001049
    23  H   -0.001916   0.000030  -0.000024   0.005357   0.000097  -0.000303
    24  N   -0.048411  -0.040157   0.004462   0.300574  -0.036965  -0.047894
    25  O   -0.000096  -0.000008  -0.001005   0.000276   0.000115  -0.000024
    26  H    0.000826  -0.000035   0.001352  -0.002063  -0.000611   0.000442
              19         20         21         22         23         24
     1  C   -0.000005  -0.000141  -0.000004   0.000003  -0.000070   0.001883
     2  C   -0.000002   0.000098  -0.000001   0.000004   0.000018  -0.000776
     3  C    0.000079   0.000061   0.000001   0.000003  -0.000118  -0.002399
     4  C    0.000160  -0.002991  -0.000520  -0.000001   0.001449  -0.058315
     5  C   -0.004851  -0.051088  -0.008457   0.005561  -0.003082   0.275654
     6  H   -0.000007  -0.000008   0.000001  -0.000000  -0.000001   0.000128
     7  H    0.000000  -0.000008   0.000000  -0.000000   0.000015   0.000028
     8  H    0.000000  -0.000000  -0.000000  -0.000000   0.000001   0.000003
     9  H    0.000005   0.000034   0.000001  -0.000008   0.000020   0.000370
    10  H    0.000000  -0.000002  -0.000000  -0.000000  -0.000002  -0.000045
    11  H    0.000007   0.000372   0.000081  -0.000204   0.004254  -0.005626
    12  H   -0.000011  -0.000126   0.000038   0.000001  -0.000179   0.004081
    13  H   -0.000431  -0.008106   0.010621  -0.000040  -0.001916  -0.048411
    14  H    0.003569   0.005119   0.000021  -0.000223   0.000030  -0.040157
    15  H    0.000344  -0.000065   0.000010  -0.000002  -0.000024   0.004462
    16  C    0.397665  -0.057790  -0.004814  -0.004516   0.005357   0.300574
    17  H   -0.024205  -0.003271  -0.001182   0.004155   0.000097  -0.036965
    18  H   -0.036466  -0.005813   0.009796  -0.001049  -0.000303  -0.047894
    19  H    0.558041   0.005253  -0.000204   0.000090  -0.000203  -0.036768
    20  C    0.005253   4.890500   0.381479   0.397438   0.397017   0.278518
    21  H   -0.000204   0.381479   0.609593  -0.034268  -0.033898  -0.044805
    22  H    0.000090   0.397438  -0.034268   0.558039  -0.025809  -0.036908
    23  H   -0.000203   0.397017  -0.033898  -0.025809   0.556202  -0.037651
    24  N   -0.036768   0.278518  -0.044805  -0.036908  -0.037651   6.966618
    25  O    0.000043   0.002749  -0.000027   0.000724   0.003781  -0.025848
    26  H   -0.000441  -0.009590   0.001081  -0.001775  -0.004533   0.064987
              25         26
     1  C    0.257401  -0.025059
     2  C   -0.060488  -0.004423
     3  C    0.000377   0.006977
     4  C    0.003277  -0.003537
     5  C   -0.001965  -0.004666
     6  H    0.000060  -0.000025
     7  H    0.001103  -0.000436
     8  H    0.003308  -0.000140
     9  H   -0.037117  -0.008973
    10  H   -0.039419   0.005132
    11  H    0.006977  -0.002040
    12  H    0.000174   0.000126
    13  H   -0.000096   0.000826
    14  H   -0.000008  -0.000035
    15  H   -0.001005   0.001352
    16  C    0.000276  -0.002063
    17  H    0.000115  -0.000611
    18  H   -0.000024   0.000442
    19  H    0.000043  -0.000441
    20  C    0.002749  -0.009590
    21  H   -0.000027   0.001081
    22  H    0.000724  -0.001775
    23  H    0.003781  -0.004533
    24  N   -0.025848   0.064987
    25  O    8.236358   0.264548
    26  H    0.264548   0.373061
 Mulliken charges:
               1
     1  C    0.020417
     2  C   -0.236941
     3  C   -0.235563
     4  C   -0.226130
     5  C   -0.072286
     6  H    0.123490
     7  H    0.114721
     8  H    0.113350
     9  H    0.094653
    10  H    0.111721
    11  H    0.121224
    12  H    0.123003
    13  H    0.105342
    14  H    0.125408
    15  H    0.112120
    16  C   -0.211691
    17  H    0.135432
    18  H    0.109437
    19  H    0.138340
    20  C   -0.219639
    21  H    0.115457
    22  H    0.138785
    23  H    0.139547
    24  N   -0.474739
    25  O   -0.615273
    26  H    0.349814
 Sum of Mulliken charges =  -0.00000
 Mulliken charges with hydrogens summed into heavy atoms:
               1
     1  C    0.226791
     2  C   -0.008870
     3  C    0.000047
     4  C    0.018097
     5  C    0.158464
    16  C    0.171518
    20  C    0.174150
    24  N   -0.474739
    25  O   -0.265459
 APT charges:
               1
     1  C    0.698540
     2  C    0.072825
     3  C    0.112392
     4  C    0.080357
     5  C    0.447542
     6  H   -0.061688
     7  H   -0.059202
     8  H   -0.064541
     9  H   -0.120313
    10  H   -0.088037
    11  H   -0.011758
    12  H   -0.060053
    13  H   -0.111500
    14  H   -0.042486
    15  H   -0.047239
    16  C    0.424134
    17  H   -0.029146
    18  H   -0.103003
    19  H   -0.023514
    20  C    0.385150
    21  H   -0.084045
    22  H   -0.021720
    23  H    0.001996
    24  N   -0.869401
    25  O   -0.959545
    26  H    0.534254
 Sum of APT charges =   0.00000
 APT charges with hydrogens summed into heavy atoms:
               1
     1  C    0.490190
     2  C   -0.050918
     3  C    0.003466
     4  C    0.008546
     5  C    0.293557
    16  C    0.268472
    20  C    0.281381
    24  N   -0.869401
    25  O   -0.425291
 Electronic spatial extent (au):  <R**2>=           1496.7083
 Charge=             -0.0000 electrons
 Dipole moment (field-independent basis, Debye):
    X=              1.7588    Y=              2.2356    Z=              1.1116  Tot=              3.0540
 Quadrupole moment (field-independent basis, Debye-Ang):
   XX=            -53.6995   YY=            -61.1753   ZZ=            -57.1902
   XY=             -2.3305   XZ=             -0.8370   YZ=             -1.5057
 Traceless Quadrupole moment (field-independent basis, Debye-Ang):
   XX=              3.6555   YY=             -3.8203   ZZ=              0.1648
   XY=             -2.3305   XZ=             -0.8370   YZ=             -1.5057
 Octapole moment (field-independent basis, Debye-Ang**2):
  XXX=              0.3470  YYY=              4.5374  ZZZ=              1.1151  XYY=              5.5941
  XXY=             -5.3511  XXZ=              2.7320  XZZ=              2.9473  YZZ=             -1.4645
  YYZ=              2.7287  XYZ=              1.6284
 Hexadecapole moment (field-independent basis, Debye-Ang**3):
 XXXX=          -1184.7840 YYYY=           -519.6793 ZZZZ=           -270.5859 XXXY=              9.8570
 XXXZ=             -0.2538 YYYX=            -10.9100 YYYZ=             -4.6383 ZZZX=              5.4642
 ZZZY=              2.3873 XXYY=           -279.8333 XXZZ=           -243.3297 YYZZ=           -131.9540
 XXYZ=             -0.5643 YYXZ=             -1.4576 ZZXY=              0.2554
 N-N= 5.142164685184D+02 E-N=-1.973593898617D+03  KE= 4.030251834961D+02
  Exact polarizability: 118.625   1.074 108.088  -1.030  -0.792 104.309
 Approx polarizability:  92.567   0.624  89.474  -0.330   0.810  89.115
 D2PCM: PCM CHGder 2nd derivatives, FixD1E=F FixD2E=F DoIter=F DoCFld=F I1PDM=0
 Calling FoFJK, ICntrl=    100127 FMM=F ISym2X=0 I1Cent= 0 IOpClX= 0 NMat=1 NMatS=1 NMatT=0.
 Full mass-weighted force constant matrix:
 Low frequencies ---   -5.3270   -0.0007    0.0003    0.0006   11.8990   27.8803
 Low frequencies ---   69.0819   79.5523  140.2327
 Diagonal vibrational polarizability:
       34.1242105      24.0125140      15.9488264
 Harmonic frequencies (cm**-1), IR intensities (KM/Mole), Raman scattering
 activities (A**4/AMU), depolarization ratios for plane and unpolarized
 incident light, reduced masses (AMU), force constants (mDyne/A),
 and normal coordinates:
                      1                      2                      3
                      A                      A                      A
 Frequencies --     68.7414                78.9385               140.1380
 Red. masses --      2.6626                 2.8918                 3.0254
 Frc consts  --      0.0074                 0.0106                 0.0350
 IR Inten    --      3.9439                 3.0046                 3.4000
  Atom  AN      X      Y      Z        X      Y      Z        X      Y      Z
     1   6    -0.14  -0.00  -0.11     0.06   0.02   0.07    -0.11  -0.02  -0.02
     2   6    -0.04   0.02  -0.10     0.02  -0.04  -0.13     0.04   0.01  -0.07
     3   6     0.00  -0.07   0.02    -0.10   0.09  -0.11     0.12  -0.11   0.07
     4   6     0.01  -0.03   0.05     0.03   0.07   0.02     0.03   0.05   0.00
     5   6     0.01   0.00   0.06    -0.02  -0.00   0.13     0.05   0.08  -0.07
     6   1     0.06  -0.06   0.12    -0.21   0.07  -0.27     0.20  -0.13   0.31
     7   1     0.07   0.07  -0.13     0.14  -0.18  -0.18     0.18   0.05  -0.10
     8   1    -0.08   0.05  -0.18    -0.07  -0.03  -0.27    -0.00   0.09  -0.17
     9   1    -0.32  -0.06  -0.10     0.02   0.16   0.09    -0.32  -0.03   0.00
    10   1    -0.10   0.03  -0.28     0.08  -0.05   0.13    -0.10   0.04  -0.18
    11   1     0.04  -0.02   0.04     0.07   0.12  -0.04     0.03   0.06  -0.02
    12   1    -0.01  -0.02   0.05     0.13   0.09   0.05    -0.08   0.06   0.05
    13   1     0.01   0.03   0.06     0.04   0.08   0.24     0.02   0.06  -0.11
    14   1    -0.01   0.00   0.06    -0.10  -0.11   0.20     0.11   0.09  -0.08
    15   1    -0.02  -0.19  -0.01    -0.19   0.23  -0.01     0.18  -0.33  -0.05
    16   6     0.23   0.09  -0.08     0.02  -0.14  -0.06    -0.14  -0.03   0.02
    17   1     0.29   0.11  -0.06     0.00  -0.16  -0.16    -0.24  -0.05   0.00
    18   1     0.18   0.11  -0.26     0.02  -0.14  -0.06    -0.08  -0.09   0.17
    19   1     0.37   0.12  -0.03     0.06  -0.20  -0.01    -0.23  -0.05  -0.01
    20   6    -0.10  -0.03   0.03    -0.08   0.07  -0.09     0.06   0.08  -0.07
    21   1    -0.16  -0.02  -0.12    -0.10   0.11  -0.09     0.11   0.05   0.01
    22   1    -0.04  -0.01   0.06    -0.06   0.06  -0.17    -0.01   0.07  -0.09
    23   1    -0.20  -0.09   0.12    -0.11   0.12  -0.05     0.12   0.15  -0.11
    24   7     0.05   0.02   0.07    -0.03  -0.03  -0.01     0.00   0.07  -0.08
    25   8    -0.03  -0.01   0.07     0.08  -0.05   0.16    -0.02  -0.11   0.19
    26   1    -0.08  -0.02   0.17     0.07   0.03   0.10    -0.06   0.02   0.11
                      4                      5                      6
                      A                      A                      A
 Frequencies --    146.1466               202.9267               271.0329
 Red. masses --      3.1395                 4.2563                 2.1428
 Frc consts  --      0.0395                 0.1033                 0.0927
 IR Inten    --      0.0732                 0.5168                 4.0409
  Atom  AN      X      Y      Z        X      Y      Z        X      Y      Z
     1   6    -0.10   0.05   0.07    -0.02   0.03  -0.10     0.00   0.01  -0.00
     2   6    -0.08   0.04   0.01    -0.12   0.04   0.02     0.01   0.00  -0.06
     3   6    -0.05   0.01  -0.05    -0.08  -0.02   0.04    -0.08   0.06   0.07
     4   6     0.00  -0.12  -0.02    -0.09  -0.11   0.02    -0.04   0.13   0.11
     5   6    -0.02  -0.04   0.07    -0.06  -0.08  -0.05    -0.00  -0.07  -0.05
     6   1     0.00   0.05  -0.14    -0.02   0.01   0.05    -0.17   0.03   0.04
     7   1    -0.10  -0.00   0.01    -0.15   0.13   0.03     0.15  -0.02  -0.10
     8   1    -0.06   0.09   0.02    -0.10  -0.03   0.07    -0.08  -0.03  -0.19
     9   1    -0.03   0.11   0.07    -0.29  -0.10  -0.09     0.00   0.06   0.01
    10   1    -0.14   0.05   0.17     0.15  -0.03  -0.40    -0.02   0.02   0.04
    11   1     0.04  -0.22   0.06    -0.13  -0.15   0.06    -0.14   0.30  -0.02
    12   1     0.01  -0.18  -0.15    -0.09  -0.13  -0.03     0.06   0.22   0.29
    13   1    -0.01   0.08   0.16    -0.11  -0.06  -0.09    -0.07  -0.13  -0.16
    14   1    -0.14  -0.10   0.12    -0.02  -0.08  -0.05     0.17  -0.06  -0.08
    15   1    -0.09   0.06  -0.01    -0.10  -0.05   0.04    -0.13   0.09   0.11
    16   6     0.08  -0.01  -0.00    -0.03  -0.06  -0.00     0.01   0.08  -0.02
    17   1     0.19  -0.01  -0.07    -0.01  -0.06  -0.02     0.30   0.12  -0.10
    18   1     0.04   0.11   0.05    -0.03  -0.03   0.08    -0.12   0.37   0.04
    19   1     0.01  -0.12   0.02    -0.10  -0.11  -0.02    -0.14  -0.10   0.00
    20   6     0.24   0.13  -0.06     0.11  -0.04  -0.04     0.11  -0.11   0.00
    21   1     0.21   0.29   0.03     0.11   0.00  -0.00     0.17  -0.15   0.10
    22   1     0.37   0.13  -0.15     0.14  -0.04  -0.05     0.04  -0.11   0.03
    23   1     0.28   0.12  -0.09     0.13  -0.06  -0.06     0.19  -0.06  -0.07
    24   7     0.09  -0.04  -0.02     0.04  -0.07  -0.06     0.00  -0.07  -0.05
    25   8    -0.17  -0.03   0.01     0.21   0.27   0.15    -0.02  -0.06   0.01
    26   1    -0.10  -0.09  -0.05     0.12   0.32   0.29    -0.00  -0.04  -0.05
                      7                      8                      9
                      A                      A                      A
 Frequencies --    289.0769               296.5904               314.7519
 Red. masses --      1.0603                 1.2587                 2.1135
 Frc consts  --      0.0522                 0.0652                 0.1234
 IR Inten    --      0.4544                 0.5846                 4.8561
  Atom  AN      X      Y      Z        X      Y      Z        X      Y      Z
     1   6     0.01   0.01  -0.01     0.01   0.01  -0.01     0.02   0.04   0.13
     2   6     0.02   0.01  -0.00     0.03   0.02   0.02    -0.05  -0.05  -0.11
     3   6     0.01   0.01   0.01     0.06  -0.01  -0.02     0.02  -0.16  -0.01
     4   6     0.00   0.02   0.01     0.03  -0.03  -0.05     0.01   0.00   0.00
     5   6    -0.00  -0.02   0.00    -0.02  -0.02   0.03     0.01   0.00   0.01
     6   1     0.01   0.01   0.02     0.10   0.00   0.01     0.13  -0.17   0.25
     7   1     0.03   0.02  -0.00    -0.03   0.05   0.04     0.16  -0.21  -0.18
     8   1     0.01   0.01  -0.01     0.06   0.03   0.08    -0.13   0.07  -0.30
     9   1     0.00   0.01  -0.01    -0.02  -0.02  -0.01     0.26   0.26   0.13
    10   1    -0.00   0.02  -0.01     0.01   0.03  -0.05     0.06  -0.13   0.41
    11   1    -0.01   0.04  -0.01     0.04  -0.07  -0.01     0.04   0.09  -0.08
    12   1     0.02   0.03   0.03     0.02  -0.05  -0.08    -0.03   0.05   0.12
    13   1    -0.00  -0.02   0.00     0.05  -0.01   0.11     0.01   0.02   0.02
    14   1     0.00  -0.03   0.00    -0.09  -0.05   0.06    -0.01  -0.01   0.02
    15   1     0.01   0.00   0.01     0.09  -0.04  -0.04     0.05  -0.40  -0.11
    16   6    -0.03   0.01   0.02    -0.03   0.04   0.01    -0.00   0.00   0.01
    17   1    -0.03   0.02   0.05     0.42   0.07  -0.30     0.06   0.00  -0.04
    18   1    -0.03   0.02   0.06    -0.22   0.52   0.19    -0.03   0.07   0.06
    19   1    -0.08   0.02  -0.01    -0.26  -0.40   0.12    -0.05  -0.07   0.02
    20   6    -0.00  -0.00  -0.02    -0.06   0.02  -0.02    -0.01  -0.02  -0.00
    21   1    -0.29   0.36  -0.34    -0.05   0.01  -0.01    -0.03  -0.02  -0.04
    22   1     0.54   0.10   0.13    -0.09   0.00  -0.08     0.01  -0.01   0.03
    23   1    -0.25  -0.49   0.16    -0.06   0.08  -0.01    -0.04  -0.05   0.02
    24   7    -0.00  -0.02  -0.01    -0.04  -0.03   0.01     0.01   0.00  -0.00
    25   8     0.00  -0.01  -0.00     0.02  -0.00   0.01    -0.04   0.16  -0.04
    26   1     0.01  -0.03   0.01     0.02  -0.01   0.03    -0.00   0.10  -0.04
                     10                     11                     12
                      A                      A                      A
 Frequencies --    354.9647               371.5527               440.4696
 Red. masses --      2.3419                 2.0976                 1.9295
 Frc consts  --      0.1739                 0.1706                 0.2206
 IR Inten    --      2.2030                14.4522                 3.1651
  Atom  AN      X      Y      Z        X      Y      Z        X      Y      Z
     1   6    -0.10  -0.11   0.02    -0.01  -0.00   0.00     0.00   0.01  -0.00
     2   6    -0.07  -0.10   0.10    -0.03  -0.01  -0.02    -0.00   0.01   0.01
     3   6    -0.01  -0.04  -0.13    -0.08   0.04   0.03     0.01  -0.01  -0.00
     4   6     0.08   0.15  -0.06    -0.01  -0.07   0.07     0.04  -0.02   0.03
     5   6     0.07   0.03   0.00     0.08   0.09  -0.04    -0.01   0.01   0.14
     6   1    -0.11  -0.07  -0.18    -0.13   0.05  -0.13     0.02   0.01  -0.02
     7   1    -0.30  -0.11   0.15     0.05  -0.03  -0.04    -0.04   0.03   0.02
     8   1     0.06  -0.02   0.28    -0.08  -0.04  -0.09     0.02   0.01   0.05
     9   1    -0.17  -0.25   0.01     0.03   0.01  -0.00    -0.00   0.00  -0.00
    10   1    -0.05  -0.11  -0.12    -0.01  -0.02   0.03     0.00   0.01  -0.01
    11   1     0.10   0.37  -0.27     0.03  -0.21   0.19     0.10  -0.05   0.04
    12   1     0.17   0.28   0.21    -0.10  -0.16  -0.11     0.03  -0.04  -0.01
    13   1     0.10   0.05   0.05    -0.06   0.10  -0.18     0.06   0.30   0.39
    14   1     0.04  -0.00   0.03     0.18   0.14  -0.08    -0.24  -0.24   0.31
    15   1     0.01   0.08  -0.10    -0.17   0.15   0.12    -0.02  -0.00   0.01
    16   6     0.02  -0.03   0.02     0.01  -0.06   0.07    -0.07   0.12  -0.00
    17   1     0.07  -0.03  -0.09     0.05  -0.09  -0.17    -0.15   0.15   0.26
    18   1     0.01   0.05   0.12     0.02   0.07   0.39    -0.02   0.04   0.05
    19   1    -0.05  -0.15   0.05    -0.20  -0.33   0.11    -0.18   0.33  -0.15
    20   6     0.02  -0.03   0.01    -0.06  -0.04  -0.02    -0.00  -0.12  -0.09
    21   1     0.00  -0.05  -0.06    -0.08  -0.19  -0.25     0.05  -0.28  -0.15
    22   1     0.05  -0.02   0.08    -0.14  -0.03   0.07    -0.15  -0.12   0.00
    23   1    -0.02  -0.10   0.04    -0.18  -0.08   0.08    -0.01  -0.09  -0.08
    24   7     0.06   0.03  -0.01     0.16   0.11  -0.03     0.07   0.00  -0.11
    25   8    -0.04   0.07   0.02    -0.02  -0.01  -0.03     0.00  -0.01   0.00
    26   1    -0.09   0.12   0.06    -0.02  -0.01  -0.03     0.01   0.01  -0.03
                     13                     14                     15
                      A                      A                      A
 Frequencies --    443.7132               492.4300               553.7355
 Red. masses --      2.0403                 2.0821                 2.2753
 Frc consts  --      0.2367                 0.2975                 0.4110
 IR Inten    --      0.1763                 3.6597                 8.4796
  Atom  AN      X      Y      Z        X      Y      Z        X      Y      Z
     1   6     0.03   0.03  -0.02    -0.06  -0.09   0.04    -0.03  -0.04   0.03
     2   6    -0.01   0.04   0.00     0.10  -0.08   0.01     0.15  -0.02   0.03
     3   6     0.00  -0.00   0.00     0.03   0.03   0.04     0.05   0.05   0.03
     4   6    -0.06   0.04  -0.05     0.07  -0.05   0.05    -0.12   0.03  -0.11
     5   6    -0.07   0.11   0.04     0.05   0.05   0.03    -0.15  -0.04  -0.02
     6   1     0.07  -0.01   0.16    -0.11   0.03  -0.24    -0.03   0.02   0.03
     7   1    -0.08   0.08   0.02     0.38  -0.20  -0.07     0.47  -0.14  -0.07
     8   1     0.02  -0.01   0.07    -0.05   0.05  -0.27    -0.03   0.07  -0.29
     9   1     0.05   0.08  -0.01    -0.14  -0.25   0.03    -0.13  -0.24   0.02
    10   1     0.02   0.03   0.03    -0.06  -0.02  -0.12    -0.07   0.09  -0.16
    11   1     0.00  -0.04   0.01     0.14  -0.23   0.20    -0.25   0.11  -0.15
    12   1    -0.14   0.01  -0.10    -0.03  -0.16  -0.16    -0.03   0.09  -0.00
    13   1    -0.02   0.24   0.18     0.07   0.00   0.02    -0.10   0.12   0.13
    14   1    -0.22  -0.01   0.13     0.10   0.03   0.04    -0.36  -0.09   0.03
    15   1     0.07  -0.13  -0.08    -0.04   0.29   0.16     0.19   0.14  -0.01
    16   6     0.01  -0.09  -0.11    -0.06   0.02  -0.11     0.06  -0.04   0.08
    17   1     0.04  -0.13  -0.36     0.00   0.03  -0.13    -0.01  -0.06   0.05
    18   1     0.00  -0.06  -0.08    -0.10   0.06  -0.20     0.11  -0.08   0.18
    19   1     0.09  -0.31   0.03     0.01   0.00  -0.07     0.01  -0.06   0.07
    20   6     0.08  -0.10   0.11     0.03  -0.01   0.04     0.00  -0.01  -0.01
    21   1     0.10  -0.14   0.11     0.03   0.05   0.12     0.00  -0.08  -0.09
    22   1     0.13  -0.04   0.40     0.11   0.02   0.14    -0.07  -0.03  -0.06
    23   1     0.15  -0.35   0.02     0.11  -0.15  -0.05    -0.06   0.07   0.05
    24   7    -0.02   0.08  -0.04    -0.11   0.01  -0.03     0.10   0.01   0.01
    25   8     0.02  -0.05   0.01    -0.04   0.10  -0.02    -0.04   0.05  -0.02
    26   1     0.02   0.00  -0.06    -0.07   0.12   0.03    -0.03  -0.02   0.05
                     16                     17                     18
                      A                      A                      A
 Frequencies --    742.4904               816.2237               821.7176
 Red. masses --      1.8192                 2.3850                 1.1070
 Frc consts  --      0.5909                 0.9362                 0.4404
 IR Inten    --      8.7672                12.6982               206.0742
  Atom  AN      X      Y      Z        X      Y      Z        X      Y      Z
     1   6     0.01   0.08  -0.03     0.00   0.07  -0.03    -0.00  -0.00  -0.02
     2   6     0.08   0.00  -0.00     0.16  -0.06  -0.04    -0.00  -0.01  -0.00
     3   6     0.03  -0.12  -0.02     0.02  -0.08  -0.09     0.00  -0.01   0.04
     4   6     0.02  -0.12   0.07    -0.08   0.07   0.07    -0.00  -0.01  -0.03
     5   6    -0.06  -0.06  -0.02    -0.07   0.12   0.05     0.02   0.02  -0.01
     6   1    -0.10  -0.08  -0.45    -0.19  -0.17  -0.12    -0.03  -0.01  -0.06
     7   1    -0.02   0.14   0.04    -0.22   0.05   0.07     0.02   0.07   0.00
     8   1     0.17   0.02   0.13     0.39  -0.07   0.31    -0.00  -0.03   0.00
     9   1     0.00   0.15  -0.02    -0.04   0.14  -0.01    -0.01   0.08   0.00
    10   1    -0.02   0.10   0.02    -0.07   0.14   0.01     0.02  -0.04   0.02
    11   1    -0.05   0.26  -0.26     0.14  -0.15   0.22    -0.03   0.03  -0.06
    12   1     0.11   0.09   0.50    -0.27  -0.06  -0.16    -0.05  -0.01   0.00
    13   1    -0.13   0.04  -0.04    -0.20  -0.04  -0.18     0.07   0.04   0.06
    14   1    -0.12  -0.02  -0.04     0.22   0.18  -0.02    -0.07  -0.00   0.01
    15   1    -0.15   0.23   0.20    -0.01   0.01  -0.05    -0.01   0.07   0.08
    16   6    -0.04   0.01  -0.05     0.05  -0.02   0.07     0.03  -0.01   0.04
    17   1    -0.10  -0.01  -0.13     0.11   0.00   0.14     0.07   0.00   0.05
    18   1     0.00  -0.03  -0.00     0.02   0.02   0.03    -0.01   0.02  -0.03
    19   1    -0.03  -0.04  -0.03     0.06   0.02   0.06     0.06   0.01   0.04
    20   6    -0.01   0.04   0.06     0.03  -0.07  -0.10    -0.00  -0.01  -0.02
    21   1     0.00  -0.01   0.03     0.02  -0.04  -0.06    -0.02   0.02  -0.02
    22   1    -0.04   0.05   0.13     0.05  -0.07  -0.13     0.02  -0.01  -0.03
    23   1    -0.01   0.00   0.05     0.04  -0.05  -0.11     0.00  -0.01  -0.03
    24   7     0.03   0.07  -0.02    -0.05  -0.06   0.02    -0.02  -0.01   0.01
    25   8    -0.02   0.01   0.01    -0.05   0.04   0.03    -0.01  -0.02   0.03
    26   1    -0.01   0.01  -0.01    -0.02  -0.04   0.06    -0.10   0.72  -0.63
                     19                     20                     21
                      A                      A                      A
 Frequencies --    878.7850               899.1534               914.2585
 Red. masses --      1.7371                 1.8090                 2.1038
 Frc consts  --      0.7904                 0.8617                 1.0361
 IR Inten    --      4.9163                20.6047                 1.1392
  Atom  AN      X      Y      Z        X      Y      Z        X      Y      Z
     1   6    -0.01   0.04  -0.05     0.04   0.07   0.06     0.08   0.16  -0.00
     2   6    -0.04  -0.02   0.02    -0.07   0.08   0.10     0.07  -0.08   0.04
     3   6    -0.01  -0.07   0.12    -0.03  -0.07  -0.07    -0.14  -0.03   0.01
     4   6     0.00   0.01  -0.10     0.01  -0.05   0.01    -0.01   0.01  -0.05
     5   6     0.08   0.09  -0.06    -0.02   0.09   0.03     0.12  -0.04  -0.02
     6   1    -0.18  -0.06  -0.26     0.13   0.02  -0.15    -0.16  -0.09   0.24
     7   1     0.12   0.19   0.00     0.29  -0.22  -0.02     0.02  -0.27   0.04
     8   1    -0.12  -0.10  -0.07    -0.26   0.21  -0.26     0.00  -0.34   0.04
     9   1     0.09   0.22  -0.04    -0.12  -0.32   0.02    -0.18  -0.14  -0.01
    10   1     0.00  -0.07   0.14     0.02   0.26  -0.30    -0.04   0.47  -0.34
    11   1    -0.05   0.06  -0.13     0.20   0.13  -0.19    -0.06  -0.02  -0.02
    12   1    -0.21   0.06   0.03    -0.05   0.05   0.23    -0.04  -0.02  -0.10
    13   1     0.31   0.16   0.23    -0.13  -0.01  -0.13     0.25   0.01   0.15
    14   1    -0.22  -0.03   0.04     0.10   0.19  -0.04    -0.01  -0.14   0.05
    15   1    -0.06   0.27   0.26    -0.05  -0.03  -0.04    -0.07  -0.23  -0.10
    16   6     0.03  -0.01   0.05     0.02  -0.01   0.04    -0.02   0.00  -0.03
    17   1     0.07  -0.00   0.07     0.06   0.00   0.06    -0.01   0.01  -0.01
    18   1    -0.00   0.01  -0.01    -0.00   0.01  -0.01    -0.03   0.02  -0.04
    19   1     0.06   0.00   0.06     0.06   0.00   0.06    -0.05   0.02  -0.06
    20   6     0.01  -0.03  -0.04     0.02  -0.04  -0.07    -0.02   0.03   0.06
    21   1     0.00   0.03   0.02     0.02  -0.04  -0.03    -0.03   0.05   0.03
    22   1     0.06  -0.04  -0.10     0.03  -0.04  -0.04    -0.01   0.03   0.02
    23   1     0.03  -0.00  -0.05     0.05  -0.08  -0.11    -0.04   0.06   0.08
    24   7    -0.06  -0.04   0.02    -0.05  -0.01   0.02     0.03  -0.01  -0.01
    25   8     0.00   0.00   0.00     0.04  -0.05  -0.03    -0.06   0.01   0.02
    26   1     0.04  -0.31   0.30     0.11  -0.07  -0.12     0.03  -0.03  -0.13
                     22                     23                     24
                      A                      A                      A
 Frequencies --   1001.7912              1012.7846              1070.2061
 Red. masses --      1.9706                 1.8916                 2.1178
 Frc consts  --      1.1652                 1.1432                 1.4291
 IR Inten    --     35.5713                18.9265                 6.0125
  Atom  AN      X      Y      Z        X      Y      Z        X      Y      Z
     1   6    -0.04   0.04  -0.03    -0.03  -0.06   0.09     0.02  -0.07  -0.03
     2   6    -0.04   0.02   0.08     0.04   0.11  -0.05     0.06   0.01  -0.01
     3   6     0.02  -0.11  -0.02    -0.01  -0.04  -0.07    -0.04   0.08   0.00
     4   6    -0.06   0.11  -0.05    -0.10   0.01   0.07    -0.08  -0.12  -0.06
     5   6    -0.01  -0.04   0.09     0.10   0.02  -0.07     0.06   0.13   0.10
     6   1    -0.18  -0.16  -0.21    -0.04  -0.04  -0.10     0.15   0.14   0.13
     7   1     0.29   0.15   0.01    -0.13   0.01  -0.01     0.02   0.13   0.01
     8   1    -0.15   0.15  -0.15     0.22   0.48   0.08     0.03  -0.15   0.02
     9   1     0.07   0.14  -0.03    -0.06  -0.21   0.07     0.08   0.05  -0.02
    10   1     0.00  -0.05   0.09    -0.00  -0.01  -0.06    -0.02  -0.10   0.11
    11   1     0.17  -0.12   0.10    -0.24  -0.01   0.11    -0.04   0.21  -0.37
    12   1    -0.20  -0.01  -0.29    -0.38  -0.01   0.07    -0.08   0.07   0.33
    13   1    -0.08  -0.22  -0.11     0.24   0.21   0.19    -0.00  -0.07  -0.09
    14   1     0.35  -0.02   0.04    -0.11  -0.22   0.10     0.14   0.35  -0.04
    15   1     0.18   0.24   0.03    -0.21  -0.08   0.01     0.08  -0.07  -0.11
    16   6    -0.03  -0.01  -0.08    -0.00  -0.02  -0.01    -0.06  -0.05  -0.08
    17   1    -0.01   0.02   0.06     0.07   0.01   0.07     0.16   0.04   0.20
    18   1    -0.03   0.05   0.01    -0.04   0.04  -0.04    -0.15   0.14  -0.13
    19   1    -0.18   0.06  -0.18    -0.04   0.04  -0.05    -0.17   0.14  -0.23
    20   6    -0.01   0.04   0.09    -0.02   0.01   0.07     0.03  -0.01   0.03
    21   1    -0.03   0.01  -0.03    -0.06   0.10   0.05    -0.01  -0.02  -0.10
    22   1    -0.06   0.02   0.02     0.03  -0.01  -0.09    -0.02  -0.04  -0.09
    23   1    -0.09   0.10   0.18    -0.05   0.12   0.11    -0.09   0.09   0.15
    24   7     0.09  -0.05  -0.02     0.01  -0.05  -0.02     0.06  -0.07   0.04
    25   8     0.04  -0.03  -0.01     0.05  -0.01  -0.04    -0.04   0.02   0.02
    26   1     0.00   0.09  -0.07     0.03   0.02  -0.03    -0.06   0.02   0.07
                     25                     26                     27
                      A                      A                      A
 Frequencies --   1084.4621              1088.6079              1115.9614
 Red. masses --      2.1089                 1.5825                 2.2302
 Frc consts  --      1.4613                 1.1049                 1.6364
 IR Inten    --      9.4075                22.8179                 9.9527
  Atom  AN      X      Y      Z        X      Y      Z        X      Y      Z
     1   6     0.06   0.03  -0.01    -0.03  -0.03  -0.01     0.00  -0.04   0.10
     2   6    -0.08  -0.06  -0.03     0.05   0.04   0.02     0.05   0.07  -0.07
     3   6     0.11   0.03   0.01    -0.07  -0.01  -0.01    -0.11  -0.06   0.13
     4   6     0.04   0.02   0.06    -0.03  -0.02  -0.03     0.15   0.04  -0.10
     5   6    -0.08   0.08  -0.08     0.04  -0.04   0.03    -0.11   0.04  -0.01
     6   1     0.22   0.12  -0.15    -0.10  -0.05   0.10    -0.24  -0.10   0.08
     7   1    -0.13  -0.21  -0.03     0.09   0.14   0.02    -0.14   0.22  -0.00
     8   1    -0.10  -0.21   0.00     0.05   0.09  -0.01     0.20   0.17   0.13
     9   1    -0.07  -0.06  -0.00     0.06   0.05  -0.01    -0.15  -0.16   0.10
    10   1     0.09   0.06  -0.14    -0.05  -0.05   0.10     0.02   0.03  -0.10
    11   1     0.08  -0.01   0.07     0.00   0.02  -0.08     0.28  -0.05  -0.06
    12   1    -0.04  -0.01   0.01     0.03   0.01   0.03     0.26   0.01  -0.19
    13   1    -0.14   0.24  -0.03     0.04  -0.10  -0.01    -0.09  -0.10  -0.07
    14   1    -0.14  -0.06   0.01     0.11  -0.01   0.01    -0.14   0.21  -0.12
    15   1     0.01   0.10   0.08     0.01  -0.07  -0.07    -0.38  -0.15   0.23
    16   6     0.07  -0.09  -0.01     0.09  -0.04   0.04     0.00  -0.03  -0.04
    17   1     0.24   0.02   0.42     0.12   0.01   0.28     0.03   0.00   0.10
    18   1    -0.03   0.15   0.13     0.06   0.08   0.20    -0.01   0.04   0.05
    19   1    -0.29   0.15  -0.29    -0.17   0.07  -0.13    -0.13   0.04  -0.13
    20   6    -0.06   0.05   0.10    -0.08   0.08  -0.04     0.02   0.01   0.02
    21   1    -0.03   0.07   0.17     0.11  -0.08   0.25    -0.00  -0.05  -0.09
    22   1    -0.00   0.06   0.10    -0.03   0.19   0.48    -0.06  -0.01  -0.02
    23   1     0.02   0.01   0.02     0.22  -0.32  -0.35    -0.06   0.03   0.09
    24   7     0.02  -0.09  -0.08    -0.04   0.03  -0.07     0.03  -0.04   0.01
    25   8    -0.04   0.01   0.02     0.02   0.00  -0.00     0.01   0.00  -0.03
    26   1     0.04  -0.06  -0.06    -0.03   0.02   0.07     0.05  -0.03  -0.06
                     28                     29                     30
                      A                      A                      A
 Frequencies --   1127.8232              1140.0258              1147.6601
 Red. masses --      1.8007                 1.4225                 2.5478
 Frc consts  --      1.3495                 1.0893                 1.9772
 IR Inten    --     26.9289                30.9916                86.8417
  Atom  AN      X      Y      Z        X      Y      Z        X      Y      Z
     1   6    -0.09   0.01  -0.06     0.08  -0.04  -0.01     0.18  -0.12  -0.09
     2   6     0.06  -0.00   0.10    -0.01   0.03  -0.02     0.01   0.10   0.05
     3   6    -0.09   0.01  -0.06    -0.00  -0.01   0.01    -0.07  -0.05  -0.05
     4   6     0.07  -0.03   0.06    -0.02   0.00  -0.02     0.03   0.02   0.03
     5   6    -0.03   0.06  -0.08     0.01  -0.00   0.02    -0.01  -0.02  -0.06
     6   1    -0.12  -0.07   0.22     0.06   0.03  -0.05     0.00  -0.03   0.00
     7   1     0.24   0.01   0.06     0.01   0.13  -0.01     0.27   0.40   0.01
     8   1    -0.03   0.05  -0.08    -0.01  -0.03  -0.00    -0.08   0.05  -0.10
     9   1     0.20   0.20  -0.07     0.01  -0.09   0.00     0.19  -0.12  -0.07
    10   1    -0.20   0.00   0.26     0.12  -0.06  -0.08     0.23  -0.21  -0.05
    11   1     0.16  -0.01   0.02     0.09   0.02  -0.06     0.24  -0.02   0.02
    12   1     0.24  -0.03   0.01    -0.11   0.01   0.01    -0.02  -0.03  -0.07
    13   1    -0.14   0.32  -0.03     0.01  -0.04  -0.01    -0.07   0.15  -0.01
    14   1    -0.16  -0.09   0.02     0.09  -0.03   0.03     0.03  -0.24   0.07
    15   1     0.06  -0.16  -0.19    -0.02   0.01   0.02    -0.01  -0.06  -0.09
    16   6     0.02  -0.01  -0.01     0.05   0.06  -0.06    -0.02  -0.01   0.07
    17   1    -0.00  -0.00   0.04    -0.33  -0.01  -0.13     0.15  -0.00  -0.03
    18   1     0.03   0.00   0.07     0.25  -0.12   0.41    -0.10   0.01  -0.25
    19   1    -0.07  -0.01  -0.05    -0.25  -0.13  -0.10     0.26   0.02   0.18
    20   6    -0.02  -0.05   0.05    -0.06  -0.07   0.00     0.02   0.04   0.03
    21   1    -0.10   0.23   0.17    -0.09   0.30   0.35     0.00  -0.09  -0.18
    22   1     0.14  -0.09  -0.28     0.25  -0.08  -0.24    -0.12   0.02   0.05
    23   1     0.02   0.15   0.03     0.16   0.08  -0.18    -0.10   0.03   0.14
    24   7     0.00  -0.03  -0.01     0.01   0.01   0.03    -0.01  -0.00  -0.06
    25   8     0.05  -0.01  -0.01    -0.06   0.02   0.03    -0.15   0.05   0.09
    26   1    -0.10   0.15   0.12    -0.01  -0.02  -0.05    -0.01  -0.10  -0.02
                     31                     32                     33
                      A                      A                      A
 Frequencies --   1201.0359              1207.4257              1232.6117
 Red. masses --      1.4814                 1.2849                 1.3152
 Frc consts  --      1.2591                 1.1036                 1.1773
 IR Inten    --     24.7217                10.7600                11.9752
  Atom  AN      X      Y      Z        X      Y      Z        X      Y      Z
     1   6     0.04   0.00  -0.06     0.03   0.01   0.02    -0.02   0.01   0.08
     2   6    -0.01   0.00   0.05    -0.03  -0.01  -0.01    -0.01  -0.03  -0.02
     3   6     0.01  -0.02  -0.05     0.02  -0.02  -0.01    -0.02   0.01  -0.02
     4   6     0.02   0.02   0.05    -0.01   0.00   0.02    -0.01  -0.04   0.03
     5   6     0.00   0.02  -0.03     0.02  -0.00   0.01     0.02   0.03  -0.02
     6   1    -0.11  -0.09   0.03    -0.27  -0.16   0.05    -0.15  -0.07   0.08
     7   1     0.08  -0.12   0.01     0.03   0.16  -0.01     0.07   0.44   0.01
     8   1    -0.02   0.22  -0.05     0.01   0.15  -0.02    -0.03  -0.14  -0.00
     9   1     0.16  -0.02  -0.08    -0.14   0.02   0.04    -0.38   0.14   0.13
    10   1     0.05  -0.06   0.02     0.19  -0.11  -0.13     0.17  -0.11  -0.13
    11   1    -0.33  -0.05   0.19    -0.30  -0.04   0.12     0.05   0.03  -0.04
    12   1     0.12  -0.02  -0.03     0.37  -0.01  -0.07     0.14  -0.02   0.05
    13   1     0.20  -0.13   0.11    -0.03   0.07  -0.01    -0.02   0.11   0.00
    14   1    -0.33   0.26  -0.13    -0.14   0.18  -0.08     0.04  -0.10   0.05
    15   1    -0.05  -0.04  -0.03     0.22   0.10  -0.08     0.40   0.13  -0.19
    16   6     0.03   0.01  -0.08    -0.05  -0.05  -0.01     0.04   0.03  -0.01
    17   1    -0.17  -0.01   0.04     0.21   0.02   0.12    -0.14  -0.01  -0.04
    18   1     0.11  -0.00   0.26    -0.17   0.12  -0.21     0.12  -0.06   0.17
    19   1    -0.28  -0.03  -0.20     0.05   0.12  -0.04    -0.08  -0.08  -0.01
    20   6     0.06   0.03  -0.04    -0.05  -0.05  -0.03     0.04   0.03   0.02
    21   1     0.09  -0.21  -0.22    -0.03   0.15   0.23     0.01  -0.09  -0.17
    22   1    -0.14   0.04   0.15     0.19  -0.03  -0.07    -0.12   0.00   0.02
    23   1    -0.09  -0.08   0.09     0.13   0.01  -0.18    -0.10   0.01   0.14
    24   7    -0.04  -0.03   0.09     0.06   0.06   0.04    -0.07  -0.04  -0.01
    25   8    -0.03   0.00   0.03    -0.02   0.00   0.00     0.02  -0.00  -0.03
    26   1    -0.02   0.03  -0.02     0.09  -0.11  -0.10     0.14  -0.12  -0.14
                     34                     35                     36
                      A                      A                      A
 Frequencies --   1277.5502              1299.2682              1321.5893
 Red. masses --      1.3960                 1.2761                 1.6721
 Frc consts  --      1.3424                 1.2692                 1.7207
 IR Inten    --     13.7027                 2.1418                20.4580
  Atom  AN      X      Y      Z        X      Y      Z        X      Y      Z
     1   6     0.01   0.04  -0.06     0.03  -0.03   0.02    -0.02   0.01  -0.01
     2   6    -0.02  -0.03  -0.00    -0.02   0.05  -0.04     0.03  -0.01   0.05
     3   6     0.02   0.03   0.05     0.02  -0.05   0.01    -0.01  -0.00  -0.02
     4   6    -0.01  -0.05  -0.06    -0.04  -0.00  -0.02    -0.00   0.02  -0.02
     5   6     0.01   0.04   0.04     0.03   0.00   0.03    -0.00  -0.05   0.02
     6   1    -0.29  -0.12   0.13    -0.05  -0.06  -0.10     0.27   0.13  -0.08
     7   1    -0.11  -0.42  -0.02    -0.09   0.12  -0.02     0.12  -0.02   0.03
     8   1     0.17   0.55   0.04    -0.08  -0.21  -0.03     0.00  -0.05   0.01
     9   1     0.08   0.01  -0.07     0.26  -0.30  -0.04    -0.24   0.26   0.05
    10   1     0.19  -0.18  -0.06    -0.32   0.36   0.08     0.20  -0.25  -0.04
    11   1    -0.10   0.04  -0.12    -0.29  -0.02   0.06    -0.12  -0.02   0.04
    12   1     0.21   0.01   0.03     0.42   0.00  -0.10     0.01   0.01  -0.04
    13   1    -0.12   0.07  -0.08    -0.11   0.12  -0.05     0.03  -0.10   0.02
    14   1     0.24  -0.08   0.09     0.15  -0.05   0.05     0.12  -0.09   0.03
    15   1     0.02   0.03   0.06     0.09   0.08   0.02    -0.33  -0.18   0.09
    16   6     0.03   0.02   0.03     0.04  -0.02   0.00     0.05  -0.07  -0.01
    17   1    -0.04  -0.00  -0.04     0.01  -0.00   0.09     0.10  -0.01   0.26
    18   1     0.07  -0.06   0.06     0.02   0.04   0.08    -0.05   0.18   0.11
    19   1     0.04  -0.06   0.07    -0.05   0.01  -0.05    -0.11   0.12  -0.17
    20   6     0.01   0.00   0.04     0.04  -0.02   0.02     0.06  -0.06   0.02
    21   1    -0.04   0.04  -0.05    -0.04   0.05  -0.09    -0.10   0.11  -0.20
    22   1    -0.03  -0.03  -0.06    -0.04  -0.05  -0.09    -0.03  -0.12  -0.23
    23   1    -0.04   0.07   0.10    -0.06   0.10   0.12    -0.04   0.19   0.13
    24   7    -0.04  -0.02  -0.08    -0.06   0.04  -0.03    -0.09   0.15  -0.02
    25   8    -0.02  -0.00   0.02     0.01   0.00   0.01    -0.00   0.00  -0.01
    26   1     0.05  -0.07  -0.04    -0.14   0.14   0.15     0.09  -0.10  -0.07
                     37                     38                     39
                      A                      A                      A
 Frequencies --   1328.1890              1351.5857              1364.1611
 Red. masses --      1.4755                 1.4111                 1.2823
 Frc consts  --      1.5336                 1.5188                 1.4059
 IR Inten    --      8.2324                 8.4893                 9.6765
  Atom  AN      X      Y      Z        X      Y      Z        X      Y      Z
     1   6     0.02   0.01  -0.01    -0.01   0.00  -0.01     0.01  -0.00  -0.01
     2   6    -0.02  -0.01  -0.04     0.02   0.00   0.01     0.00  -0.05  -0.01
     3   6    -0.02   0.02   0.05    -0.03  -0.04   0.03    -0.07  -0.04   0.03
     4   6    -0.03  -0.01   0.02    -0.08   0.03  -0.02    -0.07   0.01   0.04
     5   6    -0.00  -0.06  -0.06     0.05   0.01  -0.03    -0.02   0.03  -0.01
     6   1    -0.14  -0.04   0.09     0.35   0.17  -0.17     0.44   0.23  -0.14
     7   1    -0.12  -0.12  -0.03     0.04  -0.13  -0.00     0.03   0.01  -0.01
     8   1     0.10   0.23   0.05     0.07   0.04   0.06     0.13   0.26   0.06
     9   1     0.15  -0.14  -0.04    -0.08   0.12   0.01     0.00   0.06  -0.01
    10   1    -0.05   0.09  -0.01     0.08  -0.11  -0.02    -0.07   0.09  -0.00
    11   1     0.58   0.02  -0.13     0.06   0.01  -0.03     0.17  -0.01   0.02
    12   1    -0.16  -0.02   0.04     0.44  -0.01  -0.20     0.37  -0.01  -0.08
    13   1     0.03   0.06   0.05    -0.27   0.44  -0.11     0.38  -0.34   0.19
    14   1    -0.01  -0.21   0.04     0.14  -0.24   0.11    -0.08   0.17  -0.08
    15   1     0.38   0.21  -0.09    -0.13  -0.04   0.08     0.21   0.12  -0.06
    16   6     0.00  -0.05  -0.04    -0.02   0.01  -0.04     0.00   0.01   0.02
    17   1     0.05  -0.01   0.17    -0.07   0.01  -0.02     0.04   0.00  -0.04
    18   1    -0.08   0.16   0.04    -0.02   0.01  -0.03     0.04  -0.06   0.01
    19   1    -0.11   0.10  -0.16    -0.05  -0.03  -0.02     0.05  -0.01   0.05
    20   6     0.04  -0.02  -0.03    -0.01   0.03  -0.05    -0.01  -0.00   0.03
    21   1     0.00  -0.02  -0.11     0.09  -0.12   0.05    -0.04   0.04  -0.01
    22   1    -0.04  -0.03  -0.08    -0.01   0.06   0.13     0.02  -0.02  -0.05
    23   1     0.00  -0.02  -0.00    -0.01  -0.14  -0.05     0.03   0.04  -0.01
    24   7    -0.02   0.09   0.10     0.01  -0.04   0.11     0.01  -0.01  -0.07
    25   8    -0.00  -0.00   0.01    -0.00  -0.00  -0.00     0.00   0.00   0.00
    26   1    -0.06   0.04   0.06     0.02  -0.02  -0.03     0.02  -0.01  -0.01
                     40                     41                     42
                      A                      A                      A
 Frequencies --   1395.4242              1412.6051              1428.4375
 Red. masses --      1.4252                 1.4522                 1.4526
 Frc consts  --      1.6351                 1.7073                 1.7463
 IR Inten    --      0.5048                 4.8832                10.9939
  Atom  AN      X      Y      Z        X      Y      Z        X      Y      Z
     1   6    -0.04  -0.01  -0.00    -0.00  -0.02  -0.00     0.00  -0.02  -0.01
     2   6     0.05   0.17   0.00     0.04   0.06  -0.02     0.01   0.02   0.00
     3   6     0.02  -0.03   0.00    -0.12  -0.07   0.03    -0.03  -0.02   0.00
     4   6    -0.06  -0.00   0.02     0.10   0.02  -0.01     0.08  -0.03  -0.01
     5   6    -0.00   0.01  -0.02     0.02  -0.04   0.04    -0.12   0.08  -0.05
     6   1    -0.22  -0.13  -0.05     0.28   0.13  -0.03     0.00  -0.00  -0.01
     7   1    -0.14  -0.51  -0.02    -0.14  -0.29  -0.01    -0.08  -0.08   0.01
     8   1    -0.12  -0.52   0.03     0.05   0.01   0.02    -0.04  -0.02  -0.05
     9   1    -0.03   0.02   0.01    -0.04   0.14   0.02    -0.03   0.09   0.01
    10   1     0.19  -0.31   0.01     0.05  -0.06  -0.05    -0.05   0.04  -0.00
    11   1     0.24  -0.04   0.00    -0.33   0.01   0.09    -0.37   0.02   0.04
    12   1     0.24   0.01   0.00    -0.32  -0.00  -0.00    -0.02  -0.01   0.07
    13   1     0.18  -0.13   0.09    -0.25   0.19  -0.11     0.28  -0.18   0.21
    14   1    -0.07   0.06  -0.04    -0.12   0.17  -0.08     0.57  -0.42   0.18
    15   1     0.10   0.05  -0.01     0.45   0.33  -0.11     0.14   0.05  -0.07
    16   6     0.00   0.00   0.01     0.01   0.00   0.01    -0.03  -0.01  -0.03
    17   1     0.01   0.00  -0.02    -0.02  -0.01  -0.01     0.06   0.03   0.11
    18   1     0.01  -0.02   0.01    -0.00   0.01  -0.01    -0.00   0.00   0.07
    19   1     0.01   0.00   0.01    -0.02  -0.00  -0.01     0.08  -0.02   0.03
    20   6    -0.00   0.00   0.01     0.01  -0.01  -0.00    -0.01   0.01  -0.02
    21   1    -0.01   0.00  -0.02    -0.01   0.06   0.04     0.06  -0.12   0.01
    22   1    -0.00  -0.01  -0.04    -0.03  -0.00   0.06     0.11   0.03   0.00
    23   1     0.02  -0.01  -0.02    -0.05   0.06   0.06     0.02  -0.04  -0.05
    24   7     0.00  -0.00  -0.02    -0.02  -0.00  -0.02     0.03   0.01   0.05
    25   8    -0.00  -0.00  -0.00    -0.00   0.00  -0.00    -0.00   0.00   0.00
    26   1     0.01  -0.02  -0.03    -0.03   0.01   0.03     0.03  -0.01  -0.04
                     43                     44                     45
                      A                      A                      A
 Frequencies --   1437.4980              1468.4795              1487.5425
 Red. masses --      1.3167                 1.1718                 1.1020
 Frc consts  --      1.6031                 1.4888                 1.4367
 IR Inten    --     31.7510                 4.3462                10.6258
  Atom  AN      X      Y      Z        X      Y      Z        X      Y      Z
     1   6     0.09  -0.12  -0.02     0.01   0.00   0.01     0.01   0.02   0.01
     2   6    -0.03   0.03   0.02    -0.01   0.00  -0.00    -0.07   0.02  -0.03
     3   6     0.03   0.00  -0.01     0.01   0.00  -0.00    -0.00  -0.00  -0.02
     4   6    -0.02  -0.00   0.00    -0.01  -0.00   0.01     0.01  -0.01  -0.00
     5   6     0.01  -0.01   0.00     0.00   0.00  -0.00    -0.01   0.00  -0.00
     6   1    -0.14  -0.10   0.11    -0.02  -0.02   0.02     0.01  -0.02   0.13
     7   1     0.01  -0.21  -0.02     0.07  -0.01  -0.02     0.59  -0.10  -0.20
     8   1    -0.03   0.10   0.01     0.03  -0.01   0.06     0.28  -0.12   0.55
     9   1    -0.39   0.63   0.13    -0.04   0.03   0.01    -0.05  -0.05   0.01
    10   1    -0.33   0.40  -0.03     0.04  -0.01  -0.03     0.08  -0.05  -0.01
    11   1     0.09   0.01  -0.03     0.05   0.07  -0.06    -0.07  -0.00   0.01
    12   1     0.02  -0.01  -0.01    -0.00  -0.04  -0.08    -0.02   0.00   0.02
    13   1    -0.02   0.00  -0.02     0.01  -0.03  -0.02     0.03   0.01   0.04
    14   1    -0.05   0.02  -0.01    -0.05  -0.00   0.00     0.07  -0.00  -0.01
    15   1    -0.06   0.06   0.07    -0.02   0.00   0.01    -0.02   0.10   0.03
    16   6     0.00   0.00   0.00    -0.06   0.01  -0.07     0.00  -0.00   0.01
    17   1    -0.02  -0.01  -0.03     0.26   0.12   0.30    -0.01  -0.02  -0.08
    18   1    -0.01   0.01  -0.03     0.12  -0.12   0.38    -0.01   0.01  -0.02
    19   1    -0.03   0.00  -0.01     0.36  -0.11   0.19    -0.03   0.06  -0.04
    20   6    -0.00   0.00   0.00     0.03  -0.03  -0.06    -0.00   0.01   0.01
    21   1    -0.01   0.00  -0.02     0.00   0.26   0.26     0.03  -0.05   0.02
    22   1    -0.00  -0.00  -0.01    -0.14   0.03   0.33     0.00  -0.01  -0.10
    23   1     0.02   0.00  -0.01    -0.24   0.18   0.22    -0.01  -0.10  -0.00
    24   7     0.00   0.00  -0.00    -0.00  -0.00  -0.01     0.00  -0.00  -0.00
    25   8    -0.00   0.01  -0.01    -0.00  -0.01  -0.01    -0.00  -0.02  -0.02
    26   1    -0.02   0.02   0.03    -0.09   0.06   0.08    -0.20   0.14   0.20
                     46                     47                     48
                      A                      A                      A
 Frequencies --   1493.4168              1499.0710              1504.3699
 Red. masses --      1.1615                 1.0734                 1.0687
 Frc consts  --      1.5262                 1.4213                 1.4250
 IR Inten    --      1.4610                20.5095                11.4285
  Atom  AN      X      Y      Z        X      Y      Z        X      Y      Z
     1   6     0.00  -0.00  -0.00     0.01   0.01   0.02    -0.01   0.01   0.01
     2   6    -0.00   0.00   0.00     0.03  -0.01   0.01     0.01  -0.00  -0.00
     3   6     0.01   0.01   0.01     0.00  -0.02  -0.04     0.01  -0.03  -0.05
     4   6     0.00  -0.01   0.02    -0.01  -0.00  -0.01    -0.01  -0.01   0.01
     5   6    -0.04  -0.02  -0.01    -0.01  -0.00  -0.00    -0.01  -0.00  -0.01
     6   1    -0.08   0.00  -0.13     0.12  -0.04   0.33     0.14  -0.06   0.47
     7   1     0.01  -0.01  -0.00    -0.21   0.08   0.08    -0.04   0.04   0.01
     8   1    -0.00   0.00   0.00    -0.11   0.03  -0.21    -0.02  -0.03  -0.04
     9   1    -0.03  -0.01   0.00     0.05   0.08   0.02     0.06  -0.03  -0.01
    10   1    -0.02   0.00   0.04     0.14  -0.04  -0.18     0.05  -0.03  -0.05
    11   1     0.01   0.09  -0.08     0.02  -0.05   0.03     0.03   0.09  -0.09
    12   1    -0.00  -0.06  -0.09     0.05   0.03   0.05     0.02  -0.06  -0.11
    13   1     0.13   0.18   0.27     0.05   0.04   0.08     0.05   0.04   0.07
    14   1     0.29   0.15  -0.13     0.08   0.04  -0.04     0.07   0.03  -0.03
    15   1     0.02  -0.14  -0.06    -0.14   0.29   0.16    -0.18   0.41   0.21
    16   6     0.04  -0.01   0.06    -0.01  -0.02   0.02     0.02   0.02   0.00
    17   1    -0.08  -0.09  -0.28     0.10  -0.04  -0.25    -0.07   0.03   0.20
    18   1    -0.05   0.01  -0.26     0.03   0.01   0.16    -0.01  -0.06  -0.26
    19   1    -0.29   0.14  -0.17     0.07   0.28  -0.10    -0.18  -0.28   0.06
    20   6     0.03  -0.04  -0.06     0.02   0.02  -0.00    -0.01  -0.03  -0.00
    21   1    -0.00   0.28   0.26     0.08   0.03   0.20    -0.08   0.03  -0.17
    22   1    -0.16   0.01   0.31    -0.16  -0.05  -0.23     0.10   0.05   0.24
    23   1    -0.22   0.14   0.20    -0.13  -0.32   0.10     0.11   0.29  -0.08
    24   7     0.01  -0.00   0.00     0.00  -0.00  -0.00     0.00   0.00   0.00
    25   8    -0.00   0.00   0.00    -0.01  -0.02  -0.02     0.00  -0.00  -0.00
    26   1     0.03  -0.02  -0.01    -0.20   0.14   0.18    -0.03   0.01   0.03
                     49                     50                     51
                      A                      A                      A
 Frequencies --   1507.4140              1515.7537              1520.0345
 Red. masses --      1.0746                 1.0742                 1.0978
 Frc consts  --      1.4387                 1.4541                 1.4944
 IR Inten    --      3.4398                45.0983                14.6389
  Atom  AN      X      Y      Z        X      Y      Z        X      Y      Z
     1   6     0.01  -0.00   0.01    -0.02  -0.01  -0.02    -0.02  -0.01  -0.02
     2   6    -0.00  -0.01   0.00    -0.01   0.01  -0.01    -0.01   0.01  -0.01
     3   6    -0.00   0.01   0.00     0.00  -0.01  -0.01    -0.01  -0.01  -0.02
     4   6    -0.01   0.01  -0.06     0.00  -0.00   0.01    -0.01   0.00  -0.04
     5   6    -0.01  -0.02  -0.01    -0.00  -0.02  -0.00     0.01   0.03  -0.00
     6   1    -0.00   0.02  -0.08     0.03  -0.01   0.11     0.08  -0.01   0.21
     7   1     0.00   0.02   0.00     0.06  -0.03  -0.03     0.08  -0.02  -0.03
     8   1     0.00   0.03  -0.01     0.03  -0.03   0.07     0.05  -0.03   0.08
     9   1     0.02   0.07   0.01    -0.03  -0.10  -0.03     0.03  -0.08  -0.03
    10   1     0.05   0.01  -0.10    -0.13   0.03   0.18    -0.12   0.04   0.12
    11   1     0.07  -0.40   0.31    -0.02   0.08  -0.06     0.05  -0.27   0.21
    12   1     0.06   0.24   0.45    -0.04  -0.04  -0.08     0.07   0.16   0.31
    13   1     0.02   0.17   0.12    -0.02   0.18   0.09    -0.03  -0.16  -0.16
    14   1     0.13   0.08  -0.08     0.11   0.09  -0.07    -0.13  -0.17   0.13
    15   1     0.02  -0.08  -0.04    -0.03   0.10   0.05    -0.05   0.20   0.08
    16   6    -0.01   0.02  -0.01    -0.05  -0.00  -0.00     0.02  -0.02   0.01
    17   1     0.10   0.05   0.13     0.38   0.02  -0.26    -0.22  -0.08  -0.14
    18   1     0.06  -0.16  -0.09     0.16  -0.25   0.27    -0.11   0.26   0.07
    19   1    -0.08  -0.17   0.05     0.06   0.30  -0.11     0.11   0.17  -0.04
    20   6     0.02  -0.01   0.01    -0.00  -0.00   0.03     0.01  -0.02  -0.03
    21   1    -0.16   0.24  -0.15    -0.15   0.08  -0.26     0.01   0.10   0.14
    22   1    -0.27  -0.03   0.08    -0.10  -0.01   0.06    -0.02   0.02   0.20
    23   1     0.16  -0.03  -0.14     0.23   0.05  -0.19    -0.12   0.13   0.11
    24   7     0.01  -0.01   0.01    -0.01  -0.01   0.02     0.01  -0.01   0.00
    25   8    -0.00  -0.01  -0.01     0.01   0.02   0.02     0.01   0.02   0.02
    26   1    -0.10   0.08   0.09     0.23  -0.16  -0.23     0.26  -0.17  -0.26
                     52                     53                     54
                      A                      A                      A
 Frequencies --   1522.7784              1525.6879              1528.2284
 Red. masses --      1.0578                 1.0779                 1.1225
 Frc consts  --      1.4452                 1.4783                 1.5447
 IR Inten    --     19.1935                17.6729                 8.2251
  Atom  AN      X      Y      Z        X      Y      Z        X      Y      Z
     1   6     0.00   0.00   0.03    -0.01  -0.01   0.01    -0.07  -0.05   0.04
     2   6     0.00  -0.01   0.00    -0.00  -0.00   0.00    -0.01   0.00  -0.01
     3   6     0.00   0.01   0.01     0.01   0.01  -0.00     0.00   0.01  -0.00
     4   6    -0.00   0.00  -0.01    -0.01   0.00  -0.01     0.00  -0.00   0.01
     5   6     0.01   0.02  -0.00    -0.02  -0.05  -0.00     0.00  -0.00   0.00
     6   1    -0.03   0.01  -0.10    -0.02  -0.00  -0.00    -0.02  -0.00  -0.01
     7   1    -0.03   0.02   0.02     0.01   0.01  -0.00     0.11   0.01  -0.04
     8   1    -0.02   0.01  -0.03     0.00  -0.00   0.01     0.04  -0.08   0.11
     9   1     0.13   0.15   0.03     0.08   0.05  -0.00     0.60   0.31  -0.02
    10   1     0.14  -0.01  -0.27    -0.00   0.03  -0.09     0.01   0.15  -0.56
    11   1     0.02  -0.06   0.04     0.07  -0.06   0.03    -0.01   0.06  -0.04
    12   1     0.03   0.03   0.06    -0.01   0.03   0.06    -0.02  -0.03  -0.06
    13   1    -0.04  -0.12  -0.12     0.05   0.34   0.29    -0.00  -0.01  -0.01
    14   1    -0.09  -0.14   0.10     0.24   0.32  -0.24    -0.01  -0.00   0.00
    15   1     0.03  -0.09  -0.04    -0.03  -0.03   0.00    -0.02  -0.02  -0.00
    16   6    -0.01  -0.01   0.02     0.00  -0.02  -0.03    -0.00   0.01   0.00
    17   1     0.13  -0.04  -0.29    -0.26  -0.04   0.07     0.05   0.02   0.04
    18   1     0.04  -0.06   0.08    -0.11   0.32   0.25     0.02  -0.06  -0.05
    19   1    -0.03   0.28  -0.13     0.34   0.06   0.10    -0.06  -0.05   0.00
    20   6    -0.02  -0.03  -0.01    -0.03   0.01   0.01     0.01   0.00  -0.00
    21   1    -0.02  -0.13  -0.18     0.05  -0.22  -0.06     0.01   0.04   0.06
    22   1     0.31   0.09   0.29     0.28   0.05   0.01    -0.09  -0.03  -0.07
    23   1     0.07   0.44  -0.04     0.01   0.16   0.00    -0.04  -0.11   0.03
    24   7    -0.01  -0.01   0.01    -0.01  -0.02  -0.02    -0.00   0.01   0.00
    25   8    -0.01  -0.02  -0.02     0.00   0.00   0.00     0.00   0.01   0.02
    26   1    -0.22   0.15   0.21     0.02  -0.01  -0.03     0.21  -0.16  -0.21
                     55                     56                     57
                      A                      A                      A
 Frequencies --   1530.1733              2976.4950              2979.6124
 Red. masses --      1.0634                 1.0705                 1.0559
 Frc consts  --      1.4669                 5.5879                 5.5231
 IR Inten    --     32.0612               149.8422                81.6792
  Atom  AN      X      Y      Z        X      Y      Z        X      Y      Z
     1   6    -0.00  -0.00  -0.01     0.00   0.02  -0.07    -0.00   0.00  -0.01
     2   6    -0.00   0.00  -0.00    -0.00  -0.00   0.00    -0.00  -0.00   0.00
     3   6    -0.00   0.00  -0.00    -0.00   0.00   0.00    -0.00   0.00  -0.00
     4   6    -0.01   0.01  -0.02    -0.00   0.00   0.00    -0.00  -0.00   0.00
     5   6     0.00  -0.03   0.00     0.00   0.00  -0.00     0.02   0.01  -0.01
     6   1     0.01  -0.00   0.04     0.00  -0.00   0.00     0.00  -0.00  -0.00
     7   1     0.01  -0.01  -0.01    -0.01   0.00  -0.03    -0.00   0.00  -0.00
     8   1     0.01   0.00   0.01     0.04  -0.00  -0.03     0.01  -0.00  -0.00
     9   1    -0.03  -0.04  -0.01     0.12  -0.11   0.94     0.02  -0.01   0.13
    10   1    -0.06   0.02   0.09    -0.15  -0.11  -0.07    -0.02  -0.01  -0.01
    11   1     0.09  -0.16   0.12    -0.00  -0.00  -0.00    -0.00  -0.00  -0.00
    12   1     0.01   0.09   0.17     0.00  -0.00   0.00    -0.00   0.01  -0.00
    13   1    -0.01   0.08   0.05    -0.02  -0.01   0.02    -0.17  -0.09   0.16
    14   1     0.03   0.07  -0.06     0.00  -0.00  -0.01    -0.00  -0.03  -0.06
    15   1    -0.01   0.04   0.02     0.00   0.00  -0.00     0.00  -0.00   0.00
    16   6    -0.01   0.02   0.01     0.01   0.00   0.00    -0.06  -0.02  -0.00
    17   1     0.33   0.07   0.05    -0.00   0.04  -0.01     0.02  -0.21   0.04
    18   1     0.16  -0.35  -0.08    -0.14  -0.07   0.03     0.76   0.38  -0.18
    19   1    -0.22  -0.10  -0.04     0.02  -0.01  -0.03    -0.09   0.08   0.18
    20   6    -0.02   0.01  -0.02     0.00   0.00  -0.00     0.01   0.00  -0.01
    21   1     0.23  -0.35   0.21    -0.06  -0.02   0.02    -0.20  -0.09   0.07
    22   1     0.39   0.04  -0.12    -0.00   0.01  -0.00    -0.01   0.06  -0.01
    23   1    -0.27   0.07   0.24     0.01  -0.00   0.01     0.04  -0.00   0.04
    24   7    -0.03   0.03  -0.01     0.00   0.00   0.00    -0.00   0.00  -0.00
    25   8     0.00   0.01   0.01     0.00  -0.00  -0.00     0.00   0.00   0.00
    26   1     0.10  -0.06  -0.11     0.02   0.01   0.01    -0.00  -0.00  -0.00
                     58                     59                     60
                      A                      A                      A
 Frequencies --   2984.8074              2988.3810              3044.1174
 Red. masses --      1.0575                 1.0688                 1.0663
 Frc consts  --      5.5508                 5.6235                 5.8218
 IR Inten    --     63.7670               219.5548                41.9843
  Atom  AN      X      Y      Z        X      Y      Z        X      Y      Z
     1   6    -0.00   0.00  -0.01    -0.00   0.00  -0.01     0.00   0.00   0.00
     2   6    -0.00  -0.00   0.00    -0.00   0.00   0.00    -0.01   0.00   0.01
     3   6    -0.00   0.00  -0.00     0.00   0.00   0.00    -0.02  -0.01  -0.07
     4   6    -0.00  -0.00   0.00    -0.00   0.00  -0.00    -0.00   0.00  -0.00
     5   6     0.02   0.01  -0.01    -0.05  -0.03   0.03    -0.00   0.00   0.00
     6   1     0.00  -0.00  -0.00     0.00  -0.01  -0.00    -0.17   0.37   0.06
     7   1    -0.00   0.00  -0.00     0.00  -0.00   0.00    -0.00   0.00  -0.01
     8   1     0.00  -0.00  -0.00     0.01  -0.00  -0.01     0.11  -0.03  -0.08
     9   1     0.01  -0.01   0.07     0.01  -0.01   0.11    -0.00  -0.00  -0.01
    10   1    -0.01  -0.00  -0.00    -0.01  -0.01  -0.00    -0.01  -0.01  -0.00
    11   1     0.00  -0.00  -0.00     0.00   0.02   0.02    -0.00   0.00  -0.00
    12   1    -0.00   0.01  -0.00     0.00  -0.06   0.03     0.00  -0.03   0.01
    13   1    -0.23  -0.12   0.22     0.58   0.33  -0.56     0.02   0.01  -0.01
    14   1    -0.00  -0.04  -0.08     0.00   0.09   0.17    -0.00  -0.02  -0.03
    15   1     0.00  -0.00   0.00    -0.00   0.00  -0.01     0.39  -0.28   0.76
    16   6    -0.01  -0.00  -0.00    -0.02  -0.01   0.00     0.00  -0.00  -0.00
    17   1     0.00  -0.02   0.00     0.01  -0.05   0.01     0.00   0.00   0.00
    18   1     0.11   0.06  -0.02     0.27   0.13  -0.06    -0.00  -0.00   0.00
    19   1    -0.01   0.01   0.02    -0.02   0.02   0.05    -0.00   0.00   0.00
    20   6    -0.05  -0.01   0.03    -0.02  -0.00   0.01     0.00   0.00   0.00
    21   1     0.75   0.35  -0.28     0.24   0.10  -0.10    -0.00  -0.00   0.00
    22   1     0.01  -0.21   0.04     0.01  -0.06   0.01     0.00  -0.00   0.00
    23   1    -0.15   0.01  -0.14    -0.03   0.00  -0.03    -0.00   0.00  -0.00
    24   7    -0.00   0.00   0.00    -0.00  -0.00   0.00    -0.00  -0.00   0.00
    25   8     0.00   0.00   0.00     0.00   0.00   0.00     0.00  -0.00  -0.00
    26   1    -0.01  -0.01  -0.01    -0.02  -0.01  -0.01     0.00   0.00  -0.00
                     61                     62                     63
                      A                      A                      A
 Frequencies --   3054.1177              3077.1229              3091.1201
 Red. masses --      1.0628                 1.0665                 1.0924
 Frc consts  --      5.8410                 5.9496                 6.1500
 IR Inten    --     32.9462                39.0812               127.1671
  Atom  AN      X      Y      Z        X      Y      Z        X      Y      Z
     1   6     0.01   0.01   0.01    -0.00  -0.00  -0.00    -0.06  -0.05  -0.04
     2   6    -0.06   0.02  -0.02    -0.00   0.00  -0.00    -0.01   0.00   0.02
     3   6     0.01  -0.01   0.01    -0.01   0.02  -0.01     0.01  -0.01   0.00
     4   6     0.00   0.00   0.00     0.01  -0.03   0.06     0.00   0.00   0.00
     5   6     0.00  -0.00  -0.00    -0.00  -0.01  -0.01     0.00  -0.00  -0.01
     6   1    -0.04   0.07   0.02     0.08  -0.17  -0.04    -0.07   0.14   0.03
     7   1     0.14  -0.06   0.62     0.00  -0.00   0.02    -0.02   0.01  -0.08
     8   1     0.59  -0.16  -0.40     0.00  -0.00  -0.00     0.20  -0.06  -0.13
     9   1    -0.00   0.01  -0.05     0.00  -0.00   0.01     0.01  -0.03   0.15
    10   1    -0.12  -0.09  -0.05     0.00   0.00   0.00     0.69   0.56   0.27
    11   1    -0.01  -0.02  -0.02    -0.07  -0.35  -0.36    -0.01  -0.03  -0.03
    12   1    -0.00   0.01  -0.00    -0.06   0.74  -0.33    -0.00   0.01  -0.00
    13   1    -0.01  -0.00   0.01     0.03   0.02  -0.03    -0.02  -0.01   0.02
    14   1     0.00   0.01   0.01     0.01   0.05   0.09     0.01   0.05   0.08
    15   1    -0.06   0.04  -0.12     0.05  -0.03   0.10    -0.04   0.03  -0.08
    16   6     0.00   0.00   0.00    -0.00  -0.00   0.00     0.00   0.00  -0.00
    17   1     0.00  -0.00   0.00    -0.00   0.01  -0.00     0.00  -0.01   0.00
    18   1    -0.00  -0.00   0.00     0.01   0.00  -0.00    -0.01  -0.00   0.00
    19   1     0.00  -0.00  -0.00     0.00  -0.00  -0.00    -0.00   0.00   0.00
    20   6    -0.00   0.00  -0.00    -0.00  -0.00  -0.00     0.00  -0.00  -0.00
    21   1    -0.00  -0.00   0.00     0.02   0.01  -0.01    -0.00  -0.00   0.00
    22   1    -0.00   0.00  -0.00    -0.00   0.01  -0.00    -0.00   0.01  -0.00
    23   1     0.00  -0.00   0.00     0.01  -0.00   0.02     0.00  -0.00   0.00
    24   7    -0.00   0.00  -0.00    -0.00   0.00  -0.00    -0.00  -0.00  -0.00
    25   8     0.00   0.00  -0.00     0.00   0.00   0.00     0.00   0.00   0.00
    26   1    -0.00  -0.00   0.00    -0.01  -0.00  -0.00    -0.02  -0.02  -0.02
                     64                     65                     66
                      A                      A                      A
 Frequencies --   3096.7296              3104.9056              3106.4990
 Red. masses --      1.0931                 1.1020                 1.0963
 Frc consts  --      6.1764                 6.2594                 6.2335
 IR Inten    --     40.7038                52.1061                91.8535
  Atom  AN      X      Y      Z        X      Y      Z        X      Y      Z
     1   6     0.01   0.01   0.00    -0.01  -0.01  -0.01     0.01   0.01   0.01
     2   6     0.01  -0.00  -0.00     0.03  -0.01  -0.08     0.00  -0.00   0.03
     3   6     0.01  -0.03   0.00     0.01  -0.02  -0.00     0.04  -0.06   0.01
     4   6     0.00   0.02   0.01     0.00   0.01   0.01     0.00   0.00   0.02
     5   6     0.00  -0.03  -0.07    -0.00   0.01   0.01    -0.00   0.01   0.03
     6   1    -0.13   0.28   0.06    -0.11   0.23   0.05    -0.29   0.65   0.14
     7   1     0.00  -0.00   0.00     0.17  -0.07   0.67    -0.08   0.03  -0.30
     8   1    -0.09   0.03   0.06    -0.49   0.13   0.31     0.06  -0.02  -0.04
     9   1    -0.00   0.00  -0.02     0.01  -0.01   0.09    -0.00   0.01  -0.04
    10   1    -0.09  -0.08  -0.04     0.12   0.10   0.05    -0.13  -0.11  -0.05
    11   1    -0.03  -0.14  -0.15    -0.02  -0.09  -0.10    -0.04  -0.16  -0.17
    12   1     0.01  -0.13   0.06     0.00  -0.01   0.01    -0.01   0.12  -0.05
    13   1    -0.13  -0.07   0.11     0.03   0.02  -0.02     0.06   0.03  -0.05
    14   1     0.07   0.44   0.74    -0.01  -0.09  -0.15    -0.03  -0.17  -0.30
    15   1    -0.04   0.02  -0.08    -0.00   0.00  -0.02    -0.15   0.10  -0.30
    16   6    -0.00   0.00   0.00     0.00   0.00  -0.00    -0.00  -0.00   0.00
    17   1    -0.00   0.01   0.00     0.00  -0.01   0.00    -0.01   0.05  -0.01
    18   1     0.03   0.01  -0.01    -0.01  -0.00   0.00     0.01   0.01  -0.00
    19   1     0.02  -0.02  -0.04    -0.01   0.01   0.01     0.01  -0.01  -0.02
    20   6    -0.00  -0.00   0.00    -0.00  -0.00  -0.00    -0.00  -0.00  -0.00
    21   1     0.02   0.01  -0.01     0.00   0.00  -0.00     0.01   0.00  -0.00
    22   1    -0.01   0.04  -0.01    -0.00  -0.00  -0.00    -0.00   0.01  -0.00
    23   1     0.01  -0.00   0.01     0.01  -0.00   0.01     0.01  -0.00   0.02
    24   7     0.00   0.00  -0.00    -0.00  -0.00   0.00    -0.00  -0.00   0.00
    25   8    -0.00  -0.00  -0.00    -0.00   0.00   0.00    -0.00  -0.00  -0.00
    26   1     0.00   0.00   0.00    -0.00  -0.00  -0.00    -0.00   0.00   0.00
                     67                     68                     69
                      A                      A                      A
 Frequencies --   3106.9870              3122.0065              3130.3688
 Red. masses --      1.0788                 1.0801                 1.1007
 Frc consts  --      6.1356                 6.2027                 6.3549
 IR Inten    --     41.2612                28.4990                76.2967
  Atom  AN      X      Y      Z        X      Y      Z        X      Y      Z
     1   6    -0.00  -0.00  -0.00    -0.00  -0.00  -0.00     0.00   0.00  -0.00
     2   6    -0.00   0.00  -0.00    -0.00   0.00   0.00     0.00  -0.00  -0.01
     3   6    -0.00   0.00  -0.00    -0.00   0.00  -0.00     0.01  -0.02   0.00
     4   6    -0.00  -0.00  -0.00     0.00   0.01   0.00    -0.01  -0.08  -0.03
     5   6     0.00   0.00   0.00     0.00   0.00   0.00    -0.00  -0.01  -0.01
     6   1     0.02  -0.03  -0.01     0.02  -0.05  -0.01    -0.10   0.21   0.04
     7   1     0.01  -0.00   0.03    -0.00   0.00  -0.00     0.02  -0.00   0.05
     8   1    -0.01   0.00   0.00     0.01  -0.00  -0.01    -0.05   0.01   0.04
     9   1     0.00  -0.00   0.00    -0.00  -0.00   0.00     0.00  -0.00   0.01
    10   1     0.02   0.02   0.01     0.00   0.00   0.00    -0.01  -0.01  -0.00
    11   1     0.01   0.03   0.03    -0.01  -0.04  -0.05     0.12   0.52   0.57
    12   1     0.00   0.00  -0.00     0.01  -0.08   0.04    -0.04   0.47  -0.22
    13   1    -0.01  -0.00   0.01    -0.00   0.00   0.01    -0.01  -0.01   0.01
    14   1    -0.00  -0.01  -0.02    -0.00  -0.03  -0.05     0.02   0.08   0.14
    15   1     0.01  -0.01   0.02     0.01  -0.01   0.02    -0.03   0.02  -0.05
    16   6    -0.03  -0.04   0.06     0.00  -0.00   0.00    -0.00   0.00  -0.00
    17   1    -0.12   0.67  -0.10    -0.00   0.02  -0.00     0.00  -0.03   0.00
    18   1     0.25   0.12  -0.05    -0.01  -0.01   0.00    -0.00  -0.00   0.00
    19   1     0.25  -0.28  -0.54     0.00  -0.00  -0.01     0.00  -0.00  -0.00
    20   6     0.00   0.00  -0.00    -0.04  -0.07  -0.01    -0.00  -0.01   0.00
    21   1    -0.02  -0.01   0.00     0.24   0.10  -0.09     0.03   0.01  -0.01
    22   1     0.00  -0.00   0.00    -0.11   0.74  -0.16    -0.02   0.13  -0.03
    23   1    -0.00   0.00  -0.00     0.38  -0.06   0.41     0.02  -0.00   0.02
    24   7    -0.00  -0.00  -0.00    -0.00  -0.00   0.00    -0.00   0.00  -0.00
    25   8    -0.00  -0.00  -0.00    -0.00   0.00  -0.00    -0.00  -0.00   0.00
    26   1     0.00   0.00   0.00     0.00  -0.00  -0.00     0.00   0.01  -0.00
                     70                     71                     72
                      A                      A                      A
 Frequencies --   3154.7194              3167.0489              3583.8180
 Red. masses --      1.1048                 1.1029                 1.0699
 Frc consts  --      6.4780                 6.5174                 8.0960
 IR Inten    --     42.3932                33.9672               911.9215
  Atom  AN      X      Y      Z        X      Y      Z        X      Y      Z
     1   6    -0.00  -0.00  -0.00     0.00   0.00  -0.00    -0.00  -0.00   0.00
     2   6    -0.00  -0.00  -0.00     0.00  -0.00  -0.00     0.00   0.00  -0.00
     3   6    -0.00   0.00  -0.00     0.00  -0.00  -0.00     0.00   0.00   0.00
     4   6    -0.00  -0.00  -0.00    -0.00  -0.00  -0.00     0.00   0.00   0.00
     5   6    -0.00  -0.00  -0.00     0.00  -0.00  -0.00     0.00  -0.00   0.00
     6   1     0.00  -0.00  -0.00    -0.00   0.01   0.00    -0.00  -0.00  -0.00
     7   1     0.00  -0.00   0.00     0.00  -0.00   0.00    -0.00  -0.00   0.00
     8   1     0.00   0.00  -0.00    -0.00   0.00   0.00     0.00  -0.00  -0.00
     9   1    -0.00  -0.00   0.00    -0.00  -0.00   0.00     0.00  -0.00  -0.01
    10   1     0.00   0.00   0.00    -0.00  -0.00  -0.00     0.03   0.02   0.01
    11   1     0.00   0.01   0.01     0.01   0.03   0.04     0.00  -0.00  -0.01
    12   1    -0.00   0.01  -0.00    -0.00   0.01  -0.01    -0.00   0.00  -0.00
    13   1    -0.00  -0.00   0.00    -0.01  -0.01   0.01     0.01   0.01  -0.01
    14   1     0.00   0.02   0.03     0.00   0.01   0.02    -0.00   0.00   0.00
    15   1     0.00  -0.00   0.00     0.00  -0.00   0.00    -0.00   0.00  -0.00
    16   6     0.03  -0.08  -0.04    -0.00   0.00   0.00    -0.00   0.00  -0.00
    17   1    -0.10   0.67  -0.12     0.00  -0.02   0.01     0.00  -0.01   0.00
    18   1     0.00  -0.02  -0.01     0.00   0.00   0.00     0.02   0.01   0.00
    19   1    -0.28   0.28   0.59     0.01  -0.01  -0.02    -0.00   0.00   0.01
    20   6    -0.00   0.00  -0.00    -0.05   0.05  -0.06    -0.00   0.00   0.00
    21   1    -0.00  -0.00   0.00     0.02   0.02  -0.02     0.02   0.00  -0.01
    22   1     0.00  -0.02   0.01     0.07  -0.57   0.11     0.00  -0.01  -0.00
    23   1     0.02  -0.00   0.02     0.55  -0.06   0.58    -0.00   0.00  -0.01
    24   7     0.00  -0.00  -0.00    -0.00   0.00  -0.00     0.00   0.00   0.00
    25   8    -0.00  -0.00  -0.00    -0.00  -0.00   0.00    -0.05  -0.03  -0.02
    26   1     0.00   0.00   0.00     0.00   0.00  -0.00     0.79   0.46   0.40

 -------------------
 - Thermochemistry -
 -------------------
 Temperature   298.150 Kelvin.  Pressure   1.00000 Atm.
 Atom     1 has atomic number  6 and mass  12.00000
 Atom     2 has atomic number  6 and mass  12.00000
 Atom     3 has atomic number  6 and mass  12.00000
 Atom     4 has atomic number  6 and mass  12.00000
 Atom     5 has atomic number  6 and mass  12.00000
 Atom     6 has atomic number  1 and mass   1.00783
 Atom     7 has atomic number  1 and mass   1.00783
 Atom     8 has atomic number  1 and mass   1.00783
 Atom     9 has atomic number  1 and mass   1.00783
 Atom    10 has atomic number  1 and mass   1.00783
 Atom    11 has atomic number  1 and mass   1.00783
 Atom    12 has atomic number  1 and mass   1.00783
 Atom    13 has atomic number  1 and mass   1.00783
 Atom    14 has atomic number  1 and mass   1.00783
 Atom    15 has atomic number  1 and mass   1.00783
 Atom    16 has atomic number  6 and mass  12.00000
 Atom    17 has atomic number  1 and mass   1.00783
 Atom    18 has atomic number  1 and mass   1.00783
 Atom    19 has atomic number  1 and mass   1.00783
 Atom    20 has atomic number  6 and mass  12.00000
 Atom    21 has atomic number  1 and mass   1.00783
 Atom    22 has atomic number  1 and mass   1.00783
 Atom    23 has atomic number  1 and mass   1.00783
 Atom    24 has atomic number  7 and mass  14.00307
 Atom    25 has atomic number  8 and mass  15.99491
 Atom    26 has atomic number  1 and mass   1.00783
 Molecular mass:   131.13101 amu.
 Principal axes and moments of inertia in atomic units:
                           1         2         3
     Eigenvalues --   824.882281681.401722024.90995
           X            0.99988  -0.01556  -0.00275
           Y            0.01553   0.99983  -0.01042
           Z            0.00291   0.01037   0.99994
 This molecule is an asymmetric top.
 Rotational symmetry number  1.
 Warning -- assumption of classical behavior for rotation
           may cause significant error
 Rotational temperatures (Kelvin)      0.10500     0.05151     0.04277
 Rotational constants (GHZ):           2.18788     1.07336     0.89127
 Zero-point vibrational energy     642731.7 (Joules/Mol)
                                  153.61656 (Kcal/Mol)
 Warning -- explicit consideration of  15 degrees of freedom as
           vibrations may cause significant error
 Vibrational temperatures:     98.90   113.57   201.63   210.27   291.97
          (Kelvin)            389.96   415.92   426.73   452.86   510.71
                              534.58   633.74   638.40   708.50   796.70
                             1068.28  1174.36  1182.27  1264.37  1293.68
                             1315.41  1441.35  1457.17  1539.79  1560.30
                             1566.26  1605.62  1622.68  1640.24  1651.22
                             1728.02  1737.21  1773.45  1838.11  1869.35
                             1901.47  1910.97  1944.63  1962.72  2007.70
                             2032.42  2055.20  2068.24  2112.81  2140.24
                             2148.69  2156.83  2164.45  2168.83  2180.83
                             2186.99  2190.94  2195.12  2198.78  2201.58
                             4282.51  4286.99  4294.47  4299.61  4379.80
                             4394.19  4427.29  4447.43  4455.50  4467.26
                             4469.55  4470.26  4491.87  4503.90  4538.93
                             4556.67  5156.31
 
 Zero-point correction=                           0.244804 (Hartree/Particle)
 Thermal correction to Energy=                    0.255286
 Thermal correction to Enthalpy=                  0.256230
 Thermal correction to Gibbs Free Energy=         0.209317
 Sum of electronic and zero-point Energies=           -406.607454
 Sum of electronic and thermal Energies=              -406.596972
 Sum of electronic and thermal Enthalpies=            -406.596027
 Sum of electronic and thermal Free Energies=         -406.642940
 
                     E (Thermal)             CV                S
                      KCal/Mol        Cal/Mol-Kelvin    Cal/Mol-Kelvin
 Total                  160.194             39.378             98.736
 Electronic               0.000              0.000              0.000
 Translational            0.889              2.981             40.526
 Rotational               0.889              2.981             29.420
 Vibrational            158.417             33.416             28.791
 Vibration     1          0.598              1.969              4.189
 Vibration     2          0.600              1.963              3.917
 Vibration     3          0.615              1.913              2.802
 Vibration     4          0.617              1.907              2.722
 Vibration     5          0.639              1.836              2.106
 Vibration     6          0.675              1.727              1.590
 Vibration     7          0.686              1.694              1.479
 Vibration     8          0.690              1.680              1.436
 Vibration     9          0.702              1.645              1.337
 Vibration    10          0.731              1.565              1.144
 Vibration    11          0.743              1.531              1.073
 Vibration    12          0.800              1.382              0.825
 Vibration    13          0.803              1.375              0.815
 Vibration    14          0.848              1.267              0.677
 Vibration    15          0.909              1.132              0.536
                       Q            Log10(Q)             Ln(Q)
 Total Bot       0.526057D-96        -96.278967       -221.690514
 Total V=0       0.210194D+17         16.322620         37.584221
 Vib (Bot)       0.148573-109       -109.828061       -252.888457
 Vib (Bot)    1  0.300078D+01          0.477234          1.098872
 Vib (Bot)    2  0.260934D+01          0.416530          0.959096
 Vib (Bot)    3  0.145091D+01          0.161642          0.372194
 Vib (Bot)    4  0.138896D+01          0.142690          0.328555
 Vib (Bot)    5  0.981492D+00         -0.008113         -0.018682
 Vib (Bot)    6  0.712680D+00         -0.147106         -0.338723
 Vib (Bot)    7  0.661864D+00         -0.179231         -0.412696
 Vib (Bot)    8  0.642435D+00         -0.192171         -0.442489
 Vib (Bot)    9  0.599102D+00         -0.222499         -0.512323
 Vib (Bot)   10  0.518086D+00         -0.285598         -0.657614
 Vib (Bot)   11  0.489475D+00         -0.310269         -0.714421
 Vib (Bot)   12  0.392323D+00         -0.406356         -0.935669
 Vib (Bot)   13  0.388447D+00         -0.410668         -0.945598
 Vib (Bot)   14  0.335995D+00         -0.473667         -1.090659
 Vib (Bot)   15  0.282390D+00         -0.549151         -1.264467
 Vib (V=0)       0.593643D+03          2.773526          6.386279
 Vib (V=0)    1  0.354215D+01          0.549267          1.264734
 Vib (V=0)    2  0.315681D+01          0.499248          1.149562
 Vib (V=0)    3  0.203465D+01          0.308490          0.710324
 Vib (V=0)    4  0.197621D+01          0.295834          0.681183
 Vib (V=0)    5  0.160151D+01          0.204530          0.470947
 Vib (V=0)    6  0.137058D+01          0.136905          0.315235
 Vib (V=0)    7  0.132950D+01          0.123687          0.284800
 Vib (V=0)    8  0.131408D+01          0.118621          0.273135
 Vib (V=0)    9  0.128034D+01          0.107324          0.247122
 Vib (V=0)   10  0.122001D+01          0.086363          0.198858
 Vib (V=0)   11  0.119970D+01          0.079074          0.182075
 Vib (V=0)   12  0.113555D+01          0.055204          0.127113
 Vib (V=0)   13  0.113316D+01          0.054291          0.125010
 Vib (V=0)   14  0.110241D+01          0.042341          0.097495
 Vib (V=0)   15  0.107423D+01          0.031099          0.071607
 Electronic      0.100000D+01          0.000000          0.000000
 Translational   0.590219D+08          7.771013         17.893419
 Rotational      0.599903D+06          5.778081         13.304523
 ***** Axes restored to original set *****
 -------------------------------------------------------------------
 Center     Atomic                   Forces (Hartrees/Bohr)
 Number     Number              X              Y              Z
 -------------------------------------------------------------------
      1        6          -0.003370165   -0.001784641   -0.002088587
      2        6           0.000216528   -0.000098233   -0.000120985
      3        6           0.000266096   -0.000062107   -0.000234631
      4        6           0.000076962   -0.000324247   -0.000191928
      5        6           0.000422816   -0.000976843    0.000005537
      6        1          -0.000056076    0.000241292    0.000086037
      7        1          -0.000187709   -0.000089710    0.000196924
      8        1           0.000153503    0.000464374    0.000095680
      9        1           0.000288191    0.000034892    0.000626969
     10        1          -0.000440608    0.000057658   -0.000054066
     11        1           0.000164809   -0.000211406    0.000379057
     12        1          -0.000029125    0.000207834   -0.000109298
     13        1          -0.000343356    0.000241117   -0.000180056
     14        1          -0.000078038    0.000200033    0.000254499
     15        1          -0.000038003   -0.000117502    0.000088587
     16        6           0.000939797    0.000115293   -0.001162477
     17        1           0.000151759    0.000022126    0.000099386
     18        1          -0.000515461    0.000151922    0.000095960
     19        1           0.000041650   -0.000098469    0.000173994
     20        6           0.000660810   -0.000062965    0.000140367
     21        1          -0.000532811    0.000365638    0.000043612
     22        1           0.000617022    0.000144069   -0.000221473
     23        1           0.000198624   -0.000652125    0.000546282
     24        7          -0.002149331    0.001254777    0.000361520
     25        8           0.000963521    0.003202894    0.001208574
     26        1           0.002578597   -0.002225672   -0.000039483
 -------------------------------------------------------------------
 Cartesian Forces:  Max     0.003370165 RMS     0.000857613

 GradGradGradGradGradGradGradGradGradGradGradGradGradGradGradGradGradGrad
 Berny optimization.
 Search for a local minimum.
 Step number   1 out of a maximum of    2
 All quantities printed in internal units (Hartrees-Bohrs-Radians)
 Second derivative matrix not updated -- analytic derivatives used.
 ITU=  0
     Eigenvalues ---    0.00047   0.00066   0.00235   0.00278   0.00335
     Eigenvalues ---    0.00383   0.00565   0.00698   0.00965   0.01103
     Eigenvalues ---    0.01442   0.01580   0.01785   0.02319   0.02719
     Eigenvalues ---    0.03532   0.04281   0.04886   0.05240   0.05348
     Eigenvalues ---    0.05491   0.05808   0.06341   0.06857   0.06885
     Eigenvalues ---    0.06972   0.07309   0.07476   0.07719   0.07917
     Eigenvalues ---    0.08485   0.09729   0.10504   0.10939   0.11278
     Eigenvalues ---    0.11527   0.12007   0.12166   0.14345   0.15036
     Eigenvalues ---    0.15742   0.16982   0.18619   0.19343   0.20094
     Eigenvalues ---    0.21017   0.22852   0.27413   0.31129   0.35130
     Eigenvalues ---    0.41110   0.43860   0.53140   0.56538   0.63704
     Eigenvalues ---    0.68941   0.71266   0.74510   0.75998   0.76997
     Eigenvalues ---    0.77964   0.79091   0.80613   0.81315   0.82916
     Eigenvalues ---    0.83655   0.84500   0.89098   0.90111   0.92225
     Eigenvalues ---    0.93797   1.02664
 Quadratic step=8.657D-01 exceeds max=3.000D-01 adjusted using Lamda=-1.048D-03.
 Angle between NR and scaled steps=  15.17 degrees.
 Angle between quadratic step and forces=  79.74 degrees.
 Linear search not attempted -- first point.
 B after Tr=    -0.000334    0.002845   -0.001831
         Rot=    1.000000    0.000600    0.000397    0.000047 Ang=   0.08 deg.
 Variable       Old X    -DE/DX   Delta X   Delta X   Delta X     New X
                                 (Linear)    (Quad)   (Total)
    X1       -4.00227  -0.00337   0.00000   0.02551   0.02594  -3.97633
    Y1        2.23014  -0.00178   0.00000  -0.00359  -0.00121   2.22893
    Z1       -0.64755  -0.00209   0.00000  -0.04882  -0.05648  -0.70403
    X2       -4.70747   0.00022   0.00000   0.01620   0.01590  -4.69157
    Y2       -0.52015  -0.00010   0.00000   0.01203   0.01520  -0.50495
    Z2       -0.10219  -0.00012   0.00000   0.00330  -0.00165  -0.10384
    X3       -2.59258   0.00027   0.00000  -0.00919  -0.00916  -2.60174
    Y3       -2.39247  -0.00006   0.00000  -0.02165  -0.01945  -2.41192
    Z3       -0.76448  -0.00023   0.00000   0.01875   0.01775  -0.74674
    X4       -0.53852   0.00008   0.00000   0.00225   0.00062  -0.53790
    Y4       -2.70813  -0.00032   0.00000  -0.02573  -0.02127  -2.72940
    Z4        1.29084  -0.00019   0.00000   0.00769   0.00871   1.29955
    X5        2.14255   0.00042   0.00000  -0.00502  -0.00579   2.13676
    Y5       -2.38253  -0.00098   0.00000   0.00322   0.00618  -2.37635
    Z5        0.26532   0.00001   0.00000   0.00057   0.00329   0.26861
    X6       -3.42170  -0.00006   0.00000  -0.03907  -0.03891  -3.46062
    Y6       -4.24309   0.00024   0.00000  -0.01471  -0.01288  -4.25597
    Z6       -1.17478   0.00009   0.00000   0.05151   0.05204  -1.12274
    X7       -5.21822  -0.00019   0.00000   0.02061   0.01870  -5.19952
    Y7       -0.72226  -0.00009   0.00000   0.04644   0.05206  -0.67020
    Z7        1.89640   0.00020   0.00000   0.00862   0.00347   1.89987
    X8       -6.40898   0.00015   0.00000   0.00653   0.00705  -6.40193
    Y8       -0.96568   0.00046   0.00000   0.01500   0.01703  -0.94865
    Z8       -1.20073   0.00010   0.00000   0.01794   0.01216  -1.18856
    X9       -3.79287   0.00029   0.00000   0.04370   0.04579  -3.74707
    Y9        2.46221   0.00003   0.00000  -0.04667  -0.04679   2.41542
    Z9       -2.71003   0.00063   0.00000  -0.05017  -0.05787  -2.76790
   X10       -5.55112  -0.00044   0.00000   0.02055   0.02067  -5.53045
   Y10        3.47225   0.00006   0.00000   0.00972   0.01291   3.48515
   Z10       -0.06027  -0.00005   0.00000  -0.08650  -0.09690  -0.15717
   X11       -0.85077   0.00016   0.00000   0.00197  -0.00075  -0.85151
   Y11       -1.33979  -0.00021   0.00000  -0.04739  -0.04106  -1.38085
   Z11        2.81000   0.00038   0.00000   0.02891   0.02806   2.83806
   X12       -0.68984  -0.00003   0.00000   0.01989   0.01741  -0.67243
   Y12       -4.58051   0.00021   0.00000  -0.03546  -0.02997  -4.61047
   Z12        2.15983  -0.00011   0.00000  -0.01226  -0.00909   2.15074
   X13        3.54441  -0.00034   0.00000   0.00499   0.00310   3.54751
   Y13       -3.19068   0.00024   0.00000   0.00533   0.00972  -3.18096
   Z13        1.58112  -0.00018   0.00000  -0.01240  -0.00759   1.57352
   X14        2.31578  -0.00008   0.00000  -0.00405  -0.00351   2.31226
   Y14       -3.44377   0.00020   0.00000   0.02223   0.02304  -3.42073
   Z14       -1.50426   0.00025   0.00000  -0.00922  -0.00511  -1.50937
   X15       -1.70407  -0.00004   0.00000  -0.01409  -0.01259  -1.71666
   Y15       -1.76792  -0.00012   0.00000  -0.06082  -0.06085  -1.82876
   Z15       -2.53487   0.00009   0.00000   0.00298   0.00198  -2.53288
   X16        4.53828   0.00094   0.00000  -0.05411  -0.05254   4.48574
   Y16        0.55817   0.00012   0.00000   0.04326   0.04290   0.60107
   Z16       -2.31659  -0.00116   0.00000  -0.00118  -0.00017  -2.31676
   X17        4.87789   0.00015   0.00000  -0.05571  -0.05369   4.82420
   Y17        2.56553   0.00002   0.00000   0.04673   0.04594   2.61147
   Z17       -2.67029   0.00010   0.00000   0.01882   0.01768  -2.65261
   X18        6.37327  -0.00052   0.00000  -0.05343  -0.05226   6.32101
   Y18       -0.34883   0.00015   0.00000   0.03671   0.03663  -0.31220
   Z18       -1.91197   0.00010   0.00000  -0.02918  -0.02562  -1.93759
   X19        3.76411   0.00004   0.00000  -0.07653  -0.07368   3.69042
   Y19       -0.27686  -0.00010   0.00000   0.05913   0.05678  -0.22008
   Z19       -4.04058   0.00017   0.00000   0.00204   0.00341  -4.03718
   X20        3.64935   0.00066   0.00000   0.02152   0.01971   3.66905
   Y20        1.55428  -0.00006   0.00000  -0.02021  -0.01526   1.53902
   Z20        2.01201   0.00014   0.00000   0.02947   0.02871   2.04072
   X21        5.44729  -0.00053   0.00000   0.03470   0.03231   5.47960
   Y21        0.74887   0.00037   0.00000  -0.03070  -0.02517   0.72370
   Z21        2.69747   0.00004   0.00000  -0.02448  -0.02282   2.67465
   X22        3.92928   0.00062   0.00000   0.01735   0.01602   3.94530
   Y22        3.56191   0.00014   0.00000  -0.01382  -0.00934   3.55257
   Z22        1.61493  -0.00022   0.00000   0.05645   0.05349   1.66842
   X23        2.24164   0.00020   0.00000   0.05754   0.05449   2.29613
   Y23        1.41237  -0.00065   0.00000  -0.05785  -0.05093   1.36144
   Z23        3.51413   0.00055   0.00000   0.06116   0.05952   3.57366
   X24        2.73706  -0.00215   0.00000  -0.02869  -0.02881   2.70825
   Y24        0.27859   0.00125   0.00000   0.01780   0.02011   0.29870
   Z24       -0.25716   0.00036   0.00000   0.02511   0.02508  -0.23208
   X25       -1.82302   0.00096   0.00000   0.02371   0.02322  -1.79981
   Y25        3.05950   0.00320   0.00000   0.03330   0.03700   3.09650
   Z25        0.62700   0.00121   0.00000  -0.05152  -0.05849   0.56851
   X26       -0.36737   0.00258   0.00000   0.03085   0.03079  -0.33659
   Y26        2.19435  -0.00223   0.00000  -0.04411  -0.04133   2.15302
   Z26       -0.10619  -0.00004   0.00000   0.03110   0.02643  -0.07976
         Item               Value     Threshold  Converged?
 Maximum Force            0.003370     0.000450     NO 
 RMS     Force            0.000858     0.000300     NO 
 Maximum Displacement     0.096898     0.001800     NO 
 RMS     Displacement     0.033867     0.001200     NO 
 Predicted change in Energy=-2.506914D-04
 GradGradGradGradGradGradGradGradGradGradGradGradGradGradGradGradGradGrad

 1\1\GINC-CDR1400\Freq\RwB97XD\6-31G(d,p)\C7H17N1O1\CLR426\20-Jul-2023\
 0\\# freq wb97xd/6-31g(d,p) scrf=(solvent=water)\\Title Card Required\
 \0,1\C,-2.11791,1.180138,-0.342668\C,-2.491088,-0.275254,-0.054078\C,-
 1.371933,-1.26604,-0.404546\C,-0.284971,-1.433082,0.683083\C,1.133787,
 -1.260782,0.140401\H,-1.810688,-2.245349,-0.621666\H,-2.761362,-0.3822
 03,1.003533\H,-3.391485,-0.511015,-0.635398\H,-2.007099,1.302944,-1.43
 4086\H,-2.937525,1.837434,-0.031893\H,-0.450206,-0.708986,1.486988\H,-
 0.365048,-2.423899,1.142931\H,1.875622,-1.688436,0.836691\H,1.225456,-
 1.822366,-0.796019\H,-0.901753,-0.935541,-1.341394\C,2.401556,0.29537,
 -1.225888\H,2.58127,1.35762,-1.413057\H,3.372589,-0.184593,-1.011773\H
 ,1.991879,-0.146506,-2.138185\C,1.931151,0.822492,1.064712\H,2.882583,
 0.396286,1.427442\H,2.079284,1.884883,0.854584\H,1.186223,0.747395,1.8
 59599\N,1.44839,0.147423,-0.136081\O,-0.964703,1.619016,0.331795\H,-0.
 194405,1.1612,-0.056192\\Version=EM64L-G09RevE.01\State=1-A\HF=-406.85
 22573\RMSD=3.436e-09\RMSF=8.576e-04\ZeroPoint=0.2448036\Thermal=0.2552
 857\Dipole=0.6919586,-0.8795397,-0.4373272\DipoleDeriv=0.9182291,0.110
 5033,0.2168817,0.1952724,0.5499003,0.0520794,0.2517265,-0.0231445,0.62
 74915,0.093286,-0.0173113,0.0042665,-0.0933189,-0.033824,-0.0171755,-0
 .0225708,0.046315,0.1590131,0.0894428,0.0373438,-0.0016397,0.0371666,0
 .1204662,0.0062678,0.0255554,0.0162874,0.1272682,0.0092508,-0.0186028,
 0.044392,0.0164222,0.1481166,-0.0193322,0.0273886,-0.0117504,0.0837039
 ,0.4621587,0.0883217,0.0456155,0.0418334,0.6312283,-0.1406079,0.049930
 5,-0.1102146,0.2492405,-0.0382269,-0.0604341,-0.0574586,-0.0760402,-0.
 19576,-0.0688185,-0.0450011,-0.041044,0.0489243,0.0333284,0.0099726,0.
 0466782,0.0151834,-0.0053065,0.0362661,0.1119692,0.0413095,-0.2056287,
 -0.1916217,-0.0182022,-0.1143366,-0.0224606,0.008554,-0.0169563,-0.146
 8819,-0.0339082,-0.0105553,-0.0387608,-0.0352158,0.0378233,-0.0502483,
 -0.0094278,0.0125899,-0.0481946,0.0763091,-0.3127514,-0.159826,0.13025
 66,0.0331107,0.1481675,-0.1297456,-0.0441873,0.0564496,-0.068275,0.025
 4597,0.0285609,0.0145416,0.0227061,0.0265335,0.0025049,-0.1462366,0.00
 3002,-0.1097072,-0.0663406,-0.017785,-0.0302611,-0.0094863,-0.0227933,
 -0.1666631,0.1490846,-0.0180094,0.1124014,0.0042901,-0.2061903,0.11698
 86,-0.1408247,-0.0031066,-0.0656191,0.0670381,-0.116331,0.1452649,-0.0
 626902,0.0378366,-0.0084902,0.0111303,-0.0209023,-0.0286854,-0.069281,
 0.0490771,-0.1359584,-0.1366096,-0.0223404,0.0058053,0.1111491,-0.0059
 124,0.0326069,0.0935154,0.0756899,0.0560405,-0.1519833,0.5948359,-0.06
 62056,-0.1384486,-0.0563258,0.2291904,-0.0876572,-0.2671115,-0.0683491
 ,0.4483763,0.0289954,-0.0241899,0.0490877,-0.0727336,-0.1785715,0.0791
 843,0.0329019,0.0172132,0.0621379,-0.2788788,0.0848149,0.0671116,0.157
 2909,-0.0022948,0.0154738,-0.0618513,0.065486,-0.0278354,0.0071171,-0.
 0522533,-0.0791056,-0.0198805,0.043453,-0.1208565,-0.0304642,-0.066953
 6,-0.1211109,0.4395402,-0.0816173,0.1868052,-0.0081354,0.3164305,0.135
 3905,0.2903594,0.1055407,0.3994786,-0.2071235,0.0447749,-0.1665335,0.1
 510686,-0.0242455,0.0473063,-0.0771462,-0.0412958,-0.0207653,0.0635753
 ,-0.0426733,-0.0372615,-0.0565921,-0.176073,0.0087073,-0.0059609,0.076
 8839,0.0473382,-0.02815,-0.0020936,0.1369118,-0.022568,0.0977208,0.022
 07,0.0952571,-0.0067713,-0.0635837,-1.0839847,0.0983005,-0.0210116,0.0
 515581,-0.8135886,0.0647625,0.0286585,-0.0002838,-0.71063,-1.4084414,-
 0.0773814,-0.2576296,0.0135892,-0.8380329,0.0158481,-0.1486148,0.00351
 41,-0.6321603,0.8751722,-0.2066918,0.0100664,-0.323068,0.4876658,-0.07
 4475,-0.109828,-0.0449098,0.2399227\Polar=118.6251566,-1.0739302,108.0
 883323,1.0301,-0.7924547,104.3093868\PG=C01 [X(C7H17N1O1)]\NImag=0\\0.
 57049471,-0.06502993,0.51099320,-0.03763777,0.01982029,0.57178570,-0.0
 8600282,-0.01307082,0.00720544,0.54538581,-0.01804074,-0.18303708,0.03
 158594,0.01894681,0.46572697,0.00867407,0.03194834,-0.09178017,0.02618
 519,-0.00188691,0.60361137,0.00933942,-0.00013674,-0.00103381,-0.13830
 844,0.05134389,0.02153838,0.49231576,0.02679751,-0.02779106,-0.0088077
 2,0.05295866,-0.12560297,-0.01740733,0.05394350,0.56150232,-0.00542798
 ,-0.00014192,0.00053824,0.02045847,-0.02073468,-0.08691962,-0.03297111
 ,-0.00598475,0.53021208,-0.00039828,-0.00050470,-0.00048236,-0.0209183
 5,0.00253880,-0.01489677,-0.12259903,0.00359336,-0.05022609,0.46048837
 ,0.00118534,-0.00013245,0.00041677,0.01134371,0.00038597,0.01448071,0.
 00753571,-0.08067442,0.00981270,-0.00637968,0.61081813,0.00190375,0.00
 117697,0.00028914,0.00392945,0.00273252,0.00684361,-0.05239022,0.00354
 875,-0.13708835,-0.02399422,0.01284769,0.54271662,-0.00032503,0.000277
 47,0.00004941,-0.00249012,-0.00073069,-0.00114475,-0.02672545,0.001638
 82,0.00248460,-0.18197429,-0.00183840,0.03814219,0.52269687,0.00218117
 ,0.00120902,0.00117324,0.00205997,0.00019087,0.00116486,0.00535214,-0.
 00187294,-0.00474254,-0.00587175,-0.07859731,0.00194037,-0.02350566,0.
 50618807,-0.00064602,-0.00042067,0.00006076,-0.00216002,-0.00069336,-0
 .00299246,-0.02063171,-0.00212995,0.01016125,0.04127100,-0.00364172,-0
 .09564649,0.02804833,0.03990384,0.61679492,-0.00437311,0.00198953,0.00
 191792,0.00868736,0.02566857,0.00238973,-0.09172724,-0.09882489,-0.018
 05318,-0.00908034,-0.01818882,-0.00540142,-0.00027576,-0.00002343,-0.0
 0173471,0.10257151,0.00467093,-0.00083927,-0.00220306,-0.00823723,-0.0
 1863096,-0.00099183,-0.09816132,-0.26222742,-0.04554908,0.00395665,0.0
 0378313,0.00314622,-0.00004543,0.00016328,0.00016400,0.10100012,0.2835
 4774,0.00149377,0.00013380,-0.00007032,-0.00426745,-0.00809373,-0.0012
 3904,-0.01783872,-0.04492641,-0.05733582,-0.01186059,-0.01974093,-0.00
 742837,-0.00008075,0.00002163,-0.00214855,0.02552045,0.04651334,0.0612
 6259,-0.00221188,-0.00065684,0.00784651,-0.06270017,-0.00713440,0.0589
 1511,-0.00869768,-0.00164815,0.02343819,0.00109012,0.00011009,0.001659
 56,-0.00007869,-0.00018642,0.00008817,0.00024725,0.00010194,-0.0002353
 3,0.06772148,-0.00598442,-0.00432720,0.03458230,-0.00684844,-0.0508757
 7,0.02286073,0.00675090,0.00210325,-0.02080200,-0.00088954,0.00091859,
 -0.00070407,-0.00000283,0.00002696,-0.00008181,-0.00055507,0.00002391,
 0.00022647,0.00312922,0.05664905,-0.00049666,-0.00059286,-0.00703926,0
 .06043114,0.02434166,-0.29387854,0.00171635,0.00089904,-0.00685158,-0.
 00180650,-0.00008485,0.00073565,-0.00018754,0.00038884,0.00026692,0.00
 027691,-0.00044370,-0.00013035,-0.06669454,-0.02746791,0.31767294,-0.0
 0749608,0.00102671,-0.00544149,-0.22130532,-0.04781166,-0.11264019,-0.
 01732101,-0.00458167,-0.01349397,-0.00186020,0.00195819,0.00281153,-0.
 00026395,0.00054749,-0.00109179,0.00132429,0.00019005,-0.00020785,0.00
 716621,0.00235695,0.00446843,0.24044058,-0.02520916,-0.00211325,-0.019
 32137,-0.04792026,-0.06130519,-0.02943127,0.01834164,0.00244329,0.0132
 7632,0.00353948,-0.00169055,-0.00225471,0.00044951,-0.00074886,0.00104
 067,0.00026761,0.00084363,0.00080657,0.00322114,0.00012515,0.00185193,
 0.04984314,0.06948920,0.00685966,0.00251337,0.00228325,-0.11368625,-0.
 02992395,-0.12477776,0.00796790,0.00088437,0.00431247,-0.00000906,-0.0
 0085291,0.00002619,0.00018165,0.00026676,0.00012761,-0.00014164,0.0005
 5876,0.00084534,-0.02559653,-0.00777212,-0.01531977,0.12449980,0.03340
 212,0.13016503,-0.05950547,-0.00012506,0.03954330,-0.00003984,-0.00067
 502,0.00835199,0.00014763,0.00031331,-0.00103258,0.00001219,0.00003053
 ,-0.00019374,0.00004380,-0.00020428,0.00005793,-0.00000756,-0.00003055
 ,-0.00002290,0.00064964,-0.00241156,0.00026636,0.00016679,0.00021093,0
 .00007947,0.06513173,-0.00130459,-0.05710010,0.02818804,-0.00609024,-0
 .00680949,0.03264907,-0.00144328,0.00180403,0.00153277,0.00016573,0.00
 018768,-0.00012747,0.00001435,-0.00020169,0.00001230,-0.00002222,0.000
 27982,-0.00031242,-0.00138323,-0.00625506,0.00169171,0.00004134,0.0011
 0746,-0.00056410,0.00921788,0.06038778,0.03690251,0.02900068,-0.275962
 10,0.00344070,0.00027394,-0.00810492,-0.00019794,-0.00085831,0.0006309
 1,0.00007680,-0.00019228,0.00009427,-0.00000943,-0.00027972,-0.0000483
 3,-0.00012511,0.00005431,0.00024243,0.00068340,0.00174336,0.00086724,0
 .00052113,0.00076367,0.00040152,-0.02813508,-0.02848380,0.30893347,-0.
 18229192,0.11390392,0.05731795,0.00729486,-0.00522366,-0.00133096,0.00
 038430,-0.00163091,0.00063397,0.00007582,-0.00019783,-0.00026047,-0.00
 006363,-0.00056961,0.00011671,0.00012573,-0.00024117,-0.00015092,0.000
 22735,0.00034818,-0.00027139,0.00032036,0.00097737,-0.00016018,-0.0016
 1209,0.00325406,0.00260652,0.21562106,0.11964397,-0.14954624,-0.048793
 44,0.02415880,-0.01886525,-0.01068685,-0.00365177,-0.00530543,0.001415
 64,-0.00016392,-0.00017253,-0.00050254,-0.00018643,-0.00020064,0.00022
 997,0.00141976,-0.00164233,-0.00024233,0.00018402,0.00137398,0.0005027
 4,-0.00042234,0.00057446,-0.00040217,-0.00346860,0.00335292,0.00183257
 ,-0.12299573,0.15924263,0.06449432,-0.05142859,-0.08097418,-0.00532260
 ,0.00735101,0.00224329,0.00087633,0.00105159,0.00058141,-0.00000989,-0
 .00033536,-0.00002002,-0.00006588,-0.00014214,-0.00000468,-0.00033998,
 0.00012492,0.00033933,-0.00070988,-0.00039926,0.00060527,0.00007882,-0
 .00044555,0.00007194,0.02284503,-0.01958219,-0.00858004,-0.05804436,0.
 05346075,0.07908138,-0.00020785,0.00025967,-0.00010142,0.00113458,-0.0
 0029905,-0.00171066,0.00010034,-0.01428427,-0.01637504,-0.05260388,0.0
 2698390,0.03083055,-0.00583269,0.02253913,0.02481925,-0.00224660,0.000
 24093,-0.00289711,-0.00087863,-0.00016218,0.00031485,0.00012334,-0.000
 15956,0.00022114,-0.00006659,-0.00006255,0.00009218,0.00001678,0.00000
 332,0.00001022,0.06537563,0.00022836,0.00019142,0.00037987,0.00100479,
 0.00085626,0.00031625,-0.00076602,0.00295564,0.00394514,0.02781892,-0.
 16804215,-0.13219538,-0.00156810,0.00340277,0.00406947,0.00010700,0.00
 066852,0.00012026,-0.00033432,0.00035617,0.00017196,-0.00008372,-0.000
 10556,0.00018178,-0.00009301,-0.00012307,-0.00017939,-0.00001300,0.000
 17923,-0.00001053,-0.02974647,0.18238139,-0.00201586,0.00005146,-0.000
 97911,0.00195511,-0.00080195,0.00098993,0.00161771,-0.01390625,-0.0158
 7695,0.02883532,-0.12909939,-0.18970302,0.00333946,-0.00800882,-0.0101
 1789,-0.00143464,0.00046159,-0.00246005,-0.00072588,0.00047164,0.00066
 678,0.00030176,-0.00020880,0.00042334,0.00017257,-0.00001365,0.0002862
 5,0.00021623,0.00008320,0.00001885,-0.03091529,0.14234119,0.20574563,-
 0.00003244,-0.00026645,0.00018733,-0.00031689,-0.00043733,-0.00176465,
 -0.00016022,0.01922487,-0.01103077,-0.04957076,-0.01585123,0.00976867,
 -0.00077532,-0.02969602,0.00916900,0.00089918,0.00060819,-0.00019796,-
 0.00003189,-0.00018770,0.00033581,-0.00047444,0.00022146,0.00010566,-0
 .00000109,-0.00004149,0.00000837,0.00000686,0.00014340,0.00008750,0.00
 033363,0.00546527,-0.00301507,0.05797100,-0.00071869,0.00028131,-0.000
 55933,0.00039655,0.00042401,0.00039407,-0.00184233,-0.00044996,-0.0015
 9205,-0.01822848,-0.26920402,0.09852816,0.00246484,-0.00262531,-0.0003
 7317,0.00008149,0.00210542,-0.00038661,-0.00000663,-0.00007101,0.00008
 241,0.00030087,-0.00023123,0.00008068,0.00003338,0.00004698,0.00015091
 ,0.00010306,-0.00004429,0.00001244,-0.00266481,-0.01906395,0.00955355,
 0.02155200,0.28822843,-0.00076382,-0.00021987,-0.00016227,0.00002608,-
 0.00015505,-0.00199142,0.00010599,0.01912387,-0.01094755,0.01020540,0.
 09737703,-0.09357833,-0.00068945,0.01152261,-0.00458778,0.00003387,0.0
 0031474,0.00118131,-0.00007336,0.00002011,0.00024811,-0.00030505,0.000
 25265,0.00010551,0.00002875,-0.00002539,0.00006858,0.00006489,0.000174
 09,0.00008384,-0.00292432,-0.02183435,0.01102572,-0.00600315,-0.107099
 42,0.10033190,-0.00002434,-0.00029853,0.00020290,-0.00087649,-0.000632
 62,-0.00139037,-0.00394704,0.00042852,0.00430108,-0.01939983,0.0083930
 4,-0.02189267,-0.16282305,0.05657642,-0.10244355,-0.00067959,-0.000172
 25,-0.00040833,0.00002989,0.00000577,0.00008430,-0.00056742,0.00050093
 ,0.00000479,0.00000348,0.00000742,-0.00007829,-0.00002275,0.00017258,-
 0.00000518,0.00072372,0.00049319,0.00023466,0.00061477,-0.00056824,-0.
 00019509,0.17415753,-0.00051671,-0.00035504,-0.00036242,-0.00028483,-0
 .00014378,-0.00019964,-0.00144740,0.00145239,0.00039045,-0.00172146,0.
 00142577,-0.00241549,0.05812313,-0.07827302,0.05170101,0.00007536,-0.0
 0014656,0.00006383,-0.00003522,0.00002241,0.00002375,-0.00011857,0.000
 14747,0.00001957,0.00003353,0.00004386,0.00008025,0.00014583,0.0000549
 1,0.00006259,-0.00009172,-0.00004387,0.00032480,-0.00042490,0.00046322
 ,-0.00031518,-0.06241827,0.09768580,0.00031578,0.00014335,0.00020394,0
 .00023150,-0.00019481,0.00039374,0.00153524,0.00061628,-0.00091866,0.0
 1017884,-0.00398768,0.00858033,-0.10353224,0.05290387,-0.15149605,0.00
 016139,-0.00006891,0.00022728,-0.00006988,0.00004406,0.00002971,0.0000
 7351,-0.00012434,0.00000310,-0.00001586,-0.00002849,-0.00005908,-0.000
 08646,-0.00001466,-0.00003416,-0.00064776,-0.00013850,0.00020389,-0.00
 071765,-0.00017606,0.00077267,0.11333239,-0.06590176,0.15969587,0.0001
 6408,-0.00003453,0.00003101,-0.00004999,0.00011036,0.00003909,0.001242
 02,0.00031048,0.00176306,-0.00607093,0.01653238,0.02775405,-0.04897276
 ,0.01291153,0.01675276,0.00004171,-0.00014186,-0.00000816,0.00008457,-
 0.00005649,-0.00025210,0.00004690,-0.00003080,-0.00007162,-0.00000744,
 0.00002018,-0.00002158,-0.00001494,-0.00002412,0.00000200,-0.00565613,
 -0.00112913,0.00248659,0.00081953,-0.00032888,-0.00053320,0.00249914,-
 0.01083184,-0.01898159,0.05736562,-0.00013663,-0.00010876,-0.00009917,
 -0.00003168,-0.00009389,0.00019051,0.00008100,0.00063921,-0.00029769,0
 .00018212,0.00341695,0.00293306,0.01082581,-0.11426451,-0.10534959,0.0
 0017092,-0.00021904,0.00006792,-0.00005621,0.00005322,-0.00000497,-0.0
 0000402,0.00001036,-0.00000771,0.00002342,0.00001235,0.00002453,0.0000
 4505,0.00001943,0.00002091,-0.00114523,0.00055460,0.00011483,0.0006447
 0,0.00001546,-0.00019691,-0.00149563,0.00707500,0.01041458,-0.00756930
 ,0.13193589,-0.00014221,-0.00003215,-0.00013658,-0.00031275,-0.0000831
 6,0.00026984,-0.00170455,0.00120843,0.00056413,0.00190691,-0.00596859,
 -0.01011214,0.01587495,-0.11656789,-0.24856219,0.00024948,-0.00016709,
 0.00029254,-0.00021415,0.00009212,-0.00003626,0.00003949,-0.00001988,0
 .00004671,0.00001762,-0.00000332,0.00003016,0.00003371,-0.00001909,0.0
 0001075,0.00209265,0.00108696,-0.00006062,0.00016934,0.00030368,-0.000
 03351,0.00233782,-0.00975717,-0.01643097,-0.02199414,0.12113907,0.2656
 1418,0.00099847,-0.00192376,0.00040358,-0.01093871,-0.00539363,0.02157
 198,-0.09547958,-0.03630112,0.09445800,0.00720978,0.00826126,-0.019925
 79,-0.00026075,0.00002786,-0.00210827,-0.00598240,-0.00351870,0.011067
 31,-0.00323024,0.00296057,0.00062499,-0.00018366,-0.00015816,-0.000388
 51,0.00011643,0.00070654,-0.00072855,-0.00007856,-0.00031013,-0.000376
 24,-0.00095890,0.00018268,-0.00122978,-0.00188973,0.00044159,-0.002542
 30,0.00031609,0.00005363,0.00006587,-0.00028238,0.00050329,0.00012775,
 0.11015704,0.00000891,0.00084220,-0.00218972,0.01092860,0.00518802,-0.
 02001355,-0.03650654,-0.07199787,0.06765007,0.00081039,-0.00178006,0.0
 0161794,-0.00095025,0.00103265,0.00082986,-0.01338853,-0.00850752,0.02
 571343,0.00352823,-0.00252489,-0.00145655,-0.00007561,0.00013326,0.000
 29253,-0.00005970,-0.00006258,0.00069494,-0.00001282,0.00036532,0.0001
 9269,-0.00020934,-0.00029722,-0.00020750,0.00097478,0.00019867,0.00085
 073,0.00019700,-0.00017499,-0.00010108,0.00056536,-0.00026659,-0.00006
 774,0.03396698,0.07796849,0.00016140,0.00132172,0.00121072,0.00454708,
 0.00146142,-0.00802068,0.09253594,0.06710246,-0.23081556,0.00705275,0.
 00767722,-0.01892300,0.00242073,0.00056360,0.00006256,-0.00330337,-0.0
 0183998,0.00611033,0.00165498,-0.00091373,0.00035090,0.00034757,-0.000
 31188,-0.00008573,-0.00012090,-0.00089826,0.00007662,-0.00010979,0.000
 19087,0.00038007,-0.00106597,0.00051746,-0.00169924,-0.00181702,-0.000
 31643,-0.00244002,0.00032078,0.00023816,0.00043084,-0.00078839,0.00023
 118,0.00084938,-0.10123143,-0.07340728,0.25210111,-0.00065102,-0.00011
 741,-0.00044255,0.00005659,0.00010330,0.00013765,0.00017011,0.00005473
 ,0.00016178,0.00002819,-0.00252674,0.00112336,-0.01369689,-0.00272619,
 0.00318988,0.00018173,0.00011152,-0.00006613,0.00002974,-0.00002825,-0
 .00004388,0.00011415,0.00000327,0.00002442,0.00003191,0.00005198,0.000
 12622,0.00015406,-0.00004186,0.00003666,0.00028200,-0.00012830,-0.0001
 5441,-0.00036921,-0.00007223,0.00009819,0.00180533,0.00348354,-0.00165
 917,0.00031862,0.00025104,0.00143797,-0.00016387,-0.00000299,-0.000296
 30,0.52540635,-0.00057282,-0.00041191,-0.00041036,-0.00000563,-0.00006
 298,-0.00005652,0.00018590,0.00002534,0.00016691,0.00034660,-0.0052888
 5,0.00164886,-0.02712276,-0.01036815,0.02897093,-0.00002778,0.00005497
 ,-0.00008882,0.00001732,-0.00000268,-0.00000007,-0.00002411,0.00009946
 ,-0.00000405,0.00007057,0.00005090,0.00011377,0.00019651,0.00005110,0.
 00007573,0.00001422,0.00010841,0.00014777,-0.00167074,-0.00011764,0.00
 051180,-0.00061004,-0.00106066,0.00053657,-0.00211438,0.00024658,0.002
 77226,-0.00007712,0.00001098,-0.00018135,0.01811054,0.61498244,0.00152
 006,0.00058858,0.00122305,-0.00000808,-0.00009064,-0.00039810,0.000238
 58,-0.00015570,0.00051164,-0.00090371,-0.00118189,-0.00021931,0.010260
 15,0.01042379,-0.00749749,-0.00020408,-0.00019971,0.00002831,0.0000065
 9,0.00001063,0.00005593,-0.00022220,-0.00003725,-0.00004536,-0.0001263
 1,-0.00011415,-0.00032377,-0.00046563,0.00003006,-0.00017004,0.0001259
 8,0.00012016,-0.00025865,-0.00066541,-0.00068427,0.00033075,0.00003709
 ,-0.00228404,0.00099461,-0.00068214,-0.00321255,0.00096611,0.00007461,
 0.00021673,0.00024707,0.04457577,0.01812841,0.56277479,0.00005681,-0.0
 0001743,0.00004380,0.00001199,-0.00003689,-0.00004600,0.00008307,0.000
 04360,0.00003229,0.00020219,-0.00105185,0.00039391,-0.00124237,0.00053
 995,0.00384123,-0.00004581,-0.00002107,-0.00001057,-0.00000128,0.00000
 670,0.00001058,-0.00003701,0.00002101,-0.00000745,-0.00000356,-0.00000
 451,-0.00001509,-0.00001515,0.00001845,-0.00000413,0.00001453,0.000044
 91,-0.00000738,-0.00042645,-0.00009604,0.00012586,-0.00028888,-0.00080
 769,0.00059549,-0.00015356,0.00034707,0.00001783,0.00002147,0.00001835
 ,0.00001916,-0.05622065,-0.03328236,0.00550177,0.06116824,0.00013486,0
 .00004333,0.00013945,-0.00000190,-0.00003288,-0.00005106,0.00004901,0.
 00002555,0.00002280,0.00041871,-0.00022196,0.00020551,-0.00082206,0.00
 180157,0.00024187,-0.00004482,-0.00002705,-0.00000497,-0.00000038,0.00
 000574,0.00001177,-0.00003896,0.00000876,-0.00000873,-0.00000987,-0.00
 001057,-0.00003918,-0.00004948,0.00000945,-0.00001899,-0.00010561,0.00
 001196,0.00005357,-0.00018738,-0.00004972,0.00009567,0.00020385,-0.000
 02275,0.00025655,0.00012452,0.00043605,0.00021473,0.00001381,0.0000028
 6,0.00003666,-0.03965415,-0.30890135,0.04152402,0.04478021,0.33070819,
 -0.00004034,0.00000274,-0.00004615,0.00000252,0.00001892,0.00004460,-0
 .00002018,0.00002368,-0.00015180,-0.00016293,0.00128639,-0.00009399,0.
 00270833,-0.00130476,-0.00352081,0.00003318,0.00000422,0.00003677,-0.0
 0000462,-0.00000014,-0.00000290,0.00002706,-0.00001623,0.00000525,-0.0
 0000148,0.00000163,0.00001000,0.00001557,-0.00000902,0.00000459,-0.000
 08668,-0.00007561,0.00004218,0.00044607,0.00007806,-0.00011629,-0.0001
 3727,0.00038655,0.00008396,0.00008244,0.00010395,0.00039290,-0.0000158
 2,-0.00002447,0.00004346,0.00477738,0.03506962,-0.05733314,-0.01323303
 ,-0.04598149,0.06242949,0.00069620,0.00030938,0.00054281,0.00002846,-0
 .00004455,-0.00013223,0.00014228,0.00000430,0.00006311,0.00013709,-0.0
 0051643,0.00001831,0.00162445,0.00331117,-0.00033052,-0.00007625,-0.00
 008162,0.00001512,-0.00000060,0.00000449,0.00003113,-0.00008006,-0.000
 03491,-0.00001528,-0.00006591,-0.00005600,-0.00013856,-0.00021893,-0.0
 0000088,-0.00007583,0.00019017,0.00011111,-0.00016105,-0.00024838,-0.0
 0023154,0.00009248,-0.00011034,-0.00116387,0.00059551,-0.00015800,-0.0
 0046187,-0.00028111,0.00005874,0.00008249,0.00011537,-0.22547706,0.091
 09874,-0.05089794,0.00537663,-0.00241074,0.00040615,0.25668694,-0.0000
 6657,0.00000377,-0.00003868,0.00001323,0.00002676,0.00006025,0.0000223
 8,-0.00001139,-0.00008741,0.00001620,-0.00009330,0.00007923,-0.0017138
 9,0.00156956,-0.00140535,0.00002542,0.00001372,0.00000595,-0.00000186,
 -0.00000023,-0.00000514,0.00002684,-0.00001442,0.00000489,0.00000561,0
 .00000351,0.00001221,0.00001304,-0.00001338,0.00000313,0.00003015,-0.0
 0006268,-0.00003210,0.00003791,0.00001331,-0.00002596,0.00082806,0.000
 82524,-0.00012894,-0.00001467,0.00007122,-0.00017145,-0.00001499,-0.00
 002665,-0.00001998,0.09070780,-0.10195400,0.02550000,0.02773817,-0.012
 45446,0.00784213,-0.10243089,0.10126754,-0.00033757,-0.00020188,-0.000
 29917,-0.00002482,-0.00001258,0.00004696,-0.00008766,0.00006858,-0.000
 00159,-0.00003140,0.00027324,-0.00021425,0.00024778,-0.00324144,0.0017
 4714,0.00002580,0.00003832,-0.00001820,-0.00000221,0.00000109,-0.00001
 108,0.00002586,0.00003051,0.00000585,0.00003906,0.00002761,0.00007551,
 0.00012272,0.00000971,0.00004986,-0.00007448,0.00002168,0.00009995,0.0
 0009387,0.00013542,-0.00001988,-0.00104479,0.00005892,-0.00030039,-0.0
 0016289,0.00023292,-0.00012323,0.00000589,-0.00003317,-0.00006461,-0.0
 4955874,0.02534102,-0.06645591,-0.00412491,0.00109465,-0.00095052,0.04
 438879,-0.02614485,0.06717716,0.00004504,0.00002765,0.00003342,0.00000
 160,0.00000165,-0.00004192,-0.00001591,0.00001352,0.00011582,0.0001122
 0,0.00036956,0.00005934,0.00061260,0.00086639,0.00082383,0.00001930,0.
 00001317,-0.00004541,0.00001700,-0.00000871,-0.00000328,0.00000121,-0.
 00000297,0.00000051,0.00000218,-0.00000612,-0.00001509,-0.00000837,-0.
 00000750,-0.00000402,-0.00002574,0.00003131,0.00003246,0.00006338,0.00
 002014,-0.00002534,-0.00004472,-0.00022224,-0.00015915,0.00015332,-0.0
 0016816,-0.00002358,0.00001258,0.00003421,-0.00011322,-0.09471202,-0.0
 4677950,-0.09382906,-0.00185882,-0.00047791,-0.00306587,-0.00960463,-0
 .01242233,-0.02204580,0.09898303,-0.00007388,-0.00002123,-0.00007736,0
 .00000234,0.00001410,0.00002243,-0.00000252,0.00000592,-0.00002987,0.0
 0012479,0.00022311,0.00003970,0.00021435,0.00018869,0.00214109,0.00001
 979,0.00001278,-0.00000119,0.00000323,-0.00000592,-0.00000420,0.000019
 06,-0.00000340,0.00000386,0.00000734,0.00000536,0.00002516,0.00002340,
 -0.00000602,0.00001027,-0.00000739,0.00002475,0.00005843,0.00008300,0.
 00005813,-0.00001463,-0.00009497,-0.00000671,-0.00029896,-0.00033103,-
 0.00040778,0.00053151,0.00000504,-0.00000504,-0.00004288,-0.04380145,-
 0.09620582,-0.09244491,-0.01193987,-0.00986640,-0.02589788,0.00640146,
 0.00637810,0.01296901,0.04840419,0.09819508,-0.00018960,-0.00008689,-0
 .00012870,0.00000616,-0.00002797,0.00005197,0.00000997,0.00011921,-0.0
 0015459,0.00015967,0.00014278,0.00035709,-0.00104019,-0.00243892,-0.00
 008727,0.00000532,0.00000335,0.00001670,-0.00001193,0.00000857,0.00000
 564,0.00000789,0.00001584,0.00000091,0.00002239,0.00001502,0.00004093,
 0.00004777,0.00000516,0.00002225,-0.00020237,-0.00003841,0.00012226,0.
 00002090,0.00001419,0.00002538,-0.00010895,0.00029527,0.00016138,0.000
 24585,0.00128041,0.00012217,0.00003820,-0.00004132,0.00002239,-0.08614
 995,-0.08849139,-0.22980891,0.00265441,0.00256279,0.00656044,-0.003101
 40,-0.00293780,-0.00471631,0.08958154,0.09951181,0.25619901,-0.0010808
 2,-0.00061841,-0.00083771,0.00009127,-0.00000989,0.00021135,-0.0001034
 8,-0.00028619,-0.00036912,-0.00041845,-0.00101917,-0.00038429,-0.00667
 964,0.00056420,-0.01019642,-0.00004783,0.00002724,0.00018807,-0.000033
 97,0.00001796,0.00000092,0.00009618,0.00006913,0.00003439,0.00018776,0
 .00008816,0.00030618,0.00036566,0.00004092,0.00013422,-0.00110974,-0.0
 0101442,0.00021243,0.00005565,0.00033123,0.00022030,0.00314447,0.00262
 308,0.00208926,-0.00040447,0.00042745,0.00054235,0.00009497,-0.0000231
 8,0.00027989,0.00250202,0.01398372,0.02354393,0.00041334,0.00043575,0.
 00038103,0.00098515,0.00035951,0.00404280,-0.00195158,0.00010884,0.004
 64848,0.57077479,-0.00056714,-0.00044891,-0.00030176,-0.00002763,-0.00
 001431,0.00012968,0.00005323,-0.00000221,0.00009116,0.00008578,0.00033
 966,-0.00050747,-0.01465122,-0.03211472,-0.03148402,0.00013712,0.00012
 491,-0.00015873,0.00001802,-0.00000769,-0.00002514,0.00005886,0.000034
 43,0.00000819,0.00006653,0.00005891,0.00010816,0.00019583,0.00000298,0
 .00006298,-0.00022486,-0.00033299,-0.00001455,0.00027185,0.00020586,-0
 .00010925,-0.00159495,0.00182459,-0.00313533,-0.00260288,-0.00580760,0
 .00094038,-0.00008873,-0.00011089,-0.00029521,0.00453577,0.00216091,-0
 .00397188,-0.00071297,0.00076947,0.00248764,-0.00230716,0.00011707,0.0
 0007240,-0.00140056,0.00035404,0.00256951,-0.00098853,0.59327173,-0.00
 072755,-0.00036301,-0.00121541,0.00005112,0.00013474,0.00032361,-0.000
 07850,-0.00033356,-0.00041272,-0.00093222,0.00116269,0.00034973,-0.004
 99462,-0.00317434,0.00509605,0.00009195,0.00013282,-0.00006005,0.00002
 548,-0.00002161,-0.00005358,0.00018405,0.00000587,0.00002723,0.0000021
 8,0.00003703,0.00012385,0.00042063,0.00001134,0.00016698,0.00088880,0.
 00026421,0.00013417,0.00078613,0.00046823,-0.00030858,0.00152939,0.004
 34079,0.00056605,0.00046700,0.00376791,0.00085729,-0.00018350,-0.00014
 848,-0.00027317,-0.01098132,-0.01224804,-0.03888601,-0.00114833,-0.001
 34586,0.00051963,-0.00254883,0.00005763,0.00459857,0.00335416,0.000573
 94,-0.00284672,-0.05385996,-0.03824225,0.53846293,0.00064273,0.0001471
 7,0.00029347,0.00002998,-0.00001113,-0.00010663,0.00019746,-0.00012903
 ,0.00006709,-0.00012005,0.00000358,0.00022638,0.00103936,0.00282190,-0
 .00020595,-0.00009800,-0.00005943,0.00000701,0.00000457,0.00000593,0.0
 0002081,-0.00006160,-0.00002298,-0.00001856,-0.00005947,-0.00005435,-0
 .00012341,-0.00011674,0.00002558,-0.00002674,0.00016252,0.00009384,-0.
 00017954,-0.00012243,-0.00015577,0.00001116,-0.00028449,-0.00161150,0.
 00042638,0.00023978,-0.00030524,0.00017788,0.00008593,0.00008523,0.000
 08562,0.00183381,-0.00134518,0.00216583,-0.00000003,0.00016120,-0.0001
 3521,0.00068853,0.00022206,-0.00176286,0.00019493,-0.00016138,-0.00019
 250,-0.22805074,0.08627701,-0.05684207,0.24936987,-0.00008066,-0.00000
 857,-0.00006720,0.00004114,-0.00000084,0.00006774,0.00001273,-0.000162
 40,-0.00015037,0.00005284,-0.00029880,0.00027190,-0.00285851,0.0045308
 3,-0.00281623,-0.00005154,-0.00001035,0.00003190,-0.00001134,0.0000077
 1,-0.00000147,0.00001949,-0.00000059,0.00000411,0.00002706,0.00000541,
 0.00002686,0.00002609,-0.00000258,0.00000513,0.00006786,0.00002050,0.0
 0000421,-0.00004943,0.00001541,0.00006400,0.00150439,0.00027154,0.0011
 2533,0.00009827,0.00024762,0.00006974,-0.00000533,-0.00003388,0.000093
 06,-0.00170402,0.00075562,0.00087406,0.00025875,-0.00033082,-0.0002175
 0,0.00060947,-0.00037004,0.00099847,0.00002879,-0.00000528,0.00016061,
 0.08570322,-0.09461653,0.02941920,-0.09133733,0.09442801,0.00016180,-0
 .00007743,0.00016321,0.00003852,-0.00001905,-0.00003277,0.00011226,-0.
 00000239,-0.00008345,0.00029826,-0.00035857,-0.00006245,0.00096175,0.0
 0415242,-0.00056612,-0.00005028,-0.00005132,0.00008120,-0.00001920,0.0
 0001128,0.00001496,-0.00002839,0.00000178,-0.00000518,0.00003659,-0.00
 000437,0.00000754,-0.00003348,0.00001428,-0.00001012,-0.00011484,0.000
 05869,0.00009950,-0.00016278,-0.00006448,0.00014116,0.00057855,-0.0009
 8097,0.00089570,0.00022458,0.00001743,0.00010480,0.00005467,0.00004298
 ,0.00017825,-0.00444445,0.00070895,0.00284670,0.00021973,0.00010253,-0
 .00011204,0.00170540,-0.00040703,0.00044534,0.00060084,-0.00024290,0.0
 0012903,-0.05789550,0.03001545,-0.07024070,0.07553325,-0.02888183,0.08
 163533,-0.00011420,-0.00004101,-0.00013357,0.00008318,-0.00002756,0.00
 002583,0.00011108,-0.00008026,0.00001119,0.00030754,0.00000339,-0.0001
 0952,0.00032703,-0.00012419,-0.00236781,-0.00005192,0.00000130,-0.0000
 3621,0.00000056,0.00000322,0.00000072,-0.00001744,0.00004732,-0.000010
 20,0.00002593,0.00001114,0.00003769,0.00003973,0.00001846,0.00001143,0
 .00034585,0.00013808,-0.00004140,-0.00007073,-0.00008256,0.00001662,0.
 00014881,-0.00033555,0.00027032,0.00000581,-0.00086136,0.00010499,0.00
 000256,0.00000794,-0.00001510,0.00002468,0.00084474,0.00084765,0.00027
 127,0.00013660,0.00017151,0.00005718,0.00003465,-0.00020273,-0.0001804
 4,0.00007399,-0.00003356,-0.05522678,-0.03100599,0.00598672,0.00485247
 ,0.02723689,-0.00592483,0.05531472,0.00001317,0.00001616,0.00003519,0.
 00001639,-0.00003065,-0.00003522,0.00001123,0.00001658,0.00009410,0.00
 030053,-0.00004415,-0.00015971,0.00021730,0.00037976,-0.00387714,-0.00
 005121,-0.00002625,-0.00002007,-0.00000366,0.00000982,0.00000799,-0.00
 003533,0.00002720,-0.00001070,0.00000661,-0.00000263,-0.00000843,-0.00
 001732,0.00001411,-0.00000819,0.00004338,0.00009239,0.00001622,-0.0001
 1665,-0.00005904,0.00006059,0.00000712,0.00047089,-0.00003618,-0.00054
 966,-0.00103926,-0.00011751,0.00002555,0.00000905,0.00003639,-0.000375
 15,0.00027723,0.00155479,0.00040191,0.00018205,-0.00081637,0.00020622,
 -0.00016219,0.00002326,0.00002806,0.00048158,-0.00006540,-0.03350379,-
 0.30351743,0.05506762,-0.00210767,-0.01056161,0.00311606,0.04012161,0.
 33042549,-0.00000973,-0.00001947,-0.00003100,-0.00000409,-0.00000993,-
 0.00000795,0.00002531,0.00006885,0.00008448,0.00022199,0.00000128,-0.0
 0004945,-0.00032462,-0.00238785,-0.00538682,0.00000801,-0.00001228,0.0
 0002193,-0.00000445,0.00000074,0.00000059,-0.00000523,0.00000838,0.000
 00142,0.00000632,-0.00000078,0.00000631,0.00000200,0.00000385,-0.00000
 017,-0.00033322,0.00006089,0.00015956,-0.00008276,0.00005568,0.0000868
 5,0.00017941,-0.00013967,0.00001202,-0.00053919,-0.00177312,0.00038915
 ,0.00005105,0.00000912,0.00002869,-0.00060512,-0.00220197,0.00129866,0
 .00023182,0.00030147,-0.00073648,0.00011260,0.00030580,-0.00026042,-0.
 00019398,0.00008584,0.00038064,0.00847744,0.06314569,-0.06414433,0.002
 52384,0.00811275,-0.00162781,-0.00440591,-0.05594042,0.06988319,-0.000
 28872,-0.00009818,-0.00015695,0.00002735,0.00003426,0.00004262,0.00003
 306,-0.00009198,-0.00000815,-0.00053113,-0.00058718,-0.00098277,0.0005
 5014,-0.00059187,0.00067683,-0.00001912,0.00001802,0.00000261,0.000016
 43,0.00000251,0.00000515,0.00002623,0.00002393,0.00001360,0.00007958,0
 .00001302,0.00005023,0.00006503,0.00000002,0.00001654,-0.00126022,-0.0
 0138686,-0.00014682,0.00008131,0.00015634,0.00007737,-0.00038047,0.000
 03377,-0.00017122,-0.00005234,0.00018742,-0.00002036,0.00001228,0.0000
 1733,-0.00002395,0.00029584,-0.00119286,-0.00186148,-0.00014413,0.0000
 4140,-0.00005410,0.00016786,-0.00015462,-0.00039853,0.00046775,-0.0001
 1811,-0.00049661,-0.18499143,-0.01579906,0.13956180,-0.01705083,-0.003
 53050,0.01892403,-0.00231944,0.00051635,0.00135830,0.19513933,0.000315
 97,0.00020689,-0.00003414,-0.00005423,0.00004583,0.00000174,-0.0000452
 6,0.00010018,-0.00003717,-0.00048621,-0.00062570,-0.00070191,0.0011804
 9,0.00016727,-0.00038406,0.00005088,-0.00001299,0.00007691,-0.00000825
 ,-0.00001430,0.00000406,0.00001826,-0.00004697,0.00001052,-0.00010182,
 -0.00003740,-0.00007729,-0.00005529,-0.00002020,-0.00001396,-0.0016525
 4,-0.00088102,-0.00014241,0.00009492,0.00021172,0.00011276,0.00018287,
 -0.00017504,-0.00005641,0.00005464,0.00017802,0.00024027,0.00003207,0.
 00000396,0.00005731,-0.00153448,-0.00187135,-0.00202951,0.00011202,0.0
 0049973,-0.00009255,-0.00015468,0.00003538,0.00021281,0.00041557,0.000
 46514,-0.00078868,-0.01708134,-0.05222598,0.01775496,0.01006353,0.0011
 4705,-0.01002839,-0.02200964,-0.00033078,0.02253633,0.01981231,0.05269
 119,-0.00060222,-0.00028863,-0.00014559,0.00001276,0.00000218,0.000089
 98,-0.00005017,0.00022692,-0.00007295,0.00011017,-0.00037439,-0.000051
 01,0.00107498,0.00132089,-0.00014606,0.00008828,0.00001230,0.00010048,
 -0.00002021,0.00000554,-0.00001551,0.00004997,0.00003685,0.00002267,0.
 00015695,0.00006148,0.00018259,0.00010009,-0.00001774,0.00001664,-0.00
 077940,-0.00039063,0.00053188,-0.00007733,0.00018619,0.00019388,-0.000
 10477,-0.00030912,0.00020021,0.00000884,0.00003825,0.00006378,0.000018
 71,-0.00002061,0.00009316,-0.00324211,-0.00407008,-0.00323473,-0.00024
 526,0.00001277,0.00037134,0.00033921,-0.00016135,-0.00009216,0.0011873
 9,-0.00017984,-0.00138052,0.13131355,0.01402853,-0.18690265,-0.0073783
 9,-0.00081337,0.00885895,0.00391318,0.00027938,-0.00363177,-0.14515087
 ,-0.01229475,0.21205179,0.00412507,0.00258623,0.00352555,0.00030311,0.
 00008408,-0.00060641,0.00123642,-0.00102827,0.00003740,-0.00571065,-0.
 03345707,0.00836967,-0.07620793,-0.04808127,0.01521544,-0.00010184,-0.
 00037954,0.00025672,0.00001892,-0.00004750,0.00018162,-0.00026849,-0.0
 0033603,-0.00004440,-0.00038521,-0.00033671,-0.00083956,-0.00155614,-0
 .00013312,-0.00069250,0.00197845,0.00044980,-0.00112497,-0.00600888,-0
 .00142268,0.00221469,0.00580566,0.01811984,-0.00411953,-0.00101125,-0.
 00121925,-0.00050971,-0.00028745,0.00000916,0.00021908,-0.14018394,-0.
 01033913,0.06003217,-0.00732237,-0.00267600,0.00802732,-0.03133781,-0.
 00309621,0.03083896,0.00755531,0.00110371,-0.00576572,-0.09322761,-0.0
 2108597,-0.01608971,-0.01371548,-0.01583287,-0.03162453,-0.00394934,-0
 .00525848,-0.00678080,0.01042322,0.01105742,0.01837493,0.36202362,-0.0
 0193956,-0.00213154,-0.00267528,0.00026887,-0.00013254,-0.00018476,0.0
 0098346,0.00020508,0.00097409,-0.00983998,-0.01084515,0.00594295,-0.00
 084616,-0.19714189,0.02231543,0.00005379,0.00002171,0.00019781,0.00000
 945,0.00001394,-0.00005126,-0.00007058,0.00036431,-0.00000670,0.000135
 15,0.00019045,0.00056184,0.00103708,0.00030867,0.00048122,0.00046585,0
 .00041792,-0.00065357,-0.00101531,0.00007615,0.00016339,-0.00143355,-0
 .03173740,0.00870423,-0.00505620,-0.02294548,0.00437713,0.00032447,0.0
 0047494,-0.00025253,-0.02510770,-0.09336855,0.00939058,-0.02620757,-0.
 00245546,0.02704800,0.00874635,0.00471067,-0.01243993,0.01128760,0.000
 07080,-0.01197950,-0.05150393,-0.11177361,-0.05900568,-0.00186529,0.00
 500253,0.00347351,-0.01371907,-0.01626333,-0.03195489,0.00262714,0.000
 79802,0.00283415,0.10946791,0.47990442,0.00008008,-0.00069073,-0.00052
 446,0.00005556,0.00013583,0.00024663,-0.00056415,-0.00119480,-0.000784
 14,0.00497134,0.01929349,-0.00546780,0.00671574,0.01656066,-0.10159847
 ,-0.00026941,-0.00012682,0.00033209,-0.00010294,0.00007624,-0.00001058
 ,0.00008048,-0.00004137,-0.00000995,0.00016445,-0.00000508,0.00010159,
 0.00028355,0.00007862,0.00012160,-0.00124452,0.00024808,0.00026000,0.0
 0443602,0.00095181,-0.00067626,0.00462763,0.02437781,-0.00412753,-0.00
 578580,-0.02958272,0.00487341,-0.00000037,-0.00033714,0.00085916,0.100
 05607,-0.00543843,-0.16665287,0.00521841,0.00057546,-0.00754376,0.0091
 5244,-0.00234971,-0.00049494,0.02382004,0.00327486,-0.02514483,-0.0491
 0347,-0.03690832,-0.18515637,-0.01434307,-0.00819190,-0.02243990,0.001
 93336,0.00091033,0.00354754,-0.01051983,-0.01448385,-0.02605389,-0.080
 11667,0.03218671,0.54031045,-0.20299277,-0.04996813,-0.08006467,-0.019
 88567,-0.01201182,-0.01417187,-0.00069026,0.00117105,0.00137280,0.0005
 0159,0.00002511,-0.00109318,-0.00204073,-0.00465821,0.00068049,0.00085
 160,-0.00029532,-0.00017717,0.00066107,0.00148280,0.00133391,-0.000731
 65,-0.00511342,0.00022065,-0.00790088,-0.00422493,-0.01647854,-0.03832
 753,-0.01209015,-0.02039390,-0.00029259,-0.00020012,0.00075619,0.00050
 362,0.00042612,0.00038393,-0.00006036,0.00165600,-0.00079294,0.0000184
 7,0.00045081,0.00023462,0.00043399,0.00023351,-0.00076565,0.00089611,0
 .00218078,-0.00457772,-0.00012534,-0.00043469,0.00014465,-0.00209222,0
 .00010849,0.00122691,-0.00008686,0.00018757,0.00048156,0.00193628,0.00
 218356,0.00295410,-0.00132492,0.00018891,-0.00035532,0.00022484,-0.000
 13047,-0.00008890,-0.00010460,-0.00046869,0.00056252,-0.01546597,0.011
 49190,0.00366819,0.57329823,-0.02260961,-0.09258732,-0.03849378,-0.036
 69843,-0.00799388,-0.02300391,0.00069975,0.00427205,0.00096342,0.00001
 839,-0.00140399,0.00180106,-0.00053057,0.00192803,-0.00016319,-0.00035
 834,0.00021230,0.00008838,0.00097874,0.00246683,0.00014826,-0.00347904
 ,-0.00843195,0.00139497,-0.00224094,0.00352403,-0.00303973,0.01339291,
 0.01024212,0.01039320,0.00046948,-0.00244797,-0.00152638,0.00042185,-0
 .00115383,-0.00058796,0.00041741,-0.00038749,0.00036339,0.00014925,-0.
 00003780,-0.00022819,0.00048785,0.00004943,-0.00011661,0.00005998,-0.0
 0103467,0.00230354,0.00019448,0.00018933,-0.00012444,0.00102740,-0.000
 10468,-0.00057921,-0.00000274,-0.00006858,-0.00015514,-0.00087317,-0.0
 0086583,-0.00160639,0.00057783,0.00011898,0.00067751,0.00057050,0.0003
 7919,0.00008408,-0.00008721,-0.00040767,0.00013365,0.00811686,-0.00124
 121,-0.00258374,-0.10189759,0.22111495,-0.05044663,-0.04290339,-0.1249
 9301,-0.00300279,-0.00488672,0.00526191,-0.00079754,0.00057853,-0.0007
 4934,0.00043143,0.00017311,-0.00252720,0.00114404,0.00034059,0.0001971
 0,0.00013983,0.00012213,0.00016880,0.00006082,-0.00199719,0.00182116,0
 .00017851,0.00098953,0.00148809,-0.04116583,-0.01475045,-0.01971373,0.
 00422056,0.00376411,0.00738401,-0.00009795,0.00042190,0.00199456,-0.00
 034485,0.00082785,0.00076351,0.00006917,-0.00037726,0.00011420,-0.0001
 9551,-0.00003231,0.00015305,-0.00001702,0.00008857,0.00000756,-0.00045
 193,0.00003001,0.00066648,-0.00000239,0.00004107,-0.00005214,0.0002347
 7,-0.00002401,-0.00004766,-0.00003681,0.00001481,-0.00002868,-0.000373
 11,-0.00013200,-0.00137959,0.00006851,0.00024692,0.00086699,0.00027704
 ,0.00020036,0.00003353,-0.00001229,-0.00020412,0.00092344,0.00291701,-
 0.00196887,0.00188496,-0.02781219,0.16111345,0.23545843,-0.03856581,0.
 01238019,0.00718790,0.00069666,-0.00031109,0.00190043,0.00027239,-0.00
 160948,-0.00041087,0.00109109,-0.00112137,-0.00036243,0.00383481,0.005
 93958,-0.00083405,-0.00013629,0.00044541,-0.00003948,-0.00009975,0.000
 10749,-0.00034805,0.00084211,0.00125037,-0.00006399,0.00305605,0.00143
 844,0.00205430,-0.00037088,-0.00233272,-0.00252198,0.00035800,0.000294
 22,0.00099158,-0.00085006,0.00011126,0.00034951,0.00026088,-0.00231595
 ,0.00108198,-0.00016540,-0.00068554,-0.00016279,0.00021591,-0.00023952
 ,-0.00010925,-0.00265656,-0.00188524,0.00551356,0.00026585,0.00041402,
 -0.00026568,0.00263050,-0.00027349,-0.00119904,0.00024766,-0.00025148,
 -0.00063732,-0.00732100,-0.00082589,-0.00791690,0.00166283,-0.00041436
 ,0.00120339,-0.00021296,0.00023396,0.00017990,-0.00024300,0.00026148,0
 .00033921,0.00327057,-0.00829412,-0.00321312,-0.28720346,0.14119494,0.
 11501514,0.31911988,-0.01232908,0.00717262,0.00811370,-0.00286856,0.00
 077366,-0.00033753,-0.00136330,-0.00145277,-0.00018603,0.00011645,-0.0
 0238362,0.00110783,0.00196689,-0.00637031,0.00119985,0.00046929,0.0004
 3391,-0.00009199,0.00016552,-0.00007198,0.00001201,0.00033838,-0.00071
 644,-0.00007336,-0.00076144,-0.00045885,-0.00230902,-0.00265553,0.0000
 2759,-0.00092379,-0.00030228,-0.00082145,0.00093292,0.00020043,0.00072
 593,-0.00006006,-0.00059953,0.00076422,-0.00071611,-0.00006121,0.00027
 875,0.00022696,-0.00020149,-0.00049165,-0.00093138,0.00034745,0.001824
 65,-0.00425883,-0.00034733,-0.00032063,0.00020692,-0.00201744,0.000231
 58,0.00104343,-0.00004309,0.00012458,0.00034691,0.00214161,0.00257414,
 0.00329022,-0.00131859,-0.00014893,-0.00127412,-0.00096266,-0.00074419
 ,-0.00034040,0.00015460,0.00009902,-0.00025857,-0.00626491,-0.00252348
 ,0.00326471,0.16970692,-0.12633037,-0.10167662,-0.14351111,0.12780404,
 -0.02308325,0.01076618,0.00672949,0.00021206,-0.00042368,-0.00027402,0
 .00008629,0.00018663,0.00156805,-0.00040413,0.00087346,0.00119254,-0.0
 0158463,-0.00035955,-0.00010684,0.00011569,0.00000277,-0.00039670,0.00
 010629,0.00000495,0.00000762,-0.00025970,-0.00027003,-0.00011967,-0.00
 097629,0.00069728,0.00061220,-0.00528922,-0.00111910,-0.00138865,0.000
 17542,0.00053683,-0.00164893,0.00026474,-0.00057154,-0.00049726,-0.000
 03067,0.00067897,-0.00020266,0.00015904,-0.00002072,-0.00010487,0.0001
 8495,-0.00015099,-0.00073025,0.00235072,-0.00103153,-0.00065981,-0.000
 06174,-0.00004304,0.00011540,-0.00013045,0.00006854,-0.00017599,-0.000
 00679,-0.00002810,0.00007833,-0.00360698,0.00162613,0.00065379,-0.0002
 9229,-0.00043611,-0.00128814,-0.00032741,-0.00030693,-0.00005835,-0.00
 072514,0.00036154,-0.00197395,-0.00189607,0.00252192,-0.00585168,0.152
 75153,-0.10725622,-0.10969644,-0.11773196,0.09369234,0.11421676\\0.003
 37016,0.00178464,0.00208859,-0.00021653,0.00009823,0.00012098,-0.00026
 610,0.00006211,0.00023463,-0.00007696,0.00032425,0.00019193,-0.0004228
 2,0.00097684,-0.00000554,0.00005608,-0.00024129,-0.00008604,0.00018771
 ,0.00008971,-0.00019692,-0.00015350,-0.00046437,-0.00009568,-0.0002881
 9,-0.00003489,-0.00062697,0.00044061,-0.00005766,0.00005407,-0.0001648
 1,0.00021141,-0.00037906,0.00002912,-0.00020783,0.00010930,0.00034336,
 -0.00024112,0.00018006,0.00007804,-0.00020003,-0.00025450,0.00003800,0
 .00011750,-0.00008859,-0.00093980,-0.00011529,0.00116248,-0.00015176,-
 0.00002213,-0.00009939,0.00051546,-0.00015192,-0.00009596,-0.00004165,
 0.00009847,-0.00017399,-0.00066081,0.00006296,-0.00014037,0.00053281,-
 0.00036564,-0.00004361,-0.00061702,-0.00014407,0.00022147,-0.00019862,
 0.00065213,-0.00054628,0.00214933,-0.00125478,-0.00036152,-0.00096352,
 -0.00320289,-0.00120857,-0.00257860,0.00222567,0.00003948\\\@


 JUST WHEN YOU THINK YOU'VE GOT THE WORLD ON A STRING,
 YOU FIND OUT IT'S YOUR LEASH.
 Job cpu time:       0 days  0 hours 25 minutes 25.8 seconds.
 File lengths (MBytes):  RWF=    186 Int=      0 D2E=      0 Chk=     10 Scr=      1
 Normal termination of Gaussian 09 at Thu Jul 20 10:38:18 2023.
