# Supplementary material for: An organic proton cage that is ultra-resistant to hydroxide-promoted degradation
Source: Nat Commun. 2024 Apr 22;15:3395. doi: 10.1038/s41467-024-47809-0 (PMC11035699; doi:10.1038/s41467-024-47809-0)
Supplement: Supplementary file 3 — Source Data [file 41467_2024_47809_MOESM3_ESM.zip › Paper/dmp-addition-wb97xd.out]

 Entering Gaussian System, Link 0=g09
 Initial command:
 /opt/software/gaussian/g09.e01/l1.exe "/localscratch/clr426.7425968.0/Gau-189304.inp" -scrdir="/localscratch/clr426.7425968.0/"
 Entering Link 1 = /opt/software/gaussian/g09.e01/l1.exe PID=    189305.
  
 Copyright (c) 1988,1990,1992,1993,1995,1998,2003,2009,2015,
            Gaussian, Inc.  All Rights Reserved.
  
 This is part of the Gaussian(R) 09 program.  It is based on
 the Gaussian(R) 03 system (copyright 2003, Gaussian, Inc.),
 the Gaussian(R) 98 system (copyright 1998, Gaussian, Inc.),
 the Gaussian(R) 94 system (copyright 1995, Gaussian, Inc.),
 the Gaussian 92(TM) system (copyright 1992, Gaussian, Inc.),
 the Gaussian 90(TM) system (copyright 1990, Gaussian, Inc.),
 the Gaussian 88(TM) system (copyright 1988, Gaussian, Inc.),
 the Gaussian 86(TM) system (copyright 1986, Carnegie Mellon
 University), and the Gaussian 82(TM) system (copyright 1983,
 Carnegie Mellon University). Gaussian is a federally registered
 trademark of Gaussian, Inc.
  
 This software contains proprietary and confidential information,
 including trade secrets, belonging to Gaussian, Inc.
  
 This software is provided under written license and may be
 used, copied, transmitted, or stored only in accord with that
 written license.
  
 The following legend is applicable only to US Government
 contracts under FAR:
  
                    RESTRICTED RIGHTS LEGEND
  
 Use, reproduction and disclosure by the US Government is
 subject to restrictions as set forth in subparagraphs (a)
 and (c) of the Commercial Computer Software - Restricted
 Rights clause in FAR 52.227-19.
  
 Gaussian, Inc.
 340 Quinnipiac St., Bldg. 40, Wallingford CT 06492
  
  
 ---------------------------------------------------------------
 Warning -- This program may not be used in any manner that
 competes with the business of Gaussian, Inc. or will provide
 assistance to any competitor of Gaussian, Inc.  The licensee
 of this program is prohibited from giving any competitor of
 Gaussian, Inc. access to this program.  By using this program,
 the user acknowledges that Gaussian, Inc. is engaged in the
 business of creating and licensing software in the field of
 computational chemistry and represents and warrants to the
 licensee that it is not a competitor of Gaussian, Inc. and that
 it will not use this program in any manner prohibited above.
 ---------------------------------------------------------------
  

 Cite this work as:
 Gaussian 09, Revision E.01,
 M. J. Frisch, G. W. Trucks, H. B. Schlegel, G. E. Scuseria, 
 M. A. Robb, J. R. Cheeseman, G. Scalmani, V. Barone, B. Mennucci, 
 G. A. Petersson, H. Nakatsuji, M. Caricato, X. Li, H. P. Hratchian, 
 A. F. Izmaylov, J. Bloino, G. Zheng, J. L. Sonnenberg, M. Hada, 
 M. Ehara, K. Toyota, R. Fukuda, J. Hasegawa, M. Ishida, T. Nakajima, 
 Y. Honda, O. Kitao, H. Nakai, T. Vreven, J. A. Montgomery, Jr., 
 J. E. Peralta, F. Ogliaro, M. Bearpark, J. J. Heyd, E. Brothers, 
 K. N. Kudin, V. N. Staroverov, T. Keith, R. Kobayashi, J. Normand, 
 K. Raghavachari, A. Rendell, J. C. Burant, S. S. Iyengar, J. Tomasi, 
 M. Cossi, N. Rega, J. M. Millam, M. Klene, J. E. Knox, J. B. Cross, 
 V. Bakken, C. Adamo, J. Jaramillo, R. Gomperts, R. E. Stratmann, 
 O. Yazyev, A. J. Austin, R. Cammi, C. Pomelli, J. W. Ochterski, 
 R. L. Martin, K. Morokuma, V. G. Zakrzewski, G. A. Voth, 
 P. Salvador, J. J. Dannenberg, S. Dapprich, A. D. Daniels, 
 O. Farkas, J. B. Foresman, J. V. Ortiz, J. Cioslowski, 
 and D. J. Fox, Gaussian, Inc., Wallingford CT, 2013.
 
 ******************************************
 Gaussian 09:  EM64L-G09RevE.01 30-Nov-2015
                15-Jul-2023 
 ******************************************
 %chk=dmp-add-wb97xd.chk
 %mem=10GB
 ----------------------------
 # opt freq wb97xd/6-31g(d,p)
 ----------------------------
 1/14=-1,18=20,19=15,26=3,38=1/1,3;
 2/9=110,12=2,17=6,18=5,40=1/2;
 3/5=1,6=6,7=101,11=2,16=1,25=1,30=1,71=1,74=-58/1,2,3;
 4//1;
 5/5=2,38=5/2;
 6/7=2,8=2,9=2,10=2,28=1/1;
 7//1,2,3,16;
 1/14=-1,18=20,19=15,26=3/3(2);
 2/9=110/2;
 99//99;
 2/9=110/2;
 3/5=1,6=6,7=101,11=2,16=1,25=1,30=1,71=1,74=-58/1,2,3;
 4/5=5,16=3,69=1/1;
 5/5=2,38=5/2;
 7//1,2,3,16;
 1/14=-1,18=20,19=15,26=3/3(-5);
 2/9=110/2;
 6/7=2,8=2,9=2,10=2,19=2,28=1/1;
 99/9=1/99;
 -------------------
 Title Card Required
 -------------------
 Symbolic Z-matrix:
 Charge =  0 Multiplicity = 1
 C                    -0.12505   0.21754   1.14405 
 C                    -0.34558  -1.28411   1.25864 
 C                    -1.5523   -2.05436   1.7967 
 C                    -2.83623  -1.61029   1.09434 
 C                    -3.02078  -0.10163   1.17539 
 H                    -1.40292  -3.12763   1.66294 
 H                    -0.16294  -1.68463   0.25599 
 H                     0.50899  -1.5935    1.86643 
 H                    -0.14681   0.50359   0.11322 
 H                    -0.89874   0.7331    1.67367 
 H                    -2.848    -1.94774   0.05266 
 H                    -3.71247  -2.06232   1.56689 
 H                    -3.89797   0.24015   0.62134 
 H                    -3.12755   0.21305   2.21748 
 H                    -1.6464   -1.87909   2.87518 
 C                    -2.04174   2.12858   0.91172 
 H                    -1.18798   2.69002   0.53139 
 H                    -2.9544    2.45868   0.41486 
 H                    -2.13219   2.27725   1.98766 
 C                    -1.71132   0.49181  -0.84772 
 H                    -2.62832   0.84495  -1.31972 
 H                    -0.86251   1.07621  -1.20323 
 H                    -1.55814  -0.55704  -1.08742 
 N                    -1.83277   0.67313   0.63343 
 O                     1.14523   0.55704   1.70622 
 H                     1.84357   0.14521   1.1921 
 

 GradGradGradGradGradGradGradGradGradGradGradGradGradGradGradGradGradGrad
 Berny optimization.
 Initialization pass.
                           ----------------------------
                           !    Initial Parameters    !
                           ! (Angstroms and Degrees)  !
 --------------------------                            --------------------------
 ! Name  Definition              Value          Derivative Info.                !
 --------------------------------------------------------------------------------
 ! R1    R(1,2)                  1.5221         estimate D2E/DX2                !
 ! R2    R(1,9)                  1.07           estimate D2E/DX2                !
 ! R3    R(1,10)                 1.07           estimate D2E/DX2                !
 ! R4    R(1,25)                 1.43           estimate D2E/DX2                !
 ! R5    R(2,3)                  1.5294         estimate D2E/DX2                !
 ! R6    R(2,7)                  1.095          estimate D2E/DX2                !
 ! R7    R(2,8)                  1.0934         estimate D2E/DX2                !
 ! R8    R(3,4)                  1.5294         estimate D2E/DX2                !
 ! R9    R(3,6)                  1.0918         estimate D2E/DX2                !
 ! R10   R(3,15)                 1.0967         estimate D2E/DX2                !
 ! R11   R(4,5)                  1.5221         estimate D2E/DX2                !
 ! R12   R(4,11)                 1.095          estimate D2E/DX2                !
 ! R13   R(4,12)                 1.0934         estimate D2E/DX2                !
 ! R14   R(5,13)                 1.0924         estimate D2E/DX2                !
 ! R15   R(5,14)                 1.0938         estimate D2E/DX2                !
 ! R16   R(5,24)                 1.5183         estimate D2E/DX2                !
 ! R17   R(16,17)                1.0903         estimate D2E/DX2                !
 ! R18   R(16,18)                1.0903         estimate D2E/DX2                !
 ! R19   R(16,19)                1.0899         estimate D2E/DX2                !
 ! R20   R(16,24)                1.4965         estimate D2E/DX2                !
 ! R21   R(20,21)                1.0901         estimate D2E/DX2                !
 ! R22   R(20,22)                1.0901         estimate D2E/DX2                !
 ! R23   R(20,23)                1.0867         estimate D2E/DX2                !
 ! R24   R(20,24)                1.4971         estimate D2E/DX2                !
 ! R25   R(25,26)                0.96           estimate D2E/DX2                !
 ! A1    A(2,1,9)              109.4712         estimate D2E/DX2                !
 ! A2    A(2,1,10)             109.4712         estimate D2E/DX2                !
 ! A3    A(2,1,25)             109.4712         estimate D2E/DX2                !
 ! A4    A(9,1,10)             109.4712         estimate D2E/DX2                !
 ! A5    A(9,1,25)             109.4712         estimate D2E/DX2                !
 ! A6    A(10,1,25)            109.4712         estimate D2E/DX2                !
 ! A7    A(1,2,3)              129.62           estimate D2E/DX2                !
 ! A8    A(1,2,7)              105.5308         estimate D2E/DX2                !
 ! A9    A(1,2,8)              101.9923         estimate D2E/DX2                !
 ! A10   A(3,2,7)              105.6363         estimate D2E/DX2                !
 ! A11   A(3,2,8)              106.1779         estimate D2E/DX2                !
 ! A12   A(7,2,8)              105.9695         estimate D2E/DX2                !
 ! A13   A(2,3,4)              110.7684         estimate D2E/DX2                !
 ! A14   A(2,3,6)              110.122          estimate D2E/DX2                !
 ! A15   A(2,3,15)             109.4627         estimate D2E/DX2                !
 ! A16   A(4,3,6)              110.122          estimate D2E/DX2                !
 ! A17   A(4,3,15)             109.4627         estimate D2E/DX2                !
 ! A18   A(6,3,15)             106.8169         estimate D2E/DX2                !
 ! A19   A(3,4,5)              111.416          estimate D2E/DX2                !
 ! A20   A(3,4,11)             110.8806         estimate D2E/DX2                !
 ! A21   A(3,4,12)             110.7488         estimate D2E/DX2                !
 ! A22   A(5,4,11)             110.7813         estimate D2E/DX2                !
 ! A23   A(5,4,12)             106.8337         estimate D2E/DX2                !
 ! A24   A(11,4,12)            105.9695         estimate D2E/DX2                !
 ! A25   A(4,5,13)             112.3636         estimate D2E/DX2                !
 ! A26   A(4,5,14)             110.3489         estimate D2E/DX2                !
 ! A27   A(4,5,24)             113.0724         estimate D2E/DX2                !
 ! A28   A(13,5,14)            108.3512         estimate D2E/DX2                !
 ! A29   A(13,5,24)            106.7152         estimate D2E/DX2                !
 ! A30   A(14,5,24)            105.6432         estimate D2E/DX2                !
 ! A31   A(17,16,18)           109.9138         estimate D2E/DX2                !
 ! A32   A(17,16,19)           109.8217         estimate D2E/DX2                !
 ! A33   A(17,16,24)           109.0626         estimate D2E/DX2                !
 ! A34   A(18,16,19)           109.8217         estimate D2E/DX2                !
 ! A35   A(18,16,24)           109.0626         estimate D2E/DX2                !
 ! A36   A(19,16,24)           109.1368         estimate D2E/DX2                !
 ! A37   A(21,20,22)           109.8834         estimate D2E/DX2                !
 ! A38   A(21,20,23)           109.6156         estimate D2E/DX2                !
 ! A39   A(21,20,24)           108.7159         estimate D2E/DX2                !
 ! A40   A(22,20,23)           109.6156         estimate D2E/DX2                !
 ! A41   A(22,20,24)           108.7159         estimate D2E/DX2                !
 ! A42   A(23,20,24)           110.2762         estimate D2E/DX2                !
 ! A43   A(5,24,16)            108.7016         estimate D2E/DX2                !
 ! A44   A(5,24,20)            110.7816         estimate D2E/DX2                !
 ! A45   A(16,24,20)           108.246          estimate D2E/DX2                !
 ! A46   A(1,25,26)            109.5            estimate D2E/DX2                !
 ! D1    D(9,1,2,3)           -109.7131         estimate D2E/DX2                !
 ! D2    D(9,1,2,7)             16.6736         estimate D2E/DX2                !
 ! D3    D(9,1,2,8)            127.2193         estimate D2E/DX2                !
 ! D4    D(10,1,2,3)            10.2869         estimate D2E/DX2                !
 ! D5    D(10,1,2,7)           136.6736         estimate D2E/DX2                !
 ! D6    D(10,1,2,8)          -112.7807         estimate D2E/DX2                !
 ! D7    D(25,1,2,3)           130.2869         estimate D2E/DX2                !
 ! D8    D(25,1,2,7)          -103.3264         estimate D2E/DX2                !
 ! D9    D(25,1,2,8)             7.2193         estimate D2E/DX2                !
 ! D10   D(2,1,25,26)           64.0585         estimate D2E/DX2                !
 ! D11   D(9,1,25,26)          -55.9415         estimate D2E/DX2                !
 ! D12   D(10,1,25,26)        -175.9415         estimate D2E/DX2                !
 ! D13   D(1,2,3,4)             53.7858         estimate D2E/DX2                !
 ! D14   D(1,2,3,6)            175.8446         estimate D2E/DX2                !
 ! D15   D(1,2,3,15)           -67.0087         estimate D2E/DX2                !
 ! D16   D(7,2,3,4)            -72.5608         estimate D2E/DX2                !
 ! D17   D(7,2,3,6)             49.498          estimate D2E/DX2                !
 ! D18   D(7,2,3,15)           166.6446         estimate D2E/DX2                !
 ! D19   D(8,2,3,4)            175.1874         estimate D2E/DX2                !
 ! D20   D(8,2,3,6)            -62.7538         estimate D2E/DX2                !
 ! D21   D(8,2,3,15)            54.3929         estimate D2E/DX2                !
 ! D22   D(2,3,4,5)            -53.7858         estimate D2E/DX2                !
 ! D23   D(2,3,4,11)            70.0991         estimate D2E/DX2                !
 ! D24   D(2,3,4,12)          -172.552          estimate D2E/DX2                !
 ! D25   D(6,3,4,5)           -175.8446         estimate D2E/DX2                !
 ! D26   D(6,3,4,11)           -51.9597         estimate D2E/DX2                !
 ! D27   D(6,3,4,12)            65.3892         estimate D2E/DX2                !
 ! D28   D(15,3,4,5)            67.0087         estimate D2E/DX2                !
 ! D29   D(15,3,4,11)         -169.1063         estimate D2E/DX2                !
 ! D30   D(15,3,4,12)          -51.7575         estimate D2E/DX2                !
 ! D31   D(3,4,5,13)           176.1598         estimate D2E/DX2                !
 ! D32   D(3,4,5,14)           -62.7961         estimate D2E/DX2                !
 ! D33   D(3,4,5,24)            55.2759         estimate D2E/DX2                !
 ! D34   D(11,4,5,13)           52.2186         estimate D2E/DX2                !
 ! D35   D(11,4,5,14)          173.2627         estimate D2E/DX2                !
 ! D36   D(11,4,5,24)          -68.6653         estimate D2E/DX2                !
 ! D37   D(12,4,5,13)          -62.759          estimate D2E/DX2                !
 ! D38   D(12,4,5,14)           58.2851         estimate D2E/DX2                !
 ! D39   D(12,4,5,24)          176.3571         estimate D2E/DX2                !
 ! D40   D(4,5,24,16)         -173.1396         estimate D2E/DX2                !
 ! D41   D(4,5,24,20)           68.0433         estimate D2E/DX2                !
 ! D42   D(13,5,24,16)          62.8234         estimate D2E/DX2                !
 ! D43   D(13,5,24,20)         -55.9937         estimate D2E/DX2                !
 ! D44   D(14,5,24,16)         -52.3567         estimate D2E/DX2                !
 ! D45   D(14,5,24,20)        -171.1739         estimate D2E/DX2                !
 ! D46   D(17,16,24,5)         179.5789         estimate D2E/DX2                !
 ! D47   D(17,16,24,20)        -60.0225         estimate D2E/DX2                !
 ! D48   D(18,16,24,5)         -60.3761         estimate D2E/DX2                !
 ! D49   D(18,16,24,20)         60.0225         estimate D2E/DX2                !
 ! D50   D(19,16,24,5)          59.6014         estimate D2E/DX2                !
 ! D51   D(19,16,24,20)        180.0            estimate D2E/DX2                !
 ! D52   D(21,20,24,5)          59.2929         estimate D2E/DX2                !
 ! D53   D(21,20,24,16)        -59.7994         estimate D2E/DX2                !
 ! D54   D(22,20,24,5)         178.8917         estimate D2E/DX2                !
 ! D55   D(22,20,24,16)         59.7994         estimate D2E/DX2                !
 ! D56   D(23,20,24,5)         -60.9077         estimate D2E/DX2                !
 ! D57   D(23,20,24,16)        180.0            estimate D2E/DX2                !
 --------------------------------------------------------------------------------
 Trust Radius=3.00D-01 FncErr=1.00D-07 GrdErr=1.00D-06
 Number of steps in this run=    138 maximum allowed number of steps=    156.
 GradGradGradGradGradGradGradGradGradGradGradGradGradGradGradGradGradGrad

                          Input orientation:                          
 ---------------------------------------------------------------------
 Center     Atomic      Atomic             Coordinates (Angstroms)
 Number     Number       Type             X           Y           Z
 ---------------------------------------------------------------------
      1          6           0       -0.125048    0.217542    1.144050
      2          6           0       -0.345583   -1.284106    1.258642
      3          6           0       -1.552304   -2.054362    1.796702
      4          6           0       -2.836230   -1.610295    1.094337
      5          6           0       -3.020784   -0.101625    1.175394
      6          1           0       -1.402920   -3.127627    1.662942
      7          1           0       -0.162936   -1.684632    0.255991
      8          1           0        0.508988   -1.593497    1.866430
      9          1           0       -0.146811    0.503594    0.113225
     10          1           0       -0.898740    0.733102    1.673672
     11          1           0       -2.848004   -1.947740    0.052664
     12          1           0       -3.712467   -2.062316    1.566889
     13          1           0       -3.897965    0.240154    0.621336
     14          1           0       -3.127550    0.213052    2.217478
     15          1           0       -1.646404   -1.879095    2.875184
     16          6           0       -2.041744    2.128582    0.911717
     17          1           0       -1.187978    2.690017    0.531391
     18          1           0       -2.954403    2.458676    0.414862
     19          1           0       -2.132192    2.277249    1.987656
     20          6           0       -1.711315    0.491808   -0.847716
     21          1           0       -2.628315    0.844947   -1.319717
     22          1           0       -0.862510    1.076206   -1.203229
     23          1           0       -1.558139   -0.557041   -1.087424
     24          7           0       -1.832772    0.673135    0.633433
     25          8           0        1.145229    0.557038    1.706223
     26          1           0        1.843570    0.145212    1.192103
 ---------------------------------------------------------------------
                    Distance matrix (angstroms):
                    1          2          3          4          5
     1  C    0.000000
     2  C    1.522076   0.000000
     3  C    2.761261   1.529372   0.000000
     4  C    3.270163   2.517284   1.529372   0.000000
     5  C    2.913440   2.926071   2.521038   1.522076   0.000000
     6  H    3.618336   2.163328   1.091836   2.163328   3.465815
     7  H    2.099607   1.095030   2.107329   2.802651   3.393892
     8  H    2.050292   1.093352   2.113334   3.433204   3.893905
     9  H    1.070000   2.132454   3.369368   3.558663   3.123173
    10  H    1.070000   2.132454   2.865700   3.095320   2.334121
    11  H    3.646102   2.856029   2.175287   1.095029   2.167606
    12  H    4.271548   3.469371   2.172368   1.093352   2.115656
    13  H    3.809021   3.917774   3.485458   2.185217   1.092356
    14  H    3.188617   3.301543   2.792779   2.161228   1.093782
    15  H    3.115644   2.158554   1.096675   2.158554   2.817375
    16  C    2.716574   3.826716   4.303460   3.826716   2.449871
    17  H    2.760127   4.127006   4.923705   4.639647   3.401056
    18  H    3.682342   4.639647   4.923705   4.127006   2.671696
    19  H    2.997113   4.050516   4.374424   4.050516   2.666159
    20  C    2.560975   3.075034   3.674399   3.075034   2.481903
    21  H    3.567931   4.048663   4.390428   3.449507   2.697334
    22  H    2.605931   3.449507   4.390428   4.048663   3.421006
    23  H    2.762826   2.739150   3.249644   2.739150   2.732596
    24  N    1.839733   2.536417   2.978438   2.536417   1.518336
    25  O    1.430000   2.410946   3.755566   4.574249   4.251033
    26  H    1.970533   2.615295   4.090920   4.999189   4.870641
                    6          7          8          9         10
     6  H    0.000000
     7  H    2.366285   0.000000
     8  H    2.459746   1.747369   0.000000
     9  H    4.143090   2.192937   2.810976   0.000000
    10  H    3.893525   2.897700   2.726154   1.747303   0.000000
    11  H    2.464426   2.705579   3.832052   3.648170   3.689744
    12  H    2.545216   3.802666   4.257957   4.627195   3.967723
    13  H    4.318813   4.217668   4.932927   3.794566   3.216483
    14  H    3.800262   4.029587   4.075691   3.660204   2.352397
    15  H    1.757170   3.016399   2.396845   3.943907   2.970893
    16  C    5.347912   4.301220   4.612112   2.620867   1.958162
    17  H    5.930564   4.501567   4.796927   2.457506   2.284290
    18  H    5.930564   4.998452   5.524692   3.434516   2.964449
    19  H    5.463511   4.751119   4.687558   3.255930   2.001095
    20  C    4.415746   2.890075   4.079807   1.836088   2.660056
    21  H    5.116561   3.867780   5.093153   2.885777   3.458948
    22  H    5.116561   3.200149   4.293149   1.604108   2.897515
    23  H    3.767827   2.241164   3.751334   2.135029   3.118162
    24  N    3.961117   2.913740   3.484500   1.772519   1.399325
    25  O    4.480144   2.973138   2.248392   2.051796   2.051796
    26  H    4.633882   2.872403   2.293237   2.292168   2.845661
                   11         12         13         14         15
    11  H    0.000000
    12  H    1.747369   0.000000
    13  H    2.492526   2.495966   0.000000
    14  H    3.071414   2.437764   1.772553   0.000000
    15  H    3.068415   2.452310   3.826300   2.646403   0.000000
    16  C    4.243162   4.558968   2.663839   2.559930   4.480287
    17  H    4.949106   5.479960   3.654305   3.569339   5.155609
    18  H    4.422557   4.726647   2.419666   2.884828   5.155609
    19  H    4.701819   4.637470   3.022340   2.303142   4.277720
    20  C    2.837981   4.044560   2.646296   3.388043   4.414224
    21  H    3.119422   4.237930   2.396972   3.627709   5.097230
    22  H    3.829322   5.064201   3.638957   4.192455   5.097230
    23  H    2.213052   3.735286   3.005024   3.738779   4.178263
    24  N    2.870012   3.447793   2.110128   2.096979   3.402066
    25  O    4.995406   5.520656   5.168288   4.316983   3.885155
    26  H    5.262094   5.990258   5.770617   5.076222   4.371556
                   16         17         18         19         20
    16  C    0.000000
    17  H    1.090309   0.000000
    18  H    1.090309   1.785316   0.000000
    19  H    1.089921   1.783991   1.783991   0.000000
    20  C    2.425658   2.647252   2.647252   3.377021   0.000000
    21  H    2.640281   2.984201   2.391490   3.638179   1.090129
    22  H    2.640281   2.391490   2.984201   3.638179   1.090129
    23  H    3.382752   3.647049   3.647049   4.221238   1.086741
    24  N    1.496475   2.119902   2.119902   2.120555   1.497142
    25  O    3.641124   3.372489   4.700087   3.712118   3.832323
    26  H    4.371274   4.012837   5.383007   4.580958   4.113174
                   21         22         23         24         25
    21  H    0.000000
    22  H    1.784690   0.000000
    23  H    1.778990   1.778990   0.000000
    24  N    2.115941   2.115941   2.133097   0.000000
    25  O    4.845497   3.572879   4.043987   3.167467   0.000000
    26  H    5.176546   3.731921   4.154640   3.755837   0.960000
                   26
    26  H    0.000000
 Stoichiometry    C7H17NO
 Framework group  C1[X(C7H17NO)]
 Deg. of freedom    72
 Full point group                 C1      NOp   1
 Largest Abelian subgroup         C1      NOp   1
 Largest concise Abelian subgroup C1      NOp   1
                         Standard orientation:                         
 ---------------------------------------------------------------------
 Center     Atomic      Atomic             Coordinates (Angstroms)
 Number     Number       Type             X           Y           Z
 ---------------------------------------------------------------------
      1          6           0       -1.213455   -0.404426    0.006132
      2          6           0       -0.257330   -1.553998    0.290777
      3          6           0        1.151515   -1.806904   -0.247899
      4          6           0        2.051167   -0.594445   -0.003873
      5          6           0        1.430918    0.678956   -0.561056
      6          1           0        1.580235   -2.693640    0.223273
      7          1           0       -0.168743   -1.598499    1.381310
      8          1           0       -0.854528   -2.423051    0.001777
      9          1           0       -1.301385    0.210419    0.877415
     10          1           0       -0.836096    0.180449   -0.806531
     11          1           0        2.275486   -0.483135    1.062139
     12          1           0        3.015835   -0.721267   -0.502622
     13          1           0        2.028744    1.565193   -0.336488
     14          1           0        1.319869    0.604488   -1.646635
     15          1           0        1.099820   -2.012917   -1.323809
     16          6           0       -0.543760    2.115973   -0.754704
     17          1           0       -1.549008    2.308060   -0.378738
     18          1           0        0.088231    2.988597   -0.587710
     19          1           0       -0.584815    1.887726   -1.819667
     20          6           0        0.083094    1.280094    1.434400
     21          1           0        0.705990    2.164312    1.570565
     22          1           0       -0.930676    1.484014    1.779464
     23          1           0        0.500172    0.449718    1.997897
     24          7           0        0.035946    0.945647   -0.024145
     25          8           0       -2.498549   -0.927759   -0.339637
     26          1           0       -2.865247   -1.399420    0.411808
 ---------------------------------------------------------------------
 Rotational constants (GHZ):      1.7337450      1.6027600      1.0464699
 Standard basis: 6-31G(d,p) (6D, 7F)
 There are   220 symmetry adapted cartesian basis functions of A   symmetry.
 There are   220 symmetry adapted basis functions of A   symmetry.
   220 basis functions,   371 primitive gaussians,   220 cartesian basis functions
    37 alpha electrons       37 beta electrons
       nuclear repulsion energy       538.4052320834 Hartrees.
 NAtoms=   26 NActive=   26 NUniq=   26 SFac= 1.00D+00 NAtFMM=   60 NAOKFM=F Big=F
 Integral buffers will be    131072 words long.
 Raffenetti 2 integral format.
 Two-electron integral symmetry is turned on.
 Nuclear repulsion after empirical dispersion term =      538.3834006826 Hartrees.
 One-electron integrals computed using PRISM.
 NBasis=   220 RedAO= T EigKep=  2.81D-03  NBF=   220
 NBsUse=   220 1.00D-06 EigRej= -1.00D+00 NBFU=   220
 ExpMin= 1.61D-01 ExpMax= 5.48D+03 ExpMxC= 8.25D+02 IAcc=1 IRadAn=         1 AccDes= 0.00D+00
 Harris functional with IExCor= 4639 and IRadAn=       1 diagonalized for initial guess.
 HarFok:  IExCor= 4639 AccDes= 0.00D+00 IRadAn=         1 IDoV= 1 UseB2=F ITyADJ=14
 ICtDFT=  3500011 ScaDFX=  1.000000  1.000000  1.000000  1.000000
 FoFCou: FMM=F IPFlag=           0 FMFlag=      100000 FMFlg1=           0
         NFxFlg=           0 DoJE=T BraDBF=F KetDBF=T FulRan=T
         wScrn=  0.000000 ICntrl=     500 IOpCl=  0 I1Cent=   200000004 NGrid=           0
         NMat0=    1 NMatS0=      1 NMatT0=    0 NMatD0=    1 NMtDS0=    0 NMtDT0=    0
 Petite list used in FoFCou.
 Keep R1 ints in memory in canonical form, NReq=596563979.
 Requested convergence on RMS density matrix=1.00D-08 within 128 cycles.
 Requested convergence on MAX density matrix=1.00D-06.
 Requested convergence on             energy=1.00D-06.
 No special actions if energy rises.
 Integral accuracy reduced to 1.0D-05 until final iterations.
 Initial convergence to 1.0D-05 achieved.  Increase integral accuracy.
 SCF Done:  E(RwB97XD) =  -406.644041876     A.U. after   17 cycles
            NFock= 17  Conv=0.59D-08     -V/T= 2.0068

 **********************************************************************

            Population analysis using the SCF density.

 **********************************************************************

 Orbital symmetries:
       Occupied  (A) (A) (A) (A) (A) (A) (A) (A) (A) (A) (A) (A)
                 (A) (A) (A) (A) (A) (A) (A) (A) (A) (A) (A) (A)
                 (A) (A) (A) (A) (A) (A) (A) (A) (A) (A) (A) (A)
                 (A)
       Virtual   (A) (A) (A) (A) (A) (A) (A) (A) (A) (A) (A) (A)
                 (A) (A) (A) (A) (A) (A) (A) (A) (A) (A) (A) (A)
                 (A) (A) (A) (A) (A) (A) (A) (A) (A) (A) (A) (A)
                 (A) (A) (A) (A) (A) (A) (A) (A) (A) (A) (A) (A)
                 (A) (A) (A) (A) (A) (A) (A) (A) (A) (A) (A) (A)
                 (A) (A) (A) (A) (A) (A) (A) (A) (A) (A) (A) (A)
                 (A) (A) (A) (A) (A) (A) (A) (A) (A) (A) (A) (A)
                 (A) (A) (A) (A) (A) (A) (A) (A) (A) (A) (A) (A)
                 (A) (A) (A) (A) (A) (A) (A) (A) (A) (A) (A) (A)
                 (A) (A) (A) (A) (A) (A) (A) (A) (A) (A) (A) (A)
                 (A) (A) (A) (A) (A) (A) (A) (A) (A) (A) (A) (A)
                 (A) (A) (A) (A) (A) (A) (A) (A) (A) (A) (A) (A)
                 (A) (A) (A) (A) (A) (A) (A) (A) (A) (A) (A) (A)
                 (A) (A) (A) (A) (A) (A) (A) (A) (A) (A) (A) (A)
                 (A) (A) (A) (A) (A) (A) (A) (A) (A) (A) (A) (A)
                 (A) (A) (A)
 The electronic state is 1-A.
 Alpha  occ. eigenvalues --  -19.20006 -14.44780 -10.32640 -10.32331 -10.32245
 Alpha  occ. eigenvalues --  -10.29555 -10.28812 -10.28109 -10.26542  -1.06371
 Alpha  occ. eigenvalues --   -1.03838  -0.89526  -0.84185  -0.81750  -0.78019
 Alpha  occ. eigenvalues --   -0.72607  -0.70555  -0.64198  -0.58512  -0.58137
 Alpha  occ. eigenvalues --   -0.56179  -0.54660  -0.53001  -0.51521  -0.50002
 Alpha  occ. eigenvalues --   -0.48499  -0.47296  -0.46575  -0.45798  -0.44457
 Alpha  occ. eigenvalues --   -0.43472  -0.41650  -0.39810  -0.38074  -0.34680
 Alpha  occ. eigenvalues --   -0.30242  -0.22440
 Alpha virt. eigenvalues --    0.14058   0.17619   0.19025   0.20078   0.20836
 Alpha virt. eigenvalues --    0.21301   0.22151   0.23400   0.23608   0.23708
 Alpha virt. eigenvalues --    0.24907   0.25459   0.26738   0.27889   0.28348
 Alpha virt. eigenvalues --    0.28642   0.29594   0.30268   0.33025   0.33471
 Alpha virt. eigenvalues --    0.35199   0.36313   0.39854   0.42625   0.44534
 Alpha virt. eigenvalues --    0.57061   0.57786   0.58801   0.61954   0.63072
 Alpha virt. eigenvalues --    0.64020   0.66730   0.70527   0.71283   0.71438
 Alpha virt. eigenvalues --    0.74967   0.76056   0.78852   0.79255   0.81874
 Alpha virt. eigenvalues --    0.84398   0.86010   0.86978   0.89733   0.90500
 Alpha virt. eigenvalues --    0.92089   0.93602   0.94261   0.94473   0.96333
 Alpha virt. eigenvalues --    0.97323   0.98076   0.98737   0.99385   1.00639
 Alpha virt. eigenvalues --    1.02035   1.02620   1.04525   1.05162   1.05507
 Alpha virt. eigenvalues --    1.06084   1.06601   1.08184   1.11194   1.12265
 Alpha virt. eigenvalues --    1.17704   1.20482   1.22354   1.26034   1.28793
 Alpha virt. eigenvalues --    1.37292   1.38732   1.40076   1.43414   1.46334
 Alpha virt. eigenvalues --    1.50930   1.55826   1.59062   1.63423   1.64727
 Alpha virt. eigenvalues --    1.69846   1.71507   1.75263   1.76472   1.81594
 Alpha virt. eigenvalues --    1.82659   1.85093   1.87087   1.90588   1.91902
 Alpha virt. eigenvalues --    1.94194   1.95686   1.96151   1.97292   2.00248
 Alpha virt. eigenvalues --    2.00480   2.03211   2.03767   2.05562   2.08678
 Alpha virt. eigenvalues --    2.09726   2.12365   2.15376   2.16602   2.16749
 Alpha virt. eigenvalues --    2.19005   2.20312   2.21120   2.21602   2.22334
 Alpha virt. eigenvalues --    2.24187   2.26418   2.27359   2.31708   2.35268
 Alpha virt. eigenvalues --    2.35457   2.36769   2.39631   2.43128   2.45924
 Alpha virt. eigenvalues --    2.46162   2.49047   2.49936   2.52406   2.53348
 Alpha virt. eigenvalues --    2.55681   2.56548   2.59627   2.61339   2.63868
 Alpha virt. eigenvalues --    2.67528   2.69546   2.69956   2.73884   2.74930
 Alpha virt. eigenvalues --    2.77333   2.78069   2.80351   2.80702   2.83716
 Alpha virt. eigenvalues --    2.85949   2.88771   2.90776   2.92608   2.95119
 Alpha virt. eigenvalues --    2.95578   2.97648   2.99056   2.99671   3.00567
 Alpha virt. eigenvalues --    3.03093   3.04177   3.06910   3.09879   3.14193
 Alpha virt. eigenvalues --    3.17346   3.29560   3.33724   3.34442   3.37854
 Alpha virt. eigenvalues --    3.42021   3.42664   3.46377   3.49340   3.52468
 Alpha virt. eigenvalues --    3.54733   3.56137   3.57220   3.59190   3.61381
 Alpha virt. eigenvalues --    3.62085   3.63022   3.67841   3.75080   4.23786
 Alpha virt. eigenvalues --    4.34940   4.49918   4.57052   4.63029   4.69031
 Alpha virt. eigenvalues --    4.79243   4.84189   4.93550
          Condensed to atoms (all electrons):
               1          2          3          4          5          6
     1  C    4.828968   0.347812  -0.021024  -0.006429   0.013591   0.002957
     2  C    0.347812   5.148550   0.332351  -0.052516  -0.018451  -0.025878
     3  C   -0.021024   0.332351   4.961353   0.352373  -0.046857   0.390778
     4  C   -0.006429  -0.052516   0.352373   4.991311   0.365682  -0.034487
     5  C    0.013591  -0.018451  -0.046857   0.365682   4.902366   0.004878
     6  H    0.002957  -0.025878   0.390778  -0.034487   0.004878   0.595011
     7  H   -0.042301   0.355476  -0.045935  -0.005108   0.000422  -0.007164
     8  H   -0.048555   0.377729  -0.025112   0.005215   0.000277  -0.004118
     9  H    0.479300  -0.069163   0.004330   0.000525   0.013109  -0.000160
    10  H    0.551535  -0.057304  -0.005446   0.000669   0.013311   0.000026
    11  H   -0.000188  -0.003862  -0.038114   0.391827  -0.037706  -0.005062
    12  H    0.000032   0.004834  -0.030458   0.387986  -0.034483  -0.001999
    13  H   -0.000960   0.000458   0.004705  -0.038182   0.381106  -0.000157
    14  H    0.002405  -0.000930  -0.005014  -0.033846   0.398067  -0.000018
    15  H   -0.000766  -0.044439   0.392576  -0.039597  -0.004689  -0.034354
    16  C   -0.019035   0.003475  -0.000117   0.004470  -0.048775   0.000007
    17  H    0.005641   0.000058  -0.000004  -0.000177   0.005288  -0.000000
    18  H    0.000820  -0.000177   0.000009  -0.000026  -0.006160  -0.000000
    19  H    0.001608   0.000012  -0.000046   0.000099  -0.002507   0.000000
    20  C   -0.033482  -0.003428  -0.000945  -0.003088  -0.032417   0.000005
    21  H    0.001856   0.000122   0.000099  -0.000215  -0.007925  -0.000005
    22  H   -0.013288  -0.000147  -0.000002  -0.000055   0.005209   0.000002
    23  H   -0.002148   0.000355  -0.000919   0.001784  -0.003109   0.000005
    24  N   -0.405419   0.011752  -0.001741  -0.047873   0.190783  -0.000079
    25  O    0.170020  -0.049040   0.002784  -0.000045  -0.000462  -0.000069
    26  H   -0.025548  -0.004789  -0.000024  -0.000002   0.000057   0.000008
               7          8          9         10         11         12
     1  C   -0.042301  -0.048555   0.479300   0.551535  -0.000188   0.000032
     2  C    0.355476   0.377729  -0.069163  -0.057304  -0.003862   0.004834
     3  C   -0.045935  -0.025112   0.004330  -0.005446  -0.038114  -0.030458
     4  C   -0.005108   0.005215   0.000525   0.000669   0.391827   0.387986
     5  C    0.000422   0.000277   0.013109   0.013311  -0.037706  -0.034483
     6  H   -0.007164  -0.004118  -0.000160   0.000026  -0.005062  -0.001999
     7  H    0.689703  -0.029332  -0.010027   0.010700   0.003571  -0.000079
     8  H   -0.029332   0.591366   0.006282  -0.002219  -0.000029  -0.000146
     9  H   -0.010027   0.006282   0.833331  -0.013076  -0.000030  -0.000007
    10  H    0.010700  -0.002219  -0.013076   0.795198   0.000290  -0.000141
    11  H    0.003571  -0.000029  -0.000030   0.000290   0.604223  -0.032203
    12  H   -0.000079  -0.000146  -0.000007  -0.000141  -0.032203   0.591115
    13  H   -0.000125   0.000008  -0.000990  -0.003351  -0.004635  -0.000534
    14  H    0.000184  -0.000054   0.000162   0.008777   0.004988  -0.004606
    15  H    0.006857  -0.005617  -0.000085   0.003496   0.005259  -0.004937
    16  C   -0.000129  -0.000071   0.002589  -0.026321  -0.000072  -0.000117
    17  H    0.000007  -0.000002   0.005827   0.003478   0.000004   0.000002
    18  H    0.000004   0.000003  -0.001020  -0.000755  -0.000008   0.000001
    19  H    0.000009  -0.000008   0.000703   0.013249   0.000003  -0.000009
    20  C    0.000047   0.000056  -0.027933   0.017934   0.000769  -0.000040
    21  H   -0.000275   0.000009   0.000412  -0.002719   0.000118   0.000013
    22  H    0.001093  -0.000052   0.004218   0.004948  -0.000011  -0.000001
    23  H    0.004303  -0.000132  -0.002400   0.002006   0.001915  -0.000066
    24  N   -0.010999   0.002435  -0.186842  -0.360088  -0.004510   0.003909
    25  O    0.001021   0.007300  -0.069039  -0.069281  -0.000001   0.000001
    26  H    0.002761  -0.000972   0.003380   0.012218   0.000000  -0.000000
              13         14         15         16         17         18
     1  C   -0.000960   0.002405  -0.000766  -0.019035   0.005641   0.000820
     2  C    0.000458  -0.000930  -0.044439   0.003475   0.000058  -0.000177
     3  C    0.004705  -0.005014   0.392576  -0.000117  -0.000004   0.000009
     4  C   -0.038182  -0.033846  -0.039597   0.004470  -0.000177  -0.000026
     5  C    0.381106   0.398067  -0.004689  -0.048775   0.005288  -0.006160
     6  H   -0.000157  -0.000018  -0.034354   0.000007  -0.000000  -0.000000
     7  H   -0.000125   0.000184   0.006857  -0.000129   0.000007   0.000004
     8  H    0.000008  -0.000054  -0.005617  -0.000071  -0.000002   0.000003
     9  H   -0.000990   0.000162  -0.000085   0.002589   0.005827  -0.001020
    10  H   -0.003351   0.008777   0.003496  -0.026321   0.003478  -0.000755
    11  H   -0.004635   0.004988   0.005259  -0.000072   0.000004  -0.000008
    12  H   -0.000534  -0.004606  -0.004937  -0.000117   0.000002   0.000001
    13  H    0.639622  -0.040055  -0.000113  -0.004639  -0.000408   0.007396
    14  H   -0.040055   0.590382   0.004365  -0.004465   0.000252  -0.001293
    15  H   -0.000113   0.004365   0.607132  -0.000101   0.000001   0.000000
    16  C   -0.004639  -0.004465  -0.000101   4.913228   0.389595   0.393374
    17  H   -0.000408   0.000252   0.000001   0.389595   0.539396  -0.032684
    18  H    0.007396  -0.001293   0.000000   0.393374  -0.032684   0.582832
    19  H   -0.001467   0.005826   0.000013   0.389573  -0.020844  -0.032242
    20  C   -0.011857   0.005831   0.000068  -0.053283  -0.003043  -0.006014
    21  H    0.009179  -0.000341  -0.000002  -0.005647  -0.001221   0.006215
    22  H   -0.000316  -0.000138   0.000004  -0.002471   0.004393  -0.000878
    23  H   -0.001052   0.000101   0.000024   0.004825   0.000093  -0.000117
    24  N   -0.037720  -0.052100  -0.001438   0.276835  -0.043958  -0.033749
    25  O    0.000009  -0.000064   0.000174   0.000197  -0.000375   0.000020
    26  H   -0.000002   0.000008   0.000027  -0.000041   0.000095  -0.000002
              19         20         21         22         23         24
     1  C    0.001608  -0.033482   0.001856  -0.013288  -0.002148  -0.405419
     2  C    0.000012  -0.003428   0.000122  -0.000147   0.000355   0.011752
     3  C   -0.000046  -0.000945   0.000099  -0.000002  -0.000919  -0.001741
     4  C    0.000099  -0.003088  -0.000215  -0.000055   0.001784  -0.047873
     5  C   -0.002507  -0.032417  -0.007925   0.005209  -0.003109   0.190783
     6  H    0.000000   0.000005  -0.000005   0.000002   0.000005  -0.000079
     7  H    0.000009   0.000047  -0.000275   0.001093   0.004303  -0.010999
     8  H   -0.000008   0.000056   0.000009  -0.000052  -0.000132   0.002435
     9  H    0.000703  -0.027933   0.000412   0.004218  -0.002400  -0.186842
    10  H    0.013249   0.017934  -0.002719   0.004948   0.002006  -0.360088
    11  H    0.000003   0.000769   0.000118  -0.000011   0.001915  -0.004510
    12  H   -0.000009  -0.000040   0.000013  -0.000001  -0.000066   0.003909
    13  H   -0.001467  -0.011857   0.009179  -0.000316  -0.001052  -0.037720
    14  H    0.005826   0.005831  -0.000341  -0.000138   0.000101  -0.052100
    15  H    0.000013   0.000068  -0.000002   0.000004   0.000024  -0.001438
    16  C    0.389573  -0.053283  -0.005647  -0.002471   0.004825   0.276835
    17  H   -0.020844  -0.003043  -0.001221   0.004393   0.000093  -0.043958
    18  H   -0.032242  -0.006014   0.006215  -0.000878  -0.000117  -0.033749
    19  H    0.541815   0.005556  -0.000311   0.000147  -0.000177  -0.046128
    20  C    0.005556   4.942764   0.376810   0.400883   0.400393   0.241780
    21  H   -0.000311   0.376810   0.620205  -0.035763  -0.033739  -0.036645
    22  H    0.000147   0.400883  -0.035763   0.554496  -0.024848  -0.048824
    23  H   -0.000177   0.400393  -0.033739  -0.024848   0.549592  -0.040402
    24  N   -0.046128   0.241780  -0.036645  -0.048824  -0.040402   8.129417
    25  O   -0.000266  -0.000560   0.000002  -0.000218  -0.000040   0.025563
    26  H    0.000026  -0.000019  -0.000015   0.000362   0.000074  -0.003744
              25         26
     1  C    0.170020  -0.025548
     2  C   -0.049040  -0.004789
     3  C    0.002784  -0.000024
     4  C   -0.000045  -0.000002
     5  C   -0.000462   0.000057
     6  H   -0.000069   0.000008
     7  H    0.001021   0.002761
     8  H    0.007300  -0.000972
     9  H   -0.069039   0.003380
    10  H   -0.069281   0.012218
    11  H   -0.000001   0.000000
    12  H    0.000001  -0.000000
    13  H    0.000009  -0.000002
    14  H   -0.000064   0.000008
    15  H    0.000174   0.000027
    16  C    0.000197  -0.000041
    17  H   -0.000375   0.000095
    18  H    0.000020  -0.000002
    19  H   -0.000266   0.000026
    20  C   -0.000560  -0.000019
    21  H    0.000002  -0.000015
    22  H   -0.000218   0.000362
    23  H   -0.000040   0.000074
    24  N    0.025563  -0.003744
    25  O    8.341178   0.257872
    26  H    0.257872   0.491653
 Mulliken charges:
               1
     1  C    0.212598
     2  C   -0.252860
     3  C   -0.219599
     4  C   -0.240295
     5  C   -0.050602
     6  H    0.119873
     7  H    0.075317
     8  H    0.125739
     9  H    0.026604
    10  H    0.102866
    11  H    0.113462
    12  H    0.121933
    13  H    0.104082
    14  H    0.121574
    15  H    0.116142
    16  C   -0.212884
    17  H    0.148584
    18  H    0.124452
    19  H    0.145366
    20  C   -0.216789
    21  H    0.109781
    22  H    0.151258
    23  H    0.143680
    24  N   -0.520214
    25  O   -0.616681
    26  H    0.266615
 Sum of Mulliken charges =  -0.00000
 Mulliken charges with hydrogens summed into heavy atoms:
               1
     1  C    0.342068
     2  C   -0.051804
     3  C    0.016416
     4  C   -0.004901
     5  C    0.175053
    16  C    0.205517
    20  C    0.187930
    24  N   -0.520214
    25  O   -0.350066
 Electronic spatial extent (au):  <R**2>=           1303.5630
 Charge=             -0.0000 electrons
 Dipole moment (field-independent basis, Debye):
    X=              2.6543    Y=              1.7912    Z=              1.5556  Tot=              3.5600
 Quadrupole moment (field-independent basis, Debye-Ang):
   XX=            -63.3372   YY=            -55.3704   ZZ=            -56.9303
   XY=             -1.7315   XZ=             -5.0550   YZ=             -2.1628
 Traceless Quadrupole moment (field-independent basis, Debye-Ang):
   XX=             -4.7912   YY=              3.1755   ZZ=              1.6157
   XY=             -1.7315   XZ=             -5.0550   YZ=             -2.1628
 Octapole moment (field-independent basis, Debye-Ang**2):
  XXX=              3.8250  YYY=              2.3758  ZZZ=             -1.4868  XYY=             -6.3434
  XXY=             -0.2212  XXZ=             12.8073  XZZ=             -1.8793  YZZ=              2.0251
  YYZ=              0.4867  XYZ=              5.2785
 Hexadecapole moment (field-independent basis, Debye-Ang**3):
 XXXX=           -743.1791 YYYY=           -712.7693 ZZZZ=           -252.3071 XXXY=             12.0373
 XXXZ=            -37.5075 YYYX=             11.3243 YYYZ=             -3.4717 ZZZX=             -0.4621
 ZZZY=             -2.2604 XXYY=           -227.5058 XXZZ=           -164.1124 YYZZ=           -165.1858
 XXYZ=            -13.9892 YYXZ=             -4.0133 ZZXY=             -0.6543
 N-N= 5.383834006826D+02 E-N=-2.022443723315D+03  KE= 4.038827443670D+02
 Calling FoFJK, ICntrl=      2127 FMM=F ISym2X=0 I1Cent= 0 IOpClX= 0 NMat=1 NMatS=1 NMatT=0.
 ***** Axes restored to original set *****
 -------------------------------------------------------------------
 Center     Atomic                   Forces (Hartrees/Bohr)
 Number     Number              X              Y              Z
 -------------------------------------------------------------------
      1        6           0.078997923   -0.010159481    0.073792914
      2        6           0.025452002   -0.029324339   -0.005792464
      3        6          -0.009170966    0.022320168    0.000870915
      4        6          -0.003536881    0.000861854    0.004045185
      5        6           0.015237634    0.018543376   -0.017182631
      6        1           0.002725009   -0.000466442   -0.000947466
      7        1           0.003477204   -0.007181753   -0.003573446
      8        1           0.000866477   -0.004251143   -0.001271419
      9        1           0.041693544    0.007195715    0.003754137
     10        1           0.075320819    0.001695724    0.062413572
     11        1           0.001303104    0.000412095   -0.000902132
     12        1          -0.001484364   -0.001967469    0.000049438
     13        1          -0.010628124   -0.003309530    0.002684300
     14        1          -0.000105022   -0.001164794    0.002506674
     15        1          -0.001842578    0.000703899    0.000540326
     16        6          -0.004148381   -0.023291872   -0.011243224
     17        1           0.002989726    0.000314327    0.000769964
     18        1          -0.002648886    0.005607045    0.000119651
     19        1           0.001465802    0.001141314    0.002497773
     20        6          -0.033174075    0.010606199    0.014089910
     21        1          -0.002654445    0.000253872   -0.011182929
     22        1          -0.002789023    0.002063956   -0.004234043
     23        1           0.000775298   -0.002140028   -0.000139482
     24        7          -0.209993501    0.014561710   -0.114297408
     25        8           0.026248808   -0.001332410    0.005558377
     26        1           0.005622895   -0.001691992   -0.002926489
 -------------------------------------------------------------------
 Cartesian Forces:  Max     0.209993501 RMS     0.033379737

 GradGradGradGradGradGradGradGradGradGradGradGradGradGradGradGradGradGrad
 Berny optimization.
 FormGI is forming the generalized inverse of G from B-inverse, IUseBI=4.
 Internal  Forces:  Max     0.930061592 RMS     0.148632075
 Search for a local minimum.
 Step number   1 out of a maximum of  138
 All quantities printed in internal units (Hartrees-Bohrs-Radians)
 Mixed Optimization -- RFO/linear search
 Second derivative matrix not updated -- first step.
 ITU=  0
     Eigenvalues ---    0.00230   0.00377   0.00377   0.00407   0.00416
     Eigenvalues ---    0.00474   0.00474   0.01295   0.02235   0.02882
     Eigenvalues ---    0.03640   0.03715   0.04033   0.04600   0.04887
     Eigenvalues ---    0.04889   0.05214   0.05271   0.05962   0.07296
     Eigenvalues ---    0.07416   0.07421   0.07469   0.08033   0.08202
     Eigenvalues ---    0.09491   0.11142   0.11243   0.11977   0.12098
     Eigenvalues ---    0.12814   0.13711   0.13962   0.15753   0.16000
     Eigenvalues ---    0.16000   0.16000   0.16000   0.16000   0.16000
     Eigenvalues ---    0.16000   0.16276   0.21850   0.21871   0.22001
     Eigenvalues ---    0.22072   0.22216   0.29482   0.29482   0.30168
     Eigenvalues ---    0.30168   0.30527   0.32679   0.32750   0.34052
     Eigenvalues ---    0.34238   0.34238   0.34379   0.34428   0.34428
     Eigenvalues ---    0.34542   0.34601   0.34777   0.34777   0.34798
     Eigenvalues ---    0.34798   0.34822   0.35192   0.37230   0.37230
     Eigenvalues ---    0.40989   0.55473
 RFO step:  Lambda=-1.58571184D+00 EMin= 2.30000000D-03
 Linear search not attempted -- first point.
 Maximum step size (   0.300) exceeded in Quadratic search.
    -- Step size scaled by   0.343
 Iteration  1 RMS(Cart)=  0.31453344 RMS(Int)=  0.01173045
 Iteration  2 RMS(Cart)=  0.09525001 RMS(Int)=  0.00108945
 Iteration  3 RMS(Cart)=  0.00229713 RMS(Int)=  0.00060852
 Iteration  4 RMS(Cart)=  0.00000241 RMS(Int)=  0.00060852
 Iteration  5 RMS(Cart)=  0.00000000 RMS(Int)=  0.00060852
 Variable       Old X    -DE/DX   Delta X   Delta X   Delta X     New X
                                 (Linear)    (Quad)   (Total)
    R1        2.87631   0.01812   0.00000   0.00329   0.00329   2.87960
    R2        2.02201  -0.00254   0.00000  -0.00045  -0.00045   2.02156
    R3        2.02201  -0.02274   0.00000  -0.00399  -0.00399   2.01802
    R4        2.70231   0.02864   0.00000   0.00492   0.00492   2.70723
    R5        2.89009   0.13427   0.00000   0.02450   0.02450   2.91459
    R6        2.06931   0.00648   0.00000   0.00115   0.00115   2.07046
    R7        2.06614   0.00118   0.00000   0.00021   0.00021   2.06635
    R8        2.89009   0.27673   0.00000   0.05049   0.05049   2.94059
    R9        2.06327   0.00096   0.00000   0.00017   0.00017   2.06344
   R10        2.07242   0.00079   0.00000   0.00014   0.00014   2.07256
   R11        2.87631   0.04552   0.00000   0.00828   0.00828   2.88458
   R12        2.06931   0.00073   0.00000   0.00013   0.00013   2.06944
   R13        2.06614   0.00202   0.00000   0.00036   0.00036   2.06649
   R14        2.06425   0.00613   0.00000   0.00109   0.00109   2.06534
   R15        2.06695   0.00206   0.00000   0.00037   0.00037   2.06731
   R16        2.86924  -0.14707   0.00000  -0.02669  -0.02669   2.84255
   R17        2.06038   0.00221   0.00000   0.00039   0.00039   2.06078
   R18        2.06038   0.00387   0.00000   0.00069   0.00069   2.06107
   R19        2.05965   0.00251   0.00000   0.00045   0.00045   2.06010
   R20        2.82793  -0.01692   0.00000  -0.00303  -0.00303   2.82489
   R21        2.06005   0.00716   0.00000   0.00127   0.00127   2.06132
   R22        2.06005   0.00032   0.00000   0.00006   0.00006   2.06010
   R23        2.05364   0.00220   0.00000   0.00039   0.00039   2.05403
   R24        2.82919  -0.00294   0.00000  -0.00053  -0.00053   2.82866
   R25        1.81414   0.00637   0.00000   0.00102   0.00102   1.81516
    A1        1.91063   0.03091   0.00000   0.00619   0.00615   1.91679
    A2        1.91063   0.03145   0.00000   0.00626   0.00622   1.91686
    A3        1.91063  -0.04198   0.00000  -0.00817  -0.00816   1.90247
    A4        1.91063   0.02016   0.00000   0.00443   0.00437   1.91500
    A5        1.91063  -0.01649   0.00000  -0.00358  -0.00356   1.90707
    A6        1.91063  -0.02405   0.00000  -0.00513  -0.00512   1.90551
    A7        2.26230   0.36218   0.00000   0.06887   0.06893   2.33123
    A8        1.84186  -0.04253   0.00000  -0.00691  -0.00720   1.83466
    A9        1.78010  -0.17885   0.00000  -0.03490  -0.03451   1.74559
   A10        1.84370  -0.13057   0.00000  -0.02451  -0.02505   1.81865
   A11        1.85315  -0.08580   0.00000  -0.01657  -0.01603   1.83713
   A12        1.84952   0.03965   0.00000   0.00697   0.00655   1.85606
   A13        1.93327   0.93006   0.00000   0.17743   0.17866   2.11193
   A14        1.92199  -0.26521   0.00000  -0.05031  -0.04857   1.87342
   A15        1.91049  -0.29092   0.00000  -0.05483  -0.05612   1.85436
   A16        1.92199  -0.37293   0.00000  -0.07197  -0.07108   1.85091
   A17        1.91049  -0.18217   0.00000  -0.03294  -0.03317   1.87732
   A18        1.86431   0.14690   0.00000   0.02606   0.02271   1.88702
   A19        1.94458   0.78922   0.00000   0.15060   0.15150   2.09608
   A20        1.93523  -0.15108   0.00000  -0.02714  -0.02731   1.90792
   A21        1.93293  -0.31006   0.00000  -0.06029  -0.05953   1.87340
   A22        1.93350  -0.27682   0.00000  -0.05221  -0.05337   1.88013
   A23        1.86460  -0.21907   0.00000  -0.04148  -0.03999   1.82461
   A24        1.84952   0.12357   0.00000   0.02192   0.01945   1.86896
   A25        1.96111  -0.05485   0.00000  -0.01091  -0.01067   1.95044
   A26        1.92595  -0.05053   0.00000  -0.00912  -0.00952   1.91643
   A27        1.97349   0.20313   0.00000   0.03871   0.03869   2.01217
   A28        1.89109   0.02514   0.00000   0.00436   0.00431   1.89540
   A29        1.86253  -0.15505   0.00000  -0.03075  -0.03055   1.83198
   A30        1.84382   0.03050   0.00000   0.00745   0.00727   1.85109
   A31        1.91836  -0.00126   0.00000  -0.00024  -0.00024   1.91812
   A32        1.91675  -0.00147   0.00000  -0.00031  -0.00032   1.91644
   A33        1.90350  -0.00283   0.00000  -0.00056  -0.00056   1.90294
   A34        1.91675  -0.00210   0.00000  -0.00040  -0.00040   1.91635
   A35        1.90350   0.00832   0.00000   0.00165   0.00165   1.90515
   A36        1.90480  -0.00058   0.00000  -0.00012  -0.00012   1.90468
   A37        1.91783  -0.00764   0.00000  -0.00150  -0.00150   1.91633
   A38        1.91315  -0.00436   0.00000  -0.00085  -0.00085   1.91230
   A39        1.89745   0.01262   0.00000   0.00248   0.00248   1.89993
   A40        1.91315  -0.00093   0.00000  -0.00019  -0.00019   1.91297
   A41        1.89745   0.00367   0.00000   0.00072   0.00072   1.89817
   A42        1.92468  -0.00327   0.00000  -0.00064  -0.00064   1.92404
   A43        1.89720   0.01258   0.00000   0.00238   0.00238   1.89958
   A44        1.93350  -0.02871   0.00000  -0.00574  -0.00574   1.92777
   A45        1.88925  -0.00119   0.00000  -0.00032  -0.00032   1.88893
   A46        1.91114   0.00255   0.00000   0.00050   0.00050   1.91164
    D1       -1.91485  -0.05805   0.00000  -0.01230  -0.01261  -1.92746
    D2        0.29101   0.02504   0.00000   0.00545   0.00552   0.29653
    D3        2.22040  -0.01317   0.00000  -0.00237  -0.00219   2.21820
    D4        0.17954   0.00483   0.00000   0.00075   0.00048   0.18002
    D5        2.38540   0.08792   0.00000   0.01850   0.01861   2.40401
    D6       -1.96839   0.04971   0.00000   0.01067   0.01090  -1.95750
    D7        2.27394  -0.03108   0.00000  -0.00671  -0.00699   2.26694
    D8       -1.80339   0.05201   0.00000   0.01105   0.01113  -1.79225
    D9        0.12600   0.01381   0.00000   0.00322   0.00342   0.12942
   D10        1.11803   0.00168   0.00000   0.00036   0.00036   1.11839
   D11       -0.97636  -0.00038   0.00000  -0.00002  -0.00004  -0.97640
   D12       -3.07076  -0.00024   0.00000  -0.00011  -0.00009  -3.07085
   D13        0.93874   0.20235   0.00000   0.04288   0.04245   0.98119
   D14        3.06907   0.17519   0.00000   0.03685   0.03627   3.10533
   D15       -1.16952   0.02604   0.00000   0.00656   0.00732  -1.16221
   D16       -1.26643   0.08554   0.00000   0.01839   0.01819  -1.24824
   D17        0.86390   0.05837   0.00000   0.01235   0.01200   0.87590
   D18        2.90850  -0.09078   0.00000  -0.01793  -0.01695   2.89155
   D19        3.05760   0.13302   0.00000   0.02802   0.02762   3.08522
   D20       -1.09526   0.10585   0.00000   0.02199   0.02144  -1.07382
   D21        0.94934  -0.04330   0.00000  -0.00830  -0.00751   0.94182
   D22       -0.93874  -0.03543   0.00000  -0.00796  -0.00979  -0.94853
   D23        1.22346   0.06661   0.00000   0.01354   0.01263   1.23610
   D24       -3.01160  -0.06847   0.00000  -0.01394  -0.01407  -3.02567
   D25       -3.06907  -0.07128   0.00000  -0.01459  -0.01440  -3.08347
   D26       -0.90687   0.03077   0.00000   0.00691   0.00802  -0.89884
   D27        1.14126  -0.10432   0.00000  -0.02057  -0.01868   1.12258
   D28        1.16952   0.07640   0.00000   0.01538   0.01440   1.18392
   D29       -2.95146   0.17845   0.00000   0.03688   0.03682  -2.91464
   D30       -0.90334   0.04336   0.00000   0.00941   0.01012  -0.89322
   D31        3.07457   0.13322   0.00000   0.02811   0.02776   3.10233
   D32       -1.09600   0.09246   0.00000   0.01984   0.01954  -1.07645
   D33        0.96475   0.22819   0.00000   0.04812   0.04780   1.01254
   D34        0.91139  -0.03906   0.00000  -0.00740  -0.00671   0.90468
   D35        3.02400  -0.07982   0.00000  -0.01567  -0.01493   3.00908
   D36       -1.19843   0.05590   0.00000   0.01261   0.01333  -1.18511
   D37       -1.09535   0.07840   0.00000   0.01648   0.01605  -1.07930
   D38        1.01727   0.03765   0.00000   0.00821   0.00784   1.02511
   D39        3.07801   0.17337   0.00000   0.03649   0.03609   3.11410
   D40       -3.02186  -0.03715   0.00000  -0.00802  -0.00828  -3.03013
   D41        1.18758  -0.02640   0.00000  -0.00569  -0.00594   1.18164
   D42        1.09648   0.01141   0.00000   0.00267   0.00276   1.09924
   D43       -0.97727   0.02217   0.00000   0.00500   0.00510  -0.97218
   D44       -0.91380   0.03856   0.00000   0.00811   0.00827  -0.90553
   D45       -2.98755   0.04932   0.00000   0.01044   0.01060  -2.97695
   D46        3.13424   0.01211   0.00000   0.00247   0.00247   3.13671
   D47       -1.04759  -0.01588   0.00000  -0.00325  -0.00325  -1.05084
   D48       -1.05376   0.01386   0.00000   0.00283   0.00283  -1.05093
   D49        1.04759  -0.01413   0.00000  -0.00289  -0.00289   1.04470
   D50        1.04024   0.01594   0.00000   0.00326   0.00326   1.04350
   D51        3.14159  -0.01204   0.00000  -0.00246  -0.00246   3.13914
   D52        1.03486  -0.00246   0.00000  -0.00062  -0.00061   1.03424
   D53       -1.04370  -0.00018   0.00000   0.00005   0.00004  -1.04365
   D54        3.12225  -0.00218   0.00000  -0.00056  -0.00056   3.12169
   D55        1.04370   0.00010   0.00000   0.00010   0.00010   1.04380
   D56       -1.06304  -0.00301   0.00000  -0.00073  -0.00073  -1.06377
   D57        3.14159  -0.00073   0.00000  -0.00007  -0.00007   3.14152
         Item               Value     Threshold  Converged?
 Maximum Force            0.930062     0.000450     NO 
 RMS     Force            0.148632     0.000300     NO 
 Maximum Displacement     1.405459     0.001800     NO 
 RMS     Displacement     0.404950     0.001200     NO 
 Predicted change in Energy=-5.333607D-01
 GradGradGradGradGradGradGradGradGradGradGradGradGradGradGradGradGradGrad

                          Input orientation:                          
 ---------------------------------------------------------------------
 Center     Atomic      Atomic             Coordinates (Angstroms)
 Number     Number       Type             X           Y           Z
 ---------------------------------------------------------------------
      1          6           0        0.463253    0.010338    1.362069
      2          6           0       -0.100279   -1.405442    1.366631
      3          6           0       -1.466130   -2.004672    1.759285
      4          6           0       -2.782319   -1.499192    1.100833
      5          6           0       -3.128013   -0.012580    1.124130
      6          1           0       -1.420761   -3.077068    1.558760
      7          1           0        0.080704   -1.788296    0.356139
      8          1           0        0.627732   -1.897797    2.017206
      9          1           0        0.596925    0.344358    0.354618
     10          1           0       -0.204678    0.667711    1.874046
     11          1           0       -2.817478   -1.833346    0.058554
     12          1           0       -3.613676   -1.982617    1.621390
     13          1           0       -4.059030    0.195171    0.590698
     14          1           0       -3.235389    0.326803    2.158572
     15          1           0       -1.562864   -1.864066    2.842674
     16          6           0       -2.510279    2.314089    0.731159
     17          1           0       -1.769857    2.974550    0.278619
     18          1           0       -3.488287    2.489279    0.281297
     19          1           0       -2.559889    2.495616    1.804950
     20          6           0       -2.049306    0.666539   -0.985855
     21          1           0       -3.034221    0.862134   -1.411924
     22          1           0       -1.317964    1.350238   -1.417296
     23          1           0       -1.758520   -0.359282   -1.197012
     24          7           0       -2.107711    0.894380    0.492412
     25          8           0        1.729505    0.010575    2.032119
     26          1           0        2.353201   -0.529443    1.540162
 ---------------------------------------------------------------------
                    Distance matrix (angstroms):
                    1          2          3          4          5
     1  C    0.000000
     2  C    1.523819   0.000000
     3  C    2.817900   1.542336   0.000000
     4  C    3.588964   2.696808   1.556092   0.000000
     5  C    3.599213   3.341563   2.670900   1.526455   0.000000
     6  H    3.622191   2.138906   1.091926   2.133829   3.534784
     7  H    2.096026   1.095640   2.099603   2.972382   3.746845
     8  H    2.024163   1.093463   2.112392   3.553459   4.296190
     9  H    1.069764   2.138239   3.427423   3.921072   3.820303
    10  H    1.067891   2.136898   2.957374   3.455078   3.093713
    11  H    3.982653   3.045872   2.178986   1.095098   2.132387
    12  H    4.545379   3.569593   2.152082   1.093542   2.089062
    13  H    4.591320   4.340016   3.595558   2.181994   1.092933
    14  H    3.796646   3.668346   2.953893   2.158320   1.093975
    15  H    3.132208   2.127955   1.096750   2.157363   2.971714
    16  C    3.814081   4.477370   4.560591   3.840804   2.439141
    17  H    3.866161   4.812026   5.203582   4.659988   3.388572
    18  H    4.788307   5.274978   5.144819   4.132546   2.664481
    19  H    3.938545   4.632500   4.631521   4.062481   2.660324
    20  C    3.500901   3.691342   3.874437   3.095475   2.465126
    21  H    4.544549   4.633604   4.553466   3.457350   2.684305
    22  H    3.562714   4.102045   4.622557   4.074869   3.404760
    23  H    3.409075   3.227457   3.395952   2.761820   2.717243
    24  N    2.854416   3.175409   3.228172   2.560168   1.504214
    25  O    1.432606   2.407506   3.787840   4.848014   4.941706
    26  H    1.973571   2.610949   4.100195   5.244710   5.521226
                    6          7          8          9         10
     6  H    0.000000
     7  H    2.315519   0.000000
     8  H    2.407733   1.752249   0.000000
     9  H    4.150563   2.194243   2.791488   0.000000
    10  H    3.949890   2.901285   2.700968   1.748080   0.000000
    11  H    2.397557   2.913769   3.963577   4.060567   4.046977
    12  H    2.451657   3.909868   4.260681   4.974805   4.325430
    13  H    4.313369   4.596364   5.327398   4.664323   4.089781
    14  H    3.903714   4.326533   4.460105   4.235705   3.063068
    15  H    1.772006   2.981596   2.341206   3.966390   3.031964
    16  C    5.562063   4.866559   5.407496   3.698154   3.054923
    17  H    6.195377   5.110312   5.701831   3.539116   3.211959
    18  H    6.073778   5.571440   6.261104   4.614653   4.078854
    19  H    5.693243   5.236763   5.432132   4.086178   2.982119
    20  C    4.569981   3.516264   4.770821   2.983825   3.403189
    21  H    5.190908   4.455736   5.725911   4.071116   4.340705
    22  H    5.335588   3.866747   5.111875   2.796117   3.540929
    23  H    3.885192   2.799483   4.288639   2.907024   3.591732
    24  N    4.169099   3.464748   4.195699   2.763434   2.362589
    25  O    4.436415   2.960302   2.203635   2.051379   2.048872
    26  H    4.553408   2.854972   2.253266   2.292061   2.843835
                   11         12         13         14         15
    11  H    0.000000
    12  H    1.760304   0.000000
    13  H    2.437111   2.450189   0.000000
    14  H    3.041541   2.401059   1.775933   0.000000
    15  H    3.053904   2.389858   3.942423   2.839937   0.000000
    16  C    4.212836   4.524563   2.628339   2.551979   4.776303
    17  H    4.925627   5.456757   3.614229   3.562663   5.479911
    18  H    4.380033   4.670056   2.384199   2.874790   5.405508
    19  H    4.675058   4.604207   3.002311   2.298934   4.591051
    20  C    2.816080   4.032742   2.597440   3.377815   4.615000
    21  H    3.078132   4.198735   2.346395   3.616005   5.262952
    22  H    3.816003   5.060813   3.588824   4.184587   5.342197
    23  H    2.206967   3.744357   2.965750   3.729853   4.315289
    24  N    2.851753   3.437969   2.075138   2.090428   3.664643
    25  O    5.288672   5.717612   5.968157   4.976561   3.874399
    26  H    5.534550   6.141818   6.522518   5.687524   4.337432
                   16         17         18         19         20
    16  C    0.000000
    17  H    1.090516   0.000000
    18  H    1.090672   1.785636   0.000000
    19  H    1.090156   1.784157   1.784231   0.000000
    20  C    2.423851   2.646488   2.645509   3.375620   0.000000
    21  H    2.641116   2.986445   2.391814   3.638892   1.090802
    22  H    2.639409   2.391385   2.982102   3.638288   1.090159
    23  H    3.380813   3.645826   3.645791   4.219527   1.086947
    24  N    1.494870   2.118244   2.119968   2.119240   1.496862
    25  O    4.997444   4.909729   6.036116   4.962452   4.880355
    26  H    5.691537   5.555993   6.694804   5.775772   5.214711
                   21         22         23         24         25
    21  H    0.000000
    22  H    1.784324   0.000000
    23  H    1.779173   1.779065   0.000000
    24  N    2.118008   2.116244   2.132547   0.000000
    25  O    5.939669   4.793769   4.767640   4.228005   0.000000
    26  H    6.298858   5.075155   4.942400   4.798414   0.960540
                   26
    26  H    0.000000
 Stoichiometry    C7H17NO
 Framework group  C1[X(C7H17NO)]
 Deg. of freedom    72
 Full point group                 C1      NOp   1
 Largest Abelian subgroup         C1      NOp   1
 Largest concise Abelian subgroup C1      NOp   1
                         Standard orientation:                         
 ---------------------------------------------------------------------
 Center     Atomic      Atomic             Coordinates (Angstroms)
 Number     Number       Type             X           Y           Z
 ---------------------------------------------------------------------
      1          6           0       -1.603225    0.875982    0.010356
      2          6           0       -1.700428   -0.616008    0.304535
      3          6           0       -0.917768   -1.850004   -0.188920
      4          6           0        0.627899   -1.934906   -0.030397
      5          6           0        1.515901   -0.820749   -0.578275
      6          1           0       -1.322764   -2.721153    0.330098
      7          1           0       -1.665625   -0.694764    1.396786
      8          1           0       -2.738973   -0.799513    0.015726
      9          1           0       -1.238737    1.392877    0.873121
     10          1           0       -0.944043    1.040538   -0.813532
     11          1           0        0.876666   -2.069700    1.027519
     12          1           0        0.960445   -2.834487   -0.555754
     13          1           0        2.571528   -0.999039   -0.358352
     14          1           0        1.392873   -0.748261   -1.662891
     15          1           0       -1.147039   -1.952004   -1.256577
     16          6           0        2.068380    1.546857   -0.774791
     17          1           0        1.861633    2.544675   -0.386408
     18          1           0        3.122271    1.304346   -0.633130
     19          1           0        1.818968    1.504261   -1.835178
     20          6           0        1.593182    0.625806    1.416306
     21          1           0        2.653116    0.393717    1.528217
     22          1           0        1.396385    1.635893    1.776087
     23          1           0        1.002419   -0.086147    1.986897
     24          7           0        1.232485    0.552848   -0.034615
     25          8           0       -2.905476    1.371624   -0.322574
     26          1           0       -3.486360    1.283953    0.437377
 ---------------------------------------------------------------------
 Rotational constants (GHZ):      1.7969547      1.0685564      0.8006677
 Standard basis: 6-31G(d,p) (6D, 7F)
 There are   220 symmetry adapted cartesian basis functions of A   symmetry.
 There are   220 symmetry adapted basis functions of A   symmetry.
   220 basis functions,   371 primitive gaussians,   220 cartesian basis functions
    37 alpha electrons       37 beta electrons
       nuclear repulsion energy       502.0742645723 Hartrees.
 NAtoms=   26 NActive=   26 NUniq=   26 SFac= 1.00D+00 NAtFMM=   60 NAOKFM=F Big=F
 Integral buffers will be    131072 words long.
 Raffenetti 2 integral format.
 Two-electron integral symmetry is turned on.
 Nuclear repulsion after empirical dispersion term =      502.0548360292 Hartrees.
 One-electron integrals computed using PRISM.
 NBasis=   220 RedAO= T EigKep=  3.68D-03  NBF=   220
 NBsUse=   220 1.00D-06 EigRej= -1.00D+00 NBFU=   220
 Initial guess from the checkpoint file:  "dmp-add-wb97xd.chk"
 B after Tr=    -0.000000    0.000000    0.000000
         Rot=    0.881560    0.008375   -0.007164    0.471944 Ang=  56.34 deg.
 ExpMin= 1.61D-01 ExpMax= 5.48D+03 ExpMxC= 8.25D+02 IAcc=1 IRadAn=         1 AccDes= 0.00D+00
 Harris functional with IExCor= 4639 and IRadAn=       1 diagonalized for initial guess.
 HarFok:  IExCor= 4639 AccDes= 0.00D+00 IRadAn=         1 IDoV= 1 UseB2=F ITyADJ=14
 ICtDFT=  3500011 ScaDFX=  1.000000  1.000000  1.000000  1.000000
 FoFCou: FMM=F IPFlag=           0 FMFlag=      100000 FMFlg1=           0
         NFxFlg=           0 DoJE=T BraDBF=F KetDBF=T FulRan=T
         wScrn=  0.000000 ICntrl=     500 IOpCl=  0 I1Cent=   200000004 NGrid=           0
         NMat0=    1 NMatS0=      1 NMatT0=    0 NMatD0=    1 NMtDS0=    0 NMtDT0=    0
 Petite list used in FoFCou.
 Keep R1 ints in memory in canonical form, NReq=596563979.
 Requested convergence on RMS density matrix=1.00D-08 within 128 cycles.
 Requested convergence on MAX density matrix=1.00D-06.
 Requested convergence on             energy=1.00D-06.
 No special actions if energy rises.
 Integral accuracy reduced to 1.0D-05 until final iterations.
 Initial convergence to 1.0D-05 achieved.  Increase integral accuracy.
 SCF Done:  E(RwB97XD) =  -406.809716411     A.U. after   15 cycles
            NFock= 15  Conv=0.65D-08     -V/T= 2.0095
 Calling FoFJK, ICntrl=      2127 FMM=F ISym2X=0 I1Cent= 0 IOpClX= 0 NMat=1 NMatS=1 NMatT=0.
 ***** Axes restored to original set *****
 -------------------------------------------------------------------
 Center     Atomic                   Forces (Hartrees/Bohr)
 Number     Number              X              Y              Z
 -------------------------------------------------------------------
      1        6           0.004886907   -0.010893700    0.020616168
      2        6           0.010192096   -0.030429902   -0.021508142
      3        6          -0.011455277    0.033675504    0.010417580
      4        6           0.005900766    0.001743666   -0.005412813
      5        6           0.029102240    0.021167709   -0.007515499
      6        1           0.002681146   -0.000981849    0.002686258
      7        1           0.004162180   -0.005183606   -0.002538762
      8        1          -0.002245866   -0.008781208   -0.000339268
      9        1          -0.002702468    0.010147235   -0.015359664
     10        1          -0.001319685    0.014895682    0.008173969
     11        1          -0.000329305   -0.003508024   -0.000444792
     12        1          -0.000924346   -0.004931944   -0.002045733
     13        1          -0.012481169   -0.007404544    0.002168626
     14        1          -0.001071700    0.000091752    0.001340478
     15        1          -0.003708209   -0.003386387    0.001664586
     16        6           0.010400376   -0.030626270   -0.003624575
     17        1           0.000214787    0.001644033    0.000107068
     18        1          -0.007703143    0.007584698   -0.001748284
     19        1           0.000076820    0.001653184    0.001245991
     20        6          -0.001150067    0.005577418    0.032600624
     21        1          -0.005859251    0.000328006   -0.009514009
     22        1           0.000982248    0.000113248   -0.001649324
     23        1           0.002091605   -0.002251687   -0.001042730
     24        7          -0.012011159    0.001490909   -0.008426371
     25        8          -0.004681813    0.008682016    0.003368010
     26        1          -0.003047714   -0.000415938   -0.003219393
 -------------------------------------------------------------------
 Cartesian Forces:  Max     0.033675504 RMS     0.010556464

 GradGradGradGradGradGradGradGradGradGradGradGradGradGradGradGradGradGrad
 Berny optimization.
 Using GEDIIS/GDIIS optimizer.
 FormGI is forming the generalized inverse of G from B-inverse, IUseBI=4.
 Internal  Forces:  Max     0.035680834 RMS     0.006579736
 Search for a local minimum.
 Step number   2 out of a maximum of  138
 All quantities printed in internal units (Hartrees-Bohrs-Radians)
 Mixed Optimization -- RFO/linear search
 Update second derivatives using D2CorX and points    1    2
 DE= -1.66D-01 DEPred=-5.33D-01 R= 3.11D-01
 Trust test= 3.11D-01 RLast= 3.24D-01 DXMaxT set to 3.00D-01
 ITU=  0  0
 Use linear search instead of GDIIS.
     Eigenvalues ---    0.00230   0.00377   0.00385   0.00407   0.00416
     Eigenvalues ---    0.00474   0.00486   0.01295   0.02003   0.02903
     Eigenvalues ---    0.02915   0.03019   0.03906   0.04563   0.04753
     Eigenvalues ---    0.04828   0.05194   0.05322   0.05929   0.07292
     Eigenvalues ---    0.07408   0.07421   0.07453   0.09556   0.09639
     Eigenvalues ---    0.09793   0.11241   0.11748   0.13031   0.13069
     Eigenvalues ---    0.13158   0.13677   0.14302   0.15765   0.15998
     Eigenvalues ---    0.16000   0.16000   0.16000   0.16000   0.16000
     Eigenvalues ---    0.16000   0.16200   0.22058   0.22068   0.22118
     Eigenvalues ---    0.22257   0.29113   0.29481   0.30159   0.30164
     Eigenvalues ---    0.30458   0.32673   0.32744   0.34052   0.34237
     Eigenvalues ---    0.34238   0.34379   0.34428   0.34428   0.34541
     Eigenvalues ---    0.34601   0.34776   0.34777   0.34796   0.34798
     Eigenvalues ---    0.34822   0.35192   0.37220   0.37229   0.40979
     Eigenvalues ---    0.55472   5.20126
 RFO step:  Lambda=-2.68924032D-02 EMin= 2.30053228D-03
 Quartic linear search produced a step of  0.01060.
 Maximum step size (   0.300) exceeded in Quadratic search.
    -- Step size scaled by   0.968
 Iteration  1 RMS(Cart)=  0.09305681 RMS(Int)=  0.00595293
 Iteration  2 RMS(Cart)=  0.01043102 RMS(Int)=  0.00073761
 Iteration  3 RMS(Cart)=  0.00008273 RMS(Int)=  0.00073691
 Iteration  4 RMS(Cart)=  0.00000006 RMS(Int)=  0.00073691
 Variable       Old X    -DE/DX   Delta X   Delta X   Delta X     New X
                                 (Linear)    (Quad)   (Total)
    R1        2.87960   0.01822   0.00003   0.05344   0.05348   2.93308
    R2        2.02156   0.01730  -0.00000   0.04247   0.04247   2.06403
    R3        2.01802   0.01391  -0.00004   0.03504   0.03500   2.05302
    R4        2.70723  -0.00676   0.00005  -0.01635  -0.01629   2.69094
    R5        2.91459  -0.00116   0.00026  -0.00931  -0.00905   2.90555
    R6        2.07046   0.00485   0.00001   0.01256   0.01257   2.08303
    R7        2.06635   0.00225   0.00000   0.00589   0.00589   2.07224
    R8        2.94059  -0.00684   0.00053  -0.03272  -0.03218   2.90841
    R9        2.06344   0.00059   0.00000   0.00150   0.00150   2.06494
   R10        2.07256   0.00153   0.00000   0.00404   0.00404   2.07660
   R11        2.88458  -0.00110   0.00009  -0.00522  -0.00514   2.87944
   R12        2.06944   0.00151   0.00000   0.00396   0.00396   2.07340
   R13        2.06649   0.00191   0.00000   0.00494   0.00494   2.07144
   R14        2.06534   0.00817   0.00001   0.02118   0.02120   2.08654
   R15        2.06731   0.00140   0.00000   0.00361   0.00362   2.07093
   R16        2.84255  -0.02085  -0.00028  -0.05504  -0.05532   2.78723
   R17        2.06078   0.00110   0.00000   0.00277   0.00277   2.06355
   R18        2.06107   0.00884   0.00001   0.02291   0.02291   2.08398
   R19        2.06010   0.00151   0.00000   0.00383   0.00383   2.06393
   R20        2.82489  -0.02019  -0.00003  -0.05498  -0.05501   2.76988
   R21        2.06132   0.00907   0.00001   0.02334   0.02336   2.08467
   R22        2.06010   0.00139   0.00000   0.00360   0.00360   2.06370
   R23        2.05403   0.00288   0.00000   0.00734   0.00734   2.06137
   R24        2.82866  -0.02089  -0.00001  -0.05762  -0.05762   2.77104
   R25        1.81516  -0.00009   0.00001  -0.00041  -0.00039   1.81476
    A1        1.91679  -0.00086   0.00007   0.00587   0.00567   1.92245
    A2        1.91686   0.00639   0.00007   0.04123   0.04161   1.95847
    A3        1.90247   0.00842  -0.00009   0.03995   0.03946   1.94193
    A4        1.91500  -0.00354   0.00005  -0.03518  -0.03562   1.87938
    A5        1.90707  -0.00137  -0.00004   0.00287   0.00208   1.90915
    A6        1.90551  -0.00904  -0.00005  -0.05480  -0.05561   1.84990
    A7        2.33123  -0.03568   0.00073  -0.15451  -0.15279   2.17844
    A8        1.83466   0.01416  -0.00008   0.07415   0.07516   1.90982
    A9        1.74559   0.01515  -0.00037   0.06660   0.06222   1.80782
   A10        1.81865   0.01073  -0.00027   0.05293   0.05583   1.87448
   A11        1.83713   0.00414  -0.00017  -0.00365  -0.00379   1.83333
   A12        1.85606  -0.00583   0.00007  -0.02520  -0.02765   1.82842
   A13        2.11193   0.00848   0.00189  -0.00135  -0.00035   2.11158
   A14        1.87342  -0.00540  -0.00051  -0.03398  -0.03447   1.83895
   A15        1.85436   0.00159  -0.00059   0.05101   0.04983   1.90419
   A16        1.85091  -0.00227  -0.00075  -0.01085  -0.01199   1.83892
   A17        1.87732  -0.00258  -0.00035   0.01939   0.01792   1.89523
   A18        1.88702  -0.00052   0.00024  -0.02956  -0.02864   1.85838
   A19        2.09608   0.00262   0.00161  -0.01850  -0.01694   2.07914
   A20        1.90792  -0.00057  -0.00029   0.01165   0.01135   1.91926
   A21        1.87340  -0.00361  -0.00063  -0.01860  -0.01919   1.85421
   A22        1.88013   0.00094  -0.00057   0.03325   0.03260   1.91273
   A23        1.82461   0.00150  -0.00042   0.01687   0.01621   1.84082
   A24        1.86896  -0.00128   0.00021  -0.02849  -0.02849   1.84048
   A25        1.95044  -0.00780  -0.00011  -0.05523  -0.05543   1.89501
   A26        1.91643   0.00101  -0.00010   0.00354   0.00321   1.91964
   A27        2.01217  -0.00087   0.00041  -0.00662  -0.00599   2.00619
   A28        1.89540  -0.00062   0.00005  -0.01574  -0.01700   1.87840
   A29        1.83198   0.00796  -0.00032   0.06223   0.06186   1.89384
   A30        1.85109   0.00088   0.00008   0.01573   0.01565   1.86674
   A31        1.91812  -0.00382  -0.00000  -0.01705  -0.01728   1.90084
   A32        1.91644  -0.00181  -0.00000  -0.01623  -0.01630   1.90014
   A33        1.90294  -0.00024  -0.00001  -0.00306  -0.00322   1.89972
   A34        1.91635  -0.00367  -0.00000  -0.01517  -0.01547   1.90088
   A35        1.90515   0.00962   0.00002   0.05337   0.05312   1.95826
   A36        1.90468   0.00003  -0.00000  -0.00123  -0.00143   1.90325
   A37        1.91633  -0.00373  -0.00002  -0.01517  -0.01548   1.90085
   A38        1.91230  -0.00305  -0.00001  -0.01060  -0.01081   1.90149
   A39        1.89993   0.01011   0.00003   0.05692   0.05669   1.95663
   A40        1.91297  -0.00177  -0.00000  -0.01830  -0.01846   1.89451
   A41        1.89817  -0.00010   0.00001  -0.00336  -0.00359   1.89458
   A42        1.92404  -0.00139  -0.00001  -0.00906  -0.00925   1.91479
   A43        1.89958  -0.00020   0.00003   0.00223   0.00219   1.90177
   A44        1.92777  -0.00002  -0.00006   0.00480   0.00468   1.93245
   A45        1.88893   0.00116  -0.00000   0.00994   0.00990   1.89883
   A46        1.91164  -0.00804   0.00001  -0.04215  -0.04214   1.86949
    D1       -1.92746   0.00130  -0.00013   0.03207   0.03200  -1.89547
    D2        0.29653   0.00182   0.00006   0.06356   0.06223   0.35876
    D3        2.21820   0.00495  -0.00002   0.08121   0.08296   2.30116
    D4        0.18002   0.00042   0.00001   0.01839   0.01805   0.19807
    D5        2.40401   0.00093   0.00020   0.04988   0.04828   2.45230
    D6       -1.95750   0.00407   0.00012   0.06753   0.06901  -1.88849
    D7        2.26694  -0.00164  -0.00007   0.00062   0.00056   2.26751
    D8       -1.79225  -0.00113   0.00012   0.03211   0.03080  -1.76146
    D9        0.12942   0.00200   0.00004   0.04976   0.05152   0.18094
   D10        1.11839  -0.00111   0.00000   0.00433   0.00498   1.12337
   D11       -0.97640  -0.00431  -0.00000  -0.02862  -0.02818  -1.00458
   D12       -3.07085   0.00630  -0.00000   0.04567   0.04458  -3.02627
   D13        0.98119   0.00539   0.00045   0.13964   0.13911   1.12030
   D14        3.10533   0.00367   0.00038   0.09310   0.09266  -3.08519
   D15       -1.16221   0.00129   0.00008   0.06784   0.06637  -1.09583
   D16       -1.24824   0.00345   0.00019   0.09993   0.10008  -1.14816
   D17        0.87590   0.00173   0.00013   0.05339   0.05363   0.92953
   D18        2.89155  -0.00065  -0.00018   0.02813   0.02734   2.91889
   D19        3.08522   0.00408   0.00029   0.10827   0.11000  -3.08796
   D20       -1.07382   0.00235   0.00023   0.06174   0.06355  -1.01027
   D21        0.94182  -0.00002  -0.00008   0.03648   0.03727   0.97909
   D22       -0.94853  -0.00427  -0.00010  -0.07542  -0.07547  -1.02400
   D23        1.23610  -0.00129   0.00013  -0.03232  -0.03221   1.20388
   D24       -3.02567  -0.00505  -0.00015  -0.06993  -0.07018  -3.09584
   D25       -3.08347  -0.00095  -0.00015  -0.01816  -0.01824  -3.10171
   D26       -0.89884   0.00203   0.00009   0.02494   0.02502  -0.87383
   D27        1.12258  -0.00173  -0.00020  -0.01267  -0.01295   1.10963
   D28        1.18392   0.00197   0.00015   0.01200   0.01226   1.19618
   D29       -2.91464   0.00494   0.00039   0.05510   0.05552  -2.85912
   D30       -0.89322   0.00119   0.00011   0.01749   0.01756  -0.87566
   D31        3.10233   0.00605   0.00029   0.10062   0.10076  -3.08010
   D32       -1.07645   0.00086   0.00021   0.04707   0.04755  -1.02891
   D33        1.01254   0.00216   0.00051   0.06565   0.06622   1.07876
   D34        0.90468   0.00385  -0.00007   0.06773   0.06749   0.97217
   D35        3.00908  -0.00135  -0.00016   0.01417   0.01428   3.02336
   D36       -1.18511  -0.00004   0.00014   0.03275   0.03295  -1.15216
   D37       -1.07930   0.00420   0.00017   0.07809   0.07793  -1.00137
   D38        1.02511  -0.00099   0.00008   0.02453   0.02471   1.04982
   D39        3.11410   0.00031   0.00038   0.04311   0.04339  -3.12570
   D40       -3.03013  -0.00139  -0.00009  -0.00655  -0.00669  -3.03682
   D41        1.18164  -0.00267  -0.00006  -0.02290  -0.02301   1.15863
   D42        1.09924   0.00319   0.00003   0.02180   0.02216   1.12140
   D43       -0.97218   0.00190   0.00005   0.00545   0.00584  -0.96634
   D44       -0.90553  -0.00001   0.00009   0.00532   0.00513  -0.90040
   D45       -2.97695  -0.00129   0.00011  -0.01102  -0.01119  -2.98814
   D46        3.13671  -0.00131   0.00003  -0.01519  -0.01524   3.12147
   D47       -1.05084  -0.00077  -0.00003  -0.00231  -0.00240  -1.05324
   D48       -1.05093  -0.00033   0.00003  -0.00577  -0.00578  -1.05671
   D49        1.04470   0.00021  -0.00003   0.00711   0.00706   1.05176
   D50        1.04350   0.00100   0.00003   0.00710   0.00722   1.05073
   D51        3.13914   0.00155  -0.00003   0.01999   0.02006  -3.12399
   D52        1.03424   0.00009  -0.00001  -0.00119  -0.00122   1.03303
   D53       -1.04365  -0.00036   0.00000  -0.01277  -0.01282  -1.05647
   D54        3.12169   0.00144  -0.00001   0.01179   0.01185   3.13355
   D55        1.04380   0.00099   0.00000   0.00021   0.00025   1.04405
   D56       -1.06377  -0.00164  -0.00001  -0.01825  -0.01826  -1.08203
   D57        3.14152  -0.00210  -0.00000  -0.02983  -0.02986   3.11166
         Item               Value     Threshold  Converged?
 Maximum Force            0.035681     0.000450     NO 
 RMS     Force            0.006580     0.000300     NO 
 Maximum Displacement     0.415726     0.001800     NO 
 RMS     Displacement     0.093430     0.001200     NO 
 Predicted change in Energy=-1.605133D-02
 GradGradGradGradGradGradGradGradGradGradGradGradGradGradGradGradGradGrad

                          Input orientation:                          
 ---------------------------------------------------------------------
 Center     Atomic      Atomic             Coordinates (Angstroms)
 Number     Number       Type             X           Y           Z
 ---------------------------------------------------------------------
      1          6           0        0.390258    0.008424    1.466125
      2          6           0       -0.088466   -1.460228    1.314619
      3          6           0       -1.466250   -1.983995    1.752156
      4          6           0       -2.756098   -1.474327    1.084893
      5          6           0       -3.073450    0.015439    1.125621
      6          1           0       -1.443452   -3.058543    1.555023
      7          1           0        0.077117   -1.794623    0.277407
      8          1           0        0.634830   -2.029594    1.910567
      9          1           0        0.435060    0.492334    0.487961
     10          1           0       -0.274951    0.594521    2.094039
     11          1           0       -2.809555   -1.833700    0.049600
     12          1           0       -3.585790   -1.964427    1.607364
     13          1           0       -4.059564    0.177975    0.656252
     14          1           0       -3.140603    0.355848    2.165133
     15          1           0       -1.565751   -1.868808    2.840451
     16          6           0       -2.439554    2.282539    0.692721
     17          1           0       -1.696088    2.921040    0.211054
     18          1           0       -3.437471    2.534518    0.296702
     19          1           0       -2.426574    2.474361    1.767849
     20          6           0       -2.081790    0.635160   -0.993042
     21          1           0       -3.068741    0.822330   -1.448957
     22          1           0       -1.346941    1.297524   -1.455512
     23          1           0       -1.790692   -0.397477   -1.190116
     24          7           0       -2.086307    0.880383    0.452671
     25          8           0        1.671368    0.072831    2.084458
     26          1           0        2.294126   -0.351522    1.489199
 ---------------------------------------------------------------------
                    Distance matrix (angstroms):
                    1          2          3          4          5
     1  C    0.000000
     2  C    1.552118   0.000000
     3  C    2.738278   1.537549   0.000000
     4  C    3.499063   2.677542   1.539062   0.000000
     5  C    3.480412   3.335183   2.640716   1.523736   0.000000
     6  H    3.574448   2.109121   1.092719   2.110404   3.505802
     7  H    2.182221   1.102291   2.143064   2.963398   3.731201
     8  H    2.100205   1.096580   2.107536   3.533900   4.306930
     9  H    1.092238   2.184020   3.368290   3.795731   3.597733
    10  H    1.086411   2.205508   2.860913   3.384464   3.017411
    11  H    3.954588   3.023918   2.173880   1.097196   2.155639
    12  H    4.440839   3.545588   2.124571   1.096159   2.101056
    13  H    4.526097   4.345892   3.549704   2.147756   1.104149
    14  H    3.616116   3.651992   2.906695   2.159699   1.095890
    15  H    3.039530   2.162746   1.098887   2.157435   2.960437
    16  C    3.711818   4.463483   4.502559   3.790519   2.393527
    17  H    3.796232   4.795604   5.146571   4.605048   3.343064
    18  H    4.732886   5.311308   5.140139   4.142023   2.676823
    19  H    3.755852   4.599256   4.560637   4.020839   2.622442
    20  C    3.542784   3.699904   3.843823   3.036847   2.419954
    21  H    4.596175   4.661487   4.548688   3.434061   2.698063
    22  H    3.635327   4.106407   4.590396   4.015288   3.359587
    23  H    3.460768   3.209472   3.358462   2.695789   2.679292
    24  N    2.814388   3.195745   3.205900   2.528434   1.474938
    25  O    1.423983   2.457629   3.766378   4.795340   4.841071
    26  H    1.937732   2.633714   4.107863   5.189307   5.392376
                    6          7          8          9         10
     6  H    0.000000
     7  H    2.354129   0.000000
     8  H    2.346146   1.741685   0.000000
     9  H    4.156460   2.324356   2.902385   0.000000
    10  H    3.873089   3.021939   2.783405   1.758990   0.000000
    11  H    2.373347   2.895910   3.919867   4.016232   4.062045
    12  H    2.406126   3.900577   4.231999   4.843137   4.212686
    13  H    4.257567   4.598564   5.337040   4.508746   4.069894
    14  H    3.861428   4.306014   4.473146   3.951823   2.876453
    15  H    1.755777   3.045277   2.394388   3.887474   2.879460
    16  C    5.501177   4.809300   5.434103   3.392663   3.081980
    17  H    6.133963   5.038466   5.729773   3.243005   3.313300
    18  H    6.069747   5.576214   6.326082   4.382190   4.122565
    19  H    5.623598   5.168570   5.447768   3.708840   2.875705
    20  C    4.532500   3.489809   4.786635   2.923747   3.577204
    21  H    5.169781   4.441306   5.756414   4.017109   4.517740
    22  H    5.296032   3.819990   5.131044   2.756980   3.773948
    23  H    3.838963   2.755785   4.261595   2.926034   3.750627
    24  N    4.140481   3.444819   4.242406   2.551298   2.461060
    25  O    4.448361   3.048682   2.350498   2.062340   2.015046
    26  H    4.615385   2.909658   2.397235   2.273917   2.803744
                   11         12         13         14         15
    11  H    0.000000
    12  H    1.745354   0.000000
    13  H    2.444869   2.391435   0.000000
    14  H    3.062547   2.427545   1.775627   0.000000
    15  H    3.055671   2.368587   3.896042   2.808079   0.000000
    16  C    4.182575   4.493011   2.656116   2.524204   4.754993
    17  H    4.886045   5.421111   3.648099   3.533449   5.465653
    18  H    4.420031   4.688320   2.463651   2.885441   5.418789
    19  H    4.653863   4.590466   3.029141   2.270632   4.555723
    20  C    2.777051   3.972654   2.615489   3.342629   4.607800
    21  H    3.060612   4.168267   2.414297   3.644779   5.282066
    22  H    3.769505   5.003397   3.615420   4.148861   5.341239
    23  H    2.153535   3.674725   2.981275   3.694246   4.296613
    24  N    2.837569   3.416827   2.104415   2.078270   3.678386
    25  O    5.277706   5.658247   5.907150   4.820963   3.849731
    26  H    5.506074   6.098265   6.429894   5.522096   4.361959
                   16         17         18         19         20
    16  C    0.000000
    17  H    1.091984   0.000000
    18  H    1.102797   1.785818   0.000000
    19  H    1.092183   1.776722   1.786002   0.000000
    20  C    2.384040   2.612252   2.666247   3.335274   0.000000
    21  H    2.667371   3.007390   2.472828   3.672795   1.103161
    22  H    2.603644   2.352691   2.995117   3.597306   1.092066
    23  H    3.338949   3.603441   3.676834   4.171493   1.090833
    24  N    1.465759   2.091634   2.141526   2.094336   1.466370
    25  O    4.870259   4.791838   5.946109   4.760328   4.886043
    26  H    5.475434   5.316496   6.527057   5.508926   5.126763
                   21         22         23         24         25
    21  H    0.000000
    22  H    1.786182   0.000000
    23  H    1.785591   1.772111   0.000000
    24  N    2.141199   2.088500   2.102157   0.000000
    25  O    5.959481   4.810556   4.788516   4.175524   0.000000
    26  H    6.226638   4.964679   4.885343   4.666923   0.960331
                   26
    26  H    0.000000
 Stoichiometry    C7H17NO
 Framework group  C1[X(C7H17NO)]
 Deg. of freedom    72
 Full point group                 C1      NOp   1
 Largest Abelian subgroup         C1      NOp   1
 Largest concise Abelian subgroup C1      NOp   1
                         Standard orientation:                         
 ---------------------------------------------------------------------
 Center     Atomic      Atomic             Coordinates (Angstroms)
 Number     Number       Type             X           Y           Z
 ---------------------------------------------------------------------
      1          6           0       -1.570468    0.840161   -0.037258
      2          6           0       -1.712332   -0.642427    0.399637
      3          6           0       -0.932294   -1.816854   -0.213812
      4          6           0        0.598766   -1.904955   -0.084184
      5          6           0        1.456053   -0.771516   -0.633862
      6          1           0       -1.316806   -2.710851    0.283135
      7          1           0       -1.607909   -0.713510    1.494667
      8          1           0       -2.767412   -0.868587    0.204329
      9          1           0       -1.053369    1.412447    0.736099
     10          1           0       -1.004592    0.944417   -0.958780
     11          1           0        0.875657   -2.103142    0.958837
     12          1           0        0.902699   -2.798379   -0.641842
     13          1           0        2.519207   -1.041206   -0.506912
     14          1           0        1.270851   -0.648258   -1.706933
     15          1           0       -1.199950   -1.910902   -1.275447
     16          6           0        2.006752    1.556141   -0.721699
     17          1           0        1.820496    2.531308   -0.266962
     18          1           0        3.089388    1.348464   -0.691158
     19          1           0        1.680962    1.584308   -1.763780
     20          6           0        1.652829    0.526338    1.399124
     21          1           0        2.721795    0.275792    1.506369
     22          1           0        1.476483    1.515473    1.827050
     23          1           0        1.060788   -0.202486    1.954299
     24          7           0        1.227954    0.542638   -0.004249
     25          8           0       -2.842597    1.428239   -0.289406
     26          1           0       -3.319025    1.439411    0.544337
 ---------------------------------------------------------------------
 Rotational constants (GHZ):      1.8124214      1.0949652      0.8196899
 Standard basis: 6-31G(d,p) (6D, 7F)
 There are   220 symmetry adapted cartesian basis functions of A   symmetry.
 There are   220 symmetry adapted basis functions of A   symmetry.
   220 basis functions,   371 primitive gaussians,   220 cartesian basis functions
    37 alpha electrons       37 beta electrons
       nuclear repulsion energy       505.3344937982 Hartrees.
 NAtoms=   26 NActive=   26 NUniq=   26 SFac= 1.00D+00 NAtFMM=   60 NAOKFM=F Big=F
 Integral buffers will be    131072 words long.
 Raffenetti 2 integral format.
 Two-electron integral symmetry is turned on.
 Nuclear repulsion after empirical dispersion term =      505.3147626910 Hartrees.
 One-electron integrals computed using PRISM.
 NBasis=   220 RedAO= T EigKep=  3.77D-03  NBF=   220
 NBsUse=   220 1.00D-06 EigRej= -1.00D+00 NBFU=   220
 Initial guess from the checkpoint file:  "dmp-add-wb97xd.chk"
 B after Tr=    -0.000000   -0.000000    0.000000
         Rot=    0.999874   -0.012726   -0.007916    0.005184 Ang=  -1.82 deg.
 ExpMin= 1.61D-01 ExpMax= 5.48D+03 ExpMxC= 8.25D+02 IAcc=1 IRadAn=         1 AccDes= 0.00D+00
 Harris functional with IExCor= 4639 and IRadAn=       1 diagonalized for initial guess.
 HarFok:  IExCor= 4639 AccDes= 0.00D+00 IRadAn=         1 IDoV= 1 UseB2=F ITyADJ=14
 ICtDFT=  3500011 ScaDFX=  1.000000  1.000000  1.000000  1.000000
 FoFCou: FMM=F IPFlag=           0 FMFlag=      100000 FMFlg1=           0
         NFxFlg=           0 DoJE=T BraDBF=F KetDBF=T FulRan=T
         wScrn=  0.000000 ICntrl=     500 IOpCl=  0 I1Cent=   200000004 NGrid=           0
         NMat0=    1 NMatS0=      1 NMatT0=    0 NMatD0=    1 NMtDS0=    0 NMtDT0=    0
 Petite list used in FoFCou.
 Keep R1 ints in memory in canonical form, NReq=596563979.
 Requested convergence on RMS density matrix=1.00D-08 within 128 cycles.
 Requested convergence on MAX density matrix=1.00D-06.
 Requested convergence on             energy=1.00D-06.
 No special actions if energy rises.
 Integral accuracy reduced to 1.0D-05 until final iterations.
 Initial convergence to 1.0D-05 achieved.  Increase integral accuracy.
 SCF Done:  E(RwB97XD) =  -406.826141860     A.U. after   13 cycles
            NFock= 13  Conv=0.68D-08     -V/T= 2.0095
 Calling FoFJK, ICntrl=      2127 FMM=F ISym2X=0 I1Cent= 0 IOpClX= 0 NMat=1 NMatS=1 NMatT=0.
 ***** Axes restored to original set *****
 -------------------------------------------------------------------
 Center     Atomic                   Forces (Hartrees/Bohr)
 Number     Number              X              Y              Z
 -------------------------------------------------------------------
      1        6           0.001240565   -0.006014448    0.003940220
      2        6           0.007589599   -0.005738302   -0.007097700
      3        6          -0.002272632    0.011927162    0.003165368
      4        6           0.000654774   -0.001411646   -0.000313260
      5        6           0.010686267    0.006990386   -0.005186181
      6        1           0.000304028   -0.002883737    0.003263588
      7        1          -0.000400789    0.002851990    0.000502695
      8        1          -0.000140466   -0.001257213    0.000292498
      9        1          -0.003633550    0.002300927   -0.000756520
     10        1          -0.000750361    0.000257745    0.001532392
     11        1           0.001227766    0.000153448    0.000137394
     12        1          -0.001123413   -0.001728476   -0.001759494
     13        1          -0.004042805   -0.001272573    0.002408246
     14        1          -0.000055840   -0.001120213    0.000757855
     15        1           0.000142515    0.001358239   -0.000692590
     16        6           0.006165838   -0.010477199   -0.000100972
     17        1          -0.000113390    0.002179063    0.000260647
     18        1          -0.001355499    0.001616386   -0.000133607
     19        1          -0.000048737    0.002001430    0.000732451
     20        6           0.002945842    0.000830988    0.011644023
     21        1          -0.000949888   -0.000139449   -0.001961349
     22        1           0.000335336   -0.000167381   -0.002226058
     23        1           0.000832567   -0.000176426   -0.002051447
     24        7          -0.017410549    0.001409990   -0.006779589
     25        8          -0.000823545   -0.001310882    0.000475454
     26        1           0.000996367   -0.000179807   -0.000054066
 -------------------------------------------------------------------
 Cartesian Forces:  Max     0.017410549 RMS     0.004095587

 GradGradGradGradGradGradGradGradGradGradGradGradGradGradGradGradGradGrad
 Berny optimization.
 Using GEDIIS/GDIIS optimizer.
 FormGI is forming the generalized inverse of G from B-inverse, IUseBI=4.
 Internal  Forces:  Max     0.011928316 RMS     0.002739689
 Search for a local minimum.
 Step number   3 out of a maximum of  138
 All quantities printed in internal units (Hartrees-Bohrs-Radians)
 Mixed Optimization -- RFO/linear search
 Update second derivatives using D2CorX and points    1    2    3
 DE= -1.64D-02 DEPred=-1.61D-02 R= 1.02D+00
 TightC=F SS=  1.41D+00  RLast= 4.78D-01 DXNew= 5.0454D-01 1.4329D+00
 Trust test= 1.02D+00 RLast= 4.78D-01 DXMaxT set to 5.05D-01
 ITU=  1  0  0
 Use linear search instead of GDIIS.
     Eigenvalues ---    0.00230   0.00376   0.00384   0.00407   0.00416
     Eigenvalues ---    0.00476   0.00505   0.01295   0.02527   0.02720
     Eigenvalues ---    0.02908   0.03213   0.03937   0.04624   0.04758
     Eigenvalues ---    0.04878   0.04940   0.05299   0.05665   0.06997
     Eigenvalues ---    0.07023   0.07409   0.07452   0.09438   0.09517
     Eigenvalues ---    0.09702   0.10558   0.11927   0.13056   0.13065
     Eigenvalues ---    0.13330   0.13656   0.14045   0.15109   0.15937
     Eigenvalues ---    0.16000   0.16000   0.16000   0.16000   0.16000
     Eigenvalues ---    0.16339   0.16645   0.18510   0.22021   0.22037
     Eigenvalues ---    0.22520   0.29122   0.29484   0.29612   0.30174
     Eigenvalues ---    0.31591   0.32303   0.32716   0.34063   0.34238
     Eigenvalues ---    0.34365   0.34381   0.34402   0.34429   0.34472
     Eigenvalues ---    0.34636   0.34751   0.34786   0.34790   0.34815
     Eigenvalues ---    0.34973   0.35189   0.37221   0.37496   0.41043
     Eigenvalues ---    0.55477   5.10820
 RFO step:  Lambda=-7.35134842D-03 EMin= 2.30063303D-03
 Quartic linear search produced a step of  0.38115.
 Iteration  1 RMS(Cart)=  0.12916384 RMS(Int)=  0.01013152
 Iteration  2 RMS(Cart)=  0.01721674 RMS(Int)=  0.00055163
 Iteration  3 RMS(Cart)=  0.00019963 RMS(Int)=  0.00054518
 Iteration  4 RMS(Cart)=  0.00000015 RMS(Int)=  0.00054518
 Variable       Old X    -DE/DX   Delta X   Delta X   Delta X     New X
                                 (Linear)    (Quad)   (Total)
    R1        2.93308  -0.00510   0.02038  -0.03742  -0.01704   2.91604
    R2        2.06403   0.00154   0.01619  -0.00508   0.01111   2.07514
    R3        2.05302   0.00149   0.01334  -0.00167   0.01167   2.06469
    R4        2.69094   0.00027  -0.00621   0.00262  -0.00359   2.68735
    R5        2.90555   0.00088  -0.00345  -0.00689  -0.01034   2.89520
    R6        2.08303  -0.00139   0.00479  -0.00908  -0.00428   2.07874
    R7        2.07224   0.00072   0.00225   0.00112   0.00336   2.07560
    R8        2.90841   0.00343  -0.01227  -0.00360  -0.01587   2.89254
    R9        2.06494   0.00226   0.00057   0.00803   0.00861   2.07355
   R10        2.07660  -0.00056   0.00154  -0.00326  -0.00172   2.07488
   R11        2.87944   0.00222  -0.00196   0.00649   0.00454   2.88398
   R12        2.07340  -0.00023   0.00151  -0.00195  -0.00044   2.07296
   R13        2.07144   0.00078   0.00188   0.00152   0.00340   2.07484
   R14        2.08654   0.00240   0.00808   0.00313   0.01121   2.09775
   R15        2.07093   0.00037   0.00138   0.00031   0.00168   2.07262
   R16        2.78723  -0.00785  -0.02109  -0.00517  -0.02626   2.76097
   R17        2.06355   0.00108   0.00106   0.00314   0.00419   2.06774
   R18        2.08398   0.00164   0.00873  -0.00000   0.00873   2.09272
   R19        2.06393   0.00108   0.00146   0.00285   0.00431   2.06823
   R20        2.76988  -0.00547  -0.02097  -0.00614  -0.02711   2.74278
   R21        2.08467   0.00163   0.00890  -0.00044   0.00846   2.09314
   R22        2.06370   0.00107   0.00137   0.00307   0.00445   2.06815
   R23        2.06137   0.00075   0.00280   0.00073   0.00353   2.06491
   R24        2.77104  -0.00539  -0.02196  -0.00650  -0.02847   2.74257
   R25        1.81476   0.00076  -0.00015   0.00144   0.00129   1.81606
    A1        1.92245   0.00114   0.00216   0.00663   0.00833   1.93078
    A2        1.95847  -0.00059   0.01586  -0.03274  -0.01682   1.94165
    A3        1.94193  -0.00212   0.01504  -0.01325   0.00141   1.94334
    A4        1.87938  -0.00103  -0.01358  -0.01202  -0.02580   1.85358
    A5        1.90915   0.00195   0.00079   0.03369   0.03396   1.94311
    A6        1.84990   0.00072  -0.02120   0.01952  -0.00196   1.84794
    A7        2.17844  -0.00903  -0.05823  -0.05909  -0.11702   2.06143
    A8        1.90982   0.00385   0.02865   0.00663   0.03621   1.94603
    A9        1.80782   0.00077   0.02372  -0.00537   0.01572   1.82354
   A10        1.87448   0.00325   0.02128   0.02366   0.04625   1.92073
   A11        1.83333   0.00264  -0.00145   0.02212   0.01933   1.85266
   A12        1.82842  -0.00063  -0.01054   0.02539   0.01267   1.84108
   A13        2.11158   0.01193  -0.00014  -0.03637  -0.03675   2.07483
   A14        1.83895  -0.00273  -0.01314   0.02065   0.00747   1.84642
   A15        1.90419  -0.00460   0.01899  -0.00269   0.01629   1.92049
   A16        1.83892  -0.00479  -0.00457   0.01295   0.00814   1.84706
   A17        1.89523  -0.00177   0.00683   0.01613   0.02267   1.91790
   A18        1.85838   0.00096  -0.01092  -0.00772  -0.01846   1.83991
   A19        2.07914   0.01104  -0.00646  -0.02068  -0.02706   2.05208
   A20        1.91926  -0.00282   0.00432  -0.00272   0.00169   1.92095
   A21        1.85421  -0.00427  -0.00731   0.01583   0.00867   1.86288
   A22        1.91273  -0.00364   0.01242   0.00552   0.01784   1.93057
   A23        1.84082  -0.00236   0.00618   0.00921   0.01531   1.85613
   A24        1.84048   0.00109  -0.01086  -0.00464  -0.01568   1.82480
   A25        1.89501  -0.00215  -0.02113   0.00800  -0.01360   1.88142
   A26        1.91964  -0.00256   0.00123  -0.02263  -0.02162   1.89802
   A27        2.00619   0.00424  -0.00228   0.00795   0.00571   2.01190
   A28        1.87840  -0.00007  -0.00648  -0.01308  -0.02061   1.85779
   A29        1.89384  -0.00050   0.02358   0.01579   0.03930   1.93314
   A30        1.86674   0.00087   0.00596   0.00276   0.00871   1.87544
   A31        1.90084  -0.00166  -0.00659  -0.00820  -0.01499   1.88586
   A32        1.90014  -0.00203  -0.00621  -0.01108  -0.01743   1.88271
   A33        1.89972   0.00208  -0.00123   0.01789   0.01649   1.91621
   A34        1.90088  -0.00154  -0.00590  -0.00763  -0.01374   1.88714
   A35        1.95826   0.00114   0.02024  -0.00685   0.01318   1.97144
   A36        1.90325   0.00189  -0.00054   0.01555   0.01482   1.91807
   A37        1.90085  -0.00176  -0.00590  -0.00896  -0.01507   1.88577
   A38        1.90149  -0.00153  -0.00412  -0.00709  -0.01144   1.89004
   A39        1.95663   0.00132   0.02161  -0.00647   0.01490   1.97153
   A40        1.89451  -0.00225  -0.00703  -0.01344  -0.02061   1.87390
   A41        1.89458   0.00204  -0.00137   0.01599   0.01444   1.90902
   A42        1.91479   0.00203  -0.00353   0.01946   0.01574   1.93053
   A43        1.90177   0.00063   0.00083   0.02874   0.02738   1.92915
   A44        1.93245   0.00109   0.00179   0.03701   0.03690   1.96935
   A45        1.89883   0.00084   0.00377   0.03065   0.03239   1.93122
   A46        1.86949   0.00122  -0.01606   0.02106   0.00499   1.87449
    D1       -1.89547   0.00104   0.01220   0.06190   0.07436  -1.82110
    D2        0.35876   0.00154   0.02372   0.04702   0.07014   0.42890
    D3        2.30116   0.00272   0.03162   0.07585   0.10800   2.40916
    D4        0.19807   0.00014   0.00688   0.02965   0.03665   0.23473
    D5        2.45230   0.00063   0.01840   0.01477   0.03243   2.48473
    D6       -1.88849   0.00181   0.02630   0.04361   0.07029  -1.81819
    D7        2.26751  -0.00078   0.00021   0.02365   0.02408   2.29159
    D8       -1.76146  -0.00028   0.01174   0.00877   0.01986  -1.74160
    D9        0.18094   0.00090   0.01964   0.03761   0.05772   0.23866
   D10        1.12337   0.00097   0.00190   0.01593   0.01824   1.14161
   D11       -1.00458  -0.00039  -0.01074  -0.00653  -0.01734  -1.02192
   D12       -3.02627  -0.00052   0.01699  -0.01931  -0.00267  -3.02894
   D13        1.12030   0.00537   0.05302   0.15622   0.20858   1.32888
   D14       -3.08519   0.00442   0.03532   0.16728   0.20201  -2.88318
   D15       -1.09583   0.00207   0.02530   0.16752   0.19197  -0.90387
   D16       -1.14816   0.00449   0.03814   0.17673   0.21529  -0.93287
   D17        0.92953   0.00353   0.02044   0.18779   0.20873   1.13826
   D18        2.91889   0.00118   0.01042   0.18803   0.19868   3.11757
   D19       -3.08796   0.00271   0.04193   0.12875   0.17104  -2.91692
   D20       -1.01027   0.00175   0.02422   0.13981   0.16448  -0.84579
   D21        0.97909  -0.00060   0.01420   0.14005   0.15443   1.13352
   D22       -1.02400  -0.00131  -0.02877  -0.02039  -0.04912  -1.07312
   D23        1.20388   0.00045  -0.01228  -0.03344  -0.04564   1.15824
   D24       -3.09584  -0.00186  -0.02675  -0.03185  -0.05859   3.12875
   D25       -3.10171  -0.00138  -0.00695  -0.03526  -0.04220   3.13927
   D26       -0.87383   0.00039   0.00954  -0.04831  -0.03873  -0.91255
   D27        1.10963  -0.00192  -0.00493  -0.04672  -0.05168   1.05796
   D28        1.19618   0.00066   0.00467  -0.03997  -0.03535   1.16083
   D29       -2.85912   0.00242   0.02116  -0.05302  -0.03187  -2.89099
   D30       -0.87566   0.00011   0.00669  -0.05143  -0.04482  -0.92048
   D31       -3.08010   0.00381   0.03840   0.06420   0.10235  -2.97775
   D32       -1.02891   0.00102   0.01812   0.04024   0.05861  -0.97029
   D33        1.07876   0.00319   0.02524   0.03227   0.05756   1.13633
   D34        0.97217   0.00171   0.02572   0.08097   0.10652   1.07868
   D35        3.02336  -0.00109   0.00544   0.05701   0.06278   3.08614
   D36       -1.15216   0.00108   0.01256   0.04904   0.06173  -1.09043
   D37       -1.00137   0.00329   0.02970   0.07918   0.10850  -0.89287
   D38        1.04982   0.00049   0.00942   0.05522   0.06476   1.11458
   D39       -3.12570   0.00266   0.01654   0.04725   0.06371  -3.06198
   D40       -3.03682   0.00113  -0.00255   0.07248   0.07029  -2.96653
   D41        1.15863  -0.00097  -0.00877  -0.00595  -0.01482   1.14381
   D42        1.12140   0.00140   0.00845   0.04479   0.05349   1.17488
   D43       -0.96634  -0.00070   0.00223  -0.03364  -0.03163  -0.99796
   D44       -0.90040   0.00128   0.00195   0.05072   0.05275  -0.84765
   D45       -2.98814  -0.00082  -0.00427  -0.02772  -0.03236  -3.02050
   D46        3.12147  -0.00108  -0.00581  -0.02800  -0.03400   3.08747
   D47       -1.05324   0.00114  -0.00091   0.05276   0.05200  -1.00124
   D48       -1.05671  -0.00102  -0.00220  -0.03057  -0.03295  -1.08966
   D49        1.05176   0.00119   0.00269   0.05020   0.05305   1.10481
   D50        1.05073  -0.00093   0.00275  -0.03400  -0.03139   1.01934
   D51       -3.12399   0.00128   0.00765   0.04677   0.05461  -3.06938
   D52        1.03303   0.00084  -0.00046   0.01882   0.01869   1.05172
   D53       -1.05647  -0.00113  -0.00489  -0.05832  -0.06353  -1.12000
   D54        3.13355   0.00084   0.00452   0.01426   0.01913  -3.13051
   D55        1.04405  -0.00113   0.00010  -0.06288  -0.06309   0.98096
   D56       -1.08203   0.00049  -0.00696   0.01865   0.01199  -1.07004
   D57        3.11166  -0.00148  -0.01138  -0.05849  -0.07023   3.04143
         Item               Value     Threshold  Converged?
 Maximum Force            0.011928     0.000450     NO 
 RMS     Force            0.002740     0.000300     NO 
 Maximum Displacement     0.592061     0.001800     NO 
 RMS     Displacement     0.128624     0.001200     NO 
 Predicted change in Energy=-6.540426D-03
 GradGradGradGradGradGradGradGradGradGradGradGradGradGradGradGradGradGrad

                          Input orientation:                          
 ---------------------------------------------------------------------
 Center     Atomic      Atomic             Coordinates (Angstroms)
 Number     Number       Type             X           Y           Z
 ---------------------------------------------------------------------
      1          6           0        0.309448   -0.001933    1.617593
      2          6           0       -0.105754   -1.444044    1.258303
      3          6           0       -1.454501   -1.956535    1.773562
      4          6           0       -2.736951   -1.485080    1.083642
      5          6           0       -3.042086    0.010086    1.105167
      6          1           0       -1.428764   -3.045978    1.645272
      7          1           0       -0.019040   -1.631191    0.177789
      8          1           0        0.660567   -2.075529    1.727740
      9          1           0        0.188288    0.662570    0.751790
     10          1           0       -0.324830    0.407620    2.407344
     11          1           0       -2.776930   -1.872673    0.058215
     12          1           0       -3.572272   -1.978411    1.597820
     13          1           0       -4.073438    0.151479    0.719683
     14          1           0       -3.050222    0.353257    2.146846
     15          1           0       -1.530707   -1.791821    2.856439
     16          6           0       -2.341347    2.253539    0.652777
     17          1           0       -1.592918    2.868442    0.143830
     18          1           0       -3.343634    2.590535    0.323797
     19          1           0       -2.255087    2.440570    1.727685
     20          6           0       -2.110660    0.602145   -1.055539
     21          1           0       -3.099016    0.793668   -1.517423
     22          1           0       -1.376748    1.250591   -1.544050
     23          1           0       -1.826552   -0.431056   -1.269490
     24          7           0       -2.096302    0.850323    0.374317
     25          8           0        1.638018    0.043576    2.122716
     26          1           0        2.226109   -0.216169    1.408411
 ---------------------------------------------------------------------
                    Distance matrix (angstroms):
                    1          2          3          4          5
     1  C    0.000000
     2  C    1.543103   0.000000
     3  C    2.637482   1.532076   0.000000
     4  C    3.430070   2.637308   1.530666   0.000000
     5  C    3.390502   3.280243   2.614341   1.526136   0.000000
     6  H    3.505476   2.113361   1.097273   2.112626   3.497721
     7  H    2.198960   1.100024   2.170919   2.868616   3.562671
     8  H    2.105996   1.098358   2.118908   3.508079   4.295000
     9  H    1.098116   2.186514   3.256146   3.644112   3.314503
    10  H    1.092588   2.190194   2.695749   3.339585   3.039273
    11  H    3.931546   2.959580   2.167549   1.096962   2.170529
    12  H    4.355985   3.523857   2.125163   1.097960   2.116111
    13  H    4.476546   4.310258   3.523239   2.144059   1.110079
    14  H    3.419598   3.562260   2.832103   2.146631   1.096781
    15  H    2.850370   2.169211   1.097979   2.166085   2.932250
    16  C    3.611750   4.363103   4.446052   3.784101   2.393486
    17  H    3.745667   4.695875   5.094662   4.598392   3.345811
    18  H    4.662597   5.256901   5.132883   4.189996   2.712966
    19  H    3.543272   4.464323   4.469628   4.007208   2.629477
    20  C    3.656154   3.682445   3.870556   3.053661   2.426260
    21  H    4.698823   4.655280   4.593325   3.476971   2.737740
    22  H    3.795795   4.090192   4.615003   4.029741   3.366089
    23  H    3.616889   3.221340   3.424277   2.734415   2.703909
    24  N    2.838962   3.163516   3.201288   2.523426   1.461043
    25  O    1.422083   2.449687   3.699463   4.749402   4.789562
    26  H    1.939909   2.639658   4.087676   5.132989   5.281764
                    6          7          8          9         10
     6  H    0.000000
     7  H    2.478396   0.000000
     8  H    2.305184   1.749757   0.000000
     9  H    4.143248   2.373564   2.944947   0.000000
    10  H    3.704965   3.036638   2.756609   1.751899   0.000000
    11  H    2.390178   2.771023   3.826859   3.962452   4.090346
    12  H    2.395116   3.842201   4.235946   4.672512   4.110274
    13  H    4.251441   4.462029   5.327902   4.292383   4.118965
    14  H    3.799409   4.123504   4.454729   3.539746   2.738353
    15  H    1.746490   3.079951   2.481155   3.661766   2.548208
    16  C    5.468340   4.550808   5.376604   2.989990   3.248426
    17  H    6.104232   4.767069   5.659489   2.899686   3.575918
    18  H    6.097812   5.375613   6.306888   4.046567   4.268427
    19  H    5.549037   4.897073   5.375517   3.175490   2.884565
    20  C    4.590007   3.299055   4.753554   2.924936   3.901101
    21  H    5.247406   4.270824   5.735664   3.996609   4.821716
    22  H    5.351167   3.621156   5.091006   2.840069   4.175003
    23  H    3.935974   2.608072   4.227699   3.056333   4.059268
    24  N    4.152360   3.242153   4.241779   2.323164   2.732636
    25  O    4.379321   3.055066   2.366859   2.089093   2.016510
    26  H    4.628393   2.925306   2.451553   2.314314   2.809674
                   11         12         13         14         15
    11  H    0.000000
    12  H    1.736126   0.000000
    13  H    2.493123   2.357695   0.000000
    14  H    3.064609   2.451662   1.767620   0.000000
    15  H    3.064256   2.405603   3.848067   2.722831   0.000000
    16  C    4.191522   4.507515   2.724568   2.519090   4.677414
    17  H    4.887472   5.433591   3.723771   3.530150   5.392603
    18  H    4.506873   4.748756   2.576496   2.900863   5.376433
    19  H    4.654408   4.612942   3.092314   2.272622   4.439814
    20  C    2.794474   3.979435   2.684588   3.346639   4.622877
    21  H    3.113800   4.196801   2.523202   3.690964   5.317426
    22  H    3.779224   5.011799   3.688451   4.150715   5.352035
    23  H    2.178136   3.696392   3.056903   3.712663   4.354594
    24  N    2.824514   3.417189   2.125259   2.073378   3.669026
    25  O    5.236978   5.613472   5.882251   4.698519   3.734682
    26  H    5.440352   6.063217   6.347740   5.358097   4.323555
                   16         17         18         19         20
    16  C    0.000000
    17  H    1.094202   0.000000
    18  H    1.107418   1.781748   0.000000
    19  H    1.094463   1.769219   1.782786   0.000000
    20  C    2.387187   2.615845   2.715969   3.338712   0.000000
    21  H    2.723060   3.054960   2.584310   3.735670   1.107640
    22  H    2.600463   2.348002   3.025383   3.590512   1.094418
    23  H    3.341732   3.597047   3.737662   4.172881   1.092702
    24  N    1.451414   2.092684   2.141665   2.094207   1.451305
    25  O    4.783305   4.725971   5.877072   4.588888   4.946301
    26  H    5.247104   5.069414   6.330562   5.219321   5.054528
                   21         22         23         24         25
    21  H    0.000000
    22  H    1.782047   0.000000
    23  H    1.783420   1.762283   0.000000
    24  N    2.141805   2.087608   2.101618   0.000000
    25  O    6.021025   4.898048   4.871918   4.201534   0.000000
    26  H    6.159321   4.883543   4.862241   4.570558   0.961015
                   26
    26  H    0.000000
 Stoichiometry    C7H17NO
 Framework group  C1[X(C7H17NO)]
 Deg. of freedom    72
 Full point group                 C1      NOp   1
 Largest Abelian subgroup         C1      NOp   1
 Largest concise Abelian subgroup C1      NOp   1
                         Standard orientation:                         
 ---------------------------------------------------------------------
 Center     Atomic      Atomic             Coordinates (Angstroms)
 Number     Number       Type             X           Y           Z
 ---------------------------------------------------------------------
      1          6           0       -1.561012    0.795232   -0.131694
      2          6           0       -1.657082   -0.610166    0.498222
      3          6           0       -0.963509   -1.772157   -0.220104
      4          6           0        0.558221   -1.901810   -0.117798
      5          6           0        1.403534   -0.758636   -0.672496
      6          1           0       -1.372569   -2.686705    0.227423
      7          1           0       -1.368479   -0.596811    1.559629
      8          1           0       -2.730558   -0.842451    0.489091
      9          1           0       -0.844501    1.418240    0.419969
     10          1           0       -1.192903    0.744318   -1.159143
     11          1           0        0.847821   -2.130242    0.915293
     12          1           0        0.838188   -2.797775   -0.687343
     13          1           0        2.463144   -1.089547   -0.673212
     14          1           0        1.128987   -0.594016   -1.721521
     15          1           0       -1.270747   -1.800117   -1.273851
     16          6           0        1.915429    1.579009   -0.718881
     17          1           0        1.753791    2.537351   -0.216156
     18          1           0        3.007326    1.424530   -0.820231
     19          1           0        1.486944    1.650238   -1.723458
     20          6           0        1.747863    0.472440    1.389693
     21          1           0        2.823164    0.215212    1.456234
     22          1           0        1.603452    1.450243    1.859586
     23          1           0        1.183764   -0.257411    1.975446
     24          7           0        1.260105    0.517912    0.023564
     25          8           0       -2.837568    1.417472   -0.206121
     26          1           0       -3.137685    1.566308    0.694617
 ---------------------------------------------------------------------
 Rotational constants (GHZ):      1.8299724      1.1064599      0.8349611
 Standard basis: 6-31G(d,p) (6D, 7F)
 There are   220 symmetry adapted cartesian basis functions of A   symmetry.
 There are   220 symmetry adapted basis functions of A   symmetry.
   220 basis functions,   371 primitive gaussians,   220 cartesian basis functions
    37 alpha electrons       37 beta electrons
       nuclear repulsion energy       507.6743233692 Hartrees.
 NAtoms=   26 NActive=   26 NUniq=   26 SFac= 1.00D+00 NAtFMM=   60 NAOKFM=F Big=F
 Integral buffers will be    131072 words long.
 Raffenetti 2 integral format.
 Two-electron integral symmetry is turned on.
 Nuclear repulsion after empirical dispersion term =      507.6542308883 Hartrees.
 One-electron integrals computed using PRISM.
 NBasis=   220 RedAO= T EigKep=  3.83D-03  NBF=   220
 NBsUse=   220 1.00D-06 EigRej= -1.00D+00 NBFU=   220
 Initial guess from the checkpoint file:  "dmp-add-wb97xd.chk"
 B after Tr=     0.000000   -0.000000    0.000000
         Rot=    0.999887   -0.004451   -0.014080    0.002686 Ang=  -1.72 deg.
 ExpMin= 1.61D-01 ExpMax= 5.48D+03 ExpMxC= 8.25D+02 IAcc=1 IRadAn=         1 AccDes= 0.00D+00
 Harris functional with IExCor= 4639 and IRadAn=       1 diagonalized for initial guess.
 HarFok:  IExCor= 4639 AccDes= 0.00D+00 IRadAn=         1 IDoV= 1 UseB2=F ITyADJ=14
 ICtDFT=  3500011 ScaDFX=  1.000000  1.000000  1.000000  1.000000
 FoFCou: FMM=F IPFlag=           0 FMFlag=      100000 FMFlg1=           0
         NFxFlg=           0 DoJE=T BraDBF=F KetDBF=T FulRan=T
         wScrn=  0.000000 ICntrl=     500 IOpCl=  0 I1Cent=   200000004 NGrid=           0
         NMat0=    1 NMatS0=      1 NMatT0=    0 NMatD0=    1 NMtDS0=    0 NMtDT0=    0
 Petite list used in FoFCou.
 Keep R1 ints in memory in canonical form, NReq=596563979.
 Requested convergence on RMS density matrix=1.00D-08 within 128 cycles.
 Requested convergence on MAX density matrix=1.00D-06.
 Requested convergence on             energy=1.00D-06.
 No special actions if energy rises.
 Integral accuracy reduced to 1.0D-05 until final iterations.
 Initial convergence to 1.0D-05 achieved.  Increase integral accuracy.
 SCF Done:  E(RwB97XD) =  -406.831897912     A.U. after   13 cycles
            NFock= 13  Conv=0.74D-08     -V/T= 2.0094
 Calling FoFJK, ICntrl=      2127 FMM=F ISym2X=0 I1Cent= 0 IOpClX= 0 NMat=1 NMatS=1 NMatT=0.
 ***** Axes restored to original set *****
 -------------------------------------------------------------------
 Center     Atomic                   Forces (Hartrees/Bohr)
 Number     Number              X              Y              Z
 -------------------------------------------------------------------
      1        6           0.004465609   -0.000207757   -0.005169935
      2        6           0.003923224   -0.001018876    0.003592199
      3        6           0.000568807   -0.003811443   -0.003912284
      4        6          -0.001907480   -0.001174937    0.001706161
      5        6          -0.000163380    0.000781923   -0.002665082
      6        1          -0.001096486   -0.000612140    0.002183262
      7        1          -0.001860357    0.002503397    0.000662490
      8        1          -0.000739656    0.000191133   -0.000306054
      9        1           0.001811421   -0.001910894    0.003703692
     10        1          -0.000373629   -0.001150319    0.001171759
     11        1           0.002026360    0.001465455   -0.000614745
     12        1          -0.000554076    0.000652069   -0.000846065
     13        1           0.000355669    0.001185754    0.000365934
     14        1           0.000635740   -0.000044039    0.000127705
     15        1           0.000900244    0.003237855   -0.000545897
     16        6           0.000301676   -0.000407408   -0.000194461
     17        1           0.000082736    0.000079480   -0.000010422
     18        1           0.000438676   -0.000121089    0.000240404
     19        1           0.000218044   -0.000164733   -0.000147421
     20        6          -0.000310471   -0.000179774    0.000592066
     21        1           0.000405907   -0.000195309    0.000083677
     22        1          -0.000165620    0.000106158    0.000059032
     23        1          -0.000175538    0.000093427   -0.000025734
     24        7          -0.008880019   -0.000423575   -0.001041325
     25        8           0.000491189    0.000835009    0.000910095
     26        1          -0.000398589    0.000290634    0.000080949
 -------------------------------------------------------------------
 Cartesian Forces:  Max     0.008880019 RMS     0.001853218

 GradGradGradGradGradGradGradGradGradGradGradGradGradGradGradGradGradGrad
 Berny optimization.
 Using GEDIIS/GDIIS optimizer.
 FormGI is forming the generalized inverse of G from B-inverse, IUseBI=4.
 GSVD:  received Info=                   1 from GESDD.
 Internal  Forces:  Max     0.019331487 RMS     0.003221556
 Search for a local minimum.
 Step number   4 out of a maximum of  138
 All quantities printed in internal units (Hartrees-Bohrs-Radians)
 Mixed Optimization -- RFO/linear search
 Update second derivatives using D2CorX and points    3    4
 DE= -5.76D-03 DEPred=-6.54D-03 R= 8.80D-01
 TightC=F SS=  1.41D+00  RLast= 7.17D-01 DXNew= 8.4853D-01 2.1523D+00
 Trust test= 8.80D-01 RLast= 7.17D-01 DXMaxT set to 8.49D-01
 ITU=  1  1  0  0
 Use linear search instead of GDIIS.
     Eigenvalues ---    0.00229   0.00341   0.00406   0.00415   0.00430
     Eigenvalues ---    0.00472   0.00704   0.01296   0.02242   0.02974
     Eigenvalues ---    0.03037   0.03418   0.03829   0.04446   0.04779
     Eigenvalues ---    0.04876   0.04967   0.05371   0.05720   0.06805
     Eigenvalues ---    0.06853   0.07251   0.07287   0.09261   0.09365
     Eigenvalues ---    0.09408   0.09587   0.11905   0.12794   0.12945
     Eigenvalues ---    0.13067   0.13306   0.13797   0.14560   0.16000
     Eigenvalues ---    0.16000   0.16000   0.16000   0.16008   0.16573
     Eigenvalues ---    0.16915   0.17347   0.17637   0.21973   0.22046
     Eigenvalues ---    0.22739   0.29059   0.29341   0.29508   0.30183
     Eigenvalues ---    0.31609   0.32311   0.32717   0.34064   0.34238
     Eigenvalues ---    0.34352   0.34380   0.34425   0.34442   0.34484
     Eigenvalues ---    0.34633   0.34756   0.34786   0.34791   0.34816
     Eigenvalues ---    0.34955   0.35190   0.37312   0.37663   0.41047
     Eigenvalues ---    0.55488   5.09028
 RFO step:  Lambda=-2.93084117D-03 EMin= 2.29215127D-03
 Quartic linear search produced a step of  0.23765.
 Iteration  1 RMS(Cart)=  0.07682127 RMS(Int)=  0.00328444
 Iteration  2 RMS(Cart)=  0.00602482 RMS(Int)=  0.00018551
 Iteration  3 RMS(Cart)=  0.00001507 RMS(Int)=  0.00018539
 Iteration  4 RMS(Cart)=  0.00000000 RMS(Int)=  0.00018539
 Variable       Old X    -DE/DX   Delta X   Delta X   Delta X     New X
                                 (Linear)    (Quad)   (Total)
    R1        2.91604  -0.00029  -0.00405   0.00314  -0.00091   2.91513
    R2        2.07514  -0.00427   0.00264  -0.00857  -0.00593   2.06921
    R3        2.06469   0.00062   0.00277   0.00711   0.00989   2.07458
    R4        2.68735   0.00047  -0.00085  -0.00183  -0.00268   2.68466
    R5        2.89520   0.00476  -0.00246   0.00835   0.00589   2.90110
    R6        2.07874  -0.00121  -0.00102  -0.00324  -0.00426   2.07449
    R7        2.07560  -0.00076   0.00080  -0.00197  -0.00117   2.07443
    R8        2.89254   0.00800  -0.00377   0.00869   0.00492   2.89746
    R9        2.07355   0.00033   0.00205   0.00137   0.00341   2.07696
   R10        2.07488  -0.00012  -0.00041  -0.00006  -0.00047   2.07441
   R11        2.88398   0.00218   0.00108   0.00489   0.00596   2.88994
   R12        2.07296  -0.00002  -0.00010   0.00030   0.00020   2.07316
   R13        2.07484  -0.00027   0.00081  -0.00043   0.00038   2.07522
   R14        2.09775  -0.00031   0.00266   0.00105   0.00371   2.10146
   R15        2.07262   0.00011   0.00040   0.00068   0.00109   2.07370
   R16        2.76097  -0.00573  -0.00624  -0.01848  -0.02472   2.73625
   R17        2.06774   0.00011   0.00100   0.00060   0.00160   2.06934
   R18        2.09272  -0.00051   0.00207   0.00065   0.00273   2.09544
   R19        2.06823  -0.00014   0.00102  -0.00014   0.00089   2.06912
   R20        2.74278  -0.00077  -0.00644  -0.00807  -0.01451   2.72826
   R21        2.09314  -0.00042   0.00201   0.00081   0.00282   2.09596
   R22        2.06815  -0.00008   0.00106   0.00018   0.00123   2.06938
   R23        2.06491  -0.00014   0.00084   0.00025   0.00109   2.06600
   R24        2.74257  -0.00070  -0.00677  -0.00898  -0.01574   2.72683
   R25        1.81606  -0.00036   0.00031  -0.00099  -0.00068   1.81537
    A1        1.93078   0.00132   0.00198   0.01192   0.01343   1.94421
    A2        1.94165  -0.00206  -0.00400  -0.02107  -0.02497   1.91668
    A3        1.94334   0.00188   0.00034   0.02020   0.02022   1.96356
    A4        1.85358   0.00072  -0.00613  -0.00800  -0.01408   1.83949
    A5        1.94311  -0.00156   0.00807   0.00150   0.00899   1.95210
    A6        1.84794  -0.00049  -0.00047  -0.00721  -0.00750   1.84044
    A7        2.06143   0.00711  -0.02781  -0.01823  -0.04618   2.01524
    A8        1.94603  -0.00152   0.00861  -0.00279   0.00577   1.95180
    A9        1.82354  -0.00338   0.00374   0.00908   0.01251   1.83605
   A10        1.92073  -0.00266   0.01099   0.00133   0.01209   1.93282
   A11        1.85266  -0.00184   0.00459   0.00248   0.00673   1.85940
   A12        1.84108   0.00177   0.00301   0.01271   0.01521   1.85629
   A13        2.07483   0.01933  -0.00873   0.00900   0.00010   2.07493
   A14        1.84642  -0.00383   0.00178   0.01583   0.01755   1.86398
   A15        1.92049  -0.00798   0.00387  -0.02131  -0.01750   1.90298
   A16        1.84706  -0.00718   0.00194   0.00640   0.00820   1.85526
   A17        1.91790  -0.00466   0.00539  -0.01549  -0.01025   1.90765
   A18        1.83991   0.00288  -0.00439   0.00925   0.00498   1.84490
   A19        2.05208   0.01643  -0.00643   0.00518  -0.00125   2.05083
   A20        1.92095  -0.00445   0.00040  -0.01063  -0.01020   1.91075
   A21        1.86288  -0.00523   0.00206   0.00719   0.00929   1.87217
   A22        1.93057  -0.00559   0.00424  -0.00008   0.00411   1.93468
   A23        1.85613  -0.00544   0.00364  -0.01333  -0.00968   1.84645
   A24        1.82480   0.00288  -0.00373   0.01325   0.00953   1.83433
   A25        1.88142   0.00020  -0.00323   0.01219   0.00873   1.89015
   A26        1.89802  -0.00188  -0.00514  -0.01033  -0.01549   1.88253
   A27        2.01190   0.00443   0.00136   0.00330   0.00455   2.01645
   A28        1.85779   0.00046  -0.00490  -0.00189  -0.00687   1.85091
   A29        1.93314  -0.00401   0.00934   0.00163   0.01084   1.94399
   A30        1.87544   0.00055   0.00207  -0.00577  -0.00370   1.87174
   A31        1.88586  -0.00000  -0.00356  -0.00121  -0.00483   1.88103
   A32        1.88271  -0.00002  -0.00414  -0.00266  -0.00683   1.87588
   A33        1.91621   0.00005   0.00392   0.00065   0.00452   1.92073
   A34        1.88714   0.00010  -0.00327  -0.00098  -0.00428   1.88286
   A35        1.97144   0.00020   0.00313   0.00661   0.00969   1.98113
   A36        1.91807  -0.00034   0.00352  -0.00280   0.00069   1.91876
   A37        1.88577  -0.00006  -0.00358  -0.00169  -0.00531   1.88046
   A38        1.89004  -0.00017  -0.00272  -0.00243  -0.00521   1.88483
   A39        1.97153   0.00010   0.00354   0.00488   0.00838   1.97991
   A40        1.87390   0.00012  -0.00490  -0.00039  -0.00530   1.86859
   A41        1.90902  -0.00009   0.00343  -0.00114   0.00226   1.91128
   A42        1.93053   0.00010   0.00374   0.00048   0.00418   1.93471
   A43        1.92915   0.00094   0.00651   0.01041   0.01600   1.94515
   A44        1.96935  -0.00094   0.00877   0.00341   0.01127   1.98062
   A45        1.93122   0.00023   0.00770   0.00851   0.01532   1.94655
   A46        1.87449  -0.00044   0.00119  -0.00811  -0.00692   1.86757
    D1       -1.82110  -0.00086   0.01767  -0.04917  -0.03139  -1.85250
    D2        0.42890   0.00038   0.01667  -0.06710  -0.05031   0.37859
    D3        2.40916  -0.00008   0.02567  -0.04861  -0.02280   2.38636
    D4        0.23473  -0.00042   0.00871  -0.06480  -0.05608   0.17865
    D5        2.48473   0.00081   0.00771  -0.08273  -0.07499   2.40974
    D6       -1.81819   0.00035   0.01671  -0.06425  -0.04748  -1.86567
    D7        2.29159  -0.00116   0.00572  -0.07442  -0.06887   2.22271
    D8       -1.74160   0.00007   0.00472  -0.09235  -0.08779  -1.82939
    D9        0.23866  -0.00038   0.01372  -0.07386  -0.06028   0.17839
   D10        1.14161   0.00136   0.00434   0.02653   0.03101   1.17263
   D11       -1.02192  -0.00059  -0.00412  -0.00489  -0.00919  -1.03111
   D12       -3.02894  -0.00039  -0.00063   0.00789   0.00728  -3.02167
   D13        1.32888   0.00394   0.04957   0.02866   0.07815   1.40703
   D14       -2.88318   0.00365   0.04801   0.05499   0.10298  -2.78021
   D15       -0.90387   0.00129   0.04562   0.06404   0.10951  -0.79436
   D16       -0.93287   0.00229   0.05117   0.04808   0.09938  -0.83349
   D17        1.13826   0.00200   0.04960   0.07441   0.12421   1.26246
   D18        3.11757  -0.00036   0.04722   0.08346   0.13074  -3.03488
   D19       -2.91692   0.00246   0.04065   0.03131   0.07192  -2.84500
   D20       -0.84579   0.00217   0.03909   0.05765   0.09675  -0.74904
   D21        1.13352  -0.00019   0.03670   0.06669   0.10328   1.23680
   D22       -1.07312  -0.00134  -0.01167  -0.11883  -0.13052  -1.20364
   D23        1.15824   0.00077  -0.01085  -0.12450  -0.13532   1.02293
   D24        3.12875  -0.00075  -0.01392  -0.11037  -0.12429   3.00446
   D25        3.13927  -0.00279  -0.01003  -0.15006  -0.16012   2.97915
   D26       -0.91255  -0.00068  -0.00920  -0.15573  -0.16492  -1.07747
   D27        1.05796  -0.00220  -0.01228  -0.14160  -0.15390   0.90406
   D28        1.16083  -0.00026  -0.00840  -0.15689  -0.16531   0.99552
   D29       -2.89099   0.00185  -0.00757  -0.16256  -0.17011  -3.06110
   D30       -0.92048   0.00033  -0.01065  -0.14843  -0.15908  -1.07957
   D31       -2.97775   0.00227   0.02432   0.02422   0.04852  -2.92923
   D32       -0.97029   0.00195   0.01393   0.02310   0.03705  -0.93325
   D33        1.13633   0.00424   0.01368   0.01009   0.02376   1.16009
   D34        1.07868  -0.00047   0.02531   0.03495   0.06027   1.13895
   D35        3.08614  -0.00080   0.01492   0.03383   0.04879   3.13493
   D36       -1.09043   0.00149   0.01467   0.02082   0.03551  -1.05492
   D37       -0.89287   0.00173   0.02579   0.02658   0.05234  -0.84053
   D38        1.11458   0.00140   0.01539   0.02546   0.04087   1.15545
   D39       -3.06198   0.00370   0.01514   0.01246   0.02758  -3.03440
   D40       -2.96653   0.00041   0.01671   0.06772   0.08458  -2.88195
   D41        1.14381   0.00008  -0.00352   0.04598   0.04244   1.18625
   D42        1.17488   0.00003   0.01271   0.04760   0.06033   1.23522
   D43       -0.99796  -0.00030  -0.00752   0.02586   0.01819  -0.97977
   D44       -0.84765   0.00131   0.01254   0.05230   0.06492  -0.78273
   D45       -3.02050   0.00098  -0.00769   0.03056   0.02278  -2.99772
   D46        3.08747   0.00014  -0.00808   0.00084  -0.00737   3.08011
   D47       -1.00124  -0.00022   0.01236   0.01913   0.03159  -0.96965
   D48       -1.08966   0.00031  -0.00783   0.00418  -0.00376  -1.09342
   D49        1.10481  -0.00005   0.01261   0.02247   0.03520   1.14001
   D50        1.01934   0.00034  -0.00746   0.00540  -0.00217   1.01717
   D51       -3.06938  -0.00002   0.01298   0.02370   0.03679  -3.03259
   D52        1.05172   0.00031   0.00444   0.01170   0.01625   1.06797
   D53       -1.12000  -0.00040  -0.01510  -0.01110  -0.02629  -1.14629
   D54       -3.13051   0.00024   0.00455   0.01196   0.01661  -3.11390
   D55        0.98096  -0.00048  -0.01499  -0.01084  -0.02593   0.95503
   D56       -1.07004   0.00039   0.00285   0.01107   0.01401  -1.05603
   D57        3.04143  -0.00032  -0.01669  -0.01173  -0.02854   3.01290
         Item               Value     Threshold  Converged?
 Maximum Force            0.019331     0.000450     NO 
 RMS     Force            0.003222     0.000300     NO 
 Maximum Displacement     0.390176     0.001800     NO 
 RMS     Displacement     0.077576     0.001200     NO 
 Predicted change in Energy=-2.083289D-03
 GradGradGradGradGradGradGradGradGradGradGradGradGradGradGradGradGradGrad

                          Input orientation:                          
 ---------------------------------------------------------------------
 Center     Atomic      Atomic             Coordinates (Angstroms)
 Number     Number       Type             X           Y           Z
 ---------------------------------------------------------------------
      1          6           0        0.360113   -0.047128    1.574749
      2          6           0       -0.074363   -1.491905    1.252984
      3          6           0       -1.440478   -1.910855    1.814264
      4          6           0       -2.709892   -1.490985    1.063786
      5          6           0       -3.070514   -0.004821    1.062336
      6          1           0       -1.448526   -3.009520    1.843392
      7          1           0       -0.013130   -1.706814    0.178197
      8          1           0        0.672938   -2.132223    1.739366
      9          1           0        0.280771    0.599272    0.694494
     10          1           0       -0.319306    0.388900    2.318710
     11          1           0       -2.677573   -1.885925    0.040784
     12          1           0       -3.555567   -2.003296    1.541621
     13          1           0       -4.108767    0.102130    0.678624
     14          1           0       -3.095753    0.336406    2.104984
     15          1           0       -1.512893   -1.585349    2.860121
     16          6           0       -2.368212    2.247513    0.683401
     17          1           0       -1.623382    2.874101    0.181662
     18          1           0       -3.372469    2.620491    0.397170
     19          1           0       -2.249538    2.395212    1.761815
     20          6           0       -2.157580    0.650893   -1.077842
     21          1           0       -3.141894    0.848490   -1.549287
     22          1           0       -1.423676    1.314685   -1.546826
     23          1           0       -1.865622   -0.373904   -1.322413
     24          7           0       -2.152790    0.859425    0.349977
     25          8           0        1.652774    0.014172    2.160883
     26          1           0        2.280000   -0.260985    1.487285
 ---------------------------------------------------------------------
                    Distance matrix (angstroms):
                    1          2          3          4          5
     1  C    0.000000
     2  C    1.542622   0.000000
     3  C    2.602494   1.535195   0.000000
     4  C    3.430851   2.642312   1.533271   0.000000
     5  C    3.468942   3.350326   2.618277   1.529292   0.000000
     6  H    3.481251   2.130742   1.099080   2.122446   3.502728
     7  H    2.200960   1.097772   2.180750   2.846643   3.609166
     8  H    2.114848   1.097740   2.126297   3.508722   4.358628
     9  H    1.094978   2.193411   3.243042   3.667372   3.425106
    10  H    1.097820   2.175590   2.607751   3.289940   3.050023
    11  H    3.868043   2.898514   2.162465   1.097067   2.176356
    12  H    4.377242   3.530385   2.134592   1.098160   2.111609
    13  H    4.560286   4.375758   3.530093   2.154813   1.112045
    14  H    3.517280   3.632826   2.806178   2.138304   1.097355
    15  H    2.743439   2.158932   1.097731   2.160678   2.855920
    16  C    3.674729   4.423733   4.408125   3.773302   2.389525
    17  H    3.795855   4.754912   5.059114   4.583953   3.340355
    18  H    4.736565   5.340573   5.125801   4.217537   2.725047
    19  H    3.579147   4.483299   4.381728   3.975135   2.631242
    20  C    3.723204   3.790003   3.929511   3.078841   2.417389
    21  H    4.777634   4.768639   4.671432   3.533825   2.748420
    22  H    3.844563   4.187664   4.658466   4.042453   3.355726
    23  H    3.668001   3.330347   3.518765   2.766697   2.697224
    24  N    2.938806   3.265583   3.213405   2.518793   1.447962
    25  O    1.420662   2.464863   3.659792   4.743624   4.849393
    26  H    1.933740   2.667036   4.083006   5.156672   5.373472
                    6          7          8          9         10
     6  H    0.000000
     7  H    2.555441   0.000000
     8  H    2.298059   1.757530   0.000000
     9  H    4.163390   2.381380   2.950698   0.000000
    10  H    3.612522   3.011238   2.770604   1.744256   0.000000
    11  H    2.454062   2.673989   3.764540   3.918589   3.990639
    12  H    2.354395   3.807320   4.235089   4.712587   4.098763
    13  H    4.256282   4.505214   5.383513   4.417630   4.139099
    14  H    3.738584   4.170111   4.520049   3.668719   2.785156
    15  H    1.751040   3.075184   2.516548   3.560862   2.369690
    16  C    5.461483   4.630156   5.435600   3.119926   3.213518
    17  H    6.116282   4.855687   5.723880   3.010588   3.527579
    18  H    6.122918   5.482578   6.383972   4.185677   4.241948
    19  H    5.464376   4.933151   5.388788   3.281317   2.839229
    20  C    4.736558   3.425650   4.867671   3.014862   3.870976
    21  H    5.409437   4.393511   5.852592   4.100159   4.810367
    22  H    5.494810   3.754304   5.203462   2.905249   4.125419
    23  H    4.140382   2.731338   4.348617   3.101934   4.028740
    24  N    4.206544   3.345629   4.343397   2.471556   2.731111
    25  O    4.342991   3.109352   2.396825   2.091657   2.013561
    26  H    4.645768   3.010411   2.479461   2.316349   2.805353
                   11         12         13         14         15
    11  H    0.000000
    12  H    1.742746   0.000000
    13  H    2.531309   2.341712   0.000000
    14  H    3.061790   2.450105   1.765102   0.000000
    15  H    3.065206   2.466909   3.787490   2.601696   0.000000
    16  C    4.194517   4.496191   2.762647   2.490491   4.490046
    17  H    4.877398   5.419578   3.756053   3.508124   5.203176
    18  H    4.573584   4.766833   2.638842   2.865352   5.216630
    19  H    4.633929   4.593590   3.144561   2.252227   4.194495
    20  C    2.820844   3.982546   2.682060   3.333084   4.574270
    21  H    3.197021   4.225816   2.540765   3.690265   5.293401
    22  H    3.786379   5.009237   3.692239   4.133834   5.276299
    23  H    2.191752   3.703178   3.043429   3.710097   4.368708
    24  N    2.812107   3.403377   2.123053   2.059801   3.561911
    25  O    5.182382   5.619651   5.949805   4.759776   3.615086
    26  H    5.413900   6.090356   6.449971   5.444001   4.245545
                   16         17         18         19         20
    16  C    0.000000
    17  H    1.095046   0.000000
    18  H    1.108860   1.780468   0.000000
    19  H    1.094932   1.765867   1.781566   0.000000
    20  C    2.386533   2.610435   2.744254   3.333880   0.000000
    21  H    2.746042   3.066784   2.642319   3.761921   1.109135
    22  H    2.595424   2.336521   3.046644   3.577246   1.095071
    23  H    3.338819   3.587542   3.767486   4.162674   1.093281
    24  N    1.443733   2.089861   2.142708   2.088370   1.442974
    25  O    4.831055   4.778043   5.929303   4.588751   5.041184
    26  H    5.342721   5.173954   6.437519   5.258085   5.206102
                   21         22         23         24         25
    21  H    0.000000
    22  H    1.780342   0.000000
    23  H    1.781737   1.759832   0.000000
    24  N    2.141414   2.082481   2.097726   0.000000
    25  O    6.119664   4.990288   4.966192   4.298388   0.000000
    26  H    6.312577   5.040414   5.009325   4.711518   0.960655
                   26
    26  H    0.000000
 Stoichiometry    C7H17NO
 Framework group  C1[X(C7H17NO)]
 Deg. of freedom    72
 Full point group                 C1      NOp   1
 Largest Abelian subgroup         C1      NOp   1
 Largest concise Abelian subgroup C1      NOp   1
                         Standard orientation:                         
 ---------------------------------------------------------------------
 Center     Atomic      Atomic             Coordinates (Angstroms)
 Number     Number       Type             X           Y           Z
 ---------------------------------------------------------------------
      1          6           0       -1.601139    0.796862   -0.065575
      2          6           0       -1.703238   -0.624381    0.525463
      3          6           0       -0.981817   -1.722727   -0.268271
      4          6           0        0.532242   -1.889893   -0.093344
      5          6           0        1.433097   -0.782587   -0.642040
      6          1           0       -1.434187   -2.679081    0.029598
      7          1           0       -1.406263   -0.649418    1.582005
      8          1           0       -2.772604   -0.870931    0.498975
      9          1           0       -0.917116    1.423296    0.516377
     10          1           0       -1.168023    0.750660   -1.073287
     11          1           0        0.758681   -2.090854    0.961121
     12          1           0        0.823143   -2.804131   -0.627666
     13          1           0        2.482156   -1.151497   -0.637243
     14          1           0        1.171052   -0.626939   -1.696220
     15          1           0       -1.212920   -1.604126   -1.334826
     16          6           0        1.927865    1.552289   -0.757742
     17          1           0        1.775739    2.518796   -0.265962
     18          1           0        3.017941    1.417920   -0.910222
     19          1           0        1.454717    1.606850   -1.743657
     20          6           0        1.817659    0.490429    1.376700
     21          1           0        2.894911    0.236854    1.450243
     22          1           0        1.676381    1.479742    1.824451
     23          1           0        1.260313   -0.222103    1.990643
     24          7           0        1.321263    0.499354    0.021826
     25          8           0       -2.871937    1.410941   -0.227633
     26          1           0       -3.225279    1.561998    0.652815
 ---------------------------------------------------------------------
 Rotational constants (GHZ):      1.8539219      1.0697880      0.8196538
 Standard basis: 6-31G(d,p) (6D, 7F)
 There are   220 symmetry adapted cartesian basis functions of A   symmetry.
 There are   220 symmetry adapted basis functions of A   symmetry.
   220 basis functions,   371 primitive gaussians,   220 cartesian basis functions
    37 alpha electrons       37 beta electrons
       nuclear repulsion energy       505.8339208229 Hartrees.
 NAtoms=   26 NActive=   26 NUniq=   26 SFac= 1.00D+00 NAtFMM=   60 NAOKFM=F Big=F
 Integral buffers will be    131072 words long.
 Raffenetti 2 integral format.
 Two-electron integral symmetry is turned on.
 Nuclear repulsion after empirical dispersion term =      505.8140736968 Hartrees.
 One-electron integrals computed using PRISM.
 NBasis=   220 RedAO= T EigKep=  3.97D-03  NBF=   220
 NBsUse=   220 1.00D-06 EigRej= -1.00D+00 NBFU=   220
 Initial guess from the checkpoint file:  "dmp-add-wb97xd.chk"
 B after Tr=     0.000000   -0.000000   -0.000000
         Rot=    0.999996    0.001557   -0.001428    0.001927 Ang=   0.33 deg.
 ExpMin= 1.61D-01 ExpMax= 5.48D+03 ExpMxC= 8.25D+02 IAcc=1 IRadAn=         1 AccDes= 0.00D+00
 Harris functional with IExCor= 4639 and IRadAn=       1 diagonalized for initial guess.
 HarFok:  IExCor= 4639 AccDes= 0.00D+00 IRadAn=         1 IDoV= 1 UseB2=F ITyADJ=14
 ICtDFT=  3500011 ScaDFX=  1.000000  1.000000  1.000000  1.000000
 FoFCou: FMM=F IPFlag=           0 FMFlag=      100000 FMFlg1=           0
         NFxFlg=           0 DoJE=T BraDBF=F KetDBF=T FulRan=T
         wScrn=  0.000000 ICntrl=     500 IOpCl=  0 I1Cent=   200000004 NGrid=           0
         NMat0=    1 NMatS0=      1 NMatT0=    0 NMatD0=    1 NMtDS0=    0 NMtDT0=    0
 Petite list used in FoFCou.
 Keep R1 ints in memory in canonical form, NReq=596563979.
 Requested convergence on RMS density matrix=1.00D-08 within 128 cycles.
 Requested convergence on MAX density matrix=1.00D-06.
 Requested convergence on             energy=1.00D-06.
 No special actions if energy rises.
 Integral accuracy reduced to 1.0D-05 until final iterations.
 Initial convergence to 1.0D-05 achieved.  Increase integral accuracy.
 SCF Done:  E(RwB97XD) =  -406.833512770     A.U. after   13 cycles
            NFock= 13  Conv=0.44D-08     -V/T= 2.0094
 Calling FoFJK, ICntrl=      2127 FMM=F ISym2X=0 I1Cent= 0 IOpClX= 0 NMat=1 NMatS=1 NMatT=0.
 ***** Axes restored to original set *****
 -------------------------------------------------------------------
 Center     Atomic                   Forces (Hartrees/Bohr)
 Number     Number              X              Y              Z
 -------------------------------------------------------------------
      1        6          -0.001890613    0.002044599    0.002949073
      2        6           0.001112842    0.001649098    0.004865616
      3        6          -0.000431252   -0.004716882   -0.002446042
      4        6          -0.000920757   -0.000637676   -0.000140997
      5        6          -0.003275968   -0.002781627    0.002627923
      6        1          -0.000968254    0.001228727    0.000806349
      7        1          -0.001535605    0.001158981   -0.000041740
      8        1          -0.000283685    0.000389868   -0.000804851
      9        1           0.001907535   -0.000645344   -0.000244181
     10        1           0.002127516   -0.001543626   -0.001149447
     11        1           0.000625333    0.001032391   -0.000589667
     12        1           0.000461214   -0.000072580   -0.000727881
     13        1           0.001528068    0.000525759   -0.000242334
     14        1          -0.000025124   -0.000123016    0.000092591
     15        1           0.000579659    0.001063744   -0.000029177
     16        6          -0.000569555    0.004823981    0.000859639
     17        1          -0.000167868   -0.000575650   -0.000158796
     18        1           0.000774484   -0.000995946   -0.000041385
     19        1          -0.000088279   -0.000304531   -0.000249718
     20        6          -0.000145559   -0.000301157   -0.004948889
     21        1           0.000562424   -0.000150708    0.000983300
     22        1          -0.000314151   -0.000102221    0.000215326
     23        1          -0.000406174   -0.000130772    0.000521075
     24        7           0.000452761   -0.000675194   -0.000174734
     25        8           0.000013901   -0.000240312   -0.002213193
     26        1           0.000877108    0.000080093    0.000282142
 -------------------------------------------------------------------
 Cartesian Forces:  Max     0.004948889 RMS     0.001541684

 GradGradGradGradGradGradGradGradGradGradGradGradGradGradGradGradGradGrad
 Berny optimization.
 Using GEDIIS/GDIIS optimizer.
 FormGI is forming the generalized inverse of G from B-inverse, IUseBI=4.
 Internal  Forces:  Max     0.007969624 RMS     0.001379046
 Search for a local minimum.
 Step number   5 out of a maximum of  138
 All quantities printed in internal units (Hartrees-Bohrs-Radians)
 Mixed Optimization -- RFO/linear search
 Update second derivatives using D2CorX and points    4    5
 DE= -1.61D-03 DEPred=-2.08D-03 R= 7.75D-01
 TightC=F SS=  1.41D+00  RLast= 6.22D-01 DXNew= 1.4270D+00 1.8659D+00
 Trust test= 7.75D-01 RLast= 6.22D-01 DXMaxT set to 1.43D+00
 ITU=  1  1  1  0  0
 Use linear search instead of GDIIS.
     Eigenvalues ---    0.00233   0.00300   0.00409   0.00416   0.00423
     Eigenvalues ---    0.00470   0.00782   0.01296   0.02129   0.03085
     Eigenvalues ---    0.03189   0.03379   0.03911   0.04764   0.04844
     Eigenvalues ---    0.04861   0.05062   0.05382   0.05885   0.06733
     Eigenvalues ---    0.06766   0.07215   0.07263   0.08975   0.09236
     Eigenvalues ---    0.09395   0.09563   0.12030   0.12671   0.12816
     Eigenvalues ---    0.13083   0.13254   0.14075   0.15325   0.16000
     Eigenvalues ---    0.16000   0.16000   0.16000   0.16060   0.16576
     Eigenvalues ---    0.17408   0.17787   0.19640   0.21950   0.22157
     Eigenvalues ---    0.22812   0.29044   0.29477   0.29890   0.30176
     Eigenvalues ---    0.31604   0.32541   0.32717   0.34063   0.34235
     Eigenvalues ---    0.34335   0.34375   0.34405   0.34428   0.34476
     Eigenvalues ---    0.34640   0.34752   0.34786   0.34791   0.34816
     Eigenvalues ---    0.34949   0.35192   0.37387   0.37844   0.41046
     Eigenvalues ---    0.55506   4.74355
 RFO step:  Lambda=-1.54937157D-03 EMin= 2.32583170D-03
 Quartic linear search produced a step of  0.00801.
 Iteration  1 RMS(Cart)=  0.05063546 RMS(Int)=  0.00125683
 Iteration  2 RMS(Cart)=  0.00197319 RMS(Int)=  0.00008626
 Iteration  3 RMS(Cart)=  0.00000213 RMS(Int)=  0.00008626
 Iteration  4 RMS(Cart)=  0.00000000 RMS(Int)=  0.00008626
 Variable       Old X    -DE/DX   Delta X   Delta X   Delta X     New X
                                 (Linear)    (Quad)   (Total)
    R1        2.91513   0.00041  -0.00001   0.00179   0.00178   2.91692
    R2        2.06921  -0.00032  -0.00005  -0.00661  -0.00666   2.06255
    R3        2.07458  -0.00273   0.00008  -0.00557  -0.00549   2.06909
    R4        2.68466  -0.00000  -0.00002  -0.00102  -0.00104   2.68362
    R5        2.90110   0.00157   0.00005   0.00216   0.00221   2.90331
    R6        2.07449  -0.00025  -0.00003  -0.00206  -0.00210   2.07239
    R7        2.07443  -0.00078  -0.00001  -0.00346  -0.00347   2.07096
    R8        2.89746   0.00204   0.00004  -0.00259  -0.00255   2.89491
    R9        2.07696  -0.00119   0.00003  -0.00380  -0.00378   2.07318
   R10        2.07441   0.00024  -0.00000   0.00065   0.00065   2.07506
   R11        2.88994  -0.00027   0.00005  -0.00187  -0.00182   2.88812
   R12        2.07316   0.00019   0.00000   0.00051   0.00051   2.07366
   R13        2.07522  -0.00064   0.00000  -0.00252  -0.00252   2.07270
   R14        2.10146  -0.00130   0.00003  -0.00544  -0.00541   2.09605
   R15        2.07370   0.00007   0.00001  -0.00001  -0.00000   2.07370
   R16        2.73625   0.00247  -0.00020   0.01352   0.01332   2.74958
   R17        2.06934  -0.00037   0.00001  -0.00147  -0.00146   2.06788
   R18        2.09544  -0.00104   0.00002  -0.00452  -0.00450   2.09094
   R19        2.06912  -0.00028   0.00001  -0.00156  -0.00155   2.06757
   R20        2.72826   0.00297  -0.00012   0.01134   0.01123   2.73949
   R21        2.09596  -0.00093   0.00002  -0.00434  -0.00431   2.09165
   R22        2.06938  -0.00037   0.00001  -0.00159  -0.00158   2.06781
   R23        2.06600  -0.00012   0.00001  -0.00101  -0.00101   2.06499
   R24        2.72683   0.00325  -0.00013   0.01134   0.01121   2.73804
   R25        1.81537   0.00038  -0.00001  -0.00014  -0.00015   1.81523
    A1        1.94421   0.00023   0.00011  -0.00184  -0.00177   1.94245
    A2        1.91668   0.00029  -0.00020  -0.00197  -0.00219   1.91449
    A3        1.96356  -0.00058   0.00016   0.00402   0.00415   1.96771
    A4        1.83949   0.00075  -0.00011   0.01008   0.00999   1.84948
    A5        1.95210  -0.00101   0.00007  -0.01725  -0.01719   1.93491
    A6        1.84044   0.00045  -0.00006   0.00816   0.00811   1.84855
    A7        2.01524   0.00797  -0.00037   0.02310   0.02260   2.03784
    A8        1.95180  -0.00199   0.00005  -0.01719  -0.01704   1.93476
    A9        1.83605  -0.00288   0.00010   0.00539   0.00518   1.84123
   A10        1.93282  -0.00383   0.00010  -0.02247  -0.02227   1.91054
   A11        1.85940  -0.00111   0.00005   0.00865   0.00843   1.86783
   A12        1.85629   0.00149   0.00012   0.00464   0.00486   1.86115
   A13        2.07493   0.00388   0.00000  -0.03504  -0.03512   2.03980
   A14        1.86398   0.00004   0.00014   0.02378   0.02408   1.88806
   A15        1.90298  -0.00219  -0.00014  -0.00229  -0.00275   1.90023
   A16        1.85526  -0.00255   0.00007   0.01002   0.01035   1.86561
   A17        1.90765  -0.00004  -0.00008   0.00445   0.00397   1.91161
   A18        1.84490   0.00057   0.00004   0.00409   0.00405   1.84894
   A19        2.05083   0.00429  -0.00001  -0.02690  -0.02697   2.02386
   A20        1.91075  -0.00057  -0.00008   0.00145   0.00115   1.91190
   A21        1.87217  -0.00182   0.00007   0.01617   0.01629   1.88846
   A22        1.93468  -0.00222   0.00003   0.00103   0.00088   1.93556
   A23        1.84645  -0.00077  -0.00008   0.00552   0.00558   1.85204
   A24        1.83433   0.00076   0.00008   0.00733   0.00734   1.84166
   A25        1.89015   0.00081   0.00007   0.01167   0.01161   1.90176
   A26        1.88253  -0.00002  -0.00012   0.00634   0.00619   1.88872
   A27        2.01645  -0.00051   0.00004  -0.01540  -0.01538   2.00107
   A28        1.85091   0.00003  -0.00006   0.00508   0.00496   1.85588
   A29        1.94399  -0.00152   0.00009  -0.01084  -0.01073   1.93326
   A30        1.87174   0.00130  -0.00003   0.00521   0.00523   1.87697
   A31        1.88103   0.00055  -0.00004   0.00417   0.00412   1.88514
   A32        1.87588   0.00045  -0.00005   0.00534   0.00528   1.88116
   A33        1.92073  -0.00042   0.00004  -0.00383  -0.00380   1.91693
   A34        1.88286   0.00048  -0.00003   0.00462   0.00457   1.88743
   A35        1.98113  -0.00094   0.00008  -0.00694  -0.00687   1.97426
   A36        1.91876  -0.00004   0.00001  -0.00244  -0.00245   1.91631
   A37        1.88046   0.00038  -0.00004   0.00482   0.00478   1.88524
   A38        1.88483   0.00041  -0.00004   0.00141   0.00132   1.88616
   A39        1.97991  -0.00095   0.00007  -0.00866  -0.00862   1.97129
   A40        1.86859   0.00051  -0.00004   0.00766   0.00762   1.87622
   A41        1.91128   0.00028   0.00002   0.00045   0.00046   1.91175
   A42        1.93471  -0.00052   0.00003  -0.00448  -0.00447   1.93024
   A43        1.94515   0.00120   0.00013   0.00465   0.00475   1.94990
   A44        1.98062  -0.00138   0.00009  -0.00947  -0.00938   1.97124
   A45        1.94655  -0.00004   0.00012  -0.00223  -0.00211   1.94443
   A46        1.86757   0.00151  -0.00006   0.00583   0.00578   1.87335
    D1       -1.85250  -0.00029  -0.00025   0.01771   0.01751  -1.83499
    D2        0.37859  -0.00052  -0.00040  -0.00950  -0.00990   0.36869
    D3        2.38636  -0.00136  -0.00018  -0.00931  -0.00955   2.37681
    D4        0.17865   0.00095  -0.00045   0.02778   0.02738   0.20604
    D5        2.40974   0.00072  -0.00060   0.00057  -0.00002   2.40971
    D6       -1.86567  -0.00012  -0.00038   0.00076   0.00032  -1.86535
    D7        2.22271   0.00134  -0.00055   0.03915   0.03865   2.26136
    D8       -1.82939   0.00111  -0.00070   0.01195   0.01124  -1.81815
    D9        0.17839   0.00027  -0.00048   0.01213   0.01159   0.18998
   D10        1.17263  -0.00040   0.00025   0.00012   0.00037   1.17300
   D11       -1.03111   0.00057  -0.00007   0.01331   0.01318  -1.01792
   D12       -3.02167  -0.00007   0.00006   0.00513   0.00523  -3.01643
   D13        1.40703   0.00166   0.00063   0.07537   0.07606   1.48309
   D14       -2.78021   0.00091   0.00083   0.08453   0.08520  -2.69501
   D15       -0.79436   0.00054   0.00088   0.10030   0.10104  -0.69332
   D16       -0.83349   0.00107   0.00080   0.09999   0.10093  -0.73256
   D17        1.26246   0.00031   0.00100   0.10916   0.11007   1.37253
   D18       -3.03488  -0.00006   0.00105   0.12493   0.12591  -2.90896
   D19       -2.84500   0.00186   0.00058   0.10106   0.10186  -2.74314
   D20       -0.74904   0.00110   0.00078   0.11022   0.11099  -0.63805
   D21        1.23680   0.00073   0.00083   0.12599   0.12684   1.36364
   D22       -1.20364   0.00020  -0.00105  -0.04324  -0.04438  -1.24802
   D23        1.02293   0.00018  -0.00108  -0.06323  -0.06434   0.95859
   D24        3.00446  -0.00016  -0.00100  -0.04551  -0.04648   2.95798
   D25        2.97915  -0.00035  -0.00128  -0.05956  -0.06090   2.91825
   D26       -1.07747  -0.00037  -0.00132  -0.07955  -0.08085  -1.15832
   D27        0.90406  -0.00071  -0.00123  -0.06183  -0.06299   0.84107
   D28        0.99552   0.00031  -0.00132  -0.07152  -0.07290   0.92263
   D29       -3.06110   0.00028  -0.00136  -0.09151  -0.09285   3.12924
   D30       -1.07957  -0.00005  -0.00127  -0.07379  -0.07499  -1.15456
   D31       -2.92923   0.00034   0.00039   0.02721   0.02757  -2.90166
   D32       -0.93325   0.00077   0.00030   0.04224   0.04260  -0.89065
   D33        1.16009   0.00209   0.00019   0.04363   0.04386   1.20395
   D34        1.13895  -0.00049   0.00048   0.04752   0.04792   1.18687
   D35        3.13493  -0.00006   0.00039   0.06255   0.06295  -3.08530
   D36       -1.05492   0.00125   0.00028   0.06394   0.06422  -0.99070
   D37       -0.84053   0.00008   0.00042   0.03549   0.03587  -0.80467
   D38        1.15545   0.00051   0.00033   0.05053   0.05089   1.20635
   D39       -3.03440   0.00183   0.00022   0.05192   0.05216  -2.98224
   D40       -2.88195  -0.00040   0.00068   0.00737   0.00810  -2.87385
   D41        1.18625  -0.00022   0.00034   0.01425   0.01466   1.20091
   D42        1.23522   0.00019   0.00048   0.01283   0.01324   1.24846
   D43       -0.97977   0.00036   0.00015   0.01972   0.01980  -0.95997
   D44       -0.78273   0.00020   0.00052   0.00946   0.00999  -0.77274
   D45       -2.99772   0.00037   0.00018   0.01635   0.01655  -2.98117
   D46        3.08011   0.00064  -0.00006   0.01228   0.01222   3.09233
   D47       -0.96965  -0.00028   0.00025   0.00151   0.00175  -0.96790
   D48       -1.09342   0.00041  -0.00003   0.01013   0.01011  -1.08331
   D49        1.14001  -0.00051   0.00028  -0.00065  -0.00037   1.13964
   D50        1.01717   0.00036  -0.00002   0.00955   0.00955   1.02672
   D51       -3.03259  -0.00055   0.00029  -0.00122  -0.00093  -3.03352
   D52        1.06797   0.00011   0.00013   0.00636   0.00652   1.07449
   D53       -1.14629  -0.00037  -0.00021   0.00965   0.00944  -1.13684
   D54       -3.11390   0.00016   0.00013   0.00708   0.00723  -3.10667
   D55        0.95503  -0.00032  -0.00021   0.01037   0.01015   0.96518
   D56       -1.05603   0.00064   0.00011   0.01406   0.01417  -1.04186
   D57        3.01290   0.00016  -0.00023   0.01735   0.01709   3.02999
         Item               Value     Threshold  Converged?
 Maximum Force            0.007970     0.000450     NO 
 RMS     Force            0.001379     0.000300     NO 
 Maximum Displacement     0.176139     0.001800     NO 
 RMS     Displacement     0.050390     0.001200     NO 
 Predicted change in Energy=-9.096663D-04
 GradGradGradGradGradGradGradGradGradGradGradGradGradGradGradGradGradGrad

                          Input orientation:                          
 ---------------------------------------------------------------------
 Center     Atomic      Atomic             Coordinates (Angstroms)
 Number     Number       Type             X           Y           Z
 ---------------------------------------------------------------------
      1          6           0        0.373053   -0.033811    1.622345
      2          6           0       -0.100255   -1.460866    1.272935
      3          6           0       -1.458977   -1.897693    1.841677
      4          6           0       -2.703498   -1.509546    1.037132
      5          6           0       -3.075381   -0.027245    1.053716
      6          1           0       -1.460267   -2.991770    1.922815
      7          1           0       -0.089621   -1.621036    0.188085
      8          1           0        0.655520   -2.131932    1.696588
      9          1           0        0.269525    0.638285    0.768624
     10          1           0       -0.261190    0.382296    2.411919
     11          1           0       -2.604488   -1.876794    0.007826
     12          1           0       -3.563922   -2.043994    1.457922
     13          1           0       -4.105025    0.090479    0.658421
     14          1           0       -3.105785    0.307117    2.098446
     15          1           0       -1.552697   -1.519126    2.868161
     16          6           0       -2.344969    2.233643    0.686605
     17          1           0       -1.600706    2.851208    0.174627
     18          1           0       -3.348731    2.610580    0.413332
     19          1           0       -2.210536    2.372351    1.763528
     20          6           0       -2.174677    0.639408   -1.092058
     21          1           0       -3.162215    0.861154   -1.540073
     22          1           0       -1.434037    1.290545   -1.566216
     23          1           0       -1.913197   -0.391852   -1.341517
     24          7           0       -2.147592    0.839240    0.342748
     25          8           0        1.698442   -0.004259    2.131450
     26          1           0        2.285897   -0.258401    1.415199
 ---------------------------------------------------------------------
                    Distance matrix (angstroms):
                    1          2          3          4          5
     1  C    0.000000
     2  C    1.543565   0.000000
     3  C    2.622689   1.536363   0.000000
     4  C    3.461998   2.614354   1.531921   0.000000
     5  C    3.495008   3.309789   2.594652   1.528329   0.000000
     6  H    3.492973   2.148405   1.097082   2.127686   3.486020
     7  H    2.188711   1.096662   2.164726   2.750575   3.493458
     8  H    2.118352   1.095905   2.132374   3.479260   4.331584
     9  H    1.091453   2.190320   3.251207   3.677518   3.422369
    10  H    1.094914   2.172655   2.637844   3.381416   3.151525
    11  H    3.856035   2.836315   2.162323   1.097336   2.176341
    12  H    4.423532   3.517278   2.144636   1.096826   2.114079
    13  H    4.582333   4.338488   3.514895   2.160504   1.109181
    14  H    3.527777   3.583356   2.763891   2.142075   1.097353
    15  H    2.732532   2.158177   1.098075   2.162662   2.799373
    16  C    3.661229   4.362559   4.380310   3.776622   2.404139
    17  H    3.783509   4.695914   5.034998   4.579983   3.351560
    18  H    4.722942   5.279032   5.092726   4.216739   2.728173
    19  H    3.533337   4.403126   4.336384   3.979923   2.647612
    20  C    3.783138   3.782535   3.944098   3.071010   2.420752
    21  H    4.827004   4.762394   4.684922   3.531661   2.743089
    22  H    3.896975   4.172531   4.666821   4.028580   3.360747
    23  H    3.760267   3.356323   3.550576   2.744409   2.687145
    24  N    2.958587   3.216726   3.195588   2.511573   1.455013
    25  O    1.420112   2.468615   3.693015   4.779173   4.894019
    26  H    1.937092   2.675795   4.110139   5.157748   5.378421
                    6          7          8          9         10
     6  H    0.000000
     7  H    2.601320   0.000000
     8  H    2.295006   1.758361   0.000000
     9  H    4.183495   2.360200   2.946899   0.000000
    10  H    3.614046   2.998035   2.770091   1.745740   0.000000
    11  H    2.493912   2.534257   3.680308   3.894148   4.046505
    12  H    2.353671   3.723190   4.227101   4.729172   4.207734
    13  H    4.253668   4.390212   5.355342   4.410094   4.234971
    14  H    3.690695   4.057647   4.500874   3.642913   2.862802
    15  H    1.752399   3.055125   2.573779   3.518945   2.343406
    16  C    5.442045   4.493736   5.392704   3.063899   3.278160
    17  H    6.100514   4.720649   5.677905   2.957638   3.591003
    18  H    6.101734   5.345943   6.338154   4.136177   4.300291
    19  H    5.418677   4.788260   5.339225   3.185518   2.860188
    20  C    4.773394   3.331040   4.844264   3.071850   4.000674
    21  H    5.452820   4.311454   5.831779   4.142052   4.925799
    22  H    5.523789   3.655452   5.169670   2.962945   4.245709
    23  H    4.197687   2.678806   4.342380   3.205956   4.173334
    24  N    4.200674   3.211250   4.303277   2.462561   2.837037
    25  O    4.352722   3.096418   2.409104   2.076526   2.016989
    26  H    4.665053   3.000945   2.499485   2.299535   2.809198
                   11         12         13         14         15
    11  H    0.000000
    12  H    1.746782   0.000000
    13  H    2.558329   2.342641   0.000000
    14  H    3.064549   2.479492   1.766093   0.000000
    15  H    3.068503   2.511830   3.740074   2.517877   0.000000
    16  C    4.174181   4.514305   2.773399   2.506719   4.412501
    17  H    4.836260   5.428081   3.758630   3.526860   5.133931
    18  H    4.566712   4.775199   2.642529   2.864363   5.128976
    19  H    4.614426   4.629163   3.165010   2.275705   4.098360
    20  C    2.779524   3.953864   2.663033   3.340164   4.552962
    21  H    3.194278   4.193951   2.513207   3.680892   5.262017
    22  H    3.725533   4.980057   3.677410   4.146278   5.250908
    23  H    2.122183   3.645726   3.006078   3.707313   4.372882
    24  N    2.774486   3.400388   2.119395   2.069726   3.506209
    25  O    5.150861   5.683892   5.988240   4.814420   3.661621
    26  H    5.340015   6.116416   6.445022   5.464144   4.293638
                   16         17         18         19         20
    16  C    0.000000
    17  H    1.094274   0.000000
    18  H    1.106479   1.780583   0.000000
    19  H    1.094110   1.767994   1.781929   0.000000
    20  C    2.394625   2.612661   2.744107   3.340472   0.000000
    21  H    2.740385   3.055949   2.628892   3.755422   1.106852
    22  H    2.606613   2.343924   3.054039   3.586147   1.094236
    23  H    3.345584   3.593575   3.762293   4.167797   1.092748
    24  N    1.449674   2.091737   2.141345   2.091173   1.448909
    25  O    4.842000   4.781969   5.938288   4.589526   5.079996
    26  H    5.309054   5.129753   6.401861   5.221120   5.195106
                   21         22         23         24         25
    21  H    0.000000
    22  H    1.780916   0.000000
    23  H    1.780308   1.763674   0.000000
    24  N    2.138915   2.087338   2.099352   0.000000
    25  O    6.152643   5.016142   5.025501   4.324688   0.000000
    26  H    6.298331   5.012582   5.024906   4.691566   0.960576
                   26
    26  H    0.000000
 Stoichiometry    C7H17NO
 Framework group  C1[X(C7H17NO)]
 Deg. of freedom    72
 Full point group                 C1      NOp   1
 Largest Abelian subgroup         C1      NOp   1
 Largest concise Abelian subgroup C1      NOp   1
                         Standard orientation:                         
 ---------------------------------------------------------------------
 Center     Atomic      Atomic             Coordinates (Angstroms)
 Number     Number       Type             X           Y           Z
 ---------------------------------------------------------------------
      1          6           0       -1.640329    0.772975   -0.102553
      2          6           0       -1.655002   -0.645843    0.505176
      3          6           0       -0.931065   -1.745238   -0.287072
      4          6           0        0.577044   -1.885342   -0.057373
      5          6           0        1.448461   -0.772198   -0.638176
      6          1           0       -1.384185   -2.709761   -0.026371
      7          1           0       -1.282102   -0.632704    1.536408
      8          1           0       -2.711848   -0.931090    0.557315
      9          1           0       -0.947127    1.425613    0.431118
     10          1           0       -1.277978    0.728467   -1.134811
     11          1           0        0.774417   -2.018384    1.013837
     12          1           0        0.911490   -2.814341   -0.535005
     13          1           0        2.507428   -1.102052   -0.629958
     14          1           0        1.175351   -0.637503   -1.692430
     15          1           0       -1.127307   -1.599455   -1.357588
     16          6           0        1.864053    1.591734   -0.776005
     17          1           0        1.694990    2.550683   -0.276736
     18          1           0        2.951486    1.483255   -0.949261
     19          1           0        1.366077    1.629478   -1.749489
     20          6           0        1.836492    0.525683    1.368058
     21          1           0        2.922189    0.313482    1.404851
     22          1           0        1.667891    1.507016    1.821836
     23          1           0        1.325183   -0.215073    1.987688
     24          7           0        1.304625    0.517279    0.020325
     25          8           0       -2.933887    1.355254   -0.168711
     26          1           0       -3.225154    1.508754    0.733679
 ---------------------------------------------------------------------
 Rotational constants (GHZ):      1.8540531      1.0672042      0.8170521
 Standard basis: 6-31G(d,p) (6D, 7F)
 There are   220 symmetry adapted cartesian basis functions of A   symmetry.
 There are   220 symmetry adapted basis functions of A   symmetry.
   220 basis functions,   371 primitive gaussians,   220 cartesian basis functions
    37 alpha electrons       37 beta electrons
       nuclear repulsion energy       505.6984173527 Hartrees.
 NAtoms=   26 NActive=   26 NUniq=   26 SFac= 1.00D+00 NAtFMM=   60 NAOKFM=F Big=F
 Integral buffers will be    131072 words long.
 Raffenetti 2 integral format.
 Two-electron integral symmetry is turned on.
 Nuclear repulsion after empirical dispersion term =      505.6785612838 Hartrees.
 One-electron integrals computed using PRISM.
 NBasis=   220 RedAO= T EigKep=  4.00D-03  NBF=   220
 NBsUse=   220 1.00D-06 EigRej= -1.00D+00 NBFU=   220
 Initial guess from the checkpoint file:  "dmp-add-wb97xd.chk"
 B after Tr=    -0.000000    0.000000   -0.000000
         Rot=    0.999928    0.001446   -0.003943   -0.011285 Ang=   1.38 deg.
 ExpMin= 1.61D-01 ExpMax= 5.48D+03 ExpMxC= 8.25D+02 IAcc=1 IRadAn=         1 AccDes= 0.00D+00
 Harris functional with IExCor= 4639 and IRadAn=       1 diagonalized for initial guess.
 HarFok:  IExCor= 4639 AccDes= 0.00D+00 IRadAn=         1 IDoV= 1 UseB2=F ITyADJ=14
 ICtDFT=  3500011 ScaDFX=  1.000000  1.000000  1.000000  1.000000
 FoFCou: FMM=F IPFlag=           0 FMFlag=      100000 FMFlg1=           0
         NFxFlg=           0 DoJE=T BraDBF=F KetDBF=T FulRan=T
         wScrn=  0.000000 ICntrl=     500 IOpCl=  0 I1Cent=   200000004 NGrid=           0
         NMat0=    1 NMatS0=      1 NMatT0=    0 NMatD0=    1 NMtDS0=    0 NMtDT0=    0
 Petite list used in FoFCou.
 Keep R1 ints in memory in canonical form, NReq=596563979.
 Requested convergence on RMS density matrix=1.00D-08 within 128 cycles.
 Requested convergence on MAX density matrix=1.00D-06.
 Requested convergence on             energy=1.00D-06.
 No special actions if energy rises.
 Integral accuracy reduced to 1.0D-05 until final iterations.
 Initial convergence to 1.0D-05 achieved.  Increase integral accuracy.
 SCF Done:  E(RwB97XD) =  -406.834167166     A.U. after   13 cycles
            NFock= 13  Conv=0.38D-08     -V/T= 2.0094
 Calling FoFJK, ICntrl=      2127 FMM=F ISym2X=0 I1Cent= 0 IOpClX= 0 NMat=1 NMatS=1 NMatT=0.
 ***** Axes restored to original set *****
 -------------------------------------------------------------------
 Center     Atomic                   Forces (Hartrees/Bohr)
 Number     Number              X              Y              Z
 -------------------------------------------------------------------
      1        6          -0.000459705   -0.000204527    0.001557080
      2        6           0.002062768   -0.000834675    0.002306848
      3        6          -0.000156557    0.000130627   -0.002114387
      4        6          -0.001591200    0.000635144    0.002236669
      5        6          -0.000557906    0.000512999   -0.001587955
      6        1           0.000608468    0.000589659   -0.000056578
      7        1           0.000112136    0.000116087   -0.000651938
      8        1           0.000812188    0.000270770   -0.000207348
      9        1          -0.000472867    0.000267205   -0.001828021
     10        1           0.001209284   -0.000144548    0.000546251
     11        1          -0.000122027    0.000396122    0.000414957
     12        1           0.000201767   -0.000603386   -0.000148273
     13        1          -0.000133903    0.000161245   -0.000084248
     14        1           0.000129694   -0.000115798   -0.000241858
     15        1          -0.000483716   -0.000036769    0.000183078
     16        6          -0.000316817   -0.000505742   -0.000174305
     17        1          -0.000010448   -0.000121128   -0.000050065
     18        1          -0.000131683    0.000010974   -0.000160510
     19        1          -0.000079859   -0.000066583    0.000081739
     20        6          -0.000348426    0.000546279    0.000009780
     21        1          -0.000220128    0.000029640   -0.000147967
     22        1          -0.000037133   -0.000052152   -0.000015139
     23        1           0.000010697    0.000286851   -0.000164213
     24        7          -0.000086709   -0.000272695   -0.000085633
     25        8          -0.000067394   -0.001034017    0.000455040
     26        1           0.000129477    0.000038418   -0.000073005
 -------------------------------------------------------------------
 Cartesian Forces:  Max     0.002306848 RMS     0.000711679

 GradGradGradGradGradGradGradGradGradGradGradGradGradGradGradGradGradGrad
 Berny optimization.
 Using GEDIIS/GDIIS optimizer.
 FormGI is forming the generalized inverse of G from B-inverse, IUseBI=4.
 Internal  Forces:  Max     0.007432054 RMS     0.001220551
 Search for a local minimum.
 Step number   6 out of a maximum of  138
 All quantities printed in internal units (Hartrees-Bohrs-Radians)
 Mixed Optimization -- RFO/linear search
 Update second derivatives using D2CorX and points    5    6
 DE= -6.54D-04 DEPred=-9.10D-04 R= 7.19D-01
 TightC=F SS=  1.41D+00  RLast= 4.19D-01 DXNew= 2.4000D+00 1.2581D+00
 Trust test= 7.19D-01 RLast= 4.19D-01 DXMaxT set to 1.43D+00
 ITU=  1  1  1  1  0  0
 Use linear search instead of GDIIS.
     Eigenvalues ---    0.00223   0.00330   0.00410   0.00417   0.00428
     Eigenvalues ---    0.00506   0.00840   0.01296   0.02145   0.03108
     Eigenvalues ---    0.03232   0.03469   0.04066   0.04766   0.04816
     Eigenvalues ---    0.04865   0.05079   0.05380   0.05824   0.06824
     Eigenvalues ---    0.06832   0.07236   0.07287   0.08970   0.09046
     Eigenvalues ---    0.09246   0.09438   0.12059   0.12632   0.12692
     Eigenvalues ---    0.12952   0.13106   0.14110   0.15450   0.15997
     Eigenvalues ---    0.16000   0.16000   0.16003   0.16058   0.16568
     Eigenvalues ---    0.17490   0.17635   0.20585   0.22001   0.22540
     Eigenvalues ---    0.23198   0.29055   0.29458   0.29706   0.30201
     Eigenvalues ---    0.31960   0.32326   0.32766   0.34061   0.34271
     Eigenvalues ---    0.34346   0.34369   0.34426   0.34466   0.34516
     Eigenvalues ---    0.34630   0.34759   0.34786   0.34792   0.34818
     Eigenvalues ---    0.34964   0.35211   0.37480   0.37715   0.41038
     Eigenvalues ---    0.55496   4.66050
 RFO step:  Lambda=-3.31184529D-04 EMin= 2.23275568D-03
 Quartic linear search produced a step of -0.08451.
 Iteration  1 RMS(Cart)=  0.04572306 RMS(Int)=  0.00061167
 Iteration  2 RMS(Cart)=  0.00145698 RMS(Int)=  0.00001438
 Iteration  3 RMS(Cart)=  0.00000103 RMS(Int)=  0.00001437
 Iteration  4 RMS(Cart)=  0.00000000 RMS(Int)=  0.00001437
 Variable       Old X    -DE/DX   Delta X   Delta X   Delta X     New X
                                 (Linear)    (Quad)   (Total)
    R1        2.91692  -0.00081  -0.00015  -0.00151  -0.00166   2.91525
    R2        2.06255   0.00164   0.00056   0.00376   0.00433   2.06687
    R3        2.06909  -0.00037   0.00046  -0.00205  -0.00158   2.06750
    R4        2.68362   0.00017   0.00009  -0.00040  -0.00032   2.68331
    R5        2.90331   0.00173  -0.00019   0.00371   0.00352   2.90682
    R6        2.07239   0.00064   0.00018   0.00137   0.00155   2.07394
    R7        2.07096   0.00031   0.00029   0.00004   0.00034   2.07130
    R8        2.89491   0.00292   0.00022   0.00376   0.00397   2.89889
    R9        2.07318  -0.00059   0.00032  -0.00263  -0.00231   2.07087
   R10        2.07506   0.00019  -0.00005   0.00077   0.00072   2.07578
   R11        2.88812   0.00089   0.00015   0.00130   0.00145   2.88958
   R12        2.07366  -0.00053  -0.00004  -0.00119  -0.00124   2.07243
   R13        2.07270   0.00008   0.00021  -0.00039  -0.00018   2.07252
   R14        2.09605   0.00017   0.00046  -0.00066  -0.00020   2.09584
   R15        2.07370  -0.00026   0.00000  -0.00062  -0.00062   2.07308
   R16        2.74958  -0.00050  -0.00113   0.00355   0.00242   2.75200
   R17        2.06788  -0.00005   0.00012  -0.00048  -0.00036   2.06752
   R18        2.09094   0.00015   0.00038  -0.00039  -0.00001   2.09093
   R19        2.06757   0.00008   0.00013  -0.00011   0.00002   2.06759
   R20        2.73949  -0.00063  -0.00095   0.00067  -0.00028   2.73921
   R21        2.09165   0.00027   0.00036  -0.00006   0.00030   2.09195
   R22        2.06781  -0.00005   0.00013  -0.00045  -0.00032   2.06749
   R23        2.06499  -0.00024   0.00009  -0.00072  -0.00063   2.06436
   R24        2.73804   0.00019  -0.00095   0.00281   0.00187   2.73991
   R25        1.81523   0.00014   0.00001   0.00029   0.00030   1.81553
    A1        1.94245  -0.00055   0.00015  -0.00674  -0.00660   1.93585
    A2        1.91449   0.00118   0.00018   0.00684   0.00704   1.92153
    A3        1.96771  -0.00176  -0.00035  -0.00665  -0.00701   1.96070
    A4        1.84948   0.00028  -0.00084   0.00626   0.00542   1.85490
    A5        1.93491   0.00129   0.00145   0.00253   0.00394   1.93885
    A6        1.84855  -0.00027  -0.00069  -0.00093  -0.00160   1.84695
    A7        2.03784   0.00196  -0.00191   0.00413   0.00220   2.04003
    A8        1.93476  -0.00020   0.00144  -0.00720  -0.00579   1.92897
    A9        1.84123  -0.00157  -0.00044  -0.00014  -0.00060   1.84063
   A10        1.91054  -0.00083   0.00188  -0.00854  -0.00667   1.90387
   A11        1.86783   0.00029  -0.00071   0.01266   0.01196   1.87980
   A12        1.86115   0.00023  -0.00041   0.00016  -0.00024   1.86092
   A13        2.03980   0.00743   0.00297   0.00199   0.00496   2.04477
   A14        1.88806  -0.00271  -0.00203  -0.00486  -0.00690   1.88116
   A15        1.90023  -0.00184   0.00023   0.00327   0.00353   1.90376
   A16        1.86561  -0.00227  -0.00087  -0.00028  -0.00118   1.86444
   A17        1.91161  -0.00218  -0.00034  -0.00196  -0.00228   1.90934
   A18        1.84894   0.00106  -0.00034   0.00172   0.00139   1.85034
   A19        2.02386   0.00606   0.00228   0.00161   0.00388   2.02774
   A20        1.91190  -0.00137  -0.00010  -0.00430  -0.00438   1.90752
   A21        1.88846  -0.00242  -0.00138   0.00202   0.00061   1.88907
   A22        1.93556  -0.00230  -0.00007  -0.00601  -0.00606   1.92950
   A23        1.85204  -0.00122  -0.00047   0.00613   0.00563   1.85767
   A24        1.84166   0.00079  -0.00062   0.00120   0.00059   1.84226
   A25        1.90176  -0.00040  -0.00098   0.00582   0.00484   1.90659
   A26        1.88872  -0.00099  -0.00052  -0.00528  -0.00579   1.88293
   A27        2.00107   0.00260   0.00130   0.00242   0.00371   2.00478
   A28        1.85588   0.00034  -0.00042   0.00068   0.00027   1.85615
   A29        1.93326  -0.00139   0.00091  -0.00007   0.00081   1.93407
   A30        1.87697  -0.00030  -0.00044  -0.00403  -0.00447   1.87250
   A31        1.88514   0.00006  -0.00035   0.00058   0.00024   1.88538
   A32        1.88116   0.00013  -0.00045   0.00217   0.00172   1.88288
   A33        1.91693  -0.00014   0.00032  -0.00166  -0.00134   1.91559
   A34        1.88743   0.00007  -0.00039   0.00130   0.00092   1.88835
   A35        1.97426  -0.00006   0.00058  -0.00199  -0.00141   1.97285
   A36        1.91631  -0.00003   0.00021  -0.00014   0.00006   1.91638
   A37        1.88524  -0.00004  -0.00040   0.00055   0.00015   1.88538
   A38        1.88616  -0.00011  -0.00011  -0.00009  -0.00019   1.88596
   A39        1.97129  -0.00001   0.00073  -0.00190  -0.00117   1.97012
   A40        1.87622  -0.00016  -0.00064   0.00062  -0.00003   1.87619
   A41        1.91175  -0.00003  -0.00004   0.00013   0.00009   1.91184
   A42        1.93024   0.00032   0.00038   0.00080   0.00118   1.93141
   A43        1.94990  -0.00054  -0.00040  -0.00560  -0.00604   1.94386
   A44        1.97124   0.00075   0.00079  -0.00166  -0.00094   1.97030
   A45        1.94443  -0.00064   0.00018  -0.00773  -0.00759   1.93684
   A46        1.87335   0.00009  -0.00049   0.00223   0.00174   1.87508
    D1       -1.83499  -0.00012  -0.00148   0.02207   0.02059  -1.81439
    D2        0.36869   0.00019   0.00084   0.00705   0.00790   0.37659
    D3        2.37681  -0.00051   0.00081   0.00368   0.00451   2.38133
    D4        0.20604   0.00062  -0.00231   0.02995   0.02763   0.23367
    D5        2.40971   0.00093   0.00000   0.01494   0.01494   2.42465
    D6       -1.86535   0.00023  -0.00003   0.01157   0.01155  -1.85380
    D7        2.26136  -0.00004  -0.00327   0.02917   0.02587   2.28724
    D8       -1.81815   0.00027  -0.00095   0.01415   0.01319  -1.80496
    D9        0.18998  -0.00043  -0.00098   0.01078   0.00980   0.19977
   D10        1.17300  -0.00042  -0.00003  -0.00206  -0.00210   1.17090
   D11       -1.01792   0.00066  -0.00111   0.01001   0.00891  -1.00901
   D12       -3.01643  -0.00015  -0.00044   0.00193   0.00149  -3.01494
   D13        1.48309   0.00127  -0.00643   0.01497   0.00854   1.49162
   D14       -2.69501   0.00124  -0.00720   0.01215   0.00495  -2.69005
   D15       -0.69332   0.00011  -0.00854   0.01332   0.00477  -0.68855
   D16       -0.73256   0.00069  -0.00853   0.02925   0.02070  -0.71185
   D17        1.37253   0.00066  -0.00930   0.02643   0.01712   1.38966
   D18       -2.90896  -0.00047  -0.01064   0.02759   0.01694  -2.89202
   D19       -2.74314   0.00068  -0.00861   0.02660   0.01800  -2.72514
   D20       -0.63805   0.00065  -0.00938   0.02378   0.01442  -0.62363
   D21        1.36364  -0.00048  -0.01072   0.02494   0.01424   1.37788
   D22       -1.24802  -0.00060   0.00375  -0.03415  -0.03039  -1.27841
   D23        0.95859  -0.00008   0.00544  -0.04482  -0.03938   0.91921
   D24        2.95798  -0.00116   0.00393  -0.04457  -0.04064   2.91734
   D25        2.91825  -0.00025   0.00515  -0.02893  -0.02378   2.89448
   D26       -1.15832   0.00027   0.00683  -0.03960  -0.03276  -1.19109
   D27        0.84107  -0.00081   0.00532  -0.03934  -0.03402   0.80705
   D28        0.92263   0.00078   0.00616  -0.02983  -0.02367   0.89896
   D29        3.12924   0.00131   0.00785  -0.04050  -0.03266   3.09658
   D30       -1.15456   0.00022   0.00634  -0.04024  -0.03392  -1.18847
   D31       -2.90166   0.00085  -0.00233  -0.02056  -0.02288  -2.92454
   D32       -0.89065   0.00052  -0.00360  -0.01952  -0.02313  -0.91378
   D33        1.20395   0.00109  -0.00371  -0.02689  -0.03062   1.17333
   D34        1.18687  -0.00023  -0.00405  -0.01068  -0.01472   1.17215
   D35       -3.08530  -0.00056  -0.00532  -0.00964  -0.01497  -3.10027
   D36       -0.99070   0.00001  -0.00543  -0.01702  -0.02246  -1.01316
   D37       -0.80467   0.00062  -0.00303  -0.01252  -0.01553  -0.82019
   D38        1.20635   0.00029  -0.00430  -0.01148  -0.01578   1.19057
   D39       -2.98224   0.00086  -0.00441  -0.01886  -0.02326  -3.00550
   D40       -2.87385  -0.00004  -0.00068   0.06159   0.06090  -2.81296
   D41        1.20091   0.00067  -0.00124   0.07800   0.07676   1.27767
   D42        1.24846  -0.00037  -0.00112   0.05199   0.05087   1.29933
   D43       -0.95997   0.00033  -0.00167   0.06841   0.06674  -0.89323
   D44       -0.77274   0.00013  -0.00084   0.05353   0.05268  -0.72006
   D45       -2.98117   0.00084  -0.00140   0.06995   0.06855  -2.91262
   D46        3.09233  -0.00004  -0.00103  -0.00214  -0.00319   3.08914
   D47       -0.96790   0.00002  -0.00015  -0.01502  -0.01515  -0.98305
   D48       -1.08331  -0.00012  -0.00085  -0.00392  -0.00479  -1.08811
   D49        1.13964  -0.00005   0.00003  -0.01680  -0.01675   1.12289
   D50        1.02672  -0.00009  -0.00081  -0.00370  -0.00452   1.02219
   D51       -3.03352  -0.00003   0.00008  -0.01658  -0.01648  -3.04999
   D52        1.07449  -0.00030  -0.00055  -0.00868  -0.00923   1.06526
   D53       -1.13684   0.00035  -0.00080   0.00657   0.00577  -1.13108
   D54       -3.10667  -0.00037  -0.00061  -0.00914  -0.00975  -3.11642
   D55        0.96518   0.00028  -0.00086   0.00610   0.00525   0.97042
   D56       -1.04186  -0.00038  -0.00120  -0.00782  -0.00902  -1.05087
   D57        3.02999   0.00026  -0.00144   0.00742   0.00598   3.03597
         Item               Value     Threshold  Converged?
 Maximum Force            0.007432     0.000450     NO 
 RMS     Force            0.001221     0.000300     NO 
 Maximum Displacement     0.149381     0.001800     NO 
 RMS     Displacement     0.045981     0.001200     NO 
 Predicted change in Energy=-1.847654D-04
 GradGradGradGradGradGradGradGradGradGradGradGradGradGradGradGradGradGrad

                          Input orientation:                          
 ---------------------------------------------------------------------
 Center     Atomic      Atomic             Coordinates (Angstroms)
 Number     Number       Type             X           Y           Z
 ---------------------------------------------------------------------
      1          6           0        0.392393   -0.037424    1.601825
      2          6           0       -0.092031   -1.471697    1.305056
      3          6           0       -1.462092   -1.875302    1.876172
      4          6           0       -2.700053   -1.521600    1.042158
      5          6           0       -3.096538   -0.045031    1.015992
      6          1           0       -1.464761   -2.963926    2.001864
      7          1           0       -0.082459   -1.665234    0.224818
      8          1           0        0.661740   -2.132339    1.748654
      9          1           0        0.282006    0.602015    0.721368
     10          1           0       -0.223051    0.412382    2.386620
     11          1           0       -2.571182   -1.903766    0.022329
     12          1           0       -3.558360   -2.066137    1.453991
     13          1           0       -4.111421    0.053189    0.579634
     14          1           0       -3.171757    0.302030    2.053949
     15          1           0       -1.569007   -1.453496    2.884760
     16          6           0       -2.347551    2.215335    0.715249
     17          1           0       -1.592819    2.841635    0.230330
     18          1           0       -3.345344    2.604808    0.437750
     19          1           0       -2.227946    2.322325    1.797539
     20          6           0       -2.184342    0.679366   -1.107379
     21          1           0       -3.171469    0.924170   -1.544562
     22          1           0       -1.439925    1.340666   -1.560708
     23          1           0       -1.931831   -0.344283   -1.393297
     24          7           0       -2.153225    0.830328    0.334301
     25          8           0        1.725247   -0.008217    2.090589
     26          1           0        2.300446   -0.291817    1.375233
 ---------------------------------------------------------------------
                    Distance matrix (angstroms):
                    1          2          3          4          5
     1  C    0.000000
     2  C    1.542685   0.000000
     3  C    2.625296   1.538225   0.000000
     4  C    3.475518   2.621714   1.534025   0.000000
     5  C    3.537782   3.338562   2.600234   1.529098   0.000000
     6  H    3.489049   2.143986   1.095859   2.127741   3.486343
     7  H    2.184352   1.097480   2.162057   2.745992   3.512220
     8  H    2.117257   1.096083   2.143127   3.489096   4.360998
     9  H    1.093742   2.186522   3.242307   3.674959   3.452540
    10  H    1.094076   2.176396   2.651278   3.418099   3.216329
    11  H    3.841981   2.824582   2.160469   1.096682   2.172156
    12  H    4.443645   3.520081   2.146856   1.096731   2.118961
    13  H    4.619246   4.359703   3.524065   2.164682   1.109073
    14  H    3.608714   3.632033   2.774047   2.138190   1.097025
    15  H    2.738297   2.162696   1.098454   2.163119   2.794534
    16  C    3.656260   4.362276   4.343397   3.767733   2.400142
    17  H    3.756467   4.691720   4.997538   4.574150   3.348324
    18  H    4.723044   5.287170   5.068243   4.220066   2.723585
    19  H    3.531700   4.381698   4.267645   3.945788   2.640008
    20  C    3.806986   3.850284   3.993689   3.119410   2.421891
    21  H    4.850312   4.831504   4.739244   3.590981   2.738868
    22  H    3.906167   4.235423   4.706920   4.068833   3.362128
    23  H    3.803543   3.455002   3.640619   2.812061   2.692725
    24  N    2.973177   3.238859   3.189901   2.516277   1.456295
    25  O    1.419945   2.461979   3.700151   4.792997   4.940215
    26  H    1.938227   2.668518   4.112792   5.160261   5.414554
                    6          7          8          9         10
     6  H    0.000000
     7  H    2.599087   0.000000
     8  H    2.297316   1.759005   0.000000
     9  H    4.172146   2.349428   2.945541   0.000000
    10  H    3.617918   3.001606   2.768657   1.750460   0.000000
    11  H    2.503331   2.508315   3.672088   3.861124   4.058094
    12  H    2.342934   3.708568   4.230892   4.733306   4.258771
    13  H    4.257996   4.394475   5.378309   4.429843   4.302748
    14  H    3.685515   4.093851   4.551380   3.714060   2.969463
    15  H    1.752647   3.054497   2.593800   3.511644   2.353984
    16  C    5.409200   4.519954   5.387582   3.085030   3.249250
    17  H    6.071183   4.753218   5.668224   2.961753   3.525212
    18  H    6.082256   5.378198   6.341590   4.153226   4.284103
    19  H    5.344965   4.793453   5.310058   3.227611   2.830990
    20  C    4.843425   3.419037   4.915567   3.071347   4.015715
    21  H    5.532384   4.402010   5.906015   4.143031   4.940575
    22  H    5.587670   3.750500   5.237427   2.952715   4.233662
    23  H    4.313677   2.789872   4.449227   3.204429   4.216663
    24  N    4.201322   3.244670   4.324560   2.476348   2.848203
    25  O    4.349741   3.081332   2.399972   2.080888   2.015045
    26  H    4.659358   2.981269   2.492453   2.302297   2.808351
                   11         12         13         14         15
    11  H    0.000000
    12  H    1.746580   0.000000
    13  H    2.551979   2.358372   0.000000
    14  H    3.058383   2.473384   1.765926   0.000000
    15  H    3.066042   2.525857   3.748010   2.518120   0.000000
    16  C    4.182959   4.510300   2.793655   2.476322   4.332809
    17  H    4.849668   5.426502   3.773699   3.502602   5.049229
    18  H    4.593380   4.784961   2.667915   2.818691   5.060936
    19  H    4.596632   4.598546   3.190572   2.244575   3.984103
    20  C    2.845778   3.998291   2.636616   3.333371   4.567813
    21  H    3.288268   4.252404   2.480792   3.651895   5.276369
    22  H    3.783132   5.018216   3.657261   4.140502   5.252256
    23  H    2.201080   3.703705   2.966658   3.720033   4.434385
    24  N    2.783394   3.408463   2.121006   2.067292   3.473040
    25  O    5.131288   5.705856   6.029383   4.906959   3.683972
    26  H    5.306740   6.122093   6.470243   5.546018   4.312868
                   16         17         18         19         20
    16  C    0.000000
    17  H    1.094083   0.000000
    18  H    1.106474   1.780577   0.000000
    19  H    1.094122   1.768959   1.782526   0.000000
    20  C    2.389102   2.610511   2.728126   3.337628   0.000000
    21  H    2.729962   3.052711   2.604676   3.743622   1.107012
    22  H    2.601694   2.341815   3.036858   3.586426   1.094067
    23  H    3.342220   3.591819   3.748051   4.168923   1.092414
    24  N    1.449527   2.090507   2.140240   2.091101   1.449896
    25  O    4.839776   4.753081   5.938911   4.598374   5.097515
    26  H    5.322149   5.127069   6.414379   5.245800   5.217268
                   21         22         23         24         25
    21  H    0.000000
    22  H    1.781004   0.000000
    23  H    1.780043   1.763250   0.000000
    24  N    2.139101   2.088134   2.100791   0.000000
    25  O    6.169400   5.016949   5.062077   4.339383   0.000000
    26  H    6.320259   5.027437   5.057636   4.709345   0.960738
                   26
    26  H    0.000000
 Stoichiometry    C7H17NO
 Framework group  C1[X(C7H17NO)]
 Deg. of freedom    72
 Full point group                 C1      NOp   1
 Largest Abelian subgroup         C1      NOp   1
 Largest concise Abelian subgroup C1      NOp   1
                         Standard orientation:                         
 ---------------------------------------------------------------------
 Center     Atomic      Atomic             Coordinates (Angstroms)
 Number     Number       Type             X           Y           Z
 ---------------------------------------------------------------------
      1          6           0       -1.652778    0.770553   -0.098969
      2          6           0       -1.675999   -0.656812    0.485813
      3          6           0       -0.922504   -1.743053   -0.300610
      4          6           0        0.579093   -1.892618   -0.024802
      5          6           0        1.481438   -0.795154   -0.590035
      6          1           0       -1.385737   -2.708107   -0.066103
      7          1           0       -1.319796   -0.653141    1.523873
      8          1           0       -2.733809   -0.942085    0.518300
      9          1           0       -0.960689    1.409198    0.457284
     10          1           0       -1.288111    0.748395   -1.130244
     11          1           0        0.739839   -2.005511    1.054144
     12          1           0        0.918168   -2.834510   -0.472781
     13          1           0        2.539176   -1.122353   -0.525417
     14          1           0        1.255388   -0.690148   -1.658371
     15          1           0       -1.081847   -1.583653   -1.375693
     16          6           0        1.841512    1.566313   -0.823497
     17          1           0        1.649273    2.541459   -0.366165
     18          1           0        2.931554    1.475287   -0.990255
     19          1           0        1.344164    1.548327   -1.797881
     20          6           0        1.859792    0.592891    1.358229
     21          1           0        2.950609    0.406103    1.384786
     22          1           0        1.676649    1.588638    1.772873
     23          1           0        1.376054   -0.131494    2.017496
     24          7           0        1.307059    0.515639    0.020052
     25          8           0       -2.947505    1.350536   -0.158522
     26          1           0       -3.243584    1.487107    0.745194
 ---------------------------------------------------------------------
 Rotational constants (GHZ):      1.8527536      1.0583105      0.8106333
 Standard basis: 6-31G(d,p) (6D, 7F)
 There are   220 symmetry adapted cartesian basis functions of A   symmetry.
 There are   220 symmetry adapted basis functions of A   symmetry.
   220 basis functions,   371 primitive gaussians,   220 cartesian basis functions
    37 alpha electrons       37 beta electrons
       nuclear repulsion energy       504.7611491700 Hartrees.
 NAtoms=   26 NActive=   26 NUniq=   26 SFac= 1.00D+00 NAtFMM=   60 NAOKFM=F Big=F
 Integral buffers will be    131072 words long.
 Raffenetti 2 integral format.
 Two-electron integral symmetry is turned on.
 Nuclear repulsion after empirical dispersion term =      504.7414255221 Hartrees.
 One-electron integrals computed using PRISM.
 NBasis=   220 RedAO= T EigKep=  4.02D-03  NBF=   220
 NBsUse=   220 1.00D-06 EigRej= -1.00D+00 NBFU=   220
 Initial guess from the checkpoint file:  "dmp-add-wb97xd.chk"
 B after Tr=     0.000000    0.000000   -0.000000
         Rot=    0.999966    0.007910   -0.000085   -0.002204 Ang=   0.94 deg.
 ExpMin= 1.61D-01 ExpMax= 5.48D+03 ExpMxC= 8.25D+02 IAcc=1 IRadAn=         1 AccDes= 0.00D+00
 Harris functional with IExCor= 4639 and IRadAn=       1 diagonalized for initial guess.
 HarFok:  IExCor= 4639 AccDes= 0.00D+00 IRadAn=         1 IDoV= 1 UseB2=F ITyADJ=14
 ICtDFT=  3500011 ScaDFX=  1.000000  1.000000  1.000000  1.000000
 FoFCou: FMM=F IPFlag=           0 FMFlag=      100000 FMFlg1=           0
         NFxFlg=           0 DoJE=T BraDBF=F KetDBF=T FulRan=T
         wScrn=  0.000000 ICntrl=     500 IOpCl=  0 I1Cent=   200000004 NGrid=           0
         NMat0=    1 NMatS0=      1 NMatT0=    0 NMatD0=    1 NMtDS0=    0 NMtDT0=    0
 Petite list used in FoFCou.
 Keep R1 ints in memory in canonical form, NReq=596563979.
 Requested convergence on RMS density matrix=1.00D-08 within 128 cycles.
 Requested convergence on MAX density matrix=1.00D-06.
 Requested convergence on             energy=1.00D-06.
 No special actions if energy rises.
 Integral accuracy reduced to 1.0D-05 until final iterations.
 Initial convergence to 1.0D-05 achieved.  Increase integral accuracy.
 SCF Done:  E(RwB97XD) =  -406.834287695     A.U. after   12 cycles
            NFock= 12  Conv=0.40D-08     -V/T= 2.0094
 Calling FoFJK, ICntrl=      2127 FMM=F ISym2X=0 I1Cent= 0 IOpClX= 0 NMat=1 NMatS=1 NMatT=0.
 ***** Axes restored to original set *****
 -------------------------------------------------------------------
 Center     Atomic                   Forces (Hartrees/Bohr)
 Number     Number              X              Y              Z
 -------------------------------------------------------------------
      1        6           0.000262206   -0.000547742    0.000001886
      2        6          -0.000018545    0.000086155    0.000859786
      3        6           0.000192978    0.000787183   -0.001637790
      4        6           0.000177965    0.001127715    0.000183144
      5        6           0.000054747    0.000061338    0.000209980
      6        1           0.000153364   -0.000141398    0.000262255
      7        1           0.000379566   -0.000130350   -0.000297000
      8        1          -0.000204540    0.000014284    0.000350605
      9        1          -0.000221097    0.000199199   -0.000218233
     10        1           0.000532160   -0.000153019    0.000525171
     11        1          -0.000077347    0.000034836   -0.000538194
     12        1           0.000003993   -0.000115039   -0.000032674
     13        1           0.000188085   -0.000108827    0.000077099
     14        1          -0.000147352   -0.000123065   -0.000077627
     15        1          -0.000096963   -0.000269139    0.000115389
     16        6          -0.000041516    0.000278173    0.000047198
     17        1           0.000025158    0.000100566   -0.000073315
     18        1          -0.000107754    0.000158551   -0.000015853
     19        1           0.000024886    0.000091050   -0.000116902
     20        6          -0.000141721   -0.000095538    0.000472899
     21        1          -0.000082141    0.000048336    0.000032645
     22        1           0.000075952   -0.000104091   -0.000095313
     23        1          -0.000073544   -0.000611516    0.000116865
     24        7          -0.001237310   -0.000547479   -0.000388381
     25        8           0.000450035   -0.000103908    0.000248783
     26        1          -0.000071264    0.000063725   -0.000012422
 -------------------------------------------------------------------
 Cartesian Forces:  Max     0.001637790 RMS     0.000370292

 GradGradGradGradGradGradGradGradGradGradGradGradGradGradGradGradGradGrad
 Berny optimization.
 Using GEDIIS/GDIIS optimizer.
 FormGI is forming the generalized inverse of G from B-inverse, IUseBI=4.
 Internal  Forces:  Max     0.004807729 RMS     0.000799421
 Search for a local minimum.
 Step number   7 out of a maximum of  138
 All quantities printed in internal units (Hartrees-Bohrs-Radians)
 Mixed Optimization -- En-DIIS/RFO-DIIS
 Update second derivatives using D2CorX and points    5    6    7
 DE= -1.21D-04 DEPred=-1.85D-04 R= 6.52D-01
 TightC=F SS=  1.41D+00  RLast= 2.11D-01 DXNew= 2.4000D+00 6.3204D-01
 Trust test= 6.52D-01 RLast= 2.11D-01 DXMaxT set to 1.43D+00
 ITU=  1  1  1  1  1  0  0
 Use linear search instead of GDIIS.
     Eigenvalues ---    0.00228   0.00331   0.00415   0.00422   0.00488
     Eigenvalues ---    0.00498   0.00843   0.01295   0.02225   0.03028
     Eigenvalues ---    0.03216   0.03454   0.04376   0.04785   0.04815
     Eigenvalues ---    0.04944   0.05079   0.05377   0.05782   0.06843
     Eigenvalues ---    0.06844   0.07232   0.07289   0.09007   0.09081
     Eigenvalues ---    0.09203   0.09512   0.11902   0.12437   0.12686
     Eigenvalues ---    0.12964   0.13134   0.13842   0.15570   0.15990
     Eigenvalues ---    0.16000   0.16000   0.16035   0.16054   0.16559
     Eigenvalues ---    0.17477   0.18478   0.20830   0.22175   0.22404
     Eigenvalues ---    0.24870   0.29183   0.29504   0.29876   0.30589
     Eigenvalues ---    0.31984   0.32238   0.33260   0.34063   0.34324
     Eigenvalues ---    0.34357   0.34424   0.34438   0.34463   0.34560
     Eigenvalues ---    0.34738   0.34769   0.34786   0.34796   0.34868
     Eigenvalues ---    0.34958   0.35756   0.37210   0.37618   0.41076
     Eigenvalues ---    0.55500   4.23711
 RFO step:  Lambda=-1.75651889D-04 EMin= 2.28074089D-03
 Quartic linear search produced a step of -0.23506.
 Iteration  1 RMS(Cart)=  0.04856368 RMS(Int)=  0.00064795
 Iteration  2 RMS(Cart)=  0.00113984 RMS(Int)=  0.00000306
 Iteration  3 RMS(Cart)=  0.00000046 RMS(Int)=  0.00000305
 Variable       Old X    -DE/DX   Delta X   Delta X   Delta X     New X
                                 (Linear)    (Quad)   (Total)
    R1        2.91525  -0.00015   0.00039  -0.00234  -0.00195   2.91330
    R2        2.06687   0.00031  -0.00102   0.00337   0.00235   2.06922
    R3        2.06750   0.00001   0.00037  -0.00104  -0.00067   2.06684
    R4        2.68331   0.00043   0.00007   0.00017   0.00024   2.68355
    R5        2.90682   0.00028  -0.00083   0.00254   0.00172   2.90854
    R6        2.07394   0.00033  -0.00036   0.00146   0.00109   2.07503
    R7        2.07130  -0.00001  -0.00008  -0.00005  -0.00013   2.07117
    R8        2.89889   0.00122  -0.00093   0.00349   0.00255   2.90144
    R9        2.07087   0.00017   0.00054  -0.00153  -0.00098   2.06989
   R10        2.07578   0.00000  -0.00017   0.00057   0.00041   2.07618
   R11        2.88958  -0.00038  -0.00034  -0.00000  -0.00035   2.88923
   R12        2.07243   0.00048   0.00029   0.00007   0.00036   2.07279
   R13        2.07252   0.00004   0.00004  -0.00022  -0.00018   2.07235
   R14        2.09584  -0.00021   0.00005  -0.00086  -0.00081   2.09503
   R15        2.07308  -0.00010   0.00015  -0.00069  -0.00054   2.07253
   R16        2.75200  -0.00138  -0.00057  -0.00023  -0.00080   2.75120
   R17        2.06752   0.00011   0.00008  -0.00006   0.00002   2.06754
   R18        2.09093   0.00015   0.00000   0.00009   0.00009   2.09102
   R19        2.06759  -0.00009  -0.00001  -0.00024  -0.00024   2.06735
   R20        2.73921   0.00059   0.00007   0.00134   0.00140   2.74061
   R21        2.09195   0.00007  -0.00007   0.00016   0.00009   2.09204
   R22        2.06749   0.00003   0.00008  -0.00021  -0.00013   2.06735
   R23        2.06436   0.00052   0.00015   0.00057   0.00072   2.06508
   R24        2.73991  -0.00046  -0.00044   0.00046   0.00002   2.73993
   R25        1.81553  -0.00004  -0.00007   0.00013   0.00006   1.81559
    A1        1.93585   0.00007   0.00155  -0.00477  -0.00321   1.93264
    A2        1.92153   0.00019  -0.00165   0.00354   0.00188   1.92341
    A3        1.96070  -0.00025   0.00165  -0.00488  -0.00323   1.95746
    A4        1.85490   0.00010  -0.00127   0.00438   0.00311   1.85801
    A5        1.93885   0.00014  -0.00093   0.00475   0.00383   1.94268
    A6        1.84695  -0.00024   0.00038  -0.00228  -0.00191   1.84504
    A7        2.04003   0.00146  -0.00052   0.00026  -0.00026   2.03977
    A8        1.92897  -0.00010   0.00136  -0.00459  -0.00323   1.92574
    A9        1.84063  -0.00083   0.00014  -0.00133  -0.00118   1.83945
   A10        1.90387  -0.00040   0.00157  -0.00438  -0.00282   1.90105
   A11        1.87980  -0.00047  -0.00281   0.00957   0.00676   1.88656
   A12        1.86092   0.00023   0.00006   0.00129   0.00134   1.86226
   A13        2.04477   0.00481  -0.00117   0.00423   0.00307   2.04783
   A14        1.88116  -0.00145   0.00162  -0.00499  -0.00337   1.87779
   A15        1.90376  -0.00142  -0.00083   0.00247   0.00164   1.90540
   A16        1.86444  -0.00166   0.00028   0.00006   0.00034   1.86478
   A17        1.90934  -0.00116   0.00054  -0.00250  -0.00196   1.90738
   A18        1.85034   0.00055  -0.00033   0.00028  -0.00005   1.85029
   A19        2.02774   0.00397  -0.00091   0.00287   0.00195   2.02969
   A20        1.90752  -0.00064   0.00103  -0.00306  -0.00204   1.90549
   A21        1.88907  -0.00163  -0.00014   0.00111   0.00097   1.89004
   A22        1.92950  -0.00156   0.00142  -0.00637  -0.00494   1.92456
   A23        1.85767  -0.00099  -0.00132   0.00399   0.00266   1.86033
   A24        1.84226   0.00056  -0.00014   0.00185   0.00171   1.84397
   A25        1.90659  -0.00007  -0.00114   0.00237   0.00123   1.90782
   A26        1.88293   0.00046   0.00136  -0.00008   0.00128   1.88421
   A27        2.00478  -0.00087  -0.00087  -0.00438  -0.00525   1.99953
   A28        1.85615  -0.00014  -0.00006   0.00140   0.00133   1.85748
   A29        1.93407  -0.00016  -0.00019  -0.00082  -0.00100   1.93306
   A30        1.87250   0.00085   0.00105   0.00194   0.00299   1.87549
   A31        1.88538  -0.00011  -0.00006  -0.00049  -0.00055   1.88483
   A32        1.88288  -0.00008  -0.00040   0.00099   0.00059   1.88347
   A33        1.91559  -0.00001   0.00032  -0.00101  -0.00070   1.91489
   A34        1.88835  -0.00008  -0.00022   0.00064   0.00043   1.88878
   A35        1.97285   0.00016   0.00033  -0.00076  -0.00042   1.97243
   A36        1.91638   0.00010  -0.00002   0.00071   0.00070   1.91708
   A37        1.88538   0.00002  -0.00003   0.00095   0.00092   1.88630
   A38        1.88596   0.00011   0.00005  -0.00065  -0.00061   1.88535
   A39        1.97012  -0.00009   0.00027  -0.00219  -0.00192   1.96820
   A40        1.87619   0.00012   0.00001   0.00102   0.00103   1.87721
   A41        1.91184   0.00026  -0.00002   0.00207   0.00205   1.91388
   A42        1.93141  -0.00040  -0.00028  -0.00104  -0.00132   1.93010
   A43        1.94386   0.00098   0.00142   0.00101   0.00243   1.94630
   A44        1.97030  -0.00145   0.00022  -0.00583  -0.00559   1.96471
   A45        1.93684   0.00044   0.00178  -0.00280  -0.00101   1.93583
   A46        1.87508  -0.00011  -0.00041   0.00125   0.00084   1.87592
    D1       -1.81439  -0.00018  -0.00484   0.03109   0.02625  -1.78815
    D2        0.37659   0.00038  -0.00186   0.02112   0.01926   0.39585
    D3        2.38133   0.00015  -0.00106   0.01972   0.01865   2.39998
    D4        0.23367   0.00010  -0.00649   0.03578   0.02928   0.26295
    D5        2.42465   0.00066  -0.00351   0.02580   0.02229   2.44695
    D6       -1.85380   0.00043  -0.00272   0.02440   0.02169  -1.83211
    D7        2.28724  -0.00023  -0.00608   0.03218   0.02610   2.31333
    D8       -1.80496   0.00032  -0.00310   0.02221   0.01911  -1.78585
    D9        0.19977   0.00010  -0.00230   0.02080   0.01850   0.21828
   D10        1.17090   0.00005   0.00049   0.00224   0.00273   1.17363
   D11       -1.00901   0.00004  -0.00209   0.00857   0.00648  -1.00253
   D12       -3.01494  -0.00001  -0.00035   0.00234   0.00199  -3.01296
   D13        1.49162   0.00109  -0.00201   0.01504   0.01304   1.50466
   D14       -2.69005   0.00100  -0.00116   0.01407   0.01290  -2.67715
   D15       -0.68855   0.00015  -0.00112   0.01302   0.01190  -0.67665
   D16       -0.71185   0.00041  -0.00487   0.02503   0.02017  -0.69169
   D17        1.38966   0.00033  -0.00403   0.02405   0.02003   1.40968
   D18       -2.89202  -0.00052  -0.00398   0.02301   0.01903  -2.87300
   D19       -2.72514   0.00060  -0.00423   0.02066   0.01643  -2.70871
   D20       -0.62363   0.00051  -0.00339   0.01969   0.01629  -0.60734
   D21        1.37788  -0.00034  -0.00335   0.01864   0.01529   1.39317
   D22       -1.27841  -0.00037   0.00714  -0.04379  -0.03665  -1.31506
   D23        0.91921   0.00007   0.00926  -0.05286  -0.04360   0.87561
   D24        2.91734  -0.00047   0.00955  -0.05168  -0.04212   2.87522
   D25        2.89448  -0.00035   0.00559  -0.04013  -0.03454   2.85994
   D26       -1.19109   0.00009   0.00770  -0.04919  -0.04149  -1.23258
   D27        0.80705  -0.00045   0.00800  -0.04802  -0.04002   0.76703
   D28        0.89896   0.00044   0.00556  -0.03926  -0.03370   0.86526
   D29        3.09658   0.00089   0.00768  -0.04832  -0.04065   3.05593
   D30       -1.18847   0.00034   0.00797  -0.04715  -0.03917  -1.22765
   D31       -2.92454   0.00050   0.00538  -0.01665  -0.01127  -2.93581
   D32       -0.91378   0.00055   0.00544  -0.01381  -0.00837  -0.92215
   D33        1.17333   0.00142   0.00720  -0.01418  -0.00698   1.16635
   D34        1.17215  -0.00047   0.00346  -0.00922  -0.00577   1.16638
   D35       -3.10027  -0.00042   0.00352  -0.00639  -0.00287  -3.10314
   D36       -1.01316   0.00045   0.00528  -0.00676  -0.00148  -1.01464
   D37       -0.82019   0.00018   0.00365  -0.01043  -0.00679  -0.82698
   D38        1.19057   0.00023   0.00371  -0.00760  -0.00389   1.18668
   D39       -3.00550   0.00110   0.00547  -0.00797  -0.00250  -3.00800
   D40       -2.81296  -0.00063  -0.01431  -0.03446  -0.04877  -2.86173
   D41        1.27767  -0.00086  -0.01804  -0.02694  -0.04498   1.23269
   D42        1.29933   0.00027  -0.01196  -0.03358  -0.04554   1.25379
   D43       -0.89323   0.00003  -0.01569  -0.02606  -0.04175  -0.93498
   D44       -0.72006   0.00003  -0.01238  -0.03592  -0.04831  -0.76837
   D45       -2.91262  -0.00021  -0.01611  -0.02841  -0.04452  -2.95714
   D46        3.08914   0.00044   0.00075   0.00347   0.00423   3.09336
   D47       -0.98305  -0.00038   0.00356  -0.00562  -0.00207  -0.98512
   D48       -1.08811   0.00040   0.00113   0.00162   0.00275  -1.08535
   D49        1.12289  -0.00042   0.00394  -0.00747  -0.00354   1.11935
   D50        1.02219   0.00048   0.00106   0.00244   0.00351   1.02570
   D51       -3.04999  -0.00035   0.00387  -0.00666  -0.00279  -3.05278
   D52        1.06526   0.00026   0.00217   0.01880   0.02098   1.08624
   D53       -1.13108  -0.00026  -0.00136   0.02422   0.02286  -1.10821
   D54       -3.11642   0.00042   0.00229   0.02001   0.02231  -3.09411
   D55        0.97042  -0.00011  -0.00123   0.02543   0.02419   0.99462
   D56       -1.05087   0.00048   0.00212   0.02192   0.02404  -1.02684
   D57        3.03597  -0.00005  -0.00141   0.02734   0.02593   3.06190
         Item               Value     Threshold  Converged?
 Maximum Force            0.004808     0.000450     NO 
 RMS     Force            0.000799     0.000300     NO 
 Maximum Displacement     0.212241     0.001800     NO 
 RMS     Displacement     0.048428     0.001200     NO 
 Predicted change in Energy=-1.039933D-04
 GradGradGradGradGradGradGradGradGradGradGradGradGradGradGradGradGradGrad

                          Input orientation:                          
 ---------------------------------------------------------------------
 Center     Atomic      Atomic             Coordinates (Angstroms)
 Number     Number       Type             X           Y           Z
 ---------------------------------------------------------------------
      1          6           0        0.420949   -0.057970    1.589030
      2          6           0       -0.088345   -1.483996    1.299615
      3          6           0       -1.464426   -1.861655    1.876425
      4          6           0       -2.701334   -1.507399    1.038607
      5          6           0       -3.113130   -0.035022    1.028018
      6          1           0       -1.477300   -2.947749    2.017846
      7          1           0       -0.090417   -1.676406    0.218548
      8          1           0        0.659902   -2.154589    1.737430
      9          1           0        0.293132    0.584767    0.711791
     10          1           0       -0.164314    0.396084    2.393724
     11          1           0       -2.557571   -1.869145    0.013131
     12          1           0       -3.556671   -2.068904    1.433228
     13          1           0       -4.120820    0.060576    0.575788
     14          1           0       -3.207575    0.297164    2.068963
     15          1           0       -1.567796   -1.424227    2.878943
     16          6           0       -2.412997    2.241246    0.711924
     17          1           0       -1.656612    2.877270    0.242455
     18          1           0       -3.408780    2.596476    0.385398
     19          1           0       -2.340259    2.375480    1.795211
     20          6           0       -2.138767    0.671693   -1.067996
     21          1           0       -3.109743    0.901775   -1.547420
     22          1           0       -1.379798    1.325700   -1.507393
     23          1           0       -1.872746   -0.357806   -1.320109
     24          7           0       -2.165964    0.853630    0.370195
     25          8           0        1.766936   -0.051607    2.041669
     26          1           0        2.319119   -0.337409    1.309214
 ---------------------------------------------------------------------
                    Distance matrix (angstroms):
                    1          2          3          4          5
     1  C    0.000000
     2  C    1.541652   0.000000
     3  C    2.624978   1.539134   0.000000
     4  C    3.486038   2.626097   1.535375   0.000000
     5  C    3.578404   3.364910   2.602808   1.528916   0.000000
     6  H    3.483971   2.141874   1.095338   2.128797   3.484205
     7  H    2.181525   1.098058   2.161197   2.741888   3.533579
     8  H    2.115403   1.096015   2.148929   3.493582   4.385385
     9  H    1.094986   2.184226   3.229607   3.667532   3.476601
    10  H    1.093724   2.176591   2.656177   3.449067   3.278189
    11  H    3.825622   2.810775   2.160297   1.096872   2.168559
    12  H    4.459774   3.519837   2.148689   1.096638   2.120755
    13  H    4.654930   4.378411   3.527472   2.165107   1.108643
    14  H    3.677315   3.673421   2.781391   2.138775   1.096738
    15  H    2.735990   2.164861   1.098668   2.163021   2.782782
    16  C    3.753259   4.430216   4.369170   3.773884   2.402394
    17  H    3.839943   4.753703   5.016394   4.577186   3.349627
    18  H    4.812654   5.339600   5.087102   4.215324   2.724913
    19  H    3.686253   4.495808   4.327469   3.972351   2.645077
    20  C    3.760896   3.802211   3.942360   3.082645   2.417044
    21  H    4.819150   4.788147   4.697481   3.557872   2.740525
    22  H    3.839930   4.176306   4.649367   4.031752   3.359213
    23  H    3.716722   3.363829   3.556137   2.751666   2.675152
    24  N    3.001448   3.262640   3.183341   2.511544   1.455870
    25  O    1.420072   2.458546   3.707462   4.805299   4.984256
    26  H    1.938925   2.666577   4.118284   5.162078   5.447921
                    6          7          8          9         10
     6  H    0.000000
     7  H    2.603312   0.000000
     8  H    2.296817   1.760296   0.000000
     9  H    4.161595   2.345912   2.947970   0.000000
    10  H    3.611985   3.005341   2.759708   1.753213   0.000000
    11  H    2.519772   2.483182   3.661532   3.825743   4.065238
    12  H    2.331937   3.693835   4.228400   4.731112   4.301954
    13  H    4.256495   4.403281   5.395523   4.447049   4.367081
    14  H    3.677761   4.127432   4.591120   3.765578   3.062139
    15  H    1.752369   3.053514   2.607512   3.492228   2.349198
    16  C    5.432000   4.581026   5.460561   3.172862   3.360007
    17  H    6.092210   4.815549   5.737665   3.045874   3.607104
    18  H    6.093762   5.412661   6.399592   4.225832   4.404731
    19  H    5.397317   4.895451   5.433767   3.363807   3.001826
    20  C    4.802116   3.371128   4.867323   3.014851   3.994738
    21  H    5.494982   4.345341   5.860189   4.096838   4.946099
    22  H    5.540684   3.695134   5.177032   2.876187   4.190501
    23  H    4.243363   2.698679   4.357898   3.115780   4.156880
    24  N    4.199940   3.275970   4.347900   2.497224   2.882815
    25  O    4.348939   3.068143   2.395958   2.084621   2.013478
    26  H    4.661419   2.964511   2.497701   2.304766   2.807421
                   11         12         13         14         15
    11  H    0.000000
    12  H    1.747793   0.000000
    13  H    2.546400   2.363927   0.000000
    14  H    3.056443   2.474733   1.766228   0.000000
    15  H    3.064389   2.541913   3.745276   2.511599   0.000000
    16  C    4.171873   4.517263   2.773178   2.500473   4.341201
    17  H    4.836607   5.430728   3.757286   3.521160   5.045973
    18  H    4.561240   4.783889   2.640840   2.856871   5.076716
    19  H    4.608673   4.622038   3.164833   2.268606   4.026033
    20  C    2.792864   3.972083   2.646512   3.335137   4.505243
    21  H    3.227725   4.231896   2.497580   3.667881   5.232645
    22  H    3.729099   4.990928   3.667886   4.145959   5.180481
    23  H    2.128535   3.652988   2.970405   3.700887   4.343073
    24  N    2.773870   3.406657   2.119591   2.068918   3.440967
    25  O    5.110750   5.725423   6.068530   4.986797   3.702100
    26  H    5.273343   6.126855   6.493775   5.614646   4.330511
                   16         17         18         19         20
    16  C    0.000000
    17  H    1.094096   0.000000
    18  H    1.106522   1.780272   0.000000
    19  H    1.093993   1.769243   1.782736   0.000000
    20  C    2.388894   2.610426   2.725817   3.337880   0.000000
    21  H    2.717402   3.036086   2.587899   3.733242   1.107059
    22  H    2.613636   2.354987   3.051933   3.596070   1.093997
    23  H    3.343067   3.599172   3.741114   4.170688   1.092793
    24  N    1.450270   2.090664   2.140639   2.092146   1.449908
    25  O    4.949468   4.851410   6.045131   4.777085   5.044571
    26  H    5.422097   5.222890   6.501534   5.413480   5.151908
                   21         22         23         24         25
    21  H    0.000000
    22  H    1.781579   0.000000
    23  H    1.779993   1.764161   0.000000
    24  N    2.137822   2.089556   2.100162   0.000000
    25  O    6.129640   4.939104   4.964131   4.368178   0.000000
    26  H    6.258472   4.937731   4.948281   4.734586   0.960770
                   26
    26  H    0.000000
 Stoichiometry    C7H17NO
 Framework group  C1[X(C7H17NO)]
 Deg. of freedom    72
 Full point group                 C1      NOp   1
 Largest Abelian subgroup         C1      NOp   1
 Largest concise Abelian subgroup C1      NOp   1
                         Standard orientation:                         
 ---------------------------------------------------------------------
 Center     Atomic      Atomic             Coordinates (Angstroms)
 Number     Number       Type             X           Y           Z
 ---------------------------------------------------------------------
      1          6           0       -1.672277    0.771503   -0.122127
      2          6           0       -1.693144   -0.656666    0.458035
      3          6           0       -0.910225   -1.733018   -0.314906
      4          6           0        0.584298   -1.882653    0.003508
      5          6           0        1.508988   -0.805951   -0.565039
      6          1           0       -1.378513   -2.700002   -0.101798
      7          1           0       -1.352696   -0.649506    1.501958
      8          1           0       -2.749316   -0.949106    0.473206
      9          1           0       -0.977926    1.407038    0.437308
     10          1           0       -1.313025    0.754396   -1.155025
     11          1           0        0.715171   -1.961062    1.089718
     12          1           0        0.929284   -2.839721   -0.405906
     13          1           0        2.562840   -1.131695   -0.453791
     14          1           0        1.319355   -0.732014   -1.642725
     15          1           0       -1.036499   -1.566252   -1.393477
     16          6           0        1.934665    1.545329   -0.813589
     17          1           0        1.730304    2.531572   -0.386262
     18          1           0        3.031990    1.429239   -0.896010
     19          1           0        1.511470    1.521312   -1.822127
     20          6           0        1.772748    0.607735    1.377647
     21          1           0        2.858904    0.420060    1.480714
     22          1           0        1.561742    1.605893    1.772596
     23          1           0        1.243914   -0.113719    2.005368
     24          7           0        1.315936    0.519962    0.004383
     25          8           0       -2.969496    1.346799   -0.175607
     26          1           0       -3.262905    1.481774    0.729253
 ---------------------------------------------------------------------
 Rotational constants (GHZ):      1.8640869      1.0456685      0.8053873
 Standard basis: 6-31G(d,p) (6D, 7F)
 There are   220 symmetry adapted cartesian basis functions of A   symmetry.
 There are   220 symmetry adapted basis functions of A   symmetry.
   220 basis functions,   371 primitive gaussians,   220 cartesian basis functions
    37 alpha electrons       37 beta electrons
       nuclear repulsion energy       504.2554453394 Hartrees.
 NAtoms=   26 NActive=   26 NUniq=   26 SFac= 1.00D+00 NAtFMM=   60 NAOKFM=F Big=F
 Integral buffers will be    131072 words long.
 Raffenetti 2 integral format.
 Two-electron integral symmetry is turned on.
 Nuclear repulsion after empirical dispersion term =      504.2357954114 Hartrees.
 One-electron integrals computed using PRISM.
 NBasis=   220 RedAO= T EigKep=  4.02D-03  NBF=   220
 NBsUse=   220 1.00D-06 EigRej= -1.00D+00 NBFU=   220
 Initial guess from the checkpoint file:  "dmp-add-wb97xd.chk"
 B after Tr=    -0.000000    0.000000    0.000000
         Rot=    0.999953    0.003064    0.009151    0.000632 Ang=   1.11 deg.
 ExpMin= 1.61D-01 ExpMax= 5.48D+03 ExpMxC= 8.25D+02 IAcc=1 IRadAn=         1 AccDes= 0.00D+00
 Harris functional with IExCor= 4639 and IRadAn=       1 diagonalized for initial guess.
 HarFok:  IExCor= 4639 AccDes= 0.00D+00 IRadAn=         1 IDoV= 1 UseB2=F ITyADJ=14
 ICtDFT=  3500011 ScaDFX=  1.000000  1.000000  1.000000  1.000000
 FoFCou: FMM=F IPFlag=           0 FMFlag=      100000 FMFlg1=           0
         NFxFlg=           0 DoJE=T BraDBF=F KetDBF=T FulRan=T
         wScrn=  0.000000 ICntrl=     500 IOpCl=  0 I1Cent=   200000004 NGrid=           0
         NMat0=    1 NMatS0=      1 NMatT0=    0 NMatD0=    1 NMtDS0=    0 NMtDT0=    0
 Petite list used in FoFCou.
 Keep R1 ints in memory in canonical form, NReq=596563979.
 Requested convergence on RMS density matrix=1.00D-08 within 128 cycles.
 Requested convergence on MAX density matrix=1.00D-06.
 Requested convergence on             energy=1.00D-06.
 No special actions if energy rises.
 Integral accuracy reduced to 1.0D-05 until final iterations.
 Initial convergence to 1.0D-05 achieved.  Increase integral accuracy.
 SCF Done:  E(RwB97XD) =  -406.834355693     A.U. after   12 cycles
            NFock= 12  Conv=0.43D-08     -V/T= 2.0095
 Calling FoFJK, ICntrl=      2127 FMM=F ISym2X=0 I1Cent= 0 IOpClX= 0 NMat=1 NMatS=1 NMatT=0.
 ***** Axes restored to original set *****
 -------------------------------------------------------------------
 Center     Atomic                   Forces (Hartrees/Bohr)
 Number     Number              X              Y              Z
 -------------------------------------------------------------------
      1        6           0.000277150   -0.000488563   -0.000274614
      2        6          -0.001070231    0.000629195    0.000155059
      3        6           0.000191048    0.000933028   -0.001146804
      4        6           0.000864574    0.000811922   -0.000075446
      5        6           0.000528746    0.000068730    0.000505966
      6        1          -0.000080995   -0.000442049    0.000280618
      7        1           0.000748231   -0.000491817    0.000007556
      8        1          -0.000695121   -0.000223290    0.000538327
      9        1           0.000042223    0.000395814    0.000671833
     10        1           0.000162203   -0.000079136    0.000267072
     11        1          -0.000615930   -0.000682950    0.000005511
     12        1          -0.000018517    0.000102684    0.000002847
     13        1          -0.000187086   -0.000376506   -0.000055779
     14        1          -0.000012022    0.000303035    0.000086022
     15        1           0.000140160   -0.000472381    0.000068906
     16        6           0.000213961   -0.000357026   -0.000048512
     17        1           0.000015374    0.000029798   -0.000070751
     18        1          -0.000190644    0.000094189    0.000068044
     19        1           0.000038547   -0.000080508   -0.000003258
     20        6          -0.000331234   -0.000024496    0.000138178
     21        1          -0.000011520   -0.000051220   -0.000177024
     22        1           0.000050218    0.000104359   -0.000018155
     23        1           0.000226219    0.000296663   -0.000081729
     24        7          -0.000751640   -0.000375652   -0.000475896
     25        8           0.000534484    0.000325091   -0.000359583
     26        1          -0.000068200    0.000051086   -0.000008391
 -------------------------------------------------------------------
 Cartesian Forces:  Max     0.001146804 RMS     0.000394788

 GradGradGradGradGradGradGradGradGradGradGradGradGradGradGradGradGradGrad
 Berny optimization.
 Using GEDIIS/GDIIS optimizer.
 FormGI is forming the generalized inverse of G from B-inverse, IUseBI=4.
 Internal  Forces:  Max     0.002687040 RMS     0.000464596
 Search for a local minimum.
 Step number   8 out of a maximum of  138
 All quantities printed in internal units (Hartrees-Bohrs-Radians)
 Mixed Optimization -- En-DIIS/RFO-DIIS
 Swapping is turned off.
 Update second derivatives using D2CorX and points    6    7    8
 DE= -6.80D-05 DEPred=-1.04D-04 R= 6.54D-01
 TightC=F SS=  1.41D+00  RLast= 1.94D-01 DXNew= 2.4000D+00 5.8103D-01
 Trust test= 6.54D-01 RLast= 1.94D-01 DXMaxT set to 1.43D+00
 ITU=  1  1  1  1  1  1  0  0
     Eigenvalues ---    0.00173   0.00352   0.00420   0.00450   0.00459
     Eigenvalues ---    0.00590   0.00915   0.01295   0.02272   0.03211
     Eigenvalues ---    0.03358   0.03761   0.04414   0.04788   0.04811
     Eigenvalues ---    0.04994   0.05143   0.05458   0.05839   0.06850
     Eigenvalues ---    0.06903   0.07240   0.07298   0.09020   0.09122
     Eigenvalues ---    0.09305   0.09526   0.12111   0.12553   0.12803
     Eigenvalues ---    0.13020   0.13271   0.14588   0.15550   0.15985
     Eigenvalues ---    0.16000   0.16009   0.16053   0.16061   0.16600
     Eigenvalues ---    0.17399   0.18768   0.20481   0.21825   0.22997
     Eigenvalues ---    0.25812   0.29315   0.29701   0.29953   0.30511
     Eigenvalues ---    0.32172   0.32565   0.33336   0.34068   0.34287
     Eigenvalues ---    0.34378   0.34403   0.34426   0.34550   0.34571
     Eigenvalues ---    0.34734   0.34777   0.34793   0.34801   0.34926
     Eigenvalues ---    0.35038   0.35765   0.37075   0.37551   0.41092
     Eigenvalues ---    0.55503   3.74808
 En-DIIS/RFO-DIIS IScMMF=        0 using points:     8    7
 RFO step:  Lambda=-3.39455826D-05.
 DidBck=T Rises=F RFO-DIIS coefs:    0.71632    0.28368
 Iteration  1 RMS(Cart)=  0.02031328 RMS(Int)=  0.00015114
 Iteration  2 RMS(Cart)=  0.00025690 RMS(Int)=  0.00000094
 Iteration  3 RMS(Cart)=  0.00000005 RMS(Int)=  0.00000094
 Variable       Old X    -DE/DX   Delta X   Delta X   Delta X     New X
                                 (Linear)    (Quad)   (Total)
    R1        2.91330   0.00052   0.00055  -0.00114  -0.00059   2.91271
    R2        2.06922  -0.00032  -0.00067   0.00167   0.00101   2.07023
    R3        2.06684   0.00008   0.00019  -0.00023  -0.00004   2.06680
    R4        2.68355   0.00033  -0.00007   0.00061   0.00054   2.68409
    R5        2.90854  -0.00045  -0.00049  -0.00021  -0.00070   2.90784
    R6        2.07503   0.00008  -0.00031   0.00111   0.00080   2.07583
    R7        2.07117  -0.00012   0.00004  -0.00025  -0.00022   2.07095
    R8        2.90144   0.00020  -0.00072   0.00113   0.00041   2.90185
    R9        2.06989   0.00048   0.00028   0.00004   0.00032   2.07021
   R10        2.07618  -0.00015  -0.00011   0.00006  -0.00005   2.07613
   R11        2.88923  -0.00019   0.00010  -0.00074  -0.00064   2.88859
   R12        2.07279   0.00015  -0.00010   0.00044   0.00034   2.07313
   R13        2.07235  -0.00004   0.00005  -0.00019  -0.00014   2.07221
   R14        2.09503   0.00016   0.00023  -0.00032  -0.00009   2.09494
   R15        2.07253   0.00017   0.00015  -0.00021  -0.00006   2.07248
   R16        2.75120  -0.00035   0.00023  -0.00065  -0.00043   2.75077
   R17        2.06754   0.00006  -0.00001   0.00014   0.00013   2.06768
   R18        2.09102   0.00018  -0.00003   0.00044   0.00042   2.09144
   R19        2.06735   0.00000   0.00007  -0.00018  -0.00011   2.06723
   R20        2.74061  -0.00031  -0.00040   0.00037  -0.00002   2.74059
   R21        2.09204   0.00007  -0.00003   0.00024   0.00022   2.09226
   R22        2.06735   0.00012   0.00004   0.00012   0.00016   2.06751
   R23        2.06508  -0.00022  -0.00020   0.00015  -0.00006   2.06502
   R24        2.73993   0.00008  -0.00001   0.00004   0.00003   2.73996
   R25        1.81559  -0.00005  -0.00002  -0.00003  -0.00005   1.81554
    A1        1.93264   0.00063   0.00091  -0.00029   0.00062   1.93326
    A2        1.92341  -0.00023  -0.00053   0.00029  -0.00025   1.92316
    A3        1.95746   0.00032   0.00092  -0.00162  -0.00070   1.95676
    A4        1.85801  -0.00016  -0.00088   0.00078  -0.00010   1.85791
    A5        1.94268  -0.00063  -0.00109   0.00200   0.00092   1.94360
    A6        1.84504   0.00000   0.00054  -0.00108  -0.00054   1.84451
    A7        2.03977   0.00084   0.00007  -0.00120  -0.00113   2.03864
    A8        1.92574   0.00001   0.00092  -0.00006   0.00086   1.92659
    A9        1.83945  -0.00018   0.00034  -0.00143  -0.00110   1.83835
   A10        1.90105  -0.00006   0.00080   0.00115   0.00195   1.90300
   A11        1.88656  -0.00075  -0.00192   0.00165  -0.00027   1.88628
   A12        1.86226   0.00005  -0.00038  -0.00005  -0.00043   1.86183
   A13        2.04783   0.00269  -0.00087   0.00340   0.00253   2.05036
   A14        1.87779  -0.00055   0.00096  -0.00206  -0.00111   1.87668
   A15        1.90540  -0.00103  -0.00046   0.00068   0.00021   1.90561
   A16        1.86478  -0.00107  -0.00010   0.00098   0.00088   1.86566
   A17        1.90738  -0.00043   0.00056  -0.00150  -0.00095   1.90643
   A18        1.85029   0.00020   0.00001  -0.00204  -0.00203   1.84826
   A19        2.02969   0.00169  -0.00055   0.00065   0.00010   2.02979
   A20        1.90549  -0.00010   0.00058   0.00186   0.00243   1.90792
   A21        1.89004  -0.00083  -0.00027  -0.00133  -0.00160   1.88844
   A22        1.92456  -0.00038   0.00140  -0.00016   0.00124   1.92579
   A23        1.86033  -0.00056  -0.00076  -0.00014  -0.00090   1.85944
   A24        1.84397   0.00002  -0.00049  -0.00117  -0.00165   1.84232
   A25        1.90782  -0.00061  -0.00035  -0.00018  -0.00052   1.90730
   A26        1.88421  -0.00013  -0.00036   0.00079   0.00042   1.88463
   A27        1.99953   0.00115   0.00149  -0.00199  -0.00050   1.99903
   A28        1.85748   0.00016  -0.00038   0.00095   0.00058   1.85806
   A29        1.93306  -0.00037   0.00028   0.00016   0.00044   1.93351
   A30        1.87549  -0.00024  -0.00085   0.00052  -0.00033   1.87516
   A31        1.88483  -0.00001   0.00016  -0.00027  -0.00012   1.88472
   A32        1.88347   0.00005  -0.00017   0.00064   0.00047   1.88394
   A33        1.91489   0.00001   0.00020  -0.00032  -0.00012   1.91477
   A34        1.88878  -0.00002  -0.00012   0.00006  -0.00006   1.88872
   A35        1.97243   0.00016   0.00012   0.00014   0.00026   1.97269
   A36        1.91708  -0.00018  -0.00020  -0.00022  -0.00041   1.91666
   A37        1.88630  -0.00007  -0.00026   0.00027   0.00001   1.88631
   A38        1.88535  -0.00006   0.00017  -0.00000   0.00017   1.88552
   A39        1.96820   0.00027   0.00054  -0.00043   0.00011   1.96832
   A40        1.87721  -0.00014  -0.00029  -0.00042  -0.00071   1.87651
   A41        1.91388  -0.00020  -0.00058   0.00045  -0.00013   1.91376
   A42        1.93010   0.00018   0.00037   0.00012   0.00050   1.93059
   A43        1.94630  -0.00041  -0.00069   0.00005  -0.00064   1.94566
   A44        1.96471   0.00059   0.00159  -0.00159  -0.00001   1.96470
   A45        1.93583  -0.00016   0.00029  -0.00170  -0.00141   1.93442
   A46        1.87592  -0.00009  -0.00024   0.00032   0.00008   1.87600
    D1       -1.78815  -0.00017  -0.00745   0.04623   0.03878  -1.74936
    D2        0.39585   0.00045  -0.00546   0.04679   0.04132   0.43717
    D3        2.39998   0.00041  -0.00529   0.04593   0.04064   2.44062
    D4        0.26295  -0.00012  -0.00831   0.04720   0.03889   0.30184
    D5        2.44695   0.00049  -0.00632   0.04776   0.04143   2.48838
    D6       -1.83211   0.00046  -0.00615   0.04690   0.04075  -1.79136
    D7        2.31333  -0.00006  -0.00740   0.04503   0.03763   2.35096
    D8       -1.78585   0.00055  -0.00542   0.04558   0.04016  -1.74569
    D9        0.21828   0.00052  -0.00525   0.04473   0.03948   0.25775
   D10        1.17363   0.00025  -0.00078   0.00454   0.00376   1.17739
   D11       -1.00253  -0.00034  -0.00184   0.00460   0.00277  -0.99977
   D12       -3.01296   0.00015  -0.00056   0.00329   0.00273  -3.01023
   D13        1.50466   0.00069  -0.00370   0.00324  -0.00046   1.50421
   D14       -2.67715   0.00066  -0.00366   0.00519   0.00153  -2.67563
   D15       -0.67665   0.00008  -0.00338   0.00205  -0.00133  -0.67798
   D16       -0.69169   0.00007  -0.00572   0.00328  -0.00244  -0.69413
   D17        1.40968   0.00003  -0.00568   0.00522  -0.00046   1.40922
   D18       -2.87300  -0.00055  -0.00540   0.00208  -0.00332  -2.87631
   D19       -2.70871   0.00044  -0.00466   0.00185  -0.00281  -2.71152
   D20       -0.60734   0.00040  -0.00462   0.00379  -0.00083  -0.60817
   D21        1.39317  -0.00017  -0.00434   0.00065  -0.00369   1.38948
   D22       -1.31506  -0.00023   0.01040  -0.02595  -0.01555  -1.33061
   D23        0.87561   0.00048   0.01237  -0.02408  -0.01171   0.86390
   D24        2.87522   0.00001   0.01195  -0.02519  -0.01324   2.86198
   D25        2.85994  -0.00044   0.00980  -0.02627  -0.01647   2.84347
   D26       -1.23258   0.00027   0.01177  -0.02439  -0.01262  -1.24520
   D27        0.76703  -0.00020   0.01135  -0.02551  -0.01416   0.75287
   D28        0.86526   0.00009   0.00956  -0.02366  -0.01410   0.85116
   D29        3.05593   0.00080   0.01153  -0.02178  -0.01025   3.04568
   D30       -1.22765   0.00033   0.01111  -0.02290  -0.01179  -1.23943
   D31       -2.93581   0.00069   0.00320  -0.00620  -0.00300  -2.93881
   D32       -0.92215   0.00049   0.00237  -0.00473  -0.00236  -0.92451
   D33        1.16635   0.00082   0.00198  -0.00478  -0.00280   1.16355
   D34        1.16638  -0.00019   0.00164  -0.00912  -0.00748   1.15890
   D35       -3.10314  -0.00039   0.00081  -0.00766  -0.00684  -3.10998
   D36       -1.01464  -0.00006   0.00042  -0.00770  -0.00728  -1.02192
   D37       -0.82698   0.00028   0.00193  -0.00759  -0.00567  -0.83265
   D38        1.18668   0.00008   0.00110  -0.00613  -0.00503   1.18165
   D39       -3.00800   0.00041   0.00071  -0.00618  -0.00547  -3.01347
   D40       -2.86173  -0.00009   0.01384   0.00583   0.01966  -2.84207
   D41        1.23269  -0.00000   0.01276   0.00929   0.02205   1.25474
   D42        1.25379   0.00016   0.01292   0.00747   0.02039   1.27417
   D43       -0.93498   0.00024   0.01184   0.01093   0.02277  -0.91221
   D44       -0.76837   0.00030   0.01370   0.00594   0.01965  -0.74872
   D45       -2.95714   0.00038   0.01263   0.00941   0.02204  -2.93510
   D46        3.09336  -0.00016  -0.00120   0.00992   0.00872   3.10208
   D47       -0.98512   0.00018   0.00059   0.00655   0.00714  -0.97798
   D48       -1.08535  -0.00007  -0.00078   0.00944   0.00866  -1.07669
   D49        1.11935   0.00027   0.00101   0.00607   0.00708   1.12643
   D50        1.02570  -0.00012  -0.00100   0.00946   0.00847   1.03417
   D51       -3.05278   0.00022   0.00079   0.00609   0.00689  -3.04590
   D52        1.08624  -0.00013  -0.00595   0.00134  -0.00461   1.08163
   D53       -1.10821   0.00009  -0.00649   0.00384  -0.00265  -1.11086
   D54       -3.09411  -0.00018  -0.00633   0.00171  -0.00462  -3.09873
   D55        0.99462   0.00004  -0.00686   0.00421  -0.00266   0.99196
   D56       -1.02684  -0.00037  -0.00682   0.00155  -0.00527  -1.03210
   D57        3.06190  -0.00015  -0.00735   0.00405  -0.00331   3.05859
         Item               Value     Threshold  Converged?
 Maximum Force            0.002687     0.000450     NO 
 RMS     Force            0.000465     0.000300     NO 
 Maximum Displacement     0.087437     0.001800     NO 
 RMS     Displacement     0.020318     0.001200     NO 
 Predicted change in Energy=-6.243875D-05
 GradGradGradGradGradGradGradGradGradGradGradGradGradGradGradGradGradGrad

                          Input orientation:                          
 ---------------------------------------------------------------------
 Center     Atomic      Atomic             Coordinates (Angstroms)
 Number     Number       Type             X           Y           Z
 ---------------------------------------------------------------------
      1          6           0        0.424514   -0.062261    1.589578
      2          6           0       -0.085690   -1.491065    1.317659
      3          6           0       -1.468429   -1.854213    1.886823
      4          6           0       -2.698254   -1.510164    1.034063
      5          6           0       -3.118519   -0.040641    1.013538
      6          1           0       -1.485064   -2.937834    2.046917
      7          1           0       -0.075191   -1.702457    0.239760
      8          1           0        0.655744   -2.155530    1.775657
      9          1           0        0.271570    0.578045    0.713920
     10          1           0       -0.141915    0.391477    2.407789
     11          1           0       -2.545129   -1.877296    0.011668
     12          1           0       -3.554032   -2.074138    1.423979
     13          1           0       -4.120340    0.047088    0.547021
     14          1           0       -3.228885    0.294465    2.051947
     15          1           0       -1.579658   -1.401305    2.881565
     16          6           0       -2.411221    2.235855    0.721408
     17          1           0       -1.657346    2.875334    0.252430
     18          1           0       -3.408971    2.594900    0.404452
     19          1           0       -2.331495    2.360191    1.805324
     20          6           0       -2.140564    0.685233   -1.074032
     21          1           0       -3.111767    0.920443   -1.550766
     22          1           0       -1.381764    1.344377   -1.506197
     23          1           0       -1.873786   -0.341003   -1.338227
     24          7           0       -2.167425    0.851087    0.366126
     25          8           0        1.781509   -0.049810    2.008890
     26          1           0        2.316777   -0.332801    1.262945
 ---------------------------------------------------------------------
                    Distance matrix (angstroms):
                    1          2          3          4          5
     1  C    0.000000
     2  C    1.541340   0.000000
     3  C    2.623486   1.538763   0.000000
     4  C    3.486646   2.627981   1.535591   0.000000
     5  C    3.589620   3.375540   2.602780   1.528575   0.000000
     6  H    3.482035   2.140842   1.095510   2.129775   3.482782
     7  H    2.182191   1.098483   2.162628   2.747427   3.552775
     8  H    2.114207   1.095901   2.148315   3.495105   4.393022
     9  H    1.095519   2.184801   3.212348   3.644580   3.459082
    10  H    1.093705   2.176123   2.659731   3.469616   3.315243
    11  H    3.821378   2.811339   2.162411   1.097052   2.169290
    12  H    4.461379   3.518618   2.147634   1.096566   2.119727
    13  H    4.664181   4.386138   3.527414   2.164388   1.108594
    14  H    3.699778   3.688763   2.782676   2.138771   1.096708
    15  H    2.734771   2.164670   1.098640   2.162492   2.776513
    16  C    3.751859   4.433232   4.356111   3.769987   2.401675
    17  H    3.840777   4.761330   5.007548   4.574607   3.349212
    18  H    4.812550   5.345396   5.075208   4.213441   2.720556
    19  H    3.675650   4.484823   4.302641   3.963459   2.647702
    20  C    3.772690   3.831315   3.958183   3.094326   2.416866
    21  H    4.830399   4.816677   4.713416   3.572140   2.738501
    22  H    3.850337   4.206389   4.663804   4.041592   3.359115
    23  H    3.732549   3.402008   3.585396   2.770278   2.677756
    24  N    3.008187   3.274861   3.181157   2.510662   1.455644
    25  O    1.420357   2.457936   3.719257   4.811570   5.000109
    26  H    1.939212   2.667662   4.126949   5.156463   5.448853
                    6          7          8          9         10
     6  H    0.000000
     7  H    2.603789   0.000000
     8  H    2.295352   1.760262   0.000000
     9  H    4.150187   2.354944   2.957585   0.000000
    10  H    3.608129   3.014857   2.742827   1.753560   0.000000
    11  H    2.527986   2.486602   3.665332   3.802059   4.082177
    12  H    2.326940   3.693624   4.225223   4.708874   4.323157
    13  H    4.254894   4.417981   5.401116   4.427036   4.405557
    14  H    3.672695   4.149398   4.600994   3.758180   3.108926
    15  H    1.751144   3.055037   2.605554   3.470383   2.346409
    16  C    5.420497   4.604272   5.459119   3.153690   3.375702
    17  H    6.086278   4.843505   5.742839   3.035000   3.621001
    18  H    6.083605   5.441368   6.400679   4.208308   4.420643
    19  H    5.370650   4.903775   5.414445   3.338137   3.005505
    20  C    4.826657   3.419485   4.900000   3.004439   4.025416
    21  H    5.520488   4.393903   5.892439   4.085708   4.976946
    22  H    5.565305   3.746825   5.212615   2.872229   4.214799
    23  H    4.284137   2.752915   4.403101   3.107814   4.191484
    24  N    4.200785   3.303634   4.358533   2.478752   2.912443
    25  O    4.360348   3.050967   2.399126   2.085921   2.013310
    26  H    4.674913   2.940132   2.518779   2.305198   2.807208
                   11         12         13         14         15
    11  H    0.000000
    12  H    1.746784   0.000000
    13  H    2.543845   2.364183   0.000000
    14  H    3.057254   2.471911   1.766547   0.000000
    15  H    3.065128   2.544683   3.742059   2.506761   0.000000
    16  C    4.176083   4.513941   2.782481   2.491566   4.311230
    17  H    4.840828   5.428371   3.761927   3.516941   5.020759
    18  H    4.571766   4.781255   2.649098   2.835255   5.045010
    19  H    4.606423   4.615549   3.183353   2.265691   3.984018
    20  C    2.812290   3.981467   2.637150   3.333000   4.507217
    21  H    3.254170   4.244081   2.486098   3.658566   5.232918
    22  H    3.746533   4.999092   3.660391   4.144219   5.179805
    23  H    2.152467   3.668346   2.958341   3.705859   4.360893
    24  N    2.777116   3.405682   2.119673   2.068457   3.427269
    25  O    5.103764   5.736552   6.080977   5.022393   3.726331
    26  H    5.252551   6.125732   6.487939   5.636519   4.352452
                   16         17         18         19         20
    16  C    0.000000
    17  H    1.094167   0.000000
    18  H    1.106743   1.780433   0.000000
    19  H    1.093933   1.769556   1.782830   0.000000
    20  C    2.387738   2.605675   2.727930   3.336560   0.000000
    21  H    2.717324   3.031246   2.591335   3.734306   1.107174
    22  H    2.610888   2.347880   3.053515   3.591662   1.094081
    23  H    3.342324   3.594699   3.743428   4.169875   1.092763
    24  N    1.450257   2.090618   2.140979   2.091795   1.449926
    25  O    4.945792   4.844311   6.042334   4.771410   5.042555
    26  H    5.407885   5.206431   6.487884   5.399335   5.134759
                   21         22         23         24         25
    21  H    0.000000
    22  H    1.781745   0.000000
    23  H    1.780173   1.763748   0.000000
    24  N    2.138006   2.089543   2.100505   0.000000
    25  O    6.128352   4.930101   4.964793   4.370855   0.000000
    26  H    6.241529   4.915311   4.932239   4.723764   0.960745
                   26
    26  H    0.000000
 Stoichiometry    C7H17NO
 Framework group  C1[X(C7H17NO)]
 Deg. of freedom    72
 Full point group                 C1      NOp   1
 Largest Abelian subgroup         C1      NOp   1
 Largest concise Abelian subgroup C1      NOp   1
                         Standard orientation:                         
 ---------------------------------------------------------------------
 Center     Atomic      Atomic             Coordinates (Angstroms)
 Number     Number       Type             X           Y           Z
 ---------------------------------------------------------------------
      1          6           0       -1.678277    0.764368   -0.131422
      2          6           0       -1.704244   -0.665401    0.443745
      3          6           0       -0.903681   -1.735087   -0.319577
      4          6           0        0.586371   -1.882286    0.021186
      5          6           0        1.519628   -0.812669   -0.545816
      6          1           0       -1.373379   -2.704270   -0.119055
      7          1           0       -1.384742   -0.660916    1.494726
      8          1           0       -2.759438   -0.961240    0.437117
      9          1           0       -0.966655    1.390960    0.417337
     10          1           0       -1.338290    0.746991   -1.170795
     11          1           0        0.704422   -1.953287    1.109554
     12          1           0        0.935184   -2.843125   -0.375771
     13          1           0        2.571400   -1.137035   -0.413362
     14          1           0        1.347140   -0.751550   -1.627149
     15          1           0       -1.012860   -1.565455   -1.399537
     16          6           0        1.925938    1.537197   -0.830573
     17          1           0        1.722122    2.527774   -0.412941
     18          1           0        3.023124    1.423478   -0.920746
     19          1           0        1.494559    1.499750   -1.835161
     20          6           0        1.778461    0.632328    1.374139
     21          1           0        2.865981    0.451465    1.476234
     22          1           0        1.564158    1.636007    1.753240
     23          1           0        1.255253   -0.080441    2.016278
     24          7           0        1.316870    0.519694    0.004273
     25          8           0       -2.970715    1.352758   -0.160028
     26          1           0       -3.245525    1.490273    0.750246
 ---------------------------------------------------------------------
 Rotational constants (GHZ):      1.8611938      1.0438262      0.8033041
 Standard basis: 6-31G(d,p) (6D, 7F)
 There are   220 symmetry adapted cartesian basis functions of A   symmetry.
 There are   220 symmetry adapted basis functions of A   symmetry.
   220 basis functions,   371 primitive gaussians,   220 cartesian basis functions
    37 alpha electrons       37 beta electrons
       nuclear repulsion energy       503.9640393196 Hartrees.
 NAtoms=   26 NActive=   26 NUniq=   26 SFac= 1.00D+00 NAtFMM=   60 NAOKFM=F Big=F
 Integral buffers will be    131072 words long.
 Raffenetti 2 integral format.
 Two-electron integral symmetry is turned on.
 Nuclear repulsion after empirical dispersion term =      503.9444450452 Hartrees.
 One-electron integrals computed using PRISM.
 NBasis=   220 RedAO= T EigKep=  3.99D-03  NBF=   220
 NBsUse=   220 1.00D-06 EigRej= -1.00D+00 NBFU=   220
 Initial guess from the checkpoint file:  "dmp-add-wb97xd.chk"
 B after Tr=    -0.000000   -0.000000   -0.000000
         Rot=    0.999996    0.002863    0.000014   -0.000744 Ang=   0.34 deg.
 ExpMin= 1.61D-01 ExpMax= 5.48D+03 ExpMxC= 8.25D+02 IAcc=1 IRadAn=         1 AccDes= 0.00D+00
 Harris functional with IExCor= 4639 and IRadAn=       1 diagonalized for initial guess.
 HarFok:  IExCor= 4639 AccDes= 0.00D+00 IRadAn=         1 IDoV= 1 UseB2=F ITyADJ=14
 ICtDFT=  3500011 ScaDFX=  1.000000  1.000000  1.000000  1.000000
 FoFCou: FMM=F IPFlag=           0 FMFlag=      100000 FMFlg1=           0
         NFxFlg=           0 DoJE=T BraDBF=F KetDBF=T FulRan=T
         wScrn=  0.000000 ICntrl=     500 IOpCl=  0 I1Cent=   200000004 NGrid=           0
         NMat0=    1 NMatS0=      1 NMatT0=    0 NMatD0=    1 NMtDS0=    0 NMtDT0=    0
 Petite list used in FoFCou.
 Keep R1 ints in memory in canonical form, NReq=596563979.
 Requested convergence on RMS density matrix=1.00D-08 within 128 cycles.
 Requested convergence on MAX density matrix=1.00D-06.
 Requested convergence on             energy=1.00D-06.
 No special actions if energy rises.
 Integral accuracy reduced to 1.0D-05 until final iterations.
 Initial convergence to 1.0D-05 achieved.  Increase integral accuracy.
 SCF Done:  E(RwB97XD) =  -406.834465785     A.U. after   11 cycles
            NFock= 11  Conv=0.42D-08     -V/T= 2.0095
 Calling FoFJK, ICntrl=      2127 FMM=F ISym2X=0 I1Cent= 0 IOpClX= 0 NMat=1 NMatS=1 NMatT=0.
 ***** Axes restored to original set *****
 -------------------------------------------------------------------
 Center     Atomic                   Forces (Hartrees/Bohr)
 Number     Number              X              Y              Z
 -------------------------------------------------------------------
      1        6           0.000496869   -0.000366998   -0.000925100
      2        6          -0.000926039    0.000964101    0.000272675
      3        6           0.000024289    0.000623403   -0.001206474
      4        6           0.000762671    0.000430059   -0.000027803
      5        6           0.000602357   -0.000062803    0.000491003
      6        1          -0.000150553   -0.000369840    0.000095223
      7        1           0.000720269   -0.000375186    0.000230453
      8        1          -0.000624532   -0.000227734    0.000609920
      9        1           0.000135524    0.000102564    0.001053102
     10        1           0.000057093   -0.000157228    0.000411903
     11        1          -0.000315805   -0.000420566   -0.000046186
     12        1          -0.000170183    0.000064386    0.000023803
     13        1          -0.000165582   -0.000210134    0.000043365
     14        1          -0.000011113    0.000138682    0.000092029
     15        1           0.000185352   -0.000367981    0.000098303
     16        6           0.000094649   -0.000090619    0.000010544
     17        1          -0.000008895    0.000011013    0.000026375
     18        1          -0.000034092    0.000061468    0.000055303
     19        1           0.000032439   -0.000016095    0.000028600
     20        6          -0.000249097   -0.000217545    0.000024162
     21        1           0.000061478   -0.000068523   -0.000104743
     22        1           0.000023017    0.000061146    0.000013298
     23        1           0.000114868    0.000046382    0.000027988
     24        7          -0.000968192    0.000121494   -0.000737397
     25        8           0.000391206    0.000297385   -0.000529167
     26        1          -0.000077998    0.000029173   -0.000031179
 -------------------------------------------------------------------
 Cartesian Forces:  Max     0.001206474 RMS     0.000394614

 GradGradGradGradGradGradGradGradGradGradGradGradGradGradGradGradGradGrad
 Berny optimization.
 Using GEDIIS/GDIIS optimizer.
 FormGI is forming the generalized inverse of G from B-inverse, IUseBI=4.
 Internal  Forces:  Max     0.002719075 RMS     0.000472894
 Search for a local minimum.
 Step number   9 out of a maximum of  138
 All quantities printed in internal units (Hartrees-Bohrs-Radians)
 Mixed Optimization -- En-DIIS/RFO-DIIS
 Swapping is turned off.
 Update second derivatives using D2CorX and points    6    7    8    9
 DE= -1.10D-04 DEPred=-6.24D-05 R= 1.76D+00
 TightC=F SS=  1.41D+00  RLast= 1.40D-01 DXNew= 2.4000D+00 4.1890D-01
 Trust test= 1.76D+00 RLast= 1.40D-01 DXMaxT set to 1.43D+00
 ITU=  1  1  1  1  1  1  1  0  0
     Eigenvalues ---    0.00007   0.00351   0.00373   0.00437   0.00460
     Eigenvalues ---    0.00765   0.00912   0.01297   0.02367   0.03193
     Eigenvalues ---    0.03356   0.03651   0.04400   0.04801   0.04810
     Eigenvalues ---    0.05053   0.05182   0.05409   0.05811   0.06850
     Eigenvalues ---    0.06958   0.07235   0.07293   0.09033   0.09145
     Eigenvalues ---    0.09284   0.09430   0.12069   0.12612   0.12735
     Eigenvalues ---    0.13026   0.13129   0.14110   0.15653   0.15999
     Eigenvalues ---    0.16003   0.16015   0.16044   0.16076   0.16559
     Eigenvalues ---    0.17496   0.19290   0.21547   0.22598   0.23176
     Eigenvalues ---    0.27421   0.29383   0.29880   0.30066   0.30451
     Eigenvalues ---    0.32148   0.32441   0.33442   0.34076   0.34337
     Eigenvalues ---    0.34392   0.34415   0.34455   0.34548   0.34627
     Eigenvalues ---    0.34740   0.34785   0.34795   0.34802   0.34900
     Eigenvalues ---    0.35246   0.35893   0.37529   0.40847   0.46645
     Eigenvalues ---    0.55505   3.58163
 Eigenvalue     1 is   6.80D-05 Eigenvector:
                          D5        D2        D6        D4        D8
   1                   -0.30257  -0.29878  -0.29637  -0.29422  -0.29329
                          D3        D1        D9        D7        D25
   1                   -0.29258  -0.29043  -0.28708  -0.28494   0.13800
 En-DIIS/RFO-DIIS IScMMF=        0 using points:     9    8    7
 RFO step:  Lambda=-8.82667813D-05.
 DidBck=T Rises=F RFO-DIIS coefs:   -3.84807    2.65381    2.19426
 Iteration  1 RMS(Cart)=  0.04538014 RMS(Int)=  0.00076295
 Iteration  2 RMS(Cart)=  0.00122665 RMS(Int)=  0.00001191
 Iteration  3 RMS(Cart)=  0.00000051 RMS(Int)=  0.00001191
 Variable       Old X    -DE/DX   Delta X   Delta X   Delta X     New X
                                 (Linear)    (Quad)   (Total)
    R1        2.91271   0.00021   0.00714  -0.00610   0.00104   2.91375
    R2        2.07023  -0.00081  -0.01003   0.01430   0.00426   2.07449
    R3        2.06680   0.00022   0.00164  -0.00196  -0.00032   2.06648
    R4        2.68409   0.00014  -0.00314   0.00489   0.00175   2.68584
    R5        2.90784  -0.00024  -0.00036  -0.00315  -0.00352   2.90432
    R6        2.07583  -0.00015  -0.00628   0.00870   0.00242   2.07825
    R7        2.07095  -0.00003   0.00133  -0.00209  -0.00076   2.07019
    R8        2.90185   0.00018  -0.00758   0.00689  -0.00068   2.90117
    R9        2.07021   0.00039   0.00059   0.00088   0.00147   2.07169
   R10        2.07613  -0.00009  -0.00063   0.00015  -0.00048   2.07565
   R11        2.88859  -0.00004   0.00388  -0.00694  -0.00306   2.88553
   R12        2.07313   0.00015  -0.00244   0.00379   0.00135   2.07448
   R13        2.07221   0.00011   0.00104  -0.00190  -0.00086   2.07135
   R14        2.09494   0.00012   0.00223  -0.00225  -0.00002   2.09492
   R15        2.07248   0.00013   0.00147  -0.00133   0.00014   2.07262
   R16        2.75077  -0.00032   0.00383  -0.00639  -0.00256   2.74821
   R17        2.06768  -0.00001  -0.00070   0.00151   0.00081   2.06848
   R18        2.09144   0.00003  -0.00222   0.00389   0.00167   2.09311
   R19        2.06723   0.00004   0.00109  -0.00149  -0.00040   2.06683
   R20        2.74059  -0.00001  -0.00296   0.00189  -0.00107   2.73952
   R21        2.09226  -0.00003  -0.00125   0.00228   0.00103   2.09329
   R22        2.06751   0.00006  -0.00049   0.00114   0.00065   2.06817
   R23        2.06502  -0.00003  -0.00129   0.00125  -0.00004   2.06498
   R24        2.73996   0.00005  -0.00021  -0.00113  -0.00134   2.73862
   R25        1.81554  -0.00004   0.00010  -0.00025  -0.00015   1.81539
    A1        1.93326   0.00067   0.00402  -0.00296   0.00106   1.93432
    A2        1.92316  -0.00035  -0.00294   0.00358   0.00066   1.92382
    A3        1.95676   0.00024   0.01049  -0.00990   0.00059   1.95736
    A4        1.85791  -0.00011  -0.00635   0.00432  -0.00203   1.85588
    A5        1.94360  -0.00064  -0.01286   0.01572   0.00286   1.94646
    A6        1.84451   0.00013   0.00679  -0.01030  -0.00350   1.84100
    A7        2.03864   0.00135   0.00605  -0.01485  -0.00881   2.02983
    A8        1.92659  -0.00020   0.00294   0.00394   0.00691   1.93350
    A9        1.83835  -0.00034   0.00791  -0.00989  -0.00203   1.83633
   A10        1.90300  -0.00026  -0.00327   0.01138   0.00815   1.91115
   A11        1.88628  -0.00082  -0.01351   0.00999  -0.00356   1.88272
   A12        1.86183   0.00015  -0.00086  -0.00010  -0.00093   1.86090
   A13        2.05036   0.00272  -0.01898   0.02150   0.00252   2.05288
   A14        1.87668  -0.00055   0.01277  -0.01303  -0.00026   1.87643
   A15        1.90561  -0.00106  -0.00462   0.00538   0.00076   1.90637
   A16        1.86566  -0.00118  -0.00502   0.00903   0.00399   1.86965
   A17        1.90643  -0.00040   0.00890  -0.01004  -0.00112   1.90531
   A18        1.84826   0.00028   0.00993  -0.01686  -0.00693   1.84133
   A19        2.02979   0.00195  -0.00476   0.00291  -0.00186   2.02792
   A20        1.90792  -0.00024  -0.00733   0.01549   0.00815   1.91607
   A21        1.88844  -0.00085   0.00564  -0.01056  -0.00492   1.88351
   A22        1.92579  -0.00055   0.00485   0.00095   0.00578   1.93158
   A23        1.85944  -0.00064  -0.00149  -0.00083  -0.00233   1.85710
   A24        1.84232   0.00016   0.00425  -0.01034  -0.00607   1.83625
   A25        1.90730  -0.00049  -0.00016  -0.00343  -0.00357   1.90373
   A26        1.88463  -0.00008  -0.00486   0.00823   0.00337   1.88800
   A27        1.99903   0.00086   0.01395  -0.01801  -0.00405   1.99498
   A28        1.85806   0.00010  -0.00572   0.00728   0.00157   1.85963
   A29        1.93351  -0.00041   0.00005   0.00276   0.00281   1.93632
   A30        1.87516  -0.00000  -0.00496   0.00536   0.00040   1.87556
   A31        1.88472  -0.00003   0.00176  -0.00234  -0.00057   1.88414
   A32        1.88394  -0.00002  -0.00359   0.00435   0.00076   1.88470
   A33        1.91477   0.00003   0.00213  -0.00193   0.00020   1.91496
   A34        1.88872  -0.00003  -0.00066  -0.00020  -0.00086   1.88786
   A35        1.97269   0.00013  -0.00033   0.00152   0.00120   1.97388
   A36        1.91666  -0.00009   0.00048  -0.00121  -0.00073   1.91593
   A37        1.88631  -0.00004  -0.00205   0.00130  -0.00075   1.88556
   A38        1.88552  -0.00002   0.00050   0.00004   0.00054   1.88607
   A39        1.96832   0.00025   0.00366  -0.00337   0.00029   1.96861
   A40        1.87651  -0.00001   0.00118  -0.00372  -0.00254   1.87397
   A41        1.91376  -0.00013  -0.00387   0.00394   0.00007   1.91383
   A42        1.93059  -0.00006   0.00048   0.00169   0.00217   1.93277
   A43        1.94566  -0.00012  -0.00225   0.00074  -0.00147   1.94418
   A44        1.96470  -0.00002   0.01231  -0.01149   0.00081   1.96551
   A45        1.93442   0.00025   0.00905  -0.01435  -0.00529   1.92913
   A46        1.87600  -0.00013  -0.00222   0.00263   0.00041   1.87641
    D1       -1.74936  -0.00010  -0.24562   0.27047   0.02486  -1.72451
    D2        0.43717   0.00047  -0.24260   0.27763   0.03503   0.47220
    D3        2.44062   0.00038  -0.23795   0.27408   0.03612   2.47674
    D4        0.30184  -0.00003  -0.25280   0.27620   0.02341   0.32525
    D5        2.48838   0.00054  -0.24978   0.28336   0.03358   2.52195
    D6       -1.79136   0.00044  -0.24513   0.27981   0.03467  -1.75669
    D7        2.35096   0.00006  -0.23967   0.25949   0.01983   2.37079
    D8       -1.74569   0.00063  -0.23665   0.26665   0.03000  -1.71569
    D9        0.25775   0.00053  -0.23200   0.26310   0.03110   0.28885
   D10        1.17739   0.00027  -0.02424   0.03054   0.00633   1.18372
   D11       -0.99977  -0.00030  -0.02762   0.02991   0.00227  -0.99750
   D12       -3.01023   0.00007  -0.01760   0.02285   0.00524  -3.00498
   D13        1.50421   0.00071  -0.02640   0.03865   0.01222   1.51642
   D14       -2.67563   0.00055  -0.03571   0.05469   0.01897  -2.65665
   D15       -0.67798   0.00005  -0.01967   0.03077   0.01110  -0.66688
   D16       -0.69413   0.00013  -0.03241   0.03506   0.00264  -0.69149
   D17        1.40922  -0.00003  -0.04172   0.05110   0.00939   1.41861
   D18       -2.87631  -0.00053  -0.02567   0.02718   0.00152  -2.87480
   D19       -2.71152   0.00052  -0.02242   0.02380   0.00138  -2.71014
   D20       -0.60817   0.00036  -0.03173   0.03984   0.00813  -0.60003
   D21        1.38948  -0.00014  -0.01568   0.01592   0.00026   1.38974
   D22       -1.33061  -0.00021   0.15582  -0.16230  -0.00649  -1.33710
   D23        0.86390   0.00036   0.15242  -0.14538   0.00704   0.87094
   D24        2.86198  -0.00003   0.15662  -0.15516   0.00145   2.86343
   D25        2.84347  -0.00037   0.15564  -0.16665  -0.01101   2.83246
   D26       -1.24520   0.00021   0.15224  -0.14972   0.00252  -1.24268
   D27        0.75287  -0.00018   0.15644  -0.15951  -0.00307   0.74980
   D28        0.85116   0.00012   0.14230  -0.14675  -0.00444   0.84672
   D29        3.04568   0.00069   0.13890  -0.12982   0.00909   3.05477
   D30       -1.23943   0.00031   0.14310  -0.13960   0.00350  -1.23593
   D31       -2.93881   0.00061   0.03926  -0.04583  -0.00655  -2.94536
   D32       -0.92451   0.00042   0.02980  -0.03455  -0.00475  -0.92926
   D33        1.16355   0.00090   0.02888  -0.03331  -0.00443   1.15913
   D34        1.15890  -0.00015   0.04893  -0.07028  -0.02134   1.13756
   D35       -3.10998  -0.00033   0.03947  -0.05900  -0.01954  -3.12953
   D36       -1.02192   0.00015   0.03855  -0.05776  -0.01921  -1.04114
   D37       -0.83265   0.00028   0.04237  -0.05816  -0.01578  -0.84843
   D38        1.18165   0.00009   0.03291  -0.04689  -0.01398   1.16767
   D39       -3.01347   0.00057   0.03199  -0.04564  -0.01366  -3.02712
   D40       -2.84207  -0.00013   0.01170   0.05304   0.06472  -2.77734
   D41        1.25474  -0.00034  -0.00820   0.08049   0.07228   1.32702
   D42        1.27417   0.00019   0.00110   0.06925   0.07035   1.34453
   D43       -0.91221  -0.00002  -0.01880   0.09670   0.07791  -0.83429
   D44       -0.74872   0.00030   0.01075   0.05599   0.06673  -0.68198
   D45       -2.93510   0.00009  -0.00915   0.08344   0.07429  -2.86081
   D46        3.10208  -0.00006  -0.05155   0.08588   0.03432   3.13640
   D47       -0.97798  -0.00000  -0.03007   0.06031   0.03025  -0.94773
   D48       -1.07669   0.00001  -0.04801   0.08255   0.03453  -1.04217
   D49        1.12643   0.00007  -0.02654   0.05699   0.03046   1.15688
   D50        1.03417  -0.00000  -0.04874   0.08246   0.03371   1.06788
   D51       -3.04590   0.00006  -0.02726   0.05690   0.02964  -3.01626
   D52        1.08163  -0.00002  -0.02368   0.01154  -0.01216   1.06947
   D53       -1.11086  -0.00003  -0.03733   0.03061  -0.00670  -1.11757
   D54       -3.09873  -0.00001  -0.02656   0.01371  -0.01287  -3.11160
   D55        0.99196  -0.00002  -0.04021   0.03278  -0.00741   0.98455
   D56       -1.03210  -0.00013  -0.02722   0.01261  -0.01462  -1.04672
   D57        3.05859  -0.00014  -0.04086   0.03168  -0.00917   3.04943
         Item               Value     Threshold  Converged?
 Maximum Force            0.002719     0.000450     NO 
 RMS     Force            0.000473     0.000300     NO 
 Maximum Displacement     0.212097     0.001800     NO 
 RMS     Displacement     0.045346     0.001200     NO 
 Predicted change in Energy=-3.457357D-04
 GradGradGradGradGradGradGradGradGradGradGradGradGradGradGradGradGradGrad

                          Input orientation:                          
 ---------------------------------------------------------------------
 Center     Atomic      Atomic             Coordinates (Angstroms)
 Number     Number       Type             X           Y           Z
 ---------------------------------------------------------------------
      1          6           0        0.416475   -0.055316    1.606811
      2          6           0       -0.083057   -1.488992    1.337626
      3          6           0       -1.469498   -1.843525    1.898121
      4          6           0       -2.692613   -1.521853    1.027805
      5          6           0       -3.120551   -0.056810    0.981852
      6          1           0       -1.482699   -2.923349    2.086947
      7          1           0       -0.052413   -1.717418    0.262287
      8          1           0        0.651520   -2.144359    1.818255
      9          1           0        0.246782    0.587608    0.733334
     10          1           0       -0.144997    0.392050    2.431693
     11          1           0       -2.540096   -1.913009    0.013495
     12          1           0       -3.546674   -2.081455    1.426405
     13          1           0       -4.115184    0.015078    0.497603
     14          1           0       -3.248918    0.294589    2.012856
     15          1           0       -1.593169   -1.371885    2.882355
     16          6           0       -2.362245    2.205690    0.735473
     17          1           0       -1.625330    2.844504    0.238471
     18          1           0       -3.370735    2.589141    0.484965
     19          1           0       -2.219258    2.302341    1.815488
     20          6           0       -2.181566    0.708086   -1.108443
     21          1           0       -3.162386    0.975672   -1.548251
     22          1           0       -1.424315    1.368778   -1.541837
     23          1           0       -1.939190   -0.312014   -1.416225
     24          7           0       -2.162799    0.826527    0.335802
     25          8           0        1.777226   -0.030067    2.016399
     26          1           0        2.310361   -0.302031    1.264948
 ---------------------------------------------------------------------
                    Distance matrix (angstroms):
                    1          2          3          4          5
     1  C    0.000000
     2  C    1.541888   0.000000
     3  C    2.615233   1.536902   0.000000
     4  C    3.486029   2.628089   1.535230   0.000000
     5  C    3.591814   3.376994   2.599591   1.526955   0.000000
     6  H    3.473184   2.139594   1.096289   2.133041   3.481499
     7  H    2.188649   1.099761   2.167945   2.755888   3.562143
     8  H    2.112832   1.095497   2.143735   3.492213   4.391578
     9  H    1.097774   2.187746   3.195740   3.629956   3.437437
    10  H    1.093534   2.176956   2.652696   3.481992   3.340275
    11  H    3.838097   2.823146   2.168600   1.097766   2.172583
    12  H    4.454698   3.515044   2.143312   1.096110   2.116221
    13  H    4.665964   4.384737   3.523565   2.160319   1.108584
    14  H    3.704377   3.695913   2.784067   2.139921   1.096781
    15  H    2.720117   2.163409   1.098388   2.161162   2.770240
    16  C    3.686823   4.382689   4.306378   3.753555   2.398883
    17  H    3.801352   4.729264   4.975574   4.563684   3.347526
    18  H    4.753382   5.307261   5.025956   4.201760   2.703802
    19  H    3.542482   4.377889   4.213926   3.933060   2.659487
    20  C    3.834736   3.900532   4.007142   3.130072   2.415801
    21  H    4.881146   4.887241   4.763530   3.618616   2.732982
    22  H    3.915423   4.272837   4.706830   4.070305   3.358352
    23  H    3.841067   3.523380   3.681172   2.829247   2.685427
    24  N    3.007617   3.269649   3.170281   2.504886   1.454288
    25  O    1.421283   2.459643   3.720730   4.814790   5.005919
    26  H    1.940243   2.672566   4.130913   5.154992   5.443811
                    6          7          8          9         10
     6  H    0.000000
     7  H    2.613307   0.000000
     8  H    2.287775   1.760352   0.000000
     9  H    4.141279   2.371613   2.967240   0.000000
    10  H    3.591681   3.027334   2.728391   1.753897   0.000000
    11  H    2.537337   2.507732   3.673840   3.812866   4.110654
    12  H    2.324885   3.701021   4.216911   4.689835   4.324377
    13  H    4.253274   4.423011   5.397107   4.405690   4.432290
    14  H    3.671531   4.162969   4.604320   3.734027   3.133568
    15  H    1.746974   3.059098   2.601472   3.441414   2.326321
    16  C    5.376535   4.577118   5.401679   3.070052   3.329060
    17  H    6.058493   4.825533   5.706884   2.973764   3.607788
    18  H    6.043059   5.441258   6.353127   4.141769   4.361461
    19  H    5.284320   4.823496   5.292874   3.192604   2.886430
    20  C    4.887356   3.506460   4.972764   3.050169   4.096346
    21  H    5.589130   4.494742   5.967733   4.120516   5.028439
    22  H    5.620839   3.829045   5.285967   2.929027   4.287143
    23  H    4.393139   2.890067   4.531129   3.195059   4.303639
    24  N    4.194116   3.306174   4.352496   2.453813   2.941607
    25  O    4.359262   3.044937   2.403477   2.090463   2.011366
    26  H    4.683407   2.931101   2.540094   2.309205   2.805677
                   11         12         13         14         15
    11  H    0.000000
    12  H    1.742954   0.000000
    13  H    2.536294   2.362484   0.000000
    14  H    3.061595   2.465394   1.767635   0.000000
    15  H    3.069177   2.537609   3.737816   2.504929   0.000000
    16  C    4.185280   4.501097   2.815698   2.463779   4.242597
    17  H    4.849881   5.419209   3.777853   3.505217   4.976856
    18  H    4.602347   4.767780   2.679582   2.759395   4.959531
    19  H    4.595573   4.596856   3.250065   2.264999   3.876871
    20  C    2.873574   4.008805   2.607398   3.324565   4.538608
    21  H    3.342271   4.282789   2.452770   3.626685   5.253925
    22  H    3.799230   5.021850   3.637663   4.137500   5.207036
    23  H    2.228985   3.714226   2.916278   3.720478   4.440816
    24  N    2.784114   3.400130   2.120480   2.067637   3.412100
    25  O    5.118238   5.735869   6.085168   5.036620   3.729600
    26  H    5.261969   6.123502   6.478966   5.641002   4.358685
                   16         17         18         19         20
    16  C    0.000000
    17  H    1.094595   0.000000
    18  H    1.107628   1.781125   0.000000
    19  H    1.093719   1.770219   1.782819   0.000000
    20  C    2.382329   2.586090   2.737050   3.330533   0.000000
    21  H    2.714509   3.007898   2.603969   3.736881   1.107719
    22  H    2.601207   2.321136   3.063619   3.574229   1.094428
    23  H    3.338804   3.577728   3.752405   4.166205   1.092739
    24  N    1.449692   2.090593   2.142001   2.090619   1.449215
    25  O    4.875921   4.795996   5.975537   4.631671   5.097209
    26  H    5.329377   5.142373   6.422001   5.253884   5.179838
                   21         22         23         24         25
    21  H    0.000000
    22  H    1.781983   0.000000
    23  H    1.780948   1.762367   0.000000
    24  N    2.138007   2.089240   2.101399   0.000000
    25  O    6.173978   4.986751   5.066967   4.368290   0.000000
    26  H    6.284709   4.961598   5.024687   4.705966   0.960664
                   26
    26  H    0.000000
 Stoichiometry    C7H17NO
 Framework group  C1[X(C7H17NO)]
 Deg. of freedom    72
 Full point group                 C1      NOp   1
 Largest Abelian subgroup         C1      NOp   1
 Largest concise Abelian subgroup C1      NOp   1
                         Standard orientation:                         
 ---------------------------------------------------------------------
 Center     Atomic      Atomic             Coordinates (Angstroms)
 Number     Number       Type             X           Y           Z
 ---------------------------------------------------------------------
      1          6           0       -1.684212    0.750108   -0.126174
      2          6           0       -1.700396   -0.678666    0.453274
      3          6           0       -0.894571   -1.735641   -0.318422
      4          6           0        0.595162   -1.883317    0.021903
      5          6           0        1.524497   -0.809997   -0.540157
      6          1           0       -1.365580   -2.708418   -0.134830
      7          1           0       -1.387200   -0.675763    1.507491
      8          1           0       -2.752856   -0.982416    0.439882
      9          1           0       -0.954257    1.377270    0.401976
     10          1           0       -1.371236    0.729714   -1.173764
     11          1           0        0.720766   -1.974273    1.108660
     12          1           0        0.941738   -2.838743   -0.388588
     13          1           0        2.576031   -1.132804   -0.402204
     14          1           0        1.357067   -0.744932   -1.622129
     15          1           0       -1.002079   -1.556282   -1.396721
     16          6           0        1.840468    1.546730   -0.857396
     17          1           0        1.660783    2.532476   -0.416766
     18          1           0        2.928772    1.446414   -1.037316
     19          1           0        1.330288    1.510879   -1.824170
     20          6           0        1.852929    0.655639    1.351969
     21          1           0        2.949168    0.500904    1.388844
     22          1           0        1.639327    1.658887    1.733596
     23          1           0        1.386703   -0.059132    2.034476
     24          7           0        1.311037    0.517085    0.015039
     25          8           0       -2.976208    1.342384   -0.127679
     26          1           0       -3.228296    1.488419    0.787744
 ---------------------------------------------------------------------
 Rotational constants (GHZ):      1.8600109      1.0451727      0.8031169
 Standard basis: 6-31G(d,p) (6D, 7F)
 There are   220 symmetry adapted cartesian basis functions of A   symmetry.
 There are   220 symmetry adapted basis functions of A   symmetry.
   220 basis functions,   371 primitive gaussians,   220 cartesian basis functions
    37 alpha electrons       37 beta electrons
       nuclear repulsion energy       503.9523314783 Hartrees.
 NAtoms=   26 NActive=   26 NUniq=   26 SFac= 1.00D+00 NAtFMM=   60 NAOKFM=F Big=F
 Integral buffers will be    131072 words long.
 Raffenetti 2 integral format.
 Two-electron integral symmetry is turned on.
 Nuclear repulsion after empirical dispersion term =      503.9327792347 Hartrees.
 One-electron integrals computed using PRISM.
 NBasis=   220 RedAO= T EigKep=  3.96D-03  NBF=   220
 NBsUse=   220 1.00D-06 EigRej= -1.00D+00 NBFU=   220
 Initial guess from the checkpoint file:  "dmp-add-wb97xd.chk"
 B after Tr=    -0.000000   -0.000000    0.000000
         Rot=    0.999968    0.000960   -0.007036   -0.003584 Ang=   0.91 deg.
 ExpMin= 1.61D-01 ExpMax= 5.48D+03 ExpMxC= 8.25D+02 IAcc=1 IRadAn=         1 AccDes= 0.00D+00
 Harris functional with IExCor= 4639 and IRadAn=       1 diagonalized for initial guess.
 HarFok:  IExCor= 4639 AccDes= 0.00D+00 IRadAn=         1 IDoV= 1 UseB2=F ITyADJ=14
 ICtDFT=  3500011 ScaDFX=  1.000000  1.000000  1.000000  1.000000
 FoFCou: FMM=F IPFlag=           0 FMFlag=      100000 FMFlg1=           0
         NFxFlg=           0 DoJE=T BraDBF=F KetDBF=T FulRan=T
         wScrn=  0.000000 ICntrl=     500 IOpCl=  0 I1Cent=   200000004 NGrid=           0
         NMat0=    1 NMatS0=      1 NMatT0=    0 NMatD0=    1 NMtDS0=    0 NMtDT0=    0
 Petite list used in FoFCou.
 Keep R1 ints in memory in canonical form, NReq=596563979.
 Requested convergence on RMS density matrix=1.00D-08 within 128 cycles.
 Requested convergence on MAX density matrix=1.00D-06.
 Requested convergence on             energy=1.00D-06.
 No special actions if energy rises.
 Integral accuracy reduced to 1.0D-05 until final iterations.
 Initial convergence to 1.0D-05 achieved.  Increase integral accuracy.
 SCF Done:  E(RwB97XD) =  -406.834348760     A.U. after   12 cycles
            NFock= 12  Conv=0.47D-08     -V/T= 2.0094
 Calling FoFJK, ICntrl=      2127 FMM=F ISym2X=0 I1Cent= 0 IOpClX= 0 NMat=1 NMatS=1 NMatT=0.
 ***** Axes restored to original set *****
 -------------------------------------------------------------------
 Center     Atomic                   Forces (Hartrees/Bohr)
 Number     Number              X              Y              Z
 -------------------------------------------------------------------
      1        6           0.001398654    0.000254225   -0.002875246
      2        6          -0.000018310    0.001921766    0.001048182
      3        6          -0.000524869   -0.001019042   -0.001598399
      4        6          -0.000026669   -0.001064353    0.000752630
      5        6           0.000388327   -0.000936659    0.000121022
      6        1          -0.000488605   -0.000090940   -0.000576702
      7        1           0.000238980    0.000419475    0.001124523
      8        1          -0.000147876   -0.000308530    0.000561458
      9        1           0.000653559   -0.001041657    0.002062244
     10        1          -0.000301423   -0.000467603    0.000720598
     11        1           0.000681300    0.000625801    0.000033518
     12        1          -0.000712849   -0.000249676    0.000166005
     13        1          -0.000009010    0.000590965    0.000403372
     14        1           0.000034784   -0.000439503    0.000034331
     15        1           0.000212838    0.000111039    0.000103763
     16        6          -0.000392025    0.001172202    0.000463073
     17        1          -0.000122594   -0.000150289    0.000449053
     18        1           0.000614023   -0.000177522   -0.000196451
     19        1          -0.000050565    0.000262286    0.000248673
     20        6           0.000175573   -0.000761453   -0.000959939
     21        1           0.000324581   -0.000192305    0.000127907
     22        1          -0.000094566   -0.000163086    0.000103951
     23        1          -0.000361991   -0.000697184    0.000298536
     24        7          -0.001244898    0.002086791   -0.001615322
     25        8          -0.000124101    0.000324600   -0.000885307
     26        1          -0.000102268   -0.000009350   -0.000115474
 -------------------------------------------------------------------
 Cartesian Forces:  Max     0.002875246 RMS     0.000780148

 GradGradGradGradGradGradGradGradGradGradGradGradGradGradGradGradGradGrad
 Berny optimization.
 Using GEDIIS/GDIIS optimizer.
 FormGI is forming the generalized inverse of G from B-inverse, IUseBI=4.
 Internal  Forces:  Max     0.003419888 RMS     0.000805005
 Search for a local minimum.
 Step number  10 out of a maximum of  138
 All quantities printed in internal units (Hartrees-Bohrs-Radians)
 Mixed Optimization -- En-DIIS/RFO-DIIS
 Swapping is turned off.
 Update second derivatives using D2CorX and points    6    7    8    9   10
 DE=  1.17D-04 DEPred=-3.46D-04 R=-3.38D-01
 Trust test=-3.38D-01 RLast= 2.22D-01 DXMaxT set to 7.14D-01
 ITU= -1  1  1  1  1  1  1  1  0  0
     Eigenvalues ---    0.00012   0.00315   0.00371   0.00426   0.00463
     Eigenvalues ---    0.00635   0.00792   0.01292   0.02294   0.03199
     Eigenvalues ---    0.03339   0.03540   0.04337   0.04797   0.04808
     Eigenvalues ---    0.04843   0.05047   0.05411   0.05816   0.06841
     Eigenvalues ---    0.06901   0.07220   0.07285   0.09008   0.09144
     Eigenvalues ---    0.09278   0.09399   0.12069   0.12499   0.12730
     Eigenvalues ---    0.12971   0.13091   0.13998   0.15507   0.15980
     Eigenvalues ---    0.16000   0.16027   0.16046   0.16059   0.16529
     Eigenvalues ---    0.17413   0.18572   0.20487   0.21912   0.23147
     Eigenvalues ---    0.25558   0.29035   0.29571   0.30039   0.30949
     Eigenvalues ---    0.32313   0.32411   0.33307   0.34066   0.34332
     Eigenvalues ---    0.34349   0.34400   0.34477   0.34519   0.34616
     Eigenvalues ---    0.34733   0.34784   0.34794   0.34796   0.34912
     Eigenvalues ---    0.35146   0.35731   0.36794   0.37532   0.41069
     Eigenvalues ---    0.55500   3.45468
 En-DIIS/RFO-DIIS IScMMF=        0 using points:    10    9    8    7
 RFO step:  Lambda=-1.77412780D-04.
 DidBck=T Rises=F  En-DIIS coefs:    0.36375    0.63625    0.00000    0.00000
 Iteration  1 RMS(Cart)=  0.24225491 RMS(Int)=  0.53025081
 Iteration  2 RMS(Cart)=  0.20395022 RMS(Int)=  0.46327170
 Iteration  3 RMS(Cart)=  0.18160548 RMS(Int)=  0.40077018
 Iteration  4 RMS(Cart)=  0.17742124 RMS(Int)=  0.34358554
 Iteration  5 RMS(Cart)=  0.08429270 RMS(Int)=  0.29063694
 Iteration  6 RMS(Cart)=  0.08660523 RMS(Int)=  0.23765122
 Iteration  7 RMS(Cart)=  0.08749090 RMS(Int)=  0.18465243
 Iteration  8 RMS(Cart)=  0.08835337 RMS(Int)=  0.13168100
 Iteration  9 RMS(Cart)=  0.08914545 RMS(Int)=  0.07877886
 Iteration 10 RMS(Cart)=  0.08982645 RMS(Int)=  0.02635330
 Iteration 11 RMS(Cart)=  0.04401220 RMS(Int)=  0.00171798
 Iteration 12 RMS(Cart)=  0.00201470 RMS(Int)=  0.00054001
 Iteration 13 RMS(Cart)=  0.00000273 RMS(Int)=  0.00054000
 Iteration 14 RMS(Cart)=  0.00000000 RMS(Int)=  0.00054000
 Iteration  1 RMS(Cart)=  0.23558585 RMS(Int)=  0.47007087
 Iteration  2 RMS(Cart)=  0.19994019 RMS(Int)=  0.40378126
 Iteration  3 RMS(Cart)=  0.18054980 RMS(Int)=  0.34252668
 Iteration  4 RMS(Cart)=  0.13247676 RMS(Int)=  0.28748382
 Iteration  5 RMS(Cart)=  0.08555211 RMS(Int)=  0.23467830
 Iteration  6 RMS(Cart)=  0.08672156 RMS(Int)=  0.18166746
 Iteration  7 RMS(Cart)=  0.08757839 RMS(Int)=  0.12869266
 Iteration  8 RMS(Cart)=  0.08844950 RMS(Int)=  0.07579214
 Iteration  9 RMS(Cart)=  0.08923962 RMS(Int)=  0.02344231
 Iteration 10 RMS(Cart)=  0.03888715 RMS(Int)=  0.00133910
 Iteration 11 RMS(Cart)=  0.00156636 RMS(Int)=  0.00043444
 Iteration 12 RMS(Cart)=  0.00000173 RMS(Int)=  0.00043444
 Iteration 13 RMS(Cart)=  0.00000000 RMS(Int)=  0.00043444
 ITry= 2 IFail=0 DXMaxC= 3.58D+00 DCOld= 3.91D+00 DXMaxT= 7.14D-01 DXLimC= 3.00D+00 Rises=F
 Iteration  1 RMS(Cart)=  0.22764610 RMS(Int)=  0.40990271
 Iteration  2 RMS(Cart)=  0.19635349 RMS(Int)=  0.34446610
 Iteration  3 RMS(Cart)=  0.17985954 RMS(Int)=  0.28499499
 Iteration  4 RMS(Cart)=  0.09018625 RMS(Int)=  0.23159025
 Iteration  5 RMS(Cart)=  0.08578676 RMS(Int)=  0.17870626
 Iteration  6 RMS(Cart)=  0.08681792 RMS(Int)=  0.12572833
 Iteration  7 RMS(Cart)=  0.08769967 RMS(Int)=  0.07282870
 Iteration  8 RMS(Cart)=  0.08856167 RMS(Int)=  0.02057594
 Iteration  9 RMS(Cart)=  0.03382862 RMS(Int)=  0.00101412
 Iteration 10 RMS(Cart)=  0.00118484 RMS(Int)=  0.00034030
 Iteration 11 RMS(Cart)=  0.00000105 RMS(Int)=  0.00034030
 Iteration 12 RMS(Cart)=  0.00000000 RMS(Int)=  0.00034030
 ITry= 3 IFail=0 DXMaxC= 3.20D+00 DCOld= 3.58D+00 DXMaxT= 7.14D-01 DXLimC= 3.00D+00 Rises=F
 Iteration  1 RMS(Cart)=  0.21966711 RMS(Int)=  0.34982352
 Iteration  2 RMS(Cart)=  0.19305260 RMS(Int)=  0.28548195
 Iteration  3 RMS(Cart)=  0.15996994 RMS(Int)=  0.22858210
 Iteration  4 RMS(Cart)=  0.08448937 RMS(Int)=  0.17578934
 Iteration  5 RMS(Cart)=  0.08608424 RMS(Int)=  0.12279241
 Iteration  6 RMS(Cart)=  0.08694286 RMS(Int)=  0.06989225
 Iteration  7 RMS(Cart)=  0.08783747 RMS(Int)=  0.01776996
 Iteration  8 RMS(Cart)=  0.02888139 RMS(Int)=  0.00074170
 Iteration  9 RMS(Cart)=  0.00086715 RMS(Int)=  0.00025764
 Iteration 10 RMS(Cart)=  0.00000061 RMS(Int)=  0.00025764
 ITry= 4 IFail=0 DXMaxC= 2.86D+00 DCOld= 3.20D+00 DXMaxT= 7.14D-01 DXLimC= 3.00D+00 Rises=F
 Variable       Old X    -DE/DX   Delta X   Delta X   Delta X     New X
                                 (Linear)    (Quad)   (Total)
    R1        2.91375  -0.00060  -0.00066  -0.04907  -0.03501   2.87874
    R2        2.07449  -0.00236  -0.00271   0.00064  -0.00227   2.07223
    R3        2.06648   0.00051   0.00021   0.00543   0.00400   2.07048
    R4        2.68584  -0.00050  -0.00111   0.01319   0.00812   2.69396
    R5        2.90432   0.00105   0.00224  -0.00564  -0.00171   2.90261
    R6        2.07825  -0.00118  -0.00154   0.01682   0.01024   2.08849
    R7        2.07019   0.00033   0.00049  -0.00516  -0.00313   2.06706
    R8        2.90117   0.00036   0.00043   0.02770   0.01983   2.92099
    R9        2.07169  -0.00000  -0.00094   0.00663   0.00370   2.07539
   R10        2.07565   0.00011   0.00030   0.00139   0.00128   2.07693
   R11        2.88553   0.00083   0.00195  -0.00676  -0.00279   2.88274
   R12        2.07448  -0.00015  -0.00086   0.00899   0.00544   2.07992
   R13        2.07135   0.00074   0.00055   0.00296   0.00262   2.07397
   R14        2.09492  -0.00013   0.00001  -0.00709  -0.00495   2.08997
   R15        2.07262  -0.00012  -0.00009  -0.00482  -0.00346   2.06915
   R16        2.74821   0.00061   0.00163  -0.00340  -0.00075   2.74745
   R17        2.06848  -0.00037  -0.00051  -0.00085  -0.00111   2.06737
   R18        2.09311  -0.00058  -0.00106   0.00503   0.00246   2.09557
   R19        2.06683   0.00027   0.00026  -0.00251  -0.00150   2.06533
   R20        2.73952   0.00132   0.00068   0.01721   0.01273   2.75225
   R21        2.09329  -0.00039  -0.00066  -0.00023  -0.00082   2.09247
   R22        2.06817  -0.00020  -0.00042   0.00233   0.00121   2.06938
   R23        2.06498   0.00048   0.00003   0.00107   0.00078   2.06576
   R24        2.73862   0.00057   0.00085   0.01354   0.01034   2.74896
   R25        1.81539   0.00003   0.00010  -0.00191  -0.00124   1.81415
    A1        1.93432   0.00056  -0.00067   0.03842   0.02643   1.96075
    A2        1.92382  -0.00078  -0.00042  -0.04225  -0.03015   1.89367
    A3        1.95736   0.00032  -0.00038  -0.03549  -0.02544   1.93192
    A4        1.85588   0.00022   0.00129   0.00987   0.00837   1.86426
    A5        1.94646  -0.00080  -0.00182   0.01795   0.01085   1.95731
    A6        1.84100   0.00044   0.00223   0.01088   0.00910   1.85011
    A7        2.02983   0.00342   0.00561   0.03339   0.02899   2.05882
    A8        1.93350  -0.00109  -0.00440  -0.02462  -0.02220   1.91130
    A9        1.83633  -0.00099   0.00129  -0.04334  -0.02925   1.80707
   A10        1.91115  -0.00115  -0.00518   0.03254   0.01769   1.92883
   A11        1.88272  -0.00095   0.00226   0.00653   0.00719   1.88992
   A12        1.86090   0.00059   0.00059  -0.01060  -0.00743   1.85347
   A13        2.05288   0.00315  -0.00160   0.11823   0.08077   2.13365
   A14        1.87643  -0.00049   0.00016  -0.05207  -0.03703   1.83940
   A15        1.90637  -0.00128  -0.00048  -0.00400  -0.00356   1.90281
   A16        1.86965  -0.00176  -0.00254   0.00824   0.00343   1.87308
   A17        1.90531  -0.00046   0.00071  -0.04351  -0.03040   1.87491
   A18        1.84133   0.00061   0.00441  -0.04342  -0.02652   1.81481
   A19        2.02792   0.00324   0.00119   0.02252   0.01643   2.04436
   A20        1.91607  -0.00088  -0.00518   0.05609   0.03366   1.94973
   A21        1.88351  -0.00104   0.00313  -0.03687  -0.02243   1.86108
   A22        1.93158  -0.00137  -0.00368   0.00874   0.00144   1.93302
   A23        1.85710  -0.00084   0.00148  -0.03706  -0.02444   1.83266
   A24        1.83625   0.00069   0.00386  -0.02365  -0.01250   1.82375
   A25        1.90373   0.00000   0.00227   0.00028   0.00243   1.90616
   A26        1.88800  -0.00016  -0.00215   0.00613   0.00213   1.89013
   A27        1.99498   0.00051   0.00258  -0.00565  -0.00138   1.99360
   A28        1.85963  -0.00008  -0.00100   0.01838   0.01184   1.87147
   A29        1.93632  -0.00085  -0.00179  -0.01340  -0.01116   1.92516
   A30        1.87556   0.00057  -0.00026  -0.00341  -0.00263   1.87293
   A31        1.88414  -0.00004   0.00037  -0.00247  -0.00136   1.88278
   A32        1.88470  -0.00028  -0.00048   0.01560   0.01042   1.89512
   A33        1.91496   0.00012  -0.00013  -0.00768  -0.00551   1.90945
   A34        1.88786   0.00000   0.00055   0.00566   0.00451   1.89237
   A35        1.97388  -0.00019  -0.00076   0.00415   0.00214   1.97602
   A36        1.91593   0.00038   0.00047  -0.01417  -0.00946   1.90647
   A37        1.88556   0.00006   0.00048   0.01195   0.00883   1.89439
   A38        1.88607   0.00001  -0.00034   0.00240   0.00133   1.88740
   A39        1.96861   0.00011  -0.00018   0.00228   0.00141   1.97002
   A40        1.87397   0.00039   0.00161  -0.00917  -0.00483   1.86914
   A41        1.91383   0.00016  -0.00005  -0.00348  -0.00250   1.91133
   A42        1.93277  -0.00070  -0.00138  -0.00412  -0.00428   1.92849
   A43        1.94418   0.00053   0.00094   0.00563   0.00489   1.94907
   A44        1.96551  -0.00169  -0.00052  -0.02215  -0.01601   1.94950
   A45        1.92913   0.00152   0.00336   0.00249   0.00511   1.93425
   A46        1.87641  -0.00026  -0.00026  -0.00434  -0.00329   1.87312
    D1       -1.72451   0.00012  -0.01581   2.09539   1.45100  -0.27351
    D2        0.47220   0.00038  -0.02229   2.14636   1.47989   1.95209
    D3        2.47674   0.00002  -0.02298   2.09866   1.44642  -2.36002
    D4        0.32525   0.00025  -0.01489   2.10491   1.45828   1.78352
    D5        2.52195   0.00052  -0.02136   2.15587   1.48717  -2.27407
    D6       -1.75669   0.00015  -0.02206   2.10818   1.45370  -0.30299
    D7        2.37079   0.00050  -0.01262   2.06901   1.43593  -2.47647
    D8       -1.71569   0.00076  -0.01909   2.11997   1.46482  -0.25087
    D9        0.28885   0.00039  -0.01978   2.07228   1.43135   1.72020
   D10        1.18372   0.00029  -0.00402   0.16957   0.11472   1.29844
   D11       -0.99750  -0.00008  -0.00145   0.13203   0.09106  -0.90644
   D12       -3.00498  -0.00020  -0.00334   0.10544   0.07035  -2.93464
   D13        1.51642   0.00066  -0.00777  -0.17510  -0.12973   1.38669
   D14       -2.65665   0.00010  -0.01207  -0.12533  -0.10008  -2.75673
   D15       -0.66688  -0.00008  -0.00706  -0.20539  -0.15083  -0.81771
   D16       -0.69149   0.00041  -0.00168  -0.19668  -0.13903  -0.83052
   D17        1.41861  -0.00015  -0.00598  -0.14691  -0.10937   1.30924
   D18       -2.87480  -0.00033  -0.00097  -0.22697  -0.16012  -3.03492
   D19       -2.71014   0.00084  -0.00088  -0.20488  -0.14373  -2.85388
   D20       -0.60003   0.00028  -0.00517  -0.15511  -0.11408  -0.71411
   D21        1.38974   0.00010  -0.00016  -0.23517  -0.16483   1.22491
   D22       -1.33710   0.00008   0.00413  -0.87258  -0.60648  -1.94358
   D23        0.87094   0.00004  -0.00448  -0.79299  -0.55879   0.31215
   D24        2.86343  -0.00016  -0.00092  -0.81189  -0.56888   2.29455
   D25        2.83246  -0.00001   0.00700  -0.89052  -0.61689   2.21557
   D26       -1.24268  -0.00005  -0.00161  -0.81093  -0.56920  -1.81188
   D27        0.74980  -0.00025   0.00195  -0.82983  -0.57929   0.17051
   D28        0.84672   0.00041   0.00282  -0.82281  -0.57356   0.27316
   D29        3.05477   0.00037  -0.00578  -0.74322  -0.52587   2.52889
   D30       -1.23593   0.00018  -0.00223  -0.76212  -0.53596  -1.77190
   D31       -2.94536   0.00025   0.00417  -0.06068  -0.03834  -2.98370
   D32       -0.92926   0.00007   0.00302  -0.03548  -0.02182  -0.95108
   D33        1.15913   0.00100   0.00282  -0.03905  -0.02453   1.13460
   D34        1.13756   0.00002   0.01358  -0.16475  -0.10169   1.03587
   D35       -3.12953  -0.00016   0.01243  -0.13955  -0.08517   3.06849
   D36       -1.04114   0.00076   0.01223  -0.14312  -0.08788  -1.12901
   D37       -0.84843   0.00033   0.01004  -0.12113  -0.07482  -0.92325
   D38        1.16767   0.00015   0.00890  -0.09593  -0.05830   1.10937
   D39       -3.02712   0.00107   0.00869  -0.09950  -0.06101  -3.08814
   D40       -2.77734  -0.00019  -0.04118   0.04896  -0.00689  -2.78423
   D41        1.32702  -0.00132  -0.04599   0.05826  -0.00520   1.32183
   D42        1.34453   0.00010  -0.04476   0.06362  -0.00025   1.34428
   D43       -0.83429  -0.00103  -0.04957   0.07291   0.00145  -0.83285
   D44       -0.68198   0.00032  -0.04246   0.05078  -0.00691  -0.68889
   D45       -2.86081  -0.00081  -0.04727   0.06008  -0.00521  -2.86602
   D46        3.13640   0.00014  -0.02184   0.11752   0.06044  -3.08634
   D47       -0.94773  -0.00053  -0.01925   0.09463   0.04700  -0.90073
   D48       -1.04217   0.00004  -0.02197   0.11171   0.05623  -0.98593
   D49        1.15688  -0.00063  -0.01938   0.08882   0.04279   1.19968
   D50        1.06788   0.00018  -0.02145   0.11165   0.05670   1.12458
   D51       -3.01626  -0.00049  -0.01886   0.08876   0.04326  -2.97299
   D52        1.06947   0.00024   0.00774  -0.04053  -0.02064   1.04883
   D53       -1.11757  -0.00036   0.00427  -0.03319  -0.01897  -1.13654
   D54       -3.11160   0.00050   0.00819  -0.02627  -0.01021  -3.12181
   D55        0.98455  -0.00010   0.00472  -0.01893  -0.00854   0.97601
   D56       -1.04672   0.00065   0.00930  -0.04224  -0.02026  -1.06698
   D57        3.04943   0.00005   0.00583  -0.03490  -0.01859   3.03084
         Item               Value     Threshold  Converged?
 Maximum Force            0.003420     0.000450     NO 
 RMS     Force            0.000805     0.000300     NO 
 Maximum Displacement     2.861534     0.001800     NO 
 RMS     Displacement     0.691334     0.001200     NO 
 Predicted change in Energy=-2.751847D-03
 GradGradGradGradGradGradGradGradGradGradGradGradGradGradGradGradGradGrad

                          Input orientation:                          
 ---------------------------------------------------------------------
 Center     Atomic      Atomic             Coordinates (Angstroms)
 Number     Number       Type             X           Y           Z
 ---------------------------------------------------------------------
      1          6           0        0.812487   -0.387066    1.573966
      2          6           0        0.045089   -1.672797    1.854383
      3          6           0       -1.471496   -1.572540    2.076200
      4          6           0       -2.469652   -1.440332    0.903399
      5          6           0       -3.202201   -0.109966    0.759910
      6          1           0       -1.744335   -2.476261    2.637445
      7          1           0        0.273429   -2.417406    1.070267
      8          1           0        0.502368   -2.048465    2.774309
      9          1           0        0.150451    0.440659    1.292795
     10          1           0        1.328138   -0.082812    2.491566
     11          1           0       -2.015925   -1.740894   -0.053268
     12          1           0       -3.259409   -2.182177    1.077903
     13          1           0       -3.992158   -0.210357   -0.007583
     14          1           0       -3.699307    0.112912    1.709711
     15          1           0       -1.677462   -0.751969    2.777758
     16          6           0       -2.965641    2.286337    0.788092
     17          1           0       -2.308816    3.108268    0.488324
     18          1           0       -3.945802    2.435369    0.291304
     19          1           0       -3.115293    2.336777    1.869548
     20          6           0       -1.915843    1.003527   -0.942794
     21          1           0       -2.765874    1.056408   -1.650420
     22          1           0       -1.251874    1.853546   -1.131983
     23          1           0       -1.346687    0.096271   -1.161724
     24          7           0       -2.337419    1.016769    0.449401
     25          8           0        1.833866   -0.611217    0.605037
     26          1           0        1.404034   -0.694602   -0.249310
 ---------------------------------------------------------------------
                    Distance matrix (angstroms):
                    1          2          3          4          5
     1  C    0.000000
     2  C    1.523364   0.000000
     3  C    2.621864   1.535997   0.000000
     4  C    3.511619   2.698580   1.545722   0.000000
     5  C    4.105751   3.766325   2.620512   1.525480   0.000000
     6  H    3.468870   2.112056   1.098248   2.146194   3.354081
     7  H    2.160226   1.105179   2.184140   2.916679   4.183373
     8  H    2.072979   1.093843   2.147091   3.564131   4.641057
     9  H    1.096575   2.189333   2.701372   3.248799   3.439103
    10  H    1.095653   2.140156   3.198401   4.334552   4.850086
    11  H    3.532797   2.809190   2.204400   1.100644   2.174497
    12  H    4.477593   3.432506   2.136559   1.097498   2.097248
    13  H    5.061338   4.680280   3.542800   2.158877   1.105965
    14  H    4.541442   4.150927   2.817482   2.138868   1.094948
    15  H    2.789645   2.160493   1.099065   2.148169   2.609350
    16  C    4.694565   5.086867   4.333893   3.761298   2.408116
    17  H    4.810251   5.501415   5.013224   4.570330   3.350959
    18  H    5.679144   5.936957   5.037001   4.192223   2.692817
    19  H    4.788961   5.105382   4.245885   3.951816   2.688010
    20  C    3.963789   4.339605   3.993481   3.112487   2.407028
    21  H    5.028415   5.256779   4.740726   3.583776   2.713025
    22  H    4.074812   4.799540   4.698802   4.058989   3.352374
    23  H    3.518473   3.763449   3.644813   2.808368   2.679206
    24  N    3.627300   3.857990   3.178179   2.502188   1.453890
    25  O    1.425581   2.426425   3.743512   4.392803   5.063320
    26  H    1.941351   2.688703   3.800980   4.109780   4.751603
                    6          7          8          9         10
     6  H    0.000000
     7  H    2.555560   0.000000
     8  H    2.291160   1.758491   0.000000
     9  H    3.729172   2.869352   2.917956   0.000000
    10  H    3.897431   2.929647   2.150728   1.760119   0.000000
    11  H    2.802581   2.638397   3.798893   3.356225   4.517540
    12  H    2.194107   3.540669   4.128757   4.307272   5.239404
    13  H    4.145263   4.922201   5.596278   4.390447   5.879419
    14  H    3.374377   4.753318   4.843448   3.886114   5.091641
    15  H    1.731283   3.081426   2.536252   2.639838   3.092460
    16  C    5.253002   5.718077   5.895986   3.656677   5.191457
    17  H    6.010351   6.126967   6.302410   3.716356   5.236735
    18  H    5.871536   6.477509   6.786479   4.664884   6.244744
    19  H    5.063055   5.892754   5.756423   3.820078   5.097587
    20  C    4.995643   4.533003   5.383238   3.095845   4.847512
    21  H    5.648813   5.357881   6.316634   4.188868   5.934206
    22  H    5.761799   5.041576   5.793286   3.137246   4.851396
    23  H    4.605403   3.731640   4.848840   2.895634   4.531367
    24  N    4.164198   4.358390   4.781761   2.689371   4.337720
    25  O    4.518030   2.431814   2.923065   2.100795   2.023355
    26  H    4.628163   2.446958   3.433397   2.288750   2.809351
                   11         12         13         14         15
    11  H    0.000000
    12  H    1.737967   0.000000
    13  H    2.500026   2.367124   0.000000
    14  H    3.062428   2.420769   1.771825   0.000000
    15  H    3.017820   2.727189   3.661870   2.444709   0.000000
    16  C    4.222374   4.487528   2.814306   2.472129   3.853502
    17  H    4.888096   5.407406   3.754043   3.520996   4.532278
    18  H    4.613494   4.734089   2.662959   2.732480   4.635401
    19  H    4.640392   4.590035   3.283353   2.304821   3.525983
    20  C    2.886715   4.004634   2.580546   3.318091   4.120813
    21  H    3.307298   4.263304   2.409851   3.612751   4.905470
    22  H    3.829804   5.020045   3.610143   4.134605   4.717617
    23  H    2.247606   3.723676   2.902513   3.712175   4.043321
    24  N    2.821478   3.387969   2.110175   2.063996   2.997537
    25  O    4.065763   5.350978   5.871844   5.688645   4.131580
    26  H    3.581799   5.071693   5.423267   5.525752   4.319960
                   16         17         18         19         20
    16  C    0.000000
    17  H    1.094007   0.000000
    18  H    1.108930   1.780824   0.000000
    19  H    1.092925   1.775776   1.786147   0.000000
    20  C    2.396591   2.575357   2.773789   3.335492   0.000000
    21  H    2.738426   2.998876   2.657829   3.761863   1.107286
    22  H    2.609788   2.305829   3.101856   3.565814   1.095071
    23  H    3.349505   3.566578   3.786564   4.163706   1.093152
    24  N    1.456427   2.092057   2.150423   2.089098   1.454685
    25  O    5.609332   5.568663   6.541000   5.897782   4.366177
    26  H    5.390386   5.365741   6.221715   5.839789   3.792908
                   21         22         23         24         25
    21  H    0.000000
    22  H    1.787848   0.000000
    23  H    1.781791   1.760082   0.000000
    24  N    2.143454   2.092696   2.103471   0.000000
    25  O    5.387548   4.314405   3.706468   4.480422   0.000000
    26  H    4.734689   3.784973   3.004072   4.173183   0.960009
                   26
    26  H    0.000000
 Stoichiometry    C7H17NO
 Framework group  C1[X(C7H17NO)]
 Deg. of freedom    72
 Full point group                 C1      NOp   1
 Largest Abelian subgroup         C1      NOp   1
 Largest concise Abelian subgroup C1      NOp   1
                         Standard orientation:                         
 ---------------------------------------------------------------------
 Center     Atomic      Atomic             Coordinates (Angstroms)
 Number     Number       Type             X           Y           Z
 ---------------------------------------------------------------------
      1          6           0       -2.031825    0.720400   -0.609679
      2          6           0       -2.136849   -0.733200   -0.166223
      3          6           0       -0.895239   -1.624396   -0.319387
      4          6           0        0.277061   -1.585740    0.687328
      5          6           0        1.601886   -1.015237    0.190885
      6          1           0       -1.276220   -2.654273   -0.338198
      7          1           0       -2.519101   -0.776308    0.869850
      8          1           0       -2.930231   -1.137938   -0.801223
      9          1           0       -0.991730    1.042199   -0.740538
     10          1           0       -2.520264    0.822439   -1.585112
     11          1           0       -0.017993   -1.116150    1.638036
     12          1           0        0.497904   -2.627575    0.952490
     13          1           0        2.384360   -1.197696    0.950885
     14          1           0        1.893936   -1.560498   -0.712613
     15          1           0       -0.471898   -1.479501   -1.323245
     16          6           0        2.642483    0.772413   -1.042194
     17          1           0        2.602608    1.849235   -1.231184
     18          1           0        3.644293    0.536117   -0.629562
     19          1           0        2.528254    0.247315   -1.993882
     20          6           0        1.538112    1.238764    1.033023
     21          1           0        2.434689    1.102330    1.668332
     22          1           0        1.480030    2.290609    0.733976
     23          1           0        0.654634    1.028447    1.641476
     24          7           0        1.552002    0.396527   -0.152959
     25          8           0       -2.749796    1.571667    0.280347
     26          1           0       -2.232693    1.644206    1.085927
 ---------------------------------------------------------------------
 Rotational constants (GHZ):      1.9649715      0.9172609      0.7433477
 Standard basis: 6-31G(d,p) (6D, 7F)
 There are   220 symmetry adapted cartesian basis functions of A   symmetry.
 There are   220 symmetry adapted basis functions of A   symmetry.
   220 basis functions,   371 primitive gaussians,   220 cartesian basis functions
    37 alpha electrons       37 beta electrons
       nuclear repulsion energy       495.2220558836 Hartrees.
 NAtoms=   26 NActive=   26 NUniq=   26 SFac= 1.00D+00 NAtFMM=   60 NAOKFM=F Big=F
 Integral buffers will be    131072 words long.
 Raffenetti 2 integral format.
 Two-electron integral symmetry is turned on.
 Nuclear repulsion after empirical dispersion term =      495.2039230712 Hartrees.
 One-electron integrals computed using PRISM.
 NBasis=   220 RedAO= T EigKep=  3.93D-03  NBF=   220
 NBsUse=   220 1.00D-06 EigRej= -1.00D+00 NBFU=   220
 Initial guess from the checkpoint file:  "dmp-add-wb97xd.chk"
 B after Tr=     0.000000    0.000000    0.000000
         Rot=    0.989879    0.125448    0.051800    0.041456 Ang=  16.32 deg.
 ExpMin= 1.61D-01 ExpMax= 5.48D+03 ExpMxC= 8.25D+02 IAcc=1 IRadAn=         1 AccDes= 0.00D+00
 Harris functional with IExCor= 4639 and IRadAn=       1 diagonalized for initial guess.
 HarFok:  IExCor= 4639 AccDes= 0.00D+00 IRadAn=         1 IDoV= 1 UseB2=F ITyADJ=14
 ICtDFT=  3500011 ScaDFX=  1.000000  1.000000  1.000000  1.000000
 FoFCou: FMM=F IPFlag=           0 FMFlag=      100000 FMFlg1=           0
         NFxFlg=           0 DoJE=T BraDBF=F KetDBF=T FulRan=T
         wScrn=  0.000000 ICntrl=     500 IOpCl=  0 I1Cent=   200000004 NGrid=           0
         NMat0=    1 NMatS0=      1 NMatT0=    0 NMatD0=    1 NMtDS0=    0 NMtDT0=    0
 Petite list used in FoFCou.
 Keep R1 ints in memory in canonical form, NReq=596563979.
 Requested convergence on RMS density matrix=1.00D-08 within 128 cycles.
 Requested convergence on MAX density matrix=1.00D-06.
 Requested convergence on             energy=1.00D-06.
 No special actions if energy rises.
 Integral accuracy reduced to 1.0D-05 until final iterations.
 Initial convergence to 1.0D-05 achieved.  Increase integral accuracy.
 SCF Done:  E(RwB97XD) =  -406.826685048     A.U. after   15 cycles
            NFock= 15  Conv=0.31D-08     -V/T= 2.0095
 Calling FoFJK, ICntrl=      2127 FMM=F ISym2X=0 I1Cent= 0 IOpClX= 0 NMat=1 NMatS=1 NMatT=0.
 ***** Axes restored to original set *****
 -------------------------------------------------------------------
 Center     Atomic                   Forces (Hartrees/Bohr)
 Number     Number              X              Y              Z
 -------------------------------------------------------------------
      1        6           0.004688853    0.002949647   -0.008760813
      2        6          -0.004227126   -0.004716899   -0.000767128
      3        6          -0.004151735    0.001371281    0.012991733
      4        6           0.001886347   -0.009765933   -0.004394925
      5        6           0.005410603    0.002763596    0.001682388
      6        1          -0.000583790    0.000643783   -0.001605311
      7        1          -0.001868818    0.004842769    0.002861977
      8        1          -0.004778598   -0.009228185    0.000041915
      9        1          -0.002656863   -0.000192577   -0.003104446
     10        1           0.001068303    0.002312044   -0.003089165
     11        1           0.001236482    0.002135315    0.002094408
     12        1           0.000254636   -0.000309328   -0.002335677
     13        1          -0.002038383   -0.001005361    0.000721234
     14        1          -0.001017496   -0.000601166    0.000775002
     15        1           0.002202229    0.001020058   -0.000146303
     16        6          -0.000103015   -0.003114441   -0.001888303
     17        1          -0.000237446    0.000019414    0.001275962
     18        1           0.001678081   -0.000311270    0.000280882
     19        1          -0.000707623    0.001143932    0.000419748
     20        6           0.001577379    0.001232910    0.002113311
     21        1           0.000506181    0.000142592    0.000305895
     22        1          -0.000901227   -0.000503118   -0.000336062
     23        1          -0.000684165   -0.001157558    0.000219636
     24        7           0.003074465    0.004033740   -0.002871073
     25        8           0.001401519    0.006534466    0.003484088
     26        1          -0.001028792   -0.000239715    0.000031030
 -------------------------------------------------------------------
 Cartesian Forces:  Max     0.012991733 RMS     0.003255473

 GradGradGradGradGradGradGradGradGradGradGradGradGradGradGradGradGradGrad
 Berny optimization.
 Using GEDIIS/GDIIS optimizer.
 FormGI is forming the generalized inverse of G from B-inverse, IUseBI=4.
 GSVD:  received Info=                   1 from GESDD.
 Internal  Forces:  Max     0.024416528 RMS     0.004274750
 Search for a local minimum.
 Step number  11 out of a maximum of  138
 All quantities printed in internal units (Hartrees-Bohrs-Radians)
 Mixed Optimization -- RFO/linear search
 Update second derivatives using D2CorX and points    6    7    8   10   11
                                                      9
 DE=  7.78D-03 DEPred=-2.75D-03 R=-2.83D+00
 Trust test=-2.83D+00 RLast= 4.81D+00 DXMaxT set to 3.57D-01
 ITU= -1 -1  1  1  1  1  1  1  1  0  0
 Use linear search instead of GDIIS.
 Energy rises -- skip Quadratic/GDIIS search.
 Quartic linear search produced a step of -0.81153.
 Iteration  1 RMS(Cart)=  0.22059669 RMS(Int)=  0.27874798
 Iteration  2 RMS(Cart)=  0.17137425 RMS(Int)=  0.21652755
 Iteration  3 RMS(Cart)=  0.09326365 RMS(Int)=  0.16262782
 Iteration  4 RMS(Cart)=  0.08605696 RMS(Int)=  0.10985744
 Iteration  5 RMS(Cart)=  0.08531436 RMS(Int)=  0.05697550
 Iteration  6 RMS(Cart)=  0.08476455 RMS(Int)=  0.00697375
 Iteration  7 RMS(Cart)=  0.00916133 RMS(Int)=  0.00007718
 Iteration  8 RMS(Cart)=  0.00008345 RMS(Int)=  0.00004630
 Iteration  9 RMS(Cart)=  0.00000001 RMS(Int)=  0.00004630
 Variable       Old X    -DE/DX   Delta X   Delta X   Delta X     New X
                                 (Linear)    (Quad)   (Total)
    R1        2.87874   0.01344   0.02757   0.00000   0.02757   2.90631
    R2        2.07223   0.00225  -0.00162   0.00000  -0.00162   2.07061
    R3        2.07048  -0.00144  -0.00299   0.00000  -0.00299   2.06750
    R4        2.69396  -0.00311  -0.00801   0.00000  -0.00801   2.68595
    R5        2.90261  -0.00611   0.00424   0.00000   0.00424   2.90685
    R6        2.08849  -0.00567  -0.01027   0.00000  -0.01027   2.07822
    R7        2.06706   0.00120   0.00316   0.00000   0.00316   2.07022
    R8        2.92099  -0.00542  -0.01554   0.00000  -0.01554   2.90545
    R9        2.07539  -0.00120  -0.00420   0.00000  -0.00420   2.07119
   R10        2.07693   0.00025  -0.00065   0.00000  -0.00065   2.07628
   R11        2.88274  -0.00108   0.00475   0.00000   0.00475   2.88749
   R12        2.07992  -0.00189  -0.00551   0.00000  -0.00551   2.07441
   R13        2.07397  -0.00035  -0.00143   0.00000  -0.00143   2.07254
   R14        2.08997   0.00105   0.00403   0.00000   0.00403   2.09400
   R15        2.06915   0.00101   0.00270   0.00000   0.00270   2.07185
   R16        2.74745   0.00377   0.00269   0.00000   0.00269   2.75014
   R17        2.06737  -0.00048   0.00024   0.00000   0.00024   2.06762
   R18        2.09557  -0.00165  -0.00335   0.00000  -0.00335   2.09222
   R19        2.06533   0.00057   0.00155   0.00000   0.00155   2.06687
   R20        2.75225  -0.00222  -0.00946   0.00000  -0.00946   2.74279
   R21        2.09247  -0.00058  -0.00017   0.00000  -0.00017   2.09230
   R22        2.06938  -0.00087  -0.00152   0.00000  -0.00152   2.06787
   R23        2.06576   0.00056  -0.00060   0.00000  -0.00060   2.06516
   R24        2.74896  -0.00207  -0.00730   0.00000  -0.00730   2.74166
   R25        1.81415   0.00045   0.00113   0.00000   0.00113   1.81528
    A1        1.96075  -0.00604  -0.02231   0.00000  -0.02234   1.93841
    A2        1.89367   0.00281   0.02394   0.00000   0.02397   1.91764
    A3        1.93192   0.01093   0.02016   0.00000   0.02020   1.95212
    A4        1.86426   0.00118  -0.00515   0.00000  -0.00518   1.85908
    A5        1.95731  -0.00332  -0.01113   0.00000  -0.01115   1.94617
    A6        1.85011  -0.00573  -0.00454   0.00000  -0.00443   1.84568
    A7        2.05882  -0.01366  -0.01637   0.00000  -0.01636   2.04245
    A8        1.91130   0.00150   0.01241   0.00000   0.01250   1.92381
    A9        1.80707   0.01304   0.02539   0.00000   0.02540   1.83247
   A10        1.92883   0.00520  -0.02096   0.00000  -0.02096   1.90787
   A11        1.88992  -0.00197  -0.00295   0.00000  -0.00299   1.88693
   A12        1.85347  -0.00301   0.00679   0.00000   0.00686   1.86033
   A13        2.13365  -0.02442  -0.06759   0.00000  -0.06752   2.06613
   A14        1.83940   0.00932   0.03026   0.00000   0.03042   1.86982
   A15        1.90281   0.00502   0.00227   0.00000   0.00232   1.90513
   A16        1.87308   0.00662  -0.00602   0.00000  -0.00604   1.86704
   A17        1.87491   0.00879   0.02558   0.00000   0.02569   1.90060
   A18        1.81481  -0.00266   0.02714   0.00000   0.02722   1.84204
   A19        2.04436  -0.01272  -0.01182   0.00000  -0.01170   2.03266
   A20        1.94973   0.00250  -0.03393   0.00000  -0.03383   1.91590
   A21        1.86108   0.00542   0.02220   0.00000   0.02216   1.88325
   A22        1.93302   0.00334  -0.00587   0.00000  -0.00565   1.92737
   A23        1.83266   0.00476   0.02173   0.00000   0.02173   1.85440
   A24        1.82375  -0.00185   0.01507   0.00000   0.01500   1.83875
   A25        1.90616   0.00039   0.00093   0.00000   0.00094   1.90709
   A26        1.89013   0.00153  -0.00447   0.00000  -0.00447   1.88567
   A27        1.99360  -0.00527   0.00441   0.00000   0.00442   1.99801
   A28        1.87147  -0.00126  -0.01089   0.00000  -0.01088   1.86059
   A29        1.92516   0.00337   0.00678   0.00000   0.00679   1.93194
   A30        1.87293   0.00141   0.00181   0.00000   0.00181   1.87474
   A31        1.88278   0.00001   0.00157   0.00000   0.00157   1.88435
   A32        1.89512  -0.00125  -0.00907   0.00000  -0.00907   1.88605
   A33        1.90945   0.00067   0.00431   0.00000   0.00431   1.91376
   A34        1.89237  -0.00045  -0.00296   0.00000  -0.00296   1.88941
   A35        1.97602  -0.00085  -0.00271   0.00000  -0.00271   1.97331
   A36        1.90647   0.00179   0.00827   0.00000   0.00827   1.91474
   A37        1.89439  -0.00046  -0.00656   0.00000  -0.00656   1.88783
   A38        1.88740  -0.00000  -0.00152   0.00000  -0.00152   1.88588
   A39        1.97002  -0.00007  -0.00138   0.00000  -0.00138   1.96864
   A40        1.86914   0.00069   0.00598   0.00000   0.00598   1.87512
   A41        1.91133   0.00086   0.00197   0.00000   0.00197   1.91330
   A42        1.92849  -0.00097   0.00171   0.00000   0.00171   1.93020
   A43        1.94907  -0.00065  -0.00277   0.00000  -0.00276   1.94631
   A44        1.94950   0.00046   0.01233   0.00000   0.01233   1.96183
   A45        1.93425   0.00054   0.00014   0.00000   0.00015   1.93439
   A46        1.87312  -0.00163   0.00234   0.00000   0.00234   1.87546
    D1       -0.27351  -0.00005  -1.19770   0.00000  -1.19771  -1.47122
    D2        1.95209  -0.00293  -1.22939   0.00000  -1.22936   0.72272
    D3       -2.36002   0.00061  -1.20313   0.00000  -1.20317   2.72000
    D4        1.78352  -0.00039  -1.20243   0.00000  -1.20239   0.58113
    D5       -2.27407  -0.00328  -1.23412   0.00000  -1.23404   2.77507
    D6       -0.30299   0.00026  -1.20785   0.00000  -1.20785  -1.51084
    D7       -2.47647   0.00041  -1.18139   0.00000  -1.18143   2.62529
    D8       -0.25087  -0.00247  -1.21309   0.00000  -1.21308  -1.46396
    D9        1.72020   0.00106  -1.18682   0.00000  -1.18689   0.53332
   D10        1.29844  -0.00276  -0.09823   0.00000  -0.09824   1.20020
   D11       -0.90644  -0.00077  -0.07574   0.00000  -0.07575  -0.98219
   D12       -2.93464   0.00296  -0.06134   0.00000  -0.06133  -2.99597
   D13        1.38669  -0.00568   0.09537   0.00000   0.09526   1.48195
   D14       -2.75673  -0.00569   0.06582   0.00000   0.06586  -2.69087
   D15       -0.81771  -0.00214   0.11340   0.00000   0.11339  -0.70432
   D16       -0.83052  -0.00087   0.11068   0.00000   0.11063  -0.71989
   D17        1.30924  -0.00088   0.08114   0.00000   0.08123   1.39047
   D18       -3.03492   0.00267   0.12871   0.00000   0.12876  -2.90616
   D19       -2.85388   0.00102   0.11553   0.00000   0.11544  -2.73844
   D20       -0.71411   0.00101   0.08598   0.00000   0.08604  -0.62808
   D21        1.22491   0.00456   0.13355   0.00000   0.13357   1.35848
   D22       -1.94358   0.00502   0.49744   0.00000   0.49741  -1.44617
   D23        0.31215   0.00050   0.44776   0.00000   0.44761   0.75976
   D24        2.29455   0.00262   0.46048   0.00000   0.46043   2.75497
   D25        2.21557   0.00422   0.50955   0.00000   0.50966   2.72523
   D26       -1.81188  -0.00030   0.45988   0.00000   0.45986  -1.35202
   D27        0.17051   0.00182   0.47260   0.00000   0.47268   0.64319
   D28        0.27316   0.00020   0.46906   0.00000   0.46914   0.74230
   D29        2.52889  -0.00431   0.41939   0.00000   0.41934   2.94823
   D30       -1.77190  -0.00219   0.43211   0.00000   0.43216  -1.33974
   D31       -2.98370  -0.00247   0.03643   0.00000   0.03643  -2.94727
   D32       -0.95108  -0.00290   0.02156   0.00000   0.02156  -0.92952
   D33        1.13460  -0.00338   0.02350   0.00000   0.02350   1.15810
   D34        1.03587   0.00230   0.09984   0.00000   0.09984   1.13571
   D35        3.06849   0.00187   0.08498   0.00000   0.08497  -3.12972
   D36       -1.12901   0.00139   0.08691   0.00000   0.08691  -1.04211
   D37       -0.92325   0.00048   0.07353   0.00000   0.07353  -0.84972
   D38        1.10937   0.00005   0.05866   0.00000   0.05866   1.16803
   D39       -3.08814  -0.00043   0.06060   0.00000   0.06060  -3.02754
   D40       -2.78423  -0.00067  -0.04693   0.00000  -0.04694  -2.83117
   D41        1.32183  -0.00123  -0.05444   0.00000  -0.05445   1.26738
   D42        1.34428   0.00008  -0.05689   0.00000  -0.05689   1.28739
   D43       -0.83285  -0.00048  -0.06440   0.00000  -0.06440  -0.89725
   D44       -0.68889  -0.00102  -0.04855   0.00000  -0.04855  -0.73745
   D45       -2.86602  -0.00158  -0.05606   0.00000  -0.05606  -2.92208
   D46       -3.08634  -0.00077  -0.07690   0.00000  -0.07690   3.11994
   D47       -0.90073  -0.00024  -0.06269   0.00000  -0.06269  -0.96342
   D48       -0.98593  -0.00084  -0.07365   0.00000  -0.07366  -1.05959
   D49        1.19968  -0.00032  -0.05945   0.00000  -0.05944   1.14023
   D50        1.12458  -0.00071  -0.07337   0.00000  -0.07337   1.05121
   D51       -2.97299  -0.00019  -0.05916   0.00000  -0.05916  -3.03215
   D52        1.04883  -0.00006   0.02662   0.00000   0.02661   1.07544
   D53       -1.13654   0.00005   0.02084   0.00000   0.02084  -1.11570
   D54       -3.12181  -0.00009   0.01873   0.00000   0.01873  -3.10308
   D55        0.97601   0.00002   0.01295   0.00000   0.01295   0.98896
   D56       -1.06698   0.00069   0.02830   0.00000   0.02830  -1.03868
   D57        3.03084   0.00080   0.02252   0.00000   0.02252   3.05336
         Item               Value     Threshold  Converged?
 Maximum Force            0.024417     0.000450     NO 
 RMS     Force            0.004275     0.000300     NO 
 Maximum Displacement     2.360424     0.001800     NO 
 RMS     Displacement     0.563323     0.001200     NO 
 Predicted change in Energy=-1.103449D-03
 GradGradGradGradGradGradGradGradGradGradGradGradGradGradGradGradGradGrad

                          Input orientation:                          
 ---------------------------------------------------------------------
 Center     Atomic      Atomic             Coordinates (Angstroms)
 Number     Number       Type             X           Y           Z
 ---------------------------------------------------------------------
      1          6           0        0.479193   -0.063644    1.560199
      2          6           0       -0.038994   -1.506510    1.438063
      3          6           0       -1.454418   -1.788222    1.970418
      4          6           0       -2.650904   -1.519977    1.042856
      5          6           0       -3.151736   -0.077885    0.977302
      6          1           0       -1.491880   -2.849347    2.242231
      7          1           0        0.032360   -1.849150    0.395496
      8          1           0        0.668682   -2.111613    2.015292
      9          1           0        0.136893    0.550186    0.719580
     10          1           0        0.079055    0.399722    2.466937
     11          1           0       -2.430971   -1.895409    0.035041
     12          1           0       -3.495389   -2.122230    1.399197
     13          1           0       -4.123095   -0.051996    0.444693
     14          1           0       -3.346991    0.260635    2.001665
     15          1           0       -1.602296   -1.238257    2.910022
     16          6           0       -2.547019    2.232610    0.713041
     17          1           0       -1.810887    2.908853    0.268138
     18          1           0       -3.549511    2.534405    0.352872
     19          1           0       -2.518203    2.366471    1.798179
     20          6           0       -2.099604    0.690286   -1.056234
     21          1           0       -3.055590    0.867954   -1.585767
     22          1           0       -1.355791    1.388867   -1.451392
     23          1           0       -1.761018   -0.320160   -1.298411
     24          7           0       -2.212714    0.859998    0.380182
     25          8           0        1.893331   -0.019201    1.696035
     26          1           0        2.272167   -0.298407    0.858604
 ---------------------------------------------------------------------
                    Distance matrix (angstroms):
                    1          2          3          4          5
     1  C    0.000000
     2  C    1.537952   0.000000
     3  C    2.623223   1.538241   0.000000
     4  C    3.490854   2.641674   1.537500   0.000000
     5  C    3.677447   3.455782   2.606227   1.527992   0.000000
     6  H    3.480005   2.135597   1.096026   2.132853   3.469318
     7  H    2.178124   1.099745   2.166702   2.779809   3.689762
     8  H    2.106464   1.095513   2.148057   3.509319   4.450737
     9  H    1.095718   2.185670   3.092736   3.487391   3.357971
    10  H    1.094072   2.169387   2.717567   3.628489   3.589586
    11  H    3.761718   2.800226   2.170445   1.097729   2.170426
    12  H    4.478951   3.511024   2.145558   1.096742   2.115523
    13  H    4.735562   4.447727   3.530461   2.163357   1.108099
    14  H    3.865196   3.792531   2.789377   2.138793   1.096376
    15  H    2.744874   2.163916   1.098720   2.159921   2.735440
    16  C    3.892097   4.560358   4.352225   3.768485   2.402895
    17  H    3.968580   4.899363   5.008726   4.573877   3.349835
    18  H    4.943476   5.461718   5.068626   4.209702   2.715179
    19  H    3.866067   4.612606   4.292176   3.961389   2.655199
    20  C    3.750244   3.910696   3.964831   3.097640   2.415023
    21  H    4.822828   4.886868   4.718631   3.574303   2.733712
    22  H    3.814006   4.297221   4.670375   4.044745   3.357876
    23  H    3.640879   3.443993   3.596450   2.777227   2.677996
    24  N    3.080896   3.382977   3.180712   2.509069   1.455314
    25  O    1.421342   2.452044   3.796332   4.830015   5.096344
    26  H    1.939615   2.671470   4.164506   5.075708   5.429682
                    6          7          8          9         10
     6  H    0.000000
     7  H    2.595020   0.000000
     8  H    2.294293   1.759980   0.000000
     9  H    4.065487   2.423380   3.007797   0.000000
    10  H    3.615906   3.057854   2.618864   1.754777   0.000000
    11  H    2.581390   2.489994   3.684561   3.611572   4.181145
    12  H    2.292042   3.677907   4.209415   4.560390   4.502995
    13  H    4.240237   4.527692   5.447011   4.311112   4.685252
    14  H    3.629228   4.295461   4.664052   3.723578   3.460291
    15  H    1.747498   3.060740   2.592418   3.319840   2.388773
    16  C    5.410917   4.838883   5.559574   3.167645   3.651287
    17  H    6.095545   5.104152   5.865653   3.092079   3.834362
    18  H    6.065336   5.661022   6.491708   4.202520   4.710906
    19  H    5.334348   5.122924   5.500601   3.392904   3.325821
    20  C    4.876290   3.619603   4.994829   2.859207   4.152556
    21  H    5.560313   4.565468   5.976257   3.950639   5.144867
    22  H    5.623506   3.977778   5.326326   2.764889   4.288414
    23  H    4.359515   2.902299   4.482564   2.903766   4.252288
    24  N    4.212608   3.518533   4.450450   2.394124   3.133466
    25  O    4.446089   2.916046   2.445378   2.088718   2.015288
    26  H    4.752869   2.763333   2.682686   2.301920   2.807822
                   11         12         13         14         15
    11  H    0.000000
    12  H    1.745095   0.000000
    13  H    2.535600   2.364521   0.000000
    14  H    3.058632   2.462323   1.767552   0.000000
    15  H    3.063342   2.578334   3.720147   2.473005   0.000000
    16  C    4.184936   4.509418   2.788450   2.487809   4.214990
    17  H    4.849718   5.424817   3.760865   3.518209   4.921542
    18  H    4.579890   4.773047   2.650830   2.815948   4.956172
    19  H    4.613012   4.611130   3.202591   2.272188   3.881899
    20  C    2.826040   3.985926   2.626458   3.330364   4.438218
    21  H    3.263946   4.247898   2.471567   3.650127   5.173037
    22  H    3.761909   5.003153   3.650917   4.142631   5.097497
    23  H    2.169871   3.678667   2.947835   3.707174   4.310337
    24  N    2.785502   3.402548   2.117888   2.067614   3.342959
    25  O    4.997864   5.792163   6.145268   5.256681   3.896058
    26  H    5.034698   6.073161   6.413379   5.761429   4.483648
                   16         17         18         19         20
    16  C    0.000000
    17  H    1.094137   0.000000
    18  H    1.107155   1.780507   0.000000
    19  H    1.093743   1.770735   1.783455   0.000000
    20  C    2.389410   2.599876   2.736528   3.336539   0.000000
    21  H    2.721296   3.025148   2.603716   3.739710   1.107195
    22  H    2.610689   2.339711   3.062683   3.587007   1.094268
    23  H    3.343706   3.589301   3.751530   4.168955   1.092836
    24  N    1.451419   2.090891   2.142758   2.091292   1.450823
    25  O    5.074804   4.932912   6.160318   5.016323   4.901213
    26  H    5.445346   5.225562   6.494038   5.561656   4.874064
                   21         22         23         24         25
    21  H    0.000000
    22  H    1.782897   0.000000
    23  H    1.780478   1.763061   0.000000
    24  N    2.139032   2.090139   2.101066   0.000000
    25  O    6.004090   4.737695   4.734084   4.400463   0.000000
    26  H    5.976650   4.620071   4.573814   4.656711   0.960606
                   26
    26  H    0.000000
 Stoichiometry    C7H17NO
 Framework group  C1[X(C7H17NO)]
 Deg. of freedom    72
 Full point group                 C1      NOp   1
 Largest Abelian subgroup         C1      NOp   1
 Largest concise Abelian subgroup C1      NOp   1
                         Standard orientation:                         
 ---------------------------------------------------------------------
 Center     Atomic      Atomic             Coordinates (Angstroms)
 Number     Number       Type             X           Y           Z
 ---------------------------------------------------------------------
      1          6           0       -1.722650    0.737096   -0.228938
      2          6           0       -1.794754   -0.701441    0.310237
      3          6           0       -0.871767   -1.741459   -0.347520
      4          6           0        0.573252   -1.863092    0.163395
      5          6           0        1.582356   -0.865970   -0.404246
      6          1           0       -1.342444   -2.722039   -0.212615
      7          1           0       -1.633413   -0.708289    1.398060
      8          1           0       -2.831769   -1.014064    0.145873
      9          1           0       -0.905745    1.294136    0.243260
     10          1           0       -1.509272    0.721858   -1.301892
     11          1           0        0.582737   -1.835182    1.260728
     12          1           0        0.942894   -2.860195   -0.104919
     13          1           0        2.606252   -1.179721   -0.119500
     14          1           0        1.531815   -0.917303   -1.498254
     15          1           0       -0.852311   -1.571068   -1.432773
     16          6           0        2.047288    1.440188   -0.893508
     17          1           0        1.829271    2.469415   -0.593016
     18          1           0        3.145823    1.303847   -0.872927
     19          1           0        1.704880    1.307957   -1.923822
     20          6           0        1.669926    0.771116    1.369061
     21          1           0        2.738277    0.592373    1.598317
     22          1           0        1.437027    1.811019    1.617619
     23          1           0        1.071534    0.135397    2.026389
     24          7           0        1.343423    0.517670   -0.021640
     25          8           0       -2.963767    1.416134   -0.092011
     26          1           0       -3.111285    1.560479    0.846161
 ---------------------------------------------------------------------
 Rotational constants (GHZ):      1.8534710      1.0247942      0.7883741
 Standard basis: 6-31G(d,p) (6D, 7F)
 There are   220 symmetry adapted cartesian basis functions of A   symmetry.
 There are   220 symmetry adapted basis functions of A   symmetry.
   220 basis functions,   371 primitive gaussians,   220 cartesian basis functions
    37 alpha electrons       37 beta electrons
       nuclear repulsion energy       502.0058762302 Hartrees.
 NAtoms=   26 NActive=   26 NUniq=   26 SFac= 1.00D+00 NAtFMM=   60 NAOKFM=F Big=F
 Integral buffers will be    131072 words long.
 Raffenetti 2 integral format.
 Two-electron integral symmetry is turned on.
 Nuclear repulsion after empirical dispersion term =      501.9865891473 Hartrees.
 One-electron integrals computed using PRISM.
 NBasis=   220 RedAO= T EigKep=  3.90D-03  NBF=   220
 NBsUse=   220 1.00D-06 EigRej= -1.00D+00 NBFU=   220
 Lowest energy guess from the checkpoint file:  "dmp-add-wb97xd.chk"
 B after Tr=     0.000000   -0.000000   -0.000000
         Rot=    0.999680    0.020959    0.013935    0.002672 Ang=   2.90 deg.
 B after Tr=     0.000000   -0.000000   -0.000000
         Rot=    0.993520   -0.102410   -0.031427   -0.037995 Ang= -13.05 deg.
 Keep R1 ints in memory in canonical form, NReq=596563979.
 Requested convergence on RMS density matrix=1.00D-08 within 128 cycles.
 Requested convergence on MAX density matrix=1.00D-06.
 Requested convergence on             energy=1.00D-06.
 No special actions if energy rises.
 Integral accuracy reduced to 1.0D-05 until final iterations.
 Initial convergence to 1.0D-05 achieved.  Increase integral accuracy.
 SCF Done:  E(RwB97XD) =  -406.835569138     A.U. after   13 cycles
            NFock= 13  Conv=0.35D-08     -V/T= 2.0095
 Calling FoFJK, ICntrl=      2127 FMM=F ISym2X=0 I1Cent= 0 IOpClX= 0 NMat=1 NMatS=1 NMatT=0.
 ***** Axes restored to original set *****
 -------------------------------------------------------------------
 Center     Atomic                   Forces (Hartrees/Bohr)
 Number     Number              X              Y              Z
 -------------------------------------------------------------------
      1        6           0.000404819   -0.000532482   -0.002212190
      2        6           0.000083393    0.002280429    0.000830459
      3        6          -0.000312911    0.000690348   -0.000250582
      4        6           0.000223818   -0.000844745   -0.000343793
      5        6           0.001920168    0.000452134   -0.000051542
      6        1           0.000043782   -0.000088177   -0.000480530
      7        1           0.000668706    0.000052732    0.000450313
      8        1          -0.000366761   -0.000590094    0.000377462
      9        1          -0.000091463   -0.000502368    0.001492834
     10        1          -0.000051245   -0.000485023    0.000737966
     11        1           0.000229546   -0.000131271    0.000349408
     12        1          -0.000209392    0.000119749   -0.000253828
     13        1          -0.000584494   -0.000224146    0.000281917
     14        1          -0.000265533   -0.000190851    0.000276251
     15        1           0.000252942   -0.000072476    0.000187310
     16        6          -0.000108976   -0.000746582   -0.000375757
     17        1          -0.000012392    0.000154498    0.000399883
     18        1           0.000300474   -0.000056456   -0.000025363
     19        1          -0.000171326    0.000254294    0.000064866
     20        6           0.000089649   -0.000287387   -0.000098959
     21        1           0.000144969    0.000046633    0.000127201
     22        1          -0.000174139    0.000197158    0.000082629
     23        1           0.000011865   -0.000267355    0.000209013
     24        7          -0.001283573    0.001295845   -0.001027155
     25        8          -0.000613466   -0.000393746   -0.000700693
     26        1          -0.000128459   -0.000130661   -0.000047119
 -------------------------------------------------------------------
 Cartesian Forces:  Max     0.002280429 RMS     0.000613660

 GradGradGradGradGradGradGradGradGradGradGradGradGradGradGradGradGradGrad
 Berny optimization.
 Using GEDIIS/GDIIS optimizer.
 FormGI is forming the generalized inverse of G from B-inverse, IUseBI=4.
 Internal  Forces:  Max     0.002257243 RMS     0.000547848
 Search for a local minimum.
 Step number  12 out of a maximum of  138
 All quantities printed in internal units (Hartrees-Bohrs-Radians)
 Mixed Optimization -- En-DIIS/RFO-DIIS
 Update second derivatives using D2CorX and points    9   12
 ITU=  0 -1 -1  1  1  1  1  1  1  1  0  0
 Use linear search instead of GDIIS.
     Eigenvalues ---   -0.00296   0.00032   0.00285   0.00407   0.00471
     Eigenvalues ---    0.00553   0.00629   0.01283   0.01655   0.02576
     Eigenvalues ---    0.03192   0.03296   0.04104   0.04523   0.04796
     Eigenvalues ---    0.04821   0.05062   0.05311   0.05776   0.06850
     Eigenvalues ---    0.06900   0.07212   0.07293   0.08857   0.09119
     Eigenvalues ---    0.09337   0.09392   0.11191   0.12114   0.12483
     Eigenvalues ---    0.12870   0.13070   0.13568   0.15392   0.15818
     Eigenvalues ---    0.15990   0.16005   0.16031   0.16050   0.16513
     Eigenvalues ---    0.17403   0.18420   0.20240   0.20794   0.21892
     Eigenvalues ---    0.25454   0.28530   0.29345   0.29737   0.30302
     Eigenvalues ---    0.31263   0.32328   0.33339   0.34060   0.34216
     Eigenvalues ---    0.34294   0.34378   0.34412   0.34510   0.34568
     Eigenvalues ---    0.34629   0.34746   0.34784   0.34797   0.34854
     Eigenvalues ---    0.35175   0.35804   0.36301   0.37515   0.40929
     Eigenvalues ---    0.55491   3.39218
 RFO step:  Lambda=-3.65690174D-03 EMin=-2.95612397D-03
 Skip linear search -- no minimum in search direction.
 Iteration  1 RMS(Cart)=  0.26118878 RMS(Int)=  0.02116604
 Iteration  2 RMS(Cart)=  0.04251063 RMS(Int)=  0.00066630
 Iteration  3 RMS(Cart)=  0.00102700 RMS(Int)=  0.00041199
 Iteration  4 RMS(Cart)=  0.00000093 RMS(Int)=  0.00041199
 Variable       Old X    -DE/DX   Delta X   Delta X   Delta X     New X
                                 (Linear)    (Quad)   (Total)
    R1        2.90631  -0.00220   0.00000  -0.04746  -0.04746   2.85885
    R2        2.07061  -0.00140   0.00000   0.00038   0.00038   2.07099
    R3        2.06750   0.00041   0.00000  -0.00075  -0.00075   2.06675
    R4        2.68595  -0.00083   0.00000  -0.01149  -0.01149   2.67445
    R5        2.90685  -0.00047   0.00000   0.00430   0.00430   2.91115
    R6        2.07822  -0.00040   0.00000   0.00315   0.00315   2.08136
    R7        2.07022   0.00029   0.00000   0.00409   0.00409   2.07431
    R8        2.90545   0.00008   0.00000   0.01414   0.01414   2.91959
    R9        2.07119  -0.00004   0.00000  -0.01217  -0.01217   2.05902
   R10        2.07628   0.00010   0.00000   0.00481   0.00481   2.08109
   R11        2.88749   0.00067   0.00000   0.01391   0.01391   2.90139
   R12        2.07441  -0.00024   0.00000  -0.00691  -0.00691   2.06750
   R13        2.07254   0.00002   0.00000  -0.00316  -0.00316   2.06938
   R14        2.09400   0.00037   0.00000   0.00252   0.00252   2.09652
   R15        2.07185   0.00026   0.00000   0.00049   0.00049   2.07234
   R16        2.75014  -0.00008   0.00000   0.00350   0.00350   2.75365
   R17        2.06762  -0.00006   0.00000  -0.00114  -0.00114   2.06648
   R18        2.09222  -0.00029   0.00000  -0.00436  -0.00436   2.08786
   R19        2.06687   0.00009   0.00000  -0.00051  -0.00051   2.06637
   R20        2.74279  -0.00035   0.00000  -0.00685  -0.00685   2.73593
   R21        2.09230  -0.00018   0.00000  -0.00200  -0.00200   2.09030
   R22        2.06787  -0.00003   0.00000  -0.00186  -0.00186   2.06601
   R23        2.06516   0.00021   0.00000   0.00131   0.00131   2.06647
   R24        2.74166  -0.00027   0.00000  -0.00143  -0.00143   2.74023
   R25        1.81528   0.00005   0.00000   0.00118   0.00118   1.81646
    A1        1.93841   0.00048   0.00000  -0.02262  -0.02252   1.91589
    A2        1.91764  -0.00041   0.00000   0.00494   0.00506   1.92270
    A3        1.95212  -0.00104   0.00000  -0.05297  -0.05327   1.89885
    A4        1.85908   0.00000   0.00000   0.02455   0.02421   1.88329
    A5        1.94617   0.00024   0.00000   0.03729   0.03623   1.98240
    A6        1.84568   0.00077   0.00000   0.01445   0.01406   1.85973
    A7        2.04245   0.00148   0.00000   0.02002   0.01872   2.06118
    A8        1.92381  -0.00052   0.00000  -0.04063  -0.04092   1.88289
    A9        1.83247  -0.00017   0.00000   0.01489   0.01307   1.84555
   A10        1.90787  -0.00043   0.00000  -0.03664  -0.03663   1.87125
   A11        1.88693  -0.00056   0.00000   0.05227   0.05133   1.93826
   A12        1.86033   0.00010   0.00000  -0.00684  -0.00606   1.85427
   A13        2.06613   0.00085   0.00000  -0.01526  -0.01631   2.04982
   A14        1.86982  -0.00041   0.00000  -0.05171  -0.05268   1.81714
   A15        1.90513  -0.00032   0.00000   0.03740   0.03750   1.94263
   A16        1.86704  -0.00069   0.00000  -0.01679  -0.01857   1.84847
   A17        1.90060   0.00028   0.00000   0.02469   0.02445   1.92505
   A18        1.84204   0.00022   0.00000   0.02324   0.02407   1.86611
   A19        2.03266   0.00226   0.00000   0.02495   0.02489   2.05754
   A20        1.91590  -0.00085   0.00000  -0.03034  -0.03020   1.88569
   A21        1.88325  -0.00054   0.00000   0.01081   0.01068   1.89393
   A22        1.92737  -0.00037   0.00000  -0.00657  -0.00642   1.92094
   A23        1.85440  -0.00097   0.00000  -0.00567  -0.00599   1.84841
   A24        1.83875   0.00030   0.00000   0.00711   0.00718   1.84593
   A25        1.90709  -0.00107   0.00000  -0.00698  -0.00740   1.89969
   A26        1.88567  -0.00052   0.00000  -0.02194  -0.02204   1.86363
   A27        1.99801   0.00219   0.00000   0.04336   0.04324   2.04125
   A28        1.86059   0.00012   0.00000  -0.01429  -0.01453   1.84606
   A29        1.93194  -0.00060   0.00000  -0.00146  -0.00169   1.93025
   A30        1.87474  -0.00023   0.00000  -0.00319  -0.00295   1.87179
   A31        1.88435  -0.00008   0.00000   0.00060   0.00061   1.88496
   A32        1.88605  -0.00035   0.00000  -0.00275  -0.00277   1.88328
   A33        1.91376   0.00034   0.00000   0.00405   0.00404   1.91780
   A34        1.88941  -0.00014   0.00000  -0.00046  -0.00045   1.88896
   A35        1.97331  -0.00013   0.00000  -0.00845  -0.00844   1.96487
   A36        1.91474   0.00034   0.00000   0.00701   0.00700   1.92174
   A37        1.88783  -0.00001   0.00000  -0.00001  -0.00006   1.88778
   A38        1.88588   0.00017   0.00000   0.00566   0.00560   1.89147
   A39        1.96864  -0.00004   0.00000  -0.01365  -0.01371   1.95493
   A40        1.87512   0.00030   0.00000   0.01521   0.01521   1.89033
   A41        1.91330  -0.00008   0.00000  -0.00067  -0.00070   1.91260
   A42        1.93020  -0.00031   0.00000  -0.00496  -0.00499   1.92521
   A43        1.94631  -0.00016   0.00000  -0.01767  -0.01830   1.92800
   A44        1.96183  -0.00008   0.00000  -0.01174  -0.01248   1.94935
   A45        1.93439   0.00029   0.00000  -0.02272  -0.02327   1.91112
   A46        1.87546  -0.00029   0.00000  -0.00129  -0.00129   1.87417
    D1       -1.47122   0.00038   0.00000   0.23922   0.23956  -1.23166
    D2        0.72272   0.00054   0.00000   0.16842   0.16885   0.89158
    D3        2.72000   0.00033   0.00000   0.14956   0.14985   2.86984
    D4        0.58113   0.00042   0.00000   0.25879   0.25868   0.83982
    D5        2.77507   0.00058   0.00000   0.18799   0.18798   2.96305
    D6       -1.51084   0.00037   0.00000   0.16913   0.16897  -1.34187
    D7        2.62529   0.00048   0.00000   0.24745   0.24718   2.87247
    D8       -1.46396   0.00064   0.00000   0.17665   0.17647  -1.28749
    D9        0.53332   0.00043   0.00000   0.15778   0.15746   0.69078
   D10        1.20020   0.00013   0.00000  -0.02207  -0.02245   1.17775
   D11       -0.98219   0.00011   0.00000   0.01960   0.02050  -0.96169
   D12       -2.99597  -0.00046   0.00000  -0.03634  -0.03686  -3.03282
   D13        1.48195   0.00061   0.00000   0.02821   0.02747   1.50943
   D14       -2.69087  -0.00006   0.00000  -0.04659  -0.04634  -2.73721
   D15       -0.70432  -0.00017   0.00000  -0.02782  -0.02847  -0.73279
   D16       -0.71989   0.00051   0.00000   0.10075   0.10015  -0.61974
   D17        1.39047  -0.00016   0.00000   0.02595   0.02634   1.41681
   D18       -2.90616  -0.00027   0.00000   0.04473   0.04421  -2.86195
   D19       -2.73844   0.00093   0.00000   0.09979   0.10005  -2.63838
   D20       -0.62808   0.00026   0.00000   0.02499   0.02624  -0.60183
   D21        1.35848   0.00014   0.00000   0.04376   0.04411   1.40259
   D22       -1.44617  -0.00067   0.00000  -0.22908  -0.22885  -1.67502
   D23        0.75976  -0.00010   0.00000  -0.24466  -0.24456   0.51520
   D24        2.75497  -0.00047   0.00000  -0.24609  -0.24609   2.50889
   D25        2.72523  -0.00014   0.00000  -0.13652  -0.13654   2.58869
   D26       -1.35202   0.00043   0.00000  -0.15210  -0.15225  -1.50427
   D27        0.64319   0.00006   0.00000  -0.15353  -0.15377   0.48942
   D28        0.74230  -0.00018   0.00000  -0.16693  -0.16678   0.57552
   D29        2.94823   0.00039   0.00000  -0.18250  -0.18249   2.76574
   D30       -1.33974   0.00002   0.00000  -0.18393  -0.18401  -1.52375
   D31       -2.94727   0.00056   0.00000  -0.02165  -0.02170  -2.96897
   D32       -0.92952  -0.00015   0.00000  -0.05419  -0.05401  -0.98354
   D33        1.15810   0.00058   0.00000  -0.04632  -0.04641   1.11168
   D34        1.13571   0.00021   0.00000   0.00573   0.00567   1.14138
   D35       -3.12972  -0.00049   0.00000  -0.02681  -0.02664   3.12682
   D36       -1.04211   0.00024   0.00000  -0.01894  -0.01904  -1.06115
   D37       -0.84972   0.00056   0.00000   0.00360   0.00353  -0.84619
   D38        1.16803  -0.00015   0.00000  -0.02893  -0.02878   1.13925
   D39       -3.02754   0.00058   0.00000  -0.02106  -0.02118  -3.04872
   D40       -2.83117  -0.00041   0.00000  -0.11779  -0.11774  -2.94891
   D41        1.26738  -0.00061   0.00000  -0.06470  -0.06471   1.20267
   D42        1.28739  -0.00017   0.00000  -0.14036  -0.14043   1.14696
   D43       -0.89725  -0.00037   0.00000  -0.08727  -0.08740  -0.98465
   D44       -0.73745   0.00014   0.00000  -0.12069  -0.12058  -0.85802
   D45       -2.92208  -0.00006   0.00000  -0.06760  -0.06755  -2.98963
   D46        3.11994  -0.00019   0.00000  -0.06375  -0.06388   3.05606
   D47       -0.96342  -0.00020   0.00000  -0.10994  -0.10978  -1.07320
   D48       -1.05959  -0.00015   0.00000  -0.06575  -0.06589  -1.12548
   D49        1.14023  -0.00015   0.00000  -0.11194  -0.11179   1.02844
   D50        1.05121  -0.00017   0.00000  -0.06704  -0.06720   0.98401
   D51       -3.03215  -0.00018   0.00000  -0.11323  -0.11310   3.13793
   D52        1.07544  -0.00003   0.00000  -0.02823  -0.02815   1.04730
   D53       -1.11570   0.00002   0.00000   0.02179   0.02172  -1.09398
   D54       -3.10308  -0.00013   0.00000  -0.03775  -0.03766  -3.14074
   D55        0.98896  -0.00009   0.00000   0.01227   0.01221   1.00117
   D56       -1.03868  -0.00001   0.00000  -0.02249  -0.02244  -1.06112
   D57        3.05336   0.00004   0.00000   0.02753   0.02743   3.08079
         Item               Value     Threshold  Converged?
 Maximum Force            0.002257     0.000450     NO 
 RMS     Force            0.000548     0.000300     NO 
 Maximum Displacement     1.294095     0.001800     NO 
 RMS     Displacement     0.287639     0.001200     NO 
 Predicted change in Energy=-2.889886D-03
 GradGradGradGradGradGradGradGradGradGradGradGradGradGradGradGradGradGrad

                          Input orientation:                          
 ---------------------------------------------------------------------
 Center     Atomic      Atomic             Coordinates (Angstroms)
 Number     Number       Type             X           Y           Z
 ---------------------------------------------------------------------
      1          6           0        0.669931   -0.228221    1.486084
      2          6           0        0.010941   -1.588567    1.548292
      3          6           0       -1.434953   -1.670971    2.073444
      4          6           0       -2.576049   -1.455261    1.054456
      5          6           0       -3.182905   -0.049360    0.942773
      6          1           0       -1.533817   -2.699475    2.419281
      7          1           0        0.013123   -2.012215    0.531622
      8          1           0        0.683618   -2.218345    2.144770
      9          1           0        0.210651    0.370205    0.691108
     10          1           0        0.527994    0.303000    2.431486
     11          1           0       -2.223283   -1.790688    0.074640
     12          1           0       -3.405815   -2.120435    1.315623
     13          1           0       -4.093686   -0.101312    0.311411
     14          1           0       -3.530767    0.225866    1.945694
     15          1           0       -1.579275   -1.022274    2.951594
     16          6           0       -2.926309    2.307980    0.674668
     17          1           0       -2.224630    3.103546    0.409085
     18          1           0       -3.834982    2.434619    0.059067
     19          1           0       -3.203009    2.440344    1.724241
     20          6           0       -1.944392    0.852529   -0.912095
     21          1           0       -2.832887    0.862053   -1.570902
     22          1           0       -1.283561    1.667482   -1.219375
     23          1           0       -1.415497   -0.093045   -1.060319
     24          7           0       -2.301170    1.016125    0.483841
     25          8           0        2.065270   -0.404270    1.327994
     26          1           0        2.210131   -0.781328    0.455751
 ---------------------------------------------------------------------
                    Distance matrix (angstroms):
                    1          2          3          4          5
     1  C    0.000000
     2  C    1.512838   0.000000
     3  C    2.618598   1.540515   0.000000
     4  C    3.496901   2.637075   1.544981   0.000000
     5  C    3.895063   3.596730   2.638821   1.535352   0.000000
     6  H    3.440125   2.092610   1.089586   2.120628   3.452923
     7  H    2.127212   1.101409   2.142566   2.699512   3.773121
     8  H    2.096341   1.097680   2.189304   3.520868   4.593397
     9  H    1.095919   2.147426   2.963995   3.351126   3.428642
    10  H    1.093675   2.150674   2.806763   3.823973   4.013875
    11  H    3.578290   2.684075   2.151979   1.094072   2.169505
    12  H    4.496803   3.465724   2.158844   1.095069   2.116143
    13  H    4.907953   4.537595   3.554919   2.165298   1.109432
    14  H    4.250094   3.999224   2.829620   2.128844   1.096634
    15  H    2.799494   2.195161   1.101265   2.186360   2.748373
    16  C    4.474780   4.957191   4.473564   3.798540   2.386372
    17  H    4.543025   5.320855   5.117587   4.617654   3.338253
    18  H    5.424143   5.761505   5.164661   4.207954   2.715933
    19  H    4.709312   5.156797   4.488973   4.002178   2.609544
    20  C    3.708634   3.979420   3.942211   3.097129   2.405796
    21  H    4.775311   4.880807   4.653138   3.511185   2.696619
    22  H    3.837881   4.465151   4.691572   4.073372   3.351110
    23  H    3.294154   3.328088   3.508661   2.770341   2.671707
    24  N    3.373474   3.641886   3.240008   2.551256   1.457166
    25  O    1.415259   2.381462   3.796287   4.766682   5.274249
    26  H    1.933838   2.584902   4.085956   4.870334   5.464229
                    6          7          8          9         10
     6  H    0.000000
     7  H    2.535470   0.000000
     8  H    2.285577   1.759063   0.000000
     9  H    3.930991   2.395909   3.006231   0.000000
    10  H    3.642261   3.038881   2.542361   1.770349   0.000000
    11  H    2.607413   2.293342   3.594218   3.312631   4.184229
    12  H    2.248939   3.509346   4.173792   4.435328   4.753213
    13  H    4.212659   4.534967   5.537659   4.346701   5.100795
    14  H    3.573474   4.423547   4.875945   3.948801   4.088458
    15  H    1.760235   3.061369   2.683698   3.201973   2.543117
    16  C    5.482456   5.227314   5.973307   3.687243   4.363320
    17  H    6.180063   5.585120   6.308172   3.671686   4.417024
    18  H    6.101221   5.899624   6.813074   4.585676   5.404417
    19  H    5.448580   5.620599   6.081619   4.123822   4.357616
    20  C    4.887062   3.758050   5.067655   2.728939   4.194545
    21  H    5.503965   4.558706   5.971673   3.823837   5.256156
    22  H    5.689707   4.276394   5.503355   2.750553   4.297944
    23  H    4.349149   2.873752   4.381299   2.434431   4.015807
    24  N    4.259160   3.811703   4.704194   2.601809   3.507995
    25  O    4.405940   2.725987   2.422179   2.108329   2.020184
    26  H    4.642401   2.519460   2.692219   2.319341   2.812273
                   11         12         13         14         15
    11  H    0.000000
    12  H    1.745610   0.000000
    13  H    2.531493   2.357640   0.000000
    14  H    3.045791   2.432639   1.759205   0.000000
    15  H    3.046649   2.686747   3.760452   2.525473   0.000000
    16  C    4.201590   4.500179   2.701743   2.513180   4.253174
    17  H    4.905648   5.432034   3.711338   3.514002   4.889093
    18  H    4.522282   4.744643   2.561553   2.920701   5.040341
    19  H    4.645716   4.583537   3.041285   2.249529   4.016545
    20  C    2.835140   3.992117   2.650706   3.328100   4.310022
    21  H    3.180638   4.189930   2.461867   3.641184   5.057194
    22  H    3.810051   5.027772   3.656329   4.140755   4.971842
    23  H    2.196051   3.703617   3.009054   3.689469   4.121376
    24  N    2.837553   3.427844   2.119319   2.067228   3.281159
    25  O    4.678113   5.733947   6.249637   5.665180   4.037415
    26  H    4.562807   5.837074   6.342031   6.016002   4.543884
                   16         17         18         19         20
    16  C    0.000000
    17  H    1.093533   0.000000
    18  H    1.104847   1.778542   0.000000
    19  H    1.093474   1.768248   1.781075   0.000000
    20  C    2.366499   2.625096   2.649622   3.324988   0.000000
    21  H    2.672456   3.051986   2.476683   3.672324   1.106138
    22  H    2.587713   2.366384   2.955108   3.598121   1.093283
    23  H    3.325305   3.609991   3.673693   4.167377   1.093530
    24  N    1.447793   2.090161   2.131933   2.092918   1.450067
    25  O    5.718304   5.617153   6.669516   6.000300   4.761821
    26  H    5.997897   5.895890   6.858794   6.425754   4.669106
                   21         22         23         24         25
    21  H    0.000000
    22  H    1.781207   0.000000
    23  H    1.783788   1.772614   0.000000
    24  N    2.128012   2.088238   2.097404   0.000000
    25  O    5.830877   4.689980   4.232806   4.668609   0.000000
    26  H    5.678032   4.583513   3.989659   4.856280   0.961231
                   26
    26  H    0.000000
 Stoichiometry    C7H17NO
 Framework group  C1[X(C7H17NO)]
 Deg. of freedom    72
 Full point group                 C1      NOp   1
 Largest Abelian subgroup         C1      NOp   1
 Largest concise Abelian subgroup C1      NOp   1
                         Standard orientation:                         
 ---------------------------------------------------------------------
 Center     Atomic      Atomic             Coordinates (Angstroms)
 Number     Number       Type             X           Y           Z
 ---------------------------------------------------------------------
      1          6           0       -1.855663    0.763130   -0.366455
      2          6           0       -1.945451   -0.665155    0.124075
      3          6           0       -0.895966   -1.673223   -0.381460
      4          6           0        0.435183   -1.766119    0.397244
      5          6           0        1.630765   -0.956780   -0.125113
      6          1           0       -1.379658   -2.642327   -0.262816
      7          1           0       -1.879755   -0.649936    1.223418
      8          1           0       -2.962424   -0.999837   -0.118111
      9          1           0       -0.982338    1.253634    0.078234
     10          1           0       -1.734562    0.781557   -1.453249
     11          1           0        0.235422   -1.508884    1.441715
     12          1           0        0.761036   -2.811552    0.405405
     13          1           0        2.541892   -1.266703    0.426826
     14          1           0        1.792420   -1.266039   -1.164744
     15          1           0       -0.700825   -1.541978   -1.457322
     16          6           0        2.577658    1.103079   -0.870198
     17          1           0        2.421941    2.183501   -0.935429
     18          1           0        3.565819    0.927833   -0.408122
     19          1           0        2.600605    0.704684   -1.888255
     20          6           0        1.482937    1.027929    1.226528
     21          1           0        2.410870    0.786903    1.778243
     22          1           0        1.381645    2.115861    1.188949
     23          1           0        0.634636    0.623061    1.785344
     24          7           0        1.498167    0.494337   -0.121708
     25          8           0       -3.077739    1.419379   -0.085696
     26          1           0       -3.148755    1.497670    0.869706
 ---------------------------------------------------------------------
 Rotational constants (GHZ):      1.9942940      0.9212619      0.7323422
 Standard basis: 6-31G(d,p) (6D, 7F)
 There are   220 symmetry adapted cartesian basis functions of A   symmetry.
 There are   220 symmetry adapted basis functions of A   symmetry.
   220 basis functions,   371 primitive gaussians,   220 cartesian basis functions
    37 alpha electrons       37 beta electrons
       nuclear repulsion energy       497.3723592778 Hartrees.
 NAtoms=   26 NActive=   26 NUniq=   26 SFac= 1.00D+00 NAtFMM=   60 NAOKFM=F Big=F
 Integral buffers will be    131072 words long.
 Raffenetti 2 integral format.
 Two-electron integral symmetry is turned on.
 Nuclear repulsion after empirical dispersion term =      497.3535482842 Hartrees.
 One-electron integrals computed using PRISM.
 NBasis=   220 RedAO= T EigKep=  3.74D-03  NBF=   220
 NBsUse=   220 1.00D-06 EigRej= -1.00D+00 NBFU=   220
 Initial guess from the checkpoint file:  "dmp-add-wb97xd.chk"
 B after Tr=    -0.000000    0.000000    0.000000
         Rot=    0.998117    0.049592    0.031530    0.017596 Ang=   7.03 deg.
 ExpMin= 1.61D-01 ExpMax= 5.48D+03 ExpMxC= 8.25D+02 IAcc=1 IRadAn=         1 AccDes= 0.00D+00
 Harris functional with IExCor= 4639 and IRadAn=       1 diagonalized for initial guess.
 HarFok:  IExCor= 4639 AccDes= 0.00D+00 IRadAn=         1 IDoV= 1 UseB2=F ITyADJ=14
 ICtDFT=  3500011 ScaDFX=  1.000000  1.000000  1.000000  1.000000
 FoFCou: FMM=F IPFlag=           0 FMFlag=      100000 FMFlg1=           0
         NFxFlg=           0 DoJE=T BraDBF=F KetDBF=T FulRan=T
         wScrn=  0.000000 ICntrl=     500 IOpCl=  0 I1Cent=   200000004 NGrid=           0
         NMat0=    1 NMatS0=      1 NMatT0=    0 NMatD0=    1 NMtDS0=    0 NMtDT0=    0
 Petite list used in FoFCou.
 Keep R1 ints in memory in canonical form, NReq=596563979.
 Requested convergence on RMS density matrix=1.00D-08 within 128 cycles.
 Requested convergence on MAX density matrix=1.00D-06.
 Requested convergence on             energy=1.00D-06.
 No special actions if energy rises.
 Integral accuracy reduced to 1.0D-05 until final iterations.
 Initial convergence to 1.0D-05 achieved.  Increase integral accuracy.
 SCF Done:  E(RwB97XD) =  -406.833531374     A.U. after   15 cycles
            NFock= 15  Conv=0.25D-08     -V/T= 2.0094
 Calling FoFJK, ICntrl=      2127 FMM=F ISym2X=0 I1Cent= 0 IOpClX= 0 NMat=1 NMatS=1 NMatT=0.
 ***** Axes restored to original set *****
 -------------------------------------------------------------------
 Center     Atomic                   Forces (Hartrees/Bohr)
 Number     Number              X              Y              Z
 -------------------------------------------------------------------
      1        6          -0.001246925   -0.002211949    0.001803637
      2        6          -0.008019386   -0.002787919   -0.004162245
      3        6           0.000581568   -0.000740519   -0.000463309
      4        6           0.005316997    0.005609746   -0.002717705
      5        6          -0.000986915   -0.001688838    0.006089629
      6        1          -0.003121594   -0.002497642    0.004823554
      7        1           0.001858802   -0.002330256    0.000821617
      8        1          -0.004188389    0.000248254    0.001633374
      9        1           0.002626082    0.003988005    0.001059740
     10        1           0.000535010    0.001390115   -0.000381222
     11        1          -0.001414375   -0.001819088   -0.002618648
     12        1          -0.000641925    0.000461488   -0.000021830
     13        1           0.000620583   -0.001047251   -0.000913164
     14        1          -0.000093718    0.001313699    0.000303588
     15        1           0.001582470   -0.001336478   -0.002200705
     16        6           0.000775139    0.002286746    0.002418909
     17        1           0.000245982    0.000288402   -0.000295902
     18        1          -0.001486869    0.000391048   -0.000266514
     19        1          -0.000044898    0.000055746    0.000140391
     20        6           0.000277309   -0.001641961    0.000194256
     21        1           0.000063766   -0.000396740   -0.001317830
     22        1           0.000868749   -0.000340462   -0.000296403
     23        1           0.000388203    0.000531389   -0.000891359
     24        7           0.001468369   -0.004931755    0.000229653
     25        8           0.003916377    0.007135164   -0.003480624
     26        1           0.000119587    0.000071053    0.000509111
 -------------------------------------------------------------------
 Cartesian Forces:  Max     0.008019386 RMS     0.002418205

 GradGradGradGradGradGradGradGradGradGradGradGradGradGradGradGradGradGrad
 Berny optimization.
 Using GEDIIS/GDIIS optimizer.
 FormGI is forming the generalized inverse of G from B-inverse, IUseBI=4.
 Internal  Forces:  Max     0.012357432 RMS     0.002972982
 Search for a local minimum.
 Step number  13 out of a maximum of  138
 All quantities printed in internal units (Hartrees-Bohrs-Radians)
 Mixed Optimization -- RFO/linear search
 Update second derivatives using D2CorX and points   13   12
 DE=  2.04D-03 DEPred=-2.89D-03 R=-7.05D-01
 Trust test=-7.05D-01 RLast= 9.35D-01 DXMaxT set to 1.78D-01
 ITU= -1  0 -1 -1  1  1  1  1  1  1  1  0  0
 Use linear search instead of GDIIS.
 Energy rises -- skip Quadratic/GDIIS search.
 Quartic linear search produced a step of -0.75185.
 Iteration  1 RMS(Cart)=  0.20716259 RMS(Int)=  0.01155824
 Iteration  2 RMS(Cart)=  0.02142207 RMS(Int)=  0.00014352
 Iteration  3 RMS(Cart)=  0.00022807 RMS(Int)=  0.00007682
 Iteration  4 RMS(Cart)=  0.00000004 RMS(Int)=  0.00007682
 Variable       Old X    -DE/DX   Delta X   Delta X   Delta X     New X
                                 (Linear)    (Quad)   (Total)
    R1        2.85885   0.01198   0.03568   0.00000   0.03568   2.89453
    R2        2.07099   0.00031  -0.00029   0.00000  -0.00029   2.07070
    R3        2.06675   0.00028   0.00056   0.00000   0.00056   2.06731
    R4        2.67445   0.00342   0.00864   0.00000   0.00864   2.68309
    R5        2.91115  -0.00305  -0.00323   0.00000  -0.00323   2.90792
    R6        2.08136   0.00015  -0.00236   0.00000  -0.00236   2.07900
    R7        2.07431  -0.00182  -0.00308   0.00000  -0.00308   2.07124
    R8        2.91959  -0.00411  -0.01063   0.00000  -0.01063   2.90896
    R9        2.05902   0.00417   0.00915   0.00000   0.00915   2.06817
   R10        2.08109  -0.00275  -0.00362   0.00000  -0.00362   2.07747
   R11        2.90139  -0.00597  -0.01046   0.00000  -0.01046   2.89094
   R12        2.06750   0.00245   0.00520   0.00000   0.00520   2.07269
   R13        2.06938   0.00020   0.00238   0.00000   0.00238   2.07176
   R14        2.09652   0.00006  -0.00189   0.00000  -0.00189   2.09463
   R15        2.07234   0.00064  -0.00037   0.00000  -0.00037   2.07197
   R16        2.75365  -0.00124  -0.00263   0.00000  -0.00263   2.75101
   R17        2.06648   0.00043   0.00086   0.00000   0.00086   2.06734
   R18        2.08786   0.00142   0.00328   0.00000   0.00328   2.09114
   R19        2.06637   0.00016   0.00038   0.00000   0.00038   2.06675
   R20        2.73593   0.00318   0.00515   0.00000   0.00515   2.74108
   R21        2.09030   0.00073   0.00150   0.00000   0.00150   2.09180
   R22        2.06601   0.00035   0.00140   0.00000   0.00140   2.06740
   R23        2.06647  -0.00016  -0.00099   0.00000  -0.00099   2.06549
   R24        2.74023   0.00281   0.00107   0.00000   0.00107   2.74130
   R25        1.81646  -0.00047  -0.00089   0.00000  -0.00089   1.81558
    A1        1.91589   0.00138   0.01693   0.00000   0.01692   1.93281
    A2        1.92270  -0.00204  -0.00380   0.00000  -0.00383   1.91887
    A3        1.89885   0.01236   0.04005   0.00000   0.04011   1.93896
    A4        1.88329  -0.00093  -0.01820   0.00000  -0.01814   1.86515
    A5        1.98240  -0.00755  -0.02724   0.00000  -0.02705   1.95535
    A6        1.85973  -0.00355  -0.01057   0.00000  -0.01050   1.84923
    A7        2.06118  -0.00705  -0.01408   0.00000  -0.01385   2.04733
    A8        1.88289   0.00243   0.03076   0.00000   0.03082   1.91371
    A9        1.84555   0.00441  -0.00983   0.00000  -0.00949   1.83606
   A10        1.87125   0.00284   0.02754   0.00000   0.02754   1.89879
   A11        1.93826  -0.00096  -0.03859   0.00000  -0.03842   1.89984
   A12        1.85427  -0.00120   0.00455   0.00000   0.00441   1.85868
   A13        2.04982  -0.00617   0.01227   0.00000   0.01247   2.06229
   A14        1.81714   0.00562   0.03961   0.00000   0.03979   1.85693
   A15        1.94263  -0.00074  -0.02820   0.00000  -0.02822   1.91441
   A16        1.84847   0.00151   0.01396   0.00000   0.01429   1.86276
   A17        1.92505   0.00238  -0.01838   0.00000  -0.01834   1.90670
   A18        1.86611  -0.00201  -0.01810   0.00000  -0.01825   1.84785
   A19        2.05754  -0.01049  -0.01871   0.00000  -0.01870   2.03884
   A20        1.88569   0.00457   0.02271   0.00000   0.02268   1.90838
   A21        1.89393   0.00305  -0.00803   0.00000  -0.00801   1.88592
   A22        1.92094   0.00226   0.00483   0.00000   0.00480   1.92575
   A23        1.84841   0.00326   0.00450   0.00000   0.00456   1.85297
   A24        1.84593  -0.00202  -0.00540   0.00000  -0.00541   1.84052
   A25        1.89969   0.00210   0.00557   0.00000   0.00564   1.90534
   A26        1.86363   0.00399   0.01657   0.00000   0.01659   1.88022
   A27        2.04125  -0.01035  -0.03251   0.00000  -0.03249   2.00876
   A28        1.84606  -0.00087   0.01093   0.00000   0.01097   1.85703
   A29        1.93025   0.00389   0.00127   0.00000   0.00131   1.93156
   A30        1.87179   0.00204   0.00222   0.00000   0.00217   1.87396
   A31        1.88496  -0.00010  -0.00046   0.00000  -0.00046   1.88450
   A32        1.88328   0.00006   0.00208   0.00000   0.00209   1.88537
   A33        1.91780  -0.00009  -0.00304   0.00000  -0.00304   1.91477
   A34        1.88896  -0.00041   0.00034   0.00000   0.00033   1.88929
   A35        1.96487   0.00066   0.00635   0.00000   0.00634   1.97122
   A36        1.92174  -0.00013  -0.00526   0.00000  -0.00526   1.91648
   A37        1.88778  -0.00045   0.00004   0.00000   0.00005   1.88783
   A38        1.89147  -0.00106  -0.00421   0.00000  -0.00420   1.88728
   A39        1.95493   0.00157   0.01031   0.00000   0.01032   1.96525
   A40        1.89033  -0.00117  -0.01143   0.00000  -0.01143   1.87889
   A41        1.91260   0.00007   0.00052   0.00000   0.00053   1.91313
   A42        1.92521   0.00092   0.00375   0.00000   0.00376   1.92897
   A43        1.92800   0.00014   0.01376   0.00000   0.01388   1.94189
   A44        1.94935  -0.00091   0.00939   0.00000   0.00952   1.95888
   A45        1.91112   0.00188   0.01750   0.00000   0.01760   1.92872
   A46        1.87417   0.00037   0.00097   0.00000   0.00097   1.87514
    D1       -1.23166   0.00002  -0.18011   0.00000  -0.18018  -1.41184
    D2        0.89158   0.00082  -0.12695   0.00000  -0.12703   0.76454
    D3        2.86984   0.00262  -0.11266   0.00000  -0.11271   2.75713
    D4        0.83982  -0.00152  -0.19449   0.00000  -0.19447   0.64534
    D5        2.96305  -0.00071  -0.14133   0.00000  -0.14133   2.82172
    D6       -1.34187   0.00108  -0.12704   0.00000  -0.12701  -1.46888
    D7        2.87247   0.00022  -0.18584   0.00000  -0.18579   2.68667
    D8       -1.28749   0.00102  -0.13268   0.00000  -0.13265  -1.42013
    D9        0.69078   0.00282  -0.11839   0.00000  -0.11833   0.57245
   D10        1.17775   0.00113   0.01688   0.00000   0.01696   1.19471
   D11       -0.96169  -0.00458  -0.01541   0.00000  -0.01559  -0.97727
   D12       -3.03282   0.00327   0.02771   0.00000   0.02781  -3.00501
   D13        1.50943  -0.00183  -0.02066   0.00000  -0.02052   1.48891
   D14       -2.73721   0.00069   0.03484   0.00000   0.03480  -2.70241
   D15       -0.73279   0.00107   0.02140   0.00000   0.02153  -0.71126
   D16       -0.61974  -0.00246  -0.07530   0.00000  -0.07519  -0.69493
   D17        1.41681   0.00005  -0.01980   0.00000  -0.01987   1.39694
   D18       -2.86195   0.00044  -0.03324   0.00000  -0.03314  -2.89509
   D19       -2.63838  -0.00216  -0.07523   0.00000  -0.07528  -2.71366
   D20       -0.60183   0.00036  -0.01973   0.00000  -0.01996  -0.62180
   D21        1.40259   0.00075  -0.03316   0.00000  -0.03323   1.36936
   D22       -1.67502   0.00402   0.17206   0.00000   0.17202  -1.50300
   D23        0.51520   0.00300   0.18387   0.00000   0.18386   0.69906
   D24        2.50889   0.00453   0.18502   0.00000   0.18502   2.69391
   D25        2.58869  -0.00065   0.10266   0.00000   0.10266   2.69135
   D26       -1.50427  -0.00167   0.11447   0.00000   0.11449  -1.38978
   D27        0.48942  -0.00014   0.11561   0.00000   0.11566   0.60508
   D28        0.57552  -0.00028   0.12539   0.00000   0.12537   0.70089
   D29        2.76574  -0.00130   0.13721   0.00000   0.13720   2.90295
   D30       -1.52375   0.00023   0.13835   0.00000   0.13837  -1.38539
   D31       -2.96897  -0.00104   0.01631   0.00000   0.01632  -2.95265
   D32       -0.98354   0.00097   0.04061   0.00000   0.04058  -0.94296
   D33        1.11168  -0.00000   0.03490   0.00000   0.03491   1.14660
   D34        1.14138  -0.00094  -0.00427   0.00000  -0.00426   1.13713
   D35        3.12682   0.00107   0.02003   0.00000   0.02000  -3.13637
   D36       -1.06115   0.00010   0.01432   0.00000   0.01434  -1.04681
   D37       -0.84619  -0.00137  -0.00266   0.00000  -0.00264  -0.84883
   D38        1.13925   0.00063   0.02164   0.00000   0.02161   1.16086
   D39       -3.04872  -0.00034   0.01593   0.00000   0.01595  -3.03277
   D40       -2.94891   0.00036   0.08852   0.00000   0.08851  -2.86039
   D41        1.20267  -0.00151   0.04865   0.00000   0.04865   1.25132
   D42        1.14696   0.00249   0.10559   0.00000   0.10560   1.25256
   D43       -0.98465   0.00062   0.06571   0.00000   0.06574  -0.91891
   D44       -0.85802   0.00037   0.09066   0.00000   0.09064  -0.76739
   D45       -2.98963  -0.00150   0.05078   0.00000   0.05077  -2.93885
   D46        3.05606   0.00001   0.04803   0.00000   0.04805   3.10411
   D47       -1.07320   0.00023   0.08254   0.00000   0.08251  -0.99069
   D48       -1.12548   0.00025   0.04954   0.00000   0.04956  -1.07592
   D49        1.02844   0.00047   0.08405   0.00000   0.08402   1.11247
   D50        0.98401   0.00007   0.05052   0.00000   0.05055   1.03456
   D51        3.13793   0.00029   0.08503   0.00000   0.08501  -3.06024
   D52        1.04730   0.00042   0.02116   0.00000   0.02115   1.06845
   D53       -1.09398  -0.00045  -0.01633   0.00000  -0.01632  -1.11030
   D54       -3.14074   0.00091   0.02831   0.00000   0.02830  -3.11245
   D55        1.00117   0.00003  -0.00918   0.00000  -0.00917   0.99200
   D56       -1.06112   0.00008   0.01687   0.00000   0.01686  -1.04426
   D57        3.08079  -0.00080  -0.02062   0.00000  -0.02060   3.06019
         Item               Value     Threshold  Converged?
 Maximum Force            0.012357     0.000450     NO 
 RMS     Force            0.002973     0.000300     NO 
 Maximum Displacement     0.968334     0.001800     NO 
 RMS     Displacement     0.216063     0.001200     NO 
 Predicted change in Energy=-3.430423D-04
 GradGradGradGradGradGradGradGradGradGradGradGradGradGradGradGradGradGrad

                          Input orientation:                          
 ---------------------------------------------------------------------
 Center     Atomic      Atomic             Coordinates (Angstroms)
 Number     Number       Type             X           Y           Z
 ---------------------------------------------------------------------
      1          6           0        0.525538   -0.102598    1.538817
      2          6           0       -0.027857   -1.528973    1.465514
      3          6           0       -1.452809   -1.761471    1.997847
      4          6           0       -2.634852   -1.505853    1.045455
      5          6           0       -3.161367   -0.071565    0.968361
      6          1           0       -1.505489   -2.814970    2.289632
      7          1           0        0.027374   -1.894378    0.429283
      8          1           0        0.671860   -2.138959    2.048301
      9          1           0        0.151899    0.501960    0.704784
     10          1           0        0.186693    0.382273    2.459068
     11          1           0       -2.380158   -1.872784    0.043700
     12          1           0       -3.478016   -2.123148    1.377047
     13          1           0       -4.118487   -0.064787    0.409352
     14          1           0       -3.396603    0.253049    1.988886
     15          1           0       -1.601313   -1.185579    2.922438
     16          6           0       -2.641948    2.256104    0.709665
     17          1           0       -1.907082    2.961133    0.310025
     18          1           0       -3.629695    2.513580    0.282364
     19          1           0       -2.690589    2.395959    1.793272
     20          6           0       -2.056151    0.726616   -1.022438
     21          1           0       -2.999090    0.862410   -1.586110
     22          1           0       -1.329208    1.455303   -1.393188
     23          1           0       -1.668059   -0.270875   -1.243941
     24          7           0       -2.231692    0.898066    0.407294
     25          8           0        1.944057   -0.107326    1.599703
     26          1           0        2.267714   -0.415207    0.749105
 ---------------------------------------------------------------------
                    Distance matrix (angstroms):
                    1          2          3          4          5
     1  C    0.000000
     2  C    1.531720   0.000000
     3  C    2.622295   1.538805   0.000000
     4  C    3.492936   2.640721   1.539357   0.000000
     5  C    3.730905   3.491430   2.614344   1.529818   0.000000
     6  H    3.470700   2.125172   1.094428   2.130076   3.466115
     7  H    2.165574   1.100158   2.160787   2.760084   3.712319
     8  H    2.104222   1.096051   2.158532   3.512958   4.487095
     9  H    1.095768   2.176169   3.061082   3.451573   3.372853
    10  H    1.093973   2.164727   2.737943   3.677559   3.692923
    11  H    3.716450   2.770033   2.165885   1.096822   2.170178
    12  H    4.487454   3.502066   2.148876   1.096327   2.115723
    13  H    4.779549   4.471306   3.536650   2.163902   1.108430
    14  H    3.963867   3.846813   2.799412   2.136367   1.096440
    15  H    2.758760   2.171707   1.099351   2.166528   2.737373
    16  C    4.035336   4.661716   4.383421   3.776921   2.398909
    17  H    4.100489   5.002769   5.035683   4.585245   3.347222
    18  H    5.068434   5.542140   5.094878   4.210447   2.715308
    19  H    4.080564   4.754225   4.342600   3.973220   2.644009
    20  C    3.729979   3.923209   3.959384   3.097579   2.412856
    21  H    4.808265   4.884604   4.703243   3.558999   2.724696
    22  H    3.803129   4.332620   4.675685   4.052176   3.356344
    23  H    3.547383   3.407965   3.574550   2.775103   2.676561
    24  N    3.143882   3.444886   3.195256   2.519646   1.455773
    25  O    1.419833   2.434652   3.799133   4.819697   5.144436
    26  H    1.938181   2.650162   4.148985   5.031151   5.444362
                    6          7          8          9         10
     6  H    0.000000
     7  H    2.580321   0.000000
     8  H    2.292615   1.759660   0.000000
     9  H    4.032456   2.415335   3.008297   0.000000
    10  H    3.621402   3.054267   2.600140   1.758706   0.000000
    11  H    2.587850   2.438309   3.661160   3.533802   4.184257
    12  H    2.280853   3.638454   4.203844   4.529836   4.569244
    13  H    4.233995   4.531662   5.471359   4.317949   4.789130
    14  H    3.616559   4.332138   4.719918   3.781896   3.616321
    15  H    1.750582   3.061183   2.615410   3.292345   2.422775
    16  C    5.431724   4.942711   5.664791   3.298883   3.817442
    17  H    6.119108   5.228032   5.973565   3.231527   3.956361
    18  H    6.077402   5.729383   6.577844   4.304127   4.883168
    19  H    5.366993   5.258781   5.651246   3.584937   3.574488
    20  C    4.880150   3.649408   5.008294   2.812339   4.155695
    21  H    5.547553   4.563022   5.974365   3.912398   5.171384
    22  H    5.641760   4.047477   5.363472   2.739348   4.276589
    23  H    4.357177   2.882695   4.450148   2.776158   4.192729
    24  N    4.225778   3.591880   4.510769   2.434524   3.213161
    25  O    4.439223   2.870037   2.438700   2.093786   2.016567
    26  H    4.729603   2.703582   2.684395   2.306476   2.809021
                   11         12         13         14         15
    11  H    0.000000
    12  H    1.745219   0.000000
    13  H    2.534628   2.362940   0.000000
    14  H    3.055499   2.455054   1.765521   0.000000
    15  H    3.060389   2.605625   3.729335   2.482788   0.000000
    16  C    4.190436   4.508022   2.767109   2.493620   4.221904
    17  H    4.864307   5.427365   3.749183   3.517238   4.910542
    18  H    4.567109   4.766611   2.627360   2.841927   4.976756
    19  H    4.623800   4.606041   3.163763   2.264682   3.910109
    20  C    2.828164   3.987529   2.632408   3.330037   4.407427
    21  H    3.243554   4.233584   2.468727   3.648278   5.145391
    22  H    3.774295   5.009680   3.652383   4.142217   5.066846
    23  H    2.175137   3.684623   2.963183   3.703179   4.266129
    24  N    2.798544   3.409029   2.118274   2.067486   3.326395
    25  O    4.923091   5.788954   6.178445   5.366934   3.934706
    26  H    4.921874   6.027005   6.404825   5.836789   4.504023
                   16         17         18         19         20
    16  C    0.000000
    17  H    1.093987   0.000000
    18  H    1.106582   1.780019   0.000000
    19  H    1.093676   1.770120   1.782863   0.000000
    20  C    2.383836   2.605906   2.715103   3.334282   0.000000
    21  H    2.709339   3.031905   2.572007   3.723865   1.106933
    22  H    2.605103   2.345719   3.036390   3.590504   1.094023
    23  H    3.339261   3.594136   3.732400   4.169200   1.093008
    24  N    1.450520   2.090713   2.140071   2.091699   1.450635
    25  O    5.235400   5.090184   6.298511   5.271038   4.855178
    26  H    5.589476   5.387150   6.601142   5.794627   4.810191
                   21         22         23         24         25
    21  H    0.000000
    22  H    1.782484   0.000000
    23  H    1.781308   1.765441   0.000000
    24  N    2.136313   2.089671   2.100163   0.000000
    25  O    5.960243   4.702496   4.600048   4.457525   0.000000
    26  H    5.901251   4.585419   4.413997   4.699593   0.960761
                   26
    26  H    0.000000
 Stoichiometry    C7H17NO
 Framework group  C1[X(C7H17NO)]
 Deg. of freedom    72
 Full point group                 C1      NOp   1
 Largest Abelian subgroup         C1      NOp   1
 Largest concise Abelian subgroup C1      NOp   1
                         Standard orientation:                         
 ---------------------------------------------------------------------
 Center     Atomic      Atomic             Coordinates (Angstroms)
 Number     Number       Type             X           Y           Z
 ---------------------------------------------------------------------
      1          6           0       -1.749233    0.749461   -0.263962
      2          6           0       -1.837308   -0.687674    0.258581
      3          6           0       -0.883029   -1.723737   -0.360973
      4          6           0        0.534868   -1.847454    0.225439
      5          6           0        1.597407   -0.898283   -0.331722
      6          1           0       -1.362360   -2.699486   -0.234767
      7          1           0       -1.705364   -0.692889    1.350786
      8          1           0       -2.870655   -0.999727    0.068463
      9          1           0       -0.917203    1.283767    0.208212
     10          1           0       -1.552868    0.743823   -1.340153
     11          1           0        0.484673   -1.764342    1.317955
     12          1           0        0.897651   -2.862621    0.026049
     13          1           0        2.596108   -1.219840    0.025788
     14          1           0        1.607663   -1.011764   -1.422226
     15          1           0       -0.813507   -1.560952   -1.445981
     16          6           0        2.189304    1.356059   -0.899496
     17          1           0        1.976687    2.408206   -0.688339
     18          1           0        3.275132    1.192861   -0.762134
     19          1           0        1.944248    1.165142   -1.948127
     20          6           0        1.611345    0.829483    1.352471
     21          1           0        2.652274    0.623132    1.667408
     22          1           0        1.406028    1.889790    1.527060
     23          1           0        0.940974    0.252019    1.994192
     24          7           0        1.377886    0.511695   -0.043542
     25          8           0       -2.983539    1.430798   -0.096051
     26          1           0       -3.116489    1.557505    0.846993
 ---------------------------------------------------------------------
 Rotational constants (GHZ):      1.8785161      0.9996033      0.7752381
 Standard basis: 6-31G(d,p) (6D, 7F)
 There are   220 symmetry adapted cartesian basis functions of A   symmetry.
 There are   220 symmetry adapted basis functions of A   symmetry.
   220 basis functions,   371 primitive gaussians,   220 cartesian basis functions
    37 alpha electrons       37 beta electrons
       nuclear repulsion energy       500.7960599454 Hartrees.
 NAtoms=   26 NActive=   26 NUniq=   26 SFac= 1.00D+00 NAtFMM=   60 NAOKFM=F Big=F
 Integral buffers will be    131072 words long.
 Raffenetti 2 integral format.
 Two-electron integral symmetry is turned on.
 Nuclear repulsion after empirical dispersion term =      500.7769134134 Hartrees.
 One-electron integrals computed using PRISM.
 NBasis=   220 RedAO= T EigKep=  3.86D-03  NBF=   220
 NBsUse=   220 1.00D-06 EigRej= -1.00D+00 NBFU=   220
 Lowest energy guess from the checkpoint file:  "dmp-add-wb97xd.chk"
 B after Tr=    -0.000000    0.000000    0.000000
         Rot=    0.999867    0.011808    0.009466    0.006080 Ang=   1.87 deg.
 B after Tr=    -0.000000   -0.000000   -0.000000
         Rot=    0.998970   -0.037840   -0.022149   -0.011654 Ang=  -5.20 deg.
 Keep R1 ints in memory in canonical form, NReq=596563979.
 Requested convergence on RMS density matrix=1.00D-08 within 128 cycles.
 Requested convergence on MAX density matrix=1.00D-06.
 Requested convergence on             energy=1.00D-06.
 No special actions if energy rises.
 Integral accuracy reduced to 1.0D-05 until final iterations.
 Initial convergence to 1.0D-05 achieved.  Increase integral accuracy.
 SCF Done:  E(RwB97XD) =  -406.835904993     A.U. after   11 cycles
            NFock= 11  Conv=0.32D-08     -V/T= 2.0095
 Calling FoFJK, ICntrl=      2127 FMM=F ISym2X=0 I1Cent= 0 IOpClX= 0 NMat=1 NMatS=1 NMatT=0.
 ***** Axes restored to original set *****
 -------------------------------------------------------------------
 Center     Atomic                   Forces (Hartrees/Bohr)
 Number     Number              X              Y              Z
 -------------------------------------------------------------------
      1        6          -0.000151043   -0.001194943   -0.001262531
      2        6          -0.001702001    0.001087039   -0.000614295
      3        6           0.000111029    0.000599140   -0.000516690
      4        6           0.001235735    0.000487437   -0.001035546
      5        6           0.001507777    0.000143400    0.001560497
      6        1          -0.000686070   -0.000791269    0.000713118
      7        1           0.001004414   -0.000565151    0.000476872
      8        1          -0.001344766   -0.000406173    0.000720276
      9        1           0.000402967    0.000720581    0.001652345
     10        1           0.000105278   -0.000040298    0.000476104
     11        1          -0.000098975   -0.000570759   -0.000273410
     12        1          -0.000306687    0.000271698   -0.000179183
     13        1          -0.000322703   -0.000540448   -0.000034679
     14        1          -0.000264691    0.000161309    0.000265832
     15        1           0.000478143   -0.000283215   -0.000476359
     16        6           0.000374243   -0.000159739    0.000339514
     17        1          -0.000014642    0.000172706    0.000181644
     18        1          -0.000136896    0.000086197   -0.000060856
     19        1          -0.000228131    0.000316068    0.000020612
     20        6           0.000155715   -0.000594373    0.000117763
     21        1           0.000070291   -0.000038697   -0.000219462
     22        1           0.000011755   -0.000024428   -0.000111555
     23        1           0.000015250   -0.000087466   -0.000083180
     24        7          -0.000434539   -0.000154568   -0.000493292
     25        8           0.000316751    0.001484057   -0.001253433
     26        1          -0.000098205   -0.000078103    0.000089894
 -------------------------------------------------------------------
 Cartesian Forces:  Max     0.001702001 RMS     0.000641246

 GradGradGradGradGradGradGradGradGradGradGradGradGradGradGradGradGradGrad
 Berny optimization.
 Using GEDIIS/GDIIS optimizer.
 FormGI is forming the generalized inverse of G from B-inverse, IUseBI=4.
 Internal  Forces:  Max     0.002037876 RMS     0.000551384
 Search for a local minimum.
 Step number  14 out of a maximum of  138
 All quantities printed in internal units (Hartrees-Bohrs-Radians)
 Mixed Optimization -- En-DIIS/RFO-DIIS
 Update second derivatives using D2CorX and points   12   14
 ITU=  0 -1  0 -1 -1  1  1  1  1  1  1  1  0  0
 Use linear search instead of GDIIS.
     Eigenvalues ---    0.00018   0.00282   0.00388   0.00419   0.00479
     Eigenvalues ---    0.00562   0.00932   0.01285   0.02021   0.03012
     Eigenvalues ---    0.03199   0.03646   0.04110   0.04726   0.04787
     Eigenvalues ---    0.04829   0.05127   0.05387   0.05865   0.06862
     Eigenvalues ---    0.06930   0.07225   0.07283   0.09011   0.09172
     Eigenvalues ---    0.09333   0.09493   0.12013   0.12144   0.12571
     Eigenvalues ---    0.13052   0.13290   0.13601   0.15422   0.15957
     Eigenvalues ---    0.15990   0.16012   0.16038   0.16071   0.16607
     Eigenvalues ---    0.17292   0.18574   0.20304   0.21569   0.23411
     Eigenvalues ---    0.26429   0.28615   0.29527   0.30043   0.31243
     Eigenvalues ---    0.32270   0.33236   0.33640   0.34151   0.34261
     Eigenvalues ---    0.34371   0.34405   0.34492   0.34560   0.34627
     Eigenvalues ---    0.34742   0.34781   0.34785   0.34838   0.35058
     Eigenvalues ---    0.35406   0.36037   0.36950   0.37534   0.41145
     Eigenvalues ---    0.55493   3.50585
 RFO step:  Lambda=-1.74236364D-03 EMin= 1.77370894D-04
 Quartic linear search produced a step of  0.03859.
 Iteration  1 RMS(Cart)=  0.10583221 RMS(Int)=  0.01922059
 Iteration  2 RMS(Cart)=  0.02790221 RMS(Int)=  0.00067345
 Iteration  3 RMS(Cart)=  0.00082987 RMS(Int)=  0.00007543
 Iteration  4 RMS(Cart)=  0.00000048 RMS(Int)=  0.00007543
 Variable       Old X    -DE/DX   Delta X   Delta X   Delta X     New X
                                 (Linear)    (Quad)   (Total)
    R1        2.89453   0.00100  -0.00045  -0.01740  -0.01785   2.87668
    R2        2.07070  -0.00099   0.00000  -0.01593  -0.01592   2.05478
    R3        2.06731   0.00034  -0.00001   0.00686   0.00685   2.07416
    R4        2.68309   0.00016  -0.00011  -0.00266  -0.00277   2.68033
    R5        2.90792  -0.00128   0.00004  -0.01374  -0.01370   2.89422
    R6        2.07900  -0.00020   0.00003  -0.00270  -0.00267   2.07633
    R7        2.07124  -0.00025   0.00004   0.00014   0.00018   2.07142
    R8        2.90896  -0.00132   0.00014  -0.00811  -0.00798   2.90099
    R9        2.06817   0.00099  -0.00012   0.00533   0.00521   2.07338
   R10        2.07747  -0.00062   0.00005  -0.00135  -0.00130   2.07617
   R11        2.89094  -0.00097   0.00013   0.00066   0.00079   2.89173
   R12        2.07269   0.00041  -0.00007   0.00108   0.00102   2.07371
   R13        2.07176   0.00003  -0.00003  -0.00000  -0.00003   2.07172
   R14        2.09463   0.00029   0.00002   0.00297   0.00300   2.09763
   R15        2.07197   0.00036   0.00000   0.00272   0.00272   2.07469
   R16        2.75101  -0.00033   0.00003  -0.00441  -0.00438   2.74663
   R17        2.06734   0.00004  -0.00001   0.00040   0.00039   2.06772
   R18        2.09114   0.00016  -0.00004  -0.00068  -0.00072   2.09042
   R19        2.06675   0.00008  -0.00000   0.00012   0.00011   2.06686
   R20        2.74108   0.00050  -0.00007  -0.00293  -0.00300   2.73809
   R21        2.09180   0.00005  -0.00002  -0.00133  -0.00135   2.09045
   R22        2.06740   0.00003  -0.00002   0.00078   0.00076   2.06817
   R23        2.06549   0.00010   0.00001   0.00096   0.00097   2.06646
   R24        2.74130   0.00039  -0.00001  -0.00362  -0.00363   2.73767
   R25        1.81558  -0.00007   0.00001  -0.00080  -0.00079   1.81478
    A1        1.93281   0.00080  -0.00022   0.02251   0.02228   1.95509
    A2        1.91887  -0.00081   0.00005  -0.02760  -0.02747   1.89140
    A3        1.93896   0.00204  -0.00051   0.00274   0.00214   1.94111
    A4        1.86515  -0.00030   0.00023  -0.01117  -0.01079   1.85436
    A5        1.95535  -0.00169   0.00035  -0.00289  -0.00270   1.95265
    A6        1.84923  -0.00020   0.00014   0.01433   0.01446   1.86369
    A7        2.04733  -0.00079   0.00019   0.00154   0.00165   2.04898
    A8        1.91371   0.00029  -0.00039   0.00294   0.00244   1.91615
    A9        1.83606   0.00093   0.00014   0.00845   0.00855   1.84461
   A10        1.89879   0.00040  -0.00035   0.01513   0.01475   1.91354
   A11        1.89984  -0.00057   0.00050  -0.02262  -0.02208   1.87775
   A12        1.85868  -0.00023  -0.00006  -0.00741  -0.00742   1.85127
   A13        2.06229  -0.00161  -0.00015  -0.01382  -0.01398   2.04832
   A14        1.85693   0.00126  -0.00050   0.00082   0.00026   1.85719
   A15        1.91441  -0.00012   0.00036   0.00184   0.00225   1.91666
   A16        1.86276   0.00010  -0.00017  -0.00130  -0.00153   1.86123
   A17        1.90670   0.00087   0.00024   0.01473   0.01499   1.92169
   A18        1.84785  -0.00037   0.00022  -0.00193  -0.00171   1.84614
   A19        2.03884  -0.00141   0.00024  -0.00428  -0.00432   2.03452
   A20        1.90838   0.00044  -0.00029   0.01166   0.01112   1.91950
   A21        1.88592   0.00061   0.00010  -0.00180  -0.00197   1.88395
   A22        1.92575   0.00062  -0.00006   0.02608   0.02594   1.95169
   A23        1.85297   0.00013  -0.00006  -0.02683  -0.02691   1.82606
   A24        1.84052  -0.00032   0.00007  -0.00744  -0.00712   1.83340
   A25        1.90534  -0.00046  -0.00007  -0.02199  -0.02202   1.88332
   A26        1.88022   0.00065  -0.00021   0.00624   0.00581   1.88603
   A27        2.00876  -0.00091   0.00041   0.01820   0.01853   2.02729
   A28        1.85703  -0.00014  -0.00014  -0.00784  -0.00798   1.84905
   A29        1.93156   0.00064  -0.00001  -0.00099  -0.00088   1.93068
   A30        1.87396   0.00030  -0.00003   0.00530   0.00506   1.87901
   A31        1.88450  -0.00010   0.00001  -0.00047  -0.00048   1.88402
   A32        1.88537  -0.00029  -0.00003  -0.00560  -0.00563   1.87974
   A33        1.91477   0.00023   0.00004   0.00662   0.00665   1.92142
   A34        1.88929  -0.00026  -0.00000  -0.00379  -0.00380   1.88549
   A35        1.97122  -0.00007  -0.00008   0.00128   0.00119   1.97241
   A36        1.91648   0.00046   0.00007   0.00146   0.00152   1.91800
   A37        1.88783  -0.00017  -0.00000  -0.00152  -0.00152   1.88631
   A38        1.88728  -0.00016   0.00005   0.00353   0.00359   1.89086
   A39        1.96525   0.00028  -0.00013   0.00266   0.00253   1.96777
   A40        1.87889  -0.00008   0.00015   0.00220   0.00234   1.88124
   A41        1.91313   0.00010  -0.00001  -0.00468  -0.00469   1.90844
   A42        1.92897   0.00000  -0.00005  -0.00209  -0.00214   1.92683
   A43        1.94189   0.00001  -0.00017   0.00268   0.00238   1.94426
   A44        1.95888  -0.00044  -0.00011   0.00618   0.00596   1.96484
   A45        1.92872   0.00062  -0.00022   0.01273   0.01244   1.94116
   A46        1.87514  -0.00014  -0.00001  -0.00843  -0.00845   1.86669
    D1       -1.41184   0.00045   0.00229   0.26094   0.26331  -1.14853
    D2        0.76454   0.00062   0.00161   0.28555   0.28724   1.05179
    D3        2.75713   0.00097   0.00143   0.28266   0.28419   3.04132
    D4        0.64534   0.00008   0.00248   0.24382   0.24624   0.89159
    D5        2.82172   0.00025   0.00180   0.26843   0.27018   3.09190
    D6       -1.46888   0.00059   0.00162   0.26554   0.26712  -1.20175
    D7        2.68667   0.00056   0.00237   0.24606   0.24838   2.93505
    D8       -1.42013   0.00073   0.00169   0.27067   0.27231  -1.14782
    D9        0.57245   0.00108   0.00151   0.26778   0.26926   0.84172
   D10        1.19471   0.00037  -0.00021   0.01501   0.01479   1.20949
   D11       -0.97727  -0.00095   0.00019  -0.01441  -0.01419  -0.99146
   D12       -3.00501   0.00039  -0.00035  -0.00803  -0.00839  -3.01341
   D13        1.48891  -0.00011   0.00027  -0.02530  -0.02502   1.46388
   D14       -2.70241  -0.00005  -0.00045  -0.03528  -0.03570  -2.73812
   D15       -0.71126   0.00012  -0.00027  -0.03622  -0.03648  -0.74774
   D16       -0.69493  -0.00024   0.00096  -0.04369  -0.04278  -0.73771
[truncated: 1,976,009 more chars]
