# Supplementary material for: An organic proton cage that is ultra-resistant to hydroxide-promoted degradation
Source: Nat Commun. 2024 Apr 22;15:3395. doi: 10.1038/s41467-024-47809-0 (PMC11035699; doi:10.1038/s41467-024-47809-0)
Supplement: Supplementary file 3 — Source Data [file 41467_2024_47809_MOESM3_ESM.zip › Paper/dmp-degE1-freqh2o-wb97xd.out]

 Entering Gaussian System, Link 0=g09
 Initial command:
 /opt/software/gaussian/g09.e01/l1.exe "/localscratch/clr426.7817646.0/Gau-51408.inp" -scrdir="/localscratch/clr426.7817646.0/"
 Entering Link 1 = /opt/software/gaussian/g09.e01/l1.exe PID=     51409.
  
 Copyright (c) 1988,1990,1992,1993,1995,1998,2003,2009,2015,
            Gaussian, Inc.  All Rights Reserved.
  
 This is part of the Gaussian(R) 09 program.  It is based on
 the Gaussian(R) 03 system (copyright 2003, Gaussian, Inc.),
 the Gaussian(R) 98 system (copyright 1998, Gaussian, Inc.),
 the Gaussian(R) 94 system (copyright 1995, Gaussian, Inc.),
 the Gaussian 92(TM) system (copyright 1992, Gaussian, Inc.),
 the Gaussian 90(TM) system (copyright 1990, Gaussian, Inc.),
 the Gaussian 88(TM) system (copyright 1988, Gaussian, Inc.),
 the Gaussian 86(TM) system (copyright 1986, Carnegie Mellon
 University), and the Gaussian 82(TM) system (copyright 1983,
 Carnegie Mellon University). Gaussian is a federally registered
 trademark of Gaussian, Inc.
  
 This software contains proprietary and confidential information,
 including trade secrets, belonging to Gaussian, Inc.
  
 This software is provided under written license and may be
 used, copied, transmitted, or stored only in accord with that
 written license.
  
 The following legend is applicable only to US Government
 contracts under FAR:
  
                    RESTRICTED RIGHTS LEGEND
  
 Use, reproduction and disclosure by the US Government is
 subject to restrictions as set forth in subparagraphs (a)
 and (c) of the Commercial Computer Software - Restricted
 Rights clause in FAR 52.227-19.
  
 Gaussian, Inc.
 340 Quinnipiac St., Bldg. 40, Wallingford CT 06492
  
  
 ---------------------------------------------------------------
 Warning -- This program may not be used in any manner that
 competes with the business of Gaussian, Inc. or will provide
 assistance to any competitor of Gaussian, Inc.  The licensee
 of this program is prohibited from giving any competitor of
 Gaussian, Inc. access to this program.  By using this program,
 the user acknowledges that Gaussian, Inc. is engaged in the
 business of creating and licensing software in the field of
 computational chemistry and represents and warrants to the
 licensee that it is not a competitor of Gaussian, Inc. and that
 it will not use this program in any manner prohibited above.
 ---------------------------------------------------------------
  

 Cite this work as:
 Gaussian 09, Revision E.01,
 M. J. Frisch, G. W. Trucks, H. B. Schlegel, G. E. Scuseria, 
 M. A. Robb, J. R. Cheeseman, G. Scalmani, V. Barone, B. Mennucci, 
 G. A. Petersson, H. Nakatsuji, M. Caricato, X. Li, H. P. Hratchian, 
 A. F. Izmaylov, J. Bloino, G. Zheng, J. L. Sonnenberg, M. Hada, 
 M. Ehara, K. Toyota, R. Fukuda, J. Hasegawa, M. Ishida, T. Nakajima, 
 Y. Honda, O. Kitao, H. Nakai, T. Vreven, J. A. Montgomery, Jr., 
 J. E. Peralta, F. Ogliaro, M. Bearpark, J. J. Heyd, E. Brothers, 
 K. N. Kudin, V. N. Staroverov, T. Keith, R. Kobayashi, J. Normand, 
 K. Raghavachari, A. Rendell, J. C. Burant, S. S. Iyengar, J. Tomasi, 
 M. Cossi, N. Rega, J. M. Millam, M. Klene, J. E. Knox, J. B. Cross, 
 V. Bakken, C. Adamo, J. Jaramillo, R. Gomperts, R. E. Stratmann, 
 O. Yazyev, A. J. Austin, R. Cammi, C. Pomelli, J. W. Ochterski, 
 R. L. Martin, K. Morokuma, V. G. Zakrzewski, G. A. Voth, 
 P. Salvador, J. J. Dannenberg, S. Dapprich, A. D. Daniels, 
 O. Farkas, J. B. Foresman, J. V. Ortiz, J. Cioslowski, 
 and D. J. Fox, Gaussian, Inc., Wallingford CT, 2013.
 
 ******************************************
 Gaussian 09:  EM64L-G09RevE.01 30-Nov-2015
                20-Jul-2023 
 ******************************************
 %chk=dmp-degE1-freqh2o-wb97xd.chk
 %mem=10GB
 ---------------------------------------------
 # freq wb97xd/6-31g(d,p) scrf=(solvent=water)
 ---------------------------------------------
 1/10=4,30=1,38=1/1,3;
 2/12=2,17=6,18=5,40=1/2;
 3/5=1,6=6,7=101,11=2,16=1,25=1,30=1,70=2201,71=2,72=1,74=-58,140=1/1,2,3;
 4//1;
 5/5=2,38=5,53=1,98=1/2;
 8/6=4,10=90,11=11/1;
 11/6=1,8=1,9=11,15=111,16=1/1,2,10;
 10/6=1/2;
 6/7=2,8=2,9=2,10=2,18=1,28=1/1;
 7/8=1,10=1,25=1/1,2,3,16;
 1/10=4,30=1/3;
 99//99;
 -------------------
 Title Card Required
 -------------------
 Symbolic Z-matrix:
 Charge =  0 Multiplicity = 1
 C                    -0.87112  -0.6064    0.78298 
 C                     0.60528  -0.2128    0.7603 
 H                    -0.94411  -1.69131   0.63742 
 H                    -1.29191  -0.39293   1.78646 
 C                     2.72073  -0.12305  -0.68423 
 C                     1.26391  -0.4792   -0.58955 
 H                     1.11651  -0.78168   1.54597 
 H                     0.7246    0.84366   1.02811 
 H                     3.17589  -0.3067   -1.65731 
 H                     1.14576  -1.54244  -0.84366 
 H                     0.70957   0.05578  -1.37057 
 N                    -1.66362   0.02301  -0.26568 
 C                     3.48095   0.38299   0.28328 
 H                     4.52893   0.60802   0.11376 
 H                     3.09343   0.5899    1.27661 
 C                    -2.98427  -0.57232  -0.34271 
 H                    -3.57567  -0.43175   0.5826 
 H                    -3.54317  -0.12901  -1.17218 
 H                    -2.89667  -1.64687  -0.52882 
 C                    -1.75697   1.46168  -0.09975 
 H                    -2.3698    1.88227  -0.90213 
 H                    -2.21078   1.75378   0.86713 
 H                    -0.76828   1.92289  -0.16558 
 

 GradGradGradGradGradGradGradGradGradGradGradGradGradGradGradGradGradGrad
 Berny optimization.
 Initialization pass.
 Trust Radius=3.00D-01 FncErr=1.00D-07 GrdErr=1.00D-07
 Number of steps in this run=      2 maximum allowed number of steps=      2.
 GradGradGradGradGradGradGradGradGradGradGradGradGradGradGradGradGradGrad

                          Input orientation:                          
 ---------------------------------------------------------------------
 Center     Atomic      Atomic             Coordinates (Angstroms)
 Number     Number       Type             X           Y           Z
 ---------------------------------------------------------------------
      1          6           0       -0.871117   -0.606404    0.782978
      2          6           0        0.605276   -0.212802    0.760304
      3          1           0       -0.944107   -1.691305    0.637419
      4          1           0       -1.291907   -0.392933    1.786458
      5          6           0        2.720732   -0.123052   -0.684225
      6          6           0        1.263907   -0.479197   -0.589546
      7          1           0        1.116507   -0.781676    1.545967
      8          1           0        0.724596    0.843663    1.028114
      9          1           0        3.175889   -0.306703   -1.657307
     10          1           0        1.145763   -1.542443   -0.843656
     11          1           0        0.709572    0.055781   -1.370571
     12          7           0       -1.663621    0.023011   -0.265682
     13          6           0        3.480951    0.382990    0.283283
     14          1           0        4.528933    0.608017    0.113755
     15          1           0        3.093435    0.589896    1.276613
     16          6           0       -2.984270   -0.572324   -0.342713
     17          1           0       -3.575668   -0.431747    0.582597
     18          1           0       -3.543166   -0.129009   -1.172179
     19          1           0       -2.896674   -1.646871   -0.528818
     20          6           0       -1.756973    1.461675   -0.099754
     21          1           0       -2.369795    1.882267   -0.902133
     22          1           0       -2.210783    1.753778    0.867130
     23          1           0       -0.768281    1.922894   -0.165579
 ---------------------------------------------------------------------
                    Distance matrix (angstroms):
                    1          2          3          4          5
     1  C    0.000000
     2  C    1.528127   0.000000
     3  H    1.097053   2.145148   0.000000
     4  H    1.108876   2.164427   1.768340   0.000000
     5  C    3.909948   2.563176   4.199667   4.719998   0.000000
     6  C    2.541325   1.525404   2.801781   3.490705   1.502712
     7  H    2.136240   1.096468   2.428789   2.451411   2.825080
     8  H    2.170043   1.096393   3.059947   2.484057   2.802000
     9  H    4.735300   3.530115   4.915003   5.641645   1.089855
    10  H    2.754980   2.152385   2.565794   3.765781   2.126174
    11  H    2.752243   2.150266   3.133526   3.764850   2.132561
    12  N    1.457365   2.501229   2.066923   2.126607   4.406707
    13  C    4.491001   2.975235   4.899924   5.063770   1.330445
    14  H    5.575233   4.060401   5.959469   6.138568   2.107326
    15  H    4.170429   2.664927   4.681260   4.522955   2.119455
    16  C    2.394527   3.772366   2.524885   2.725737   5.732846
    17  H    2.717582   4.190443   2.917980   2.581928   6.429991
    18  H    3.345204   4.577235   3.531363   3.727111   6.282878
    19  H    2.627977   3.997755   2.274775   3.083527   5.822493
    20  C    2.416797   3.020562   3.338481   2.685824   4.785688
    21  H    3.358440   4.000507   4.144059   3.683327   5.475605
    22  H    2.715188   3.436428   3.677748   2.509555   5.499912
    23  H    2.703273   2.702798   3.706502   3.073709   4.077757
                    6          7          8          9         10
     6  C    0.000000
     7  H    2.161859   0.000000
     8  H    2.158156   1.750284   0.000000
     9  H    2.196712   3.837658   3.813616   0.000000
    10  H    1.099555   2.507971   3.061765   2.512069   0.000000
    11  H    1.097036   3.061556   2.524812   2.509249   1.738454
    12  N    2.987896   3.414485   2.837421   5.046404   3.267620
    13  C    2.533867   2.922570   2.892142   2.081977   3.229611
    14  H    3.512415   3.953116   3.919765   2.409170   4.121523
    15  H    2.823594   2.421158   2.395318   3.068970   3.582714
    16  C    4.256361   4.519658   4.199985   6.304464   4.271914
    17  H    4.979725   4.802816   4.507486   7.114515   5.055666
    18  H    4.854899   5.433861   4.899099   6.738889   4.908338
    19  H    4.321757   4.599882   4.662659   6.320250   4.056023
    20  C    3.623892   3.999739   2.795033   5.466833   4.243111
    21  H    4.344884   5.024349   3.792072   6.009700   4.908279
    22  H    4.379675   4.237948   3.077446   6.295602   5.005823
    23  H    3.174835   3.714366   2.195068   4.769993   4.016455
                   11         12         13         14         15
    11  H    0.000000
    12  N    2.617995   0.000000
    13  C    3.243893   5.186287   0.000000
    14  H    4.134695   6.231688   1.085193   0.000000
    15  H    3.602175   5.032853   1.086132   1.847491   0.000000
    16  C    3.885290   1.450680   6.565332   7.619041   6.396207
    17  H    4.734536   2.140632   7.109800   8.184466   6.782503
    18  H    4.261372   2.092256   7.191574   8.207047   7.110406
    19  H    4.075854   2.092407   6.741954   7.786980   6.644104
    20  C    3.110524   1.451207   5.361541   6.347199   5.116722
    21  H    3.610815   2.088201   6.155020   7.088596   6.021963
    22  H    4.052033   2.139674   5.883517   6.877799   5.445826
    23  H    2.668739   2.102667   4.541889   5.465108   4.332396
                   16         17         18         19         20
    16  C    0.000000
    17  H    1.107119   0.000000
    18  H    1.094032   1.780996   0.000000
    19  H    1.094056   1.781236   1.770811   0.000000
    20  C    2.387978   2.712619   2.621232   3.338573   0.000000
    21  H    2.591437   3.002201   2.344132   3.587726   1.093737
    22  H    2.733634   2.592371   3.078784   3.739456   1.107309
    23  H    3.341870   3.739722   3.594932   4.171957   1.092963
                   21         22         23
    21  H    0.000000
    22  H    1.781035   0.000000
    23  H    1.763238   1.782106   0.000000
 Stoichiometry    C7H15N
 Framework group  C1[X(C7H15N)]
 Deg. of freedom    63
 Full point group                 C1      NOp   1
 Largest Abelian subgroup         C1      NOp   1
 Largest concise Abelian subgroup C1      NOp   1
                         Standard orientation:                         
 ---------------------------------------------------------------------
 Center     Atomic      Atomic             Coordinates (Angstroms)
 Number     Number       Type             X           Y           Z
 ---------------------------------------------------------------------
      1          6           0       -0.871117   -0.606404    0.782978
      2          6           0        0.605276   -0.212802    0.760304
      3          1           0       -0.944107   -1.691305    0.637419
      4          1           0       -1.291907   -0.392933    1.786458
      5          6           0        2.720732   -0.123052   -0.684225
      6          6           0        1.263907   -0.479197   -0.589546
      7          1           0        1.116507   -0.781676    1.545967
      8          1           0        0.724596    0.843663    1.028114
      9          1           0        3.175889   -0.306703   -1.657307
     10          1           0        1.145763   -1.542443   -0.843656
     11          1           0        0.709572    0.055781   -1.370571
     12          7           0       -1.663621    0.023011   -0.265682
     13          6           0        3.480951    0.382990    0.283283
     14          1           0        4.528933    0.608017    0.113755
     15          1           0        3.093435    0.589896    1.276613
     16          6           0       -2.984270   -0.572324   -0.342713
     17          1           0       -3.575668   -0.431747    0.582597
     18          1           0       -3.543166   -0.129009   -1.172179
     19          1           0       -2.896674   -1.646871   -0.528818
     20          6           0       -1.756973    1.461675   -0.099754
     21          1           0       -2.369795    1.882267   -0.902133
     22          1           0       -2.210783    1.753778    0.867130
     23          1           0       -0.768281    1.922894   -0.165579
 ---------------------------------------------------------------------
 Rotational constants (GHZ):      4.7927412      0.8615282      0.8401585
 Standard basis: 6-31G(d,p) (6D, 7F)
 There are   195 symmetry adapted cartesian basis functions of A   symmetry.
 There are   195 symmetry adapted basis functions of A   symmetry.
   195 basis functions,   329 primitive gaussians,   195 cartesian basis functions
    32 alpha electrons       32 beta electrons
       nuclear repulsion energy       385.9332184572 Hartrees.
 NAtoms=   23 NActive=   23 NUniq=   23 SFac= 1.00D+00 NAtFMM=   60 NAOKFM=F Big=F
 Integral buffers will be    131072 words long.
 Raffenetti 2 integral format.
 Two-electron integral symmetry is turned on.
 Nuclear repulsion after empirical dispersion term =      385.9185296006 Hartrees.
 Force inversion solution in PCM.
 ------------------------------------------------------------------------------
 Polarizable Continuum Model (PCM)
 =================================
 Model                : PCM (using non-symmetric T matrix).
 Atomic radii         : UFF (Universal Force Field).
 Polarization charges : Total charges.
 Charge compensation  : None.
 Solution method      : Matrix inversion.
 Cavity type          : Scaled VdW (van der Waals Surface) (Alpha=1.100).
 Cavity algorithm     : GePol (No added spheres)
                        Default sphere list used, NSphG=   23.
                        Lebedev-Laikov grids with approx.  5.0 points / Ang**2.
                        Smoothing algorithm: York/Karplus (Gamma=1.0000).
                        Polarization charges: spherical gaussians, with
                                              point-specific exponents (IZeta= 3).
                        Self-potential: point-specific (ISelfS= 7).
                        Self-field    : sphere-specific E.n sum rule (ISelfD= 2).
 1st derivatives      : Analytical E(r).r(x)/FMM algorithm (CHGder, D1EAlg=3).
                        Cavity 1st derivative terms included.
 2nd derivatives      : Analytical E(r).r(xy)/FMM algorithm (CHGder, D2EAlg=3).
                        Cavity 2nd derivative terms included.
 Solvent              : Water, Eps=  78.355300 Eps(inf)=   1.777849
 ------------------------------------------------------------------------------
 One-electron integrals computed using PRISM.
 NBasis=   195 RedAO= T EigKep=  2.65D-03  NBF=   195
 NBsUse=   195 1.00D-06 EigRej= -1.00D+00 NBFU=   195
 ExpMin= 1.61D-01 ExpMax= 4.17D+03 ExpMxC= 6.27D+02 IAcc=1 IRadAn=         1 AccDes= 0.00D+00
 Harris functional with IExCor= 4639 and IRadAn=       1 diagonalized for initial guess.
 HarFok:  IExCor= 4639 AccDes= 0.00D+00 IRadAn=         1 IDoV= 1 UseB2=F ITyADJ=14
 ICtDFT=  3500011 ScaDFX=  1.000000  1.000000  1.000000  1.000000
 FoFCou: FMM=F IPFlag=           0 FMFlag=      100000 FMFlg1=           0
         NFxFlg=           0 DoJE=T BraDBF=F KetDBF=T FulRan=T
         wScrn=  0.000000 ICntrl=     500 IOpCl=  0 I1Cent=   200000004 NGrid=           0
         NMat0=    1 NMatS0=      1 NMatT0=    0 NMatD0=    1 NMtDS0=    0 NMtDT0=    0
 Petite list used in FoFCou.
 Keep R1 ints in memory in canonical form, NReq=371285789.
 Requested convergence on RMS density matrix=1.00D-08 within 128 cycles.
 Requested convergence on MAX density matrix=1.00D-06.
 Requested convergence on             energy=1.00D-06.
 No special actions if energy rises.
 Inv3:  Mode=1 IEnd=     7641648.
 Iteration    1 A*A^-1 deviation from unit magnitude is 6.99D-15 for    448.
 Iteration    1 A*A^-1 deviation from orthogonality  is 6.13D-15 for   1468    110.
 Iteration    1 A^-1*A deviation from unit magnitude is 6.22D-15 for    356.
 Iteration    1 A^-1*A deviation from orthogonality  is 2.96D-10 for   1293   1272.
 Iteration    2 A*A^-1 deviation from unit magnitude is 7.99D-15 for    356.
 Iteration    2 A*A^-1 deviation from orthogonality  is 9.67D-15 for   1452    346.
 Iteration    2 A^-1*A deviation from unit magnitude is 1.55D-15 for    116.
 Iteration    2 A^-1*A deviation from orthogonality  is 8.97D-16 for   1332    553.
 Error on total polarization charges =  0.00974
 SCF Done:  E(RwB97XD) =  -330.413291064     A.U. after   12 cycles
            NFock= 12  Conv=0.40D-08     -V/T= 2.0098
 DoSCS=F DFT=T ScalE2(SS,OS)=  1.000000  1.000000
 Range of M.O.s used for correlation:     1   195
 NBasis=   195 NAE=    32 NBE=    32 NFC=     0 NFV=     0
 NROrb=    195 NOA=    32 NOB=    32 NVA=   163 NVB=   163
 Symmetrizing basis deriv contribution to polar:
 IMax=3 JMax=2 DiffMx= 0.00D+00
 G2DrvN: will do    24 centers at a time, making    1 passes.
 Calling FoFCou, ICntrl=  3107 FMM=F I1Cent=   0 AccDes= 0.00D+00.
 NEqPCM:  Using equilibrium solvation (IEInf=0, Eps=  78.3553, EpsInf=   1.7778)
 G2PCM: DoFxE=T DoFxN=T DoGrad=T DoDP/DQ/DG/TGxP=FFFF NFrqRd=   0 IEInf=0 SqF1=F DoCFld=F IF1Alg=4.
 End of G2Drv F.D. properties file   721 does not exist.
 End of G2Drv F.D. properties file   722 does not exist.
 End of G2Drv F.D. properties file   788 does not exist.
          IDoAtm=11111111111111111111111
 NEqPCM:  Using equilibrium solvation (IEInf=0, Eps=  78.3553, EpsInf=   1.7778)
          Differentiating once with respect to electric field.
                with respect to dipole field.
          Differentiating once with respect to nuclear coordinates.
 Keep R1 ints in memory in canonical form, NReq=372349038.
          There are    72 degrees of freedom in the 1st order CPHF.  IDoFFX=6 NUNeed=     3.
     69 vectors produced by pass  0 Test12= 7.24D-15 1.39D-09 XBig12= 3.19D+01 2.19D+00.
 AX will form    69 AO Fock derivatives at one time.
     69 vectors produced by pass  1 Test12= 7.24D-15 1.39D-09 XBig12= 1.30D+00 2.17D-01.
     69 vectors produced by pass  2 Test12= 7.24D-15 1.39D-09 XBig12= 2.54D-02 1.70D-02.
     69 vectors produced by pass  3 Test12= 7.24D-15 1.39D-09 XBig12= 1.60D-04 1.24D-03.
     69 vectors produced by pass  4 Test12= 7.24D-15 1.39D-09 XBig12= 6.65D-07 8.17D-05.
     69 vectors produced by pass  5 Test12= 7.24D-15 1.39D-09 XBig12= 2.48D-09 5.19D-06.
     34 vectors produced by pass  6 Test12= 7.24D-15 1.39D-09 XBig12= 1.03D-11 3.36D-07.
      3 vectors produced by pass  7 Test12= 7.24D-15 1.39D-09 XBig12= 4.03D-14 2.11D-08.
 InvSVY:  IOpt=1 It=  1 EMax= 1.15D-14
 Solved reduced A of dimension   451 with    72 vectors.
 Isotropic polarizability for W=    0.000000      103.73 Bohr**3.
 End of Minotr F.D. properties file   721 does not exist.
 End of Minotr F.D. properties file   722 does not exist.
 End of Minotr F.D. properties file   788 does not exist.

 **********************************************************************

            Population analysis using the SCF density.

 **********************************************************************

 Orbital symmetries:
       Occupied  (A) (A) (A) (A) (A) (A) (A) (A) (A) (A) (A) (A)
                 (A) (A) (A) (A) (A) (A) (A) (A) (A) (A) (A) (A)
                 (A) (A) (A) (A) (A) (A) (A) (A)
       Virtual   (A) (A) (A) (A) (A) (A) (A) (A) (A) (A) (A) (A)
                 (A) (A) (A) (A) (A) (A) (A) (A) (A) (A) (A) (A)
                 (A) (A) (A) (A) (A) (A) (A) (A) (A) (A) (A) (A)
                 (A) (A) (A) (A) (A) (A) (A) (A) (A) (A) (A) (A)
                 (A) (A) (A) (A) (A) (A) (A) (A) (A) (A) (A) (A)
                 (A) (A) (A) (A) (A) (A) (A) (A) (A) (A) (A) (A)
                 (A) (A) (A) (A) (A) (A) (A) (A) (A) (A) (A) (A)
                 (A) (A) (A) (A) (A) (A) (A) (A) (A) (A) (A) (A)
                 (A) (A) (A) (A) (A) (A) (A) (A) (A) (A) (A) (A)
                 (A) (A) (A) (A) (A) (A) (A) (A) (A) (A) (A) (A)
                 (A) (A) (A) (A) (A) (A) (A) (A) (A) (A) (A) (A)
                 (A) (A) (A) (A) (A) (A) (A) (A) (A) (A) (A) (A)
                 (A) (A) (A) (A) (A) (A) (A) (A) (A) (A) (A) (A)
                 (A) (A) (A) (A) (A) (A) (A)
 The electronic state is 1-A.
 Alpha  occ. eigenvalues --  -14.43972 -10.31336 -10.30757 -10.30704 -10.29839
 Alpha  occ. eigenvalues --  -10.29124 -10.28893 -10.28368  -1.02073  -0.90120
 Alpha  occ. eigenvalues --   -0.84391  -0.79782  -0.77631  -0.72267  -0.66343
 Alpha  occ. eigenvalues --   -0.62297  -0.56933  -0.56246  -0.55075  -0.52451
 Alpha  occ. eigenvalues --   -0.51644  -0.50462  -0.47111  -0.46655  -0.44782
 Alpha  occ. eigenvalues --   -0.44489  -0.44055  -0.41419  -0.40637  -0.39996
 Alpha  occ. eigenvalues --   -0.33264  -0.29001
 Alpha virt. eigenvalues --    0.10219   0.16174   0.19441   0.20311   0.21055
 Alpha virt. eigenvalues --    0.22585   0.23162   0.23844   0.24563   0.25306
 Alpha virt. eigenvalues --    0.25514   0.26709   0.27327   0.28818   0.28880
 Alpha virt. eigenvalues --    0.30210   0.31443   0.32398   0.33910   0.35573
 Alpha virt. eigenvalues --    0.36569   0.40150   0.45801   0.57452   0.59858
 Alpha virt. eigenvalues --    0.60188   0.61643   0.63107   0.64746   0.65877
 Alpha virt. eigenvalues --    0.66833   0.68824   0.72441   0.74447   0.74548
 Alpha virt. eigenvalues --    0.75173   0.76892   0.78727   0.81825   0.84442
 Alpha virt. eigenvalues --    0.85693   0.89203   0.90332   0.90501   0.91959
 Alpha virt. eigenvalues --    0.93813   0.95401   0.96303   0.97121   0.98304
 Alpha virt. eigenvalues --    0.99132   1.00173   1.01655   1.02143   1.03760
 Alpha virt. eigenvalues --    1.03811   1.05134   1.06187   1.07132   1.09198
 Alpha virt. eigenvalues --    1.15982   1.20022   1.20417   1.22550   1.28954
 Alpha virt. eigenvalues --    1.34364   1.39032   1.40513   1.42613   1.48517
 Alpha virt. eigenvalues --    1.54645   1.55217   1.57210   1.63390   1.67799
 Alpha virt. eigenvalues --    1.69777   1.79677   1.81635   1.84921   1.87350
 Alpha virt. eigenvalues --    1.88728   1.89911   1.93843   1.95623   1.96173
 Alpha virt. eigenvalues --    1.99287   2.01596   2.03773   2.05424   2.08082
 Alpha virt. eigenvalues --    2.09414   2.09935   2.12879   2.13330   2.15179
 Alpha virt. eigenvalues --    2.15671   2.16141   2.18587   2.21448   2.21907
 Alpha virt. eigenvalues --    2.22544   2.25003   2.25836   2.26677   2.32775
 Alpha virt. eigenvalues --    2.32998   2.36511   2.39666   2.41373   2.44138
 Alpha virt. eigenvalues --    2.47544   2.50306   2.51611   2.56732   2.58592
 Alpha virt. eigenvalues --    2.60712   2.64349   2.65994   2.66606   2.68950
 Alpha virt. eigenvalues --    2.72111   2.74245   2.75906   2.77786   2.79504
 Alpha virt. eigenvalues --    2.81149   2.81776   2.83581   2.88149   2.89921
 Alpha virt. eigenvalues --    2.90835   2.94923   2.97299   2.98496   3.00338
 Alpha virt. eigenvalues --    3.00770   3.02761   3.09858   3.12666   3.16363
 Alpha virt. eigenvalues --    3.27036   3.31106   3.34500   3.38408   3.41086
 Alpha virt. eigenvalues --    3.44966   3.49711   3.50298   3.51996   3.54384
 Alpha virt. eigenvalues --    3.55689   3.60792   3.63310   3.67123   3.77250
 Alpha virt. eigenvalues --    4.19311   4.28818   4.45227   4.54770   4.60053
 Alpha virt. eigenvalues --    4.62648   4.70609   4.84462
          Condensed to atoms (all electrons):
               1          2          3          4          5          6
     1  C    4.851712   0.364695   0.397487   0.378647   0.003821  -0.044257
     2  C    0.364695   5.004589  -0.031684  -0.049432  -0.045222   0.357711
     3  H    0.397487  -0.031684   0.599297  -0.041117  -0.000049  -0.007441
     4  H    0.378647  -0.049432  -0.041117   0.667648  -0.000057   0.005797
     5  C    0.003821  -0.045222  -0.000049  -0.000057   4.830456   0.375522
     6  C   -0.044257   0.357711  -0.007441   0.005797   0.375522   4.961403
     7  H   -0.031255   0.389973  -0.004292  -0.000943  -0.002520  -0.035721
     8  H   -0.033552   0.392062   0.005028  -0.004837  -0.002741  -0.041702
     9  H   -0.000105   0.003640  -0.000002   0.000002   0.390200  -0.043544
    10  H   -0.001835  -0.039999   0.004093  -0.000006  -0.035595   0.386215
    11  H   -0.007412  -0.038556  -0.000389   0.000300  -0.033675   0.386674
    12  N    0.307921  -0.059691  -0.043983  -0.054295   0.000500  -0.001527
    13  C    0.000327  -0.007561  -0.000003  -0.000002   0.665996  -0.051700
    14  H   -0.000004  -0.000003   0.000000  -0.000000  -0.028978   0.004495
    15  H   -0.000035   0.004861   0.000000   0.000016  -0.037606  -0.011466
    16  C   -0.055526   0.005402  -0.005810  -0.004499  -0.000001   0.000118
    17  H   -0.007653  -0.000421  -0.001571   0.011213   0.000000   0.000037
    18  H    0.005377  -0.000179   0.000225  -0.000346  -0.000000  -0.000007
    19  H   -0.004242   0.000223   0.005457  -0.001167  -0.000001  -0.000043
    20  C   -0.057939  -0.002648   0.005979  -0.007878  -0.000051  -0.001678
    21  H    0.005480   0.000122  -0.000193  -0.000271  -0.000002  -0.000003
    22  H   -0.006426  -0.001838  -0.000265   0.013163   0.000007   0.000211
    23  H   -0.005376   0.002999   0.000040  -0.001363  -0.000149   0.000014
               7          8          9         10         11         12
     1  C   -0.031255  -0.033552  -0.000105  -0.001835  -0.007412   0.307921
     2  C    0.389973   0.392062   0.003640  -0.039999  -0.038556  -0.059691
     3  H   -0.004292   0.005028  -0.000002   0.004093  -0.000389  -0.043983
     4  H   -0.000943  -0.004837   0.000002  -0.000006   0.000300  -0.054295
     5  C   -0.002520  -0.002741   0.390200  -0.035595  -0.033675   0.000500
     6  C   -0.035721  -0.041702  -0.043544   0.386215   0.386674  -0.001527
     7  H    0.589333  -0.035597  -0.000010  -0.005675   0.005207   0.003646
     8  H   -0.035597   0.600530  -0.000005   0.005515  -0.005604  -0.004756
     9  H   -0.000010  -0.000005   0.578004  -0.001633  -0.001649   0.000003
    10  H   -0.005675   0.005515  -0.001633   0.594977  -0.034453  -0.000345
    11  H    0.005207  -0.005604  -0.001649  -0.034453   0.578352   0.012471
    12  N    0.003646  -0.004756   0.000003  -0.000345   0.012471   6.906003
    13  C    0.001622   0.001848  -0.044377   0.000633   0.000887  -0.000007
    14  H   -0.000007  -0.000009  -0.007233  -0.000126  -0.000117   0.000000
    15  H    0.001160   0.001078   0.004808   0.000155   0.000173   0.000001
    16  C   -0.000130  -0.000046  -0.000000  -0.000084  -0.000122   0.317479
    17  H    0.000008  -0.000014   0.000000   0.000001   0.000028  -0.051779
    18  H    0.000003   0.000006   0.000000   0.000002  -0.000010  -0.037776
    19  H   -0.000011   0.000003  -0.000000   0.000013  -0.000042  -0.038247
    20  C    0.000052   0.002086  -0.000000   0.000081  -0.000017   0.310532
    21  H   -0.000002  -0.000055  -0.000000   0.000001  -0.000137  -0.036488
    22  H    0.000012  -0.000051   0.000000  -0.000002   0.000152  -0.053043
    23  H    0.000011   0.000954  -0.000001  -0.000029   0.000118  -0.038026
              13         14         15         16         17         18
     1  C    0.000327  -0.000004  -0.000035  -0.055526  -0.007653   0.005377
     2  C   -0.007561  -0.000003   0.004861   0.005402  -0.000421  -0.000179
     3  H   -0.000003   0.000000   0.000000  -0.005810  -0.001571   0.000225
     4  H   -0.000002  -0.000000   0.000016  -0.004499   0.011213  -0.000346
     5  C    0.665996  -0.028978  -0.037606  -0.000001   0.000000  -0.000000
     6  C   -0.051700   0.004495  -0.011466   0.000118   0.000037  -0.000007
     7  H    0.001622  -0.000007   0.001160  -0.000130   0.000008   0.000003
     8  H    0.001848  -0.000009   0.001078  -0.000046  -0.000014   0.000006
     9  H   -0.044377  -0.007233   0.004808  -0.000000   0.000000   0.000000
    10  H    0.000633  -0.000126   0.000155  -0.000084   0.000001   0.000002
    11  H    0.000887  -0.000117   0.000173  -0.000122   0.000028  -0.000010
    12  N   -0.000007   0.000000   0.000001   0.317479  -0.051779  -0.037776
    13  C    4.968093   0.387999   0.392795   0.000000  -0.000000   0.000000
    14  H    0.387999   0.554621  -0.037056  -0.000000   0.000000   0.000000
    15  H    0.392795  -0.037056   0.558655  -0.000000   0.000000   0.000000
    16  C    0.000000  -0.000000  -0.000000   4.854794   0.369832   0.396593
    17  H   -0.000000   0.000000   0.000000   0.369832   0.659793  -0.039645
    18  H    0.000000   0.000000   0.000000   0.396593  -0.039645   0.570988
    19  H    0.000000  -0.000000  -0.000000   0.397162  -0.039211  -0.024129
    20  C   -0.000002   0.000000  -0.000004  -0.061234  -0.006020  -0.004130
    21  H    0.000000   0.000000   0.000000  -0.004857  -0.001380   0.004677
    22  H   -0.000000   0.000000   0.000000  -0.005496   0.011786  -0.001295
    23  H    0.000001  -0.000000  -0.000010   0.005286  -0.000386   0.000148
              19         20         21         22         23
     1  C   -0.004242  -0.057939   0.005480  -0.006426  -0.005376
     2  C    0.000223  -0.002648   0.000122  -0.001838   0.002999
     3  H    0.005457   0.005979  -0.000193  -0.000265   0.000040
     4  H   -0.001167  -0.007878  -0.000271   0.013163  -0.001363
     5  C   -0.000001  -0.000051  -0.000002   0.000007  -0.000149
     6  C   -0.000043  -0.001678  -0.000003   0.000211   0.000014
     7  H   -0.000011   0.000052  -0.000002   0.000012   0.000011
     8  H    0.000003   0.002086  -0.000055  -0.000051   0.000954
     9  H   -0.000000  -0.000000  -0.000000   0.000000  -0.000001
    10  H    0.000013   0.000081   0.000001  -0.000002  -0.000029
    11  H   -0.000042  -0.000017  -0.000137   0.000152   0.000118
    12  N   -0.038247   0.310532  -0.036488  -0.053043  -0.038026
    13  C    0.000000  -0.000002   0.000000  -0.000000   0.000001
    14  H   -0.000000   0.000000   0.000000   0.000000  -0.000000
    15  H   -0.000000  -0.000004   0.000000   0.000000  -0.000010
    16  C    0.397162  -0.061234  -0.004857  -0.005496   0.005286
    17  H   -0.039211  -0.006020  -0.001380   0.011786  -0.000386
    18  H   -0.024129  -0.004130   0.004677  -0.001295   0.000148
    19  H    0.568761   0.005451   0.000153  -0.000322  -0.000197
    20  C    0.005451   4.862417   0.397060   0.371723   0.397872
    21  H    0.000153   0.397060   0.567469  -0.037876  -0.024481
    22  H   -0.000322   0.371723  -0.037876   0.654624  -0.041048
    23  H   -0.000197   0.397872  -0.024481  -0.041048   0.572468
 Mulliken charges:
               1
     1  C   -0.059852
     2  C   -0.249044
     3  H    0.119190
     4  H    0.089426
     5  C   -0.079856
     6  C   -0.239107
     7  H    0.125135
     8  H    0.119860
     9  H    0.121902
    10  H    0.128096
    11  H    0.137821
    12  N   -0.438593
    13  C   -0.316547
    14  H    0.126417
    15  H    0.122474
    16  C   -0.208861
    17  H    0.095382
    18  H    0.129498
    19  H    0.130389
    20  C   -0.211651
    21  H    0.130783
    22  H    0.095984
    23  H    0.131155
 Sum of Mulliken charges =  -0.00000
 Mulliken charges with hydrogens summed into heavy atoms:
               1
     1  C    0.148764
     2  C   -0.004049
     5  C    0.042046
     6  C    0.026809
    12  N   -0.438593
    13  C   -0.067656
    16  C    0.146409
    20  C    0.146271
 APT charges:
               1
     1  C    0.518164
     2  C    0.072762
     3  H   -0.060744
     4  H   -0.144655
     5  C    0.136377
     6  C    0.070079
     7  H   -0.043048
     8  H   -0.041863
     9  H   -0.025091
    10  H   -0.050139
    11  H   -0.003767
    12  N   -0.835167
    13  C   -0.186471
    14  H    0.022553
    15  H    0.040804
    16  C    0.457350
    17  H   -0.116660
    18  H   -0.040746
    19  H   -0.032861
    20  C    0.422172
    21  H   -0.032377
    22  H   -0.107702
    23  H   -0.018971
 Sum of APT charges =   0.00000
 APT charges with hydrogens summed into heavy atoms:
               1
     1  C    0.312764
     2  C   -0.012149
     5  C    0.111287
     6  C    0.016173
    12  N   -0.835167
    13  C   -0.123114
    16  C    0.267083
    20  C    0.263122
 Electronic spatial extent (au):  <R**2>=           1498.6722
 Charge=             -0.0000 electrons
 Dipole moment (field-independent basis, Debye):
    X=             -0.9201    Y=             -0.0544    Z=              0.4360  Tot=              1.0196
 Quadrupole moment (field-independent basis, Debye-Ang):
   XX=            -50.8017   YY=            -51.2006   ZZ=            -51.6025
   XY=              0.0704   XZ=             -0.3373   YZ=              0.2280
 Traceless Quadrupole moment (field-independent basis, Debye-Ang):
   XX=              0.3999   YY=              0.0010   ZZ=             -0.4009
   XY=              0.0704   XZ=             -0.3373   YZ=              0.2280
 Octapole moment (field-independent basis, Debye-Ang**2):
  XXX=            -10.8821  YYY=             -2.5252  ZZZ=             -1.1413  XYY=             -7.5516
  XXY=              3.1634  XXZ=             -5.9000  XZZ=              2.0519  YZZ=              0.3100
  YYZ=             -1.0222  XYZ=              3.1114
 Hexadecapole moment (field-independent basis, Debye-Ang**3):
 XXXX=          -1548.1986 YYYY=           -242.2897 ZZZZ=           -200.0825 XXXY=             19.6097
 XXXZ=              4.3060 YYYX=             -1.1620 YYYZ=              0.2550 ZZZX=             -0.7050
 ZZZY=             -0.2132 XXYY=           -316.2009 XXZZ=           -288.3116 YYZZ=            -74.8522
 XXYZ=              4.9736 YYXZ=              4.6163 ZZXY=             -3.7077
 N-N= 3.859185296006D+02 E-N=-1.536419351891D+03  KE= 3.271944512038D+02
  Exact polarizability: 117.193   7.659  90.660   7.188   7.410 103.341
 Approx polarizability:  89.426   5.615  77.646   6.618   6.269  88.289
 D2PCM: PCM CHGder 2nd derivatives, FixD1E=F FixD2E=F DoIter=F DoCFld=F I1PDM=0
 Calling FoFJK, ICntrl=    100127 FMM=F ISym2X=0 I1Cent= 0 IOpClX= 0 NMat=1 NMatS=1 NMatT=0.
 Full mass-weighted force constant matrix:
 Low frequencies ---  -20.4240  -17.4155  -11.5676   -0.0008   -0.0005    0.0009
 Low frequencies ---   53.0906   55.7578  104.6866
 Diagonal vibrational polarizability:
       10.6460311       9.8772546       6.6972952
 Harmonic frequencies (cm**-1), IR intensities (KM/Mole), Raman scattering
 activities (A**4/AMU), depolarization ratios for plane and unpolarized
 incident light, reduced masses (AMU), force constants (mDyne/A),
 and normal coordinates:
                      1                      2                      3
                      A                      A                      A
 Frequencies --     52.6180                55.6090               104.4179
 Red. masses --      2.9006                 2.7488                 2.6746
 Frc consts  --      0.0047                 0.0050                 0.0172
 IR Inten    --      0.3032                 0.5419                 0.9340
  Atom  AN      X      Y      Z        X      Y      Z        X      Y      Z
     1   6    -0.02  -0.04   0.00    -0.02  -0.10  -0.03    -0.02   0.01   0.13
     2   6    -0.00  -0.10   0.03    -0.02  -0.11  -0.00    -0.00  -0.05   0.14
     3   1    -0.07  -0.03  -0.04    -0.04  -0.10  -0.05    -0.07   0.00   0.20
     4   1    -0.03  -0.05  -0.00    -0.02  -0.11  -0.03    -0.06   0.09   0.10
     5   6    -0.02  -0.06   0.00    -0.02   0.10   0.01    -0.13   0.09  -0.07
     6   6     0.02  -0.21   0.06    -0.00   0.01  -0.02    -0.11   0.06   0.06
     7   1    -0.04  -0.06   0.08    -0.02  -0.18  -0.05     0.01  -0.15   0.06
     8   1     0.01  -0.08  -0.04    -0.02  -0.13   0.09     0.05  -0.08   0.23
     9   1     0.01  -0.21   0.04    -0.00   0.19   0.01    -0.25   0.23  -0.15
    10   1     0.13  -0.25   0.20     0.05   0.03  -0.10    -0.13   0.08  -0.02
    11   1    -0.04  -0.36  -0.00    -0.02   0.04   0.01    -0.20   0.12   0.16
    12   7     0.03   0.04   0.01    -0.01  -0.07  -0.02     0.08  -0.03   0.04
    13   6    -0.09   0.24  -0.10    -0.06   0.09   0.05    -0.01  -0.05  -0.09
    14   1    -0.12   0.34  -0.14    -0.07   0.16   0.08    -0.04  -0.01  -0.19
    15   1    -0.12   0.39  -0.14    -0.08   0.00   0.06     0.11  -0.20  -0.01
    16   6     0.03   0.07  -0.10    -0.10   0.11   0.14     0.09  -0.01  -0.14
    17   1    -0.02   0.03  -0.12     0.01   0.27   0.19    -0.06   0.03  -0.24
    18   1     0.08   0.14  -0.10    -0.11   0.11   0.16     0.23  -0.05  -0.25
    19   1     0.01   0.08  -0.16    -0.26   0.08   0.23     0.11  -0.02  -0.07
    20   6     0.05   0.04   0.10     0.20  -0.04  -0.13     0.10  -0.02  -0.05
    21   1     0.10   0.10   0.09     0.15  -0.03  -0.09     0.26  -0.04  -0.19
    22   1     0.00  -0.02   0.09     0.36   0.10  -0.10    -0.06   0.05  -0.15
    23   1     0.06   0.02   0.18     0.25  -0.17  -0.30     0.13  -0.06   0.10
                      4                      5                      6
                      A                      A                      A
 Frequencies --    170.4599               222.2509               234.9066
 Red. masses --      1.6371                 1.4590                 2.0468
 Frc consts  --      0.0280                 0.0425                 0.0665
 IR Inten    --      0.2518                 0.9333                 0.4647
  Atom  AN      X      Y      Z        X      Y      Z        X      Y      Z
     1   6    -0.00   0.03  -0.01    -0.02  -0.04  -0.04    -0.05  -0.05  -0.04
     2   6     0.01  -0.00  -0.02    -0.05   0.07   0.06    -0.03  -0.02   0.07
     3   1    -0.03   0.03   0.02     0.06  -0.04  -0.11    -0.02  -0.04  -0.12
     4   1     0.02   0.06  -0.01    -0.10  -0.13  -0.05    -0.09  -0.13  -0.05
     5   6    -0.02   0.14  -0.04    -0.01   0.00   0.01     0.06   0.02   0.02
     6   6     0.05  -0.14   0.03    -0.00   0.02   0.09     0.05   0.03   0.09
     7   1    -0.03   0.08   0.07    -0.05   0.13   0.11    -0.08  -0.06   0.08
     8   1     0.02   0.03  -0.14    -0.13   0.09   0.02    -0.05  -0.04   0.13
     9   1    -0.10   0.51  -0.15    -0.09  -0.02  -0.03    -0.04  -0.02  -0.03
    10   1     0.27  -0.22   0.23     0.00   0.00   0.15     0.07   0.03   0.07
    11   1    -0.06  -0.40  -0.07    -0.02  -0.04   0.06     0.05   0.02   0.09
    12   7    -0.01   0.02  -0.01    -0.01  -0.02  -0.03    -0.05  -0.02  -0.03
    13   6     0.02  -0.06   0.04     0.09  -0.01  -0.06     0.19   0.02  -0.09
    14   1    -0.03   0.14  -0.01     0.08  -0.04  -0.15     0.18  -0.01  -0.22
    15   1     0.10  -0.44   0.15     0.16   0.01  -0.04     0.30   0.06  -0.05
    16   6    -0.01   0.00   0.01    -0.02   0.00  -0.05    -0.09   0.05   0.02
    17   1     0.01  -0.01   0.03    -0.04   0.03  -0.06    -0.02   0.07   0.07
    18   1    -0.03   0.00   0.03     0.00  -0.01  -0.07    -0.12   0.11   0.07
    19   1     0.00   0.01   0.01    -0.03  -0.00  -0.02    -0.18   0.05  -0.01
    20   6    -0.04   0.02  -0.01     0.04  -0.02   0.03    -0.06  -0.02  -0.03
    21   1    -0.05   0.01  -0.00    -0.37  -0.03   0.33     0.29   0.04  -0.27
    22   1    -0.04   0.01  -0.01     0.49  -0.04   0.25    -0.44  -0.03  -0.20
    23   1    -0.05   0.04  -0.02    -0.01   0.02  -0.45    -0.01  -0.07   0.40
                      7                      8                      9
                      A                      A                      A
 Frequencies --    265.7402               288.9886               337.7571
 Red. masses --      1.1816                 1.8944                 2.3241
 Frc consts  --      0.0492                 0.0932                 0.1562
 IR Inten    --      0.6003                 0.8000                 5.3313
  Atom  AN      X      Y      Z        X      Y      Z        X      Y      Z
     1   6     0.00  -0.01   0.03     0.04  -0.06  -0.03    -0.04  -0.00   0.12
     2   6     0.01  -0.01  -0.03    -0.04   0.19  -0.04    -0.02   0.03  -0.08
     3   1     0.00  -0.01   0.04     0.21  -0.06  -0.12    -0.08  -0.01   0.21
     4   1     0.06   0.00   0.05    -0.02  -0.20  -0.03     0.12   0.08   0.17
     5   6     0.03   0.01  -0.00    -0.05  -0.01  -0.01     0.07   0.02   0.00
     6   6     0.03  -0.00  -0.03    -0.04   0.01   0.01     0.04  -0.00  -0.06
     7   1     0.03   0.01  -0.03     0.04   0.42   0.07     0.04   0.12  -0.06
     8   1     0.01  -0.00  -0.04    -0.21   0.26  -0.23    -0.04   0.05  -0.15
     9   1     0.05   0.01   0.00    -0.04  -0.02  -0.01     0.09   0.01   0.02
    10   1     0.04  -0.00  -0.04    -0.02  -0.04   0.19     0.09  -0.01  -0.04
    11   1     0.04  -0.00  -0.04    -0.04  -0.14  -0.08     0.09  -0.03  -0.12
    12   7    -0.02  -0.02   0.04     0.03  -0.06  -0.01    -0.12  -0.04   0.17
    13   6     0.02   0.01   0.01    -0.06  -0.04   0.01     0.07   0.01   0.01
    14   1     0.02   0.01   0.02    -0.05  -0.07   0.05     0.07  -0.01   0.01
    15   1     0.01   0.00   0.00    -0.09  -0.03   0.00     0.07   0.03   0.01
    16   6    -0.04   0.04  -0.04    -0.00   0.03  -0.00    -0.11  -0.02  -0.11
    17   1    -0.30   0.51  -0.27     0.01   0.09  -0.00    -0.22  -0.36  -0.13
    18   1     0.22  -0.30  -0.40     0.03   0.06  -0.01    -0.02   0.28  -0.01
    19   1    -0.07  -0.05   0.48    -0.07   0.02   0.02    -0.08   0.05  -0.50
    20   6    -0.03  -0.02   0.03     0.10  -0.06   0.07     0.08  -0.02  -0.01
    21   1    -0.04  -0.03   0.03     0.37   0.06  -0.07     0.12  -0.03  -0.05
    22   1    -0.04  -0.02   0.03    -0.13  -0.11  -0.03     0.17   0.22  -0.03
    23   1    -0.03  -0.00   0.03     0.16  -0.15   0.38     0.15  -0.18  -0.11
                     10                     11                     12
                      A                      A                      A
 Frequencies --    396.1206               445.2339               519.0177
 Red. masses --      1.9204                 2.0852                 2.8019
 Frc consts  --      0.1775                 0.2435                 0.4447
 IR Inten    --      6.7322                 0.6174                 1.0696
  Atom  AN      X      Y      Z        X      Y      Z        X      Y      Z
     1   6    -0.05   0.12   0.06     0.09  -0.06   0.06    -0.05  -0.08   0.06
     2   6    -0.00  -0.00  -0.02     0.08   0.02   0.04    -0.13  -0.05  -0.14
     3   1    -0.18   0.08   0.45     0.12  -0.06   0.03    -0.15  -0.08   0.08
     4   1    -0.05   0.55  -0.04     0.07  -0.09   0.06    -0.02  -0.01   0.06
     5   6     0.01   0.01   0.01     0.01  -0.01  -0.04    -0.09   0.04   0.16
     6   6     0.00   0.00  -0.02     0.01   0.01   0.01    -0.10  -0.04  -0.09
     7   1    -0.03  -0.04  -0.03     0.13   0.07   0.04     0.06   0.17  -0.11
     8   1     0.09  -0.01  -0.02     0.01   0.04  -0.00    -0.24   0.01  -0.32
     9   1     0.02   0.03   0.01     0.02  -0.01  -0.03    -0.07   0.01   0.17
    10   1    -0.00   0.01  -0.06    -0.02   0.01   0.01     0.03  -0.04  -0.14
    11   1     0.03   0.04  -0.02    -0.03   0.02   0.05     0.01  -0.04  -0.17
    12   7     0.04  -0.09  -0.15     0.08  -0.07   0.03     0.11   0.00   0.02
    13   6     0.02   0.01   0.00    -0.05  -0.01   0.00     0.13   0.03   0.02
    14   1     0.02   0.02  -0.02    -0.04   0.01   0.08     0.11  -0.14  -0.30
    15   1     0.04   0.00   0.01    -0.12  -0.03  -0.02     0.42   0.18   0.10
    16   6    -0.04   0.03  -0.02    -0.02   0.17  -0.04     0.13   0.06   0.04
    17   1     0.10   0.10   0.06     0.03   0.14  -0.00     0.18   0.08   0.07
    18   1    -0.09   0.13   0.06     0.07   0.49   0.07     0.10   0.08   0.07
    19   1    -0.20   0.03  -0.05    -0.30   0.18  -0.27     0.08   0.05   0.04
    20   6     0.03  -0.11   0.09    -0.14  -0.07  -0.06    -0.03   0.01  -0.02
    21   1    -0.01   0.07   0.21    -0.30  -0.29  -0.04    -0.12  -0.15  -0.03
    22   1     0.07  -0.36   0.18    -0.16  -0.10  -0.06    -0.09  -0.03  -0.04
    23   1     0.02  -0.10   0.17    -0.26   0.17  -0.18    -0.12   0.18  -0.05
                     13                     14                     15
                      A                      A                      A
 Frequencies --    574.1546               607.8670               768.6601
 Red. masses --      1.1957                 2.5680                 1.3821
 Frc consts  --      0.2322                 0.5591                 0.4811
 IR Inten    --     13.4282                 3.0198                 5.0705
  Atom  AN      X      Y      Z        X      Y      Z        X      Y      Z
     1   6     0.01  -0.00  -0.01    -0.16  -0.08   0.08    -0.04   0.05  -0.01
     2   6    -0.00   0.02  -0.01    -0.16  -0.02   0.03    -0.07   0.07  -0.03
     3   1     0.03  -0.00  -0.02    -0.29  -0.08   0.13     0.09   0.05  -0.11
     4   1     0.01  -0.02  -0.00    -0.18   0.04   0.04    -0.07  -0.10   0.01
     5   6     0.02  -0.11   0.05     0.16  -0.01  -0.16     0.04  -0.06   0.01
     6   6     0.00  -0.03   0.01     0.09   0.04   0.01    -0.02   0.05  -0.03
     7   1    -0.01   0.11   0.06    -0.12   0.21   0.16    -0.15  -0.41  -0.32
     8   1    -0.01   0.05  -0.12    -0.41   0.04  -0.08     0.16  -0.08   0.46
     9   1    -0.09   0.32  -0.09     0.13   0.00  -0.17     0.01   0.07  -0.03
    10   1    -0.31   0.07  -0.24     0.05   0.06  -0.06     0.03  -0.05   0.34
    11   1     0.19   0.31   0.10     0.11   0.08   0.03     0.07  -0.25  -0.30
    12   7    -0.00  -0.00   0.00     0.06   0.01   0.00     0.01  -0.01   0.05
    13   6    -0.00   0.03  -0.01    -0.02  -0.01  -0.02     0.01   0.01  -0.00
    14   1    -0.15   0.56  -0.20     0.01   0.13   0.34    -0.04   0.23  -0.03
    15   1     0.13  -0.36   0.12    -0.37  -0.15  -0.13     0.01  -0.14   0.03
    16   6    -0.00  -0.00  -0.00     0.09   0.02   0.03     0.06   0.03   0.01
    17   1    -0.01  -0.00  -0.00     0.14   0.03   0.06     0.04   0.03   0.00
    18   1     0.00   0.00  -0.00     0.03  -0.04   0.05     0.09   0.07   0.01
    19   1    -0.00   0.00  -0.00     0.12   0.01   0.08     0.03   0.03  -0.01
    20   6     0.00   0.00   0.00     0.00   0.02  -0.00    -0.00  -0.06  -0.00
    21   1     0.01   0.00  -0.00    -0.03  -0.05  -0.01    -0.02  -0.11  -0.01
    22   1     0.00   0.01  -0.00    -0.04  -0.00  -0.01    -0.01  -0.04  -0.01
    23   1     0.00  -0.00  -0.00    -0.04   0.11  -0.01    -0.01  -0.05  -0.02
                     16                     17                     18
                      A                      A                      A
 Frequencies --    851.8775               882.7156               953.7743
 Red. masses --      2.7575                 1.8856                 1.3381
 Frc consts  --      1.1790                 0.8657                 0.7172
 IR Inten    --     23.0623                 2.3903                58.0915
  Atom  AN      X      Y      Z        X      Y      Z        X      Y      Z
     1   6    -0.01  -0.13   0.18     0.08  -0.09  -0.05     0.00   0.01  -0.01
     2   6     0.07   0.05   0.07    -0.01  -0.04  -0.10     0.01  -0.01   0.01
     3   1     0.08  -0.13   0.10    -0.27  -0.11   0.33    -0.02   0.01  -0.01
     4   1    -0.19  -0.19   0.10     0.38   0.38  -0.02    -0.00   0.01  -0.01
     5   6     0.05  -0.04   0.00    -0.06  -0.05   0.04    -0.00   0.04  -0.01
     6   6    -0.07   0.03  -0.12     0.08   0.13   0.11    -0.02   0.00  -0.01
     7   1     0.39  -0.02  -0.19     0.06  -0.03  -0.14     0.02   0.03   0.02
     8   1     0.02   0.02   0.18    -0.29  -0.05   0.11    -0.02   0.00  -0.02
     9   1     0.13   0.09   0.01    -0.22  -0.03  -0.03     0.01   0.03  -0.01
    10   1    -0.01  -0.07   0.24     0.18   0.06   0.33     0.00  -0.00   0.01
    11   1    -0.07  -0.23  -0.28     0.13  -0.11  -0.09    -0.07  -0.02   0.02
    12   7     0.05  -0.01  -0.13     0.01  -0.01  -0.00    -0.01   0.01   0.00
    13   6     0.02   0.01   0.02    -0.05  -0.03  -0.03     0.05  -0.15   0.05
    14   1    -0.03   0.20  -0.05    -0.11   0.13  -0.14    -0.15   0.64  -0.16
    15   1     0.08  -0.04   0.06    -0.02  -0.06  -0.02    -0.18   0.65  -0.21
    16   6    -0.12  -0.06  -0.03    -0.02  -0.01   0.00     0.01   0.01   0.00
    17   1     0.01  -0.03   0.04    -0.05  -0.02  -0.02    -0.00  -0.00  -0.00
    18   1    -0.25  -0.14   0.02    -0.01  -0.02  -0.01     0.01   0.00  -0.00
    19   1    -0.13  -0.08   0.04    -0.02  -0.01  -0.01     0.02   0.01  -0.00
    20   6     0.00   0.18  -0.00     0.00   0.06   0.01    -0.00  -0.02  -0.00
    21   1    -0.02   0.23   0.04    -0.00   0.02  -0.02     0.01  -0.00  -0.00
    22   1    -0.01   0.06   0.01    -0.03   0.08  -0.01     0.01  -0.01   0.00
    23   1    -0.02   0.23   0.04    -0.02   0.11   0.00     0.01  -0.03  -0.00
                     19                     20                     21
                      A                      A                      A
 Frequencies --    969.7785               999.7037              1046.6057
 Red. masses --      2.0748                 1.9596                 1.5428
 Frc consts  --      1.1496                 1.1539                 0.9957
 IR Inten    --      4.1296                19.2341                 4.8547
  Atom  AN      X      Y      Z        X      Y      Z        X      Y      Z
     1   6    -0.11   0.00   0.07    -0.04  -0.06  -0.06    -0.04  -0.00   0.09
     2   6     0.05   0.03   0.02     0.12  -0.02   0.08     0.06  -0.03  -0.09
     3   1    -0.00   0.02  -0.14    -0.38  -0.05   0.09     0.04   0.02  -0.13
     4   1    -0.29  -0.22   0.04    -0.04   0.21  -0.11    -0.08  -0.21   0.10
     5   6    -0.09  -0.01   0.02     0.04  -0.05  -0.00    -0.04   0.00   0.04
     6   6     0.21   0.04  -0.02    -0.06   0.06  -0.06    -0.02   0.03   0.08
     7   1     0.10   0.04   0.00     0.35   0.21   0.09     0.27   0.01  -0.20
     8   1     0.14   0.02   0.00    -0.20   0.05  -0.03     0.20  -0.01  -0.22
     9   1    -0.02   0.02   0.06     0.19   0.05   0.05    -0.38  -0.19  -0.08
    10   1     0.35   0.06  -0.16    -0.04  -0.02   0.24     0.10   0.03   0.03
    11   1     0.37   0.06  -0.13    -0.28  -0.16  -0.06     0.07   0.02   0.02
    12   7    -0.02   0.01  -0.01    -0.10   0.07   0.01    -0.04   0.03  -0.03
    13   6    -0.13  -0.06  -0.01    -0.01   0.03   0.02     0.06   0.01  -0.04
    14   1    -0.19  -0.15  -0.49    -0.02   0.02  -0.10     0.09   0.18   0.38
    15   1     0.22   0.16   0.07     0.19  -0.12   0.13    -0.31  -0.18  -0.14
    16   6     0.02   0.02  -0.01     0.07   0.07   0.01     0.03   0.04  -0.02
    17   1     0.08   0.01   0.03     0.05  -0.04   0.02     0.12  -0.00   0.05
    18   1    -0.05  -0.04   0.02    -0.02  -0.08  -0.01    -0.12  -0.08   0.02
    19   1     0.07   0.01   0.04     0.30   0.09   0.04     0.14   0.03   0.06
    20   6    -0.00  -0.03  -0.01    -0.03  -0.10  -0.01    -0.03  -0.04  -0.03
    21   1    -0.00   0.01   0.01     0.04   0.01  -0.01     0.01   0.14   0.04
    22   1     0.02  -0.05   0.01     0.06  -0.03   0.02     0.07  -0.09   0.03
    23   1     0.01  -0.07  -0.00     0.05  -0.29  -0.03     0.04  -0.18   0.02
                     22                     23                     24
                      A                      A                      A
 Frequencies --   1060.2910              1080.4078              1095.0470
 Red. masses --      1.0815                 1.4373                 1.8284
 Frc consts  --      0.7164                 0.9885                 1.2918
 IR Inten    --      9.5052                15.3091                25.8180
  Atom  AN      X      Y      Z        X      Y      Z        X      Y      Z
     1   6    -0.00  -0.02   0.01     0.03   0.00   0.02    -0.02   0.12  -0.03
     2   6     0.01   0.02  -0.01    -0.02  -0.02   0.01     0.01  -0.11   0.04
     3   1    -0.02  -0.03   0.04     0.04   0.00  -0.01    -0.05   0.16  -0.31
     4   1     0.01   0.02   0.00     0.04  -0.03   0.03    -0.12  -0.13  -0.01
     5   6     0.02  -0.06   0.02     0.00  -0.01   0.00     0.01  -0.10   0.05
     6   6     0.00  -0.02   0.01     0.00   0.01  -0.01    -0.02   0.11  -0.05
     7   1     0.04  -0.03  -0.07    -0.02   0.02   0.04     0.10   0.21   0.21
     8   1     0.01  -0.00   0.06    -0.07  -0.01   0.01    -0.14  -0.01  -0.28
     9   1    -0.19   0.70  -0.22     0.01   0.03  -0.00    -0.18   0.24  -0.10
    10   1    -0.16  -0.02   0.05     0.04   0.00  -0.01     0.41   0.03   0.06
    11   1     0.12   0.04  -0.03    -0.00  -0.02  -0.03    -0.18  -0.19  -0.14
    12   7    -0.01   0.01  -0.01    -0.05  -0.06  -0.02     0.06   0.01   0.03
    13   6    -0.00   0.01  -0.00    -0.01   0.00  -0.00     0.01   0.02  -0.02
    14   1     0.10  -0.36   0.13    -0.01  -0.01  -0.03     0.02   0.03   0.08
    15   1    -0.11   0.41  -0.13     0.02   0.01   0.01    -0.09  -0.02  -0.05
    16   6     0.01   0.02  -0.00     0.11  -0.04   0.02    -0.05  -0.07   0.03
    17   1     0.02  -0.01   0.01     0.06   0.23  -0.04    -0.16   0.03  -0.06
    18   1    -0.03  -0.03  -0.00     0.33   0.28   0.04     0.17   0.13  -0.01
    19   1     0.06   0.02   0.01    -0.35  -0.07  -0.06    -0.24  -0.07  -0.09
    20   6    -0.01  -0.00  -0.00    -0.10   0.07  -0.03     0.04  -0.01  -0.00
    21   1     0.00   0.02   0.00     0.09   0.52   0.06    -0.03  -0.08   0.01
    22   1     0.01   0.01   0.00     0.22   0.12   0.10    -0.04  -0.12  -0.01
    23   1     0.01  -0.04  -0.00     0.13  -0.44   0.02    -0.03   0.14   0.04
                     25                     26                     27
                      A                      A                      A
 Frequencies --   1110.3349              1132.1996              1139.7933
 Red. masses --      1.8444                 1.3187                 1.6496
 Frc consts  --      1.3397                 0.9960                 1.2627
 IR Inten    --     14.7976                 8.0461                 2.3328
  Atom  AN      X      Y      Z        X      Y      Z        X      Y      Z
     1   6     0.15   0.03   0.10     0.04   0.02   0.01     0.04  -0.04  -0.05
     2   6    -0.12  -0.05   0.04    -0.03  -0.02   0.02    -0.01   0.04   0.13
     3   1     0.24   0.05  -0.05     0.11   0.02   0.02     0.04  -0.07   0.20
     4   1     0.33  -0.12   0.19     0.07   0.00   0.02    -0.13   0.20  -0.17
     5   6     0.01  -0.02   0.00    -0.00  -0.02   0.01    -0.08   0.01   0.07
     6   6     0.01   0.01  -0.04    -0.00   0.02  -0.03     0.02  -0.05  -0.11
     7   1    -0.21   0.02   0.15    -0.10   0.02   0.09     0.01   0.01   0.10
     8   1    -0.28  -0.05   0.08    -0.06  -0.01  -0.01    -0.09   0.04   0.18
     9   1     0.05   0.05   0.01    -0.03   0.04  -0.01    -0.28  -0.11  -0.01
    10   1     0.15   0.00  -0.07     0.13   0.01  -0.04     0.21  -0.03  -0.27
    11   1     0.02  -0.05  -0.09    -0.04  -0.04  -0.04     0.34   0.01  -0.31
    12   7    -0.02   0.05  -0.03     0.01   0.03  -0.01    -0.02  -0.01  -0.02
    13   6    -0.01  -0.00  -0.00     0.00   0.00  -0.01     0.05  -0.00  -0.04
    14   1    -0.02  -0.02  -0.09     0.00   0.01   0.01     0.08   0.10   0.28
    15   1     0.03  -0.00   0.01    -0.02  -0.01  -0.01    -0.26  -0.12  -0.14
    16   6    -0.04   0.07  -0.01    -0.01  -0.01  -0.10     0.00   0.03   0.04
    17   1    -0.05  -0.17   0.02     0.42   0.20   0.14    -0.19  -0.11  -0.06
    18   1    -0.20  -0.19  -0.04    -0.37  -0.08   0.11     0.14   0.00  -0.07
    19   1     0.35   0.09   0.02    -0.16  -0.07   0.19     0.14   0.06  -0.07
    20   6    -0.02  -0.06  -0.08    -0.04  -0.04   0.09    -0.01   0.01   0.03
    21   1    -0.04   0.28   0.12     0.14  -0.24  -0.16     0.04  -0.07  -0.05
    22   1     0.08  -0.35   0.06     0.02   0.49  -0.04    -0.02   0.15  -0.02
    23   1     0.02  -0.11   0.13     0.04  -0.24  -0.22     0.00  -0.04  -0.06
                     28                     29                     30
                      A                      A                      A
 Frequencies --   1184.4422              1196.9425              1277.8198
 Red. masses --      1.3597                 1.6364                 1.6152
 Frc consts  --      1.1239                 1.3813                 1.5539
 IR Inten    --     14.6459                18.5680                29.1900
  Atom  AN      X      Y      Z        X      Y      Z        X      Y      Z
     1   6    -0.01  -0.03   0.01    -0.03  -0.04  -0.05     0.04   0.06  -0.02
     2   6    -0.02  -0.01  -0.03     0.04   0.04   0.03    -0.04  -0.10   0.04
     3   1     0.37  -0.09   0.21     0.03  -0.08   0.17     0.45   0.01   0.14
     4   1    -0.14   0.03  -0.07     0.10   0.07   0.00    -0.25   0.04  -0.14
     5   6     0.03  -0.05   0.00    -0.02  -0.03   0.04     0.03   0.03  -0.04
     6   6    -0.01   0.06   0.01     0.00   0.01  -0.05    -0.04   0.02   0.04
     7   1    -0.24  -0.05   0.08    -0.26  -0.03   0.17     0.37   0.08  -0.10
     8   1     0.33   0.00  -0.22     0.18   0.03   0.01    -0.10  -0.04  -0.22
     9   1     0.01   0.10  -0.04    -0.08   0.04  -0.01     0.03  -0.05  -0.02
    10   1     0.32   0.04  -0.07     0.23   0.00  -0.13    -0.17   0.00   0.17
    11   1    -0.36  -0.07   0.18    -0.19  -0.04   0.05     0.41  -0.00  -0.29
    12   7    -0.04  -0.07  -0.05    -0.08  -0.05   0.10    -0.11  -0.06   0.01
    13   6    -0.01   0.00   0.01     0.02   0.00  -0.01    -0.02  -0.00   0.01
    14   1    -0.03   0.02  -0.06     0.02   0.05   0.08    -0.02  -0.04  -0.06
    15   1     0.04   0.02   0.02    -0.08  -0.03  -0.04     0.08   0.02   0.05
    16   6     0.03   0.07   0.04     0.05  -0.00  -0.08     0.05   0.02  -0.03
    17   1    -0.14  -0.15  -0.03     0.37   0.16   0.12     0.14   0.06   0.04
    18   1     0.11  -0.05  -0.08    -0.25  -0.01   0.12    -0.04   0.03   0.04
    19   1     0.29   0.10  -0.06    -0.12  -0.06   0.17     0.03   0.00   0.07
    20   6    -0.01   0.04   0.04     0.05   0.05  -0.07     0.05   0.04   0.01
    21   1     0.04  -0.07  -0.06    -0.16   0.15   0.14    -0.07  -0.09   0.04
    22   1    -0.03   0.21  -0.03    -0.05  -0.36   0.02    -0.12  -0.03  -0.05
    23   1    -0.00  -0.01  -0.08    -0.04   0.29   0.20    -0.04   0.21   0.01
                     31                     32                     33
                      A                      A                      A
 Frequencies --   1307.5260              1322.8889              1338.2972
 Red. masses --      1.5700                 1.7379                 1.5456
 Frc consts  --      1.5815                 1.7920                 1.6310
 IR Inten    --     15.8266                 9.5060                13.6932
  Atom  AN      X      Y      Z        X      Y      Z        X      Y      Z
     1   6     0.06  -0.05  -0.01    -0.00  -0.04  -0.07     0.00  -0.07   0.04
     2   6    -0.09   0.05   0.02    -0.02  -0.02   0.03    -0.00  -0.01   0.03
     3   1     0.08  -0.06   0.13    -0.05  -0.06   0.11    -0.06  -0.07   0.07
     4   1    -0.19   0.19  -0.17    -0.18   0.13  -0.16     0.32  -0.04   0.16
     5   6     0.05  -0.03  -0.03     0.03   0.01  -0.04     0.01   0.01  -0.02
     6   6    -0.04  -0.03   0.06    -0.05   0.03   0.03    -0.04   0.04   0.00
     7   1     0.39  -0.08  -0.39    -0.12  -0.01   0.10    -0.30   0.00   0.24
     8   1     0.10   0.02   0.02     0.45   0.03  -0.35     0.48   0.02  -0.27
     9   1    -0.03   0.01  -0.08    -0.04  -0.05  -0.06     0.03  -0.02  -0.00
    10   1     0.45   0.02  -0.39    -0.03   0.01   0.09    -0.08   0.01   0.13
    11   1    -0.12   0.02   0.15     0.31  -0.02  -0.27     0.27  -0.03  -0.26
    12   7    -0.01   0.12   0.02     0.14  -0.00   0.10    -0.06   0.12  -0.08
    13   6    -0.02   0.00   0.02    -0.01   0.00   0.02    -0.00  -0.00   0.00
    14   1    -0.03  -0.01  -0.05    -0.01  -0.01  -0.02    -0.00  -0.00   0.00
    15   1     0.10   0.04   0.06     0.09   0.05   0.05     0.03   0.02   0.01
    16   6    -0.00  -0.05   0.00    -0.08   0.02  -0.02     0.04  -0.06   0.03
    17   1    -0.04   0.11  -0.04    -0.01  -0.15   0.04    -0.08   0.18  -0.08
    18   1     0.02   0.09   0.06    -0.18  -0.14  -0.03     0.14   0.14   0.06
    19   1    -0.18  -0.06  -0.03     0.06   0.01   0.08    -0.17  -0.04  -0.12
    20   6     0.01  -0.05  -0.03    -0.08   0.00  -0.05     0.04  -0.04   0.01
    21   1    -0.02  -0.01   0.02     0.05   0.26  -0.01    -0.05  -0.17   0.01
    22   1    -0.00  -0.10  -0.00     0.23  -0.02   0.11    -0.12  -0.06  -0.06
    23   1    -0.00  -0.00   0.04     0.05  -0.24   0.12    -0.01   0.06  -0.06
                     34                     35                     36
                      A                      A                      A
 Frequencies --   1350.3576              1357.7532              1426.4603
 Red. masses --      1.2659                 1.3887                 1.4735
 Frc consts  --      1.3601                 1.5083                 1.7666
 IR Inten    --      1.5007                20.5837                22.9953
  Atom  AN      X      Y      Z        X      Y      Z        X      Y      Z
     1   6     0.01  -0.01  -0.00    -0.04   0.03  -0.04    -0.12  -0.00  -0.06
     2   6    -0.01  -0.01  -0.01    -0.02   0.03   0.06    -0.05  -0.02   0.06
     3   1     0.12  -0.03   0.07    -0.29   0.07  -0.19     0.54  -0.07   0.18
     4   1    -0.14   0.05  -0.08     0.56  -0.09   0.24     0.47   0.07   0.18
     5   6    -0.04   0.01   0.08     0.02  -0.01  -0.01    -0.03  -0.00   0.01
     6   6     0.01   0.01   0.02    -0.08  -0.01   0.05     0.09   0.00  -0.05
     7   1     0.04  -0.03  -0.06     0.27   0.01  -0.15     0.32   0.05  -0.13
     8   1     0.05  -0.00  -0.10     0.14   0.04  -0.05     0.08   0.00  -0.07
     9   1     0.69   0.29   0.38     0.24   0.09   0.07    -0.09  -0.03  -0.01
    10   1    -0.00  -0.00   0.10     0.35   0.01  -0.25    -0.24   0.00   0.08
    11   1     0.02   0.05   0.05     0.19   0.02  -0.11    -0.20  -0.07   0.10
    12   7     0.01   0.03   0.01    -0.00  -0.09  -0.02     0.04   0.04   0.01
    13   6     0.01  -0.03  -0.11    -0.01  -0.01  -0.02     0.01   0.00   0.00
    14   1     0.00  -0.01  -0.02    -0.01   0.00   0.00     0.02   0.03   0.07
    15   1    -0.33  -0.16  -0.22     0.00  -0.01  -0.01     0.02   0.00   0.01
    16   6    -0.01  -0.01  -0.00     0.00   0.04  -0.00    -0.04  -0.02   0.01
    17   1    -0.02   0.02  -0.01     0.08  -0.07   0.05     0.05   0.07   0.03
    18   1    -0.01   0.02   0.01     0.01  -0.07  -0.06     0.09   0.08  -0.02
    19   1    -0.03  -0.01   0.00     0.11   0.04   0.01     0.10   0.00  -0.03
    20   6    -0.00  -0.01  -0.01    -0.00   0.04   0.02    -0.02   0.01  -0.01
    21   1    -0.00   0.02   0.01     0.03  -0.02  -0.03     0.00  -0.10  -0.08
    22   1     0.03  -0.02   0.01    -0.02   0.05  -0.00     0.08  -0.12   0.07
    23   1     0.00  -0.02   0.03    -0.00   0.02  -0.06     0.06  -0.15   0.03
                     37                     38                     39
                      A                      A                      A
 Frequencies --   1437.0962              1455.2002              1474.6735
 Red. masses --      1.7111                 1.1856                 1.1742
 Frc consts  --      2.0820                 1.4792                 1.5045
 IR Inten    --      5.4985                 2.9164                 1.1769
  Atom  AN      X      Y      Z        X      Y      Z        X      Y      Z
     1   6    -0.11  -0.01  -0.01    -0.00  -0.00  -0.00     0.01  -0.00   0.01
     2   6     0.14  -0.01  -0.07     0.00   0.01   0.01    -0.00  -0.01  -0.03
     3   1     0.52  -0.06   0.11    -0.00  -0.01   0.02    -0.01   0.01  -0.03
     4   1     0.08   0.08   0.06     0.02  -0.01   0.01    -0.07   0.02  -0.03
     5   6     0.03   0.00  -0.02     0.00   0.00   0.00    -0.08  -0.03  -0.04
     6   6    -0.13  -0.02   0.07    -0.00  -0.00  -0.01     0.03   0.03   0.05
     7   1    -0.22   0.03   0.19    -0.02  -0.07  -0.03    -0.00   0.15   0.09
     8   1    -0.43  -0.03   0.29    -0.02   0.03  -0.08     0.06  -0.06   0.16
     9   1     0.09   0.02  -0.00    -0.02  -0.01  -0.01     0.22   0.08   0.08
    10   1     0.32  -0.01  -0.16     0.02  -0.02   0.05    -0.17   0.13  -0.32
    11   1     0.27   0.06  -0.16     0.01   0.05   0.02    -0.04  -0.36  -0.17
    12   7     0.03   0.04   0.00    -0.00   0.00   0.00    -0.00  -0.00   0.00
    13   6    -0.01   0.00   0.01     0.00   0.00   0.00    -0.00  -0.01  -0.03
    14   1    -0.01  -0.01  -0.04    -0.00  -0.01  -0.02     0.06   0.17   0.51
    15   1     0.03   0.01   0.02    -0.01  -0.00  -0.00     0.42   0.15   0.12
    16   6    -0.02  -0.02   0.01    -0.08  -0.04  -0.01    -0.01  -0.00  -0.00
    17   1    -0.01   0.07  -0.01     0.28   0.17   0.17     0.05   0.02   0.03
    18   1     0.04   0.08   0.02     0.30   0.26  -0.09     0.05   0.03  -0.02
    19   1     0.05  -0.01  -0.02     0.38  -0.00   0.04     0.06   0.00   0.01
    20   6    -0.01  -0.00  -0.01     0.00  -0.09  -0.01     0.01  -0.00  -0.01
    21   1     0.01  -0.03  -0.03     0.13   0.41   0.15    -0.08   0.01   0.07
    22   1     0.06  -0.05   0.04     0.03   0.33  -0.10    -0.04   0.08  -0.04
    23   1     0.02  -0.07   0.04    -0.20   0.37  -0.02     0.01  -0.02   0.05
                     40                     41                     42
                      A                      A                      A
 Frequencies --   1483.9655              1485.7625              1488.1450
 Red. masses --      1.1205                 1.1120                 1.0956
 Frc consts  --      1.4538                 1.4463                 1.4296
 IR Inten    --     10.9110                10.0577                 5.5836
  Atom  AN      X      Y      Z        X      Y      Z        X      Y      Z
     1   6    -0.02  -0.00  -0.00    -0.03  -0.01   0.00    -0.03  -0.02   0.01
     2   6    -0.01  -0.00   0.01     0.02   0.00   0.01    -0.00  -0.01   0.00
     3   1     0.10  -0.00  -0.04     0.12  -0.00  -0.08     0.15   0.01  -0.23
     4   1     0.06   0.06   0.02     0.08   0.11   0.02     0.11   0.25  -0.01
     5   6    -0.05  -0.02  -0.03     0.01   0.01   0.01     0.01   0.01   0.01
     6   6     0.00  -0.01  -0.04     0.02   0.02   0.03     0.00  -0.00  -0.00
     7   1     0.00  -0.06  -0.04    -0.02  -0.11  -0.05     0.06   0.08   0.03
     8   1    -0.05   0.02  -0.06    -0.07   0.04  -0.10     0.05  -0.02   0.06
     9   1     0.08   0.03   0.02    -0.02  -0.01  -0.00    -0.04  -0.01  -0.01
    10   1     0.24  -0.12   0.37    -0.21   0.10  -0.28    -0.04   0.01  -0.02
    11   1     0.10   0.40   0.19    -0.08  -0.33  -0.15    -0.02  -0.04  -0.01
    12   7     0.00   0.00   0.00     0.00   0.00   0.01     0.01  -0.00  -0.00
    13   6    -0.01  -0.01  -0.02     0.01   0.00   0.01     0.00   0.00   0.01
    14   1     0.04   0.13   0.38    -0.01  -0.04  -0.12    -0.01  -0.03  -0.10
    15   1     0.34   0.12   0.10    -0.11  -0.04  -0.03    -0.09  -0.03  -0.03
    16   6     0.04   0.02   0.01     0.05   0.02  -0.00     0.03   0.03   0.02
    17   1    -0.17  -0.08  -0.11    -0.23  -0.14  -0.14    -0.01  -0.05  -0.00
    18   1    -0.16  -0.11   0.07    -0.19  -0.06   0.12    -0.07  -0.32  -0.10
    19   1    -0.18  -0.00  -0.00    -0.20  -0.02   0.09    -0.26   0.04  -0.22
    20   6    -0.01  -0.04   0.01    -0.01  -0.05   0.02     0.02  -0.05  -0.03
    21   1     0.17   0.16  -0.03     0.36   0.31  -0.08    -0.31   0.08   0.29
    22   1     0.07   0.05   0.01     0.02  -0.05   0.02    -0.00   0.46  -0.16
    23   1    -0.11   0.19  -0.07    -0.18   0.29  -0.30    -0.00   0.05   0.36
                     43                     44                     45
                      A                      A                      A
 Frequencies --   1503.6833              1508.0537              1516.6636
 Red. masses --      1.0474                 1.0530                 1.0801
 Frc consts  --      1.3953                 1.4109                 1.4638
 IR Inten    --     17.4252                 6.6527                19.2654
  Atom  AN      X      Y      Z        X      Y      Z        X      Y      Z
     1   6    -0.01  -0.02   0.01     0.00   0.02  -0.01     0.01  -0.02   0.01
     2   6    -0.01  -0.00  -0.01    -0.00  -0.00   0.00    -0.04  -0.03  -0.05
     3   1     0.05   0.01  -0.18    -0.08   0.01   0.07     0.03   0.01  -0.16
     4   1     0.06   0.18  -0.02     0.02  -0.13   0.02    -0.01   0.16  -0.04
     5   6     0.00   0.00   0.00     0.00   0.00   0.00     0.01   0.01   0.01
     6   6    -0.00  -0.00  -0.01     0.00   0.00   0.00    -0.01  -0.00  -0.01
     7   1     0.04   0.12   0.05     0.03   0.03   0.00     0.15   0.49   0.22
     8   1     0.10  -0.04   0.09     0.02  -0.01   0.03     0.35  -0.17   0.43
     9   1    -0.02  -0.01  -0.00    -0.00  -0.00  -0.00    -0.02  -0.01  -0.01
    10   1     0.03  -0.02   0.06    -0.02   0.01  -0.04     0.02  -0.02   0.06
    11   1     0.00   0.06   0.03    -0.01  -0.04  -0.01     0.02   0.06   0.02
    12   7     0.02  -0.01  -0.01    -0.00  -0.03  -0.01    -0.02  -0.00   0.00
    13   6    -0.00   0.00   0.00     0.00   0.00   0.00    -0.00  -0.00   0.00
    14   1    -0.00  -0.01  -0.03    -0.00  -0.01  -0.02    -0.01  -0.03  -0.08
    15   1    -0.03  -0.01  -0.01    -0.02  -0.01  -0.01    -0.08  -0.03  -0.03
    16   6     0.01  -0.00  -0.04     0.03  -0.03   0.00    -0.00   0.00  -0.00
    17   1    -0.23  -0.26  -0.13    -0.30   0.37  -0.26     0.09  -0.06   0.06
    18   1    -0.05   0.43   0.24    -0.33   0.17   0.34     0.09  -0.01  -0.07
    19   1     0.11  -0.09   0.55     0.30   0.02  -0.07    -0.04  -0.01   0.02
    20   6     0.02   0.00   0.00    -0.02  -0.01  -0.02    -0.02  -0.00   0.00
    21   1    -0.18   0.07   0.18    -0.01  -0.13  -0.08     0.24  -0.04  -0.21
    22   1    -0.23   0.09  -0.14     0.33   0.19   0.09     0.24  -0.09   0.15
    23   1     0.07  -0.14  -0.04    -0.06   0.14   0.34    -0.11   0.21  -0.01
                     46                     47                     48
                      A                      A                      A
 Frequencies --   1523.0340              1525.6592              1757.6959
 Red. masses --      1.0856                 1.0939                 4.6111
 Frc consts  --      1.4837                 1.5001                 8.3936
 IR Inten    --     10.4845                10.0620                27.4882
  Atom  AN      X      Y      Z        X      Y      Z        X      Y      Z
     1   6     0.01  -0.03   0.04    -0.00   0.04  -0.04    -0.00  -0.00  -0.00
     2   6     0.02   0.01   0.02     0.00  -0.00  -0.01     0.01   0.00   0.01
     3   1     0.03   0.02  -0.30    -0.07  -0.04   0.52     0.00  -0.00   0.00
     4   1     0.01   0.25  -0.02     0.02  -0.49   0.10     0.03   0.00   0.01
     5   6    -0.01  -0.00  -0.00     0.00   0.00   0.00     0.30   0.16   0.26
     6   6     0.01   0.00   0.00    -0.00  -0.00   0.00    -0.05  -0.02  -0.02
     7   1    -0.11  -0.26  -0.10     0.05   0.07   0.02    -0.01  -0.02   0.01
     8   1    -0.15   0.09  -0.23     0.00  -0.02   0.08    -0.02   0.01  -0.01
     9   1     0.01   0.00   0.00    -0.00   0.00  -0.00    -0.40  -0.09   0.04
    10   1    -0.03   0.02  -0.03     0.00   0.01  -0.03    -0.14  -0.01  -0.04
    11   1     0.00  -0.04  -0.03    -0.01  -0.02  -0.01    -0.13  -0.08  -0.01
    12   7    -0.03   0.01  -0.02    -0.00   0.03  -0.02     0.00   0.00  -0.00
    13   6     0.00  -0.00  -0.00     0.00   0.00   0.00    -0.23  -0.14  -0.26
    14   1     0.01   0.01   0.04    -0.00  -0.01  -0.02    -0.22   0.06   0.38
    15   1     0.04   0.01   0.01    -0.02  -0.01  -0.00     0.50   0.11  -0.09
    16   6    -0.01   0.01  -0.02     0.02   0.03  -0.01    -0.00  -0.00   0.00
    17   1     0.10  -0.24   0.09    -0.02  -0.39   0.03    -0.00   0.00  -0.00
    18   1     0.20   0.14  -0.08     0.11   0.02  -0.07     0.00   0.00  -0.00
    19   1    -0.07  -0.05   0.26    -0.28  -0.05   0.27    -0.00  -0.00  -0.00
    20   6    -0.02   0.01  -0.02    -0.00  -0.04  -0.02    -0.00  -0.00   0.00
    21   1     0.03  -0.31  -0.20    -0.04  -0.02   0.03     0.00   0.00  -0.00
    22   1     0.38   0.01   0.18     0.15   0.18  -0.00     0.00   0.00   0.00
    23   1    -0.03   0.11   0.34    -0.05   0.11   0.21    -0.00   0.00  -0.00
                     49                     50                     51
                      A                      A                      A
 Frequencies --   2924.6299              2942.6453              2948.1449
 Red. masses --      1.0723                 1.0588                 1.0607
 Frc consts  --      5.4038                 5.4019                 5.4317
 IR Inten    --    119.3770                66.2933               247.6356
  Atom  AN      X      Y      Z        X      Y      Z        X      Y      Z
     1   6     0.03  -0.01  -0.07    -0.00   0.00   0.00     0.00  -0.00  -0.01
     2   6     0.00  -0.00   0.00     0.00   0.00  -0.00     0.00   0.00   0.00
     3   1     0.00  -0.14  -0.03    -0.00   0.00   0.00     0.00   0.01   0.00
     4   1    -0.37   0.20   0.88     0.02  -0.01  -0.04    -0.03   0.02   0.11
     5   6    -0.00  -0.00  -0.00     0.00  -0.00   0.00    -0.00  -0.00  -0.00
     6   6    -0.00   0.00   0.00    -0.00  -0.00  -0.00     0.00  -0.00   0.00
     7   1    -0.01   0.02  -0.02     0.00  -0.00   0.00    -0.00   0.01  -0.01
     8   1    -0.00  -0.03  -0.01     0.00  -0.00  -0.00    -0.00  -0.01  -0.00
     9   1    -0.00   0.00   0.00     0.00  -0.00  -0.00    -0.00   0.00   0.00
    10   1     0.00   0.00   0.00     0.00   0.00   0.00     0.00   0.00   0.00
    11   1     0.00  -0.00   0.00     0.00  -0.00   0.00    -0.00   0.00  -0.00
    12   7    -0.00   0.00  -0.00    -0.00  -0.00  -0.00     0.00  -0.00  -0.00
    13   6     0.00   0.00  -0.00    -0.00  -0.00  -0.00     0.00   0.00  -0.00
    14   1    -0.00  -0.00  -0.00     0.00   0.00  -0.00    -0.00   0.00   0.00
    15   1    -0.00  -0.00   0.00     0.00   0.00  -0.00    -0.00  -0.00   0.00
    16   6    -0.00   0.00   0.01    -0.03   0.00   0.04     0.03  -0.00  -0.04
    17   1     0.05  -0.02  -0.09     0.34  -0.09  -0.56    -0.37   0.09   0.58
    18   1     0.01  -0.01   0.03     0.06  -0.05   0.11    -0.05   0.04  -0.09
    19   1    -0.00   0.03   0.01    -0.02   0.12   0.03     0.01  -0.11  -0.03
    20   6    -0.00   0.00   0.00     0.02  -0.02  -0.04     0.02  -0.02  -0.04
    21   1     0.01  -0.00   0.01    -0.06   0.05  -0.10    -0.05   0.04  -0.08
    22   1     0.02  -0.00  -0.04    -0.29   0.17   0.61    -0.28   0.18   0.59
    23   1    -0.02  -0.01   0.00     0.12   0.05  -0.02     0.09   0.04  -0.02
                     52                     53                     54
                      A                      A                      A
 Frequencies --   3044.2536              3069.6824              3076.0352
 Red. masses --      1.0663                 1.0635                 1.0873
 Frc consts  --      5.8224                 5.9041                 6.0614
 IR Inten    --     36.2650                37.3671                54.7666
  Atom  AN      X      Y      Z        X      Y      Z        X      Y      Z
     1   6    -0.00  -0.00   0.00     0.00   0.02   0.00    -0.00  -0.08  -0.02
     2   6     0.00   0.01   0.00    -0.03  -0.02  -0.05    -0.01   0.01  -0.02
     3   1     0.00   0.00   0.00    -0.02  -0.29  -0.04     0.06   0.89   0.13
     4   1     0.01  -0.00  -0.01    -0.00   0.00   0.00    -0.05   0.01   0.11
     5   6    -0.00   0.00   0.00     0.00  -0.00  -0.00     0.00  -0.00  -0.00
     6   6    -0.02  -0.05  -0.04    -0.00  -0.01   0.00     0.00  -0.01   0.01
     7   1    -0.01   0.01  -0.01     0.31  -0.36   0.47     0.17  -0.19   0.26
     8   1    -0.01  -0.08  -0.02     0.06   0.64   0.15     0.00   0.03   0.00
     9   1     0.01  -0.01  -0.04    -0.00   0.00   0.01    -0.00   0.00   0.00
    10   1     0.09   0.88   0.20     0.01   0.08   0.02     0.01   0.06   0.02
    11   1     0.20  -0.22   0.28    -0.01   0.01  -0.01    -0.07   0.06  -0.09
    12   7    -0.00   0.00   0.00     0.00   0.00   0.00     0.00  -0.00  -0.00
    13   6    -0.00  -0.00  -0.00    -0.00   0.00   0.00    -0.00   0.00   0.00
    14   1     0.01   0.00  -0.00    -0.00   0.00   0.00    -0.00  -0.00   0.00
    15   1    -0.00   0.00   0.01     0.01  -0.00  -0.01     0.00  -0.00  -0.00
    16   6     0.00  -0.00   0.00     0.00  -0.00  -0.00    -0.00   0.00   0.00
    17   1     0.00  -0.00  -0.00    -0.01   0.00   0.01     0.01  -0.00  -0.02
    18   1    -0.00   0.00  -0.00     0.01  -0.01   0.01    -0.00   0.00  -0.00
    19   1     0.00  -0.00  -0.00    -0.00   0.01   0.00     0.00  -0.02  -0.00
    20   6     0.00   0.00   0.00     0.00   0.00  -0.00    -0.00  -0.00   0.00
    21   1    -0.00   0.00  -0.00     0.02  -0.01   0.03    -0.02   0.01  -0.02
    22   1     0.00  -0.00  -0.00    -0.01   0.01   0.02     0.01  -0.00  -0.02
    23   1    -0.00  -0.00  -0.00    -0.06  -0.03   0.00     0.01   0.01  -0.00
                     55                     56                     57
                      A                      A                      A
 Frequencies --   3087.3766              3094.8122              3105.4140
 Red. masses --      1.0940                 1.0733                 1.0736
 Frc consts  --      6.1440                 6.0568                 6.1002
 IR Inten    --     13.1372                58.2281                37.3985
  Atom  AN      X      Y      Z        X      Y      Z        X      Y      Z
     1   6    -0.00  -0.02  -0.00    -0.00  -0.00   0.00     0.00   0.01  -0.00
     2   6     0.00  -0.02   0.00    -0.00   0.00  -0.00    -0.00   0.01  -0.01
     3   1     0.01   0.18   0.03     0.00   0.02   0.00    -0.00  -0.07  -0.01
     4   1    -0.01   0.00   0.02     0.01  -0.00  -0.01    -0.00   0.00   0.01
     5   6    -0.00   0.00   0.00    -0.00   0.00   0.00    -0.00  -0.00  -0.00
     6   6    -0.03   0.06  -0.04     0.00  -0.00   0.00    -0.00   0.01  -0.00
     7   1    -0.05   0.04  -0.06     0.00  -0.00   0.01     0.06  -0.06   0.08
     8   1     0.03   0.23   0.06    -0.00  -0.02  -0.01    -0.00  -0.03  -0.01
     9   1     0.01  -0.01  -0.02     0.00  -0.00  -0.00     0.00  -0.00  -0.00
    10   1    -0.05  -0.35  -0.09     0.00   0.00   0.00    -0.00  -0.04  -0.01
    11   1     0.44  -0.42   0.62    -0.00   0.00  -0.00     0.05  -0.04   0.06
    12   7    -0.00  -0.00   0.00     0.00  -0.00  -0.00     0.00   0.00   0.00
    13   6    -0.00   0.00  -0.00    -0.00  -0.00  -0.00     0.00   0.00   0.00
    14   1     0.00   0.00  -0.00     0.00   0.00  -0.00     0.00   0.00   0.00
    15   1    -0.00   0.00   0.00    -0.00   0.00   0.00     0.00  -0.00  -0.00
    16   6    -0.00   0.00  -0.00    -0.02  -0.03  -0.07     0.00   0.00   0.00
    17   1    -0.00  -0.00   0.00    -0.11   0.03   0.17    -0.00   0.00   0.01
    18   1     0.01  -0.00   0.01     0.36  -0.30   0.53    -0.02   0.01  -0.03
    19   1     0.00   0.00   0.00    -0.06   0.66   0.10     0.00  -0.03  -0.01
    20   6     0.00   0.00  -0.00    -0.00  -0.00   0.00    -0.02  -0.04   0.06
    21   1     0.02  -0.01   0.02    -0.01   0.01  -0.02    -0.40   0.26  -0.51
    22   1    -0.01   0.00   0.01     0.01  -0.01  -0.03     0.08  -0.05  -0.17
    23   1    -0.05  -0.02   0.00     0.03   0.01   0.00     0.60   0.27  -0.03
                     58                     59                     60
                      A                      A                      A
 Frequencies --   3116.1830              3144.9010              3152.6686
 Red. masses --      1.1024                 1.1042                 1.1034
 Frc consts  --      6.3070                 6.4344                 6.4615
 IR Inten    --     97.6585                49.3795                46.5072
  Atom  AN      X      Y      Z        X      Y      Z        X      Y      Z
     1   6    -0.00  -0.02  -0.00    -0.00  -0.00  -0.00     0.00  -0.00  -0.00
     2   6     0.02  -0.08   0.02    -0.00  -0.00   0.00     0.00  -0.01   0.00
     3   1     0.01   0.17   0.02    -0.00   0.02   0.00     0.00   0.02   0.00
     4   1    -0.01   0.00   0.02    -0.00  -0.00   0.00    -0.00   0.00   0.00
     5   6     0.00  -0.00  -0.00     0.00  -0.00  -0.00    -0.00   0.00   0.00
     6   6     0.01  -0.02   0.01     0.00  -0.00   0.00    -0.00  -0.00  -0.00
     7   1    -0.29   0.32  -0.44    -0.00   0.00  -0.00    -0.01   0.01  -0.02
     8   1     0.08   0.67   0.17     0.00   0.02   0.00     0.01   0.06   0.02
     9   1    -0.00   0.00   0.00    -0.00   0.00   0.00     0.00  -0.00  -0.01
    10   1     0.02   0.15   0.04     0.00   0.00   0.00     0.00   0.01   0.00
    11   1    -0.11   0.11  -0.16    -0.00   0.00  -0.00     0.00  -0.00   0.00
    12   7    -0.00  -0.00  -0.00     0.00  -0.00   0.00    -0.00   0.00  -0.00
    13   6    -0.00   0.00   0.00     0.00   0.00   0.00     0.00   0.00   0.00
    14   1    -0.00  -0.00   0.00     0.00   0.00  -0.00    -0.00  -0.00   0.00
    15   1     0.00  -0.00  -0.00     0.00  -0.00  -0.00     0.00  -0.00  -0.00
    16   6    -0.00   0.00  -0.00     0.03  -0.08   0.03    -0.00   0.00  -0.00
    17   1    -0.00   0.00   0.00     0.00  -0.02   0.01     0.00   0.00  -0.00
    18   1     0.01  -0.01   0.02    -0.34   0.27  -0.52     0.02  -0.01   0.03
    19   1     0.00  -0.00  -0.00    -0.06   0.71   0.13     0.00  -0.04  -0.01
    20   6     0.00  -0.01   0.01    -0.00   0.00  -0.00    -0.09  -0.00  -0.04
    21   1    -0.08   0.05  -0.11     0.02  -0.01   0.03     0.37  -0.25   0.50
    22   1     0.01  -0.01  -0.03    -0.00   0.00   0.00    -0.02  -0.00  -0.01
    23   1     0.04   0.02  -0.00     0.03   0.02  -0.00     0.66   0.30  -0.05
                     61                     62                     63
                      A                      A                      A
 Frequencies --   3164.3107              3187.0590              3270.1424
 Red. masses --      1.0803                 1.0714                 1.1161
 Frc consts  --      6.3729                 6.4119                 7.0323
 IR Inten    --     42.5794                 9.9905                27.2179
  Atom  AN      X      Y      Z        X      Y      Z        X      Y      Z
     1   6    -0.00  -0.00   0.00     0.00   0.00   0.00     0.00   0.00  -0.00
     2   6     0.00   0.00   0.00    -0.00  -0.00  -0.00     0.00   0.00   0.00
     3   1     0.00   0.00   0.00     0.00  -0.00  -0.00    -0.00  -0.00  -0.00
     4   1     0.00  -0.00  -0.00    -0.00   0.00   0.00    -0.00   0.00   0.00
     5   6     0.03  -0.01  -0.07    -0.01   0.01   0.03    -0.00   0.00   0.01
     6   6    -0.00  -0.00  -0.00     0.00   0.00   0.00     0.00   0.00   0.00
     7   1    -0.00   0.00  -0.00     0.01  -0.00   0.01    -0.00   0.00  -0.00
     8   1    -0.00  -0.00  -0.00     0.00   0.01   0.00    -0.00  -0.01  -0.00
     9   1    -0.39   0.16   0.82     0.14  -0.06  -0.31     0.03  -0.01  -0.07
    10   1     0.00   0.02   0.01    -0.00  -0.02  -0.00    -0.00  -0.00  -0.00
    11   1     0.02  -0.02   0.02    -0.01   0.01  -0.02    -0.00   0.00  -0.00
    12   7     0.00   0.00   0.00    -0.00   0.00   0.00    -0.00  -0.00  -0.00
    13   6    -0.02  -0.01  -0.01    -0.04  -0.03  -0.05    -0.08  -0.00   0.06
    14   1     0.30   0.06  -0.05     0.60   0.13  -0.11     0.69   0.15  -0.11
    15   1    -0.08   0.04   0.19    -0.26   0.13   0.63     0.24  -0.13  -0.63
    16   6    -0.00   0.00  -0.00     0.00  -0.00   0.00     0.00   0.00   0.00
    17   1     0.00   0.00  -0.00    -0.00   0.00   0.00    -0.00   0.00   0.00
    18   1     0.00  -0.00   0.00    -0.00   0.00  -0.00    -0.00   0.00  -0.00
    19   1     0.00  -0.00  -0.00     0.00  -0.00  -0.00     0.00  -0.00  -0.00
    20   6    -0.00   0.00  -0.00     0.00  -0.00   0.00     0.00  -0.00   0.00
    21   1     0.00  -0.00   0.01    -0.00   0.00  -0.00    -0.00   0.00  -0.00
    22   1     0.00  -0.00  -0.00    -0.00   0.00   0.00    -0.00   0.00   0.00
    23   1     0.01   0.00  -0.00    -0.00  -0.00   0.00    -0.00  -0.00   0.00

 -------------------
 - Thermochemistry -
 -------------------
 Temperature   298.150 Kelvin.  Pressure   1.00000 Atm.
 Atom     1 has atomic number  6 and mass  12.00000
 Atom     2 has atomic number  6 and mass  12.00000
 Atom     3 has atomic number  1 and mass   1.00783
 Atom     4 has atomic number  1 and mass   1.00783
 Atom     5 has atomic number  6 and mass  12.00000
 Atom     6 has atomic number  6 and mass  12.00000
 Atom     7 has atomic number  1 and mass   1.00783
 Atom     8 has atomic number  1 and mass   1.00783
 Atom     9 has atomic number  1 and mass   1.00783
 Atom    10 has atomic number  1 and mass   1.00783
 Atom    11 has atomic number  1 and mass   1.00783
 Atom    12 has atomic number  7 and mass  14.00307
 Atom    13 has atomic number  6 and mass  12.00000
 Atom    14 has atomic number  1 and mass   1.00783
 Atom    15 has atomic number  1 and mass   1.00783
 Atom    16 has atomic number  6 and mass  12.00000
 Atom    17 has atomic number  1 and mass   1.00783
 Atom    18 has atomic number  1 and mass   1.00783
 Atom    19 has atomic number  1 and mass   1.00783
 Atom    20 has atomic number  6 and mass  12.00000
 Atom    21 has atomic number  1 and mass   1.00783
 Atom    22 has atomic number  1 and mass   1.00783
 Atom    23 has atomic number  1 and mass   1.00783
 Molecular mass:   113.12045 amu.
 Principal axes and moments of inertia in atomic units:
                           1         2         3
     Eigenvalues --   376.557202094.813952148.09605
           X            1.00000   0.00128   0.00154
           Y           -0.00135   0.99886   0.04779
           Z           -0.00148  -0.04779   0.99886
 This molecule is an asymmetric top.
 Rotational symmetry number  1.
 Rotational temperatures (Kelvin)      0.23002     0.04135     0.04032
 Rotational constants (GHZ):           4.79274     0.86153     0.84016
 Zero-point vibrational energy     559952.3 (Joules/Mol)
                                  133.83181 (Kcal/Mol)
 Warning -- explicit consideration of  14 degrees of freedom as
           vibrations may cause significant error
 Vibrational temperatures:     75.71    80.01   150.23   245.25   319.77
          (Kelvin)            337.98   382.34   415.79   485.96   569.93
                              640.59   746.75   826.08   874.58  1105.93
                             1225.66  1270.03  1372.27  1395.29  1438.35
                             1505.83  1525.52  1554.46  1575.53  1597.52
                             1628.98  1639.91  1704.15  1722.13  1838.50
                             1881.24  1903.34  1925.51  1942.86  1953.50
                             2052.36  2067.66  2093.71  2121.72  2135.09
                             2137.68  2141.11  2163.46  2169.75  2182.14
                             2191.30  2195.08  2528.93  4207.88  4233.80
                             4241.72  4380.00  4416.58  4425.72  4442.04
                             4452.74  4467.99  4483.49  4524.81  4535.98
                             4552.73  4585.46  4705.00
 
 Zero-point correction=                           0.213275 (Hartree/Particle)
 Thermal correction to Energy=                    0.223197
 Thermal correction to Enthalpy=                  0.224142
 Thermal correction to Gibbs Free Energy=         0.177925
 Sum of electronic and zero-point Energies=           -330.200017
 Sum of electronic and thermal Energies=              -330.190094
 Sum of electronic and thermal Enthalpies=            -330.189150
 Sum of electronic and thermal Free Energies=         -330.235366
 
                     E (Thermal)             CV                S
                      KCal/Mol        Cal/Mol-Kelvin    Cal/Mol-Kelvin
 Total                  140.058             35.761             97.272
 Electronic               0.000              0.000              0.000
 Translational            0.889              2.981             40.086
 Rotational               0.889              2.981             28.918
 Vibrational            138.281             29.799             28.268
 Vibration     1          0.596              1.977              4.716
 Vibration     2          0.596              1.975              4.607
 Vibration     3          0.605              1.946              3.370
 Vibration     4          0.626              1.879              2.430
 Vibration     5          0.648              1.807              1.941
 Vibration     6          0.655              1.787              1.841
 Vibration     7          0.672              1.736              1.624
 Vibration     8          0.686              1.694              1.480
 Vibration     9          0.718              1.600              1.223
 Vibration    10          0.763              1.478              0.977
 Vibration    11          0.805              1.371              0.810
 Vibration    12          0.874              1.208              0.612
 Vibration    13          0.930              1.087              0.496
 Vibration    14          0.967              1.015              0.436
                       Q            Log10(Q)             Ln(Q)
 Total Bot       0.144713D-81        -81.839493       -188.442397
 Total V=0       0.181880D+17         16.259785         37.439538
 Vib (Bot)       0.656718D-95        -95.182621       -219.166085
 Vib (Bot)    1  0.392773D+01          0.594141          1.368061
 Vib (Bot)    2  0.371531D+01          0.569995          1.312461
 Vib (Bot)    3  0.196373D+01          0.293082          0.674846
 Vib (Bot)    4  0.118207D+01          0.072644          0.167268
 Vib (Bot)    5  0.889159D+00         -0.051021         -0.117479
 Vib (Bot)    6  0.836638D+00         -0.077462         -0.178364
 Vib (Bot)    7  0.728827D+00         -0.137376         -0.316320
 Vib (Bot)    8  0.662097D+00         -0.179078         -0.412343
 Vib (Bot)    9  0.550537D+00         -0.259214         -0.596862
 Vib (Bot)   10  0.451229D+00         -0.345603         -0.795781
 Vib (Bot)   11  0.386648D+00         -0.412684         -0.950240
 Vib (Bot)   12  0.311279D+00         -0.506850         -1.167066
 Vib (Bot)   13  0.266955D+00         -0.573562         -1.320676
 Vib (Bot)   14  0.243656D+00         -0.613223         -1.411999
 Vib (V=0)       0.825384D+03          2.916656          6.715849
 Vib (V=0)    1  0.445943D+01          0.649279          1.495020
 Vib (V=0)    2  0.424880D+01          0.628266          1.446636
 Vib (V=0)    3  0.252639D+01          0.402500          0.926790
 Vib (V=0)    4  0.178347D+01          0.251265          0.578560
 Vib (V=0)    5  0.152010D+01          0.181872          0.418776
 Vib (V=0)    6  0.147466D+01          0.168692          0.388428
 Vib (V=0)    7  0.138385D+01          0.141089          0.324868
 Vib (V=0)    8  0.132968D+01          0.123748          0.284940
 Vib (V=0)    9  0.124370D+01          0.094716          0.218091
 Vib (V=0)   10  0.117350D+01          0.069485          0.159994
 Vib (V=0)   11  0.113206D+01          0.053868          0.124037
 Vib (V=0)   12  0.108898D+01          0.037019          0.085239
 Vib (V=0)   13  0.106680D+01          0.028084          0.064666
 Vib (V=0)   14  0.105621D+01          0.023750          0.054686
 Electronic      0.100000D+01          0.000000          0.000000
 Translational   0.472897D+08          7.674767         17.671804
 Rotational      0.465974D+06          5.668361         13.051885
 ***** Axes restored to original set *****
 -------------------------------------------------------------------
 Center     Atomic                   Forces (Hartrees/Bohr)
 Number     Number              X              Y              Z
 -------------------------------------------------------------------
      1        6           0.000287108   -0.000748999    0.000805865
      2        6           0.000046599    0.000286072    0.000309161
      3        1           0.000027403    0.000052387    0.000128787
      4        1           0.000113361    0.000077634   -0.000432703
      5        6          -0.000599559   -0.000416667   -0.001369747
      6        6          -0.000317470   -0.000390567    0.000510040
      7        1          -0.000192524   -0.000014348   -0.000060591
      8        1          -0.000070449   -0.000030572    0.000027886
      9        1           0.000016898   -0.000060043   -0.000147283
     10        1           0.000213574   -0.000052953   -0.000058608
     11        1           0.000461739    0.000329116   -0.000146093
     12        7           0.000753454   -0.000121217   -0.001038917
     13        6           0.000509120    0.000422617    0.001013901
     14        1           0.000314136    0.000015595   -0.000113686
     15        1          -0.000130730    0.000047127    0.000202097
     16        6          -0.001257481   -0.000538454    0.000119953
     17        1           0.000268932    0.000003163   -0.000288623
     18        1          -0.000191691    0.000163998    0.000126874
     19        1          -0.000096556   -0.000121174    0.000231028
     20        6          -0.000181744    0.001163332    0.000185800
     21        1          -0.000168983    0.000084221    0.000112731
     22        1           0.000164138   -0.000236435   -0.000301457
     23        1           0.000030725    0.000086168    0.000183585
 -------------------------------------------------------------------
 Cartesian Forces:  Max     0.001369747 RMS     0.000421733

 GradGradGradGradGradGradGradGradGradGradGradGradGradGradGradGradGradGrad
 Berny optimization.
 Search for a local minimum.
 Step number   1 out of a maximum of    2
 All quantities printed in internal units (Hartrees-Bohrs-Radians)
 Second derivative matrix not updated -- analytic derivatives used.
 ITU=  0
     Eigenvalues ---    0.00029   0.00035   0.00107   0.00177   0.00237
     Eigenvalues ---    0.00324   0.00549   0.00756   0.01133   0.01348
     Eigenvalues ---    0.01582   0.01797   0.02662   0.03180   0.03719
     Eigenvalues ---    0.04886   0.05188   0.05346   0.05676   0.06276
     Eigenvalues ---    0.06687   0.06882   0.07190   0.07205   0.07448
     Eigenvalues ---    0.07618   0.09291   0.10208   0.10985   0.11383
     Eigenvalues ---    0.11549   0.11801   0.12155   0.13441   0.14073
     Eigenvalues ---    0.15986   0.18357   0.19511   0.20286   0.21826
     Eigenvalues ---    0.22419   0.28130   0.30427   0.37223   0.40823
     Eigenvalues ---    0.44944   0.55514   0.63525   0.66239   0.72740
     Eigenvalues ---    0.75475   0.75783   0.76325   0.79929   0.80061
     Eigenvalues ---    0.81042   0.82395   0.85809   0.86990   0.92076
     Eigenvalues ---    0.93325   0.97901   1.53267
 Angle between quadratic step and forces=  84.30 degrees.
 Linear search not attempted -- first point.
 B after Tr=     0.000183   -0.000760   -0.002194
         Rot=    1.000000    0.000093    0.000361   -0.000142 Ang=   0.05 deg.
 Variable       Old X    -DE/DX   Delta X   Delta X   Delta X     New X
                                 (Linear)    (Quad)   (Total)
    X1       -1.64617   0.00029   0.00000   0.00254   0.00200  -1.64417
    Y1       -1.14594  -0.00075   0.00000  -0.01102  -0.01198  -1.15792
    Z1        1.47961   0.00081   0.00000  -0.03410  -0.03727   1.44235
    X2        1.14381   0.00005   0.00000  -0.00372  -0.00445   1.13936
    Y2       -0.40214   0.00029   0.00000   0.01124   0.01107  -0.39107
    Z2        1.43677   0.00031   0.00000  -0.02402  -0.02532   1.41145
    X3       -1.78410   0.00003   0.00000   0.01745   0.01770  -1.76641
    Y3       -3.19610   0.00005   0.00000  -0.01195  -0.01299  -3.20909
    Z3        1.20455   0.00013   0.00000  -0.03320  -0.03607   1.16847
    X4       -2.44135   0.00011   0.00000  -0.00105  -0.00307  -2.44442
    Y4       -0.74254   0.00008   0.00000  -0.01460  -0.01543  -0.75797
    Z4        3.37592  -0.00043   0.00000  -0.03610  -0.03992   3.33599
    X5        5.14144  -0.00060   0.00000   0.02545   0.02661   5.16805
    Y5       -0.23253  -0.00042   0.00000   0.01048   0.01095  -0.22158
    Z5       -1.29300  -0.00137   0.00000   0.01477   0.01635  -1.27665
    X6        2.38844  -0.00032   0.00000   0.01656   0.01781   2.40625
    Y6       -0.90555  -0.00039   0.00000   0.03313   0.03284  -0.87271
    Z6       -1.11408   0.00051   0.00000  -0.01861  -0.01890  -1.13298
    X7        2.10989  -0.00019   0.00000  -0.00650  -0.00800   2.10190
    Y7       -1.47715  -0.00001   0.00000   0.00661   0.00698  -1.47018
    Z7        2.92145  -0.00006   0.00000  -0.02596  -0.02636   2.89509
    X8        1.36929  -0.00007   0.00000  -0.01923  -0.02090   1.34839
    Y8        1.59429  -0.00003   0.00000   0.00901   0.00899   1.60329
    Z8        1.94285   0.00003   0.00000  -0.00919  -0.01070   1.93215
    X9        6.00156   0.00002   0.00000   0.03983   0.04242   6.04398
    Y9       -0.57958  -0.00006   0.00000   0.02130   0.02167  -0.55791
    Z9       -3.13186  -0.00015   0.00000   0.01915   0.02143  -3.11043
   X10        2.16518   0.00021   0.00000   0.00533   0.00751   2.17269
   Y10       -2.91479  -0.00005   0.00000   0.04212   0.04167  -2.87312
   Z10       -1.59428  -0.00006   0.00000  -0.05031  -0.05040  -1.64468
   X11        1.34090   0.00046   0.00000   0.04953   0.05155   1.39244
   Y11        0.10541   0.00033   0.00000   0.06754   0.06669   0.17210
   Z11       -2.59000  -0.00015   0.00000  -0.01896  -0.02018  -2.61019
   X12       -3.14379   0.00075   0.00000  -0.01654  -0.01598  -3.15976
   Y12        0.04348  -0.00012   0.00000  -0.01950  -0.02126   0.02223
   Z12       -0.50207  -0.00104   0.00000  -0.03108  -0.03556  -0.53763
   X13        6.57804   0.00051   0.00000   0.01583   0.01540   6.59344
   Y13        0.72375   0.00042   0.00000  -0.02128  -0.02007   0.70368
   Z13        0.53533   0.00101   0.00000   0.04185   0.04429   0.57962
   X14        8.55844   0.00031   0.00000   0.02381   0.02347   8.58192
   Y14        1.14899   0.00002   0.00000  -0.03631  -0.03459   1.11439
   Z14        0.21497  -0.00011   0.00000   0.06576   0.06957   0.28453
   X15        5.84574  -0.00013   0.00000  -0.00179  -0.00369   5.84206
   Y15        1.11474   0.00005   0.00000  -0.03359  -0.03225   1.08249
   Z15        2.41245   0.00020   0.00000   0.03813   0.03996   2.45241
   X16       -5.63945  -0.00126   0.00000  -0.03637  -0.03545  -5.67491
   Y16       -1.08154  -0.00054   0.00000  -0.00025  -0.00273  -1.08426
   Z16       -0.64763   0.00012   0.00000   0.05454   0.04844  -0.59919
   X17       -6.75703   0.00027   0.00000   0.02577   0.02531  -6.73172
   Y17       -0.81588   0.00000   0.00000   0.03210   0.02965  -0.78623
   Z17        1.10095  -0.00029   0.00000   0.08770   0.08078   1.18173
   X18       -6.69561  -0.00019   0.00000  -0.07909  -0.07729  -6.77290
   Y18       -0.24379   0.00016   0.00000  -0.00518  -0.00825  -0.25205
   Z18       -2.21510   0.00013   0.00000   0.08085   0.07380  -2.14129
   X19       -5.47392  -0.00010   0.00000  -0.06736  -0.06562  -5.53954
   Y19       -3.11214  -0.00012   0.00000  -0.00658  -0.00908  -3.12121
   Z19       -0.99932   0.00023   0.00000   0.07637   0.07075  -0.92857
   X20       -3.32020  -0.00018   0.00000   0.00015  -0.00028  -3.32048
   Y20        2.76217   0.00116   0.00000  -0.01283  -0.01457   2.74760
   Z20       -0.18851   0.00019   0.00000  -0.03629  -0.04139  -0.22990
   X21       -4.47826  -0.00017   0.00000  -0.04673  -0.04631  -4.52458
   Y21        3.55697   0.00008   0.00000  -0.01593  -0.01829   3.53868
   Z21       -1.70478   0.00011   0.00000  -0.00197  -0.00809  -1.71287
   X22       -4.17777   0.00016   0.00000   0.05554   0.05361  -4.12416
   Y22        3.31416  -0.00024   0.00000  -0.00959  -0.01121   3.30295
   Z22        1.63864  -0.00030   0.00000  -0.01284  -0.01863   1.62001
   X23       -1.45184   0.00003   0.00000  -0.00181  -0.00236  -1.45420
   Y23        3.63374   0.00009   0.00000  -0.01658  -0.01783   3.61591
   Z23       -0.31290   0.00018   0.00000  -0.09267  -0.09659  -0.40949
         Item               Value     Threshold  Converged?
 Maximum Force            0.001370     0.000450     NO 
 RMS     Force            0.000422     0.000300     NO 
 Maximum Displacement     0.096587     0.001800     NO 
 RMS     Displacement     0.035839     0.001200     NO 
 Predicted change in Energy=-5.188477D-05
 GradGradGradGradGradGradGradGradGradGradGradGradGradGradGradGradGradGrad

 1\1\GINC-CDR1295\Freq\RwB97XD\6-31G(d,p)\C7H15N1\CLR426\20-Jul-2023\0\
 \# freq wb97xd/6-31g(d,p) scrf=(solvent=water)\\Title Card Required\\0
 ,1\C,-0.871117,-0.606404,0.782978\C,0.605276,-0.212802,0.760304\H,-0.9
 44107,-1.691305,0.637419\H,-1.291907,-0.392933,1.786458\C,2.720732,-0.
 123052,-0.684225\C,1.263907,-0.479197,-0.589546\H,1.116507,-0.781676,1
 .545967\H,0.724596,0.843663,1.028114\H,3.175889,-0.306703,-1.657307\H,
 1.145763,-1.542443,-0.843656\H,0.709572,0.055781,-1.370571\N,-1.663621
 ,0.023011,-0.265682\C,3.480951,0.38299,0.283283\H,4.528933,0.608017,0.
 113755\H,3.093435,0.589896,1.276613\C,-2.98427,-0.572324,-0.342713\H,-
 3.575668,-0.431747,0.582597\H,-3.543166,-0.129009,-1.172179\H,-2.89667
 4,-1.646871,-0.528818\C,-1.756973,1.461675,-0.099754\H,-2.369795,1.882
 267,-0.902133\H,-2.210783,1.753778,0.86713\H,-0.768281,1.922894,-0.165
 579\\Version=EM64L-G09RevE.01\State=1-A\HF=-330.4132911\RMSD=3.990e-09
 \RMSF=4.217e-04\ZeroPoint=0.2132746\Thermal=0.2231973\Dipole=-0.361994
 3,-0.0214204,0.1715178\DipoleDeriv=0.5281573,-0.1655116,0.0597558,-0.1
 751787,0.3385958,-0.0876862,0.0871866,-0.0483448,0.6877375,-0.0364536,
 -0.0311858,0.0065686,-0.029928,0.177438,-0.0057126,-0.0376413,-0.02086
 18,0.0773029,0.0193354,-0.0217378,-0.008208,-0.0102887,-0.2301489,-0.0
 097688,-0.0437126,-0.0608038,0.0285814,-0.1490064,0.0304956,0.1754262,
 0.059361,0.0120865,-0.0874328,0.0313891,0.0292639,-0.2970452,0.36659,0
 .1658867,0.0581393,0.1657316,-0.1162944,0.1207141,0.0145858,0.1097811,
 0.1588369,-0.0438843,-0.0532029,0.0184008,-0.1055483,0.212084,-0.02856
 36,-0.0719559,-0.0477831,0.0420376,-0.0398658,0.0658537,-0.0996075,0.0
 776612,0.0062784,0.09428,-0.0604341,0.0823741,-0.0955573,0.0372722,-0.
 0364077,0.0049118,-0.0417362,-0.1830342,-0.0780824,0.0433983,-0.049418
 7,0.0201726,-0.0585681,-0.0109421,0.1130022,-0.0161036,0.1137873,-0.05
 30597,0.1021196,-0.0578192,-0.1304907,-0.0194893,-0.0604489,-0.0204549
 ,-0.0501234,-0.183545,-0.1085034,0.0609942,-0.0474774,0.0526159,0.0104
 885,0.0117396,-0.1115656,0.066158,0.0296299,0.0905964,-0.0425479,0.086
 0593,-0.0514188,-0.9300773,0.0191847,0.0504215,0.0126957,-0.7453735,-0
 .0025015,0.0246875,-0.0124984,-0.8300493,-0.1351047,0.0268321,-0.14071
 19,0.0090721,-0.3586534,0.0616567,-0.1758815,0.051467,-0.0656552,-0.13
 78498,-0.0742796,0.0154804,-0.0666878,0.1398566,-0.0262186,0.0498168,-
 0.0175851,0.0656516,0.0594277,0.000778,0.0980705,-0.0111142,0.1453172,
 -0.0519387,0.0592582,-0.0627206,-0.0823328,0.6596899,0.1385115,-0.0908
 065,0.2037861,0.2692423,0.0678774,-0.0852014,0.0657744,0.4431187,-0.16
 37031,-0.0547827,0.0549027,0.0114756,0.0184776,-0.0827078,0.2436325,-0
 .0108397,-0.2047547,-0.0635293,0.0123827,-0.092784,0.07659,0.0370917,0
 .1082254,-0.1207729,0.0779321,-0.0957996,0.0338795,0.0428145,0.0144453
 ,-0.0321217,-0.2041007,-0.0637291,0.0274363,-0.0354207,0.0716376,0.227
 6637,-0.0582444,-0.1467261,-0.1014749,0.5994395,0.1003716,-0.1707663,0
 .0952886,0.4394124,-0.0140357,0.1137498,-0.1172033,0.0498182,0.002145,
 0.045767,-0.113237,0.0832615,-0.0852409,-0.0190467,0.0849035,0.1217762
 ,0.0052134,-0.0811779,0.0110395,0.1411692,-0.1715231,-0.2228809,-0.131
 89,-0.1463889,0.0367667,-0.0972574,0.0008581,-0.0146228,0.0364769,-0.0
 381054,0.0741203\Polar=117.1929208,7.6585543,90.6604238,7.1876714,7.40
 99899,103.3406514\PG=C01 [X(C7H15N1)]\NImag=0\\0.50988786,0.00651722,0
 .60682745,-0.01840570,0.03107633,0.52643909,-0.18750281,-0.03392259,0.
 00476942,0.50087184,-0.03668356,-0.09485740,0.00058056,-0.00741277,0.5
 9940637,0.00900489,0.00307545,-0.08153059,0.03907093,-0.01615181,0.537
 84371,-0.04905096,-0.02072050,-0.00182537,-0.00438566,-0.03298602,-0.0
 0531598,0.06017263,-0.01584995,-0.29938821,-0.03673974,-0.00125919,-0.
 00803995,-0.00200074,0.01755069,0.32868329,-0.00115954,-0.04429045,-0.
 05874337,-0.00016355,0.00061002,-0.00031866,0.00836578,0.03687620,0.06
 300916,-0.08742447,0.02075599,0.07806549,-0.01290940,0.00824913,0.0296
 6931,0.00118674,-0.00073211,-0.00215713,0.09435405,0.02098029,-0.06559
 433,-0.04498528,-0.00596030,0.00153636,0.00888891,0.01282126,-0.006128
 22,-0.02812229,-0.02235569,0.06292138,0.08253925,-0.04615509,-0.222786
 65,0.00010275,-0.00132627,-0.00009407,0.00266509,-0.00165341,-0.003757
 42,-0.08307657,0.04448577,0.25999050,-0.00028217,0.00016883,0.00080419
 ,-0.01621559,-0.00216991,0.00627639,-0.00013712,-0.00001696,0.00006922
 ,0.00023504,-0.00016262,-0.00026788,0.62676910,0.00030054,-0.00040532,
 -0.00126114,0.00579472,0.00177205,0.00186249,0.00025660,0.00029659,-0.
 00000226,0.00050244,0.00035141,-0.00007084,0.15227161,0.26157810,0.000
 64503,-0.00184823,-0.00712651,0.03214911,0.00884500,0.00005455,-0.0002
 6772,0.00006611,0.00002925,0.00221849,0.00036911,-0.00013377,0.0864404
 7,0.20859769,0.74692045,-0.01867564,0.00636520,0.03304220,-0.09977294,
 0.00766588,0.03986454,0.00157420,0.00063492,0.00000104,-0.00616071,-0.
 00142659,0.00016973,-0.21766601,-0.03318926,0.01391818,0.51936672,-0.0
 0250088,0.00093136,0.00889621,0.00799398,-0.08682396,-0.02247047,-0.00
 083529,0.00056968,0.00113841,-0.00282208,0.00029325,0.00020284,-0.0327
 7352,-0.08447968,-0.00133303,-0.00536795,0.55769045,0.00770612,0.00092
 579,0.00057002,0.03955742,-0.02129530,-0.17994057,-0.00105156,-0.00010
 295,0.00018016,-0.00249814,-0.00060134,0.00133998,0.01533120,-0.000655
 15,-0.09177662,0.02456235,-0.00665548,0.53096432,-0.01323341,0.0187668
 5,-0.02381987,-0.10501555,0.06459873,-0.08616195,0.00109010,-0.0003042
 6,-0.00035325,0.00066539,0.00050966,0.00063429,0.00078073,-0.00008265,
 0.00041142,0.00681641,-0.00879871,0.01079133,0.11792682,-0.00577483,0.
 00386414,-0.00758726,0.06574394,-0.12345838,0.10005548,0.00034149,0.00
 065995,-0.00035538,0.00056827,0.00011811,0.00001435,0.00000802,0.00019
 741,0.00048660,-0.00362101,0.00350850,-0.00579968,-0.06904237,0.130158
 58,0.00138928,-0.00051900,-0.00035669,-0.08722461,0.09885925,-0.179250
 67,-0.00010252,-0.00014143,0.00003364,-0.00030191,-0.00025377,0.000306
 96,-0.00136005,-0.00028139,0.00071808,-0.01366493,0.01601136,-0.022070
 62,0.09363543,-0.10784638,0.19715252,-0.00277888,-0.03401991,-0.006859
 87,-0.05194697,-0.02526924,-0.00630186,-0.00617474,-0.00165287,-0.0003
 0179,0.00138217,0.00066915,0.00003149,0.00080617,0.00072246,0.00031165
 ,0.00062600,0.01418910,0.00274215,0.00120812,0.01517076,0.00405244,0.0
 5974543,-0.00039938,-0.00787151,-0.00106843,-0.02551429,-0.29383021,-0
 .05955569,-0.00176619,0.00083908,0.00023538,-0.00040888,0.00047455,0.0
 0032720,-0.00059952,0.00020204,0.00005392,-0.00010258,-0.00524185,-0.0
 0152667,-0.00195714,-0.01630414,-0.00418407,0.02839107,0.32011696,0.00
 017225,0.00146922,-0.00052972,-0.00688606,-0.05938367,-0.06390047,0.00
 070636,-0.00006302,0.00098525,-0.00024589,0.00047497,0.00010598,-0.001
 38142,-0.00011536,0.00068764,-0.00206929,-0.03045166,-0.00771960,0.002
 93166,0.02248676,0.00560128,0.00535919,0.06582918,0.06882822,0.0001605
 0,0.00059730,0.00202509,-0.00517898,-0.00282516,-0.00273457,0.00003222
 ,-0.00006046,-0.00004777,-0.00086819,-0.00013165,0.00008776,-0.1063060
 7,0.01663036,0.10590193,-0.01005846,0.00590344,0.02840583,0.00016236,-
 0.00017042,0.00014270,0.00015903,0.00024900,-0.00015501,0.11041850,-0.
 00013757,0.00040937,0.00029971,-0.00169144,0.00097309,-0.00083028,0.00
 003233,-0.00001689,-0.00001756,-0.00016613,-0.00005171,0.00002498,0.01
 533304,-0.05306946,-0.04434695,-0.00361239,0.00338902,0.00706947,0.000
 24970,-0.00014149,-0.00028290,-0.00021412,0.00008804,0.00029561,-0.013
 13753,0.04095121,-0.00021806,-0.00023119,-0.00018357,0.00013821,0.0000
 1560,0.00159349,0.00001121,0.00002887,0.00002053,0.00014449,0.00002144
 ,-0.00002350,0.10218471,-0.04549447,-0.27456070,-0.00138331,-0.0009493
 8,0.00026693,-0.00016795,-0.00003224,0.00009836,-0.00005318,0.00000843
 ,-0.00010703,-0.11121183,0.05332706,0.29191005,0.00074858,0.00148149,0
 .00017313,0.00009757,0.01384794,0.00323290,-0.00019313,-0.00049444,0.0
 0001994,0.00013349,-0.00015780,-0.00003781,-0.00596740,-0.03436196,-0.
 00932631,-0.04849592,-0.02719150,-0.00432625,0.00029443,-0.00062554,-0
 .00035940,-0.00103717,0.00038296,0.00289002,0.00081440,0.00111222,0.00
 025186,0.05587833,-0.00052091,0.00056183,0.00032303,-0.00035996,-0.005
 54892,-0.00121250,0.00066835,0.00009330,-0.00009254,0.00014294,0.00024
 526,-0.00000358,-0.00168555,-0.00595091,-0.00235077,-0.02455156,-0.287
 81739,-0.05485011,-0.00006972,0.00070743,-0.00021042,0.00026677,0.0009
 9904,-0.00136290,-0.00060781,0.00052154,0.00014920,0.02900085,0.312825
 80,-0.00122994,-0.00060437,0.00110525,-0.00207204,-0.03050456,-0.00828
 080,0.00054794,0.00069665,0.00010471,-0.00028133,0.00037435,0.00005015
 ,-0.00268558,0.00035613,-0.00063913,-0.00292767,-0.05370604,-0.0584277
 6,-0.00070156,0.00023419,0.00104353,0.00287485,-0.00132264,-0.00532418
 ,-0.00022312,0.00005447,0.00010718,0.00330499,0.06170270,0.06476245,0.
 00029766,-0.00071695,0.00048839,0.00754248,-0.00788308,0.01043035,-0.0
 0006927,0.00002018,-0.00004857,0.00018006,0.00020267,-0.00041156,-0.01
 875384,0.01459584,-0.02429497,-0.11158389,0.06867124,-0.09473033,-0.00
 127933,0.00034601,0.00298744,0.00033597,0.00011142,-0.00060575,0.00102
 493,-0.00050087,0.00073417,0.00174698,-0.00179870,0.00256349,0.1251959
 2,0.00030527,-0.00005397,0.00110425,-0.00398220,0.00329618,-0.00526534
 ,0.00003373,0.00003264,-0.00004989,-0.00015083,-0.00001984,-0.00008208
 ,-0.00722820,0.00496076,-0.00869132,0.06605586,-0.11069895,0.09259453,
 0.00035065,0.00088128,-0.00142037,-0.00056420,0.00055597,0.00019335,0.
 00063010,0.00023201,0.00006495,0.01641210,-0.01725920,0.02272410,-0.07
 174931,0.11897489,-0.00152915,0.00044086,-0.00063989,-0.01330563,0.015
 53841,-0.02231705,0.00004831,-0.00003378,0.00006547,0.00008361,-0.0001
 1746,0.00019087,-0.00073547,-0.00320254,0.00148294,-0.09080687,0.09321
 401,-0.17750904,0.00281640,-0.00153675,-0.00498679,-0.00043380,-0.0002
 2059,0.00099933,-0.00044906,-0.00036972,0.00031680,0.00364597,-0.00353
 247,0.00457458,0.10039834,-0.10067350,0.19523237,-0.11841663,0.0251765
 1,-0.08105533,-0.02197629,0.01795833,-0.02742721,-0.00111062,0.0008053
 3,-0.00096892,0.00420748,-0.00262522,-0.00273390,0.00077848,0.00068328
 ,-0.00123866,-0.00062047,-0.00110833,-0.00000832,-0.00658261,-0.002235
 92,-0.00005121,0.00128547,-0.00030423,-0.00000094,-0.00016147,-0.00001
 382,0.00015682,0.00015193,0.00034684,0.00029301,-0.00141585,0.00094829
 ,-0.00063313,0.50633408,0.01478013,-0.12097995,0.05722901,-0.00202521,
 0.00623847,-0.00919062,0.01961841,-0.01991295,0.03035365,-0.00127150,0
 .00205181,0.00463086,-0.00010745,0.00013777,0.00015556,0.00042136,0.00
 059787,0.00003627,-0.00318675,-0.00034799,-0.00020314,0.00026104,-0.00
 002018,-0.00047747,-0.00000683,-0.00002598,0.00001495,-0.00029195,0.00
 013326,0.00002057,0.00033262,-0.00010479,0.00007302,0.03005089,0.56038
 820,-0.04054428,0.03438466,-0.14755174,-0.00707723,0.00072379,-0.00153
 275,0.00026399,0.00104953,0.00028334,-0.02123242,0.01855402,-0.0394773
 5,0.00015191,-0.00035197,0.00071189,0.00187470,-0.00015395,-0.00024832
 ,0.00089820,-0.00017970,0.00078767,0.00022480,0.00008464,0.00005582,-0
 .00004188,0.00003542,-0.00003267,-0.00022404,0.00011163,-0.00012648,0.
 00059006,-0.00048569,0.00119787,0.11903713,-0.04544041,0.32315484,0.00
 077658,-0.00004429,-0.00066520,0.00018431,-0.00049286,-0.00249944,-0.0
 0008748,0.00003100,-0.00000926,-0.00018833,0.00007339,0.00010776,-0.26
 264599,-0.11788412,-0.19604069,-0.01754811,-0.01429952,-0.02403702,-0.
 00053430,0.00008054,0.00044765,-0.00061859,-0.00025699,0.00040798,0.00
 989983,0.00475655,0.01232060,-0.00349396,-0.00060215,0.00048375,-0.002
 95885,-0.00101108,0.00049661,-0.00081968,0.00000319,0.00022102,0.70109
 428,0.00027218,0.00016619,-0.00038773,0.00052155,-0.00064043,-0.000229
 42,0.00001684,-0.00000823,-0.00000009,-0.00003010,0.00000964,0.0000191
 2,-0.11571115,-0.12998352,-0.15074171,-0.00838433,0.00389721,-0.006928
 19,-0.00048145,0.00020290,0.00002977,0.00004720,0.00001829,0.00043994,
 -0.00508739,0.00406306,-0.00472368,0.00014519,0.00021459,0.00009940,-0
 .00039501,-0.00029560,0.00102125,-0.00033751,-0.00003435,0.00003353,0.
 17713544,0.22058564,0.00026588,-0.00011232,-0.00040914,0.00077313,0.00
 071844,0.00066067,-0.00003696,-0.00007009,-0.00003491,0.00002977,0.000
 04050,-0.00002112,-0.18941499,-0.14893188,-0.36578741,-0.00470196,-0.0
 0178478,0.00695751,-0.00020152,0.00064955,0.00033283,-0.00004123,-0.00
 051040,0.00063062,-0.01884141,-0.01306668,-0.01875972,0.00178878,0.001
 60510,0.00097700,0.00243204,0.00035812,0.00119376,-0.00002817,-0.00007
 716,-0.00008995,0.05999636,0.21198014,0.73351555,0.00019311,0.00000292
 ,0.00003528,0.00027042,-0.00007420,-0.00046685,-0.00003730,-0.00000951
 ,-0.00001359,-0.00011595,0.00001011,0.00003115,-0.01334411,-0.00250645
 ,0.00617378,0.00202466,-0.00336644,-0.00116299,0.00004539,0.00007298,0
 .00000441,0.00015202,-0.00004391,0.00001777,0.00051828,0.00208394,-0.0
 0095195,-0.00124838,-0.00033901,-0.00017204,-0.00000015,0.00000311,-0.
 00013829,-0.00015095,0.00000094,0.00002536,-0.32676920,-0.06270970,0.0
 4773505,0.34431203,0.00001991,0.00024912,-0.00003780,0.00025000,-0.000
 02121,-0.00026754,0.00005046,-0.00003118,-0.00001999,-0.00004255,-0.00
 003319,0.00001569,-0.01254573,0.00087552,0.00270978,-0.00295760,0.0111
 2174,-0.00520936,0.00016289,-0.00002571,0.00004207,-0.00017466,0.00008
 873,0.00005638,0.00213629,-0.00711478,0.00252196,0.00209766,0.00028263
 ,0.00007728,-0.00247551,-0.00099818,0.00005581,-0.00024886,-0.00000923
 ,0.00008190,-0.06114928,-0.04922241,0.00308638,0.06927759,0.04187326,-
 0.00015233,0.00005702,0.00031832,0.00054413,-0.00004484,-0.00038875,0.
 00007435,0.00004457,-0.00000141,-0.00006526,0.00000248,0.00000206,-0.0
 2599819,-0.00597662,0.00639837,0.00053284,-0.00461842,-0.00171494,-0.0
 0003914,-0.00027340,0.00023324,-0.00010852,0.00034655,0.00004801,-0.00
 077662,0.00256577,0.00038320,-0.00132886,-0.00037448,-0.00005146,0.000
 09585,0.00016001,-0.00007130,0.00008845,0.00004330,0.00005068,0.052604
 12,0.00443116,-0.06497683,-0.05007218,-0.00211658,0.06037052,-0.000210
 98,0.00003841,-0.00017919,-0.00234277,-0.00090177,-0.00074575,0.000086
 14,0.00004843,0.00002814,0.00010498,0.00000838,-0.00004192,0.01197148,
 -0.00359937,-0.01701409,-0.00029897,0.00186940,-0.00041646,-0.00121833
 ,-0.00058136,0.00023848,-0.00165896,0.00009963,0.00005954,-0.00061063,
 -0.00407933,-0.00196338,0.00043447,0.00023310,0.00024682,-0.00013021,-
 0.00007799,0.00015258,0.00006138,0.00000098,-0.00000525,-0.09628997,0.
 01503844,0.10025628,-0.00584323,0.00560121,0.02457471,0.09592449,-0.00
 008533,-0.00037027,0.00027598,-0.00048071,0.00008424,-0.00018025,-0.00
 003569,0.00003660,0.00002300,0.00001126,0.00002338,-0.00001894,0.00510
 829,0.00325517,-0.01184753,0.00236339,-0.00655751,0.00226681,-0.000942
 31,-0.00058482,0.00035850,0.00033572,0.00004310,-0.00008073,-0.0040933
 9,0.00979575,-0.00473225,-0.00114415,-0.00023355,-0.00020817,0.0010434
 3,0.00051431,0.00022391,0.00024556,0.00004268,-0.00001713,0.01372292,-
 0.04893416,-0.05390448,-0.00239975,0.00300901,0.00578385,-0.01368602,0
 .03988053,-0.00021429,0.00029114,0.00047332,0.00050638,0.00006731,0.00
 029503,0.00014063,0.00004835,-0.00000247,-0.00004235,-0.00003706,-0.00
 001418,0.01068601,-0.00433466,-0.01733192,0.00113200,0.00260461,-0.000
 48749,0.00031675,-0.00021779,0.00015476,-0.00034423,0.00047184,0.00005
 620,-0.00204223,-0.00474086,-0.00103767,0.00028814,0.00006004,0.000115
 93,-0.00037218,-0.00014772,-0.00001930,0.00012675,0.00004973,0.0000381
 7,0.09606117,-0.05508023,-0.29415958,-0.00104286,-0.00104462,-0.000615
 81,-0.10523528,0.06205169,0.31250632,-0.03448551,-0.00310464,-0.001567
 10,-0.00081993,0.00099001,-0.00250322,-0.00017923,-0.00209531,0.000646
 47,0.00450511,-0.00128090,0.00402147,-0.00025952,-0.00022912,0.0001097
 3,0.00049988,0.00074658,-0.00044598,-0.00029612,-0.00033308,0.00004420
 ,0.00000054,0.00002487,-0.00019304,0.00013028,0.00000119,-0.00005223,-
 0.00003221,-0.00002155,-0.00000251,-0.00024738,-0.00030387,0.00038817,
 -0.21141912,-0.06353253,-0.03551994,0.00019964,0.00005291,-0.00001430,
 0.00005263,0.00003739,0.00002015,-0.00004399,-0.00000309,-0.00000092,0
 .51109487,0.01141591,0.00877486,-0.00175976,0.00207615,-0.00256989,0.0
 0299114,0.00325109,0.00064547,0.00173355,0.00061275,-0.00015884,0.0019
 3410,-0.00023984,-0.00025078,-0.00000383,0.00016124,0.00056843,0.00048
 106,0.00153567,0.00029451,0.00025320,0.00008413,0.00011521,0.00005252,
 0.00018361,0.00002277,-0.00007587,-0.00001798,-0.00010864,-0.00007707,
 -0.00031561,-0.00020504,0.00022845,-0.04514532,-0.11963876,-0.00176036
 ,0.00026372,0.00009449,0.00000881,0.00007065,0.00005538,-0.00002006,-0
 .00005407,-0.00006192,-0.00004878,-0.03568877,0.60764794,-0.03249276,-
 0.00937249,-0.01212503,-0.00070545,0.00207853,-0.00315488,-0.00020639,
 -0.00098685,0.00077417,-0.00310425,0.00010716,0.00078065,-0.00008910,-
 0.00020227,0.00030922,0.00062833,0.00017280,-0.00029348,-0.00116857,-0
 .00016518,0.00019239,0.00000073,-0.00017526,-0.00001723,-0.00002909,-0
 .00001375,0.00000496,0.00000512,-0.00004768,0.00003451,-0.00037907,-0.
 00011066,0.00060764,0.00477714,0.01515041,-0.06799225,0.00009985,0.000
 03504,-0.00002305,-0.00000315,0.00005627,0.00001540,0.00003777,-0.0000
 0246,0.00003296,0.03196235,-0.01142179,0.56824485,0.00298328,-0.002133
 99,0.00579344,0.00000461,0.00013100,-0.00051857,-0.00008813,0.00025799
 ,-0.00019145,0.00035037,0.00000756,-0.00205113,0.00012552,0.00017284,-
 0.00018082,-0.00012436,-0.00025916,0.00008187,-0.00024130,-0.00002615,
 -0.00009246,0.00003121,-0.00002640,0.00004133,-0.00004481,-0.00000253,
 0.00002707,0.00000172,0.00004153,0.00001425,0.00023852,0.00014541,-0.0
 0037566,-0.03493624,-0.00420622,0.02620093,-0.00013965,-0.00004781,0.0
 0000834,-0.00002593,-0.00004111,-0.00000232,0.00000971,0.00002205,0.00
 000594,-0.10442765,0.01838407,0.09577650,0.12693520,0.00096087,-0.0003
 2952,0.00105518,0.00001611,0.00003083,0.00005308,-0.00020570,-0.000162
 84,-0.00038301,0.00041560,-0.00016006,-0.00060932,0.00002617,0.0000546
 1,-0.00004716,-0.00009581,-0.00008913,0.00003524,-0.00002354,-0.000013
 37,-0.00003821,0.00001128,-0.00001338,0.00000407,-0.00001358,-0.000000
 91,0.00000742,0.00000413,0.00001640,0.00000908,0.00004447,0.00005389,-
 0.00010834,-0.01254012,0.00129514,0.01230993,-0.00003695,-0.00001328,0
 .00000517,-0.00000621,-0.00001219,-0.00000122,0.00000163,0.00000551,0.
 ,0.01713488,-0.05848298,-0.02953839,-0.01397832,0.05467529,-0.00192618
 ,0.00105930,0.00332604,-0.00001766,-0.00015733,0.00007020,0.00004603,-
 0.00022561,-0.00015760,0.00213495,-0.00077301,0.00056543,-0.00009598,-
 0.00003782,0.00000355,-0.00006349,0.00020781,-0.00000349,0.00012909,-0
 .00002516,0.00001011,0.00003744,0.00004762,-0.00001916,0.00004444,0.00
 000133,-0.00001777,0.00000318,-0.00002086,-0.00000611,-0.00009262,-0.0
 0006308,0.00006185,0.00678073,0.00385602,0.00448897,0.00006361,0.00001
 768,0.00000336,0.00001824,0.00001013,-0.00000140,-0.00001544,-0.000007
 97,-0.00000987,0.09308873,-0.03084821,-0.21927346,-0.11347480,0.030604
 96,0.23371822,-0.00427882,-0.00485024,0.00045622,-0.00016695,0.0009868
 8,-0.00158439,0.00012505,-0.00011611,0.00036859,-0.00013571,0.00000901
 ,-0.00073061,0.00006982,0.00005382,0.00005101,0.00005601,-0.00013379,-
 0.00018852,-0.00069104,-0.00011833,-0.00000730,-0.00006183,-0.00011574
 ,0.00000591,-0.00006895,-0.00000986,0.00002760,0.00000498,0.00003057,0
 .00003043,0.00004899,0.00002566,0.00000823,-0.02334378,0.01404195,-0.0
 2501354,-0.00007163,-0.00002692,-0.00000982,-0.00002559,-0.00000829,0.
 00000776,0.00002492,0.00001854,0.00002303,-0.11053487,0.05174592,-0.09
 612588,0.00911652,-0.00706578,0.01212092,0.13009050,-0.00195949,-0.001
 40624,-0.00032938,-0.00044867,0.00080009,-0.00037430,-0.00004959,0.000
 66749,0.00006286,0.00003391,0.00006889,0.00022311,-0.00001181,-0.00001
 272,0.00002476,0.00004367,0.00001179,-0.00003916,-0.00023257,-0.000014
 84,0.00003742,0.00018747,0.00002939,-0.00000981,0.00000373,-0.00000165
 ,-0.00000159,-0.00000738,0.00000103,0.00000114,-0.00000479,-0.00002468
 ,0.00003805,-0.00890516,0.00469932,-0.01196746,0.00001322,0.00000152,-
 0.00000231,0.00000238,0.00000179,0.00000207,0.,0.00000352,-0.00000045,
 0.05731987,-0.09798833,0.08792041,-0.00248133,0.00232632,-0.00508251,-
 0.05648660,0.10021580,-0.00041529,-0.00124077,0.00163123,0.00023543,0.
 00031909,-0.00000418,0.00020933,0.00012627,-0.00001269,0.00048913,-0.0
 0005604,0.00026956,0.00001998,0.00003822,0.00003259,-0.00012599,-0.000
 07250,-0.00004671,-0.00012797,-0.00004902,-0.00001792,-0.00004187,-0.0
 0004062,-0.00000199,-0.00003167,-0.00000558,0.00001071,0.00000235,0.00
 001120,0.00001018,0.00002166,0.00002357,-0.00002458,-0.00194128,-0.000
 47317,0.00070640,-0.00002429,-0.00000782,0.00000062,-0.00000921,-0.000
 00421,0.00000084,0.00000952,0.00000490,0.00000484,-0.10211001,0.085697
 53,-0.20754544,-0.01298798,0.01210573,-0.02006355,0.11193672,-0.093437
 14,0.21892145,0.00088217,-0.00282283,0.00027518,0.00019313,-0.00004389
 ,0.00026131,-0.00053628,0.00075167,-0.00038658,-0.00018748,0.00047273,
 -0.00010628,0.00000516,0.00001115,-0.00000636,0.00004567,-0.00001642,0
 .00005780,0.00005631,0.00003256,0.00001301,0.00010445,-0.00002051,0.00
 002150,0.00000381,0.00000121,-0.00000172,0.00000083,0.00001413,0.00000
 132,0.00002613,-0.00000231,-0.00003418,-0.00054309,-0.03569720,-0.0049
 1736,0.00000710,0.00000161,-0.00000017,0.00000189,-0.00000053,-0.00000
 162,-0.00000117,-0.00000160,-0.00000229,-0.05323221,0.03490054,0.00574
 577,-0.00094057,0.01551871,0.00151004,-0.00108564,0.01460443,0.0044265
 7,0.06055424,0.00191695,0.00025637,0.00135838,-0.00014458,0.00066024,0
 .00004902,-0.00038325,0.00064449,-0.00047230,0.00003664,-0.00014866,-0
 .00034179,0.00002776,0.00004809,-0.00002946,-0.00004772,-0.00010393,0.
 00002781,-0.00013112,-0.00000177,-0.00000322,0.00022354,0.00010756,0.0
 0005344,-0.00001641,-0.00000248,0.00000752,-0.00000568,0.00001637,0.00
 001206,0.00005660,0.00003715,-0.00008282,-0.00197979,-0.01629224,-0.00
 023537,-0.00002819,-0.00000965,0.00000581,-0.00000583,-0.00000977,-0.0
 0000155,0.00000491,0.00000443,-0.00000025,0.02645190,-0.30599952,-0.04
 499488,0.00099718,-0.00326557,-0.00024799,0.00098820,-0.01001160,-0.00
 292224,-0.02422085,0.33384963,-0.00014401,-0.00144255,-0.00010084,0.00
 003364,0.00009627,-0.00000732,-0.00068869,0.00023885,-0.00013040,0.000
 11785,0.00004042,0.00002286,-0.00000367,-0.00000665,-0.00001812,0.0000
 1157,0.00002121,0.00003273,0.00002057,-0.00001071,0.00000116,0.0000614
 1,0.00001064,-0.00001791,0.00001247,0.00000136,-0.00000441,-0.00000165
 ,-0.00000762,0.00000488,-0.00000246,0.00000768,-0.00000527,-0.00097207
 ,0.00001563,-0.00074143,0.00001003,0.00000213,-0.00000081,0.00000382,-
 0.00000003,-0.00000092,-0.00000512,-0.00000093,-0.00000269,0.00486047,
 -0.04554493,-0.05858614,0.00331008,-0.02740125,-0.00424061,-0.00139850
 ,0.02432394,0.00586969,-0.00504294,0.04906341,0.05648386,-0.00093437,0
 .02374268,0.00679173,-0.00022818,0.00171339,-0.00087694,-0.00247318,0.
 00243053,-0.00342452,0.00121423,-0.00208178,-0.00009586,-0.00010949,-0
 .00014601,0.00005297,-0.00028811,0.00010155,0.00011233,0.00000936,-0.0
 0027764,0.00014374,-0.00124369,0.00077502,-0.00090705,0.00003587,0.000
 00616,-0.00001967,0.00014464,-0.00021489,-0.00009627,-0.00055328,0.000
 46409,0.00046552,-0.09382364,0.02223252,-0.01451776,0.00007480,0.00000
 188,0.00001796,0.00001847,0.00001819,-0.00000242,-0.00001734,-0.000003
 99,-0.00001466,-0.00419809,-0.04067750,-0.00298088,0.00034055,-0.00158
 733,-0.00094295,0.00042487,-0.00164792,0.00031056,-0.00544975,-0.00397
 707,-0.00076871,0.61073514,0.01285383,-0.02768850,0.00054251,0.0015033
 9,0.00156150,0.00093618,0.00143582,0.00140751,0.00097494,-0.00284373,0
 .00364451,-0.00442607,0.00023669,0.00040487,-0.00008979,-0.00081470,-0
 .00102611,0.00020476,-0.00121992,-0.00050712,-0.00029137,0.00024832,-0
 .00112182,-0.00017245,-0.00018214,-0.00001735,0.00007409,0.00005949,0.
 00009450,0.00000382,0.00058802,0.00053378,-0.00062309,-0.00554636,-0.2
 3239170,0.00156542,-0.00029432,-0.00012196,0.00001437,-0.00006229,-0.0
 0008312,-0.00001021,0.00001628,0.00005353,0.00000364,-0.00662198,-0.02
 928961,-0.00964603,0.00508550,0.00354388,-0.00025133,0.00224627,0.0008
 8985,0.00073254,-0.00145456,0.00090518,0.00036582,0.02070355,0.5131664
 7,-0.00192668,0.03144088,-0.00635948,-0.00081041,0.00026184,-0.0002732
 9,-0.00343692,0.00313954,-0.00281432,-0.00182997,0.00395414,0.00160001
 ,0.00014136,0.00010913,0.00009108,-0.00001190,-0.00037803,-0.00044524,
 -0.00003648,0.00051100,0.00010586,-0.00065309,0.00102759,0.00015576,-0
 .00010507,-0.00000851,0.00003659,0.00003920,0.00012251,0.00008671,0.00
 037866,-0.00020119,-0.00018609,-0.01424347,-0.03920760,-0.07432946,-0.
 00009901,-0.00002570,-0.00002061,-0.00003657,-0.00001581,0.00000943,0.
 00005052,0.00002049,0.00002809,0.00671584,-0.00122295,-0.00486488,0.00
 056336,0.00345576,0.00234347,-0.00053974,-0.00187077,0.00030637,-0.001
 66482,-0.00051462,0.00048413,0.03109055,-0.03198043,0.56383243,0.00097
 317,-0.00062522,0.00089827,0.00002360,0.00001989,-0.00029050,0.0001750
 0,0.00020312,-0.00023734,-0.00004539,0.00007617,-0.00045673,0.00008912
 ,0.00006111,0.00000474,0.00002971,-0.00001980,-0.00014833,-0.00008999,
 0.00023491,-0.00000606,0.00023014,0.00034595,0.00025447,-0.00005384,-0
 .00000616,0.00002193,-0.00002782,0.00005160,0.00006602,0.00007579,-0.0
 0002988,-0.00010797,-0.00304580,0.00195885,-0.00145685,-0.00006337,-0.
 00002180,-0.00000620,-0.00002199,-0.00000949,0.00000148,0.00002364,0.0
 0000923,0.00001521,0.00041228,-0.00198045,0.00122961,0.00004320,0.0001
 0580,-0.00020396,0.00022970,-0.00016841,-0.00019088,0.00011522,0.00006
 023,0.00033110,-0.13434839,0.05661466,-0.11330998,0.14111856,-0.002243
 99,-0.00653243,-0.00211579,-0.00074528,-0.00009820,-0.00036939,0.00126
 517,-0.00116129,0.00144933,-0.00010391,0.00000399,0.00025575,-0.000023
 60,-0.00003257,-0.00004590,0.00007719,0.00014929,0.00008819,0.00012503
 ,0.00020761,0.00005449,0.00015134,0.00040174,0.00007084,0.00004024,0.0
 0000465,-0.00001263,-0.00003518,0.00000192,0.00003195,-0.00006885,-0.0
 0002540,0.00000903,0.02288356,-0.01964825,0.02652936,0.00003602,0.0000
 1156,-0.00000306,0.00001144,0.00000507,0.00000034,-0.00000774,-0.00000
 692,-0.00000457,0.00218527,0.00066271,0.00175121,-0.00040897,-0.000054
 30,-0.00008894,-0.00096179,-0.00045189,-0.00061548,0.00014633,0.000405
 60,-0.00024097,0.05133602,-0.08228610,0.06716932,-0.06253510,0.0995943
 3,0.00051059,-0.00075161,0.00140993,0.00010470,-0.00004540,-0.00003147
 ,-0.00010924,0.00008708,0.00030660,0.00017734,-0.00039969,0.00036072,0
 .00001527,0.00001328,0.00000597,-0.00004587,-0.00000359,-0.00001480,-0
 .00004547,-0.00000157,-0.00000845,0.00008473,-0.00000410,-0.00000078,-
 0.00001604,-0.00000238,0.00000631,-0.00000889,-0.00000132,0.00001806,0
 .00001544,0.00002374,-0.00001582,0.00316730,-0.00142607,0.00463099,-0.
 00001644,-0.00000494,-0.00000020,-0.00000585,-0.00000227,-0.00000050,0
 .00000485,0.00000201,0.00000290,-0.00005287,-0.00078100,0.00065721,-0.
 00009792,-0.00003430,-0.00041975,0.00022757,0.00030895,0.00004925,0.00
 035594,-0.00008402,0.00023750,-0.11472169,0.07418779,-0.20024467,0.124
 24686,-0.07869063,0.21019705,0.00070013,-0.00051417,0.00186424,-0.0000
 2665,-0.00008130,-0.00000308,0.00003976,0.00004585,-0.00025240,-0.0003
 1408,0.00019889,-0.00061658,0.00006764,0.00003534,-0.00003208,0.000179
 98,-0.00010585,-0.00004736,-0.00004195,0.00004019,-0.00002287,0.000002
 50,-0.00008175,0.00009634,-0.00002734,-0.00000272,0.00001064,-0.000036
 34,0.00003504,-0.00003499,0.00015239,-0.00007535,-0.00014454,-0.000271
 35,0.00687870,0.00223301,-0.00004737,-0.00001096,0.00000492,-0.0000122
 5,-0.00000905,-0.00000178,0.00001160,0.00000376,0.00000430,0.00170436,
 -0.00065368,-0.00282857,0.00074200,0.00104962,0.00071580,0.00010103,0.
 00013573,0.00008117,-0.00002156,0.00022006,0.00014088,-0.09237160,0.01
 798797,0.08297926,0.00823651,-0.00469455,-0.01643387,0.09204294,-0.002
 18290,0.00271443,-0.00620797,-0.00004047,-0.00024598,0.00033939,-0.000
 35987,0.00013432,0.00051671,-0.00065835,0.00070296,0.00227911,-0.00003
 500,-0.00004772,0.00008978,0.00007621,0.00012860,0.00001093,0.00019556
 ,0.00009527,0.00004470,0.00010878,0.00001984,0.00001502,0.00001836,0.0
 0000022,-0.00001293,-0.00004900,0.00004017,-0.00002368,-0.00016983,-0.
 00014113,0.00006836,0.01595379,-0.02720284,-0.03334148,0.00006443,0.00
 002379,-0.00000596,0.00001302,0.00001536,0.00000234,-0.00000414,-0.000
 01016,-0.00000246,0.00582152,0.00230560,-0.00160643,-0.00131009,0.0006
 8566,0.00176029,-0.00040997,-0.00015508,0.00011035,-0.00041823,-0.0000
 5112,0.00056256,0.01964332,-0.05992208,-0.04231896,-0.00546371,0.00328
 142,0.00950515,-0.02672025,0.07390311,-0.00242850,0.00178546,0.0031401
 6,0.00008215,-0.00028243,-0.00016774,0.00000689,-0.00025858,0.00020047
 ,0.00157310,-0.00183122,0.00069411,-0.00008796,-0.00008703,-0.00000185
 ,0.00005361,0.00028280,0.00008661,0.00011193,-0.00005096,0.00001386,0.
 00014909,-0.00005932,-0.00009591,0.00005680,0.00000495,-0.00001992,-0.
 00003110,-0.00003693,-0.00001756,-0.00012959,-0.00003229,0.00010494,0.
 00245776,-0.01296769,-0.00326190,0.00007372,0.00002083,0.00000027,0.00
 001994,0.00001622,-0.00000009,-0.00001618,-0.00001097,-0.00000861,0.00
 093770,0.00110092,0.00172433,-0.00136047,-0.00109896,-0.00052308,-0.00
 004384,0.00031327,-0.00034780,-0.00025026,-0.00032493,0.00025538,0.082
 65365,-0.03925123,-0.22950712,0.01094914,-0.00462280,-0.01981621,-0.09
 456618,0.05696225,0.24890687,-0.00032837,-0.00013807,-0.00110464,-0.00
 069928,0.00066258,-0.00038032,0.00004124,-0.00018854,0.00021648,-0.000
 16941,0.00014329,0.00023609,-0.00001094,-0.00009317,0.00001322,0.00007
 433,0.00012395,-0.00028713,0.00016851,0.00016698,0.00009453,-0.0005483
 9,0.00121761,-0.00051985,0.00001876,-0.00000188,-0.00000604,0.00007997
 ,-0.00005990,0.00000020,0.00012625,-0.00019905,0.00019001,0.00581876,-
 0.00025596,-0.00117056,0.00003996,0.00001090,-0.00001179,0.00000613,0.
 00001108,0.00000539,0.00001375,-0.00000811,0.00000498,0.00157626,0.000
 08776,-0.00015002,0.00004620,0.00026407,0.00013986,0.00017242,0.000059
 32,0.00026403,0.00000162,-0.00004350,0.00011393,-0.27695882,-0.1005397
 8,0.01674535,-0.01407905,-0.00642865,0.00264355,-0.01081034,-0.0040731
 8,-0.00021141,0.29542044,-0.00198431,0.00072253,-0.00026085,0.00008783
 ,-0.00022489,-0.00015279,-0.00000015,0.00013934,-0.00016830,0.00025691
 ,-0.00015063,0.00027449,0.00013046,0.00009828,-0.00002264,0.00030659,-
 0.00001869,-0.00007748,-0.00002223,0.00050396,-0.00001508,0.00082685,0
 .00030356,0.00067580,-0.00005966,-0.00000806,0.00002474,-0.00016149,0.
 00016354,0.00004865,0.00006601,-0.00024608,-0.00041012,-0.03406175,-0.
 01897530,-0.00153029,-0.00008066,-0.00002528,-0.00000326,-0.00002576,-
 0.00001664,-0.00000209,0.00003101,0.00000755,0.00001113,0.00244844,-0.
 00643307,0.00101230,-0.00032306,-0.00009002,0.00026469,0.00015664,0.00
 035021,-0.00024481,-0.00175614,-0.00103880,-0.00009428,-0.09255477,-0.
 09175010,0.00653238,0.01111850,0.00556745,-0.00189514,0.00631848,0.003
 72535,0.00042863,0.10928224,0.10739580,0.00055343,0.00056197,0.0000298
 8,0.00019526,0.00047750,0.00067562,-0.00004455,-0.00012583,-0.00001952
 ,0.00013170,-0.00013610,0.00002823,-0.00000041,0.00003512,-0.00006955,
 0.00001016,-0.00017472,0.00030043,0.00012667,-0.00030676,-0.00009511,-
 0.00079056,0.00022480,-0.00042014,0.00002836,0.00000505,-0.00000815,-0
 .00000127,0.00001877,-0.00012163,-0.00006880,-0.00003118,-0.00025330,-
 0.00558249,-0.00216565,-0.00072230,-0.00000287,-0.00000048,0.00001114,
 0.00001073,-0.00001164,-0.00000667,-0.00002114,0.00000068,-0.00001893,
 -0.00033315,-0.00091667,0.00049755,-0.00048955,-0.00038544,0.00014463,
 0.00037814,-0.00014113,0.00025114,-0.00025386,-0.00032201,0.00046468,0
 .01773038,0.00713613,-0.05003477,-0.02160404,-0.01059968,0.00267015,0.
 02685373,0.01125295,-0.00135922,-0.01682587,-0.00439568,0.04805584\\-0
 .00028711,0.00074900,-0.00080587,-0.00004660,-0.00028607,-0.00030916,-
 0.00002740,-0.00005239,-0.00012879,-0.00011336,-0.00007763,0.00043270,
 0.00059956,0.00041667,0.00136975,0.00031747,0.00039057,-0.00051004,0.0
 0019252,0.00001435,0.00006059,0.00007045,0.00003057,-0.00002789,-0.000
 01690,0.00006004,0.00014728,-0.00021357,0.00005295,0.00005861,-0.00046
 174,-0.00032912,0.00014609,-0.00075345,0.00012122,0.00103892,-0.000509
 12,-0.00042262,-0.00101390,-0.00031414,-0.00001559,0.00011369,0.000130
 73,-0.00004713,-0.00020210,0.00125748,0.00053845,-0.00011995,-0.000268
 93,-0.00000316,0.00028862,0.00019169,-0.00016400,-0.00012687,0.0000965
 6,0.00012117,-0.00023103,0.00018174,-0.00116333,-0.00018580,0.00016898
 ,-0.00008422,-0.00011273,-0.00016414,0.00023644,0.00030146,-0.00003072
 ,-0.00008617,-0.00018358\\\@


 Everywhere is walking distance if you have the time.
                                    -- Steven Wright
 Job cpu time:       0 days  0 hours 17 minutes 11.9 seconds.
 File lengths (MBytes):  RWF=    140 Int=      0 D2E=      0 Chk=      8 Scr=      1
 Normal termination of Gaussian 09 at Thu Jul 20 10:30:00 2023.
