# Supplementary material for: An organic proton cage that is ultra-resistant to hydroxide-promoted degradation
Source: Nat Commun. 2024 Apr 22;15:3395. doi: 10.1038/s41467-024-47809-0 (PMC11035699; doi:10.1038/s41467-024-47809-0)
Supplement: Supplementary file 3 — Source Data [file 41467_2024_47809_MOESM3_ESM.zip › Paper/dmp-degSn2-freqh2o-wb97xd.out]

 Entering Gaussian System, Link 0=g09
 Initial command:
 /opt/software/gaussian/g09.e01/l1.exe "/localscratch/clr426.7817658.0/Gau-232624.inp" -scrdir="/localscratch/clr426.7817658.0/"
 Entering Link 1 = /opt/software/gaussian/g09.e01/l1.exe PID=    232625.
  
 Copyright (c) 1988,1990,1992,1993,1995,1998,2003,2009,2015,
            Gaussian, Inc.  All Rights Reserved.
  
 This is part of the Gaussian(R) 09 program.  It is based on
 the Gaussian(R) 03 system (copyright 2003, Gaussian, Inc.),
 the Gaussian(R) 98 system (copyright 1998, Gaussian, Inc.),
 the Gaussian(R) 94 system (copyright 1995, Gaussian, Inc.),
 the Gaussian 92(TM) system (copyright 1992, Gaussian, Inc.),
 the Gaussian 90(TM) system (copyright 1990, Gaussian, Inc.),
 the Gaussian 88(TM) system (copyright 1988, Gaussian, Inc.),
 the Gaussian 86(TM) system (copyright 1986, Carnegie Mellon
 University), and the Gaussian 82(TM) system (copyright 1983,
 Carnegie Mellon University). Gaussian is a federally registered
 trademark of Gaussian, Inc.
  
 This software contains proprietary and confidential information,
 including trade secrets, belonging to Gaussian, Inc.
  
 This software is provided under written license and may be
 used, copied, transmitted, or stored only in accord with that
 written license.
  
 The following legend is applicable only to US Government
 contracts under FAR:
  
                    RESTRICTED RIGHTS LEGEND
  
 Use, reproduction and disclosure by the US Government is
 subject to restrictions as set forth in subparagraphs (a)
 and (c) of the Commercial Computer Software - Restricted
 Rights clause in FAR 52.227-19.
  
 Gaussian, Inc.
 340 Quinnipiac St., Bldg. 40, Wallingford CT 06492
  
  
 ---------------------------------------------------------------
 Warning -- This program may not be used in any manner that
 competes with the business of Gaussian, Inc. or will provide
 assistance to any competitor of Gaussian, Inc.  The licensee
 of this program is prohibited from giving any competitor of
 Gaussian, Inc. access to this program.  By using this program,
 the user acknowledges that Gaussian, Inc. is engaged in the
 business of creating and licensing software in the field of
 computational chemistry and represents and warrants to the
 licensee that it is not a competitor of Gaussian, Inc. and that
 it will not use this program in any manner prohibited above.
 ---------------------------------------------------------------
  

 Cite this work as:
 Gaussian 09, Revision E.01,
 M. J. Frisch, G. W. Trucks, H. B. Schlegel, G. E. Scuseria, 
 M. A. Robb, J. R. Cheeseman, G. Scalmani, V. Barone, B. Mennucci, 
 G. A. Petersson, H. Nakatsuji, M. Caricato, X. Li, H. P. Hratchian, 
 A. F. Izmaylov, J. Bloino, G. Zheng, J. L. Sonnenberg, M. Hada, 
 M. Ehara, K. Toyota, R. Fukuda, J. Hasegawa, M. Ishida, T. Nakajima, 
 Y. Honda, O. Kitao, H. Nakai, T. Vreven, J. A. Montgomery, Jr., 
 J. E. Peralta, F. Ogliaro, M. Bearpark, J. J. Heyd, E. Brothers, 
 K. N. Kudin, V. N. Staroverov, T. Keith, R. Kobayashi, J. Normand, 
 K. Raghavachari, A. Rendell, J. C. Burant, S. S. Iyengar, J. Tomasi, 
 M. Cossi, N. Rega, J. M. Millam, M. Klene, J. E. Knox, J. B. Cross, 
 V. Bakken, C. Adamo, J. Jaramillo, R. Gomperts, R. E. Stratmann, 
 O. Yazyev, A. J. Austin, R. Cammi, C. Pomelli, J. W. Ochterski, 
 R. L. Martin, K. Morokuma, V. G. Zakrzewski, G. A. Voth, 
 P. Salvador, J. J. Dannenberg, S. Dapprich, A. D. Daniels, 
 O. Farkas, J. B. Foresman, J. V. Ortiz, J. Cioslowski, 
 and D. J. Fox, Gaussian, Inc., Wallingford CT, 2013.
 
 ******************************************
 Gaussian 09:  EM64L-G09RevE.01 30-Nov-2015
                20-Jul-2023 
 ******************************************
 %chk=dmp-degSn2-freqh2o-wb97xd.chk
 %mem=10GB
 ---------------------------------------------
 # freq wb97xd/6-31g(d,p) scrf=(solvent=water)
 ---------------------------------------------
 1/10=4,30=1,38=1/1,3;
 2/12=2,17=6,18=5,40=1/2;
 3/5=1,6=6,7=101,11=2,16=1,25=1,30=1,70=2201,71=2,72=1,74=-58,140=1/1,2,3;
 4//1;
 5/5=2,38=5,53=1,98=1/2;
 8/6=4,10=90,11=11/1;
 11/6=1,8=1,9=11,15=111,16=1/1,2,10;
 10/6=1/2;
 6/7=2,8=2,9=2,10=2,18=1,28=1/1;
 7/8=1,10=1,25=1/1,2,3,16;
 1/10=4,30=1/3;
 99//99;
 -------------------
 Title Card Required
 -------------------
 Symbolic Z-matrix:
 Charge =  0 Multiplicity = 1
 C                    -1.88989   0.00002   0.24625 
 C                    -1.15123   1.25237  -0.22726 
 C                     0.31756   1.20261   0.18589 
 C                     0.31755  -1.20262   0.18586 
 C                    -1.15126  -1.25236  -0.22723 
 H                     0.84869   2.07355  -0.21355 
 H                    -1.20533   1.31985  -1.32013 
 H                    -1.61566   2.15572   0.18214 
 H                    -1.93518   0.00003   1.34394 
 H                    -2.92329   0.00002  -0.11556 
 H                     0.84865  -2.07357  -0.21363 
 H                     0.38993  -1.26026   1.29296 
 H                    -1.20542  -1.3199   -1.3201 
 H                    -1.61569  -2.15569   0.18223 
 H                     0.38993   1.2602    1.29298 
 C                     2.38245  0.        -0.00967 
 H                     2.85766  -0.88534  -0.44316 
 H                     2.85758   0.88558  -0.44276 
 H                     2.58789  -0.00024   1.07859 
 N                     0.96702  0.        -0.31814 
 

 GradGradGradGradGradGradGradGradGradGradGradGradGradGradGradGradGradGrad
 Berny optimization.
 Initialization pass.
 Trust Radius=3.00D-01 FncErr=1.00D-07 GrdErr=1.00D-07
 Number of steps in this run=      2 maximum allowed number of steps=      2.
 GradGradGradGradGradGradGradGradGradGradGradGradGradGradGradGradGradGrad

                          Input orientation:                          
 ---------------------------------------------------------------------
 Center     Atomic      Atomic             Coordinates (Angstroms)
 Number     Number       Type             X           Y           Z
 ---------------------------------------------------------------------
      1          6           0       -1.889885    0.000019    0.246246
      2          6           0       -1.151234    1.252367   -0.227256
      3          6           0        0.317564    1.202608    0.185886
      4          6           0        0.317551   -1.202621    0.185861
      5          6           0       -1.151263   -1.252357   -0.227234
      6          1           0        0.848692    2.073554   -0.213553
      7          1           0       -1.205333    1.319852   -1.320131
      8          1           0       -1.615664    2.155720    0.182138
      9          1           0       -1.935176    0.000028    1.343940
     10          1           0       -2.923293    0.000022   -0.115559
     11          1           0        0.848645   -2.073567   -0.213628
     12          1           0        0.389934   -1.260263    1.292956
     13          1           0       -1.205420   -1.319901   -1.320101
     14          1           0       -1.615688   -2.155685    0.182227
     15          1           0        0.389932    1.260200    1.292984
     16          6           0        2.382447   -0.000003   -0.009669
     17          1           0        2.857663   -0.885341   -0.443160
     18          1           0        2.857583    0.885575   -0.442759
     19          1           0        2.587887   -0.000243    1.078589
     20          7           0        0.967022   -0.000004   -0.318135
 ---------------------------------------------------------------------
                    Distance matrix (angstroms):
                    1          2          3          4          5
     1  C    0.000000
     2  C    1.529112   0.000000
     3  C    2.514497   1.526607   0.000000
     4  C    2.514510   2.890495   2.405229   0.000000
     5  C    1.529115   2.504724   2.890497   1.526609   0.000000
     6  H    3.465655   2.161999   1.095534   3.342898   3.880939
     7  H    2.159654   1.096292   2.145006   3.309087   2.795283
     8  H    2.174018   1.095146   2.155413   3.875021   3.463848
     9  H    1.098628   2.156751   2.803948   2.803978   2.156751
    10  H    1.094913   2.172795   3.469904   3.469910   2.172790
    11  H    3.465659   3.880920   3.342900   1.095536   2.161991
    12  H    2.807399   3.316557   2.701217   1.110955   2.164793
    13  H    2.159658   2.795319   3.309158   2.145021   1.096291
    14  H    2.174015   3.463844   3.874998   2.155402   1.095149
    15  H    2.807362   2.164806   1.110955   2.701194   3.316517
    16  C    4.279990   3.755353   2.397552   2.397565   3.755374
    17  H    4.878356   4.548370   3.347735   2.636001   4.031478
    18  H    4.878257   4.031326   2.635792   3.347759   4.548412
    19  H    4.554474   4.153949   2.719951   2.719761   4.153818
    20  N    2.912120   2.462458   1.456746   1.456747   2.462475
                    6          7          8          9         10
     6  H    0.000000
     7  H    2.451856   0.000000
     8  H    2.497273   1.767444   0.000000
     9  H    3.804631   3.061353   2.469591   0.000000
    10  H    4.305463   2.478776   2.538809   1.762530   0.000000
    11  H    4.147121   4.118066   4.910837   3.804665   4.305451
    12  H    3.687054   4.003760   4.114034   2.645197   3.814408
    13  H    4.118175   2.639753   3.808538   3.061351   2.478751
    14  H    4.910832   3.808520   4.311405   2.469564   2.538815
    15  H    1.772473   3.062156   2.461372   2.645138   3.814381
    16  C    2.587202   4.041224   4.546298   4.524834   5.306797
    17  H    3.583817   4.705305   5.445154   5.191234   5.857529
    18  H    2.345095   4.179194   4.691876   5.191052   5.857456
    19  H    2.999177   4.678143   4.808497   4.530840   5.639069
    20  N    2.079563   2.732241   3.401130   3.344435   3.895586
                   11         12         13         14         15
    11  H    0.000000
    12  H    1.772477   0.000000
    13  H    2.451832   3.062153   0.000000
    14  H    2.497275   2.461304   1.767440   0.000000
    15  H    3.687045   2.520463   4.003784   4.113947   0.000000
    16  C    2.587241   2.693547   4.041306   4.546303   2.693535
    17  H    2.345361   3.040453   4.179296   4.692095   3.702329
    18  H    3.583972   3.702245   4.705512   5.445183   3.040140
    19  H    2.998910   2.542558   4.678075   4.808268   2.542772
    20  N    2.079567   2.125299   2.732319   3.401134   2.125289
                   16         17         18         19         20
    16  C    0.000000
    17  H    1.094335   0.000000
    18  H    1.094335   1.770916   0.000000
    19  H    1.107480   1.780982   1.780985   0.000000
    20  N    1.448647   2.091405   2.091412   2.139636   0.000000
 Stoichiometry    C6H13N
 Framework group  C1[X(C6H13N)]
 Deg. of freedom    54
 Full point group                 C1      NOp   1
 Largest Abelian subgroup         C1      NOp   1
 Largest concise Abelian subgroup C1      NOp   1
                         Standard orientation:                         
 ---------------------------------------------------------------------
 Center     Atomic      Atomic             Coordinates (Angstroms)
 Number     Number       Type             X           Y           Z
 ---------------------------------------------------------------------
      1          6           0       -1.889885    0.000019    0.246246
      2          6           0       -1.151234    1.252367   -0.227256
      3          6           0        0.317564    1.202608    0.185886
      4          6           0        0.317551   -1.202621    0.185861
      5          6           0       -1.151263   -1.252357   -0.227234
      6          1           0        0.848692    2.073554   -0.213553
      7          1           0       -1.205333    1.319852   -1.320131
      8          1           0       -1.615664    2.155720    0.182138
      9          1           0       -1.935176    0.000028    1.343940
     10          1           0       -2.923293    0.000023   -0.115559
     11          1           0        0.848645   -2.073567   -0.213628
     12          1           0        0.389934   -1.260263    1.292956
     13          1           0       -1.205420   -1.319901   -1.320101
     14          1           0       -1.615688   -2.155685    0.182227
     15          1           0        0.389932    1.260200    1.292984
     16          6           0        2.382447   -0.000003   -0.009669
     17          1           0        2.857663   -0.885342   -0.443160
     18          1           0        2.857583    0.885574   -0.442759
     19          1           0        2.587887   -0.000243    1.078589
     20          7           0        0.967022   -0.000004   -0.318135
 ---------------------------------------------------------------------
 Rotational constants (GHZ):      4.4600810      2.3131487      1.6705231
 Standard basis: 6-31G(d,p) (6D, 7F)
 There are   170 symmetry adapted cartesian basis functions of A   symmetry.
 There are   170 symmetry adapted basis functions of A   symmetry.
   170 basis functions,   287 primitive gaussians,   170 cartesian basis functions
    28 alpha electrons       28 beta electrons
       nuclear repulsion energy       335.1219025349 Hartrees.
 NAtoms=   20 NActive=   20 NUniq=   20 SFac= 1.00D+00 NAtFMM=   60 NAOKFM=F Big=F
 Integral buffers will be    131072 words long.
 Raffenetti 2 integral format.
 Two-electron integral symmetry is turned on.
 Nuclear repulsion after empirical dispersion term =      335.1088573967 Hartrees.
 Force inversion solution in PCM.
 ------------------------------------------------------------------------------
 Polarizable Continuum Model (PCM)
 =================================
 Model                : PCM (using non-symmetric T matrix).
 Atomic radii         : UFF (Universal Force Field).
 Polarization charges : Total charges.
 Charge compensation  : None.
 Solution method      : Matrix inversion.
 Cavity type          : Scaled VdW (van der Waals Surface) (Alpha=1.100).
 Cavity algorithm     : GePol (No added spheres)
                        Default sphere list used, NSphG=   20.
                        Lebedev-Laikov grids with approx.  5.0 points / Ang**2.
                        Smoothing algorithm: York/Karplus (Gamma=1.0000).
                        Polarization charges: spherical gaussians, with
                                              point-specific exponents (IZeta= 3).
                        Self-potential: point-specific (ISelfS= 7).
                        Self-field    : sphere-specific E.n sum rule (ISelfD= 2).
 1st derivatives      : Analytical E(r).r(x)/FMM algorithm (CHGder, D1EAlg=3).
                        Cavity 1st derivative terms included.
 2nd derivatives      : Analytical E(r).r(xy)/FMM algorithm (CHGder, D2EAlg=3).
                        Cavity 2nd derivative terms included.
 Solvent              : Water, Eps=  78.355300 Eps(inf)=   1.777849
 ------------------------------------------------------------------------------
 Spheres list:
 ISph  on   Nord     Re0    Alpha      Xe            Ye            Ze
    1   C      1    1.9255  1.100     -1.889885      0.000019      0.246246
    2   C      2    1.9255  1.100     -1.151234      1.252367     -0.227256
    3   C      3    1.9255  1.100      0.317564      1.202608      0.185886
    4   C      4    1.9255  1.100      0.317551     -1.202621      0.185861
    5   C      5    1.9255  1.100     -1.151263     -1.252357     -0.227234
    6   H      6    1.4430  1.100      0.848692      2.073554     -0.213553
    7   H      7    1.4430  1.100     -1.205333      1.319852     -1.320131
    8   H      8    1.4430  1.100     -1.615664      2.155720      0.182138
    9   H      9    1.4430  1.100     -1.935176      0.000028      1.343940
   10   H     10    1.4430  1.100     -2.923293      0.000023     -0.115559
   11   H     11    1.4430  1.100      0.848645     -2.073567     -0.213628
   12   H     12    1.4430  1.100      0.389934     -1.260263      1.292956
   13   H     13    1.4430  1.100     -1.205420     -1.319901     -1.320101
   14   H     14    1.4430  1.100     -1.615688     -2.155685      0.182227
   15   H     15    1.4430  1.100      0.389932      1.260200      1.292984
   16   C     16    1.9255  1.100      2.382447     -0.000003     -0.009669
   17   H     17    1.4430  1.100      2.857663     -0.885342     -0.443160
   18   H     18    1.4430  1.100      2.857583      0.885574     -0.442759
   19   H     19    1.4430  1.100      2.587887     -0.000243      1.078589
   20   N     20    1.8300  1.100      0.967022     -0.000004     -0.318135
 ------------------------------------------------------------------------------
 One-electron integrals computed using PRISM.
 NBasis=   170 RedAO= T EigKep=  3.54D-03  NBF=   170
 NBsUse=   170 1.00D-06 EigRej= -1.00D+00 NBFU=   170
 ExpMin= 1.61D-01 ExpMax= 4.17D+03 ExpMxC= 6.27D+02 IAcc=1 IRadAn=         1 AccDes= 0.00D+00
 Harris functional with IExCor= 4639 and IRadAn=       1 diagonalized for initial guess.
 HarFok:  IExCor= 4639 AccDes= 0.00D+00 IRadAn=         1 IDoV= 1 UseB2=F ITyADJ=14
 ICtDFT=  3500011 ScaDFX=  1.000000  1.000000  1.000000  1.000000
 FoFCou: FMM=F IPFlag=           0 FMFlag=      100000 FMFlg1=           0
         NFxFlg=           0 DoJE=T BraDBF=F KetDBF=T FulRan=T
         wScrn=  0.000000 ICntrl=     500 IOpCl=  0 I1Cent=   200000004 NGrid=           0
         NMat0=    1 NMatS0=      1 NMatT0=    0 NMatD0=    1 NMtDS0=    0 NMtDT0=    0
 Petite list used in FoFCou.
 Keep R1 ints in memory in canonical form, NReq=216531758.
 Requested convergence on RMS density matrix=1.00D-08 within 128 cycles.
 Requested convergence on MAX density matrix=1.00D-06.
 Requested convergence on             energy=1.00D-06.
 No special actions if energy rises.
 Inv3:  Mode=1 IEnd=     5524347.
 Iteration    1 A*A^-1 deviation from unit magnitude is 5.55D-15 for   1214.
 Iteration    1 A*A^-1 deviation from orthogonality  is 6.93D-15 for   1070    817.
 Iteration    1 A^-1*A deviation from unit magnitude is 6.22D-15 for    927.
 Iteration    1 A^-1*A deviation from orthogonality  is 2.31D-12 for   1004    988.
 Error on total polarization charges =  0.00917
 SCF Done:  E(RwB97XD) =  -291.150784664     A.U. after   12 cycles
            NFock= 12  Conv=0.25D-08     -V/T= 2.0098
 DoSCS=F DFT=T ScalE2(SS,OS)=  1.000000  1.000000
 Range of M.O.s used for correlation:     1   170
 NBasis=   170 NAE=    28 NBE=    28 NFC=     0 NFV=     0
 NROrb=    170 NOA=    28 NOB=    28 NVA=   142 NVB=   142
 Symmetrizing basis deriv contribution to polar:
 IMax=3 JMax=2 DiffMx= 0.00D+00
 G2DrvN: will do    21 centers at a time, making    1 passes.
 Calling FoFCou, ICntrl=  3107 FMM=F I1Cent=   0 AccDes= 0.00D+00.
 NEqPCM:  Using equilibrium solvation (IEInf=0, Eps=  78.3553, EpsInf=   1.7778)
 G2PCM: DoFxE=T DoFxN=T DoGrad=T DoDP/DQ/DG/TGxP=FFFF NFrqRd=   0 IEInf=0 SqF1=F DoCFld=F IF1Alg=4.
 End of G2Drv F.D. properties file   721 does not exist.
 End of G2Drv F.D. properties file   722 does not exist.
 End of G2Drv F.D. properties file   788 does not exist.
          IDoAtm=11111111111111111111
 NEqPCM:  Using equilibrium solvation (IEInf=0, Eps=  78.3553, EpsInf=   1.7778)
          Differentiating once with respect to electric field.
                with respect to dipole field.
          Differentiating once with respect to nuclear coordinates.
 Keep R1 ints in memory in canonical form, NReq=216888123.
          There are    63 degrees of freedom in the 1st order CPHF.  IDoFFX=6 NUNeed=     3.
     60 vectors produced by pass  0 Test12= 6.31D-15 1.59D-09 XBig12= 2.46D+01 1.54D+00.
 AX will form    60 AO Fock derivatives at one time.
     60 vectors produced by pass  1 Test12= 6.31D-15 1.59D-09 XBig12= 1.18D+00 3.21D-01.
     60 vectors produced by pass  2 Test12= 6.31D-15 1.59D-09 XBig12= 2.22D-02 2.47D-02.
     60 vectors produced by pass  3 Test12= 6.31D-15 1.59D-09 XBig12= 1.95D-04 2.61D-03.
     60 vectors produced by pass  4 Test12= 6.31D-15 1.59D-09 XBig12= 7.87D-07 1.10D-04.
     60 vectors produced by pass  5 Test12= 6.31D-15 1.59D-09 XBig12= 2.79D-09 8.41D-06.
     27 vectors produced by pass  6 Test12= 6.31D-15 1.59D-09 XBig12= 1.02D-11 4.63D-07.
      3 vectors produced by pass  7 Test12= 6.31D-15 1.59D-09 XBig12= 3.51D-14 2.51D-08.
 InvSVY:  IOpt=1 It=  1 EMax= 9.77D-15
 Solved reduced A of dimension   390 with    63 vectors.
 Isotropic polarizability for W=    0.000000       89.71 Bohr**3.
 End of Minotr F.D. properties file   721 does not exist.
 End of Minotr F.D. properties file   722 does not exist.
 End of Minotr F.D. properties file   788 does not exist.

 **********************************************************************

            Population analysis using the SCF density.

 **********************************************************************

 Orbital symmetries:
       Occupied  (A) (A) (A) (A) (A) (A) (A) (A) (A) (A) (A) (A)
                 (A) (A) (A) (A) (A) (A) (A) (A) (A) (A) (A) (A)
                 (A) (A) (A) (A)
       Virtual   (A) (A) (A) (A) (A) (A) (A) (A) (A) (A) (A) (A)
                 (A) (A) (A) (A) (A) (A) (A) (A) (A) (A) (A) (A)
                 (A) (A) (A) (A) (A) (A) (A) (A) (A) (A) (A) (A)
                 (A) (A) (A) (A) (A) (A) (A) (A) (A) (A) (A) (A)
                 (A) (A) (A) (A) (A) (A) (A) (A) (A) (A) (A) (A)
                 (A) (A) (A) (A) (A) (A) (A) (A) (A) (A) (A) (A)
                 (A) (A) (A) (A) (A) (A) (A) (A) (A) (A) (A) (A)
                 (A) (A) (A) (A) (A) (A) (A) (A) (A) (A) (A) (A)
                 (A) (A) (A) (A) (A) (A) (A) (A) (A) (A) (A) (A)
                 (A) (A) (A) (A) (A) (A) (A) (A) (A) (A) (A) (A)
                 (A) (A) (A) (A) (A) (A) (A) (A) (A) (A) (A) (A)
                 (A) (A) (A) (A) (A) (A) (A) (A) (A) (A)
 The electronic state is 1-A.
 Alpha  occ. eigenvalues --  -14.43677 -10.31088 -10.31086 -10.30685 -10.28647
 Alpha  occ. eigenvalues --  -10.28590 -10.28585  -1.02430  -0.89124  -0.84556
 Alpha  occ. eigenvalues --   -0.78212  -0.71385  -0.69952  -0.63784  -0.57260
 Alpha  occ. eigenvalues --   -0.54259  -0.53674  -0.52538  -0.50238  -0.48201
 Alpha  occ. eigenvalues --   -0.46515  -0.46059  -0.43501  -0.42167  -0.40042
 Alpha  occ. eigenvalues --   -0.38572  -0.38502  -0.29074
 Alpha virt. eigenvalues --    0.16615   0.19225   0.20508   0.21202   0.24184
 Alpha virt. eigenvalues --    0.24407   0.24975   0.25551   0.26177   0.26529
 Alpha virt. eigenvalues --    0.27022   0.27191   0.27975   0.28226   0.33359
 Alpha virt. eigenvalues --    0.33828   0.34774   0.35968   0.35995   0.37375
 Alpha virt. eigenvalues --    0.58846   0.60966   0.61497   0.62901   0.63659
 Alpha virt. eigenvalues --    0.65561   0.66093   0.68100   0.72320   0.75255
 Alpha virt. eigenvalues --    0.76397   0.79626   0.80057   0.85091   0.86771
 Alpha virt. eigenvalues --    0.88960   0.89358   0.90739   0.91193   0.92311
 Alpha virt. eigenvalues --    0.94686   0.97168   0.97899   0.97985   1.00123
 Alpha virt. eigenvalues --    1.01299   1.01455   1.03770   1.04000   1.05646
 Alpha virt. eigenvalues --    1.06088   1.06338   1.12925   1.25977   1.28124
 Alpha virt. eigenvalues --    1.34356   1.36669   1.37556   1.49303   1.51939
 Alpha virt. eigenvalues --    1.52252   1.57182   1.64261   1.69929   1.73111
 Alpha virt. eigenvalues --    1.74516   1.80057   1.80750   1.85629   1.86922
 Alpha virt. eigenvalues --    1.92312   1.94888   1.99014   2.00740   2.02112
 Alpha virt. eigenvalues --    2.03604   2.04700   2.07267   2.10997   2.11456
 Alpha virt. eigenvalues --    2.13470   2.15653   2.19652   2.20518   2.21177
 Alpha virt. eigenvalues --    2.22051   2.25769   2.26305   2.26777   2.28451
 Alpha virt. eigenvalues --    2.31466   2.37058   2.39627   2.43733   2.45059
 Alpha virt. eigenvalues --    2.46102   2.47606   2.48504   2.53990   2.57055
 Alpha virt. eigenvalues --    2.60810   2.62347   2.67868   2.68736   2.71816
 Alpha virt. eigenvalues --    2.73066   2.75599   2.78172   2.79524   2.82493
 Alpha virt. eigenvalues --    2.83990   2.87466   2.91546   2.94525   2.95136
 Alpha virt. eigenvalues --    2.97978   2.98779   3.00514   3.04401   3.04706
 Alpha virt. eigenvalues --    3.11628   3.11806   3.28803   3.32036   3.37316
 Alpha virt. eigenvalues --    3.39725   3.42672   3.42739   3.50353   3.56142
 Alpha virt. eigenvalues --    3.57145   3.57705   3.59672   3.63046   3.68300
 Alpha virt. eigenvalues --    4.20405   4.43607   4.51456   4.60464   4.71321
 Alpha virt. eigenvalues --    4.83200   4.83888
          Condensed to atoms (all electrons):
               1          2          3          4          5          6
     1  C    4.967414   0.366977  -0.041166  -0.041165   0.366975   0.004640
     2  C    0.366977   4.974432   0.369000  -0.014637  -0.048602  -0.028743
     3  C   -0.041166   0.369000   4.857596  -0.048063  -0.014637   0.398434
     4  C   -0.041165  -0.014637  -0.048063   4.857591   0.368999   0.005475
     5  C    0.366975  -0.048602  -0.014637   0.368999   4.974431  -0.000029
     6  H    0.004640  -0.028743   0.398434   0.005475  -0.000029   0.593645
     7  H   -0.041408   0.386879  -0.039265  -0.000744  -0.004252  -0.005664
     8  H   -0.033633   0.387733  -0.032821  -0.000043   0.004891  -0.002643
     9  H    0.389218  -0.041066  -0.004201  -0.004200  -0.041066  -0.000072
    10  H    0.394868  -0.033537   0.004617   0.004617  -0.033538  -0.000128
    11  H    0.004640  -0.000029   0.005476   0.398434  -0.028745  -0.000180
    12  H   -0.009652  -0.000059  -0.008520   0.368487  -0.045731  -0.000320
    13  H   -0.041406  -0.004253  -0.000744  -0.039264   0.386882  -0.000053
    14  H   -0.033634   0.004892  -0.000043  -0.032822   0.387734   0.000011
    15  H   -0.009653  -0.045732   0.368488  -0.008521  -0.000059  -0.042701
    16  C    0.000146   0.004941  -0.054531  -0.054527   0.004941  -0.005081
    17  H    0.000021  -0.000232   0.005374  -0.003609   0.000100   0.000136
    18  H    0.000021   0.000100  -0.003612   0.005373  -0.000232   0.005244
    19  H   -0.000169  -0.000021  -0.007844  -0.007848  -0.000020  -0.001444
    20  N   -0.011174  -0.048356   0.305821   0.305820  -0.048352  -0.041350
               7          8          9         10         11         12
     1  C   -0.041408  -0.033633   0.389218   0.394868   0.004640  -0.009652
     2  C    0.386879   0.387733  -0.041066  -0.033537  -0.000029  -0.000059
     3  C   -0.039265  -0.032821  -0.004201   0.004617   0.005476  -0.008520
     4  C   -0.000744  -0.000043  -0.004200   0.004617   0.398434   0.368487
     5  C   -0.004252   0.004891  -0.041066  -0.033538  -0.028745  -0.045731
     6  H   -0.005664  -0.002643  -0.000072  -0.000128  -0.000180  -0.000320
     7  H    0.602562  -0.029695   0.005561  -0.004743  -0.000053   0.000291
     8  H   -0.029695   0.590626  -0.004247  -0.002623   0.000011   0.000052
     9  H    0.005561  -0.004247   0.609261  -0.032860  -0.000072   0.005330
    10  H   -0.004743  -0.002623  -0.032860   0.590653  -0.000128  -0.000122
    11  H   -0.000053   0.000011  -0.000072  -0.000128   0.593646  -0.042701
    12  H    0.000291   0.000052   0.005330  -0.000122  -0.042701   0.684098
    13  H    0.004752  -0.000004   0.005561  -0.004743  -0.005665   0.006362
    14  H   -0.000004  -0.000131  -0.004248  -0.002622  -0.002642  -0.001267
    15  H    0.006362  -0.001266   0.005330  -0.000122  -0.000320   0.013745
    16  C   -0.000057  -0.000146  -0.000068   0.000011  -0.005076  -0.005249
    17  H   -0.000003   0.000003  -0.000000  -0.000000   0.005243  -0.001349
    18  H   -0.000023  -0.000011  -0.000000  -0.000000   0.000136  -0.000332
    19  H    0.000028   0.000017   0.000015  -0.000001  -0.001445   0.012386
    20  N    0.001972   0.003727  -0.000907  -0.000064  -0.041352  -0.058294
              13         14         15         16         17         18
     1  C   -0.041406  -0.033634  -0.009653   0.000146   0.000021   0.000021
     2  C   -0.004253   0.004892  -0.045732   0.004941  -0.000232   0.000100
     3  C   -0.000744  -0.000043   0.368488  -0.054531   0.005374  -0.003612
     4  C   -0.039264  -0.032822  -0.008521  -0.054527  -0.003609   0.005373
     5  C    0.386882   0.387734  -0.000059   0.004941   0.000100  -0.000232
     6  H   -0.000053   0.000011  -0.042701  -0.005081   0.000136   0.005244
     7  H    0.004752  -0.000004   0.006362  -0.000057  -0.000003  -0.000023
     8  H   -0.000004  -0.000131  -0.001266  -0.000146   0.000003  -0.000011
     9  H    0.005561  -0.004248   0.005330  -0.000068  -0.000000  -0.000000
    10  H   -0.004743  -0.002622  -0.000122   0.000011  -0.000000  -0.000000
    11  H   -0.005665  -0.002642  -0.000320  -0.005076   0.005243   0.000136
    12  H    0.006362  -0.001267   0.013745  -0.005249  -0.001349  -0.000332
    13  H    0.602558  -0.029696   0.000291  -0.000057  -0.000023  -0.000003
    14  H   -0.029696   0.590628   0.000052  -0.000146  -0.000011   0.000003
    15  H    0.000291   0.000052   0.684104  -0.005245  -0.000332  -0.001349
    16  C   -0.000057  -0.000146  -0.005245   4.850064   0.396047   0.396045
    17  H   -0.000023  -0.000011  -0.000332   0.396047   0.572318  -0.024619
    18  H   -0.000003   0.000003  -0.001349   0.396045  -0.024619   0.572311
    19  H    0.000028   0.000017   0.012381   0.370425  -0.039204  -0.039198
    20  N    0.001971   0.003727  -0.058297   0.314854  -0.038301  -0.038294
              19         20
     1  C   -0.000169  -0.011174
     2  C   -0.000021  -0.048356
     3  C   -0.007844   0.305821
     4  C   -0.007848   0.305820
     5  C   -0.000020  -0.048352
     6  H   -0.001444  -0.041350
     7  H    0.000028   0.001972
     8  H    0.000017   0.003727
     9  H    0.000015  -0.000907
    10  H   -0.000001  -0.000064
    11  H   -0.001445  -0.041352
    12  H    0.012386  -0.058294
    13  H    0.000028   0.001971
    14  H    0.000017   0.003727
    15  H    0.012381  -0.058297
    16  C    0.370425   0.314854
    17  H   -0.039204  -0.038301
    18  H   -0.039198  -0.038294
    19  H    0.657472  -0.050452
    20  N   -0.050452   6.947769
 Mulliken charges:
               1
     1  C   -0.231859
     2  C   -0.229687
     3  C   -0.059358
     4  C   -0.059355
     5  C   -0.229690
     6  H    0.120822
     7  H    0.117504
     8  H    0.120203
     9  H    0.112732
    10  H    0.120464
    11  H    0.120822
    12  H    0.082846
    13  H    0.117506
    14  H    0.120204
    15  H    0.082845
    16  C   -0.207291
    17  H    0.128443
    18  H    0.128442
    19  H    0.094874
    20  N   -0.450467
 Sum of Mulliken charges =  -0.00000
 Mulliken charges with hydrogens summed into heavy atoms:
               1
     1  C    0.001337
     2  C    0.008021
     3  C    0.144309
     4  C    0.144313
     5  C    0.008020
    16  C    0.144468
    20  N   -0.450467
 APT charges:
               1
     1  C    0.134903
     2  C    0.116019
     3  C    0.484156
     4  C    0.484164
     5  C    0.116025
     6  H   -0.065685
     7  H   -0.054808
     8  H   -0.059471
     9  H   -0.059279
    10  H   -0.063332
    11  H   -0.065685
    12  H   -0.135120
    13  H   -0.054810
    14  H   -0.059473
    15  H   -0.135119
    16  C    0.467940
    17  H   -0.038857
    18  H   -0.038834
    19  H   -0.114069
    20  N   -0.858665
 Sum of APT charges =  -0.00000
 APT charges with hydrogens summed into heavy atoms:
               1
     1  C    0.012292
     2  C    0.001740
     3  C    0.283352
     4  C    0.283359
     5  C    0.001742
    16  C    0.276180
    20  N   -0.858665
 Electronic spatial extent (au):  <R**2>=            810.6167
 Charge=             -0.0000 electrons
 Dipole moment (field-independent basis, Debye):
    X=             -0.0548    Y=              0.0000    Z=              0.7373  Tot=              0.7394
 Quadrupole moment (field-independent basis, Debye-Ang):
   XX=            -43.5462   YY=            -43.4913   ZZ=            -46.9271
   XY=              0.0002   XZ=              0.3509   YZ=              0.0001
 Traceless Quadrupole moment (field-independent basis, Debye-Ang):
   XX=              1.1087   YY=              1.1636   ZZ=             -2.2723
   XY=              0.0002   XZ=              0.3509   YZ=              0.0001
 Octapole moment (field-independent basis, Debye-Ang**2):
  XXX=              5.4189  YYY=              0.0005  ZZZ=              0.2359  XYY=              1.8821
  XXY=              0.0006  XXZ=             -1.5915  XZZ=             -1.4460  YZZ=             -0.0005
  YYZ=             -1.1664  XYZ=              0.0002
 Hexadecapole moment (field-independent basis, Debye-Ang**3):
 XXXX=           -635.4074 YYYY=           -338.9704 ZZZZ=           -105.8715 XXXY=              0.0016
 XXXZ=             -3.8863 YYYX=              0.0014 YYYZ=              0.0002 ZZZX=              1.4587
 ZZZY=              0.0001 XXYY=           -161.0190 XXZZ=           -128.0168 YYZZ=            -76.5797
 XXYZ=              0.0007 YYXZ=             -4.9930 ZZXY=             -0.0006
 N-N= 3.351088573967D+02 E-N=-1.344192726703D+03  KE= 2.883377401485D+02
  Exact polarizability:  93.750  -0.000  90.831   0.206  -0.000  84.543
 Approx polarizability:  73.143  -0.000  73.587  -0.401  -0.000  73.047
 D2PCM: PCM CHGder 2nd derivatives, FixD1E=F FixD2E=F DoIter=F DoCFld=F I1PDM=0
 Calling FoFJK, ICntrl=    100127 FMM=F ISym2X=0 I1Cent= 0 IOpClX= 0 NMat=1 NMatS=1 NMatT=0.
 Full mass-weighted force constant matrix:
 Low frequencies ---  -32.2426  -12.1785   -0.0007   -0.0004   -0.0003   13.5530
 Low frequencies ---  159.8588  237.1442  269.5947
 Diagonal vibrational polarizability:
        4.2842339       3.1159271       6.8590994
 Harmonic frequencies (cm**-1), IR intensities (KM/Mole), Raman scattering
 activities (A**4/AMU), depolarization ratios for plane and unpolarized
 incident light, reduced masses (AMU), force constants (mDyne/A),
 and normal coordinates:
                      1                      2                      3
                      A                      A                      A
 Frequencies --    159.8214               237.1403               269.5881
 Red. masses --      2.3648                 1.3901                 1.3098
 Frc consts  --      0.0356                 0.0461                 0.0561
 IR Inten    --      1.6194                 0.0327                 0.6576
  Atom  AN      X      Y      Z        X      Y      Z        X      Y      Z
     1   6     0.05  -0.00   0.16     0.00  -0.04  -0.00    -0.00   0.04  -0.00
     2   6    -0.03  -0.02  -0.01    -0.02   0.01   0.09     0.03   0.00  -0.04
     3   6     0.00   0.02  -0.15     0.03   0.01  -0.07    -0.01  -0.05   0.07
     4   6     0.00  -0.02  -0.14    -0.03   0.01   0.07     0.01  -0.05  -0.07
     5   6    -0.03   0.02  -0.01     0.02   0.01  -0.09    -0.03   0.00   0.04
     6   1    -0.04  -0.00  -0.25    -0.01  -0.02  -0.21     0.04  -0.02   0.21
     7   1    -0.16  -0.11  -0.01    -0.16   0.15   0.11     0.12  -0.06  -0.05
     8   1     0.01   0.01  -0.03     0.02  -0.04   0.25     0.02   0.03  -0.12
     9   1     0.30  -0.00   0.17     0.00  -0.15  -0.00    -0.00   0.09  -0.00
    10   1    -0.03  -0.00   0.39     0.00  -0.01  -0.00     0.00   0.03  -0.00
    11   1    -0.04   0.00  -0.25     0.01  -0.02   0.21    -0.04  -0.02  -0.21
    12   1     0.07  -0.12  -0.15    -0.15   0.12   0.09     0.10  -0.17  -0.08
    13   1    -0.16   0.11  -0.01     0.16   0.15  -0.11    -0.12  -0.06   0.05
    14   1     0.01  -0.01  -0.03    -0.02  -0.04  -0.25    -0.02   0.03   0.12
    15   1     0.07   0.12  -0.15     0.15   0.12  -0.09    -0.10  -0.17   0.08
    16   6    -0.02  -0.00   0.20    -0.00  -0.00  -0.00    -0.00   0.07   0.00
    17   1     0.07  -0.00   0.30    -0.06  -0.20   0.35    -0.03  -0.14   0.41
    18   1     0.07   0.00   0.30     0.06  -0.20  -0.35     0.03  -0.14  -0.41
    19   1    -0.26  -0.00   0.25    -0.00   0.42   0.00    -0.00   0.57   0.00
    20   7     0.03   0.00  -0.07    -0.00  -0.03  -0.00     0.00  -0.01  -0.00
                      4                      5                      6
                      A                      A                      A
 Frequencies --    314.8150               380.0661               415.2661
 Red. masses --      1.9390                 2.1986                 1.9834
 Frc consts  --      0.1132                 0.1871                 0.2015
 IR Inten    --      4.7148                 0.7213                 4.7394
  Atom  AN      X      Y      Z        X      Y      Z        X      Y      Z
     1   6     0.06   0.00   0.09    -0.00   0.06   0.00     0.06   0.00  -0.08
     2   6    -0.00  -0.04  -0.10     0.04   0.03   0.02     0.00   0.09   0.03
     3   6    -0.04   0.04   0.03     0.02  -0.12  -0.05     0.02   0.12  -0.05
     4   6    -0.04  -0.04   0.03    -0.02  -0.12   0.05     0.02  -0.12  -0.05
     5   6    -0.00   0.04  -0.10    -0.04   0.03  -0.02     0.00  -0.09   0.03
     6   1    -0.01  -0.01  -0.03     0.07  -0.16  -0.08     0.02  -0.01  -0.33
     7   1     0.08  -0.29  -0.12    -0.03   0.11   0.03    -0.08   0.26   0.05
     8   1    -0.07   0.02  -0.32     0.15   0.05   0.11    -0.03  -0.01   0.21
     9   1     0.35   0.00   0.10    -0.00   0.05   0.00    -0.04   0.00  -0.08
    10   1    -0.03   0.00   0.35    -0.00   0.09  -0.00     0.08   0.00  -0.15
    11   1    -0.01   0.01  -0.03    -0.07  -0.16   0.08     0.02   0.01  -0.33
    12   1    -0.14  -0.18   0.03    -0.06  -0.09   0.05     0.12  -0.42  -0.07
    13   1     0.08   0.29  -0.12     0.03   0.11  -0.03    -0.08  -0.26   0.05
    14   1    -0.07  -0.02  -0.32    -0.15   0.05  -0.11    -0.03   0.01   0.21
    15   1    -0.14   0.18   0.03     0.06  -0.09  -0.05     0.12   0.42  -0.07
    16   6     0.02   0.00  -0.07     0.00   0.20   0.00    -0.04   0.00  -0.00
    17   1    -0.06   0.00  -0.16     0.32   0.45  -0.16    -0.08   0.00  -0.05
    18   1    -0.06  -0.00  -0.16    -0.32   0.45   0.16    -0.08  -0.00  -0.05
    19   1     0.25   0.00  -0.11     0.00   0.10  -0.00     0.09   0.00  -0.02
    20   7    -0.02  -0.00   0.17     0.00  -0.14  -0.00    -0.05  -0.00   0.14
                      7                      8                      9
                      A                      A                      A
 Frequencies --    432.6918               474.9410               567.2853
 Red. masses --      2.7967                 2.8597                 1.6224
 Frc consts  --      0.3085                 0.3801                 0.3076
 IR Inten    --      2.7448                 0.5256                 0.1802
  Atom  AN      X      Y      Z        X      Y      Z        X      Y      Z
     1   6     0.23   0.00  -0.02     0.00  -0.07  -0.00     0.03  -0.00  -0.03
     2   6     0.07   0.09  -0.04     0.17  -0.13   0.05    -0.07   0.06  -0.04
     3   6    -0.01   0.01   0.05     0.15   0.08   0.04    -0.05  -0.03  -0.01
     4   6    -0.01  -0.01   0.05    -0.15   0.08  -0.04    -0.05   0.03  -0.01
     5   6     0.07  -0.09  -0.04    -0.17  -0.13  -0.05    -0.07  -0.06  -0.04
     6   1     0.14   0.01   0.24     0.04   0.07  -0.14     0.00   0.02   0.16
     7   1     0.10   0.17  -0.03     0.31  -0.28   0.03    -0.23   0.33  -0.01
     8   1    -0.02   0.01   0.04     0.06  -0.10  -0.15    -0.01  -0.04   0.26
     9   1     0.50   0.00  -0.00     0.00  -0.15  -0.00     0.36  -0.00  -0.02
    10   1     0.13   0.00   0.27     0.00   0.18  -0.00    -0.09   0.00   0.31
    11   1     0.14  -0.01   0.24    -0.04   0.07   0.14     0.00  -0.02   0.16
    12   1    -0.08   0.20   0.07    -0.30   0.18  -0.02    -0.22   0.12   0.00
    13   1     0.10  -0.17  -0.03    -0.31  -0.28  -0.03    -0.23  -0.33  -0.01
    14   1    -0.02  -0.01   0.04    -0.06  -0.10   0.15    -0.01   0.04   0.26
    15   1    -0.08  -0.20   0.07     0.30   0.18   0.02    -0.22  -0.12   0.00
    16   6    -0.20   0.00   0.00    -0.00   0.09  -0.00     0.13  -0.00   0.01
    17   1    -0.15  -0.00   0.06     0.07   0.13   0.00     0.11   0.00  -0.03
    18   1    -0.15   0.00   0.06    -0.07   0.13  -0.00     0.11  -0.00  -0.03
    19   1    -0.33  -0.00   0.03    -0.00   0.13   0.00     0.21   0.00  -0.01
    20   7    -0.15  -0.00  -0.09    -0.00   0.06  -0.00     0.08   0.00   0.03
                     10                     11                     12
                      A                      A                      A
 Frequencies --    799.3828               831.0666               875.0078
 Red. masses --      3.0630                 1.4665                 1.4438
 Frc consts  --      1.1532                 0.5968                 0.6513
 IR Inten    --     16.9106                 0.0847                 5.2436
  Atom  AN      X      Y      Z        X      Y      Z        X      Y      Z
     1   6     0.03  -0.00  -0.04    -0.00   0.05  -0.00    -0.14  -0.00  -0.08
     2   6     0.08  -0.16  -0.00    -0.07   0.05   0.08    -0.01   0.00  -0.01
     3   6    -0.01  -0.19  -0.07    -0.04  -0.02   0.04     0.05  -0.02   0.06
     4   6    -0.01   0.19  -0.07     0.04  -0.02  -0.04     0.05   0.02   0.06
     5   6     0.08   0.16  -0.00     0.07   0.05  -0.08    -0.01  -0.00  -0.01
     6   1    -0.08  -0.18  -0.14    -0.10  -0.10  -0.21    -0.06  -0.05  -0.17
     7   1    -0.12   0.15   0.03     0.19  -0.34   0.03     0.22   0.13  -0.01
     8   1     0.31  -0.19   0.34    -0.12   0.22  -0.35     0.02   0.03  -0.02
     9   1     0.15   0.00  -0.04     0.00  -0.15  -0.00     0.44   0.00  -0.05
    10   1     0.01   0.00   0.03    -0.00  -0.06   0.00    -0.34   0.00   0.49
    11   1    -0.08   0.18  -0.14     0.10  -0.10   0.21    -0.06   0.05  -0.17
    12   1    -0.06   0.04  -0.05    -0.21   0.13  -0.01     0.29  -0.11   0.03
    13   1    -0.12  -0.15   0.03    -0.19  -0.34  -0.03     0.22  -0.13  -0.01
    14   1     0.31   0.19   0.34     0.12   0.22   0.35     0.02  -0.03  -0.02
    15   1    -0.06  -0.04  -0.05     0.21   0.13   0.01     0.29   0.11   0.03
    16   6    -0.14   0.00  -0.01    -0.00  -0.01   0.00    -0.02   0.00  -0.01
    17   1    -0.21  -0.00  -0.08     0.04   0.00   0.01     0.01  -0.01   0.03
    18   1    -0.21   0.00  -0.08    -0.04   0.00  -0.01     0.01   0.01   0.03
    19   1     0.00  -0.00  -0.02     0.00   0.01   0.00    -0.09  -0.00   0.01
    20   7    -0.01   0.00   0.15     0.00  -0.06   0.00    -0.00   0.00  -0.02
                     13                     14                     15
                      A                      A                      A
 Frequencies --    884.8984               923.9907               988.8254
 Red. masses --      2.4933                 2.1647                 1.2723
 Frc consts  --      1.1503                 1.0889                 0.7330
 IR Inten    --      9.2290                 0.0750                 2.0647
  Atom  AN      X      Y      Z        X      Y      Z        X      Y      Z
     1   6     0.17  -0.00  -0.12     0.00   0.15  -0.00     0.00  -0.00   0.00
     2   6    -0.03  -0.14   0.05     0.07  -0.08   0.06    -0.02  -0.01  -0.06
     3   6    -0.08   0.04   0.06    -0.14  -0.06  -0.02    -0.00  -0.02   0.09
     4   6    -0.08  -0.04   0.06     0.14  -0.06   0.02     0.00  -0.02  -0.09
     5   6    -0.03   0.14   0.05    -0.07  -0.08  -0.06     0.02  -0.01   0.06
     6   1    -0.33   0.10  -0.14    -0.37   0.01  -0.19    -0.13  -0.09  -0.24
     7   1     0.09  -0.04   0.05     0.05  -0.03   0.06     0.18   0.31  -0.04
     8   1    -0.29  -0.30   0.09     0.24  -0.02   0.10    -0.08  -0.13   0.14
     9   1     0.23  -0.00  -0.12     0.00   0.16  -0.00    -0.00   0.43   0.00
    10   1     0.15  -0.00  -0.05     0.00   0.46  -0.00     0.00  -0.24  -0.00
    11   1    -0.33  -0.10  -0.14     0.37   0.01   0.19     0.13  -0.09   0.24
    12   1     0.11  -0.14   0.03     0.08   0.11   0.03    -0.23   0.23  -0.05
    13   1     0.09   0.04   0.05    -0.05  -0.03  -0.06    -0.18   0.31   0.04
    14   1    -0.29   0.30   0.09    -0.24  -0.02  -0.10     0.08  -0.13  -0.14
    15   1     0.11   0.14   0.03    -0.08   0.11  -0.03     0.23   0.23   0.05
    16   6     0.08  -0.00   0.00     0.00   0.02  -0.00     0.00  -0.01   0.00
    17   1     0.12  -0.00   0.05    -0.21  -0.09  -0.02     0.04   0.01   0.01
    18   1     0.12   0.00   0.05     0.21  -0.09   0.02    -0.04   0.01  -0.01
    19   1    -0.01   0.00   0.01    -0.00  -0.10  -0.00     0.00   0.02   0.00
    20   7    -0.00  -0.00  -0.09    -0.00   0.08  -0.00     0.00  -0.01  -0.00
                     16                     17                     18
                      A                      A                      A
 Frequencies --   1023.0042              1067.7687              1071.0026
 Red. masses --      2.2573                 1.4947                 2.0517
 Frc consts  --      1.3918                 1.0041                 1.3866
 IR Inten    --      7.8040                16.4582                12.3890
  Atom  AN      X      Y      Z        X      Y      Z        X      Y      Z
     1   6    -0.05  -0.00  -0.01     0.00   0.10  -0.00    -0.11   0.00   0.05
     2   6    -0.05  -0.11  -0.05    -0.04  -0.06   0.02     0.13  -0.05  -0.02
     3   6     0.13   0.11   0.02    -0.01   0.07   0.02    -0.07   0.12   0.01
     4   6     0.13  -0.11   0.02     0.01   0.07  -0.02    -0.07  -0.12   0.01
     5   6    -0.05   0.11  -0.05     0.04  -0.06  -0.02     0.13   0.05  -0.03
     6   1     0.27   0.14   0.25     0.01   0.07   0.06    -0.21   0.24   0.08
     7   1    -0.32   0.04  -0.02    -0.14  -0.05   0.02     0.05   0.19  -0.00
     8   1    -0.20  -0.29   0.17    -0.28  -0.19   0.05     0.40   0.01   0.17
     9   1     0.01   0.00  -0.01     0.00   0.22  -0.00    -0.00   0.00   0.05
    10   1    -0.07  -0.00   0.04     0.00   0.53  -0.00    -0.13   0.00   0.10
    11   1     0.27  -0.14   0.25    -0.01   0.07  -0.06    -0.21  -0.23   0.08
    12   1    -0.05   0.07   0.04     0.05   0.01  -0.02    -0.27  -0.13   0.01
    13   1    -0.32  -0.04  -0.02     0.14  -0.05  -0.02     0.05  -0.19  -0.00
    14   1    -0.20   0.29   0.17     0.28  -0.19  -0.05     0.40  -0.01   0.17
    15   1    -0.05  -0.07   0.04    -0.05   0.01   0.02    -0.28   0.13   0.01
    16   6    -0.10   0.00  -0.03    -0.00  -0.08   0.00     0.02  -0.00  -0.01
    17   1    -0.06  -0.00   0.02     0.37   0.10   0.04     0.08  -0.00   0.04
    18   1    -0.06   0.00   0.02    -0.37   0.10  -0.04     0.08   0.00   0.04
    19   1    -0.16   0.00  -0.01     0.00   0.17   0.00    -0.06   0.00  -0.00
    20   7     0.05  -0.00   0.01     0.00  -0.08   0.00    -0.02  -0.00  -0.05
                     19                     20                     21
                      A                      A                      A
 Frequencies --   1119.5207              1139.5667              1183.0870
 Red. masses --      1.6206                 1.5818                 1.2755
 Frc consts  --      1.1967                 1.2103                 1.0519
 IR Inten    --     11.9095                11.9896                 0.0871
  Atom  AN      X      Y      Z        X      Y      Z        X      Y      Z
     1   6     0.00   0.08   0.00    -0.02   0.00  -0.07    -0.00  -0.06  -0.00
     2   6    -0.08  -0.04   0.00     0.01  -0.00   0.08     0.04   0.04  -0.03
     3   6     0.09  -0.05  -0.00    -0.01   0.05  -0.07    -0.04   0.00   0.05
     4   6    -0.09  -0.05   0.00    -0.01  -0.05  -0.07     0.04   0.00  -0.05
     5   6     0.08  -0.04  -0.00     0.01   0.00   0.08    -0.04   0.04   0.03
     6   1     0.18  -0.10   0.01    -0.07   0.18   0.15     0.25  -0.27  -0.14
     7   1    -0.17  -0.09   0.00     0.18  -0.09   0.06    -0.11   0.01  -0.03
     8   1    -0.27  -0.13  -0.00    -0.05   0.04  -0.09    -0.14  -0.08   0.02
     9   1    -0.00   0.26   0.00     0.18   0.00  -0.06     0.00  -0.37  -0.00
    10   1     0.00   0.23  -0.00    -0.09   0.00   0.13    -0.00   0.38   0.00
    11   1    -0.18  -0.10  -0.01    -0.07  -0.18   0.15    -0.25  -0.27   0.14
    12   1    -0.20  -0.11  -0.00    -0.02   0.22  -0.06     0.19   0.31  -0.04
    13   1     0.17  -0.09  -0.00     0.18   0.09   0.06     0.11   0.01   0.03
    14   1     0.27  -0.13   0.00    -0.05  -0.04  -0.09     0.14  -0.08  -0.02
    15   1     0.20  -0.11   0.00    -0.02  -0.22  -0.06    -0.19   0.31   0.04
    16   6     0.00   0.10  -0.00    -0.07   0.00   0.09     0.00   0.04  -0.00
    17   1    -0.40  -0.09  -0.05    -0.28   0.06  -0.26    -0.14  -0.04  -0.00
    18   1     0.40  -0.09   0.05    -0.28  -0.06  -0.26     0.14  -0.04   0.00
    19   1    -0.00  -0.19  -0.00     0.51  -0.00  -0.01    -0.00  -0.08  -0.00
    20   7    -0.00   0.05   0.00     0.07   0.00  -0.01     0.00  -0.04   0.00
                     22                     23                     24
                      A                      A                      A
 Frequencies --   1193.1583              1193.5759              1209.7620
 Red. masses --      1.4080                 1.8114                 2.5257
 Frc consts  --      1.1810                 1.5204                 2.1779
 IR Inten    --      5.3569                24.2260                43.8226
  Atom  AN      X      Y      Z        X      Y      Z        X      Y      Z
     1   6     0.00   0.07  -0.00    -0.01   0.00   0.08     0.06  -0.00   0.07
     2   6    -0.04  -0.04  -0.04     0.01  -0.02  -0.08    -0.04   0.04  -0.07
     3   6     0.06  -0.03   0.07     0.01  -0.01   0.07    -0.01  -0.01   0.07
     4   6    -0.06  -0.03  -0.07     0.01   0.01   0.07    -0.01   0.01   0.07
     5   6     0.04  -0.04   0.04     0.01   0.02  -0.08    -0.04  -0.04  -0.07
     6   1    -0.03  -0.03  -0.07     0.08  -0.13  -0.12    -0.46   0.20  -0.07
     7   1    -0.45  -0.15  -0.02    -0.10   0.15  -0.06    -0.05   0.14  -0.06
     8   1     0.34   0.13   0.04    -0.00  -0.10   0.11     0.11   0.09  -0.00
     9   1     0.00  -0.17  -0.00    -0.16  -0.00   0.07    -0.18   0.00   0.06
    10   1     0.00  -0.16   0.00     0.05  -0.00  -0.09     0.14   0.00  -0.17
    11   1     0.03  -0.03   0.07     0.08   0.13  -0.12    -0.46  -0.20  -0.07
    12   1     0.04   0.23  -0.07     0.16  -0.08   0.04     0.20  -0.08   0.04
    13   1     0.45  -0.15   0.02    -0.10  -0.15  -0.06    -0.05  -0.14  -0.06
    14   1    -0.34   0.13  -0.04    -0.00   0.10   0.11     0.11  -0.09  -0.00
    15   1    -0.04   0.23   0.07     0.16   0.08   0.04     0.20   0.08   0.04
    16   6    -0.00  -0.03  -0.00     0.04  -0.00   0.14    -0.16   0.00  -0.03
    17   1     0.14   0.04   0.01    -0.18   0.08  -0.27    -0.19  -0.00  -0.06
    18   1    -0.14   0.04  -0.01    -0.18  -0.08  -0.27    -0.19   0.00  -0.06
    19   1    -0.00   0.10   0.00     0.64   0.00   0.01    -0.10  -0.00  -0.02
    20   7     0.00   0.06   0.00    -0.09   0.00  -0.11     0.25  -0.00  -0.01
                     25                     26                     27
                      A                      A                      A
 Frequencies --   1300.3563              1303.4741              1338.2805
 Red. masses --      1.2426                 1.2193                 2.3527
 Frc consts  --      1.2380                 1.2206                 2.4826
 IR Inten    --     11.9324                 0.8791                50.4918
  Atom  AN      X      Y      Z        X      Y      Z        X      Y      Z
     1   6    -0.02   0.00   0.10     0.00   0.02   0.00    -0.00  -0.06   0.00
     2   6     0.01  -0.01  -0.03     0.00  -0.03   0.07    -0.02   0.03   0.03
     3   6    -0.02   0.00  -0.05    -0.01   0.04  -0.01     0.01  -0.11  -0.06
     4   6    -0.02  -0.00  -0.05     0.01   0.04   0.01    -0.01  -0.11   0.06
     5   6     0.01   0.01  -0.03    -0.00  -0.03  -0.07     0.02   0.03  -0.03
     6   1     0.01   0.02   0.02     0.26  -0.11   0.03     0.25  -0.24  -0.04
     7   1     0.45   0.30  -0.03     0.05  -0.12   0.07     0.23  -0.02   0.01
     8   1    -0.28  -0.20   0.07     0.08   0.03   0.01    -0.13  -0.01  -0.01
     9   1    -0.17  -0.00   0.09    -0.00   0.53  -0.00    -0.00   0.22   0.00
    10   1     0.03   0.00  -0.04    -0.00  -0.42   0.00    -0.00   0.22   0.00
    11   1     0.01  -0.02   0.02    -0.26  -0.11  -0.03    -0.25  -0.24   0.04
    12   1     0.12   0.18  -0.04     0.33   0.19  -0.01     0.13   0.12   0.04
    13   1     0.45  -0.30  -0.03    -0.05  -0.12  -0.07    -0.23  -0.02  -0.01
    14   1    -0.28   0.20   0.07    -0.08   0.03  -0.01     0.13  -0.01   0.01
    15   1     0.12  -0.18  -0.04    -0.33   0.19   0.01    -0.14   0.12  -0.04
    16   6     0.01  -0.00  -0.02    -0.00   0.03   0.00    -0.00  -0.12  -0.00
    17   1     0.04  -0.02   0.05    -0.07  -0.02   0.01     0.30   0.10  -0.07
    18   1     0.04   0.02   0.05     0.07  -0.02  -0.01    -0.30   0.10   0.07
    19   1    -0.04   0.00  -0.00    -0.00  -0.06  -0.00     0.00   0.36   0.00
    20   7    -0.00   0.00   0.05     0.00  -0.05  -0.00     0.00   0.24  -0.00
                     28                     29                     30
                      A                      A                      A
 Frequencies --   1347.4639              1367.0430              1396.0045
 Red. masses --      1.3324                 1.3349                 1.5314
 Frc consts  --      1.4254                 1.4698                 1.7584
 IR Inten    --     13.5379                 1.9951                 0.2148
  Atom  AN      X      Y      Z        X      Y      Z        X      Y      Z
     1   6     0.03  -0.00  -0.01     0.00  -0.10   0.00    -0.00  -0.15   0.00
     2   6    -0.04  -0.02  -0.03    -0.07  -0.03  -0.01     0.08   0.08   0.01
     3   6     0.02   0.03  -0.02    -0.03   0.05   0.01    -0.02  -0.02   0.01
     4   6     0.02  -0.03  -0.02     0.03   0.05  -0.01     0.02  -0.02  -0.01
     5   6    -0.04   0.02  -0.03     0.07  -0.03   0.01    -0.08   0.08  -0.01
     6   1    -0.21   0.22   0.10     0.22  -0.09   0.03    -0.18   0.07  -0.01
     7   1    -0.11   0.01  -0.02     0.07   0.08  -0.01    -0.39  -0.26   0.01
     8   1     0.26   0.13  -0.02     0.41   0.23  -0.03    -0.07   0.03  -0.05
     9   1     0.03   0.00  -0.01    -0.00   0.24  -0.00     0.00   0.62   0.00
    10   1     0.05   0.00  -0.08     0.00   0.48  -0.00    -0.00   0.11   0.00
    11   1    -0.21  -0.22   0.10    -0.22  -0.09  -0.03     0.18   0.07   0.01
    12   1     0.41   0.32  -0.01    -0.21  -0.08  -0.00    -0.11  -0.01  -0.00
    13   1    -0.11  -0.01  -0.02    -0.07   0.08   0.01     0.39  -0.26  -0.01
    14   1     0.26  -0.13  -0.02    -0.41   0.23   0.03     0.07   0.03   0.05
    15   1     0.41  -0.32  -0.01     0.21  -0.08   0.00     0.11  -0.01   0.00
    16   6     0.04  -0.00  -0.00    -0.00   0.01   0.00     0.00  -0.00  -0.00
    17   1     0.07  -0.02   0.07    -0.02  -0.00   0.00     0.01  -0.00   0.01
    18   1     0.07   0.02   0.07     0.02  -0.00  -0.00    -0.01  -0.00  -0.01
    19   1     0.07   0.00   0.00    -0.00  -0.03  -0.00    -0.00  -0.01   0.00
    20   7    -0.11   0.00   0.07     0.00  -0.02  -0.00    -0.00  -0.00   0.00
                     31                     32                     33
                      A                      A                      A
 Frequencies --   1402.3326              1409.5757              1440.1158
 Red. masses --      1.5243                 1.4423                 1.6313
 Frc consts  --      1.7661                 1.6884                 1.9934
 IR Inten    --      1.2491                 5.3338                31.9316
  Atom  AN      X      Y      Z        X      Y      Z        X      Y      Z
     1   6    -0.06   0.00  -0.00     0.00   0.07  -0.00     0.03   0.00   0.01
     2   6     0.13   0.06  -0.01     0.06  -0.01  -0.01    -0.04   0.01   0.00
     3   6    -0.01  -0.03   0.00    -0.10   0.04  -0.00     0.13  -0.04  -0.01
     4   6    -0.01   0.03   0.00     0.10   0.04   0.00     0.13   0.04  -0.01
     5   6     0.13  -0.06  -0.01    -0.06  -0.01   0.01    -0.04  -0.01   0.00
     6   1    -0.26   0.11  -0.03     0.31  -0.22  -0.01    -0.38   0.24  -0.06
     7   1    -0.38  -0.12   0.00    -0.16  -0.10   0.01     0.13   0.05  -0.01
     8   1    -0.40  -0.19  -0.04    -0.03  -0.10   0.07    -0.06   0.01  -0.01
     9   1     0.02  -0.00   0.01     0.00  -0.08   0.00    -0.17  -0.00   0.00
    10   1    -0.10  -0.00   0.08     0.00  -0.36  -0.00    -0.01  -0.00   0.10
    11   1    -0.27  -0.11  -0.03    -0.31  -0.22   0.01    -0.38  -0.24  -0.06
    12   1     0.11   0.09  -0.01    -0.39  -0.22   0.03    -0.40  -0.07   0.02
    13   1    -0.38   0.12   0.00     0.16  -0.10  -0.01     0.13  -0.05  -0.01
    14   1    -0.40   0.19  -0.04     0.03  -0.10  -0.07    -0.06  -0.01  -0.01
    15   1     0.11  -0.09  -0.01     0.39  -0.22  -0.03    -0.40   0.07   0.02
    16   6     0.02  -0.00  -0.01    -0.00  -0.03  -0.00     0.06  -0.00   0.03
    17   1    -0.03  -0.04   0.03     0.06   0.02  -0.04    -0.18  -0.06  -0.09
    18   1    -0.03   0.04   0.03    -0.06   0.02   0.04    -0.18   0.06  -0.09
    19   1    -0.02   0.00   0.00     0.00   0.11   0.00    -0.17  -0.00   0.05
    20   7    -0.02   0.00   0.02     0.00   0.04   0.00    -0.09   0.00  -0.01
                     34                     35                     36
                      A                      A                      A
 Frequencies --   1482.1290              1487.3432              1491.0069
 Red. masses --      1.1780                 1.0981                 1.0874
 Frc consts  --      1.5247                 1.4312                 1.4243
 IR Inten    --      1.8400                 3.7183                11.1634
  Atom  AN      X      Y      Z        X      Y      Z        X      Y      Z
     1   6     0.02  -0.00  -0.01     0.00   0.00  -0.00    -0.04   0.00   0.03
     2   6    -0.00   0.01  -0.00    -0.03   0.04  -0.04     0.01  -0.03   0.03
     3   6     0.03   0.00   0.01    -0.00  -0.00  -0.00     0.02  -0.01   0.00
     4   6     0.03  -0.00   0.01     0.00  -0.00   0.00     0.02   0.01   0.00
     5   6    -0.00  -0.01  -0.00     0.03   0.04   0.04     0.01   0.03   0.03
     6   1    -0.11  -0.01  -0.18    -0.01   0.05   0.09    -0.03  -0.01  -0.05
     7   1     0.01  -0.02  -0.00     0.22  -0.42  -0.07    -0.11   0.34   0.05
     8   1    -0.02  -0.01   0.01     0.09  -0.13   0.46    -0.08   0.11  -0.35
     9   1    -0.22   0.00  -0.02    -0.00  -0.03  -0.00     0.44  -0.00   0.05
    10   1    -0.06   0.00   0.20    -0.00   0.04   0.00     0.14   0.00  -0.42
    11   1    -0.11   0.01  -0.18     0.01   0.05  -0.09    -0.03   0.01  -0.06
    12   1    -0.15   0.14   0.02    -0.06   0.07   0.01    -0.10   0.01   0.01
    13   1     0.01   0.02  -0.00    -0.22  -0.42   0.07    -0.11  -0.34   0.05
    14   1    -0.02   0.01   0.01    -0.09  -0.13  -0.46    -0.08  -0.11  -0.35
    15   1    -0.15  -0.14   0.02     0.06   0.07  -0.01    -0.10  -0.01   0.01
    16   6    -0.11  -0.00  -0.01    -0.00   0.01   0.00    -0.02   0.00   0.00
    17   1     0.45   0.22   0.12     0.02  -0.01   0.06     0.10   0.07  -0.01
    18   1     0.45  -0.22   0.12    -0.02  -0.01  -0.06     0.10  -0.07  -0.01
    19   1     0.42   0.00  -0.10     0.00  -0.10  -0.00     0.04  -0.00  -0.01
    20   7    -0.01  -0.00   0.00     0.00  -0.01   0.00    -0.01  -0.00  -0.00
                     37                     38                     39
                      A                      A                      A
 Frequencies --   1502.3693              1505.4608              1505.6756
 Red. masses --      1.0697                 1.1039                 1.0896
 Frc consts  --      1.4225                 1.4740                 1.4554
 IR Inten    --     23.4186                 6.7913                 0.9996
  Atom  AN      X      Y      Z        X      Y      Z        X      Y      Z
     1   6     0.03  -0.00  -0.02    -0.05  -0.00   0.03     0.00  -0.01  -0.00
     2   6     0.01  -0.02   0.01    -0.02   0.03  -0.01    -0.01   0.01  -0.01
     3   6    -0.00   0.01   0.01     0.02  -0.01  -0.00     0.03   0.04   0.03
     4   6    -0.00  -0.01   0.01     0.02   0.01  -0.00    -0.03   0.04  -0.03
     5   6     0.01   0.02   0.01    -0.02  -0.03  -0.01     0.01   0.01   0.01
     6   1     0.04  -0.07  -0.11    -0.05   0.04  -0.00    -0.07  -0.12  -0.42
     7   1    -0.07   0.17   0.03     0.13  -0.23  -0.03     0.03  -0.09  -0.01
     8   1    -0.00   0.06  -0.18     0.01  -0.08   0.25     0.04  -0.01   0.09
     9   1    -0.23   0.00  -0.02     0.43   0.00   0.04    -0.01   0.03  -0.00
    10   1    -0.06   0.00   0.22     0.11   0.00  -0.40    -0.00   0.02   0.01
    11   1     0.04   0.07  -0.10    -0.05  -0.04   0.01     0.07  -0.12   0.42
    12   1    -0.05   0.08   0.01    -0.06  -0.05  -0.00     0.23  -0.39  -0.05
    13   1    -0.07  -0.17   0.03     0.13   0.23  -0.03    -0.04  -0.10   0.01
    14   1    -0.00  -0.06  -0.18     0.01   0.08   0.25    -0.04  -0.01  -0.10
    15   1    -0.05  -0.08   0.01    -0.07   0.04  -0.00    -0.23  -0.39   0.05
    16   6     0.01  -0.00  -0.04    -0.02  -0.00  -0.03     0.00  -0.02   0.00
    17   1    -0.25  -0.33   0.36    -0.05  -0.16   0.28    -0.09   0.02  -0.16
    18   1    -0.25   0.33   0.36    -0.04   0.16   0.29     0.09   0.02   0.15
    19   1     0.30   0.00  -0.07     0.34   0.00  -0.08    -0.01   0.25   0.00
    20   7     0.01  -0.00  -0.01    -0.01  -0.00  -0.01     0.00  -0.00   0.00
                     40                     41                     42
                      A                      A                      A
 Frequencies --   1516.6428              1526.8617              2904.4027
 Red. masses --      1.0550                 1.1241                 1.0732
 Frc consts  --      1.4298                 1.5440                 5.3338
 IR Inten    --      7.6863                10.2246                44.7992
  Atom  AN      X      Y      Z        X      Y      Z        X      Y      Z
     1   6     0.00   0.00  -0.00    -0.02   0.00   0.00    -0.00  -0.00   0.00
     2   6    -0.00  -0.00  -0.00    -0.00   0.01  -0.01    -0.00  -0.00  -0.00
     3   6    -0.01  -0.00  -0.00    -0.00   0.06   0.03     0.01   0.01   0.05
     4   6     0.01  -0.00   0.00    -0.00  -0.06   0.03    -0.01   0.01  -0.05
     5   6     0.00  -0.00   0.00    -0.00  -0.01  -0.01     0.00  -0.00   0.00
     6   1    -0.01   0.09   0.18     0.01  -0.17  -0.42    -0.04  -0.07   0.05
     7   1     0.01  -0.01  -0.00     0.01  -0.09  -0.01     0.00  -0.00   0.02
     8   1     0.01  -0.00   0.02     0.05  -0.01   0.09    -0.00   0.01   0.00
     9   1    -0.00  -0.01  -0.00     0.12  -0.00   0.01    -0.00   0.00  -0.00
    10   1    -0.00   0.01   0.00     0.02   0.00  -0.10     0.00   0.00   0.00
    11   1     0.01   0.09  -0.18     0.01   0.17  -0.42     0.04  -0.07  -0.05
    12   1    -0.07   0.17   0.01    -0.13   0.43   0.06     0.05  -0.02   0.70
    13   1    -0.01  -0.01   0.00     0.01   0.09  -0.01    -0.00  -0.00  -0.02
    14   1    -0.01  -0.00  -0.02     0.05   0.01   0.09     0.00   0.01  -0.00
    15   1     0.07   0.17  -0.01    -0.13  -0.43   0.06    -0.05  -0.02  -0.70
    16   6     0.00  -0.04   0.00     0.03  -0.00   0.01     0.00  -0.00   0.00
    17   1    -0.26   0.04  -0.40    -0.11  -0.01  -0.12    -0.00   0.00  -0.00
    18   1     0.26   0.04   0.40    -0.11   0.01  -0.12     0.00   0.00   0.00
    19   1    -0.00   0.62   0.00    -0.23   0.00   0.05     0.00   0.00  -0.00
    20   7    -0.00  -0.05   0.00     0.02  -0.00   0.01     0.00   0.00  -0.00
                     43                     44                     45
                      A                      A                      A
 Frequencies --   2908.8995              2945.8406              3052.9337
 Red. masses --      1.0718                 1.0596                 1.0654
 Frc consts  --      5.3432                 5.4174                 5.8507
 IR Inten    --    221.4971               168.5088                54.7090
  Atom  AN      X      Y      Z        X      Y      Z        X      Y      Z
     1   6    -0.00   0.00   0.00    -0.00   0.00   0.00     0.04  -0.00  -0.06
     2   6     0.00   0.00   0.00    -0.00   0.00   0.00    -0.00   0.01   0.01
     3   6    -0.01  -0.01  -0.05     0.00  -0.00  -0.00    -0.00   0.00  -0.00
     4   6    -0.01   0.01  -0.05     0.00   0.00  -0.00    -0.00  -0.00  -0.00
     5   6     0.00  -0.00   0.00    -0.00  -0.00   0.00    -0.00  -0.01   0.01
     6   1     0.03   0.06  -0.04    -0.01  -0.01   0.00    -0.00  -0.01   0.00
     7   1     0.00   0.00  -0.01     0.00  -0.00   0.00    -0.00   0.00  -0.04
     8   1     0.00  -0.02  -0.01     0.00  -0.01  -0.00     0.04  -0.07  -0.03
     9   1    -0.00  -0.00  -0.01    -0.00  -0.00  -0.00    -0.03   0.00   0.90
    10   1     0.01  -0.00   0.00     0.00  -0.00   0.00    -0.39   0.00  -0.15
    11   1     0.03  -0.06  -0.04    -0.01   0.01   0.00    -0.00   0.01   0.00
    12   1     0.04  -0.04   0.69    -0.00  -0.01   0.07     0.00  -0.00   0.01
    13   1     0.00  -0.00  -0.01     0.00   0.00   0.00    -0.00  -0.00  -0.04
    14   1     0.00   0.02  -0.01     0.00   0.01  -0.00     0.04   0.07  -0.03
    15   1     0.04   0.04   0.70    -0.00   0.01   0.07     0.00   0.00   0.01
    16   6     0.00  -0.00   0.01    -0.02   0.00  -0.06     0.00  -0.00  -0.00
    17   1    -0.01   0.02   0.02     0.07  -0.13  -0.08    -0.00   0.00   0.00
    18   1    -0.01  -0.02   0.02     0.07   0.13  -0.08    -0.00  -0.00   0.00
    19   1    -0.00   0.00  -0.09     0.17  -0.00   0.95     0.00  -0.00   0.00
    20   7     0.00  -0.00  -0.00    -0.00  -0.00  -0.00     0.00   0.00  -0.00
                     46                     47                     48
                      A                      A                      A
 Frequencies --   3065.9106              3067.2817              3093.8490
 Red. masses --      1.0622                 1.0637                 1.0737
 Frc consts  --      5.8828                 5.8965                 6.0552
 IR Inten    --     32.1077                42.8127                51.8746
  Atom  AN      X      Y      Z        X      Y      Z        X      Y      Z
     1   6     0.00   0.00   0.00     0.01  -0.00   0.01     0.00  -0.00   0.00
     2   6     0.02  -0.03   0.03    -0.02   0.03  -0.03     0.00  -0.00  -0.00
     3   6     0.00   0.01  -0.00    -0.00  -0.01   0.01    -0.00  -0.01   0.00
     4   6    -0.00   0.01   0.00    -0.00   0.01   0.01    -0.00   0.01   0.00
     5   6    -0.02  -0.03  -0.03    -0.02  -0.03  -0.03     0.00   0.00  -0.00
     6   1    -0.06  -0.10   0.05     0.07   0.12  -0.05     0.05   0.07  -0.04
     7   1    -0.03   0.03  -0.57     0.02  -0.03   0.56     0.00   0.00  -0.00
     8   1    -0.17   0.32   0.16     0.16  -0.31  -0.15    -0.01   0.01   0.01
     9   1     0.00   0.00  -0.00     0.01  -0.00  -0.09     0.00  -0.00  -0.00
    10   1    -0.00  -0.01  -0.00    -0.14   0.00  -0.05    -0.00   0.00  -0.00
    11   1     0.06  -0.10  -0.05     0.07  -0.12  -0.05     0.05  -0.07  -0.04
    12   1    -0.00   0.00  -0.00    -0.00   0.00  -0.01    -0.00   0.00  -0.02
    13   1     0.03   0.03   0.57     0.02   0.03   0.56     0.00  -0.00  -0.00
    14   1     0.17   0.32  -0.16     0.16   0.31  -0.15    -0.01  -0.01   0.01
    15   1     0.00   0.00   0.00    -0.00  -0.00  -0.01    -0.00  -0.00  -0.02
    16   6    -0.00  -0.00   0.00    -0.00   0.00   0.00     0.05  -0.00  -0.06
    17   1    -0.00   0.00   0.00     0.00  -0.01  -0.00    -0.29   0.56   0.26
    18   1     0.00   0.00  -0.00     0.00   0.01  -0.00    -0.29  -0.56   0.26
    19   1    -0.00   0.00  -0.00    -0.00   0.00  -0.00     0.04  -0.00   0.20
    20   7    -0.00   0.00   0.00    -0.00  -0.00   0.00    -0.00   0.00  -0.00
                     49                     50                     51
                      A                      A                      A
 Frequencies --   3094.4496              3098.1031              3114.6131
 Red. masses --      1.0873                 1.0878                 1.0965
 Frc consts  --      6.1341                 6.1518                 6.2670
 IR Inten    --    120.3538                73.8114                63.5483
  Atom  AN      X      Y      Z        X      Y      Z        X      Y      Z
     1   6     0.00   0.00   0.00    -0.01   0.00  -0.01    -0.07  -0.00  -0.05
     2   6     0.00  -0.01   0.01     0.00  -0.00   0.01    -0.01   0.02   0.01
     3   6    -0.03  -0.04   0.03    -0.03  -0.05   0.03     0.00   0.01  -0.00
     4   6     0.03  -0.04  -0.03    -0.03   0.04   0.03     0.00  -0.01  -0.00
     5   6    -0.00  -0.01  -0.01     0.00   0.00   0.01    -0.01  -0.02   0.01
     6   1     0.33   0.54  -0.26     0.33   0.53  -0.25    -0.05  -0.07   0.03
     7   1    -0.01   0.00  -0.09    -0.01   0.01  -0.12    -0.00   0.00  -0.02
     8   1    -0.04   0.07   0.03    -0.02   0.04   0.02     0.12  -0.23  -0.10
     9   1     0.00   0.00  -0.00    -0.00   0.00   0.08    -0.02   0.00   0.32
    10   1    -0.00  -0.00  -0.00     0.14  -0.00   0.05     0.80  -0.00   0.28
    11   1    -0.34   0.55   0.26     0.33  -0.53  -0.25    -0.05   0.07   0.03
    12   1     0.01  -0.01   0.07    -0.01   0.01  -0.05     0.00  -0.00  -0.00
    13   1     0.01   0.01   0.10    -0.01  -0.01  -0.12    -0.00  -0.00  -0.02
    14   1     0.04   0.07  -0.03    -0.02  -0.04   0.02     0.12   0.23  -0.11
    15   1    -0.01  -0.01  -0.07    -0.01  -0.01  -0.05     0.00   0.00  -0.00
    16   6     0.00   0.00  -0.00    -0.01   0.00   0.01     0.00  -0.00  -0.00
    17   1    -0.00  -0.00  -0.00     0.04  -0.08  -0.04    -0.01   0.02   0.01
    18   1    -0.00  -0.00   0.00     0.04   0.08  -0.04    -0.01  -0.02   0.01
    19   1     0.00  -0.00   0.00    -0.00   0.00  -0.01    -0.00  -0.00  -0.00
    20   7     0.00  -0.00  -0.00    -0.00  -0.00   0.00     0.00   0.00  -0.00
                     52                     53                     54
                      A                      A                      A
 Frequencies --   3121.2802              3124.6871              3143.5652
 Red. masses --      1.1037                 1.1049                 1.1041
 Frc consts  --      6.3353                 6.3560                 6.4285
 IR Inten    --     43.4333               107.6625                49.0222
  Atom  AN      X      Y      Z        X      Y      Z        X      Y      Z
     1   6     0.00  -0.00   0.00    -0.02  -0.00  -0.03     0.00  -0.00   0.00
     2   6     0.02  -0.04  -0.05     0.02  -0.03  -0.05    -0.00   0.00  -0.00
     3   6     0.00   0.00  -0.00     0.00   0.00  -0.00    -0.00   0.00  -0.00
     4   6    -0.00   0.00   0.00     0.00  -0.00  -0.00     0.00   0.00   0.00
     5   6    -0.02  -0.04   0.05     0.02   0.03  -0.05     0.00   0.00   0.00
     6   1    -0.01  -0.01   0.01    -0.01  -0.01   0.01    -0.00   0.00  -0.00
     7   1     0.02  -0.03   0.39     0.02  -0.03   0.40     0.00  -0.00   0.00
     8   1    -0.25   0.48   0.22    -0.22   0.43   0.19     0.00  -0.00  -0.00
     9   1     0.00  -0.00  -0.00    -0.02  -0.00   0.25     0.00   0.00  -0.00
    10   1    -0.00   0.00  -0.00     0.25  -0.00   0.09    -0.00   0.00  -0.00
    11   1     0.01  -0.01  -0.01    -0.01   0.01   0.01     0.00   0.00   0.00
    12   1    -0.00   0.00  -0.02     0.00  -0.00   0.02     0.00  -0.00  -0.00
    13   1    -0.02  -0.03  -0.39     0.02   0.03   0.40    -0.00  -0.00  -0.00
    14   1     0.25   0.48  -0.22    -0.22  -0.42   0.19    -0.00  -0.00   0.00
    15   1     0.00   0.00   0.02     0.00   0.00   0.02    -0.00  -0.00   0.00
    16   6     0.00   0.00  -0.00    -0.00   0.00   0.00    -0.00  -0.09  -0.00
    17   1     0.00  -0.00  -0.00     0.00  -0.01  -0.00    -0.30   0.57   0.29
    18   1    -0.00  -0.00   0.00     0.00   0.01  -0.00     0.30   0.57  -0.29
    19   1    -0.00  -0.00   0.00     0.00  -0.00   0.00    -0.00  -0.02  -0.00
    20   7     0.00   0.00  -0.00    -0.00   0.00   0.00     0.00  -0.00   0.00

 -------------------
 - Thermochemistry -
 -------------------
 Temperature   298.150 Kelvin.  Pressure   1.00000 Atm.
 Atom     1 has atomic number  6 and mass  12.00000
 Atom     2 has atomic number  6 and mass  12.00000
 Atom     3 has atomic number  6 and mass  12.00000
 Atom     4 has atomic number  6 and mass  12.00000
 Atom     5 has atomic number  6 and mass  12.00000
 Atom     6 has atomic number  1 and mass   1.00783
 Atom     7 has atomic number  1 and mass   1.00783
 Atom     8 has atomic number  1 and mass   1.00783
 Atom     9 has atomic number  1 and mass   1.00783
 Atom    10 has atomic number  1 and mass   1.00783
 Atom    11 has atomic number  1 and mass   1.00783
 Atom    12 has atomic number  1 and mass   1.00783
 Atom    13 has atomic number  1 and mass   1.00783
 Atom    14 has atomic number  1 and mass   1.00783
 Atom    15 has atomic number  1 and mass   1.00783
 Atom    16 has atomic number  6 and mass  12.00000
 Atom    17 has atomic number  1 and mass   1.00783
 Atom    18 has atomic number  1 and mass   1.00783
 Atom    19 has atomic number  1 and mass   1.00783
 Atom    20 has atomic number  7 and mass  14.00307
 Molecular mass:    99.10480 amu.
 Principal axes and moments of inertia in atomic units:
                           1         2         3
     Eigenvalues --   404.64315 780.209751080.34495
           X            0.99998   0.00000   0.00651
           Y           -0.00000   1.00000  -0.00000
           Z           -0.00651   0.00000   0.99998
 This molecule is an asymmetric top.
 Rotational symmetry number  1.
 Rotational temperatures (Kelvin)      0.21405     0.11101     0.08017
 Rotational constants (GHZ):           4.46008     2.31315     1.67052
 Zero-point vibrational energy     495332.8 (Joules/Mol)
                                  118.38739 (Kcal/Mol)
 Warning -- explicit consideration of   9 degrees of freedom as
           vibrations may cause significant error
 Vibrational temperatures:    229.95   341.19   387.88   452.95   546.83
          (Kelvin)            597.47   622.55   683.33   816.20  1150.13
                             1195.72  1258.94  1273.17  1329.41  1422.70
                             1471.87  1536.28  1540.93  1610.74  1639.58
                             1702.20  1716.69  1717.29  1740.58  1870.92
                             1875.41  1925.48  1938.70  1966.87  2008.54
                             2017.64  2028.06  2072.00  2132.45  2139.95
                             2145.22  2161.57  2166.02  2166.33  2182.11
                             2196.81  4178.78  4185.25  4238.40  4392.49
                             4411.16  4413.13  4451.35  4452.22  4457.47
                             4481.23  4490.82  4495.72  4522.88
 
 Zero-point correction=                           0.188662 (Hartree/Particle)
 Thermal correction to Energy=                    0.195485
 Thermal correction to Enthalpy=                  0.196430
 Thermal correction to Gibbs Free Energy=         0.158388
 Sum of electronic and zero-point Energies=           -290.962122
 Sum of electronic and thermal Energies=              -290.955299
 Sum of electronic and thermal Enthalpies=            -290.954355
 Sum of electronic and thermal Free Energies=         -290.992397
 
                     E (Thermal)             CV                S
                      KCal/Mol        Cal/Mol-Kelvin    Cal/Mol-Kelvin
 Total                  122.669             26.920             80.066
 Electronic               0.000              0.000              0.000
 Translational            0.889              2.981             39.691
 Rotational               0.889              2.981             27.325
 Vibrational            120.891             20.959             13.049
 Vibration     1          0.622              1.892              2.552
 Vibration     2          0.656              1.784              1.824
 Vibration     3          0.674              1.729              1.599
 Vibration     4          0.702              1.645              1.337
 Vibration     5          0.750              1.513              1.039
 Vibration     6          0.779              1.437              0.908
 Vibration     7          0.794              1.399              0.850
 Vibration     8          0.832              1.306              0.724
 Vibration     9          0.923              1.102              0.509
                       Q            Log10(Q)             Ln(Q)
 Total Bot       0.140226D-72        -72.853170       -167.750624
 Total V=0       0.841949D+14         13.925286         32.064155
 Vib (Bot)       0.172967D-85        -85.762037       -197.474388
 Vib (Bot)    1  0.126502D+01          0.102096          0.235085
 Vib (Bot)    2  0.827928D+00         -0.082007         -0.188829
 Vib (Bot)    3  0.717027D+00         -0.144464         -0.332641
 Vib (Bot)    4  0.598960D+00         -0.222602         -0.512561
 Vib (Bot)    5  0.475700D+00         -0.322667         -0.742969
 Vib (Bot)    6  0.424361D+00         -0.372265         -0.857172
 Vib (Bot)    7  0.401839D+00         -0.395948         -0.911705
 Vib (Bot)    8  0.353666D+00         -0.451407         -1.039402
 Vib (Bot)    9  0.272029D+00         -0.565385         -1.301848
 Vib (V=0)       0.103853D+02          1.016419          2.340391
 Vib (V=0)    1  0.186025D+01          0.269570          0.620708
 Vib (V=0)    2  0.146719D+01          0.166488          0.383352
 Vib (V=0)    3  0.137414D+01          0.138032          0.317831
 Vib (V=0)    4  0.128023D+01          0.107287          0.247037
 Vib (V=0)    5  0.119014D+01          0.075597          0.174069
 Vib (V=0)    6  0.115581D+01          0.062885          0.144798
 Vib (V=0)    7  0.114146D+01          0.057462          0.132310
 Vib (V=0)    8  0.111244D+01          0.046276          0.106554
 Vib (V=0)    9  0.106921D+01          0.029063          0.066920
 Electronic      0.100000D+01          0.000000          0.000000
 Translational   0.387791D+08          7.588597         17.473391
 Rotational      0.209059D+06          5.320269         12.250373
 ***** Axes restored to original set *****
 -------------------------------------------------------------------
 Center     Atomic                   Forces (Hartrees/Bohr)
 Number     Number              X              Y              Z
 -------------------------------------------------------------------
      1        6          -0.000204612   -0.000001184   -0.000043023
      2        6          -0.000055036   -0.000001392    0.000538744
      3        6          -0.000392593    0.001247375    0.000809367
      4        6          -0.000391298   -0.001248904    0.000805778
      5        6          -0.000056189    0.000000420    0.000539944
      6        1           0.000023544    0.000078476    0.000160505
      7        1          -0.000326711    0.000115221   -0.000273034
      8        1           0.000223888   -0.000089742   -0.000145387
      9        1           0.000115479    0.000000307   -0.000123657
     10        1           0.000067412    0.000000300   -0.000047316
     11        1           0.000024766   -0.000077647    0.000161828
     12        1           0.000044536    0.000191332   -0.000464956
     13        1          -0.000325769   -0.000114164   -0.000273840
     14        1           0.000224032    0.000090607   -0.000146585
     15        1           0.000042044   -0.000189368   -0.000464436
     16        6           0.001489686   -0.000003307    0.000448463
     17        1           0.000020717   -0.000139057    0.000231022
     18        1           0.000019040    0.000136397    0.000229367
     19        1          -0.000262349    0.000001318   -0.000461750
     20        7          -0.000280588    0.000003012   -0.001481034
 -------------------------------------------------------------------
 Cartesian Forces:  Max     0.001489686 RMS     0.000440359

 GradGradGradGradGradGradGradGradGradGradGradGradGradGradGradGradGradGrad
 Berny optimization.
 Search for a local minimum.
 Step number   1 out of a maximum of    2
 All quantities printed in internal units (Hartrees-Bohrs-Radians)
 Second derivative matrix not updated -- analytic derivatives used.
 ITU=  0
     Eigenvalues ---    0.00224   0.00257   0.00427   0.00692   0.01213
     Eigenvalues ---    0.01269   0.01748   0.02094   0.02871   0.04408
     Eigenvalues ---    0.04562   0.04787   0.04914   0.05214   0.06036
     Eigenvalues ---    0.06103   0.06695   0.06796   0.07089   0.07126
     Eigenvalues ---    0.08294   0.08606   0.09283   0.10402   0.11175
     Eigenvalues ---    0.11853   0.12556   0.15013   0.15837   0.16132
     Eigenvalues ---    0.16862   0.20333   0.20650   0.24489   0.29190
     Eigenvalues ---    0.32156   0.35180   0.44238   0.50914   0.57524
     Eigenvalues ---    0.61499   0.68222   0.72892   0.74326   0.76275
     Eigenvalues ---    0.79440   0.80288   0.82896   0.83117   0.86197
     Eigenvalues ---    0.86339   0.90929   0.91285   0.93511
 Angle between quadratic step and forces=  75.86 degrees.
 Linear search not attempted -- first point.
 B after Tr=     0.000352   -0.000001   -0.002237
         Rot=    1.000000   -0.000001   -0.000115   -0.000000 Ang=  -0.01 deg.
 Variable       Old X    -DE/DX   Delta X   Delta X   Delta X     New X
                                 (Linear)    (Quad)   (Total)
    X1       -3.57137  -0.00020   0.00000   0.00126   0.00172  -3.56964
    Y1        0.00004  -0.00000   0.00000  -0.00003  -0.00003   0.00001
    Z1        0.46534  -0.00004   0.00000   0.00574   0.00433   0.46966
    X2       -2.17552  -0.00006   0.00000  -0.00239  -0.00214  -2.17765
    Y2        2.36663  -0.00000   0.00000   0.00073   0.00073   2.36736
    Z2       -0.42945   0.00054   0.00000   0.00159  -0.00014  -0.42959
    X3        0.60011  -0.00039   0.00000   0.00131   0.00174   0.60185
    Y3        2.27260   0.00125   0.00000   0.00051   0.00050   2.27310
    Z3        0.35127   0.00081   0.00000  -0.01226  -0.01463   0.33664
    X4        0.60008  -0.00039   0.00000   0.00132   0.00175   0.60183
    Y4       -2.27262  -0.00125   0.00000  -0.00050  -0.00050  -2.27312
    Z4        0.35123   0.00081   0.00000  -0.01227  -0.01465   0.33657
    X5       -2.17557  -0.00006   0.00000  -0.00236  -0.00210  -2.17767
    Y5       -2.36661   0.00000   0.00000  -0.00072  -0.00072  -2.36733
    Z5       -0.42941   0.00054   0.00000   0.00150  -0.00025  -0.42966
    X6        1.60380   0.00002   0.00000  -0.00117  -0.00091   1.60288
    Y6        3.91845   0.00008   0.00000   0.00457   0.00457   3.92302
    Z6       -0.40356   0.00016   0.00000  -0.00645  -0.00905  -0.41260
    X7       -2.27775  -0.00033   0.00000  -0.01991  -0.02014  -2.29789
    Y7        2.49416   0.00012   0.00000   0.00732   0.00732   2.50148
    Z7       -2.49469  -0.00027   0.00000   0.00196   0.00026  -2.49443
    X8       -3.05316   0.00022   0.00000   0.00490   0.00534  -3.04783
    Y8        4.07372  -0.00009   0.00000   0.00007   0.00007   4.07379
    Z8        0.34419  -0.00015   0.00000   0.00986   0.00833   0.35252
    X9       -3.65695   0.00012   0.00000   0.01054   0.01148  -3.64547
    Y9        0.00005   0.00000   0.00000  -0.00007  -0.00008  -0.00002
    Z9        2.53968  -0.00012   0.00000   0.00570   0.00430   2.54398
   X10       -5.52422   0.00007   0.00000  -0.00088  -0.00057  -5.52480
   Y10        0.00004   0.00000   0.00000  -0.00001  -0.00002   0.00003
   Z10       -0.21837  -0.00005   0.00000   0.01252   0.01155  -0.20682
   X11        1.60371   0.00002   0.00000  -0.00111  -0.00086   1.60285
   Y11       -3.91847  -0.00008   0.00000  -0.00455  -0.00455  -3.92302
   Z11       -0.40370   0.00016   0.00000  -0.00641  -0.00902  -0.41272
   X12        0.73687   0.00004   0.00000   0.00927   0.01018   0.74705
   Y12       -2.38155   0.00019   0.00000   0.01239   0.01238  -2.36917
   Z12        2.44333  -0.00046   0.00000  -0.01390  -0.01632   2.42701
   X13       -2.27791  -0.00033   0.00000  -0.01978  -0.02000  -2.29791
   Y13       -2.49425  -0.00011   0.00000  -0.00714  -0.00714  -2.50139
   Z13       -2.49463  -0.00027   0.00000   0.00184   0.00013  -2.49450
   X14       -3.05321   0.00022   0.00000   0.00491   0.00535  -3.04786
   Y14       -4.07365   0.00009   0.00000  -0.00012  -0.00012  -4.07378
   Z14        0.34436  -0.00015   0.00000   0.00959   0.00805   0.35241
   X15        0.73686   0.00004   0.00000   0.00930   0.01021   0.74707
   Y15        2.38143  -0.00019   0.00000  -0.01234  -0.01235   2.36909
   Z15        2.44339  -0.00046   0.00000  -0.01390  -0.01630   2.42708
   X16        4.50217   0.00149   0.00000   0.00178   0.00213   4.50430
   Y16       -0.00001  -0.00000   0.00000  -0.00002  -0.00002  -0.00002
   Z16       -0.01827   0.00045   0.00000   0.01151   0.00823  -0.01004
   X17        5.40020   0.00002   0.00000   0.01228   0.01245   5.41265
   Y17       -1.67305  -0.00014   0.00000  -0.00229  -0.00229  -1.67534
   Z17       -0.83745   0.00023   0.00000   0.02808   0.02459  -0.81286
   X18        5.40005   0.00002   0.00000   0.01244   0.01261   5.41266
   Y18        1.67349   0.00014   0.00000   0.00182   0.00183   1.67532
   Z18       -0.83669   0.00023   0.00000   0.02738   0.02390  -0.81279
   X19        4.89040  -0.00026   0.00000  -0.03305  -0.03222   4.85818
   Y19       -0.00046   0.00000   0.00000   0.00040   0.00039  -0.00007
   Z19        2.03824  -0.00046   0.00000   0.01622   0.01287   2.05111
   X20        1.82741  -0.00028   0.00000   0.00377   0.00397   1.83138
   Y20       -0.00001   0.00000   0.00000   0.00001   0.00001   0.00000
   Z20       -0.60119  -0.00148   0.00000  -0.02352  -0.02617  -0.62736
         Item               Value     Threshold  Converged?
 Maximum Force            0.001490     0.000450     NO 
 RMS     Force            0.000440     0.000300     NO 
 Maximum Displacement     0.032222     0.001800     NO 
 RMS     Displacement     0.010473     0.001200     NO 
 Predicted change in Energy=-3.423551D-05
 GradGradGradGradGradGradGradGradGradGradGradGradGradGradGradGradGradGrad

 1\1\GINC-CDR1961\Freq\RwB97XD\6-31G(d,p)\C6H13N1\CLR426\20-Jul-2023\0\
 \# freq wb97xd/6-31g(d,p) scrf=(solvent=water)\\Title Card Required\\0
 ,1\C,-1.889885,0.000019,0.246246\C,-1.151234,1.252367,-0.227256\C,0.31
 7564,1.202608,0.185886\C,0.317551,-1.202621,0.185861\C,-1.151263,-1.25
 2357,-0.227234\H,0.848692,2.073554,-0.213553\H,-1.205333,1.319852,-1.3
 20131\H,-1.615664,2.15572,0.182138\H,-1.935176,0.000028,1.34394\H,-2.9
 23293,0.000022,-0.115559\H,0.848645,-2.073567,-0.213628\H,0.389934,-1.
 260263,1.292956\H,-1.20542,-1.319901,-1.320101\H,-1.615688,-2.155685,0
 .182227\H,0.389932,1.2602,1.292984\C,2.382447,-0.000003,-0.009669\H,2.
 857663,-0.885341,-0.44316\H,2.857583,0.885575,-0.442759\H,2.587887,-0.
 000243,1.078589\N,0.967022,-0.000004,-0.318135\\Version=EM64L-G09RevE.
 01\State=1-A\HF=-291.1507847\RMSD=2.501e-09\RMSF=4.404e-04\ZeroPoint=0
 .1886623\Thermal=0.1954853\Dipole=-0.0215612,0.0000104,0.2900847\Dipol
 eDeriv=0.1235171,0.0000016,0.0280794,0.0000045,0.0799946,0.0000004,-0.
 0489835,0.0000014,0.201196,0.0442109,0.0104128,-0.0026781,-0.0059852,0
 .1148743,0.0318546,0.0001517,-0.024522,0.1889718,0.2846992,-0.1670484,
 -0.0497716,-0.1998221,0.5415977,0.1040166,-0.0146259,0.1287584,0.62616
 96,0.2846875,0.1670546,-0.0497778,0.1998273,0.5416131,-0.1040196,-0.01
 45912,-0.1287837,0.6261928,0.0442227,-0.010419,-0.0026709,0.0059842,0.
 1148676,-0.0318511,0.000161,0.0245303,0.1889849,-0.0645613,-0.1493002,
 0.0471415,-0.0876955,-0.147423,0.0579649,0.0686032,0.0770807,0.0149299
 ,0.0177179,-0.0282481,-0.0038408,-0.0343795,0.0471963,-0.0102778,-0.03
 95421,0.0584351,-0.2293372,-0.031203,0.0900841,0.0255384,0.1006139,-0.
 1851402,-0.0598884,0.0478446,-0.0897377,0.0379297,0.066097,-0.0000008,
 -0.0136897,-0.0000015,-0.0049235,-0.0000022,0.0559654,-0.0000041,-0.23
 90104,-0.2557701,0.0000012,-0.0620446,0.,0.0177247,-0.0000002,-0.08183
 16,0.0000014,0.0480507,-0.0645438,0.1492851,0.0471419,0.0876928,-0.147
 4327,-0.0579743,0.0686043,-0.0770896,0.0149215,-0.0325396,-0.0400561,-
 0.0551115,-0.0591747,-0.0317422,-0.0566684,-0.0062744,0.127405,-0.3410
 79,0.0177099,0.0282466,-0.003863,0.0343788,0.0471916,0.0102584,-0.0395
 569,-0.0584467,-0.229332,-0.0312018,-0.0900815,0.0255428,-0.1006111,-0
 .1851314,0.0598992,0.0478533,0.0897504,0.0379142,-0.0325295,0.0400611,
 -0.055103,0.0591673,-0.0317405,0.0566804,-0.0062622,-0.1273996,-0.3410
 86,0.6742309,-0.0000569,0.1051377,-0.0000374,0.1902324,-0.0000204,0.10
 53616,-0.0000313,0.5393576,-0.0281408,0.0682987,0.0240296,0.1550075,-0
 .1061628,-0.0977801,0.0287038,-0.0973456,0.0177314,-0.0280846,-0.06827
 1,0.0239887,-0.1549926,-0.1062497,0.0977333,0.0286389,0.0972898,0.0178
 322,-0.0888481,0.0000054,0.0285407,0.0000436,0.0452942,0.0000672,-0.19
 15402,0.0000643,-0.2986537,-0.8996704,0.0000307,-0.0565896,-0.0000203,
 -0.7946407,0.0000074,-0.0086799,0.0000436,-0.8816839\Polar=93.7500622,
 -0.0002845,90.8307168,0.2062383,-0.0001778,84.5430261\PG=C01 [X(C6H13N
 1)]\NImag=0\\0.58554513,0.00000137,0.45507525,0.03343288,0.00000004,0.
 58123445,-0.10841386,-0.04620144,0.01922151,0.48699827,-0.04439219,-0.
 15875891,0.03111511,-0.05033276,0.55900087,0.01827978,0.03183045,-0.09
 594024,-0.01322731,0.03254756,0.59332614,-0.02346379,-0.00783353,-0.00
 335460,-0.18875490,-0.00379403,-0.03884808,0.53263660,-0.03226368,0.00
 147000,-0.00911461,0.00310420,-0.08374470,0.00177255,0.05592528,0.5696
 0655,0.01039129,-0.00088119,0.00440186,-0.03486161,-0.00107886,-0.0943
 4372,-0.01290299,-0.04277579,0.54305461,-0.02346193,0.00783328,-0.0033
 5350,0.00047474,-0.00019691,-0.00039533,0.01376736,0.00937098,-0.00550
 267,0.53262651,0.03226415,0.00146979,0.00911363,0.00060827,0.00164159,
 0.00141388,-0.00937157,-0.04293735,0.01340996,-0.05591914,0.56960492,0
 .01039096,0.00088110,0.00440168,-0.00104917,0.00156432,0.00033294,-0.0
 0550294,-0.01341052,-0.00409645,-0.01290321,0.04277751,0.54305615,-0.1
 0841099,0.04619979,0.01921856,0.01118274,-0.01170701,-0.00605618,0.000
 47485,-0.00060819,-0.00104909,-0.18875569,-0.00310200,-0.03485863,0.48
 699557,0.04439072,-0.15876014,-0.03111377,0.01170596,-0.03293445,-0.00
 851459,0.00019685,0.00164156,-0.00156444,0.00379610,-0.08374424,0.0010
 7845,0.05032649,0.55899064,0.01827789,-0.03182931,-0.09593953,-0.00605
 630,0.00851588,0.00488224,-0.00039543,-0.00141393,0.00033282,-0.038844
 11,-0.00177158,-0.09434233,-0.01321929,-0.03254399,0.59333434,-0.00585
 346,0.00215627,-0.00326444,-0.01486206,-0.02572143,0.01298948,-0.11215
 688,-0.10387173,0.05034030,-0.00147265,0.00338562,0.00076596,-0.000114
 98,0.00047383,0.00021309,0.12348240,0.00070950,0.00105091,-0.00002889,
 0.00126740,0.00296131,-0.00111879,-0.09811585,-0.20837444,0.07632573,0
 .00509065,-0.00234601,-0.00274428,0.00053120,0.00026937,0.00023642,0.1
 0597276,0.23590729,-0.00153895,0.00027474,0.00013266,-0.00606598,-0.00
 881292,0.00306609,0.05135562,0.08223926,-0.09071551,0.00123319,-0.0014
 2547,0.00018979,0.00006037,0.00012063,-0.00011102,-0.05392295,-0.08209
 167,0.09225653,-0.00028994,-0.00155757,0.01819598,-0.04778315,0.002160
 03,-0.01078667,-0.00378993,0.00105316,-0.03529876,-0.00016910,-0.00005
 959,-0.00003045,0.00016592,0.00092934,-0.00039604,0.00133958,-0.000161
 95,0.00040387,0.05427390,0.00090166,-0.00238967,0.02850197,0.00176161,
 -0.05091322,0.01371612,0.00002560,-0.00094516,-0.00020618,-0.00017436,
 -0.00035977,0.00010115,0.00013607,0.00139576,0.00115431,0.00005634,0.0
 0005333,-0.00050564,0.00246067,0.05258237,0.00004880,0.00021918,-0.010
 30666,-0.01274470,0.01434456,-0.30926617,0.00006875,-0.00062905,-0.009
 94259,-0.00004474,-0.00000172,0.00019744,-0.00022054,-0.00065938,0.000
 40843,-0.00029308,-0.00027842,0.00065395,0.01419862,-0.01741343,0.3355
 9374,0.00823959,-0.01483700,-0.00759771,-0.09825865,0.09274939,0.04186
 545,-0.00999688,0.02698723,0.01496584,-0.00064580,-0.00114936,0.000275
 41,-0.00166415,-0.00282082,0.00159278,0.00086961,-0.00044489,0.0006508
 6,0.00042998,-0.00248524,-0.00085690,0.10671467,0.01264532,-0.02108734
 ,-0.01082076,0.09385806,-0.22759928,-0.08341186,-0.00130136,-0.0003714
 8,-0.00019124,-0.00073340,0.00054726,-0.00037423,-0.00443898,-0.003338
 47,0.00320583,0.00041296,0.00039609,0.00013687,-0.00168252,0.00231023,
 0.00110736,-0.10027463,0.24761971,-0.00543892,0.01057773,0.00348068,0.
 04356426,-0.08484824,-0.08976183,-0.00474566,0.00933996,0.00256648,0.0
 0017026,-0.00017708,-0.00015412,0.00122071,0.00154907,-0.00007105,0.00
 044864,-0.00015089,0.00010367,0.01393875,-0.02630707,-0.01048300,-0.04
 712765,0.09018412,0.09193137,-0.05175183,0.00000021,0.00738218,-0.0011
 0878,-0.00004337,0.01616478,0.00073776,0.00065270,0.00150344,0.0007376
 3,-0.00065275,0.00150312,-0.00110841,0.00004352,0.01616416,0.00017617,
 -0.00000622,-0.00024930,-0.00087481,-0.00267533,0.00118689,0.00049764,
 0.00036741,-0.00057066,0.05137762,0.00000011,-0.04625694,-0.00000201,-
 0.00104453,-0.00170739,0.03002199,0.00132721,0.00099442,0.00033655,-0.
 00132705,0.00099440,-0.00033639,0.00104403,-0.00170825,-0.03002258,0.0
 0029549,-0.00008165,-0.00030061,-0.00360868,-0.00436313,0.00199783,0.0
 0071649,0.00089964,-0.00023394,0.00000014,0.05530355,0.00819323,-0.000
 00211,-0.30513131,-0.00014819,0.00030807,-0.01059269,-0.00063536,-0.00
 052286,0.00020620,-0.00063512,0.00052278,0.00020610,-0.00014845,-0.000
 30825,-0.01059198,0.00007199,0.00007332,0.00031626,0.00116150,0.002040
 01,0.00041643,-0.00011655,0.00036015,0.00064010,-0.01133442,0.00000239
 ,0.33250898,-0.28404867,0.00000070,-0.08598644,-0.01348685,0.00089138,
 -0.00553145,0.00046108,-0.00345573,0.00207391,0.00046122,0.00345555,0.
 00207377,-0.01348662,-0.00089108,-0.00553114,-0.00116224,0.00012161,-0
 .00021414,0.00040381,0.00030992,0.00037715,0.00054069,-0.00021976,-0.0
 0014003,0.00217238,0.,0.00066902,0.30763082,0.00000069,-0.04728871,0.0
 0000050,-0.02732241,0.00076028,-0.01096480,-0.00133657,-0.00571977,0.0
 0278427,0.00133630,-0.00571986,-0.00278418,0.02732323,0.00075980,0.010
 96459,-0.00192834,0.00012027,-0.00018515,0.00071787,0.00109798,0.00002
 323,0.00068100,0.00083129,-0.00061415,-0.00000029,-0.00062084,-0.00000
 009,-0.00000094,0.05297123,-0.08774201,0.00000053,-0.08080580,0.012083
 08,0.00035791,0.00300288,0.00062000,0.00195145,-0.00020771,0.00062005,
 -0.00195139,-0.00020754,0.01208268,-0.00035828,0.00300254,0.00039573,0
 .00006806,0.00033127,0.00004192,-0.00066666,0.00060300,-0.00048830,-0.
 00037642,0.00009338,-0.03062811,0.00000021,-0.01007818,0.09272299,-0.0
 0000025,0.08266700,-0.00585365,-0.00215633,-0.00326408,-0.00011500,-0.
 00047388,0.00021306,-0.00147285,-0.00338556,0.00076605,-0.11214955,0.1
 0386255,0.05034199,-0.01486204,0.02572229,0.01299050,0.00060333,-0.000
 76625,-0.00013177,0.00006936,0.00006672,-0.00007535,0.00009002,0.00018
 138,-0.00000478,0.00017616,-0.00029547,0.00007203,-0.00116220,0.001928
 35,0.00039569,0.12347284,-0.00070922,0.00105093,0.00002901,-0.00053119
 ,0.00026937,-0.00023644,-0.00509079,-0.00234583,0.00274398,0.09810797,
 -0.20837220,-0.07633274,-0.00126669,0.00296036,0.00111828,0.00076614,-
 0.00168951,-0.00042442,0.00005728,0.00003027,0.00007603,0.00020893,-0.
 00000925,-0.00000419,0.00000623,-0.00008165,-0.00007331,-0.00012154,0.
 00012021,-0.00006808,-0.10596452,0.23590514,-0.00153896,-0.00027457,0.
 00013291,0.00006041,-0.00012067,-0.00011102,0.00123310,0.00142561,0.00
 018990,0.05135723,-0.08224625,-0.09072400,-0.00606563,0.00881226,0.003
 06608,-0.00013177,0.00042440,0.00048894,0.00000293,-0.00001733,-0.0000
 3287,-0.00000664,-0.00003510,-0.00000368,-0.00024930,0.00030063,0.0003
 1621,-0.00021413,0.00018511,0.00033121,-0.05392414,0.08209989,0.092265
 61,0.00172054,-0.00086549,-0.00092434,-0.00018831,-0.00006237,-0.00003
 202,-0.00060495,0.00186494,0.00010733,-0.05311806,0.00216961,-0.016107
 12,-0.00326614,0.00024667,-0.03288102,-0.00007251,0.00000294,-0.000161
 39,-0.00002677,-0.00005538,0.00009013,0.00012510,0.00008218,-0.0000086
 0,-0.00024227,0.00030847,0.00072863,0.00010580,-0.00024647,0.00040607,
 0.00162494,-0.00005207,0.01582496,0.05713352,0.00007167,-0.00006796,0.
 00087920,0.00013385,-0.00032992,-0.00039786,-0.00184793,0.00438986,0.0
 0530833,0.00293053,-0.05220068,0.00088962,0.00040400,0.00039140,-0.001
 71608,-0.00009917,0.00003619,-0.00061852,-0.00012262,-0.00000382,-0.00
 015872,0.00018090,0.00002905,-0.00003126,0.00008142,0.00009169,0.00009
 898,-0.00006388,0.00003126,-0.00003575,-0.00210010,0.00146933,-0.02469
 342,0.00369357,0.05737850,0.00081012,-0.00001183,0.00042842,0.00008637
 ,0.00022052,0.00028219,0.00106924,-0.00278474,0.00165668,-0.01889849,-
 0.00242487,-0.26585091,-0.00021027,-0.00115215,-0.00979150,0.00009958,
 0.00034796,0.00037873,0.00010999,-0.00024384,-0.00013835,-0.00013973,0
 .00011269,-0.00001432,-0.00044977,0.00069288,0.00037007,-0.00013187,-0
 .00003141,0.00032084,-0.00158955,-0.00037174,-0.01209985,0.01595229,-0
 .01191657,0.29946124,-0.00028940,0.00155840,0.01819509,0.00016576,-0.0
 0092920,-0.00039589,-0.00016917,0.00005976,-0.00003034,-0.00379061,-0.
 00105405,-0.03529848,-0.04778564,-0.00216174,-0.01080098,0.00006935,-0
 .00005730,0.00000292,0.00025342,0.00005428,-0.00034042,-0.00013608,-0.
 00009347,-0.00012195,-0.00087462,0.00360868,0.00116145,0.00040388,-0.0
 0071781,0.00004203,0.00133968,0.00016186,0.00040380,-0.00623165,-0.000
 85900,-0.00201335,0.05427628,-0.00090278,-0.00239087,-0.02850237,-0.00
 013594,0.00139582,-0.00115431,0.00017435,-0.00035967,-0.00010111,-0.00
 002528,-0.00094538,0.00020648,-0.00176333,-0.05091552,-0.01373087,-0.0
 0006673,0.00003025,0.00001732,-0.00005431,-0.00027726,0.00060048,0.000
 16739,0.00022234,0.00033184,0.00267519,-0.00436332,-0.00203988,-0.0003
 0991,0.00109808,0.00066663,-0.00005627,0.00005341,0.00050572,0.0004188
 0,0.00105592,0.00009612,-0.00245958,0.05258460,0.00004856,-0.00021940,
 -0.01030586,-0.00022048,0.00065930,0.00040832,-0.00004473,0.00000180,0
 .00019745,0.00006890,0.00062909,-0.00994022,-0.01275865,-0.01435862,-0
 .30926495,-0.00007535,-0.00007602,-0.00003287,-0.00034043,-0.00060048,
 0.00034887,0.00002980,-0.00012247,0.00028022,0.00118677,-0.00199784,0.
 00041655,0.00037717,-0.00002323,0.00060304,-0.00029310,0.00027845,0.00
 065403,-0.00235265,-0.00004852,0.00031317,0.01421358,0.01742874,0.3355
 9156,0.00823911,0.01483588,-0.00759821,-0.00166404,0.00282072,0.001592
 55,-0.00064570,0.00114936,0.00027538,-0.00999796,-0.02698725,0.0149670
 7,-0.09825624,-0.09274314,0.04187059,0.00008998,-0.00020892,-0.0000066
 4,-0.00013611,-0.00016737,0.00002982,0.00058227,0.00100427,-0.00009135
 ,0.00049766,-0.00071645,-0.00011656,0.00054058,-0.00068098,-0.00048824
 ,0.00086959,0.00044490,0.00065079,0.00107004,0.00003027,-0.00045469,0.
 00043069,0.00248635,-0.00085750,0.10671300,-0.01264555,-0.02108756,0.0
 1082224,0.00443903,-0.00333882,-0.00320564,0.00073345,0.00054720,0.000
 37422,0.00130114,-0.00037170,0.00019131,-0.09385193,-0.22758474,0.0834
 2062,-0.00018139,-0.00000924,0.00003510,0.00009349,0.00022238,0.000122
 45,-0.00100435,-0.00167283,0.00046298,-0.00036746,0.00089969,-0.000360
 14,0.00021979,0.00083123,0.00037636,-0.00041296,0.00039600,-0.00013686
 ,-0.00025365,0.00010880,-0.00032618,0.00168316,0.00231146,-0.00110805,
 0.10026831,0.24760474,-0.00543856,-0.01057730,0.00348106,0.00122057,-0
 .00154915,-0.00007098,0.00017028,0.00017712,-0.00015409,-0.00474577,-0
 .00933858,0.00256632,0.04356973,0.08485741,-0.08977402,-0.00000478,0.0
 0000420,-0.00000368,-0.00012194,-0.00033179,0.00028023,-0.00009136,-0.
 00046297,0.00037210,-0.00057066,0.00023384,0.00064019,-0.00014003,0.00
 061411,0.00009331,0.00044859,0.00015085,0.00010355,0.00053765,-0.00018
 357,0.00025102,0.01393866,0.02630627,-0.01048530,-0.04713294,-0.090193
 81,0.09194539,0.00172078,0.00086556,-0.00092454,-0.00326465,-0.0002462
 5,-0.03288052,-0.05311854,-0.00216920,-0.01610441,-0.00060510,-0.00186
 532,0.00010738,-0.00018833,0.00006234,-0.00003203,0.00162464,0.0000515
 4,0.01582603,-0.00623157,-0.00041856,-0.00235293,0.00107002,0.00025369
 ,0.00053788,-0.00024235,-0.00030846,0.00072867,0.00010584,0.00024648,0
 .00040605,-0.00007255,-0.00000291,-0.00016140,0.00003174,0.00008555,-0
 .00091527,-0.00002676,0.00005538,0.00009014,0.00012511,-0.00008218,-0.
 00000860,0.05713228,-0.00007176,-0.00006792,-0.00087928,-0.00040438,0.
 00039142,0.00171703,-0.00292971,-0.05219948,-0.00087941,0.00184778,0.0
 0438991,-0.00530847,-0.00013379,-0.00032994,0.00039785,0.00209932,0.00
 146826,0.02469373,0.00085916,0.00105580,0.00004846,-0.00003046,0.00010
 869,0.00018337,-0.00008142,0.00009170,-0.00009905,0.00006388,0.0000312
 3,0.00003572,0.00009919,0.00003618,0.00061851,-0.00008541,0.00059302,0
 .00210196,0.00012260,-0.00000383,0.00015870,-0.00018089,0.00002906,0.0
 0003128,-0.00369389,0.05737703,0.00081034,0.00001199,0.00042849,-0.000
 20979,0.00115226,-0.00979207,-0.01889554,0.00243454,-0.26585263,0.0010
 6938,0.00278487,0.00165666,0.00008636,-0.00022054,0.00028216,-0.001589
 05,0.00037233,-0.01209862,-0.00201341,-0.00009605,0.00031288,-0.000454
 72,0.00032614,0.00025087,-0.00044984,-0.00069291,0.00037016,-0.0001318
 6,0.00003144,0.00032089,0.00009958,-0.00034799,0.00037875,-0.00091513,
 -0.00210198,0.00069256,0.00010992,0.00024382,-0.00013835,-0.00013972,-
 0.00011269,-0.00001434,0.01594756,0.01190637,0.29946422,-0.00008289,0.
 ,0.00066654,-0.00032003,0.00114121,0.00053123,-0.02871854,0.01144574,-
 0.00706405,-0.02871596,-0.01144482,-0.00706662,-0.00031989,-0.00114147
 ,0.00053043,0.00113809,-0.00242951,-0.00050037,-0.00014702,0.00030941,
 0.00012814,0.00022205,-0.00043391,-0.00021757,-0.00014374,0.,-0.000099
 62,0.00042109,-0.00000006,-0.00011092,0.00113836,0.00242868,-0.0005004
 4,0.00350329,0.00398504,-0.00265171,-0.00014707,-0.00030943,0.00012821
 ,0.00022210,0.00043389,-0.00021754,0.00350243,-0.00398419,-0.00265122,
 0.52295606,0.,-0.00102041,-0.00000005,0.00217256,-0.00548375,-0.002772
 90,0.03569855,-0.00227411,0.00715846,-0.03570107,-0.00227363,-0.007157
 15,-0.00217269,-0.00548403,0.00277323,0.00267256,0.00035808,-0.0001060
 3,-0.00017472,0.00004096,0.00014681,0.00203902,-0.00009310,0.00033369,
 0.,0.00011810,0.00000002,0.,0.00040149,0.,-0.00267078,0.00035867,0.000
 10592,-0.00019934,0.00035706,-0.00012776,0.00017468,0.00004104,-0.0001
 4698,-0.00203923,-0.00009316,-0.00033368,0.00019816,0.00035765,0.00012
 693,-0.00000041,0.62518962,0.00017523,-0.00000002,0.00016312,0.0000792
 2,-0.00109065,-0.00083845,0.01629607,-0.00404642,-0.00583599,0.0162920
 4,0.00404570,-0.00583817,0.00007933,0.00109038,-0.00083843,-0.00084847
 ,0.00034543,0.00041170,0.00017550,0.00014535,0.00046054,0.00031210,-0.
 00011514,0.00061917,-0.00000038,0.,-0.00002086,0.00011082,0.00000002,0
 .00001316,-0.00084898,-0.00034546,0.00041201,0.00381800,0.00204401,0.0
 0177566,0.00017547,-0.00014532,0.00046041,0.00031206,0.00011515,0.0006
 1907,0.00381620,-0.00204364,0.00177523,-0.03738137,0.00000356,0.541559
 50,0.00029770,0.00028550,-0.00005822,-0.00028811,0.00175791,0.00103603
 ,-0.00620790,-0.00306576,-0.00126082,0.00064075,0.00281355,0.00049805,
 0.00025841,-0.00009620,-0.00024332,0.00031554,0.00004047,-0.00027251,-
 0.00000234,-0.00003201,-0.00009198,-0.00071667,0.00006243,-0.00020527,
 -0.00000119,-0.00002149,0.00003248,-0.00004251,-0.00013406,-0.00000391
 ,-0.00032853,-0.00120144,-0.00007066,-0.00004814,-0.00038737,0.0001073
 9,0.00000641,0.00002016,0.00000309,0.00003347,-0.00003885,-0.00001250,
 -0.00004263,0.00009631,0.00038337,-0.09359928,0.08393265,0.04219135,0.
 11101085,-0.00001087,0.00006380,0.00009648,-0.00035522,-0.00006035,-0.
 00048995,0.00039640,0.00154166,0.00077887,-0.00194123,0.00081764,0.000
 90157,0.00002595,0.00044181,0.00006082,-0.00001465,0.00046459,-0.00011
 041,0.00000462,0.00002384,0.00004311,0.00018089,-0.00004555,0.00002624
 ,-0.00001484,0.00001270,-0.00001354,0.00007356,0.00007417,-0.00001525,
 0.00011926,0.00017258,-0.00028874,0.00013080,-0.00016602,-0.00032049,0
 .00000508,-0.00003124,0.00002026,0.00011597,0.00003664,-0.00000058,-0.
 00002960,-0.00004814,-0.00032585,0.09092692,-0.22879534,-0.08893437,-0
 .10051760,0.24325479,-0.00008453,0.00001198,-0.00006170,-0.00032084,0.
 00012579,0.00055340,-0.00115221,0.00026849,0.00070923,0.00013022,-0.00
 009606,0.00013991,0.00001213,0.00029675,-0.00002264,-0.00016059,-0.000
 28890,-0.00008638,0.00013075,-0.00002961,0.00000570,-0.00011743,0.0000
 1633,-0.00003003,-0.00000245,0.00000291,0.00000705,-0.00002006,0.00000
 824,0.00000820,0.00037250,0.00014627,0.00004843,-0.00009544,-0.0002406
 6,-0.00016030,-0.00001123,-0.00000294,-0.00001937,0.00004090,-0.000009
 35,-0.00000102,-0.00048017,0.00042708,0.00036787,0.04617507,-0.0911498
 5,-0.09525315,-0.04620564,0.09686536,0.09640082,0.00029776,-0.00028563
 ,-0.00005813,0.00025853,0.00009623,-0.00024334,0.00064018,-0.00281453,
 0.00049833,-0.00620829,0.00306514,-0.00126275,-0.00028834,-0.00175818,
 0.00103608,-0.00032916,0.00120187,-0.00007084,0.00000647,-0.00002017,0
 .00000313,0.00003353,0.00003883,-0.00001249,-0.00000120,0.00002149,0.0
 0003248,-0.00004246,0.00013411,-0.00000393,0.00031545,-0.00004044,-0.0
 0027245,-0.00004253,-0.00009603,0.00038307,-0.00000236,0.00003199,-0.0
 0009196,-0.00071678,-0.00006241,-0.00020520,-0.00004801,0.00038740,0.0
 0010734,-0.09358887,-0.08394120,0.04214706,0.00674569,0.01078606,-0.00
 676397,0.11099597,0.00001100,0.00006388,-0.00009643,-0.00002595,0.0004
 4206,-0.00006105,0.00194353,0.00081789,-0.00090147,-0.00039571,0.00154
 233,-0.00077930,0.00035546,-0.00006047,0.00048977,-0.00011888,0.000172
 88,0.00028857,-0.00000511,-0.00003123,-0.00002024,-0.00011598,0.000036
 63,0.00000055,0.00001484,0.00001270,0.00001355,-0.00007354,0.00007419,
 0.00001525,0.00001497,0.00046430,0.00011034,0.00002969,-0.00004807,0.0
 0032567,-0.00000467,0.00002383,-0.00004311,-0.00018089,-0.00004554,-0.
 00002625,-0.00013081,-0.00016622,0.00032036,-0.09094055,-0.22889142,0.
 08887903,-0.01078078,-0.01807048,0.01123805,0.10052602,0.24336081,-0.0
 0008454,-0.00001196,-0.00006170,0.00001213,-0.00029669,-0.00002281,0.0
 0013050,0.00009606,0.00013990,-0.00115100,-0.00026744,0.00070855,-0.00
 032076,-0.00012573,0.00055363,0.00037232,-0.00014617,0.00004877,-0.000
 01128,0.00000293,-0.00001937,0.00004089,0.00000935,-0.00000100,-0.0000
 0245,-0.00000291,0.00000705,-0.00002007,-0.00000824,0.00000821,-0.0001
 6050,0.00028899,-0.00008638,-0.00048013,-0.00042700,0.00036810,0.00013
 079,0.00002960,0.00000573,-0.00011748,-0.00001633,-0.00003002,-0.00009
 521,0.00024054,-0.00016022,0.04612850,0.09109439,-0.09517330,-0.006767
 93,-0.01124968,0.00590182,-0.04615667,-0.09680514,0.09631374,0.0002416
 7,0.00000007,-0.00014076,-0.00015018,0.00020510,0.00048193,0.00280429,
 -0.00458052,-0.00440048,0.00280486,0.00458106,-0.00440066,-0.00014987,
 -0.00020474,0.00048182,-0.00018901,0.00027984,0.00028747,0.00018266,0.
 00002084,0.00020866,-0.00024721,0.00005140,0.00013977,-0.00000102,0.,0
 .00002945,-0.00005927,-0.00000003,0.00000107,-0.00018893,-0.00027987,0
 .00028759,0.00050619,-0.00016624,0.00220949,0.00018264,-0.00002088,0.0
 0020864,-0.00024704,-0.00005139,0.00013974,0.00050627,0.00016607,0.002
 20907,-0.05519164,0.00000884,-0.02848810,0.00266926,-0.00091790,0.0126
 8980,0.00266863,0.00091246,0.01268778,0.06650301,0.00000006,0.00002608
 ,0.00000008,0.00014929,-0.00006525,-0.00007981,-0.00010984,0.00092064,
 0.00250909,0.00010882,0.00092042,-0.00251035,-0.00014910,-0.00006540,0
 .00007942,-0.00020143,-0.00000922,0.00009386,-0.00000029,-0.00007079,-
 0.00009170,0.00001748,0.00000150,-0.00000489,0.,0.00000712,-0.00000002
 ,0.00000004,-0.00002950,-0.00000002,0.00020116,-0.00000931,-0.00009383
 ,0.00050387,0.00032572,0.00030999,0.00000020,-0.00007082,0.00009171,-0
 .00001737,0.00000154,0.00000490,-0.00050318,0.00032520,-0.00031008,0.0
 0000903,-0.05227944,0.00005230,-0.00380828,0.00099076,-0.02640047,0.00
 380967,0.00098012,0.02640678,-0.00001115,0.04692369,0.00009727,0.00000
 003,-0.00026440,0.00011029,0.00018133,0.00058347,0.00123979,-0.0018322
 2,0.00225164,0.00124071,0.00183233,0.00225349,0.00011037,-0.00018129,0
 .00058358,0.00014948,0.00025277,-0.00023123,0.00023899,-0.00012275,-0.
 00002849,-0.00023771,0.00008496,0.00001217,0.00002394,0.,0.00005602,-0
 .00011640,-0.00000003,0.00002942,0.00014943,-0.00025288,-0.00023151,-0
 .00155043,-0.00179587,0.00022704,0.00023899,0.00012275,-0.00002850,-0.
 00023768,-0.00008495,0.00001213,-0.00154973,0.00179562,0.00022710,-0.0
 2557627,0.00005192,-0.27454778,-0.00090792,0.00102864,-0.01219317,-0.0
 0090641,-0.00102291,-0.01217979,0.04393093,-0.00005831,0.30223193,0.00
 561814,-0.00000001,0.00021222,-0.02042146,0.03607743,0.01524251,-0.122
 42209,0.04460155,0.03755332,-0.12242238,-0.04459966,0.03755632,-0.0204
 2017,-0.03607673,0.01524233,0.00650427,-0.01307890,-0.00668549,0.00232
 562,-0.00007468,0.00068053,-0.00774972,0.00022009,-0.00133535,-0.00002
 281,0.,0.00035331,0.00024364,-0.00000005,-0.00035193,0.00650558,0.0130
 7869,-0.00668528,-0.00197981,-0.00585446,0.00662717,0.00232526,0.00007
 484,0.00068000,-0.00774972,-0.00022013,-0.00133535,-0.00197862,0.00585
 419,0.00662735,-0.23212854,0.00000244,-0.05841314,-0.02070078,0.001036
 41,-0.00413681,-0.02069421,-0.00103513,-0.00413489,-0.02264529,0.00000
 103,-0.01644762,0.57781311,-0.00000020,-0.00109423,-0.00000007,0.00715
 360,-0.00192668,-0.00061158,0.03530994,-0.18265778,-0.06314976,-0.0353
 0939,-0.18265744,0.06314610,-0.00715253,-0.00192508,0.00061132,0.01391
 246,-0.03077876,-0.01331924,-0.00090824,0.00054111,0.00052316,-0.00076
 598,0.00121491,-0.00061785,0.00000002,-0.00024254,0.,-0.00000005,0.000
 17595,0.,-0.01391375,-0.03077899,0.01331838,-0.00763136,-0.01344132,0.
 01550378,0.00090814,0.00054116,-0.00052331,0.00076647,0.00121487,0.000
 61771,0.00763165,-0.01343962,-0.01550295,0.00000442,-0.10053427,0.0000
 0007,0.03107486,-0.00067787,0.00881057,-0.03108021,-0.00067820,-0.0088
 1136,0.00000706,0.00117693,0.00000087,-0.00000691,0.55596786,0.0009101
 1,-0.00000007,0.00053187,-0.00153348,0.00670457,0.00430231,0.01429419,
 -0.02317672,-0.08455809,0.01429197,0.02317071,-0.08455531,-0.00153276,
 -0.00670392,0.00430162,-0.00555608,0.00847342,0.00490097,0.00040017,0.
 00087899,0.00093630,-0.00249842,0.00036640,0.00016883,-0.00060793,-0.0
 0000003,-0.00006236,-0.00022721,0.,-0.00012913,-0.00555716,-0.00847449
 ,0.00490169,0.01804324,0.03514563,-0.01847049,0.00039993,-0.00087896,0
 .00093605,-0.00249815,-0.00036641,0.00016910,0.01804489,-0.03514636,-0
 .01847160,-0.01025044,-0.00000054,-0.06992342,0.01184891,0.00192751,0.
 00368535,0.01184066,-0.00192524,0.00367910,-0.03856321,0.00000133,-0.0
 0876313,-0.02124922,0.00000417,0.25642034\\0.00020461,0.00000118,0.000
 04302,0.00005504,0.00000139,-0.00053874,0.00039259,-0.00124738,-0.0008
 0937,0.00039130,0.00124890,-0.00080578,0.00005619,-0.00000042,-0.00053
 994,-0.00002354,-0.00007848,-0.00016050,0.00032671,-0.00011522,0.00027
 303,-0.00022389,0.00008974,0.00014539,-0.00011548,-0.00000031,0.000123
 66,-0.00006741,-0.00000030,0.00004732,-0.00002477,0.00007765,-0.000161
 83,-0.00004454,-0.00019133,0.00046496,0.00032577,0.00011416,0.00027384
 ,-0.00022403,-0.00009061,0.00014659,-0.00004204,0.00018937,0.00046444,
 -0.00148969,0.00000331,-0.00044846,-0.00002072,0.00013906,-0.00023102,
 -0.00001904,-0.00013640,-0.00022937,0.00026235,-0.00000132,0.00046175,
 0.00028059,-0.00000301,0.00148103\\\@


 REFRAIN FROM ILLUSIONS, INSIST ON WORK AND NOT WORDS,
 PATIENTLY SEEK DIVINE AND SCIENTIFIC TRUTH.
 LAST WORDS OF MARIA MENDELEEVA TO HER SON DMITRI, C. 1850
 Job cpu time:       0 days  0 hours 11 minutes 16.4 seconds.
 File lengths (MBytes):  RWF=     98 Int=      0 D2E=      0 Chk=      7 Scr=      1
 Normal termination of Gaussian 09 at Thu Jul 20 10:24:36 2023.
