# Supplementary material for: An organic proton cage that is ultra-resistant to hydroxide-promoted degradation
Source: Nat Commun. 2024 Apr 22;15:3395. doi: 10.1038/s41467-024-47809-0 (PMC11035699; doi:10.1038/s41467-024-47809-0)
Supplement: Supplementary file 3 — Source Data [file 41467_2024_47809_MOESM3_ESM.zip › Paper/dmp-E1degredation-opt-wb97xd.out]

 Entering Gaussian System, Link 0=g09
 Initial command:
 /opt/software/gaussian/g09.e01/l1.exe "/localscratch/clr426.6525989.0/Gau-201915.inp" -scrdir="/localscratch/clr426.6525989.0/"
 Entering Link 1 = /opt/software/gaussian/g09.e01/l1.exe PID=    201916.
  
 Copyright (c) 1988,1990,1992,1993,1995,1998,2003,2009,2015,
            Gaussian, Inc.  All Rights Reserved.
  
 This is part of the Gaussian(R) 09 program.  It is based on
 the Gaussian(R) 03 system (copyright 2003, Gaussian, Inc.),
 the Gaussian(R) 98 system (copyright 1998, Gaussian, Inc.),
 the Gaussian(R) 94 system (copyright 1995, Gaussian, Inc.),
 the Gaussian 92(TM) system (copyright 1992, Gaussian, Inc.),
 the Gaussian 90(TM) system (copyright 1990, Gaussian, Inc.),
 the Gaussian 88(TM) system (copyright 1988, Gaussian, Inc.),
 the Gaussian 86(TM) system (copyright 1986, Carnegie Mellon
 University), and the Gaussian 82(TM) system (copyright 1983,
 Carnegie Mellon University). Gaussian is a federally registered
 trademark of Gaussian, Inc.
  
 This software contains proprietary and confidential information,
 including trade secrets, belonging to Gaussian, Inc.
  
 This software is provided under written license and may be
 used, copied, transmitted, or stored only in accord with that
 written license.
  
 The following legend is applicable only to US Government
 contracts under FAR:
  
                    RESTRICTED RIGHTS LEGEND
  
 Use, reproduction and disclosure by the US Government is
 subject to restrictions as set forth in subparagraphs (a)
 and (c) of the Commercial Computer Software - Restricted
 Rights clause in FAR 52.227-19.
  
 Gaussian, Inc.
 340 Quinnipiac St., Bldg. 40, Wallingford CT 06492
  
  
 ---------------------------------------------------------------
 Warning -- This program may not be used in any manner that
 competes with the business of Gaussian, Inc. or will provide
 assistance to any competitor of Gaussian, Inc.  The licensee
 of this program is prohibited from giving any competitor of
 Gaussian, Inc. access to this program.  By using this program,
 the user acknowledges that Gaussian, Inc. is engaged in the
 business of creating and licensing software in the field of
 computational chemistry and represents and warrants to the
 licensee that it is not a competitor of Gaussian, Inc. and that
 it will not use this program in any manner prohibited above.
 ---------------------------------------------------------------
  

 Cite this work as:
 Gaussian 09, Revision E.01,
 M. J. Frisch, G. W. Trucks, H. B. Schlegel, G. E. Scuseria, 
 M. A. Robb, J. R. Cheeseman, G. Scalmani, V. Barone, B. Mennucci, 
 G. A. Petersson, H. Nakatsuji, M. Caricato, X. Li, H. P. Hratchian, 
 A. F. Izmaylov, J. Bloino, G. Zheng, J. L. Sonnenberg, M. Hada, 
 M. Ehara, K. Toyota, R. Fukuda, J. Hasegawa, M. Ishida, T. Nakajima, 
 Y. Honda, O. Kitao, H. Nakai, T. Vreven, J. A. Montgomery, Jr., 
 J. E. Peralta, F. Ogliaro, M. Bearpark, J. J. Heyd, E. Brothers, 
 K. N. Kudin, V. N. Staroverov, T. Keith, R. Kobayashi, J. Normand, 
 K. Raghavachari, A. Rendell, J. C. Burant, S. S. Iyengar, J. Tomasi, 
 M. Cossi, N. Rega, J. M. Millam, M. Klene, J. E. Knox, J. B. Cross, 
 V. Bakken, C. Adamo, J. Jaramillo, R. Gomperts, R. E. Stratmann, 
 O. Yazyev, A. J. Austin, R. Cammi, C. Pomelli, J. W. Ochterski, 
 R. L. Martin, K. Morokuma, V. G. Zakrzewski, G. A. Voth, 
 P. Salvador, J. J. Dannenberg, S. Dapprich, A. D. Daniels, 
 O. Farkas, J. B. Foresman, J. V. Ortiz, J. Cioslowski, 
 and D. J. Fox, Gaussian, Inc., Wallingford CT, 2013.
 
 ******************************************
 Gaussian 09:  EM64L-G09RevE.01 30-Nov-2015
                 5-Jul-2023 
 ******************************************
 %chk=dmp-degE1-opt-wb97xd.chk
 %mem=10GB
 ----------------------------
 # opt freq wb97xd/6-31g(d,p)
 ----------------------------
 1/14=-1,18=20,19=15,26=3,38=1/1,3;
 2/9=110,12=2,17=6,18=5,40=1/2;
 3/5=1,6=6,7=101,11=2,16=1,25=1,30=1,71=1,74=-58/1,2,3;
 4//1;
 5/5=2,38=5/2;
 6/7=2,8=2,9=2,10=2,28=1/1;
 7//1,2,3,16;
 1/14=-1,18=20,19=15,26=3/3(2);
 2/9=110/2;
 99//99;
 2/9=110/2;
 3/5=1,6=6,7=101,11=2,16=1,25=1,30=1,71=1,74=-58/1,2,3;
 4/5=5,16=3,69=1/1;
 5/5=2,38=5/2;
 7//1,2,3,16;
 1/14=-1,18=20,19=15,26=3/3(-5);
 2/9=110/2;
 6/7=2,8=2,9=2,10=2,19=2,28=1/1;
 99/9=1/99;
 -------------------
 Title Card Required
 -------------------
 Symbolic Z-matrix:
 Charge =  0 Multiplicity = 1
 C                    -7.0654   -1.24895   1.65622 
 C                    -6.54082   0.06085   2.27334 
 H                    -7.87407  -1.62345   2.24841 
 H                    -7.40946  -1.06139   0.66056 
 C                    -4.73308   0.55894   3.94912 
 C                    -6.04562  -0.2091    3.70635 
 H                    -7.32909   0.78397   2.29867 
 H                    -5.73215   0.43535   1.68115 
 H                    -4.48685   0.89988   4.93301 
 H                    -6.78521   0.11824   4.40689 
 H                    -5.87393  -1.25764   3.83279 
 N                    -5.98246  -2.24239   1.62142 
 C                    -3.88989   0.80299   2.91663 
 H                    -2.97793   1.33663   3.08531 
 H                    -4.13611   0.46204   1.93274 
 C                    -6.48319  -3.49266   1.03235 
 H                    -6.82725  -3.30509   0.03669 
 H                    -5.69492  -4.21578   1.00702 
 H                    -7.29186  -3.86716   1.62455 
 C                    -4.87148  -1.72789   0.80784 
 H                    -4.08322  -2.45101   0.78252 
 H                    -5.21555  -1.54033  -0.18782 
 H                    -4.507    -0.81784   1.23663 
 

 GradGradGradGradGradGradGradGradGradGradGradGradGradGradGradGradGradGrad
 Berny optimization.
 Initialization pass.
                           ----------------------------
                           !    Initial Parameters    !
                           ! (Angstroms and Degrees)  !
 --------------------------                            --------------------------
 ! Name  Definition              Value          Derivative Info.                !
 --------------------------------------------------------------------------------
 ! R1    R(1,2)                  1.54           estimate D2E/DX2                !
 ! R2    R(1,3)                  1.07           estimate D2E/DX2                !
 ! R3    R(1,4)                  1.07           estimate D2E/DX2                !
 ! R4    R(1,12)                 1.47           estimate D2E/DX2                !
 ! R5    R(2,6)                  1.54           estimate D2E/DX2                !
 ! R6    R(2,7)                  1.07           estimate D2E/DX2                !
 ! R7    R(2,8)                  1.07           estimate D2E/DX2                !
 ! R8    R(5,6)                  1.54           estimate D2E/DX2                !
 ! R9    R(5,9)                  1.07           estimate D2E/DX2                !
 ! R10   R(5,13)                 1.3552         estimate D2E/DX2                !
 ! R11   R(6,10)                 1.07           estimate D2E/DX2                !
 ! R12   R(6,11)                 1.07           estimate D2E/DX2                !
 ! R13   R(12,16)                1.47           estimate D2E/DX2                !
 ! R14   R(12,20)                1.47           estimate D2E/DX2                !
 ! R15   R(13,14)                1.07           estimate D2E/DX2                !
 ! R16   R(13,15)                1.07           estimate D2E/DX2                !
 ! R17   R(16,17)                1.07           estimate D2E/DX2                !
 ! R18   R(16,18)                1.07           estimate D2E/DX2                !
 ! R19   R(16,19)                1.07           estimate D2E/DX2                !
 ! R20   R(20,21)                1.07           estimate D2E/DX2                !
 ! R21   R(20,22)                1.07           estimate D2E/DX2                !
 ! R22   R(20,23)                1.07           estimate D2E/DX2                !
 ! A1    A(2,1,3)              109.4712         estimate D2E/DX2                !
 ! A2    A(2,1,4)              109.4712         estimate D2E/DX2                !
 ! A3    A(2,1,12)             109.4712         estimate D2E/DX2                !
 ! A4    A(3,1,4)              109.4712         estimate D2E/DX2                !
 ! A5    A(3,1,12)             109.4712         estimate D2E/DX2                !
 ! A6    A(4,1,12)             109.4712         estimate D2E/DX2                !
 ! A7    A(1,2,6)              109.4712         estimate D2E/DX2                !
 ! A8    A(1,2,7)              109.4712         estimate D2E/DX2                !
 ! A9    A(1,2,8)              109.4712         estimate D2E/DX2                !
 ! A10   A(6,2,7)              109.4712         estimate D2E/DX2                !
 ! A11   A(6,2,8)              109.4712         estimate D2E/DX2                !
 ! A12   A(7,2,8)              109.4712         estimate D2E/DX2                !
 ! A13   A(6,5,9)              120.0            estimate D2E/DX2                !
 ! A14   A(6,5,13)             120.0            estimate D2E/DX2                !
 ! A15   A(9,5,13)             120.0            estimate D2E/DX2                !
 ! A16   A(2,6,5)              109.4712         estimate D2E/DX2                !
 ! A17   A(2,6,10)             109.4712         estimate D2E/DX2                !
 ! A18   A(2,6,11)             109.4712         estimate D2E/DX2                !
 ! A19   A(5,6,10)             109.4712         estimate D2E/DX2                !
 ! A20   A(5,6,11)             109.4712         estimate D2E/DX2                !
 ! A21   A(10,6,11)            109.4712         estimate D2E/DX2                !
 ! A22   A(1,12,16)            109.4712         estimate D2E/DX2                !
 ! A23   A(1,12,20)            109.4712         estimate D2E/DX2                !
 ! A24   A(16,12,20)           109.4712         estimate D2E/DX2                !
 ! A25   A(5,13,14)            120.0            estimate D2E/DX2                !
 ! A26   A(5,13,15)            120.0            estimate D2E/DX2                !
 ! A27   A(14,13,15)           120.0            estimate D2E/DX2                !
 ! A28   A(12,16,17)           109.4712         estimate D2E/DX2                !
 ! A29   A(12,16,18)           109.4712         estimate D2E/DX2                !
 ! A30   A(12,16,19)           109.4712         estimate D2E/DX2                !
 ! A31   A(17,16,18)           109.4712         estimate D2E/DX2                !
 ! A32   A(17,16,19)           109.4712         estimate D2E/DX2                !
 ! A33   A(18,16,19)           109.4712         estimate D2E/DX2                !
 ! A34   A(12,20,21)           109.4712         estimate D2E/DX2                !
 ! A35   A(12,20,22)           109.4712         estimate D2E/DX2                !
 ! A36   A(12,20,23)           109.4712         estimate D2E/DX2                !
 ! A37   A(21,20,22)           109.4712         estimate D2E/DX2                !
 ! A38   A(21,20,23)           109.4712         estimate D2E/DX2                !
 ! A39   A(22,20,23)           109.4712         estimate D2E/DX2                !
 ! D1    D(3,1,2,6)             60.0            estimate D2E/DX2                !
 ! D2    D(3,1,2,7)            -60.0            estimate D2E/DX2                !
 ! D3    D(3,1,2,8)            180.0            estimate D2E/DX2                !
 ! D4    D(4,1,2,6)           -180.0            estimate D2E/DX2                !
 ! D5    D(4,1,2,7)             60.0            estimate D2E/DX2                !
 ! D6    D(4,1,2,8)            -60.0            estimate D2E/DX2                !
 ! D7    D(12,1,2,6)           -60.0            estimate D2E/DX2                !
 ! D8    D(12,1,2,7)           180.0            estimate D2E/DX2                !
 ! D9    D(12,1,2,8)            60.0            estimate D2E/DX2                !
 ! D10   D(2,1,12,16)          180.0            estimate D2E/DX2                !
 ! D11   D(2,1,12,20)          -60.0            estimate D2E/DX2                !
 ! D12   D(3,1,12,16)           60.0            estimate D2E/DX2                !
 ! D13   D(3,1,12,20)          180.0            estimate D2E/DX2                !
 ! D14   D(4,1,12,16)          -60.0            estimate D2E/DX2                !
 ! D15   D(4,1,12,20)           60.0            estimate D2E/DX2                !
 ! D16   D(1,2,6,5)            138.58           estimate D2E/DX2                !
 ! D17   D(1,2,6,10)          -101.42           estimate D2E/DX2                !
 ! D18   D(1,2,6,11)            18.58           estimate D2E/DX2                !
 ! D19   D(7,2,6,5)           -101.42           estimate D2E/DX2                !
 ! D20   D(7,2,6,10)            18.58           estimate D2E/DX2                !
 ! D21   D(7,2,6,11)           138.58           estimate D2E/DX2                !
 ! D22   D(8,2,6,5)             18.58           estimate D2E/DX2                !
 ! D23   D(8,2,6,10)           138.58           estimate D2E/DX2                !
 ! D24   D(8,2,6,11)          -101.42           estimate D2E/DX2                !
 ! D25   D(9,5,6,2)            150.0            estimate D2E/DX2                !
 ! D26   D(9,5,6,10)            30.0            estimate D2E/DX2                !
 ! D27   D(9,5,6,11)           -90.0            estimate D2E/DX2                !
 ! D28   D(13,5,6,2)           -30.0            estimate D2E/DX2                !
 ! D29   D(13,5,6,10)         -150.0            estimate D2E/DX2                !
 ! D30   D(13,5,6,11)           90.0            estimate D2E/DX2                !
 ! D31   D(6,5,13,14)          179.9999         estimate D2E/DX2                !
 ! D32   D(6,5,13,15)           -0.0001         estimate D2E/DX2                !
 ! D33   D(9,5,13,14)           -0.0001         estimate D2E/DX2                !
 ! D34   D(9,5,13,15)          179.9999         estimate D2E/DX2                !
 ! D35   D(1,12,16,17)          60.0            estimate D2E/DX2                !
 ! D36   D(1,12,16,18)         180.0            estimate D2E/DX2                !
 ! D37   D(1,12,16,19)         -60.0            estimate D2E/DX2                !
 ! D38   D(20,12,16,17)        -60.0            estimate D2E/DX2                !
 ! D39   D(20,12,16,18)         60.0            estimate D2E/DX2                !
 ! D40   D(20,12,16,19)        180.0            estimate D2E/DX2                !
 ! D41   D(1,12,20,21)         180.0            estimate D2E/DX2                !
 ! D42   D(1,12,20,22)         -60.0            estimate D2E/DX2                !
 ! D43   D(1,12,20,23)          60.0            estimate D2E/DX2                !
 ! D44   D(16,12,20,21)        -60.0            estimate D2E/DX2                !
 ! D45   D(16,12,20,22)         60.0            estimate D2E/DX2                !
 ! D46   D(16,12,20,23)        180.0            estimate D2E/DX2                !
 --------------------------------------------------------------------------------
 Trust Radius=3.00D-01 FncErr=1.00D-07 GrdErr=1.00D-06
 Number of steps in this run=    117 maximum allowed number of steps=    138.
 GradGradGradGradGradGradGradGradGradGradGradGradGradGradGradGradGradGrad

                          Input orientation:                          
 ---------------------------------------------------------------------
 Center     Atomic      Atomic             Coordinates (Angstroms)
 Number     Number       Type             X           Y           Z
 ---------------------------------------------------------------------
      1          6           0       -7.065397   -1.248950    1.656215
      2          6           0       -6.540824    0.060850    2.273344
      3          1           0       -7.874069   -1.623451    2.248414
      4          1           0       -7.409465   -1.061385    0.660556
      5          6           0       -4.733077    0.558936    3.949121
      6          6           0       -6.045624   -0.209103    3.706349
      7          1           0       -7.329086    0.783969    2.298667
      8          1           0       -5.732152    0.435351    1.681145
      9          1           0       -4.486852    0.899880    4.933006
     10          1           0       -6.785214    0.118235    4.406889
     11          1           0       -5.873930   -1.257642    3.832788
     12          7           0       -5.982457   -2.242393    1.621425
     13          6           0       -3.889890    0.802988    2.916629
     14          1           0       -2.977926    1.336626    3.085308
     15          1           0       -4.136113    0.462043    1.932744
     16          6           0       -6.483186   -3.492656    1.032348
     17          1           0       -6.827254   -3.305092    0.036688
     18          1           0       -5.694923   -4.215775    1.007024
     19          1           0       -7.291858   -3.867158    1.624546
     20          6           0       -4.871478   -1.727891    0.807844
     21          1           0       -4.083215   -2.451010    0.782520
     22          1           0       -5.215545   -1.540327   -0.187815
     23          1           0       -4.507002   -0.817836    1.236628
 ---------------------------------------------------------------------
                    Distance matrix (angstroms):
                    1          2          3          4          5
     1  C    0.000000
     2  C    1.540000   0.000000
     3  H    1.070000   2.148263   0.000000
     4  H    1.070000   2.148263   1.747303   0.000000
     5  C    3.737055   2.514809   4.185815   4.539069   0.000000
     6  C    2.514809   1.540000   2.732978   3.444314   1.540000
     7  H    2.148263   1.070000   2.468846   2.468846   3.084461
     8  H    2.148263   1.070000   3.024610   2.468846   2.481358
     9  H    4.690813   3.463607   5.004745   5.535527   1.070000
    10  H    3.084461   2.148263   2.979612   3.976959   2.148263
    11  H    2.481358   2.148263   2.577714   3.529793   2.148263
    12  N    1.470000   2.457987   2.086720   2.086720   3.850527
    13  C    3.985341   2.827019   4.712516   4.577462   1.355200
    14  H    5.043306   3.870547   5.782272   5.591817   2.105120
    15  H    3.403625   2.461624   4.291997   3.828070   2.105120
    16  C    2.400500   3.764412   2.628174   2.628174   5.290165
    17  H    2.628174   4.051448   2.969085   2.400500   5.884166
    18  H    3.331921   4.539673   3.606919   3.606919   5.690250
    19  H    2.628174   4.051448   2.400500   2.969085   5.616165
    20  C    2.400500   2.852017   3.331921   2.628174   3.887976
    21  H    3.331921   3.817307   4.147803   3.606919   4.416951
    22  H    2.628174   3.221402   3.606919   2.400500   4.664110
    23  H    2.628174   2.446079   3.606919   2.969085   3.050283
                    6          7          8          9         10
     6  C    0.000000
     7  H    2.148263   0.000000
     8  H    2.148263   1.747303   0.000000
     9  H    2.272510   3.877044   3.512999   0.000000
    10  H    1.070000   2.276751   2.939248   2.483995   0.000000
    11  H    1.070000   2.939248   2.741513   2.790944   1.747303
    12  N    2.912931   3.380966   2.690081   4.803882   3.738421
    13  C    2.509019   3.494326   2.248445   2.105120   3.327561
    14  H    3.490808   4.456100   3.220207   2.425200   4.210284
    15  H    2.691159   3.229955   1.615968   3.052261   3.641061
    16  C    4.257167   4.539673   4.051448   6.204423   4.951493
    17  H    4.864412   4.699872   4.230177   6.865362   5.551539
    18  H    4.843838   5.416296   4.699872   6.560693   5.615288
    19  H    4.389575   4.699872   4.576840   6.445046   4.886868
    20  C    3.476588   3.817307   2.486571   4.906127   4.474784
    21  H    4.174442   4.826952   3.443487   5.349572   5.199794
    22  H    4.198297   4.006495   2.768249   5.719127   5.130886
    23  H    2.972782   3.414362   1.808056   4.076048   4.014602
                   11         12         13         14         15
    11  H    0.000000
    12  N    2.423147   0.000000
    13  C    3.003658   3.915449   0.000000
    14  H    3.959267   4.896891   1.070000   0.000000
    15  H    3.096367   3.289358   1.070000   1.853294   0.000000
    16  C    3.634412   1.470000   5.359876   6.310584   4.686055
    17  H    4.417154   2.086720   5.813647   6.756993   5.002856
    18  H    4.094818   2.086720   5.665044   6.521541   5.016854
    19  H    3.700868   2.086720   5.920568   6.915432   5.366161
    20  C    3.221232   1.470000   3.437418   4.261884   2.569430
    21  H    3.732951   2.086720   3.896191   4.568445   3.132362
    22  H    4.083948   2.086720   4.109266   4.898688   3.109892
    23  H    2.966811   2.086720   2.414602   3.224500   1.503404
                   16         17         18         19         20
    16  C    0.000000
    17  H    1.070000   0.000000
    18  H    1.070000   1.747303   0.000000
    19  H    1.070000   1.747303   1.747303   0.000000
    20  C    2.400500   2.628174   2.628174   3.331921   0.000000
    21  H    2.628174   2.969085   2.400500   3.606919   1.070000
    22  H    2.628174   2.400500   2.969085   3.606919   1.070000
    23  H    3.331921   3.606919   3.606919   4.147803   1.070000
                   21         22         23
    21  H    0.000000
    22  H    1.747303   0.000000
    23  H    1.747303   1.747303   0.000000
 Stoichiometry    C7H15N
 Framework group  C1[X(C7H15N)]
 Deg. of freedom    63
 Full point group                 C1      NOp   1
 Largest Abelian subgroup         C1      NOp   1
 Largest concise Abelian subgroup C1      NOp   1
                         Standard orientation:                         
 ---------------------------------------------------------------------
 Center     Atomic      Atomic             Coordinates (Angstroms)
 Number     Number       Type             X           Y           Z
 ---------------------------------------------------------------------
      1          6           0       -0.942237   -0.973988    0.561200
      2          6           0        0.574739   -0.894154    0.814200
      3          1           0       -1.179024   -1.913070    0.106275
      4          1           0       -1.464031   -0.886579    1.491249
      5          6           0        2.493659   -0.016631   -0.553997
      6          6           0        1.325731   -1.019958   -0.524375
      7          1           0        0.870162   -1.690358    1.465111
      8          1           0        0.811526    0.044928    1.269125
      9          1           0        3.378375   -0.241798   -1.112100
     10          1           0        1.707099   -2.014376   -0.627291
     11          1           0        0.654673   -0.810067   -1.330927
     12          7           0       -1.348099    0.119862   -0.333042
     13          6           0        2.400908    1.151480    0.126796
     14          1           0        3.212391    1.848597    0.106216
     15          1           0        1.516192    1.376648    0.684898
     16          6           0       -2.796122    0.043657   -0.574542
     17          1           0       -3.317915    0.131066    0.355507
     18          1           0       -3.091545    0.839861   -1.225453
     19          1           0       -3.032909   -0.895425   -1.029467
     20          6           0       -1.022794    1.410003    0.291948
     21          1           0       -1.318217    2.206207   -0.358962
     22          1           0       -1.544587    1.497413    1.221997
     23          1           0        0.031209    1.465472    0.467734
 ---------------------------------------------------------------------
 Rotational constants (GHZ):      3.5644030      1.2093414      1.0531731
 Standard basis: 6-31G(d,p) (6D, 7F)
 There are   195 symmetry adapted cartesian basis functions of A   symmetry.
 There are   195 symmetry adapted basis functions of A   symmetry.
   195 basis functions,   329 primitive gaussians,   195 cartesian basis functions
    32 alpha electrons       32 beta electrons
       nuclear repulsion energy       400.5055191169 Hartrees.
 NAtoms=   23 NActive=   23 NUniq=   23 SFac= 1.00D+00 NAtFMM=   60 NAOKFM=F Big=F
 Integral buffers will be    131072 words long.
 Raffenetti 2 integral format.
 Two-electron integral symmetry is turned on.
 Nuclear repulsion after empirical dispersion term =      400.4899739860 Hartrees.
 One-electron integrals computed using PRISM.
 NBasis=   195 RedAO= T EigKep=  3.05D-03  NBF=   195
 NBsUse=   195 1.00D-06 EigRej= -1.00D+00 NBFU=   195
 ExpMin= 1.61D-01 ExpMax= 4.17D+03 ExpMxC= 6.27D+02 IAcc=1 IRadAn=         1 AccDes= 0.00D+00
 Harris functional with IExCor= 4639 and IRadAn=       1 diagonalized for initial guess.
 HarFok:  IExCor= 4639 AccDes= 0.00D+00 IRadAn=         1 IDoV= 1 UseB2=F ITyADJ=14
 ICtDFT=  3500011 ScaDFX=  1.000000  1.000000  1.000000  1.000000
 FoFCou: FMM=F IPFlag=           0 FMFlag=      100000 FMFlg1=           0
         NFxFlg=           0 DoJE=T BraDBF=F KetDBF=T FulRan=T
         wScrn=  0.000000 ICntrl=     500 IOpCl=  0 I1Cent=   200000004 NGrid=           0
         NMat0=    1 NMatS0=      1 NMatT0=    0 NMatD0=    1 NMtDS0=    0 NMtDT0=    0
 Petite list used in FoFCou.
 Keep R1 ints in memory in canonical form, NReq=369111163.
 Requested convergence on RMS density matrix=1.00D-08 within 128 cycles.
 Requested convergence on MAX density matrix=1.00D-06.
 Requested convergence on             energy=1.00D-06.
 No special actions if energy rises.
 Integral accuracy reduced to 1.0D-05 until final iterations.
 Initial convergence to 1.0D-05 achieved.  Increase integral accuracy.
 SCF Done:  E(RwB97XD) =  -330.377464340     A.U. after   14 cycles
            NFock= 14  Conv=0.62D-08     -V/T= 2.0083

 **********************************************************************

            Population analysis using the SCF density.

 **********************************************************************

 Orbital symmetries:
       Occupied  (A) (A) (A) (A) (A) (A) (A) (A) (A) (A) (A) (A)
                 (A) (A) (A) (A) (A) (A) (A) (A) (A) (A) (A) (A)
                 (A) (A) (A) (A) (A) (A) (A) (A)
       Virtual   (A) (A) (A) (A) (A) (A) (A) (A) (A) (A) (A) (A)
                 (A) (A) (A) (A) (A) (A) (A) (A) (A) (A) (A) (A)
                 (A) (A) (A) (A) (A) (A) (A) (A) (A) (A) (A) (A)
                 (A) (A) (A) (A) (A) (A) (A) (A) (A) (A) (A) (A)
                 (A) (A) (A) (A) (A) (A) (A) (A) (A) (A) (A) (A)
                 (A) (A) (A) (A) (A) (A) (A) (A) (A) (A) (A) (A)
                 (A) (A) (A) (A) (A) (A) (A) (A) (A) (A) (A) (A)
                 (A) (A) (A) (A) (A) (A) (A) (A) (A) (A) (A) (A)
                 (A) (A) (A) (A) (A) (A) (A) (A) (A) (A) (A) (A)
                 (A) (A) (A) (A) (A) (A) (A) (A) (A) (A) (A) (A)
                 (A) (A) (A) (A) (A) (A) (A) (A) (A) (A) (A) (A)
                 (A) (A) (A) (A) (A) (A) (A) (A) (A) (A) (A) (A)
                 (A) (A) (A) (A) (A) (A) (A) (A) (A) (A) (A) (A)
                 (A) (A) (A) (A) (A) (A) (A)
 The electronic state is 1-A.
 Alpha  occ. eigenvalues --  -14.43495 -10.30422 -10.29952 -10.29637 -10.29617
 Alpha  occ. eigenvalues --  -10.27996 -10.27826 -10.27814  -1.01467  -0.89744
 Alpha  occ. eigenvalues --   -0.83717  -0.80240  -0.77043  -0.72621  -0.66491
 Alpha  occ. eigenvalues --   -0.63051  -0.58612  -0.56064  -0.54535  -0.53443
 Alpha  occ. eigenvalues --   -0.51889  -0.48826  -0.47724  -0.47192  -0.45825
 Alpha  occ. eigenvalues --   -0.43667  -0.43175  -0.41864  -0.40694  -0.39037
 Alpha  occ. eigenvalues --   -0.32322  -0.28752
 Alpha virt. eigenvalues --    0.09614   0.17049   0.19558   0.20546   0.22702
 Alpha virt. eigenvalues --    0.23376   0.23785   0.24486   0.25221   0.25867
 Alpha virt. eigenvalues --    0.27123   0.28193   0.28846   0.30269   0.30457
 Alpha virt. eigenvalues --    0.31092   0.32131   0.33376   0.33688   0.36436
 Alpha virt. eigenvalues --    0.38307   0.42555   0.51122   0.57104   0.59157
 Alpha virt. eigenvalues --    0.60400   0.63250   0.63779   0.66224   0.66726
 Alpha virt. eigenvalues --    0.68378   0.69254   0.70129   0.72148   0.75022
 Alpha virt. eigenvalues --    0.76357   0.79019   0.79961   0.80205   0.84580
 Alpha virt. eigenvalues --    0.87457   0.89524   0.90141   0.91230   0.93691
 Alpha virt. eigenvalues --    0.93805   0.97128   0.97685   0.98601   0.99775
 Alpha virt. eigenvalues --    1.01057   1.01587   1.02936   1.03905   1.05387
 Alpha virt. eigenvalues --    1.06226   1.07580   1.07672   1.09398   1.11939
 Alpha virt. eigenvalues --    1.17263   1.18445   1.21972   1.27481   1.34790
 Alpha virt. eigenvalues --    1.38517   1.40195   1.44990   1.47939   1.49834
 Alpha virt. eigenvalues --    1.56923   1.57456   1.62780   1.64565   1.67982
 Alpha virt. eigenvalues --    1.72003   1.78929   1.80782   1.84259   1.87815
 Alpha virt. eigenvalues --    1.89904   1.92230   1.95018   1.97259   2.00059
 Alpha virt. eigenvalues --    2.01146   2.02834   2.03332   2.04946   2.06758
 Alpha virt. eigenvalues --    2.08149   2.08989   2.10330   2.13606   2.16521
 Alpha virt. eigenvalues --    2.19315   2.19703   2.21052   2.21672   2.25009
 Alpha virt. eigenvalues --    2.27674   2.27891   2.30481   2.31073   2.31972
 Alpha virt. eigenvalues --    2.36189   2.40022   2.43693   2.45484   2.48928
 Alpha virt. eigenvalues --    2.51092   2.52390   2.55561   2.58716   2.58828
 Alpha virt. eigenvalues --    2.61873   2.64756   2.66493   2.69673   2.72153
 Alpha virt. eigenvalues --    2.73779   2.76238   2.77822   2.79290   2.79955
 Alpha virt. eigenvalues --    2.81364   2.82969   2.84496   2.90205   2.92579
 Alpha virt. eigenvalues --    2.93996   2.98453   3.00643   3.03510   3.04531
 Alpha virt. eigenvalues --    3.05264   3.09225   3.10473   3.14051   3.16215
 Alpha virt. eigenvalues --    3.36465   3.40513   3.42085   3.44127   3.46058
 Alpha virt. eigenvalues --    3.49086   3.54548   3.55709   3.57153   3.60005
 Alpha virt. eigenvalues --    3.62098   3.64777   3.67495   3.70887   3.82192
 Alpha virt. eigenvalues --    4.22009   4.31158   4.47937   4.58052   4.61493
 Alpha virt. eigenvalues --    4.68810   4.73194   4.83278
          Condensed to atoms (all electrons):
               1          2          3          4          5          6
     1  C    4.872204   0.355495   0.398149   0.375698   0.003893  -0.043541
     2  C    0.355495   5.020524  -0.029202  -0.044608  -0.041266   0.351571
     3  H    0.398149  -0.029202   0.595226  -0.043427   0.000134  -0.005889
     4  H    0.375698  -0.044608  -0.043427   0.670618  -0.000263   0.005784
     5  C    0.003893  -0.041266   0.000134  -0.000263   4.864840   0.361518
     6  C   -0.043541   0.351571  -0.005889   0.005784   0.361518   4.996184
     7  H   -0.029583   0.392727  -0.002433  -0.001016   0.001763  -0.034017
     8  H   -0.040331   0.413273   0.005149  -0.004871  -0.009832  -0.053982
     9  H   -0.000082   0.003237   0.000000   0.000002   0.388989  -0.039041
    10  H    0.000547  -0.038436   0.001017  -0.000060  -0.033736   0.388255
    11  H   -0.009495  -0.046444  -0.001164   0.001206  -0.030563   0.395750
    12  N    0.308614  -0.058101  -0.040561  -0.056384  -0.000934  -0.014439
    13  C    0.000376  -0.018231  -0.000033   0.000063   0.655786  -0.050614
    14  H   -0.000014   0.000753   0.000000  -0.000000  -0.029828   0.004344
    15  H    0.000277  -0.010086  -0.000033   0.000124  -0.047697  -0.011814
    16  C   -0.053840   0.005358  -0.004083  -0.007615   0.000002   0.000350
    17  H   -0.010046  -0.000213  -0.001637   0.014208  -0.000002  -0.000010
    18  H    0.005629  -0.000228   0.000103  -0.000310   0.000000   0.000012
    19  H   -0.003001   0.000125   0.004670  -0.001324   0.000000   0.000031
    20  C   -0.059427  -0.006059   0.006201  -0.009510   0.000622  -0.001385
    21  H    0.005774   0.000471  -0.000179  -0.000348  -0.000016  -0.000043
    22  H   -0.008091  -0.002162  -0.000386   0.015176  -0.000061   0.000312
    23  H   -0.007734   0.000224  -0.000025  -0.001436   0.003117  -0.000296
               7          8          9         10         11         12
     1  C   -0.029583  -0.040331  -0.000082   0.000547  -0.009495   0.308614
     2  C    0.392727   0.413273   0.003237  -0.038436  -0.046444  -0.058101
     3  H   -0.002433   0.005149   0.000000   0.001017  -0.001164  -0.040561
     4  H   -0.001016  -0.004871   0.000002  -0.000060   0.001206  -0.056384
     5  C    0.001763  -0.009832   0.388989  -0.033736  -0.030563  -0.000934
     6  C   -0.034017  -0.053982  -0.039041   0.388255   0.395750  -0.014439
     7  H    0.574924  -0.025831  -0.000125  -0.009099   0.004193   0.003673
     8  H   -0.025831   0.620328   0.000303   0.004270   0.002604  -0.006884
     9  H   -0.000125   0.000303   0.573359  -0.004033   0.001614  -0.000006
    10  H   -0.009099   0.004270  -0.004033   0.597173  -0.028539   0.000608
    11  H    0.004193   0.002604   0.001614  -0.028539   0.527716   0.021854
    12  N    0.003673  -0.006884  -0.000006   0.000608   0.021854   6.910013
    13  C    0.000815  -0.007332  -0.041127   0.003735  -0.003570   0.001506
    14  H   -0.000030   0.000055  -0.005688  -0.000134  -0.000114   0.000001
    15  H    0.000368  -0.000108   0.005139   0.000005   0.000986   0.000363
    16  C   -0.000144  -0.000002  -0.000000  -0.000017  -0.000448   0.315597
    17  H    0.000010  -0.000027  -0.000000   0.000002   0.000094  -0.054420
    18  H    0.000003   0.000005   0.000000  -0.000001  -0.000013  -0.036533
    19  H   -0.000005   0.000008   0.000000  -0.000003  -0.000098  -0.036636
    20  C    0.000247   0.001777  -0.000030  -0.000029  -0.000148   0.311675
    21  H   -0.000009   0.000030   0.000000   0.000001  -0.000153  -0.035847
    22  H    0.000003   0.000243   0.000000   0.000005   0.000218  -0.056446
    23  H    0.000189  -0.010526  -0.000030  -0.000032  -0.001433  -0.038555
              13         14         15         16         17         18
     1  C    0.000376  -0.000014   0.000277  -0.053840  -0.010046   0.005629
     2  C   -0.018231   0.000753  -0.010086   0.005358  -0.000213  -0.000228
     3  H   -0.000033   0.000000  -0.000033  -0.004083  -0.001637   0.000103
     4  H    0.000063  -0.000000   0.000124  -0.007615   0.014208  -0.000310
     5  C    0.655786  -0.029828  -0.047697   0.000002  -0.000002   0.000000
     6  C   -0.050614   0.004344  -0.011814   0.000350  -0.000010   0.000012
     7  H    0.000815  -0.000030   0.000368  -0.000144   0.000010   0.000003
     8  H   -0.007332   0.000055  -0.000108  -0.000002  -0.000027   0.000005
     9  H   -0.041127  -0.005688   0.005139  -0.000000  -0.000000   0.000000
    10  H    0.003735  -0.000134   0.000005  -0.000017   0.000002  -0.000001
    11  H   -0.003570  -0.000114   0.000986  -0.000448   0.000094  -0.000013
    12  N    0.001506   0.000001   0.000363   0.315597  -0.054420  -0.036533
    13  C    4.950784   0.390945   0.400036  -0.000034   0.000002  -0.000001
    14  H    0.390945   0.555776  -0.035460   0.000000   0.000000  -0.000000
    15  H    0.400036  -0.035460   0.616061  -0.000029  -0.000000   0.000000
    16  C   -0.000034   0.000000  -0.000029   4.834917   0.373057   0.399814
    17  H    0.000002   0.000000  -0.000000   0.373057   0.659564  -0.040186
    18  H   -0.000001  -0.000000   0.000000   0.399814  -0.040186   0.569718
    19  H    0.000000  -0.000000   0.000001   0.399703  -0.039503  -0.024751
    20  C   -0.011427   0.000238  -0.013411  -0.057812  -0.009050  -0.003267
    21  H    0.000338  -0.000006   0.000092  -0.003178  -0.001501   0.004148
    22  H    0.000361  -0.000004   0.000880  -0.008616   0.015495  -0.001523
    23  H   -0.007833   0.000121  -0.001693   0.006037  -0.000390   0.000111
              19         20         21         22         23
     1  C   -0.003001  -0.059427   0.005774  -0.008091  -0.007734
     2  C    0.000125  -0.006059   0.000471  -0.002162   0.000224
     3  H    0.004670   0.006201  -0.000179  -0.000386  -0.000025
     4  H   -0.001324  -0.009510  -0.000348   0.015176  -0.001436
     5  C    0.000000   0.000622  -0.000016  -0.000061   0.003117
     6  C    0.000031  -0.001385  -0.000043   0.000312  -0.000296
     7  H   -0.000005   0.000247  -0.000009   0.000003   0.000189
     8  H    0.000008   0.001777   0.000030   0.000243  -0.010526
     9  H    0.000000  -0.000030   0.000000   0.000000  -0.000030
    10  H   -0.000003  -0.000029   0.000001   0.000005  -0.000032
    11  H   -0.000098  -0.000148  -0.000153   0.000218  -0.001433
    12  N   -0.036636   0.311675  -0.035847  -0.056446  -0.038555
    13  C    0.000000  -0.011427   0.000338   0.000361  -0.007833
    14  H   -0.000000   0.000238  -0.000006  -0.000004   0.000121
    15  H    0.000001  -0.013411   0.000092   0.000880  -0.001693
    16  C    0.399703  -0.057812  -0.003178  -0.008616   0.006037
    17  H   -0.039503  -0.009050  -0.001501   0.015495  -0.000390
    18  H   -0.024751  -0.003267   0.004148  -0.001523   0.000111
    19  H    0.568255   0.005777   0.000092  -0.000305  -0.000271
    20  C    0.005777   4.850180   0.402620   0.373075   0.395643
    21  H    0.000092   0.402620   0.563080  -0.039360  -0.024464
    22  H   -0.000305   0.373075  -0.039360   0.664990  -0.046729
    23  H   -0.000271   0.395643  -0.024464  -0.046729   0.641287
 Mulliken charges:
               1
     1  C   -0.061472
     2  C   -0.248722
     3  H    0.118403
     4  H    0.088292
     5  C   -0.086466
     6  C   -0.249040
     7  H    0.123377
     8  H    0.111683
     9  H    0.117519
    10  H    0.118501
    11  H    0.165947
    12  N   -0.438158
    13  C   -0.264545
    14  H    0.119044
    15  H    0.095999
    16  C   -0.199016
    17  H    0.094551
    18  H    0.127269
    19  H    0.127233
    20  C   -0.176499
    21  H    0.128456
    22  H    0.092926
    23  H    0.094718
 Sum of Mulliken charges =  -0.00000
 Mulliken charges with hydrogens summed into heavy atoms:
               1
     1  C    0.145224
     2  C   -0.013663
     5  C    0.031053
     6  C    0.035409
    12  N   -0.438158
    13  C   -0.049502
    16  C    0.150036
    20  C    0.139601
 Electronic spatial extent (au):  <R**2>=           1234.4410
 Charge=             -0.0000 electrons
 Dipole moment (field-independent basis, Debye):
    X=             -0.5801    Y=             -0.2395    Z=              0.4496  Tot=              0.7720
 Quadrupole moment (field-independent basis, Debye-Ang):
   XX=            -49.7612   YY=            -49.5702   ZZ=            -53.3174
   XY=             -0.4525   XZ=             -0.6576   YZ=              0.7411
 Traceless Quadrupole moment (field-independent basis, Debye-Ang):
   XX=              1.1217   YY=              1.3127   ZZ=             -2.4344
   XY=             -0.4525   XZ=             -0.6576   YZ=              0.7411
 Octapole moment (field-independent basis, Debye-Ang**2):
  XXX=             -4.3078  YYY=             -1.3029  ZZZ=             -0.6545  XYY=             -1.1348
  XXY=              1.0113  XXZ=             -8.7087  XZZ=             -2.5383  YZZ=             -1.0941
  YYZ=             -0.4747  XYZ=              1.9716
 Hexadecapole moment (field-independent basis, Debye-Ang**3):
 XXXX=          -1102.3453 YYYY=           -355.4972 ZZZZ=           -185.7031 XXXY=              6.1575
 XXXZ=            -10.4151 YYYX=             -1.1897 YYYZ=             -1.5982 ZZZX=              0.7030
 ZZZY=             -0.0689 XXYY=           -237.5189 XXZZ=           -218.8494 YYZZ=            -90.9663
 XXYZ=              2.9056 YYXZ=              7.3089 ZZXY=             -4.3475
 N-N= 4.004899739860D+02 E-N=-1.565871441595D+03  KE= 3.276598519433D+02
 Calling FoFJK, ICntrl=      2127 FMM=F ISym2X=0 I1Cent= 0 IOpClX= 0 NMat=1 NMatS=1 NMatT=0.
 ***** Axes restored to original set *****
 -------------------------------------------------------------------
 Center     Atomic                   Forces (Hartrees/Bohr)
 Number     Number              X              Y              Z
 -------------------------------------------------------------------
      1        6           0.033258670    0.008765052    0.009293219
      2        6          -0.013312439   -0.031989659    0.012431948
      3        1          -0.013289557   -0.008274790    0.008445388
      4        1          -0.012324381    0.004717851   -0.021912649
      5        6           0.001979601   -0.008889254   -0.040607345
      6        6           0.023046402    0.031893689   -0.010649354
      7        1          -0.010651821    0.012838730   -0.002895297
      8        1          -0.005435867    0.008612712   -0.008836284
      9        1           0.002264732    0.002140809    0.011873657
     10        1          -0.011037541    0.002394807    0.013367511
     11        1           0.003135878   -0.016178526    0.003104518
     12        7          -0.002207199   -0.003624131   -0.002727899
     13        6          -0.015100942    0.001077374    0.042650123
     14        1           0.010605294    0.004143176   -0.001773166
     15        1           0.011068215    0.008263363   -0.002705820
     16        6           0.011933902    0.025288128    0.015438282
     17        1          -0.009109961   -0.001562940   -0.023016693
     18        1           0.011066693   -0.012046516   -0.000364838
     19        1          -0.012109091   -0.006590588    0.008740369
     20        6          -0.020392371   -0.014478394    0.017034411
     21        1           0.012383068   -0.010130446   -0.000270049
     22        1          -0.002734978    0.006109449   -0.024643501
     23        1           0.006963694   -0.002479896   -0.001976530
 -------------------------------------------------------------------
 Cartesian Forces:  Max     0.042650123 RMS     0.014572162

 GradGradGradGradGradGradGradGradGradGradGradGradGradGradGradGradGradGrad
 Berny optimization.
 FormGI is forming the generalized inverse of G from B-inverse, IUseBI=4.
 GSVD:  received Info=                   1 from GESDD.
 Internal  Forces:  Max     0.081000505 RMS     0.017930212
 Search for a local minimum.
 Step number   1 out of a maximum of  117
 All quantities printed in internal units (Hartrees-Bohrs-Radians)
 Mixed Optimization -- RFO/linear search
 Second derivative matrix not updated -- first step.
 ITU=  0
     Eigenvalues ---    0.00237   0.00237   0.00237   0.00766   0.00766
     Eigenvalues ---    0.00766   0.01215   0.02681   0.02681   0.03189
     Eigenvalues ---    0.03840   0.04356   0.04502   0.04896   0.05410
     Eigenvalues ---    0.05496   0.07537   0.07537   0.07537   0.07537
     Eigenvalues ---    0.07655   0.08669   0.08860   0.11701   0.12376
     Eigenvalues ---    0.12453   0.16000   0.16000   0.16000   0.16000
     Eigenvalues ---    0.16000   0.16000   0.16000   0.16000   0.16000
     Eigenvalues ---    0.16276   0.16276   0.21948   0.21983   0.21985
     Eigenvalues ---    0.22000   0.28519   0.28519   0.28519   0.35740
     Eigenvalues ---    0.35740   0.35740   0.37230   0.37230   0.37230
     Eigenvalues ---    0.37230   0.37230   0.37230   0.37230   0.37230
     Eigenvalues ---    0.37230   0.37230   0.37230   0.37230   0.37230
     Eigenvalues ---    0.37230   0.37230   0.53930
 RFO step:  Lambda=-1.12114011D-01 EMin= 2.36824069D-03
 Linear search not attempted -- first point.
 Maximum step size (   0.300) exceeded in Quadratic search.
    -- Step size scaled by   0.571
 Iteration  1 RMS(Cart)=  0.25021173 RMS(Int)=  0.01297960
 Iteration  2 RMS(Cart)=  0.05451778 RMS(Int)=  0.00087006
 Iteration  3 RMS(Cart)=  0.00139190 RMS(Int)=  0.00060489
 Iteration  4 RMS(Cart)=  0.00000128 RMS(Int)=  0.00060489
 Iteration  5 RMS(Cart)=  0.00000000 RMS(Int)=  0.00060489
 Variable       Old X    -DE/DX   Delta X   Delta X   Delta X     New X
                                 (Linear)    (Quad)   (Total)
    R1        2.91018   0.01738   0.00000   0.02497   0.02497   2.93515
    R2        2.02201   0.01762   0.00000   0.02076   0.02076   2.04276
    R3        2.02201   0.02518   0.00000   0.02967   0.02967   2.05168
    R4        2.77790   0.01045   0.00000   0.01270   0.01270   2.79060
    R5        2.91018   0.01816   0.00000   0.02609   0.02609   2.93627
    R6        2.02201   0.01646   0.00000   0.01939   0.01939   2.04140
    R7        2.02201   0.00379   0.00000   0.00446   0.00446   2.02647
    R8        2.91018   0.01404   0.00000   0.02017   0.02017   2.93034
    R9        2.02201   0.01212   0.00000   0.01428   0.01428   2.03629
   R10        2.56096  -0.02259   0.00000  -0.01979  -0.01979   2.54117
   R11        2.02201   0.01712   0.00000   0.02017   0.02017   2.04218
   R12        2.02201   0.01673   0.00000   0.01971   0.01971   2.04172
   R13        2.77790  -0.00526   0.00000  -0.00639  -0.00639   2.77150
   R14        2.77790  -0.00472   0.00000  -0.00574  -0.00574   2.77216
   R15        2.02201   0.01082   0.00000   0.01275   0.01275   2.03476
   R16        2.02201  -0.00269   0.00000  -0.00317  -0.00317   2.01883
   R17        2.02201   0.02407   0.00000   0.02836   0.02836   2.05037
   R18        2.02201   0.01632   0.00000   0.01923   0.01923   2.04124
   R19        2.02201   0.01628   0.00000   0.01919   0.01919   2.04119
   R20        2.02201   0.01598   0.00000   0.01882   0.01882   2.04083
   R21        2.02201   0.02488   0.00000   0.02932   0.02932   2.05132
   R22        2.02201  -0.00052   0.00000  -0.00061  -0.00061   2.02139
    A1        1.91063  -0.02550   0.00000  -0.05156  -0.05038   1.86025
    A2        1.91063  -0.01026   0.00000  -0.00465  -0.00623   1.90440
    A3        1.91063   0.06919   0.00000   0.12357   0.12339   2.03402
    A4        1.91063   0.00759   0.00000  -0.00226  -0.00355   1.90708
    A5        1.91063  -0.02263   0.00000  -0.04384  -0.04246   1.86817
    A6        1.91063  -0.01839   0.00000  -0.02127  -0.02366   1.88698
    A7        1.91063   0.00925   0.00000   0.01861   0.01804   1.92868
    A8        1.91063  -0.01285   0.00000  -0.03860  -0.03846   1.87218
    A9        1.91063   0.00557   0.00000   0.02385   0.02310   1.93373
   A10        1.91063  -0.00319   0.00000  -0.01242  -0.01230   1.89833
   A11        1.91063   0.00386   0.00000   0.02171   0.02092   1.93155
   A12        1.91063  -0.00263   0.00000  -0.01315  -0.01283   1.89781
   A13        2.09440  -0.03769   0.00000  -0.06530  -0.06530   2.02909
   A14        2.09440   0.07257   0.00000   0.12472   0.12472   2.21912
   A15        2.09440  -0.03488   0.00000  -0.05942  -0.05942   2.03497
   A16        1.91063   0.08100   0.00000   0.14455   0.14456   2.05519
   A17        1.91063  -0.01839   0.00000  -0.03053  -0.02902   1.88162
   A18        1.91063  -0.02272   0.00000  -0.03243  -0.03428   1.87635
   A19        1.91063  -0.03346   0.00000  -0.06647  -0.06609   1.84454
   A20        1.91063  -0.01584   0.00000  -0.01387  -0.01530   1.89534
   A21        1.91063   0.00941   0.00000  -0.00124  -0.00312   1.90751
   A22        1.91063  -0.00803   0.00000  -0.01668  -0.01611   1.89452
   A23        1.91063   0.02452   0.00000   0.05090   0.05071   1.96134
   A24        1.91063  -0.01651   0.00000  -0.03429  -0.03401   1.87662
   A25        2.09440  -0.00407   0.00000  -0.00853  -0.00853   2.08586
   A26        2.09440   0.01578   0.00000   0.03311   0.03310   2.12750
   A27        2.09440  -0.01172   0.00000  -0.02458  -0.02458   2.06982
   A28        1.91063   0.00881   0.00000   0.01921   0.01918   1.92981
   A29        1.91063   0.00002   0.00000  -0.00030  -0.00033   1.91031
   A30        1.91063  -0.00066   0.00000  -0.00178  -0.00180   1.90884
   A31        1.91063  -0.00339   0.00000  -0.00634  -0.00637   1.90426
   A32        1.91063  -0.00316   0.00000  -0.00595  -0.00597   1.90466
   A33        1.91063  -0.00161   0.00000  -0.00484  -0.00485   1.90579
   A34        1.91063  -0.00284   0.00000  -0.00733  -0.00730   1.90334
   A35        1.91063   0.00799   0.00000   0.01791   0.01780   1.92844
   A36        1.91063   0.00743   0.00000   0.01581   0.01570   1.92634
   A37        1.91063  -0.00315   0.00000  -0.00705  -0.00703   1.90360
   A38        1.91063  -0.00532   0.00000  -0.01344  -0.01341   1.89722
   A39        1.91063  -0.00411   0.00000  -0.00590  -0.00614   1.90450
    D1        1.04720  -0.00283   0.00000  -0.01785  -0.01851   1.02869
    D2       -1.04720   0.00328   0.00000   0.00960   0.00906  -1.03814
    D3        3.14159   0.01097   0.00000   0.03474   0.03444  -3.10715
    D4        3.14159  -0.01543   0.00000  -0.05503  -0.05553   3.08606
    D5        1.04720  -0.00932   0.00000  -0.02758  -0.02796   1.01923
    D6       -1.04720  -0.00163   0.00000  -0.00244  -0.00258  -1.04978
    D7       -1.04720  -0.00187   0.00000  -0.00825  -0.00757  -1.05477
    D8        3.14159   0.00425   0.00000   0.01920   0.01999  -3.12160
    D9        1.04720   0.01193   0.00000   0.04434   0.04538   1.09258
   D10        3.14159  -0.01016   0.00000  -0.05198  -0.05223   3.08936
   D11       -1.04720  -0.02028   0.00000  -0.07302  -0.07338  -1.12058
   D12        1.04720  -0.00744   0.00000  -0.03766  -0.03702   1.01018
   D13        3.14159  -0.01756   0.00000  -0.05870  -0.05817   3.08342
   D14       -1.04720   0.00839   0.00000   0.00498   0.00476  -1.04244
   D15        1.04720  -0.00173   0.00000  -0.01607  -0.01639   1.03081
   D16        2.41868   0.02244   0.00000   0.08928   0.08934   2.50801
   D17       -1.77011   0.01979   0.00000   0.07769   0.07771  -1.69240
   D18        0.32428   0.00614   0.00000   0.03761   0.03797   0.36225
   D19       -1.77011   0.01041   0.00000   0.04580   0.04574  -1.72437
   D20        0.32428   0.00776   0.00000   0.03421   0.03411   0.35839
   D21        2.41868  -0.00588   0.00000  -0.00587  -0.00563   2.41305
   D22        0.32428   0.00759   0.00000   0.03538   0.03512   0.35940
   D23        2.41868   0.00495   0.00000   0.02379   0.02349   2.44217
   D24       -1.77011  -0.00870   0.00000  -0.01629  -0.01625  -1.78637
   D25        2.61799  -0.00005   0.00000  -0.00112  -0.00248   2.61552
   D26        0.52360  -0.00664   0.00000  -0.01154  -0.01026   0.51334
   D27       -1.57080   0.01202   0.00000   0.03917   0.03924  -1.53155
   D28       -0.52360  -0.00016   0.00000  -0.00161  -0.00296  -0.52656
   D29       -2.61799  -0.00674   0.00000  -0.01203  -0.01074  -2.62874
   D30        1.57080   0.01192   0.00000   0.03869   0.03876   1.60956
   D31        3.14159   0.00100   0.00000   0.00412   0.00412  -3.13747
   D32       -0.00000   0.00217   0.00000   0.00894   0.00894   0.00894
   D33       -0.00000   0.00089   0.00000   0.00364   0.00364   0.00364
   D34        3.14159   0.00206   0.00000   0.00845   0.00845  -3.13314
   D35        1.04720   0.00754   0.00000   0.01583   0.01601   1.06321
   D36        3.14159   0.00879   0.00000   0.01965   0.01985  -3.12175
   D37       -1.04720   0.00643   0.00000   0.01245   0.01263  -1.03457
   D38       -1.04720  -0.00746   0.00000  -0.01530  -0.01549  -1.06268
   D39        1.04720  -0.00621   0.00000  -0.01148  -0.01165   1.03554
   D40        3.14159  -0.00857   0.00000  -0.01868  -0.01887   3.12272
   D41        3.14159   0.00275   0.00000   0.00822   0.00843  -3.13316
   D42       -1.04720   0.00204   0.00000   0.00607   0.00618  -1.04102
   D43        1.04720   0.00645   0.00000   0.01949   0.01981   1.06701
   D44       -1.04720  -0.00217   0.00000  -0.00203  -0.00224  -1.04944
   D45        1.04720  -0.00288   0.00000  -0.00418  -0.00450   1.04270
   D46        3.14159   0.00153   0.00000   0.00924   0.00914  -3.13246
         Item               Value     Threshold  Converged?
 Maximum Force            0.081001     0.000450     NO 
 RMS     Force            0.017930     0.000300     NO 
 Maximum Displacement     1.147565     0.001800     NO 
 RMS     Displacement     0.298044     0.001200     NO 
 Predicted change in Energy=-5.339941D-02
 GradGradGradGradGradGradGradGradGradGradGradGradGradGradGradGradGradGrad

                          Input orientation:                          
 ---------------------------------------------------------------------
 Center     Atomic      Atomic             Coordinates (Angstroms)
 Number     Number       Type             X           Y           Z
 ---------------------------------------------------------------------
      1          6           0       -6.991791   -1.300175    1.646407
      2          6           0       -6.512565    0.057353    2.229445
      3          1           0       -7.744935   -1.678127    2.323499
      4          1           0       -7.438987   -1.130465    0.671749
      5          6           0       -4.721573    0.730214    4.074041
      6          6           0       -5.938645   -0.137013    3.660235
      7          1           0       -7.375625    0.704560    2.286142
      8          1           0       -5.783259    0.511193    1.587492
      9          1           0       -4.644426    0.975020    5.120583
     10          1           0       -6.721442    0.102557    4.365707
     11          1           0       -5.670834   -1.178540    3.764284
     12          7           0       -5.968585   -2.355476    1.504668
     13          6           0       -3.754510    1.208102    3.271108
     14          1           0       -2.958833    1.798568    3.692573
     15          1           0       -3.751853    1.023257    2.218904
     16          6           0       -6.619724   -3.573319    1.010866
     17          1           0       -7.072722   -3.396897    0.040862
     18          1           0       -5.886929   -4.361777    0.920723
     19          1           0       -7.385489   -3.878335    1.708936
     20          6           0       -4.922063   -1.993054    0.542678
     21          1           0       -4.210069   -2.802232    0.474776
     22          1           0       -5.352268   -1.815982   -0.438093
     23          1           0       -4.409409   -1.111221    0.864797
 ---------------------------------------------------------------------
                    Distance matrix (angstroms):
                    1          2          3          4          5
     1  C    0.000000
     2  C    1.553214   0.000000
     3  H    1.080984   2.130604   0.000000
     4  H    1.085700   2.166931   1.766866   0.000000
     5  C    3.894839   2.657617   4.243256   4.735193   0.000000
     6  C    2.552952   1.553809   2.724808   3.488413   1.550672
     7  H    2.139054   1.080262   2.411428   2.444913   3.200193
     8  H    2.178319   1.072362   3.030346   2.505007   2.712577
     9  H    4.770381   3.562405   4.947325   5.659926   1.077558
    10  H    3.071700   2.146925   2.896375   3.959867   2.116246
    11  H    2.499025   2.142819   2.574363   3.562647   2.154156
    12  N    1.476720   2.577394   2.069953   2.087220   4.204546
    13  C    4.405802   3.164830   5.015154   5.079462   1.344727
    14  H    5.482130   4.219192   6.071947   6.146250   2.096223
    15  H    4.027814   2.924827   4.822149   4.541714   2.113709
    16  C    2.389463   3.831214   2.565319   2.598794   5.613058
    17  H    2.642077   4.127410   2.935383   2.380941   6.231170
    18  H    3.334778   4.651116   3.552738   3.593362   6.101626
    19  H    2.608796   4.064796   2.312532   2.937586   5.824851
    20  C    2.445828   3.095004   3.352478   2.663761   4.463957
    21  H    3.371479   4.069100   4.144474   3.641361   5.068976
    22  H    2.701709   3.459976   3.656535   2.460910   5.219218
    23  H    2.704684   2.766061   3.684417   3.035783   3.713162
                    6          7          8          9         10
     6  C    0.000000
     7  H    2.159002   0.000000
     8  H    2.177288   1.749609   0.000000
     9  H    2.245938   3.945460   3.740964   0.000000
    10  H    1.080674   2.261627   2.960684   2.375926   0.000000
    11  H    1.080429   2.938926   2.757945   2.744245   1.762582
    12  N    3.093371   3.457497   2.873847   5.091213   3.846332
    13  C    2.594456   3.786316   2.726915   2.065632   3.350084
    14  H    3.553421   4.762662   3.750478   2.357682   4.181721
    15  H    2.864564   3.638381   2.188036   3.036240   3.778216
    16  C    4.392178   4.527469   4.208968   6.440417   4.977687
    17  H    5.001283   4.685615   4.396356   7.128383   5.574393
    18  H    5.035497   5.454206   4.919468   6.903915   5.700404
    19  H    4.460764   4.619112   4.674381   6.535122   4.831862
    20  C    3.767956   4.041875   2.846848   5.462944   4.716450
    21  H    4.498724   5.059583   3.832995   6.003318   5.466638
    22  H    4.467557   4.227122   3.115203   6.260160   5.350880
    23  H    3.331984   3.757090   2.245435   4.745456   4.367508
                   11         12         13         14         15
    11  H    0.000000
    12  N    2.565093   0.000000
    13  C    3.100255   4.552091   0.000000
    14  H    4.027811   5.576883   1.076747   0.000000
    15  H    3.304330   4.103642   1.068320   1.844367   0.000000
    16  C    3.770501   1.466616   6.014993   7.032130   5.550906
    17  H    4.555247   2.108649   6.530776   7.566501   5.942205
    18  H    4.273820   2.091148   6.410544   7.362523   5.936532
    19  H    3.801762   2.090081   6.441757   7.467083   6.122825
    20  C    3.406294   1.466964   4.365193   5.305894   3.643797
    21  H    3.948553   2.086300   4.910172   5.752145   4.229221
    22  H    4.262369   2.108369   5.045402   5.987980   4.205025
    23  H    3.162712   2.094907   3.405655   4.308986   2.611892
                   16         17         18         19         20
    16  C    0.000000
    17  H    1.085007   0.000000
    18  H    1.080176   1.763875   0.000000
    19  H    1.080153   1.764108   1.760873   0.000000
    20  C    2.366113   2.616854   2.585485   3.314047   0.000000
    21  H    2.586195   2.955789   2.333004   3.572735   1.079961
    22  H    2.606561   2.385089   2.934845   3.605137   1.085514
    23  H    3.311912   3.605055   3.571037   4.150487   1.069675
                   21         22         23
    21  H    0.000000
    22  H    1.763700   0.000000
    23  H    1.746818   1.755902   0.000000
 Stoichiometry    C7H15N
 Framework group  C1[X(C7H15N)]
 Deg. of freedom    63
 Full point group                 C1      NOp   1
 Largest Abelian subgroup         C1      NOp   1
 Largest concise Abelian subgroup C1      NOp   1
                         Standard orientation:                         
 ---------------------------------------------------------------------
 Center     Atomic      Atomic             Coordinates (Angstroms)
 Number     Number       Type             X           Y           Z
 ---------------------------------------------------------------------
      1          6           0       -0.968353   -0.898645    0.539641
      2          6           0        0.549147   -0.830872    0.863790
      3          1           0       -1.135020   -1.841922    0.038667
      4          1           0       -1.531266   -0.881598    1.467857
      5          6           0        2.689836   -0.094269   -0.528257
      6          6           0        1.389188   -0.933902   -0.439298
      7          1           0        0.780482   -1.677040    1.494225
      8          1           0        0.784922    0.069800    1.395920
      9          1           0        3.482478   -0.505562   -1.131324
     10          1           0        1.697643   -1.963341   -0.553164
     11          1           0        0.745804   -0.660825   -1.263200
     12          7           0       -1.502873    0.159384   -0.341021
     13          6           0        2.935075    1.088178    0.063323
     14          1           0        3.886970    1.568733   -0.086167
     15          1           0        2.211883    1.568754    0.685694
     16          6           0       -2.922879   -0.112137   -0.587641
     17          1           0       -3.480071   -0.102844    0.343321
     18          1           0       -3.324223    0.643077   -1.247455
     19          1           0       -3.026739   -1.081519   -1.052659
     20          6           0       -1.406731    1.491852    0.265006
     21          1           0       -1.818531    2.220237   -0.417777
     22          1           0       -1.961687    1.526226    1.197306
     23          1           0       -0.384235    1.740904    0.456527
 ---------------------------------------------------------------------
 Rotational constants (GHZ):      3.6621996      0.9984966      0.8940147
 Standard basis: 6-31G(d,p) (6D, 7F)
 There are   195 symmetry adapted cartesian basis functions of A   symmetry.
 There are   195 symmetry adapted basis functions of A   symmetry.
   195 basis functions,   329 primitive gaussians,   195 cartesian basis functions
    32 alpha electrons       32 beta electrons
       nuclear repulsion energy       386.4387253884 Hartrees.
 NAtoms=   23 NActive=   23 NUniq=   23 SFac= 1.00D+00 NAtFMM=   60 NAOKFM=F Big=F
 Integral buffers will be    131072 words long.
 Raffenetti 2 integral format.
 Two-electron integral symmetry is turned on.
 Nuclear repulsion after empirical dispersion term =      386.4240156323 Hartrees.
 One-electron integrals computed using PRISM.
 NBasis=   195 RedAO= T EigKep=  3.38D-03  NBF=   195
 NBsUse=   195 1.00D-06 EigRej= -1.00D+00 NBFU=   195
 Initial guess from the checkpoint file:  "dmp-degE1-opt-wb97xd.chk"
 B after Tr=    -0.000000   -0.000000    0.000000
         Rot=    0.999775    0.020939    0.003155   -0.001307 Ang=   2.43 deg.
 ExpMin= 1.61D-01 ExpMax= 4.17D+03 ExpMxC= 6.27D+02 IAcc=1 IRadAn=         1 AccDes= 0.00D+00
 Harris functional with IExCor= 4639 and IRadAn=       1 diagonalized for initial guess.
 HarFok:  IExCor= 4639 AccDes= 0.00D+00 IRadAn=         1 IDoV= 1 UseB2=F ITyADJ=14
 ICtDFT=  3500011 ScaDFX=  1.000000  1.000000  1.000000  1.000000
 FoFCou: FMM=F IPFlag=           0 FMFlag=      100000 FMFlg1=           0
         NFxFlg=           0 DoJE=T BraDBF=F KetDBF=T FulRan=T
         wScrn=  0.000000 ICntrl=     500 IOpCl=  0 I1Cent=   200000004 NGrid=           0
         NMat0=    1 NMatS0=      1 NMatT0=    0 NMatD0=    1 NMtDS0=    0 NMtDT0=    0
 Petite list used in FoFCou.
 Keep R1 ints in memory in canonical form, NReq=369111163.
 Requested convergence on RMS density matrix=1.00D-08 within 128 cycles.
 Requested convergence on MAX density matrix=1.00D-06.
 Requested convergence on             energy=1.00D-06.
 No special actions if energy rises.
 Integral accuracy reduced to 1.0D-05 until final iterations.
 Initial convergence to 1.0D-05 achieved.  Increase integral accuracy.
 SCF Done:  E(RwB97XD) =  -330.397718361     A.U. after   14 cycles
            NFock= 14  Conv=0.37D-08     -V/T= 2.0095
 Calling FoFJK, ICntrl=      2127 FMM=F ISym2X=0 I1Cent= 0 IOpClX= 0 NMat=1 NMatS=1 NMatT=0.
 ***** Axes restored to original set *****
 -------------------------------------------------------------------
 Center     Atomic                   Forces (Hartrees/Bohr)
 Number     Number              X              Y              Z
 -------------------------------------------------------------------
      1        6           0.020599300    0.005633996    0.002391417
      2        6           0.005631059   -0.027551134    0.013975559
      3        1          -0.008876080   -0.005315263    0.003284462
      4        1          -0.010304836    0.004776596   -0.010031726
      5        6          -0.001758825   -0.003408584   -0.026774187
      6        6           0.016375498    0.023863398   -0.005546921
      7        1          -0.005573953    0.007432891   -0.003417805
      8        1           0.007729397    0.006985523   -0.010387679
      9        1          -0.001908409   -0.001156002    0.008650075
     10        1          -0.007402379   -0.004097953    0.008026281
     11        1           0.002925927   -0.009727682    0.004265931
     12        7          -0.000062073    0.002167764   -0.000836912
     13        6          -0.020240612   -0.008825068    0.021136662
     14        1           0.005666179    0.003034504   -0.000331769
     15        1           0.001926437   -0.000955382   -0.013187982
     16        6           0.007791674    0.015656308    0.012368251
     17        1          -0.006877377   -0.001416804   -0.012242972
     18        1           0.005187871   -0.007224104   -0.000506095
     19        1          -0.006616877   -0.004301689    0.004990108
     20        6          -0.017145361   -0.005538303    0.013835737
     21        1           0.006369864   -0.005982250   -0.000799800
     22        1          -0.001905271    0.003192449   -0.013705600
     23        1           0.008468849    0.012756790    0.004844965
 -------------------------------------------------------------------
 Cartesian Forces:  Max     0.027551134 RMS     0.010132349

 GradGradGradGradGradGradGradGradGradGradGradGradGradGradGradGradGradGrad
 Berny optimization.
 Using GEDIIS/GDIIS optimizer.
 FormGI is forming the generalized inverse of G from B-inverse, IUseBI=4.
 GSVD:  received Info=                   1 from GESDD.
 Internal  Forces:  Max     0.021928849 RMS     0.006076939
 Search for a local minimum.
 Step number   2 out of a maximum of  117
 All quantities printed in internal units (Hartrees-Bohrs-Radians)
 Mixed Optimization -- RFO/linear search
 Update second derivatives using D2CorX and points    1    2
 DE= -2.03D-02 DEPred=-5.34D-02 R= 3.79D-01
 Trust test= 3.79D-01 RLast= 3.70D-01 DXMaxT set to 3.00D-01
 ITU=  0  0
 Use linear search instead of GDIIS.
     Eigenvalues ---    0.00237   0.00237   0.00249   0.00766   0.00766
     Eigenvalues ---    0.00801   0.01218   0.02681   0.02683   0.03181
     Eigenvalues ---    0.03548   0.03743   0.04070   0.04887   0.05314
     Eigenvalues ---    0.05533   0.07357   0.07405   0.07525   0.07539
     Eigenvalues ---    0.07850   0.09904   0.09941   0.11872   0.13186
     Eigenvalues ---    0.13285   0.15826   0.15954   0.16000   0.16000
     Eigenvalues ---    0.16000   0.16000   0.16000   0.16000   0.16000
     Eigenvalues ---    0.16233   0.16843   0.21890   0.21954   0.22132
     Eigenvalues ---    0.27330   0.28466   0.28519   0.34193   0.35457
     Eigenvalues ---    0.35740   0.35794   0.36723   0.37230   0.37230
     Eigenvalues ---    0.37230   0.37230   0.37230   0.37230   0.37230
     Eigenvalues ---    0.37230   0.37230   0.37230   0.37230   0.37230
     Eigenvalues ---    0.37230   0.53463   0.64923
 RFO step:  Lambda=-1.01681270D-02 EMin= 2.36793785D-03
 Quartic linear search produced a step of -0.15070.
 Iteration  1 RMS(Cart)=  0.09937696 RMS(Int)=  0.00231650
 Iteration  2 RMS(Cart)=  0.00429817 RMS(Int)=  0.00017408
 Iteration  3 RMS(Cart)=  0.00000961 RMS(Int)=  0.00017399
 Iteration  4 RMS(Cart)=  0.00000000 RMS(Int)=  0.00017399
 Variable       Old X    -DE/DX   Delta X   Delta X   Delta X     New X
                                 (Linear)    (Quad)   (Total)
    R1        2.93515  -0.01289  -0.00376  -0.02653  -0.03029   2.90486
    R2        2.04276   0.01010  -0.00313   0.03148   0.02836   2.07112
    R3        2.05168   0.01400  -0.00447   0.04404   0.03957   2.09124
    R4        2.79060  -0.01073  -0.00191  -0.01921  -0.02113   2.76947
    R5        2.93627  -0.00495  -0.00393  -0.00327  -0.00721   2.92907
    R6        2.04140   0.00873  -0.00292   0.02784   0.02492   2.06632
    R7        2.02647   0.01444  -0.00067   0.03396   0.03328   2.05975
    R8        2.93034  -0.02193  -0.00304  -0.05449  -0.05753   2.87282
    R9        2.03629   0.00800  -0.00215   0.02400   0.02184   2.05813
   R10        2.54117  -0.01603   0.00298  -0.03382  -0.03083   2.51033
   R11        2.04218   0.00969  -0.00304   0.03033   0.02729   2.06947
   R12        2.04172   0.01051  -0.00297   0.03193   0.02896   2.07068
   R13        2.77150  -0.00357   0.00096  -0.01103  -0.01006   2.76144
   R14        2.77216  -0.00466   0.00086  -0.01326  -0.01239   2.75977
   R15        2.03476   0.00572  -0.00192   0.01827   0.01635   2.05111
   R16        2.01883   0.01316   0.00048   0.02778   0.02826   2.04709
   R17        2.05037   0.01358  -0.00427   0.04254   0.03827   2.08864
   R18        2.04124   0.00883  -0.00290   0.02801   0.02511   2.06635
   R19        2.04119   0.00914  -0.00289   0.02867   0.02577   2.06697
   R20        2.04083   0.00874  -0.00284   0.02762   0.02478   2.06561
   R21        2.05132   0.01365  -0.00442   0.04312   0.03870   2.09003
   R22        2.02139   0.01603   0.00009   0.03526   0.03535   2.05675
    A1        1.86025   0.00692   0.00759   0.00936   0.01659   1.87684
    A2        1.90440   0.00169   0.00094  -0.00616  -0.00475   1.89965
    A3        2.03402  -0.01619  -0.01859  -0.01156  -0.03008   2.00394
    A4        1.90708  -0.00409   0.00054  -0.01325  -0.01248   1.89460
    A5        1.86817   0.00213   0.00640  -0.01602  -0.00980   1.85837
    A6        1.88698   0.00962   0.00356   0.03588   0.03986   1.92684
    A7        1.92868   0.00183  -0.00272   0.01778   0.01497   1.94364
    A8        1.87218  -0.00118   0.00580  -0.00704  -0.00181   1.87037
    A9        1.93373  -0.00088  -0.00348  -0.01008  -0.01346   1.92027
   A10        1.89833   0.00193   0.00185   0.02599   0.02768   1.92602
   A11        1.93155  -0.00020  -0.00315  -0.00219  -0.00508   1.92647
   A12        1.89781  -0.00153   0.00193  -0.02459  -0.02274   1.87506
   A13        2.02909  -0.00259   0.00984  -0.04014  -0.03036   1.99873
   A14        2.21912  -0.00249  -0.01880   0.04002   0.02116   2.24028
   A15        2.03497   0.00508   0.00895   0.00011   0.00900   2.04397
   A16        2.05519  -0.01029  -0.02178   0.01959  -0.00245   2.05274
   A17        1.88162   0.00417   0.00437   0.02071   0.02465   1.90627
   A18        1.87635   0.00433   0.00517  -0.00799  -0.00266   1.87369
   A19        1.84454   0.00430   0.00996   0.00817   0.01782   1.86236
   A20        1.89534   0.00135   0.00231  -0.02389  -0.02141   1.87392
   A21        1.90751  -0.00390   0.00047  -0.01877  -0.01789   1.88962
   A22        1.89452   0.00065   0.00243   0.00926   0.01138   1.90590
   A23        1.96134  -0.00534  -0.00764   0.00186  -0.00634   1.95500
   A24        1.87662   0.00655   0.00513   0.03085   0.03585   1.91248
   A25        2.08586   0.00239   0.00129   0.00889   0.01017   2.09603
   A26        2.12750   0.00115  -0.00499   0.01748   0.01248   2.13998
   A27        2.06982  -0.00354   0.00370  -0.02634  -0.02265   2.04717
   A28        1.92981   0.00532  -0.00289   0.03527   0.03223   1.96204
   A29        1.91031  -0.00009   0.00005  -0.00190  -0.00189   1.90842
   A30        1.90884   0.00154   0.00027   0.00644   0.00659   1.91543
   A31        1.90426  -0.00225   0.00096  -0.01225  -0.01136   1.89290
   A32        1.90466  -0.00273   0.00090  -0.01310  -0.01242   1.89224
   A33        1.90579  -0.00189   0.00073  -0.01510  -0.01438   1.89141
   A34        1.90334  -0.00007   0.00110  -0.00376  -0.00274   1.90059
   A35        1.92844   0.00586  -0.00268   0.03797   0.03518   1.96361
   A36        1.92634  -0.00068  -0.00237   0.00058  -0.00186   1.92448
   A37        1.90360  -0.00210   0.00106  -0.00968  -0.00874   1.89487
   A38        1.89722  -0.00113   0.00202  -0.01533  -0.01336   1.88386
   A39        1.90450  -0.00201   0.00092  -0.01074  -0.00990   1.89460
    D1        1.02869   0.00051   0.00279   0.04131   0.04417   1.07285
    D2       -1.03814  -0.00213  -0.00136   0.00432   0.00306  -1.03508
    D3       -3.10715   0.00092  -0.00519   0.04390   0.03866  -3.06849
    D4        3.08606   0.00038   0.00837   0.02763   0.03604   3.12210
    D5        1.01923  -0.00226   0.00421  -0.00936  -0.00507   1.01417
    D6       -1.04978   0.00079   0.00039   0.03022   0.03053  -1.01925
    D7       -1.05477   0.00274   0.00114   0.06207   0.06319  -0.99158
    D8       -3.12160   0.00010  -0.00301   0.02509   0.02209  -3.09951
    D9        1.09258   0.00315  -0.00684   0.06467   0.05769   1.15026
   D10        3.08936  -0.00201   0.00787   0.00768   0.01590   3.10526
   D11       -1.12058   0.00330   0.01106   0.05314   0.06441  -1.05617
   D12        1.01018  -0.00228   0.00558   0.01484   0.02028   1.03046
   D13        3.08342   0.00302   0.00877   0.06031   0.06879  -3.13097
   D14       -1.04244  -0.00359  -0.00072   0.02030   0.01959  -1.02285
   D15        1.03081   0.00172   0.00247   0.06577   0.06810   1.09891
   D16        2.50801  -0.00092  -0.01346  -0.03691  -0.05058   2.45743
   D17       -1.69240   0.00114  -0.01171   0.00304  -0.00874  -1.70115
   D18        0.36225   0.00104  -0.00572  -0.01234  -0.01826   0.34399
   D19       -1.72437  -0.00014  -0.00689  -0.01964  -0.02641  -1.75079
   D20        0.35839   0.00192  -0.00514   0.02032   0.01543   0.37382
   D21        2.41305   0.00182   0.00085   0.00494   0.00591   2.41895
   D22        0.35940  -0.00094  -0.00529  -0.03490  -0.04024   0.31916
   D23        2.44217   0.00113  -0.00354   0.00506   0.00160   2.44377
   D24       -1.78637   0.00103   0.00245  -0.01033  -0.00792  -1.79429
   D25        2.61552   0.00167   0.00037   0.04876   0.04923   2.66474
   D26        0.51334  -0.00053   0.00155   0.00314   0.00434   0.51768
   D27       -1.53155   0.00109  -0.00591   0.03235   0.02643  -1.50512
   D28       -0.52656   0.00107   0.00045   0.02658   0.02729  -0.49927
   D29       -2.62874  -0.00112   0.00162  -0.01904  -0.01760  -2.64633
   D30        1.60956   0.00050  -0.00584   0.01018   0.00450   1.61406
   D31       -3.13747   0.00072  -0.00062   0.02016   0.01967  -3.11780
   D32        0.00894   0.00039  -0.00135   0.01164   0.01041   0.01935
   D33        0.00364   0.00013  -0.00055  -0.00209  -0.00276   0.00087
   D34       -3.13314  -0.00021  -0.00127  -0.01062  -0.01202   3.13803
   D35        1.06321  -0.00089  -0.00241   0.01684   0.01465   1.07787
   D36       -3.12175  -0.00039  -0.00299   0.02258   0.01979  -3.10196
   D37       -1.03457  -0.00182  -0.00190   0.00689   0.00508  -1.02950
   D38       -1.06268   0.00129   0.00233  -0.00897  -0.00675  -1.06944
   D39        1.03554   0.00180   0.00176  -0.00324  -0.00162   1.03392
   D40        3.12272   0.00036   0.00284  -0.01892  -0.01633   3.10638
   D41       -3.13316  -0.00170  -0.00127  -0.02306  -0.02439   3.12564
   D42       -1.04102  -0.00073  -0.00093  -0.01407  -0.01502  -1.05604
   D43        1.06701   0.00014  -0.00299  -0.00228  -0.00528   1.06173
   D44       -1.04944   0.00019   0.00034   0.00952   0.00986  -1.03957
   D45        1.04270   0.00116   0.00068   0.01851   0.01923   1.06193
   D46       -3.13246   0.00204  -0.00138   0.03031   0.02897  -3.10348
         Item               Value     Threshold  Converged?
 Maximum Force            0.021929     0.000450     NO 
 RMS     Force            0.006077     0.000300     NO 
 Maximum Displacement     0.417664     0.001800     NO 
 RMS     Displacement     0.101960     0.001200     NO 
 Predicted change in Energy=-5.632603D-03
 GradGradGradGradGradGradGradGradGradGradGradGradGradGradGradGradGradGrad

                          Input orientation:                          
 ---------------------------------------------------------------------
 Center     Atomic      Atomic             Coordinates (Angstroms)
 Number     Number       Type             X           Y           Z
 ---------------------------------------------------------------------
      1          6           0       -7.040016   -1.288935    1.639593
      2          6           0       -6.558978    0.045388    2.232142
      3          1           0       -7.814321   -1.686084    2.305864
      4          1           0       -7.492988   -1.097147    0.648290
      5          6           0       -4.702862    0.664328    3.984187
      6          6           0       -5.937322   -0.152649    3.638134
      7          1           0       -7.429175    0.704918    2.290543
      8          1           0       -5.838786    0.513636    1.561238
      9          1           0       -4.576442    0.864013    5.047352
     10          1           0       -6.689727    0.075587    4.400414
     11          1           0       -5.665761   -1.210290    3.729409
     12          7           0       -6.007988   -2.324497    1.537937
     13          6           0       -3.768192    1.133098    3.164845
     14          1           0       -2.924102    1.687544    3.562585
     15          1           0       -3.803426    0.983544    2.092525
     16          6           0       -6.605858   -3.548534    1.009112
     17          1           0       -7.019374   -3.410909   -0.006595
     18          1           0       -5.846984   -4.334831    0.970284
     19          1           0       -7.412786   -3.880521    1.668683
     20          6           0       -4.900230   -1.911058    0.680773
     21          1           0       -4.155671   -2.710892    0.654099
     22          1           0       -5.223603   -1.696250   -0.354848
     23          1           0       -4.421943   -1.021250    1.085816
 ---------------------------------------------------------------------
                    Distance matrix (angstroms):
                    1          2          3          4          5
     1  C    0.000000
     2  C    1.537183   0.000000
     3  H    1.095989   2.139934   0.000000
     4  H    1.106638   2.164797   1.788198   0.000000
     5  C    3.843780   2.626388   4.245278   4.692100   0.000000
     6  C    2.549754   1.549996   2.765772   3.500191   1.520229
     7  H    2.133221   1.093450   2.421872   2.438956   3.209807
     8  H    2.167569   1.089975   3.048930   2.482837   2.680245
     9  H    4.724109   3.539209   4.950012   5.630642   1.089117
    10  H    3.099476   2.172420   2.958942   4.012351   2.113644
    11  H    2.502418   2.148575   2.620911   3.583971   2.122800
    12  N    1.465539   2.530192   2.064006   2.122047   4.076833
    13  C    4.347123   3.137122   5.005677   5.018082   1.328411
    14  H    5.431213   4.204649   6.072475   6.092810   2.094924
    15  H    3.980555   2.914223   4.822832   4.475260   2.118790
    16  C    2.385746   3.796614   2.571121   2.631822   5.497333
    17  H    2.685727   4.143658   2.992394   2.450852   6.156307
    18  H    3.338979   4.613626   3.559501   3.646314   5.948463
    19  H    2.618420   4.056999   2.320083   2.965604   5.775889
    20  C    2.425914   2.997645   3.344168   2.717701   4.193341
    21  H    3.363421   3.982861   4.142979   3.707005   4.772945
    22  H    2.728197   3.392499   3.713665   2.552512   4.966963
    23  H    2.689355   2.649283   3.665890   3.102983   3.364616
                    6          7          8          9         10
     6  C    0.000000
     7  H    2.185646   0.000000
     8  H    2.183378   1.760060   0.000000
     9  H    2.207146   3.970314   3.724146   0.000000
    10  H    1.095114   2.322584   2.996148   2.346512   0.000000
    11  H    1.095756   2.974557   2.775396   2.688182   1.775453
    12  N    3.022044   3.429803   2.843268   4.952971   3.797229
    13  C    2.565594   3.788211   2.691217   2.066278   3.343700
    14  H    3.531503   4.783234   3.725430   2.369169   4.180944
    15  H    2.869381   3.641826   2.155404   3.056606   3.805452
    16  C    4.346346   4.517938   4.170667   6.316366   4.964092
    17  H    5.007109   4.731259   4.387931   7.055867   5.629036
    18  H    4.961474   5.444766   4.884355   6.727907   5.650468
    19  H    4.466852   4.627444   4.668794   6.478492   4.861683
    20  C    3.593542   3.978725   2.745041   5.183905   4.580915
    21  H    4.315477   5.006149   3.748781   5.679583   5.312322
    22  H    4.340046   4.198601   2.988885   6.013113   5.282181
    23  H    3.092761   3.670759   2.142276   4.389972   4.163226
                   11         12         13         14         15
    11  H    0.000000
    12  N    2.482162   0.000000
    13  C    3.067731   4.429276   0.000000
    14  H    3.992739   5.450324   1.085401   0.000000
    15  H    3.310678   4.013826   1.083272   1.852000   0.000000
    16  C    3.708258   1.461290   5.883640   6.891448   5.437567
    17  H    4.542325   2.142141   6.424657   7.450136   5.836081
    18  H    4.172333   2.095135   6.247858   7.178597   5.806949
    19  H    3.798529   2.100420   6.376359   7.398547   6.071758
    20  C    3.220449   1.460407   4.088889   5.015961   3.402167
    21  H    3.740281   2.088431   4.607629   5.415006   3.980201
    22  H    4.136764   2.143032   4.744647   5.664279   3.897157
    23  H    2.927696   2.102001   3.064469   3.964275   2.327063
                   16         17         18         19         20
    16  C    0.000000
    17  H    1.105259   0.000000
    18  H    1.093463   1.783935   0.000000
    19  H    1.093792   1.783778   1.773666   0.000000
    20  C    2.387111   2.685665   2.618174   3.341809   0.000000
    21  H    2.613636   3.021148   2.365944   3.606412   1.093075
    22  H    2.683649   2.507215   3.017729   3.695706   1.105994
    23  H    3.341038   3.694656   3.608866   4.178553   1.088383
                   21         22         23
    21  H    0.000000
    22  H    1.785483   0.000000
    23  H    1.764134   1.781515   0.000000
 Stoichiometry    C7H15N
 Framework group  C1[X(C7H15N)]
 Deg. of freedom    63
 Full point group                 C1      NOp   1
 Largest Abelian subgroup         C1      NOp   1
 Largest concise Abelian subgroup C1      NOp   1
                         Standard orientation:                         
 ---------------------------------------------------------------------
 Center     Atomic      Atomic             Coordinates (Angstroms)
 Number     Number       Type             X           Y           Z
 ---------------------------------------------------------------------
      1          6           0       -0.994476   -0.933601    0.526724
      2          6           0        0.513988   -0.916782    0.821994
      3          1           0       -1.215080   -1.861924   -0.012480
      4          1           0       -1.546313   -0.943885    1.485899
      5          6           0        2.597527   -0.068964   -0.533729
      6          6           0        1.345527   -0.929959   -0.486003
      7          1           0        0.735217   -1.803576    1.422232
      8          1           0        0.766792   -0.043800    1.423689
      9          1           0        3.368962   -0.430305   -1.212328
     10          1           0        1.660735   -1.956138   -0.702511
     11          1           0        0.687107   -0.594919   -1.295270
     12          7           0       -1.467239    0.162968   -0.322887
     13          6           0        2.847584    1.059317    0.121351
     14          1           0        3.787476    1.580319   -0.031142
     15          1           0        2.142108    1.500215    0.815174
     16          6           0       -2.899278    0.000749   -0.564380
     17          1           0       -3.491362    0.042868    0.367962
     18          1           0       -3.246415    0.794917   -1.231053
     19          1           0       -3.085603   -0.962024   -1.048872
     20          6           0       -1.217587    1.469414    0.280154
     21          1           0       -1.573606    2.247251   -0.400312
     22          1           0       -1.729300    1.591388    1.253034
     23          1           0       -0.149763    1.617800    0.429527
 ---------------------------------------------------------------------
 Rotational constants (GHZ):      3.6395721      1.0528895      0.9357315
 Standard basis: 6-31G(d,p) (6D, 7F)
 There are   195 symmetry adapted cartesian basis functions of A   symmetry.
 There are   195 symmetry adapted basis functions of A   symmetry.
   195 basis functions,   329 primitive gaussians,   195 cartesian basis functions
    32 alpha electrons       32 beta electrons
       nuclear repulsion energy       389.7846389963 Hartrees.
 NAtoms=   23 NActive=   23 NUniq=   23 SFac= 1.00D+00 NAtFMM=   60 NAOKFM=F Big=F
 Integral buffers will be    131072 words long.
 Raffenetti 2 integral format.
 Two-electron integral symmetry is turned on.
 Nuclear repulsion after empirical dispersion term =      389.7694868873 Hartrees.
 One-electron integrals computed using PRISM.
 NBasis=   195 RedAO= T EigKep=  3.22D-03  NBF=   195
 NBsUse=   195 1.00D-06 EigRej= -1.00D+00 NBFU=   195
 Initial guess from the checkpoint file:  "dmp-degE1-opt-wb97xd.chk"
 B after Tr=     0.000000    0.000000   -0.000000
         Rot=    0.999703   -0.022100   -0.001949    0.010108 Ang=  -2.79 deg.
 ExpMin= 1.61D-01 ExpMax= 4.17D+03 ExpMxC= 6.27D+02 IAcc=1 IRadAn=         1 AccDes= 0.00D+00
 Harris functional with IExCor= 4639 and IRadAn=       1 diagonalized for initial guess.
 HarFok:  IExCor= 4639 AccDes= 0.00D+00 IRadAn=         1 IDoV= 1 UseB2=F ITyADJ=14
 ICtDFT=  3500011 ScaDFX=  1.000000  1.000000  1.000000  1.000000
 FoFCou: FMM=F IPFlag=           0 FMFlag=      100000 FMFlg1=           0
         NFxFlg=           0 DoJE=T BraDBF=F KetDBF=T FulRan=T
         wScrn=  0.000000 ICntrl=     500 IOpCl=  0 I1Cent=   200000004 NGrid=           0
         NMat0=    1 NMatS0=      1 NMatT0=    0 NMatD0=    1 NMtDS0=    0 NMtDT0=    0
 Petite list used in FoFCou.
 Keep R1 ints in memory in canonical form, NReq=369111163.
 Requested convergence on RMS density matrix=1.00D-08 within 128 cycles.
 Requested convergence on MAX density matrix=1.00D-06.
 Requested convergence on             energy=1.00D-06.
 No special actions if energy rises.
 Integral accuracy reduced to 1.0D-05 until final iterations.
 Initial convergence to 1.0D-05 achieved.  Increase integral accuracy.
 SCF Done:  E(RwB97XD) =  -330.404129382     A.U. after   13 cycles
            NFock= 13  Conv=0.41D-08     -V/T= 2.0100
 Calling FoFJK, ICntrl=      2127 FMM=F ISym2X=0 I1Cent= 0 IOpClX= 0 NMat=1 NMatS=1 NMatT=0.
 ***** Axes restored to original set *****
 -------------------------------------------------------------------
 Center     Atomic                   Forces (Hartrees/Bohr)
 Number     Number              X              Y              Z
 -------------------------------------------------------------------
      1        6           0.004162728    0.001832601    0.001488733
      2        6           0.004782615   -0.009653596    0.005929222
      3        1          -0.002714572   -0.000497245   -0.002372622
      4        1          -0.002285048    0.000150638    0.000443405
      5        6          -0.006409332   -0.001158160   -0.000845059
      6        6           0.003919447    0.007727428   -0.002774933
      7        1           0.001427012    0.002203563   -0.000740993
      8        1          -0.000438108    0.002424196   -0.002167962
      9        1          -0.000118010   -0.001232217    0.000776892
     10        1          -0.001110651   -0.004290278    0.000048139
     11        1          -0.001041311   -0.000991427    0.002588870
     12        7          -0.002102207    0.002148191   -0.006049928
     13        6          -0.000182189    0.000097074    0.001468693
     14        1           0.000564524   -0.000161640   -0.001756076
     15        1           0.000404438    0.000937043   -0.002593841
     16        6           0.003734947    0.003863147    0.004727010
     17        1          -0.000326382   -0.000423752   -0.000454839
     18        1          -0.000462086   -0.000750919   -0.000221854
     19        1          -0.000058864   -0.000198286   -0.000157229
     20        6          -0.004653531   -0.003430594    0.003118383
     21        1           0.000536372    0.000217907   -0.000747529
     22        1           0.000428726    0.000336702   -0.000501752
     23        1           0.001941482    0.000849626    0.000795269
 -------------------------------------------------------------------
 Cartesian Forces:  Max     0.009653596 RMS     0.002768436

 GradGradGradGradGradGradGradGradGradGradGradGradGradGradGradGradGradGrad
 Berny optimization.
 Using GEDIIS/GDIIS optimizer.
 FormGI is forming the generalized inverse of G from B-inverse, IUseBI=4.
 GSVD:  received Info=                   1 from GESDD.
 Internal  Forces:  Max     0.006454412 RMS     0.001666090
 Search for a local minimum.
 Step number   3 out of a maximum of  117
 All quantities printed in internal units (Hartrees-Bohrs-Radians)
 Mixed Optimization -- RFO/linear search
 Update second derivatives using D2CorX and points    1    2    3
 DE= -6.41D-03 DEPred=-5.63D-03 R= 1.14D+00
 TightC=F SS=  1.41D+00  RLast= 2.73D-01 DXNew= 5.0454D-01 8.1766D-01
 Trust test= 1.14D+00 RLast= 2.73D-01 DXMaxT set to 5.05D-01
 ITU=  1  0  0
 Use linear search instead of GDIIS.
     Eigenvalues ---    0.00233   0.00238   0.00249   0.00763   0.00766
     Eigenvalues ---    0.00805   0.01243   0.02677   0.02683   0.02886
     Eigenvalues ---    0.03495   0.03719   0.04097   0.04730   0.05294
     Eigenvalues ---    0.05527   0.07118   0.07155   0.07511   0.07544
     Eigenvalues ---    0.08091   0.09663   0.10022   0.12011   0.13058
     Eigenvalues ---    0.13279   0.15545   0.15999   0.16000   0.16000
     Eigenvalues ---    0.16000   0.16000   0.16000   0.16027   0.16177
     Eigenvalues ---    0.16815   0.17206   0.21518   0.21985   0.22618
     Eigenvalues ---    0.27229   0.28468   0.28771   0.33740   0.35376
     Eigenvalues ---    0.35741   0.36600   0.37187   0.37230   0.37230
     Eigenvalues ---    0.37230   0.37230   0.37230   0.37230   0.37230
     Eigenvalues ---    0.37230   0.37230   0.37230   0.37230   0.37230
     Eigenvalues ---    0.39363   0.52977   0.59996
 RFO step:  Lambda=-4.40516975D-03 EMin= 2.32755206D-03
 Quartic linear search produced a step of  0.16512.
 Iteration  1 RMS(Cart)=  0.16140129 RMS(Int)=  0.00933363
 Iteration  2 RMS(Cart)=  0.01655576 RMS(Int)=  0.00015521
 Iteration  3 RMS(Cart)=  0.00012922 RMS(Int)=  0.00012047
 Iteration  4 RMS(Cart)=  0.00000003 RMS(Int)=  0.00012047
 Variable       Old X    -DE/DX   Delta X   Delta X   Delta X     New X
                                 (Linear)    (Quad)   (Total)
    R1        2.90486  -0.00303  -0.00500  -0.01284  -0.01784   2.88702
    R2        2.07112   0.00066   0.00468  -0.00302   0.00166   2.07278
    R3        2.09124   0.00056   0.00653  -0.00539   0.00115   2.09239
    R4        2.76947  -0.00254  -0.00349  -0.00807  -0.01156   2.75791
    R5        2.92907  -0.00452  -0.00119  -0.02072  -0.02191   2.90715
    R6        2.06632   0.00015   0.00412  -0.00409   0.00002   2.06635
    R7        2.05975   0.00208   0.00550   0.00310   0.00859   2.06835
    R8        2.87282  -0.00616  -0.00950  -0.02235  -0.03185   2.84097
    R9        2.05813   0.00052   0.00361  -0.00206   0.00155   2.05968
   R10        2.51033   0.00263  -0.00509   0.01056   0.00546   2.51580
   R11        2.06947  -0.00010   0.00451  -0.00514  -0.00064   2.06883
   R12        2.07068   0.00092   0.00478  -0.00214   0.00264   2.07332
   R13        2.76144  -0.00468  -0.00166  -0.01312  -0.01478   2.74666
   R14        2.75977  -0.00345  -0.00205  -0.00914  -0.01119   2.74858
   R15        2.05111  -0.00029   0.00270  -0.00387  -0.00117   2.04994
   R16        2.04709   0.00242   0.00467   0.00556   0.01022   2.05731
   R17        2.08864   0.00049   0.00632  -0.00534   0.00098   2.08962
   R18        2.06635   0.00023   0.00415  -0.00385   0.00030   2.06664
   R19        2.06697   0.00000   0.00426  -0.00459  -0.00033   2.06663
   R20        2.06561   0.00022   0.00409  -0.00380   0.00029   2.06590
   R21        2.09003   0.00041   0.00639  -0.00572   0.00067   2.09069
   R22        2.05675   0.00185   0.00584   0.00290   0.00874   2.06549
    A1        1.87684   0.00150   0.00274   0.01264   0.01538   1.89222
    A2        1.89965   0.00077  -0.00078   0.00940   0.00878   1.90843
    A3        2.00394  -0.00262  -0.00497  -0.02172  -0.02656   1.97738
    A4        1.89460  -0.00206  -0.00206  -0.02840  -0.03048   1.86413
    A5        1.85837   0.00040  -0.00162   0.00616   0.00463   1.86300
    A6        1.92684   0.00192   0.00658   0.02023   0.02690   1.95374
    A7        1.94364   0.00245   0.00247   0.01640   0.01866   1.96230
    A8        1.87037  -0.00064  -0.00030  -0.00043  -0.00080   1.86957
    A9        1.92027  -0.00011  -0.00222   0.00983   0.00738   1.92765
   A10        1.92602  -0.00065   0.00457  -0.00833  -0.00381   1.92221
   A11        1.92647  -0.00026  -0.00084   0.00623   0.00516   1.93163
   A12        1.87506  -0.00094  -0.00376  -0.02543  -0.02917   1.84589
   A13        1.99873   0.00055  -0.00501   0.01237   0.00733   2.00606
   A14        2.24028  -0.00293   0.00349  -0.03334  -0.02987   2.21040
   A15        2.04397   0.00238   0.00149   0.02084   0.02229   2.06626
   A16        2.05274  -0.00645  -0.00040  -0.04677  -0.04694   2.00579
   A17        1.90627   0.00185   0.00407   0.01270   0.01711   1.92338
   A18        1.87369   0.00210  -0.00044   0.01468   0.01428   1.88796
   A19        1.86236   0.00306   0.00294   0.03133   0.03444   1.89680
   A20        1.87392   0.00223  -0.00354   0.01795   0.01440   1.88832
   A21        1.88962  -0.00277  -0.00295  -0.03109  -0.03420   1.85542
   A22        1.90590   0.00023   0.00188   0.01445   0.01584   1.92175
   A23        1.95500   0.00105  -0.00105   0.01228   0.01061   1.96561
   A24        1.91248   0.00012   0.00592   0.01402   0.01953   1.93201
   A25        2.09603   0.00174   0.00168   0.01237   0.01400   2.11003
   A26        2.13998   0.00023   0.00206  -0.00385  -0.00184   2.13814
   A27        2.04717  -0.00197  -0.00374  -0.00845  -0.01224   2.03493
   A28        1.96204   0.00049   0.00532  -0.00190   0.00339   1.96543
   A29        1.90842   0.00113  -0.00031   0.00863   0.00829   1.91671
   A30        1.91543   0.00002   0.00109  -0.00077   0.00030   1.91573
   A31        1.89290  -0.00068  -0.00188  -0.00176  -0.00367   1.88923
   A32        1.89224  -0.00041  -0.00205  -0.00202  -0.00411   1.88813
   A33        1.89141  -0.00060  -0.00237  -0.00232  -0.00470   1.88671
   A34        1.90059   0.00086  -0.00045   0.00598   0.00550   1.90610
   A35        1.96361   0.00066   0.00581   0.00018   0.00595   1.96957
   A36        1.92448   0.00063  -0.00031   0.00273   0.00240   1.92687
   A37        1.89487  -0.00083  -0.00144  -0.00442  -0.00590   1.88897
   A38        1.88386  -0.00108  -0.00221  -0.00647  -0.00868   1.87518
   A39        1.89460  -0.00034  -0.00163   0.00154  -0.00014   1.89446
    D1        1.07285   0.00044   0.00729   0.05120   0.05842   1.13127
    D2       -1.03508   0.00018   0.00051   0.05197   0.05243  -0.98265
    D3       -3.06849   0.00171   0.00638   0.07723   0.08362  -2.98487
    D4        3.12210  -0.00077   0.00595   0.02953   0.03544  -3.12564
    D5        1.01417  -0.00102  -0.00084   0.03030   0.02946   1.04362
    D6       -1.01925   0.00051   0.00504   0.05556   0.06064  -0.95861
    D7       -0.99158   0.00047   0.01043   0.04787   0.05831  -0.93327
    D8       -3.09951   0.00022   0.00365   0.04864   0.05232  -3.04719
    D9        1.15026   0.00175   0.00952   0.07390   0.08351   1.23377
   D10        3.10526  -0.00111   0.00263  -0.08519  -0.08247   3.02279
   D11       -1.05617  -0.00011   0.01063  -0.04946  -0.03872  -1.09489
   D12        1.03046  -0.00172   0.00335  -0.09238  -0.08907   0.94138
   D13       -3.13097  -0.00071   0.01136  -0.05665  -0.04532   3.10689
   D14       -1.02285  -0.00052   0.00323  -0.07279  -0.06963  -1.09248
   D15        1.09891   0.00049   0.01124  -0.03706  -0.02588   1.07303
   D16        2.45743   0.00096  -0.00835   0.15090   0.14257   2.60000
   D17       -1.70115   0.00189  -0.00144   0.16931   0.16787  -1.53328
   D18        0.34399   0.00074  -0.00302   0.14733   0.14434   0.48833
   D19       -1.75079   0.00132  -0.00436   0.15543   0.15109  -1.59970
   D20        0.37382   0.00224   0.00255   0.17384   0.17639   0.55021
   D21        2.41895   0.00110   0.00098   0.15186   0.15286   2.57182
   D22        0.31916  -0.00041  -0.00664   0.12268   0.11600   0.43516
   D23        2.44377   0.00052   0.00026   0.14109   0.14131   2.58507
   D24       -1.79429  -0.00063  -0.00131   0.11911   0.11778  -1.67651
   D25        2.66474   0.00103   0.00813   0.14184   0.14982   2.81457
   D26        0.51768   0.00057   0.00072   0.13198   0.13285   0.65053
   D27       -1.50512   0.00118   0.00436   0.14371   0.14797  -1.35715
   D28       -0.49927   0.00087   0.00451   0.13467   0.13910  -0.36017
   D29       -2.64633   0.00041  -0.00291   0.12481   0.12212  -2.52421
   D30        1.61406   0.00102   0.00074   0.13654   0.13725   1.75130
   D31       -3.11780   0.00031   0.00325   0.00988   0.01317  -3.10463
   D32        0.01935   0.00084   0.00172   0.03005   0.03182   0.05117
   D33        0.00087   0.00012  -0.00046   0.00243   0.00193   0.00280
   D34        3.13803   0.00065  -0.00198   0.02260   0.02057  -3.12459
   D35        1.07787   0.00067   0.00242   0.01773   0.02028   1.09814
   D36       -3.10196   0.00090   0.00327   0.02018   0.02359  -3.07837
   D37       -1.02950   0.00086   0.00084   0.02208   0.02304  -1.00645
   D38       -1.06944  -0.00087  -0.00112  -0.01601  -0.01725  -1.08669
   D39        1.03392  -0.00064  -0.00027  -0.01355  -0.01394   1.01998
   D40        3.10638  -0.00068  -0.00270  -0.01165  -0.01449   3.09190
   D41        3.12564  -0.00018  -0.00403   0.02678   0.02269  -3.13486
   D42       -1.05604  -0.00021  -0.00248   0.02541   0.02288  -1.03317
   D43        1.06173   0.00025  -0.00087   0.02944   0.02853   1.09026
   D44       -1.03957   0.00090   0.00163   0.06289   0.06455  -0.97502
   D45        1.06193   0.00086   0.00318   0.06151   0.06473   1.12666
   D46       -3.10348   0.00133   0.00478   0.06555   0.07039  -3.03309
         Item               Value     Threshold  Converged?
 Maximum Force            0.006454     0.000450     NO 
 RMS     Force            0.001666     0.000300     NO 
 Maximum Displacement     0.721190     0.001800     NO 
 RMS     Displacement     0.165137     0.001200     NO 
 Predicted change in Energy=-3.219187D-03
 GradGradGradGradGradGradGradGradGradGradGradGradGradGradGradGradGradGrad

                          Input orientation:                          
 ---------------------------------------------------------------------
 Center     Atomic      Atomic             Coordinates (Angstroms)
 Number     Number       Type             X           Y           Z
 ---------------------------------------------------------------------
      1          6           0       -7.007233   -1.238324    1.581329
      2          6           0       -6.446840    0.024401    2.233618
      3          1           0       -7.852070   -1.593854    2.183799
      4          1           0       -7.410611   -0.986527    0.581391
      5          6           0       -4.697266    0.642864    4.003525
      6          6           0       -5.845367   -0.249889    3.622744
      7          1           0       -7.271469    0.737893    2.314708
      8          1           0       -5.707901    0.497177    1.579073
      9          1           0       -4.478456    0.680238    5.070617
     10          1           0       -6.620176   -0.172109    4.392261
     11          1           0       -5.493174   -1.288761    3.644065
     12          7           0       -6.043865   -2.332941    1.520896
     13          6           0       -3.925311    1.341960    3.174238
     14          1           0       -3.096625    1.932858    3.549564
     15          1           0       -4.092719    1.365181    2.098756
     16          6           0       -6.690833   -3.541950    1.038922
     17          1           0       -7.075086   -3.436230    0.007457
     18          1           0       -5.981609   -4.374236    1.056461
     19          1           0       -7.530524   -3.797278    1.691394
     20          6           0       -4.882473   -2.011736    0.706326
     21          1           0       -4.203717   -2.868640    0.693853
     22          1           0       -5.146281   -1.763936   -0.339143
     23          1           0       -4.336928   -1.167951    1.136527
 ---------------------------------------------------------------------
                    Distance matrix (angstroms):
                    1          2          3          4          5
     1  C    0.000000
     2  C    1.527743   0.000000
     3  H    1.096869   2.143806   0.000000
     4  H    1.107245   2.163489   1.769589   0.000000
     5  C    3.839511   2.564385   4.274003   4.661347   0.000000
     6  C    2.548394   1.538400   2.811346   3.498922   1.503375
     7  H    2.124406   1.093463   2.406508   2.448954   3.080203
     8  H    2.168003   1.094521   3.055416   2.469002   2.630698
     9  H    4.717068   3.514715   4.988636   5.615051   1.089936
    10  H    3.031166   2.174489   2.901074   3.976280   2.124354
    11  H    2.559257   2.150170   2.791030   3.626000   2.119871
    12  N    1.459423   2.495481   2.062837   2.136234   4.102705
    13  C    4.323595   2.996470   5.001941   4.928694   1.331303
    14  H    5.405849   4.074047   6.075959   5.995276   2.105283
    15  H    3.942126   2.712519   4.784960   4.340660   2.124938
    16  C    2.387678   3.769044   2.540530   2.693993   5.502349
    17  H    2.704158   4.162506   2.955422   2.538311   6.185596
    18  H    3.340858   4.577133   3.535539   3.707331   5.958691
    19  H    2.614229   4.009191   2.280555   3.024369   5.752231
    20  C    2.424542   2.987594   3.343061   2.730960   4.237066
    21  H    3.362327   3.971418   4.141920   3.720102   4.850585
    22  H    2.725367   3.392448   3.703439   2.564944   4.985285
    23  H    2.708012   2.660271   3.692479   3.128676   3.410069
                    6          7          8          9         10
     6  C    0.000000
     7  H    2.172657   0.000000
     8  H    2.180274   1.744663   0.000000
     9  H    2.197708   3.924192   3.706201   0.000000
    10  H    1.094777   2.359769   3.032197   2.402838   0.000000
    11  H    1.097155   3.006135   2.738590   2.634703   1.754093
    12  N    2.965851   3.401055   2.850584   4.912257   3.639515
    13  C    2.534118   3.507202   2.536895   2.083290   3.322391
    14  H    3.510744   4.514658   3.572503   2.406682   4.190040
    15  H    2.828915   3.247241   1.905863   3.074069   3.743189
    16  C    4.269499   4.503535   4.191953   6.243080   4.754546
    17  H    4.973458   4.773393   4.450940   7.023062   5.485248
    18  H    4.859486   5.420405   4.907006   6.627263   5.403073
    19  H    4.376510   4.585129   4.666575   6.386112   4.611428
    20  C    3.540730   3.981791   2.781666   5.143636   4.471014
    21  H    4.258083   5.004534   3.791426   5.641460   5.175788
    22  H    4.298559   4.221197   3.017881   5.973733   5.205043
    23  H    3.049508   3.692139   2.201833   4.348896   4.099357
                   11         12         13         14         15
    11  H    0.000000
    12  N    2.429283   0.000000
    13  C    3.098326   4.552660   0.000000
    14  H    4.016367   5.567653   1.084781   0.000000
    15  H    3.375301   4.221019   1.088681   1.849136   0.000000
    16  C    3.646645   1.453468   6.005020   7.013928   5.652732
    17  H    4.509877   2.138028   6.540695   7.563186   6.026740
    18  H    4.056404   2.094387   6.433369   7.370083   6.131491
    19  H    3.775762   2.093683   6.450439   7.479754   6.215741
    20  C    3.086415   1.454486   4.272474   5.180066   3.737130
    21  H    3.586428   2.087371   4.894790   5.695183   4.462209
    22  H    4.026422   2.142235   4.845741   5.743641   4.104232
    23  H    2.763919   2.102041   3.259041   4.120208   2.720713
                   16         17         18         19         20
    16  C    0.000000
    17  H    1.105779   0.000000
    18  H    1.093620   1.782122   0.000000
    19  H    1.093615   1.781411   1.770638   0.000000
    20  C    2.392141   2.706502   2.629087   3.342259   0.000000
    21  H    2.599648   3.006337   2.357797   3.595151   1.093229
    22  H    2.728743   2.576235   3.075573   3.733923   1.106347
    23  H    3.344588   3.730604   3.604393   4.173764   1.093008
                   21         22         23
    21  H    0.000000
    22  H    1.782099   0.000000
    23  H    1.762398   1.785456   0.000000
 Stoichiometry    C7H15N
 Framework group  C1[X(C7H15N)]
 Deg. of freedom    63
 Full point group                 C1      NOp   1
 Largest Abelian subgroup         C1      NOp   1
 Largest concise Abelian subgroup C1      NOp   1
                         Standard orientation:                         
 ---------------------------------------------------------------------
 Center     Atomic      Atomic             Coordinates (Angstroms)
 Number     Number       Type             X           Y           Z
 ---------------------------------------------------------------------
      1          6           0       -0.966654   -0.857065    0.643236
      2          6           0        0.550831   -0.779734    0.802162
      3          1           0       -1.223000   -1.844522    0.240327
      4          1           0       -1.443988   -0.784081    1.639639
      5          6           0        2.584518   -0.095085   -0.601919
      6          6           0        1.286788   -0.852053   -0.546842
      7          1           0        0.850695   -1.615875    1.439823
      8          1           0        0.832439    0.126270    1.347901
      9          1           0        3.254696   -0.390033   -1.409278
     10          1           0        1.477712   -1.895424   -0.817878
     11          1           0        0.622129   -0.449247   -1.321261
     12          7           0       -1.500191    0.129455   -0.290591
     13          6           0        2.960106    0.897657    0.201675
     14          1           0        3.908619    1.403533    0.056199
     15          1           0        2.350501    1.236060    1.037792
     16          6           0       -2.917083   -0.107155   -0.511957
     17          1           0       -3.516915    0.011246    0.409417
     18          1           0       -3.297495    0.593478   -1.260559
     19          1           0       -3.067919   -1.122494   -0.889221
     20          6           0       -1.269789    1.496939    0.148081
     21          1           0       -1.695869    2.186623   -0.585364
     22          1           0       -1.724631    1.714585    1.132842
     23          1           0       -0.197943    1.702668    0.207134
 ---------------------------------------------------------------------
 Rotational constants (GHZ):      3.8717005      1.0247955      0.9368011
 Standard basis: 6-31G(d,p) (6D, 7F)
 There are   195 symmetry adapted cartesian basis functions of A   symmetry.
 There are   195 symmetry adapted basis functions of A   symmetry.
   195 basis functions,   329 primitive gaussians,   195 cartesian basis functions
    32 alpha electrons       32 beta electrons
       nuclear repulsion energy       390.9294984751 Hartrees.
 NAtoms=   23 NActive=   23 NUniq=   23 SFac= 1.00D+00 NAtFMM=   60 NAOKFM=F Big=F
 Integral buffers will be    131072 words long.
 Raffenetti 2 integral format.
 Two-electron integral symmetry is turned on.
 Nuclear repulsion after empirical dispersion term =      390.9145399543 Hartrees.
 One-electron integrals computed using PRISM.
 NBasis=   195 RedAO= T EigKep=  2.89D-03  NBF=   195
 NBsUse=   195 1.00D-06 EigRej= -1.00D+00 NBFU=   195
 Initial guess from the checkpoint file:  "dmp-degE1-opt-wb97xd.chk"
 B after Tr=     0.000000    0.000000   -0.000000
         Rot=    0.999749    0.021550   -0.006032    0.001185 Ang=   2.57 deg.
 ExpMin= 1.61D-01 ExpMax= 4.17D+03 ExpMxC= 6.27D+02 IAcc=1 IRadAn=         1 AccDes= 0.00D+00
 Harris functional with IExCor= 4639 and IRadAn=       1 diagonalized for initial guess.
 HarFok:  IExCor= 4639 AccDes= 0.00D+00 IRadAn=         1 IDoV= 1 UseB2=F ITyADJ=14
 ICtDFT=  3500011 ScaDFX=  1.000000  1.000000  1.000000  1.000000
 FoFCou: FMM=F IPFlag=           0 FMFlag=      100000 FMFlg1=           0
         NFxFlg=           0 DoJE=T BraDBF=F KetDBF=T FulRan=T
         wScrn=  0.000000 ICntrl=     500 IOpCl=  0 I1Cent=   200000004 NGrid=           0
         NMat0=    1 NMatS0=      1 NMatT0=    0 NMatD0=    1 NMtDS0=    0 NMtDT0=    0
 Petite list used in FoFCou.
 Keep R1 ints in memory in canonical form, NReq=369111163.
 Requested convergence on RMS density matrix=1.00D-08 within 128 cycles.
 Requested convergence on MAX density matrix=1.00D-06.
 Requested convergence on             energy=1.00D-06.
 No special actions if energy rises.
 Integral accuracy reduced to 1.0D-05 until final iterations.
 Initial convergence to 1.0D-05 achieved.  Increase integral accuracy.
 SCF Done:  E(RwB97XD) =  -330.406268781     A.U. after   15 cycles
            NFock= 15  Conv=0.35D-08     -V/T= 2.0098
 Calling FoFJK, ICntrl=      2127 FMM=F ISym2X=0 I1Cent= 0 IOpClX= 0 NMat=1 NMatS=1 NMatT=0.
 ***** Axes restored to original set *****
 -------------------------------------------------------------------
 Center     Atomic                   Forces (Hartrees/Bohr)
 Number     Number              X              Y              Z
 -------------------------------------------------------------------
      1        6           0.001836581   -0.000765238    0.002702962
      2        6          -0.001899869   -0.001985965    0.002497981
      3        1          -0.000604518   -0.000064193   -0.000347934
      4        1           0.000610259   -0.000520495   -0.000852393
      5        6           0.001273470    0.001157201   -0.000207890
      6        6           0.000618833    0.002707432   -0.004553383
      7        1           0.000532098    0.002488973    0.000205696
      8        1          -0.002269631   -0.002830961   -0.000660633
      9        1           0.001229094   -0.000226854   -0.000468562
     10        1          -0.001508653   -0.000893774   -0.000126311
     11        1          -0.000268661   -0.000454246    0.000608836
     12        7          -0.002239758   -0.000491151   -0.003836027
     13        6          -0.000242067    0.001258203    0.001230249
     14        1           0.000265834    0.000176407   -0.000205612
     15        1           0.002110671    0.000579052    0.002472564
     16        6           0.001701314    0.001199644    0.001075514
     17        1          -0.000312078   -0.000537857   -0.000486020
     18        1           0.000129475   -0.000301913   -0.000247368
     19        1          -0.000208084   -0.000262328    0.000081887
     20        6          -0.000910669   -0.000212263    0.001835362
     21        1           0.000263244   -0.000166767   -0.000368631
     22        1          -0.000080678    0.000179363   -0.000217609
     23        1          -0.000026206   -0.000032267   -0.000132679
 -------------------------------------------------------------------
 Cartesian Forces:  Max     0.004553383 RMS     0.001368230

 GradGradGradGradGradGradGradGradGradGradGradGradGradGradGradGradGradGrad
 Berny optimization.
 Using GEDIIS/GDIIS optimizer.
 FormGI is forming the generalized inverse of G from B-inverse, IUseBI=4.
 GSVD:  received Info=                   1 from GESDD.
 Internal  Forces:  Max     0.011420570 RMS     0.001977697
 Search for a local minimum.
 Step number   4 out of a maximum of  117
 All quantities printed in internal units (Hartrees-Bohrs-Radians)
 Mixed Optimization -- RFO/linear search
 Update second derivatives using D2CorX and points    3    4
 DE= -2.14D-03 DEPred=-3.22D-03 R= 6.65D-01
 TightC=F SS=  1.41D+00  RLast= 6.31D-01 DXNew= 8.4853D-01 1.8940D+00
 Trust test= 6.65D-01 RLast= 6.31D-01 DXMaxT set to 8.49D-01
 ITU=  1  1  0  0
 Use linear search instead of GDIIS.
     Eigenvalues ---    0.00236   0.00237   0.00310   0.00753   0.00766
     Eigenvalues ---    0.00924   0.01252   0.02443   0.02683   0.02708
     Eigenvalues ---    0.03589   0.03689   0.04253   0.04705   0.05097
     Eigenvalues ---    0.05506   0.07061   0.07113   0.07468   0.07520
     Eigenvalues ---    0.08325   0.09471   0.09682   0.12354   0.12959
     Eigenvalues ---    0.13088   0.15192   0.15997   0.16000   0.16000
     Eigenvalues ---    0.16000   0.16000   0.16019   0.16076   0.16215
     Eigenvalues ---    0.17457   0.17948   0.21125   0.21959   0.24233
     Eigenvalues ---    0.26765   0.28602   0.29014   0.33545   0.35569
     Eigenvalues ---    0.35761   0.36595   0.37207   0.37230   0.37230
     Eigenvalues ---    0.37230   0.37230   0.37230   0.37230   0.37230
     Eigenvalues ---    0.37230   0.37230   0.37230   0.37230   0.37413
     Eigenvalues ---    0.39740   0.54606   0.68471
 RFO step:  Lambda=-1.67961495D-03 EMin= 2.35940319D-03
 Quartic linear search produced a step of -0.07153.
 Iteration  1 RMS(Cart)=  0.06857006 RMS(Int)=  0.00156953
 Iteration  2 RMS(Cart)=  0.00255622 RMS(Int)=  0.00006811
 Iteration  3 RMS(Cart)=  0.00000377 RMS(Int)=  0.00006804
 Iteration  4 RMS(Cart)=  0.00000000 RMS(Int)=  0.00006804
 Variable       Old X    -DE/DX   Delta X   Delta X   Delta X     New X
                                 (Linear)    (Quad)   (Total)
    R1        2.88702   0.00191   0.00128  -0.00270  -0.00142   2.88559
    R2        2.07278   0.00030  -0.00012   0.00006  -0.00006   2.07272
    R3        2.09239   0.00043  -0.00008  -0.00033  -0.00041   2.09198
    R4        2.75791  -0.00058   0.00083  -0.00649  -0.00566   2.75225
    R5        2.90715  -0.00051   0.00157  -0.01120  -0.00963   2.89753
    R6        2.06635   0.00124  -0.00000   0.00174   0.00173   2.06808
    R7        2.06835  -0.00236  -0.00061  -0.00248  -0.00309   2.06525
    R8        2.84097   0.00601   0.00228   0.00495   0.00723   2.84819
    R9        2.05968  -0.00022  -0.00011  -0.00077  -0.00088   2.05880
   R10        2.51580   0.00012  -0.00039   0.00295   0.00256   2.51836
   R11        2.06883   0.00091   0.00005   0.00074   0.00078   2.06961
   R12        2.07332   0.00036  -0.00019   0.00062   0.00043   2.07375
   R13        2.74666  -0.00080   0.00106  -0.00658  -0.00552   2.74114
   R14        2.74858  -0.00128   0.00080  -0.00658  -0.00578   2.74280
   R15        2.04994   0.00023   0.00008  -0.00061  -0.00053   2.04941
   R16        2.05731  -0.00276  -0.00073  -0.00234  -0.00307   2.05424
   R17        2.08962   0.00051  -0.00007  -0.00011  -0.00018   2.08944
   R18        2.06664   0.00031  -0.00002  -0.00031  -0.00033   2.06631
   R19        2.06663   0.00027   0.00002  -0.00059  -0.00057   2.06607
   R20        2.06590   0.00030  -0.00002  -0.00031  -0.00033   2.06557
   R21        2.09069   0.00027  -0.00005  -0.00085  -0.00089   2.08980
   R22        2.06549  -0.00009  -0.00063   0.00320   0.00257   2.06806
    A1        1.89222  -0.00016  -0.00110   0.02102   0.01994   1.91216
    A2        1.90843  -0.00036  -0.00063  -0.00604  -0.00690   1.90153
    A3        1.97738   0.00211   0.00190  -0.01388  -0.01215   1.96522
    A4        1.86413   0.00022   0.00218  -0.00584  -0.00357   1.86056
    A5        1.86300  -0.00007  -0.00033   0.01654   0.01623   1.87923
    A6        1.95374  -0.00178  -0.00192  -0.00959  -0.01172   1.94202
    A7        1.96230   0.00084  -0.00133   0.00809   0.00666   1.96896
    A8        1.86957   0.00096   0.00006   0.01874   0.01874   1.88831
    A9        1.92765  -0.00218  -0.00053  -0.02299  -0.02344   1.90422
   A10        1.92221  -0.00113   0.00027   0.00145   0.00152   1.92373
   A11        1.93163   0.00154  -0.00037   0.00414   0.00378   1.93540
   A12        1.84589  -0.00012   0.00209  -0.01005  -0.00785   1.83805
   A13        2.00606  -0.00360  -0.00052  -0.00453  -0.00508   2.00098
   A14        2.21040   0.00898   0.00214   0.01332   0.01543   2.22584
   A15        2.06626  -0.00539  -0.00159  -0.00922  -0.01084   2.05543
   A16        2.00579   0.01142   0.00336   0.01900   0.02225   2.02805
   A17        1.92338  -0.00413  -0.00122  -0.01147  -0.01284   1.91054
   A18        1.88796  -0.00284  -0.00102  -0.00001  -0.00120   1.88676
   A19        1.89680  -0.00340  -0.00246   0.00767   0.00525   1.90205
   A20        1.88832  -0.00277  -0.00103   0.00244   0.00132   1.88965
   A21        1.85542   0.00108   0.00245  -0.02063  -0.01825   1.83717
   A22        1.92175   0.00162  -0.00113   0.01891   0.01775   1.93950
   A23        1.96561  -0.00096  -0.00076  -0.00340  -0.00437   1.96124
   A24        1.93201  -0.00032  -0.00140   0.01278   0.01133   1.94333
   A25        2.11003  -0.00078  -0.00100   0.00171   0.00069   2.11072
   A26        2.13814   0.00219   0.00013   0.00751   0.00762   2.14576
   A27        2.03493  -0.00140   0.00088  -0.00908  -0.00823   2.02670
   A28        1.96543   0.00079  -0.00024   0.00361   0.00337   1.96879
   A29        1.91671   0.00003  -0.00059   0.00275   0.00215   1.91886
   A30        1.91573   0.00015  -0.00002   0.00146   0.00143   1.91716
   A31        1.88923  -0.00050   0.00026  -0.00383  -0.00357   1.88566
   A32        1.88813  -0.00037   0.00029  -0.00235  -0.00206   1.88607
   A33        1.88671  -0.00015   0.00034  -0.00199  -0.00165   1.88506
   A34        1.90610   0.00048  -0.00039   0.00605   0.00566   1.91175
   A35        1.96957  -0.00018  -0.00043  -0.00123  -0.00166   1.96791
   A36        1.92687   0.00008  -0.00017  -0.00068  -0.00085   1.92602
   A37        1.88897  -0.00019   0.00042  -0.00222  -0.00180   1.88717
   A38        1.87518  -0.00007   0.00062  -0.00043   0.00019   1.87536
   A39        1.89446  -0.00011   0.00001  -0.00153  -0.00152   1.89294
    D1        1.13127  -0.00017  -0.00418   0.01533   0.01122   1.14249
    D2       -0.98265   0.00008  -0.00375  -0.00392  -0.00774  -0.99039
    D3       -2.98487   0.00081  -0.00598   0.00936   0.00343  -2.98144
    D4       -3.12564  -0.00019  -0.00254   0.01674   0.01421  -3.11143
    D5        1.04362   0.00006  -0.00211  -0.00251  -0.00474   1.03888
    D6       -0.95861   0.00079  -0.00434   0.01077   0.00643  -0.95218
    D7       -0.93327  -0.00125  -0.00417  -0.01088  -0.01497  -0.94824
    D8       -3.04719  -0.00100  -0.00374  -0.03013  -0.03393  -3.08112
    D9        1.23377  -0.00027  -0.00597  -0.01685  -0.02276   1.21101
   D10        3.02279   0.00040   0.00590   0.03863   0.04447   3.06726
   D11       -1.09489   0.00051   0.00277   0.06701   0.06970  -1.02519
   D12        0.94138  -0.00059   0.00637   0.00983   0.01619   0.95757
   D13        3.10689  -0.00048   0.00324   0.03821   0.04142  -3.13488
   D14       -1.09248   0.00015   0.00498   0.01209   0.01717  -1.07531
   D15        1.07303   0.00026   0.00185   0.04047   0.04240   1.11543
   D16        2.60000   0.00040  -0.01020   0.07873   0.06857   2.66857
   D17       -1.53328   0.00107  -0.01201   0.09393   0.08185  -1.45143
   D18        0.48833  -0.00149  -0.01032   0.06303   0.05271   0.54104
   D19       -1.59970   0.00139  -0.01081   0.10869   0.09792  -1.50177
   D20        0.55021   0.00206  -0.01262   0.12388   0.11120   0.66142
   D21        2.57182  -0.00050  -0.01093   0.09298   0.08207   2.65388
   D22        0.43516   0.00147  -0.00830   0.09973   0.09149   0.52665
   D23        2.58507   0.00215  -0.01011   0.11493   0.10477   2.68984
   D24       -1.67651  -0.00042  -0.00842   0.08403   0.07563  -1.60088
   D25        2.81457  -0.00021  -0.01072   0.09214   0.08147   2.89603
   D26        0.65053  -0.00031  -0.00950   0.08751   0.07794   0.72847
   D27       -1.35715   0.00165  -0.01058   0.10652   0.09600  -1.26115
   D28       -0.36017  -0.00040  -0.00995   0.07646   0.06653  -0.29364
   D29       -2.52421  -0.00051  -0.00873   0.07183   0.06300  -2.46121
   D30        1.75130   0.00145  -0.00982   0.09084   0.08106   1.83236
   D31       -3.10463   0.00013  -0.00094   0.01065   0.00969  -3.09494
   D32        0.05117  -0.00039  -0.00228  -0.00114  -0.00343   0.04774
   D33        0.00280  -0.00003  -0.00014  -0.00541  -0.00553  -0.00273
   D34       -3.12459  -0.00055  -0.00147  -0.01720  -0.01866   3.13994
   D35        1.09814  -0.00013  -0.00145   0.00453   0.00316   1.10131
   D36       -3.07837  -0.00021  -0.00169   0.00399   0.00238  -3.07599
   D37       -1.00645  -0.00029  -0.00165   0.00410   0.00254  -1.00392
   D38       -1.08669   0.00016   0.00123  -0.01385  -0.01270  -1.09939
   D39        1.01998   0.00008   0.00100  -0.01439  -0.01348   1.00650
   D40        3.09190   0.00000   0.00104  -0.01428  -0.01332   3.07857
   D41       -3.13486  -0.00040  -0.00162   0.00225   0.00066  -3.13420
   D42       -1.03317  -0.00043  -0.00164   0.00283   0.00122  -1.03194
   D43        1.09026  -0.00064  -0.00204  -0.00049  -0.00250   1.08776
   D44       -0.97502   0.00078  -0.00462   0.03412   0.02947  -0.94555
   D45        1.12666   0.00075  -0.00463   0.03470   0.03003   1.15670
   D46       -3.03309   0.00054  -0.00503   0.03138   0.02631  -3.00678
         Item               Value     Threshold  Converged?
 Maximum Force            0.011421     0.000450     NO 
 RMS     Force            0.001978     0.000300     NO 
 Maximum Displacement     0.351611     0.001800     NO 
 RMS     Displacement     0.068349     0.001200     NO 
 Predicted change in Energy=-9.832186D-04
 GradGradGradGradGradGradGradGradGradGradGradGradGradGradGradGradGradGrad

                          Input orientation:                          
 ---------------------------------------------------------------------
 Center     Atomic      Atomic             Coordinates (Angstroms)
 Number     Number       Type             X           Y           Z
 ---------------------------------------------------------------------
      1          6           0       -7.027578   -1.253118    1.587836
      2          6           0       -6.415728    0.000985    2.207965
      3          1           0       -7.883613   -1.580512    2.190389
      4          1           0       -7.424126   -1.001644    0.585331
      5          6           0       -4.672031    0.655694    3.995165
      6          6           0       -5.799147   -0.258216    3.587699
      7          1           0       -7.197997    0.762885    2.280303
      8          1           0       -5.673190    0.414077    1.520661
      9          1           0       -4.413854    0.615033    5.052822
     10          1           0       -6.583386   -0.218826    4.351151
     11          1           0       -5.428731   -1.291010    3.607092
     12          7           0       -6.084799   -2.361178    1.520369
     13          6           0       -3.944472    1.448017    3.208491
     14          1           0       -3.125178    2.033362    3.611323
     15          1           0       -4.127339    1.551246    2.141911
     16          6           0       -6.725068   -3.562607    1.019661
     17          1           0       -7.094360   -3.451332   -0.016572
     18          1           0       -6.019194   -4.397449    1.039773
     19          1           0       -7.574879   -3.823156    1.656271
     20          6           0       -4.900546   -2.032648    0.748195
     21          1           0       -4.230587   -2.895900    0.721376
     22          1           0       -5.135204   -1.746734   -0.293988
     23          1           0       -4.355528   -1.208757    1.219157
 ---------------------------------------------------------------------
                    Distance matrix (angstroms):
                    1          2          3          4          5
     1  C    0.000000
     2  C    1.526989   0.000000
     3  H    1.096837   2.157806   0.000000
     4  H    1.107026   2.157562   1.767040   0.000000
     5  C    3.871356   2.581319   4.309535   4.684845   0.000000
     6  C    2.549181   1.533304   2.836537   3.493917   1.507199
     7  H    2.138416   1.094380   2.443289   2.457158   3.054955
     8  H    2.149051   1.092883   3.051703   2.438214   2.680274
     9  H    4.725216   3.532388   5.005314   5.624399   1.089471
    10  H    2.983785   2.160942   2.865950   3.937137   2.131851
    11  H    2.575877   2.144987   2.849088   3.632681   2.124348
    12  N    1.456427   2.482361   2.072220   2.125189   4.149945
    13  C    4.407742   3.033489   5.072016   4.998980   1.332657
    14  H    5.488550   4.114327   6.141811   6.070325   2.106670
    15  H    4.072204   2.764850   4.890792   4.450729   2.129144
    16  C    2.397514   3.769210   2.577116   2.689954   5.555416
    17  H    2.722265   4.162644   2.998927   2.544013   6.231322
    18  H    3.347242   4.568166   3.568629   3.702951   6.006950
    19  H    2.628557   4.033863   2.325951   3.021683   5.827267
    20  C    2.415973   2.926153   3.344104   2.730924   4.221637
    21  H    3.357476   3.921318   4.151246   3.715562   4.850401
    22  H    2.714037   3.309688   3.708572   2.562718   4.937917
    23  H    2.697729   2.585661   3.678162   3.140211   3.358954
                    6          7          8          9         10
     6  C    0.000000
     7  H    2.169957   0.000000
     8  H    2.177266   1.738896   0.000000
     9  H    2.197313   3.931943   3.755325   0.000000
    10  H    1.095190   2.372744   3.039850   2.427865   0.000000
    11  H    1.097382   3.018138   2.705601   2.598675   1.742536
    12  N    2.962751   3.402422   2.805612   4.912037   3.584910
    13  C    2.548499   3.452009   2.627977   2.077436   3.323838
    14  H    3.521647   4.469182   3.672236   2.397971   4.192720
    15  H    2.856465   3.173264   2.017116   3.071154   3.747807
    16  C    4.286158   4.530205   4.143847   6.249862   4.722263
    17  H    4.986415   4.800625   4.395930   7.029878   5.457764
    18  H    4.865552   5.436685   4.847862   6.618659   5.361383
    19  H    4.426334   4.643622   4.646392   6.420759   4.608321
    20  C    3.466824   3.929458   2.679580   5.077095   4.370719
    21  H    4.199234   4.962105   3.698096   5.578679   5.087008
    22  H    4.209987   4.144910   2.872540   5.889538   5.099906
    23  H    2.932158   3.618430   2.112044   4.245774   3.968966
                   11         12         13         14         15
    11  H    0.000000
    12  N    2.435178   0.000000
    13  C    3.140728   4.684091   0.000000
    14  H    4.044481   5.695913   1.084503   0.000000
    15  H    3.452361   4.418712   1.087055   1.842806   0.000000
    16  C    3.679054   1.450547   6.134251   7.140784   5.844581
    17  H    4.535664   2.137718   6.657810   7.681009   6.203873
    18  H    4.073050   2.093246   6.570942   7.506233   6.338832
    19  H    3.850118   2.091934   6.585932   7.610576   6.403559
    20  C    3.000382   1.451426   4.368313   5.280329   3.922319
    21  H    3.512631   2.088641   5.013703   5.819910   4.669656
    22  H    3.938561   2.138028   4.887906   5.794893   4.222092
    23  H    2.619305   2.099804   3.344378   4.212785   2.919103
                   16         17         18         19         20
    16  C    0.000000
    17  H    1.105684   0.000000
    18  H    1.093447   1.779603   0.000000
    19  H    1.093315   1.779763   1.769191   0.000000
    20  C    2.396528   2.722196   2.632238   3.344035   0.000000
    21  H    2.599213   3.009031   2.356935   3.594178   1.093055
    22  H    2.747860   2.611687   3.096231   3.750607   1.105874
    23  H    3.345912   3.749316   3.601072   4.170176   1.094370
                   21         22         23
    21  H    0.000000
    22  H    1.780415   0.000000
    23  H    1.763476   1.785195   0.000000
 Stoichiometry    C7H15N
 Framework group  C1[X(C7H15N)]
 Deg. of freedom    63
 Full point group                 C1      NOp   1
 Largest Abelian subgroup         C1      NOp   1
 Largest concise Abelian subgroup C1      NOp   1
                         Standard orientation:                         
 ---------------------------------------------------------------------
 Center     Atomic      Atomic             Coordinates (Angstroms)
 Number     Number       Type             X           Y           Z
 ---------------------------------------------------------------------
      1          6           0       -0.986741   -0.872337    0.626854
      2          6           0        0.528171   -0.755757    0.778999
      3          1           0       -1.240781   -1.862827    0.230063
      4          1           0       -1.454946   -0.802880    1.627587
      5          6           0        2.595010   -0.090449   -0.616977
      6          6           0        1.265669   -0.798799   -0.564603
      7          1           0        0.870416   -1.570427    1.424637
      8          1           0        0.763377    0.162217    1.323422
      9          1           0        3.204545   -0.331936   -1.487090
     10          1           0        1.405043   -1.840915   -0.871212
     11          1           0        0.610926   -0.358400   -1.327237
     12          7           0       -1.536022    0.122879   -0.283649
     13          6           0        3.067053    0.814451    0.239939
     14          1           0        4.027334    1.290708    0.075058
     15          1           0        2.528812    1.119324    1.133828
     16          6           0       -2.958751   -0.078671   -0.481902
     17          1           0       -3.543033    0.046498    0.448412
     18          1           0       -3.337530    0.635360   -1.218320
     19          1           0       -3.141147   -1.086774   -0.863739
     20          6           0       -1.249156    1.480138    0.143192
     21          1           0       -1.687297    2.186759   -0.566377
     22          1           0       -1.652189    1.706778    1.147759
     23          1           0       -0.168904    1.654903    0.155744
 ---------------------------------------------------------------------
 Rotational constants (GHZ):      4.0238472      0.9975532      0.9215752
 Standard basis: 6-31G(d,p) (6D, 7F)
 There are   195 symmetry adapted cartesian basis functions of A   symmetry.
 There are   195 symmetry adapted basis functions of A   symmetry.
   195 basis functions,   329 primitive gaussians,   195 cartesian basis functions
    32 alpha electrons       32 beta electrons
       nuclear repulsion energy       390.4693928443 Hartrees.
 NAtoms=   23 NActive=   23 NUniq=   23 SFac= 1.00D+00 NAtFMM=   60 NAOKFM=F Big=F
 Integral buffers will be    131072 words long.
 Raffenetti 2 integral format.
 Two-electron integral symmetry is turned on.
 Nuclear repulsion after empirical dispersion term =      390.4544360950 Hartrees.
 One-electron integrals computed using PRISM.
 NBasis=   195 RedAO= T EigKep=  2.85D-03  NBF=   195
 NBsUse=   195 1.00D-06 EigRej= -1.00D+00 NBFU=   195
 Initial guess from the checkpoint file:  "dmp-degE1-opt-wb97xd.chk"
 B after Tr=    -0.000000    0.000000    0.000000
         Rot=    0.999945   -0.008574   -0.002202    0.005589 Ang=  -1.20 deg.
 ExpMin= 1.61D-01 ExpMax= 4.17D+03 ExpMxC= 6.27D+02 IAcc=1 IRadAn=         1 AccDes= 0.00D+00
 Harris functional with IExCor= 4639 and IRadAn=       1 diagonalized for initial guess.
 HarFok:  IExCor= 4639 AccDes= 0.00D+00 IRadAn=         1 IDoV= 1 UseB2=F ITyADJ=14
 ICtDFT=  3500011 ScaDFX=  1.000000  1.000000  1.000000  1.000000
 FoFCou: FMM=F IPFlag=           0 FMFlag=      100000 FMFlg1=           0
         NFxFlg=           0 DoJE=T BraDBF=F KetDBF=T FulRan=T
         wScrn=  0.000000 ICntrl=     500 IOpCl=  0 I1Cent=   200000004 NGrid=           0
         NMat0=    1 NMatS0=      1 NMatT0=    0 NMatD0=    1 NMtDS0=    0 NMtDT0=    0
 Petite list used in FoFCou.
 Keep R1 ints in memory in canonical form, NReq=369111163.
 Requested convergence on RMS density matrix=1.00D-08 within 128 cycles.
 Requested convergence on MAX density matrix=1.00D-06.
 Requested convergence on             energy=1.00D-06.
 No special actions if energy rises.
 Integral accuracy reduced to 1.0D-05 until final iterations.
 Initial convergence to 1.0D-05 achieved.  Increase integral accuracy.
 SCF Done:  E(RwB97XD) =  -330.407336677     A.U. after   13 cycles
            NFock= 13  Conv=0.35D-08     -V/T= 2.0098
 Calling FoFJK, ICntrl=      2127 FMM=F ISym2X=0 I1Cent= 0 IOpClX= 0 NMat=1 NMatS=1 NMatT=0.
 ***** Axes restored to original set *****
 -------------------------------------------------------------------
 Center     Atomic                   Forces (Hartrees/Bohr)
 Number     Number              X              Y              Z
 -------------------------------------------------------------------
      1        6           0.000838012   -0.000388113    0.000310817
      2        6          -0.001805999    0.001691466    0.001464229
      3        1           0.000278190   -0.000444853    0.000614149
      4        1          -0.000276797    0.000275320   -0.000992541
      5        6           0.000910782    0.000356621   -0.001679286
      6        6           0.001109050    0.001484897   -0.002316969
      7        1          -0.000016868    0.000874718    0.000170101
      8        1           0.000084976   -0.000770483   -0.000324098
      9        1           0.000129544   -0.000228169    0.000272892
     10        1          -0.000892749    0.000197160    0.000819270
     11        1           0.000765052   -0.000216647    0.000416281
     12        7          -0.000321274   -0.001556019    0.000156132
     13        6          -0.001887429   -0.000841203    0.000951487
     14        1           0.000210483    0.000278421    0.000436319
     15        1           0.000024120    0.000198621    0.000908877
     16        6           0.000609897    0.001197914    0.000175659
     17        1          -0.000375741   -0.000137582   -0.000762000
     18        1           0.000399770   -0.000203257    0.000052919
     19        1          -0.000481602   -0.000001165    0.000384609
     20        6           0.000479212   -0.000270749    0.000713465
     21        1          -0.000012897   -0.000510318   -0.000063440
     22        1           0.000066041    0.000382437   -0.000805952
     23        1           0.000166227   -0.001369017   -0.000902920
 -------------------------------------------------------------------
 Cartesian Forces:  Max     0.002316969 RMS     0.000800371

 GradGradGradGradGradGradGradGradGradGradGradGradGradGradGradGradGradGrad
 Berny optimization.
 Using GEDIIS/GDIIS optimizer.
 FormGI is forming the generalized inverse of G from B-inverse, IUseBI=4.
 GSVD:  received Info=                   1 from GESDD.
 Internal  Forces:  Max     0.007241430 RMS     0.001235114
 Search for a local minimum.
 Step number   5 out of a maximum of  117
 All quantities printed in internal units (Hartrees-Bohrs-Radians)
 Mixed Optimization -- RFO/linear search
 Update second derivatives using D2CorX and points    4    5
 DE= -1.07D-03 DEPred=-9.83D-04 R= 1.09D+00
 TightC=F SS=  1.41D+00  RLast= 3.55D-01 DXNew= 1.4270D+00 1.0648D+00
 Trust test= 1.09D+00 RLast= 3.55D-01 DXMaxT set to 1.06D+00
 ITU=  1  1  1  0  0
 Use linear search instead of GDIIS.
     Eigenvalues ---    0.00182   0.00240   0.00265   0.00738   0.00766
     Eigenvalues ---    0.00937   0.01279   0.02391   0.02682   0.02720
     Eigenvalues ---    0.03489   0.03590   0.04389   0.04706   0.05080
     Eigenvalues ---    0.05562   0.07079   0.07099   0.07444   0.07492
     Eigenvalues ---    0.08414   0.09373   0.09930   0.12192   0.12892
     Eigenvalues ---    0.13202   0.15228   0.15984   0.15997   0.16000
     Eigenvalues ---    0.16000   0.16000   0.16024   0.16102   0.16263
     Eigenvalues ---    0.17639   0.18674   0.21223   0.21938   0.26193
     Eigenvalues ---    0.27693   0.28609   0.33071   0.33524   0.35612
     Eigenvalues ---    0.36425   0.36742   0.37170   0.37214   0.37230
     Eigenvalues ---    0.37230   0.37230   0.37230   0.37230   0.37230
     Eigenvalues ---    0.37230   0.37230   0.37230   0.37230   0.38943
     Eigenvalues ---    0.43466   0.51880   0.58227
 RFO step:  Lambda=-1.29966548D-03 EMin= 1.81796993D-03
 Quartic linear search produced a step of  0.30236.
 Iteration  1 RMS(Cart)=  0.13797903 RMS(Int)=  0.00647198
 Iteration  2 RMS(Cart)=  0.01051376 RMS(Int)=  0.00007451
 Iteration  3 RMS(Cart)=  0.00005394 RMS(Int)=  0.00005769
 Iteration  4 RMS(Cart)=  0.00000001 RMS(Int)=  0.00005769
 Variable       Old X    -DE/DX   Delta X   Delta X   Delta X     New X
                                 (Linear)    (Quad)   (Total)
    R1        2.88559   0.00238  -0.00043   0.00416   0.00373   2.88932
    R2        2.07272   0.00025  -0.00002  -0.00090  -0.00092   2.07180
    R3        2.09198   0.00106  -0.00013   0.00075   0.00062   2.09260
    R4        2.75225   0.00225  -0.00171   0.00209   0.00038   2.75263
    R5        2.89753  -0.00019  -0.00291  -0.00847  -0.01138   2.88614
    R6        2.06808   0.00063   0.00052   0.00124   0.00177   2.06985
    R7        2.06525  -0.00003  -0.00094  -0.00084  -0.00177   2.06348
    R8        2.84819  -0.00037   0.00219  -0.00269  -0.00051   2.84769
    R9        2.05880   0.00031  -0.00027  -0.00048  -0.00075   2.05805
   R10        2.51836  -0.00250   0.00077  -0.00347  -0.00270   2.51566
   R11        2.06961   0.00122   0.00024   0.00268   0.00292   2.07253
   R12        2.07375   0.00048   0.00013   0.00014   0.00027   2.07403
   R13        2.74114  -0.00073  -0.00167  -0.00342  -0.00509   2.73605
   R14        2.74280   0.00075  -0.00175   0.00069  -0.00106   2.74174
   R15        2.04941   0.00047  -0.00016   0.00029   0.00013   2.04955
   R16        2.05424  -0.00088  -0.00093  -0.00267  -0.00360   2.05063
   R17        2.08944   0.00083  -0.00005   0.00029   0.00024   2.08968
   R18        2.06631   0.00041  -0.00010  -0.00039  -0.00049   2.06583
   R19        2.06607   0.00059  -0.00017   0.00014  -0.00003   2.06604
   R20        2.06557   0.00039  -0.00010  -0.00041  -0.00051   2.06506
   R21        2.08980   0.00085  -0.00027  -0.00009  -0.00036   2.08944
   R22        2.06806  -0.00133   0.00078  -0.00126  -0.00048   2.06758
    A1        1.91216  -0.00240   0.00603   0.00216   0.00815   1.92030
    A2        1.90153  -0.00166  -0.00209  -0.00597  -0.00811   1.89342
    A3        1.96522   0.00724  -0.00368   0.01155   0.00779   1.97301
    A4        1.86056   0.00118  -0.00108   0.00258   0.00155   1.86211
    A5        1.87923  -0.00256   0.00491  -0.00347   0.00136   1.88059
    A6        1.94202  -0.00216  -0.00354  -0.00711  -0.01070   1.93131
    A7        1.96896   0.00004   0.00201  -0.00159   0.00022   1.96918
    A8        1.88831  -0.00019   0.00567   0.01585   0.02149   1.90980
    A9        1.90422   0.00011  -0.00709  -0.01783  -0.02491   1.87931
   A10        1.92373  -0.00021   0.00046   0.00390   0.00414   1.92787
   A11        1.93540   0.00017   0.00114  -0.00355  -0.00260   1.93281
   A12        1.83805   0.00008  -0.00237   0.00392   0.00176   1.83980
   A13        2.00098  -0.00113  -0.00154   0.00107  -0.00056   2.00041
   A14        2.22584   0.00202   0.00467  -0.00051   0.00405   2.22989
   A15        2.05543  -0.00087  -0.00328   0.00062  -0.00275   2.05268
   A16        2.02805   0.00318   0.00673   0.00454   0.01122   2.03927
   A17        1.91054  -0.00061  -0.00388  -0.00346  -0.00738   1.90316
   A18        1.88676  -0.00072  -0.00036   0.00352   0.00307   1.88983
   A19        1.90205  -0.00175   0.00159  -0.00080   0.00083   1.90288
   A20        1.88965  -0.00077   0.00040  -0.00207  -0.00174   1.88790
   A21        1.83717   0.00045  -0.00552  -0.00234  -0.00789   1.82929
   A22        1.93950  -0.00166   0.00537  -0.00191   0.00341   1.94291
   A23        1.96124   0.00329  -0.00132   0.00716   0.00574   1.96698
   A24        1.94333  -0.00174   0.00342  -0.00093   0.00243   1.94577
   A25        2.11072  -0.00042   0.00021  -0.00145  -0.00125   2.10947
   A26        2.14576   0.00029   0.00230   0.00015   0.00244   2.14820
   A27        2.02670   0.00012  -0.00249   0.00130  -0.00119   2.02551
   A28        1.96879   0.00043   0.00102   0.00289   0.00391   1.97270
   A29        1.91886  -0.00030   0.00065  -0.00185  -0.00120   1.91767
   A30        1.91716  -0.00021   0.00043  -0.00010   0.00033   1.91749
   A31        1.88566  -0.00003  -0.00108  -0.00100  -0.00207   1.88358
   A32        1.88607  -0.00008  -0.00062  -0.00075  -0.00138   1.88470
   A33        1.88506   0.00018  -0.00050   0.00074   0.00024   1.88530
   A34        1.91175  -0.00070   0.00171  -0.00264  -0.00093   1.91082
   A35        1.96791   0.00028  -0.00050  -0.00023  -0.00073   1.96718
   A36        1.92602   0.00126  -0.00026   0.00629   0.00603   1.93205
   A37        1.88717  -0.00006  -0.00054  -0.00181  -0.00236   1.88481
   A38        1.87536  -0.00039   0.00006  -0.00053  -0.00048   1.87489
   A39        1.89294  -0.00045  -0.00046  -0.00124  -0.00170   1.89124
    D1        1.14249  -0.00001   0.00339   0.00663   0.01006   1.15255
    D2       -0.99039   0.00036  -0.00234  -0.00843  -0.01085  -1.00124
    D3       -2.98144   0.00032   0.00104  -0.01220  -0.01102  -2.99246
    D4       -3.11143  -0.00087   0.00430   0.00755   0.01183  -3.09960
    D5        1.03888  -0.00050  -0.00143  -0.00751  -0.00908   1.02980
    D6       -0.95218  -0.00054   0.00194  -0.01128  -0.00925  -0.96143
    D7       -0.94824   0.00016  -0.00453   0.00205  -0.00249  -0.95072
    D8       -3.08112   0.00054  -0.01026  -0.01301  -0.02340  -3.10451
    D9        1.21101   0.00049  -0.00688  -0.01678  -0.02356   1.18745
   D10        3.06726  -0.00048   0.01345   0.02359   0.03702   3.10428
   D11       -1.02519  -0.00156   0.02107   0.02637   0.04744  -0.97775
   D12        0.95757  -0.00025   0.00490   0.01608   0.02096   0.97853
   D13       -3.13488  -0.00133   0.01252   0.01886   0.03137  -3.10350
   D14       -1.07531   0.00103   0.00519   0.01893   0.02415  -1.05116
   D15        1.11543  -0.00005   0.01282   0.02171   0.03456   1.14999
   D16        2.66857   0.00124   0.02073   0.08115   0.10191   2.77048
   D17       -1.45143   0.00079   0.02475   0.08064   0.10536  -1.34607
   D18        0.54104   0.00061   0.01594   0.07797   0.09390   0.63494
   D19       -1.50177   0.00088   0.02961   0.10317   0.13281  -1.36896
   D20        0.66142   0.00042   0.03362   0.10266   0.13625   0.79767
   D21        2.65388   0.00025   0.02481   0.09999   0.12480   2.77868
   D22        0.52665   0.00095   0.02766   0.10821   0.13592   0.66257
   D23        2.68984   0.00049   0.03168   0.10770   0.13936   2.82920
   D24       -1.60088   0.00032   0.02287   0.10503   0.12790  -1.47298
   D25        2.89603   0.00013   0.02463   0.12440   0.14904   3.04508
   D26        0.72847   0.00002   0.02357   0.12630   0.14983   0.87830
   D27       -1.26115   0.00079   0.02903   0.13054   0.15958  -1.10157
   D28       -0.29364   0.00057   0.02012   0.15456   0.17469  -0.11895
   D29       -2.46121   0.00046   0.01905   0.15646   0.17548  -2.28572
   D30        1.83236   0.00123   0.02451   0.16070   0.18523   2.01760
   D31       -3.09494  -0.00037   0.00293  -0.02220  -0.01927  -3.11421
   D32        0.04774   0.00004  -0.00104  -0.01639  -0.01743   0.03031
   D33       -0.00273   0.00009  -0.00167   0.00878   0.00711   0.00437
   D34        3.13994   0.00049  -0.00564   0.01460   0.00895  -3.13429
   D35        1.10131   0.00087   0.00096   0.00207   0.00305   1.10436
   D36       -3.07599   0.00091   0.00072   0.00144   0.00218  -3.07380
   D37       -1.00392   0.00083   0.00077   0.00116   0.00195  -1.00196
   D38       -1.09939  -0.00086  -0.00384  -0.00520  -0.00906  -1.10845
   D39        1.00650  -0.00082  -0.00408  -0.00583  -0.00993   0.99657
   D40        3.07857  -0.00090  -0.00403  -0.00611  -0.01016   3.06841
   D41       -3.13420   0.00087   0.00020   0.02953   0.02973  -3.10447
   D42       -1.03194   0.00050   0.00037   0.02524   0.02561  -1.00633
   D43        1.08776   0.00102  -0.00076   0.02801   0.02725   1.11501
   D44       -0.94555  -0.00016   0.00891   0.03179   0.04070  -0.90485
   D45        1.15670  -0.00053   0.00908   0.02751   0.03658   1.19328
   D46       -3.00678  -0.00001   0.00796   0.03027   0.03822  -2.96856
         Item               Value     Threshold  Converged?
 Maximum Force            0.007241     0.000450     NO 
 RMS     Force            0.001235     0.000300     NO 
 Maximum Displacement     0.637729     0.001800     NO 
 RMS     Displacement     0.137671     0.001200     NO 
 Predicted change in Energy=-8.529179D-04
 GradGradGradGradGradGradGradGradGradGradGradGradGradGradGradGradGradGrad

                          Input orientation:                          
 ---------------------------------------------------------------------
 Center     Atomic      Atomic             Coordinates (Angstroms)
 Number     Number       Type             X           Y           Z
 ---------------------------------------------------------------------
      1          6           0       -7.006313   -1.256877    1.585263
      2          6           0       -6.333729   -0.017505    2.176294
      3          1           0       -7.873605   -1.539422    2.193503
      4          1           0       -7.392937   -1.000668    0.579721
      5          6           0       -4.630750    0.672637    3.994363
      6          6           0       -5.710732   -0.277954    3.546194
      7          1           0       -7.061827    0.798617    2.235749
      8          1           0       -5.576948    0.319970    1.465141
      9          1           0       -4.278450    0.511612    5.012222
     10          1           0       -6.504886   -0.298986    4.302306
     11          1           0       -5.294895   -1.293653    3.547762
     12          7           0       -6.118110   -2.409292    1.515987
     13          6           0       -4.058935    1.647205    3.290507
     14          1           0       -3.268159    2.253005    3.719432
     15          1           0       -4.345205    1.888717    2.272043
     16          6           0       -6.805671   -3.573472    0.998075
     17          1           0       -7.156658   -3.441358   -0.042200
     18          1           0       -6.138938   -4.439505    1.020714
     19          1           0       -7.674909   -3.799462    1.621498
     20          6           0       -4.902672   -2.135519    0.772501
     21          1           0       -4.294833   -3.042198    0.721108
     22          1           0       -5.101578   -1.798628   -0.261653
     23          1           0       -4.305796   -1.369053    1.275853
 ---------------------------------------------------------------------
                    Distance matrix (angstroms):
                    1          2          3          4          5
     1  C    0.000000
     2  C    1.528964   0.000000
     3  H    1.096350   2.165120   0.000000
     4  H    1.107355   2.153504   1.767933   0.000000
     5  C    3.894880   2.584919   4.318844   4.699937   0.000000
     6  C    2.545991   1.527280   2.845890   3.485985   1.506931
     7  H    2.156681   1.095315   2.475318   2.467689   3.003120
     8  H    2.131657   1.091946   3.043433   2.413684   2.723348
     9  H    4.723647   3.542121   5.007700   5.624419   1.089074
    10  H    2.924262   2.151384   2.803413   3.890839   2.133370
    11  H    2.604171   2.142115   2.923041   3.646490   2.122931
    12  N    1.456628   2.490612   2.073032   2.118018   4.225267
    13  C    4.475331   3.031075   5.090158   5.047292   1.331228
    14  H    5.554075   4.115120   6.158011   6.120292   2.104710
    15  H    4.177071   2.756279   4.920154   4.527822   2.127622
    16  C    2.398261   3.775690   2.589766   2.671931   5.633601
    17  H    2.728222   4.161935   3.021546   2.529739   6.292774
    18  H    3.346666   4.574648   3.577008   3.686813   6.103377
    19  H    2.629272   4.050897   2.339754   2.999676   5.907373
    20  C    2.420309   2.916255   3.346792   2.743441   4.282531
    21  H    3.359502   3.927268   4.151372   3.712962   4.962563
    22  H    2.707878   3.261010   3.712022   2.568068   4.943936
    23  H    2.720498   2.598074   3.687867   3.186024   3.415317
                    6          7          8          9         10
     6  C    0.000000
     7  H    2.168347   0.000000
     8  H    2.169376   1.740059   0.000000
     9  H    2.196380   3.941873   3.782143   0.000000
    10  H    1.096735   2.405322   3.048554   2.473472   0.000000
    11  H    1.097528   3.036613   2.649649   2.537082   1.738614
    12  N    2.971582   3.420430   2.782861   4.913216   3.516612
    13  C    2.549519   3.293929   2.719903   2.074142   3.285434
    14  H    3.521638   4.325330   3.761511   2.392582   4.162788
    15  H    2.860523   2.927399   2.151569   3.067484   3.684052
    16  C    4.307231   4.551111   4.109355   6.260042   4.661617
    17  H    4.997439   4.814087   4.349155   7.032584   5.401300
    18  H    4.886708   5.455819   4.813102   6.626244   5.295910
    19  H    4.468049   4.679263   4.625539   6.451224   4.561690
    20  C    3.434658   3.925837   2.638906   5.037081   4.289459
    21  H    4.198443   4.970136   3.674449   5.571668   5.023397
    22  H    4.145264   4.101862   2.774212   5.816228   5.004790
    23  H    2.884231   3.635368   2.122370   4.183074   3.891074
                   11         12         13         14         15
    11  H    0.000000
    12  N    2.459765   0.000000
    13  C    3.200378   4.883062   0.000000
    14  H    4.088510   5.891894   1.084573   0.000000
    15  H    3.557647   4.710382   1.085148   1.840563   0.000000
    16  C    3.739107   1.447856   6.328923   7.339456   6.124736
    17  H    4.578933   2.138150   6.826148   7.854685   6.455206
    18  H    4.122471   2.089855   6.821027   7.766219   6.695499
    19  H    3.956518   2.089815   6.747372   7.775161   6.623105
    20  C    2.926542   1.450866   4.621822   5.533099   4.330574
    21  H    3.470951   2.087281   5.352379   6.171157   5.169319
    22  H    3.847598   2.136879   5.057540   5.968769   4.537426
    23  H    2.479026   2.103389   3.635599   4.490777   3.406907
                   16         17         18         19         20
    16  C    0.000000
    17  H    1.105811   0.000000
    18  H    1.093188   1.778157   0.000000
    19  H    1.093299   1.778965   1.769125   0.000000
    20  C    2.395829   2.729360   2.626465   3.342873   0.000000
    21  H    2.581331   2.988647   2.333014   3.578975   1.092784
    22  H    2.764220   2.640089   3.113649   3.764522   1.105683
    23  H    3.344548   3.762861   3.585134   4.168607   1.094118
                   21         22         23
    21  H    0.000000
    22  H    1.778517   0.000000
    23  H    1.762747   1.783740   0.000000
 Stoichiometry    C7H15N
 Framework group  C1[X(C7H15N)]
 Deg. of freedom    63
 Full point group                 C1      NOp   1
 Largest Abelian subgroup         C1      NOp   1
 Largest concise Abelian subgroup C1      NOp   1
                         Standard orientation:                         
 ---------------------------------------------------------------------
 Center     Atomic      Atomic             Coordinates (Angstroms)
 Number     Number       Type             X           Y           Z
 ---------------------------------------------------------------------
      1          6           0       -0.974122   -0.878445    0.596813
      2          6           0        0.538088   -0.697104    0.731223
      3          1           0       -1.198378   -1.870637    0.187853
      4          1           0       -1.423331   -0.842407    1.608321
      5          6           0        2.614224   -0.024710   -0.654185
      6          6           0        1.254050   -0.672344   -0.617618
      7          1           0        0.945166   -1.491326    1.366214
      8          1           0        0.713320    0.231019    1.279153
      9          1           0        3.131844   -0.110207   -1.608565
     10          1           0        1.335897   -1.697677   -0.998172
     11          1           0        0.609415   -0.155569   -1.340083
     12          7           0       -1.591821    0.111322   -0.275296
     13          6           0        3.225297    0.643917    0.321364
     14          1           0        4.201781    1.088892    0.163959
     15          1           0        2.794124    0.777518    1.308171
     16          6           0       -3.013429   -0.124637   -0.415441
     17          1           0       -3.564590   -0.024508    0.537981
     18          1           0       -3.439958    0.587336   -1.126938
     19          1           0       -3.186407   -1.132935   -0.801080
     20          6           0       -1.317875    1.473703    0.141697
     21          1           0       -1.835003    2.169458   -0.523645
     22          1           0       -1.650934    1.678740    1.175895
     23          1           0       -0.247589    1.690768    0.074893
 ---------------------------------------------------------------------
 Rotational constants (GHZ):      4.2995462      0.9503238      0.8946016
 Standard basis: 6-31G(d,p) (6D, 7F)
 There are   195 symmetry adapted cartesian basis functions of A   symmetry.
 There are   195 symmetry adapted basis functions of A   symmetry.
   195 basis functions,   329 primitive gaussians,   195 cartesian basis functions
    32 alpha electrons       32 beta electrons
       nuclear repulsion energy       389.2719028385 Hartrees.
 NAtoms=   23 NActive=   23 NUniq=   23 SFac= 1.00D+00 NAtFMM=   60 NAOKFM=F Big=F
 Integral buffers will be    131072 words long.
 Raffenetti 2 integral format.
 Two-electron integral symmetry is turned on.
 Nuclear repulsion after empirical dispersion term =      389.2570012191 Hartrees.
 One-electron integrals computed using PRISM.
 NBasis=   195 RedAO= T EigKep=  2.76D-03  NBF=   195
 NBsUse=   195 1.00D-06 EigRej= -1.00D+00 NBFU=   195
 Initial guess from the checkpoint file:  "dmp-degE1-opt-wb97xd.chk"
 B after Tr=     0.000000   -0.000000   -0.000000
         Rot=    0.999790   -0.020012   -0.004444   -0.000269 Ang=  -2.35 deg.
 ExpMin= 1.61D-01 ExpMax= 4.17D+03 ExpMxC= 6.27D+02 IAcc=1 IRadAn=         1 AccDes= 0.00D+00
 Harris functional with IExCor= 4639 and IRadAn=       1 diagonalized for initial guess.
 HarFok:  IExCor= 4639 AccDes= 0.00D+00 IRadAn=         1 IDoV= 1 UseB2=F ITyADJ=14
 ICtDFT=  3500011 ScaDFX=  1.000000  1.000000  1.000000  1.000000
 FoFCou: FMM=F IPFlag=           0 FMFlag=      100000 FMFlg1=           0
         NFxFlg=           0 DoJE=T BraDBF=F KetDBF=T FulRan=T
         wScrn=  0.000000 ICntrl=     500 IOpCl=  0 I1Cent=   200000004 NGrid=           0
         NMat0=    1 NMatS0=      1 NMatT0=    0 NMatD0=    1 NMtDS0=    0 NMtDT0=    0
 Petite list used in FoFCou.
 Keep R1 ints in memory in canonical form, NReq=369111163.
 Requested convergence on RMS density matrix=1.00D-08 within 128 cycles.
 Requested convergence on MAX density matrix=1.00D-06.
 Requested convergence on             energy=1.00D-06.
 No special actions if energy rises.
 Integral accuracy reduced to 1.0D-05 until final iterations.
 Initial convergence to 1.0D-05 achieved.  Increase integral accuracy.
 SCF Done:  E(RwB97XD) =  -330.408398715     A.U. after   14 cycles
            NFock= 14  Conv=0.46D-08     -V/T= 2.0098
 Calling FoFJK, ICntrl=      2127 FMM=F ISym2X=0 I1Cent= 0 IOpClX= 0 NMat=1 NMatS=1 NMatT=0.
 ***** Axes restored to original set *****
 -------------------------------------------------------------------
 Center     Atomic                   Forces (Hartrees/Bohr)
 Number     Number              X              Y              Z
 -------------------------------------------------------------------
      1        6          -0.000771744    0.000575055   -0.001209266
      2        6           0.000162047    0.000700682   -0.000753939
      3        1           0.000043974   -0.000452541    0.000883251
      4        1          -0.000971408    0.000652008   -0.000712675
      5        6          -0.001386275    0.000570153   -0.001110596
      6        6           0.001782621    0.000158174    0.000031252
      7        1          -0.000763855   -0.000860054   -0.000163133
      8        1           0.002228686    0.001495627    0.000051539
      9        1          -0.000139955   -0.000863841    0.000538198
     10        1          -0.000208598    0.000188530    0.001237687
     11        1           0.000388420   -0.000197399    0.000387780
     12        7           0.001708680    0.000043501    0.002984392
     13        6          -0.000912441   -0.000255486    0.000367249
     14        1           0.000355923    0.000174202    0.000440808
     15        1          -0.000960602   -0.000448268   -0.000635902
     16        6          -0.000194857    0.000408090   -0.000094634
     17        1          -0.000360638    0.000246059   -0.000834760
     18        1           0.000375026   -0.000471472    0.000241497
     19        1          -0.000582625   -0.000039649    0.000407030
     20        6           0.000118303   -0.000429012   -0.000437334
     21        1          -0.000083906   -0.000636507    0.000048214
     22        1           0.000286579    0.000491328   -0.001040995
     23        1          -0.000113356   -0.001049181   -0.000625663
 -------------------------------------------------------------------
 Cartesian Forces:  Max     0.002984392 RMS     0.000808199

 GradGradGradGradGradGradGradGradGradGradGradGradGradGradGradGradGradGrad
 Berny optimization.
 Using GEDIIS/GDIIS optimizer.
 FormGI is forming the generalized inverse of G from B-inverse, IUseBI=4.
 Internal  Forces:  Max     0.005119723 RMS     0.001171258
 Search for a local minimum.
 Step number   6 out of a maximum of  117
 All quantities printed in internal units (Hartrees-Bohrs-Radians)
 Mixed Optimization -- RFO/linear search
 Update second derivatives using D2CorX and points    5    6
 DE= -1.06D-03 DEPred=-8.53D-04 R= 1.25D+00
 TightC=F SS=  1.41D+00  RLast= 5.66D-01 DXNew= 1.7907D+00 1.6985D+00
 Trust test= 1.25D+00 RLast= 5.66D-01 DXMaxT set to 1.70D+00
 ITU=  1  1  1  1  0  0
 Use linear search instead of GDIIS.
     Eigenvalues ---    0.00102   0.00249   0.00295   0.00743   0.00766
     Eigenvalues ---    0.00947   0.01280   0.02399   0.02680   0.02737
     Eigenvalues ---    0.03417   0.03823   0.04367   0.04941   0.05063
     Eigenvalues ---    0.05680   0.07060   0.07078   0.07438   0.07483
     Eigenvalues ---    0.08444   0.09454   0.10029   0.12917   0.12995
     Eigenvalues ---    0.13663   0.15242   0.15984   0.16000   0.16000
     Eigenvalues ---    0.16000   0.16009   0.16047   0.16180   0.16406
     Eigenvalues ---    0.17785   0.18760   0.21280   0.21916   0.25932
     Eigenvalues ---    0.26643   0.28523   0.30473   0.33573   0.35715
     Eigenvalues ---    0.36202   0.36516   0.37087   0.37213   0.37230
     Eigenvalues ---    0.37230   0.37230   0.37230   0.37230   0.37230
     Eigenvalues ---    0.37230   0.37230   0.37230   0.37264   0.37834
     Eigenvalues ---    0.41663   0.55563   0.58795
 RFO step:  Lambda=-1.00891798D-03 EMin= 1.02317485D-03
 Quartic linear search produced a step of  0.34854.
 Iteration  1 RMS(Cart)=  0.14367369 RMS(Int)=  0.00408735
 Iteration  2 RMS(Cart)=  0.00895150 RMS(Int)=  0.00002955
 Iteration  3 RMS(Cart)=  0.00003566 RMS(Int)=  0.00002146
 Iteration  4 RMS(Cart)=  0.00000000 RMS(Int)=  0.00002146
 Variable       Old X    -DE/DX   Delta X   Delta X   Delta X     New X
                                 (Linear)    (Quad)   (Total)
    R1        2.88932   0.00092   0.00130   0.00203   0.00333   2.89266
    R2        2.07180   0.00057  -0.00032  -0.00151  -0.00183   2.06997
    R3        2.09260   0.00114   0.00022  -0.00091  -0.00069   2.09191
    R4        2.75263   0.00178   0.00013   0.00156   0.00169   2.75432
    R5        2.88614   0.00085  -0.00397  -0.00447  -0.00844   2.87771
    R6        2.06985  -0.00014   0.00062  -0.00155  -0.00093   2.06891
    R7        2.06348   0.00197  -0.00062   0.00178   0.00116   2.06464
    R8        2.84769  -0.00282  -0.00018  -0.00385  -0.00402   2.84366
    R9        2.05805   0.00059  -0.00026  -0.00107  -0.00133   2.05672
   R10        2.51566  -0.00115  -0.00094   0.00019  -0.00075   2.51491
   R11        2.07253   0.00100   0.00102   0.00149   0.00250   2.07503
   R12        2.07403   0.00034   0.00010  -0.00176  -0.00166   2.07236
   R13        2.73605   0.00035  -0.00177   0.00080  -0.00097   2.73508
   R14        2.74174   0.00093  -0.00037   0.00193   0.00156   2.74330
   R15        2.04955   0.00053   0.00005  -0.00015  -0.00010   2.04944
   R16        2.05063   0.00074  -0.00126  -0.00140  -0.00265   2.04798
   R17        2.08968   0.00094   0.00008  -0.00117  -0.00109   2.08859
   R18        2.06583   0.00060  -0.00017  -0.00106  -0.00123   2.06459
   R19        2.06604   0.00070  -0.00001  -0.00071  -0.00072   2.06532
   R20        2.06506   0.00048  -0.00018  -0.00139  -0.00157   2.06349
   R21        2.08944   0.00108  -0.00013  -0.00141  -0.00154   2.08790
   R22        2.06758  -0.00108  -0.00017  -0.00242  -0.00258   2.06500
    A1        1.92030  -0.00232   0.00284  -0.00394  -0.00111   1.91919
    A2        1.89342  -0.00084  -0.00283   0.00123  -0.00159   1.89183
    A3        1.97301   0.00512   0.00271   0.00431   0.00701   1.98002
    A4        1.86211   0.00074   0.00054   0.00247   0.00301   1.86512
    A5        1.88059  -0.00198   0.00048  -0.00387  -0.00343   1.87716
    A6        1.93131  -0.00098  -0.00373  -0.00035  -0.00407   1.92724
    A7        1.96918   0.00025   0.00008  -0.00190  -0.00189   1.96729
    A8        1.90980  -0.00190   0.00749  -0.00519   0.00229   1.91209
    A9        1.87931   0.00224  -0.00868   0.00792  -0.00078   1.87852
   A10        1.92787   0.00049   0.00144  -0.00337  -0.00198   1.92589
   A11        1.93281  -0.00127  -0.00090  -0.00406  -0.00503   1.92778
   A12        1.83980   0.00019   0.00061   0.00743   0.00811   1.84791
   A13        2.00041   0.00006  -0.00020   0.00402   0.00376   2.00417
   A14        2.22989  -0.00179   0.00141  -0.01203  -0.01069   2.21920
   A15        2.05268   0.00174  -0.00096   0.00816   0.00713   2.05980
   A16        2.03927  -0.00220   0.00391  -0.01010  -0.00623   2.03304
   A17        1.90316   0.00156  -0.00257   0.00011  -0.00251   1.90065
   A18        1.88983   0.00063   0.00107   0.01017   0.01123   1.90106
   A19        1.90288  -0.00053   0.00029  -0.00510  -0.00485   1.89803
   A20        1.88790   0.00107  -0.00061   0.00797   0.00734   1.89525
   A21        1.82929  -0.00036  -0.00275  -0.00211  -0.00484   1.82445
   A22        1.94291  -0.00223   0.00119  -0.00761  -0.00643   1.93648
   A23        1.96698   0.00323   0.00200   0.00144   0.00341   1.97040
   A24        1.94577  -0.00141   0.00085  -0.00400  -0.00316   1.94261
   A25        2.10947   0.00029  -0.00044   0.00093   0.00048   2.10994
   A26        2.14820  -0.00114   0.00085  -0.00756  -0.00672   2.14148
   A27        2.02551   0.00085  -0.00042   0.00666   0.00623   2.03174
   A28        1.97270  -0.00010   0.00136  -0.00099   0.00038   1.97308
   A29        1.91767  -0.00005  -0.00042  -0.00058  -0.00100   1.91667
   A30        1.91749  -0.00012   0.00012   0.00025   0.00036   1.91785
   A31        1.88358   0.00021  -0.00072   0.00123   0.00051   1.88410
   A32        1.88470   0.00003  -0.00048  -0.00036  -0.00084   1.88385
   A33        1.88530   0.00004   0.00008   0.00053   0.00061   1.88591
   A34        1.91082  -0.00089  -0.00033  -0.00355  -0.00387   1.90695
   A35        1.96718   0.00077  -0.00026   0.00135   0.00109   1.96827
   A36        1.93205   0.00063   0.00210   0.00163   0.00373   1.93578
   A37        1.88481  -0.00006  -0.00082  -0.00043  -0.00126   1.88355
   A38        1.87489  -0.00010  -0.00017   0.00213   0.00197   1.87685
   A39        1.89124  -0.00041  -0.00059  -0.00110  -0.00170   1.88954
    D1        1.15255  -0.00027   0.00351  -0.05339  -0.04988   1.10267
    D2       -1.00124   0.00032  -0.00378  -0.04389  -0.04769  -1.04893
    D3       -2.99246  -0.00013  -0.00384  -0.05418  -0.05798  -3.05044
    D4       -3.09960  -0.00114   0.00412  -0.05191  -0.04779   3.13579
    D5        1.02980  -0.00056  -0.00317  -0.04241  -0.04560   0.98419
    D6       -0.96143  -0.00101  -0.00322  -0.05270  -0.05589  -1.01732
    D7       -0.95072   0.00046  -0.00087  -0.04855  -0.04943  -1.00015
    D8       -3.10451   0.00104  -0.00815  -0.03904  -0.04724   3.13144
    D9        1.18745   0.00059  -0.00821  -0.04934  -0.05753   1.12992
   D10        3.10428  -0.00112   0.01290  -0.02196  -0.00905   3.09523
   D11       -0.97775  -0.00225   0.01653  -0.03228  -0.01575  -0.99350
   D12        0.97853  -0.00009   0.00730  -0.01704  -0.00973   0.96880
   D13       -3.10350  -0.00122   0.01093  -0.02736  -0.01643  -3.11993
   D14       -1.05116   0.00069   0.00842  -0.01757  -0.00916  -1.06031
   D15        1.14999  -0.00044   0.01205  -0.02789  -0.01585   1.13414
   D16        2.77048   0.00239   0.03552   0.11106   0.14659   2.91707
   D17       -1.34607   0.00132   0.03672   0.09657   0.13330  -1.21277
   D18        0.63494   0.00202   0.03273   0.09944   0.13216   0.76710
   D19       -1.36896   0.00047   0.04629   0.10046   0.14675  -1.22222
   D20        0.79767  -0.00060   0.04749   0.08596   0.13346   0.93113
   D21        2.77868   0.00010   0.04350   0.08883   0.13233   2.91101
   D22        0.66257   0.00024   0.04737   0.10509   0.15246   0.81502
   D23        2.82920  -0.00083   0.04857   0.09060   0.13917   2.96837
   D24       -1.47298  -0.00013   0.04458   0.09347   0.13804  -1.33494
   D25        3.04508   0.00023   0.05195   0.04776   0.09973  -3.13838
   D26        0.87830   0.00024   0.05222   0.05960   0.11180   0.99010
   D27       -1.10157   0.00038   0.05562   0.06053   0.11616  -0.98541
   D28       -0.11895   0.00045   0.06089   0.05596   0.11686  -0.00209
   D29       -2.28572   0.00046   0.06116   0.06780   0.12894  -2.15678
   D30        2.01760   0.00059   0.06456   0.06873   0.13329   2.15089
   D31       -3.11421  -0.00012  -0.00672  -0.00646  -0.01319  -3.12739
   D32        0.03031   0.00002  -0.00607  -0.01683  -0.02291   0.00740
   D33        0.00437   0.00008   0.00248   0.00190   0.00438   0.00876
   D34       -3.13429   0.00023   0.00312  -0.00847  -0.00534  -3.13963
   D35        1.10436   0.00068   0.00106  -0.00241  -0.00134   1.10302
   D36       -3.07380   0.00085   0.00076  -0.00191  -0.00114  -3.07494
   D37       -1.00196   0.00080   0.00068  -0.00146  -0.00077  -1.00273
   D38       -1.10845  -0.00077  -0.00316   0.00476   0.00159  -1.10686
   D39        0.99657  -0.00060  -0.00346   0.00526   0.00179   0.99836
   D40        3.06841  -0.00065  -0.00354   0.00571   0.00216   3.07057
   D41       -3.10447   0.00097   0.01036   0.02604   0.03640  -3.06807
   D42       -1.00633   0.00078   0.00893   0.02393   0.03286  -0.97348
   D43        1.11501   0.00126   0.00950   0.02463   0.03414   1.14915
   D44       -0.90485  -0.00060   0.01419   0.01376   0.02794  -0.87692
   D45        1.19328  -0.00078   0.01275   0.01165   0.02439   1.21767
   D46       -2.96856  -0.00031   0.01332   0.01235   0.02567  -2.94288
         Item               Value     Threshold  Converged?
 Maximum Force            0.005120     0.000450     NO 
 RMS     Force            0.001171     0.000300     NO 
 Maximum Displacement     0.410166     0.001800     NO 
 RMS     Displacement     0.142610     0.001200     NO 
 Predicted change in Energy=-8.873973D-04
 GradGradGradGradGradGradGradGradGradGradGradGradGradGradGradGradGradGrad

                          Input orientation:                          
 ---------------------------------------------------------------------
 Center     Atomic      Atomic             Coordinates (Angstroms)
 Number     Number       Type             X           Y           Z
 ---------------------------------------------------------------------
      1          6           0       -6.943111   -1.250353    1.575978
      2          6           0       -6.202629   -0.035712    2.141188
      3          1           0       -7.806800   -1.488379    2.206256
      4          1           0       -7.338321   -0.984621    0.576668
      5          6           0       -4.632946    0.719425    4.036743
      6          6           0       -5.622535   -0.292433    3.525584
      7          1           0       -6.877218    0.826262    2.164994
      8          1           0       -5.409015    0.225180    1.437056
      9          1           0       -4.233274    0.508120    5.026776
     10          1           0       -6.446493   -0.375736    4.246618
     11          1           0       -5.147954   -1.281032    3.534596
     12          7           0       -6.115670   -2.447416    1.493815
     13          6           0       -4.206647    1.813868    3.410984
     14          1           0       -3.476481    2.470056    3.871912
     15          1           0       -4.555262    2.097745    2.424889
     16          6           0       -6.883874   -3.575523    1.012115
     17          1           0       -7.262523   -3.433635   -0.016494
     18          1           0       -6.265419   -4.476106    1.022025
     19          1           0       -7.742499   -3.747046    1.666188
     20          6           0       -4.914717   -2.250628    0.702362
     21          1           0       -4.379812   -3.198813    0.617607
     22          1           0       -5.130231   -1.889395   -0.319303
     23          1           0       -4.243107   -1.535617    1.183824
 ---------------------------------------------------------------------
                    Distance matrix (angstroms):
                    1          2          3          4          5
     1  C    0.000000
     2  C    1.530728   0.000000
     3  H    1.095383   2.165142   0.000000
     4  H    1.106990   2.153589   1.768842   0.000000
     5  C    3.907974   2.574349   4.277667   4.711152   0.000000
     6  C    2.542144   1.522816   2.818143   3.481258   1.504801
     7  H    2.159540   1.094822   2.494672   2.452487   2.924314
     8  H    2.133061   1.092561   3.045870   2.434360   2.757705
     9  H    4.726886   3.535637   4.971059   5.627882   1.088371
    10  H    2.853752   2.146607   2.692858   3.825523   2.128938
    11  H    2.657013   2.145868   2.979420   3.692548   2.125844
    12  N    1.457521   2.498593   2.070566   2.115610   4.323637
    13  C    4.499437   3.002878   5.031631   5.066781   1.330831
    14  H    5.579452   4.087317   6.098793   6.140621   2.104587
    15  H    4.199076   2.710341   4.845678   4.545583   2.122234
    16  C    2.393295   3.777454   2.575642   2.666254   5.715035
    17  H    2.721159   4.162312   3.003477   2.520963   6.371131
    18  H    3.342396   4.579690   3.564375   3.679664   6.224712
    19  H    2.623096   4.046087   2.323227   2.996899   5.936179
    20  C    2.424487   2.938501   3.347665   2.737230   4.474228
    21  H    3.359386   3.955903   4.146521   3.695552   5.206454
    22  H    2.699445   3.261931   3.701795   2.548929   5.101801
    23  H    2.743207   2.646882   3.707763   3.201966   3.657368
                    6          7          8          9         10
     6  C    0.000000
     7  H    2.162617   0.000000
     8  H    2.162283   1.745512   0.000000
     9  H    2.196476   3.909149   3.787943   0.000000
    10  H    1.098060   2.442023   3.054685   2.507625   0.000000
    11  H    1.096648   3.050713   2.595478   2.502859   1.735724
    12  N    3.002535   3.427448   2.765022   4.975984   3.461101
    13  C    2.540546   3.108023   2.804641   2.077611   3.241845
    14  H    3.515229   4.144953   3.834407   2.399091   4.130364
    15  H    2.839640   2.660018   2.282808   3.066007   3.607431
    16  C    4.322867   4.550261   4.098917   6.310255   4.570770
    17  H    5.010292   4.801465   4.351462   7.081549   5.309498
    18  H    4.917746   5.458551   4.796641   6.708960   5.219561
    19  H    4.459367   4.681096   4.612616   6.458687   4.438916
    20  C    3.508008   3.931660   2.629397   5.174515   4.292238
    21  H    4.295083   4.983239   3.668036   5.762256   5.040898
    22  H    4.192352   4.074124   2.762959   5.927324   4.987117
    23  H    2.988674   3.671472   2.126940   4.352613   3.947270
                   11         12         13         14         15
    11  H    0.000000
    12  N    2.541990   0.000000
    13  C    3.237243   5.047617   0.000000
    14  H    4.120468   6.066480   1.084518   0.000000
    15  H    3.605395   4.894922   1.083745   1.842894   0.000000
    16  C    3.826358   1.447342   6.478244   7.505850   6.293198
    17  H    4.659972   2.137506   6.972967   8.019188   6.624634
    18  H    4.215476   2.088204   7.036294   8.009319   6.936006
    19  H    4.037801   2.089336   6.816915   7.855983   6.700425
    20  C    3.002677   1.451692   4.935395   5.865102   4.690913
    21  H    3.574458   2.084596   5.741073   6.598680   5.599159
    22  H    3.901661   2.137727   5.336872   6.269448   4.874266
    23  H    2.531737   2.105697   4.022514   4.884562   3.852143
                   16         17         18         19         20
    16  C    0.000000
    17  H    1.105235   0.000000
    18  H    1.092536   1.777493   0.000000
    19  H    1.092918   1.777645   1.768684   0.000000
    20  C    2.393506   2.725518   2.622848   3.341344   0.000000
    21  H    2.562786   2.960954   2.313124   3.564793   1.091954
    22  H    2.773259   2.650102   3.127121   3.770542   1.104869
    23  H    3.341309   3.762991   3.572450   4.167594   1.092752
                   21         22         23
    21  H    0.000000
    22  H    1.776375   0.000000
    23  H    1.762246   1.780881   0.000000
 Stoichiometry    C7H15N
 Framework group  C1[X(C7H15N)]
 Deg. of freedom    63
 Full point group                 C1      NOp   1
 Largest Abelian subgroup         C1      NOp   1
 Largest concise Abelian subgroup C1      NOp   1
                         Standard orientation:                         
 ---------------------------------------------------------------------
 Center     Atomic      Atomic             Coordinates (Angstroms)
 Number     Number       Type             X           Y           Z
 ---------------------------------------------------------------------
      1          6           0       -0.934301   -0.820982    0.623731
      2          6           0        0.565070   -0.530833    0.727780
      3          1           0       -1.093272   -1.840830    0.256984
      4          1           0       -1.370623   -0.773518    1.639997
      5          6           0        2.664987   -0.020913   -0.671364
      6          6           0        1.268504   -0.579322   -0.621961
      7          1           0        1.027738   -1.238064    1.423767
      8          1           0        0.680438    0.455551    1.183221
      9          1           0        3.141012   -0.066218   -1.649065
     10          1           0        1.291555   -1.619212   -0.973858
     11          1           0        0.654707   -0.051896   -1.362037
     12          7           0       -1.639174    0.084280   -0.275171
     13          6           0        3.353059    0.513186    0.334819
     14          1           0        4.355010    0.898839    0.181375
     15          1           0        2.953667    0.594776    1.338976
     16          6           0       -3.036970   -0.275937   -0.381045
     17          1           0       -3.580349   -0.187744    0.577342
     18          1           0       -3.531932    0.370612   -1.109483
     19          1           0       -3.129577   -1.308618   -0.726679
     20          6           0       -1.480501    1.480191    0.090432
     21          1           0       -2.089890    2.097711   -0.572649
     22          1           0       -1.791799    1.688089    1.129955
     23          1           0       -0.441557    1.798221   -0.026010
 ---------------------------------------------------------------------
 Rotational constants (GHZ):      4.5657911      0.9045286      0.8651890
 Standard basis: 6-31G(d,p) (6D, 7F)
 There are   195 symmetry adapted cartesian basis functions of A   symmetry.
 There are   195 symmetry adapted basis functions of A   symmetry.
   195 basis functions,   329 primitive gaussians,   195 cartesian basis functions
    32 alpha electrons       32 beta electrons
       nuclear repulsion energy       387.7006634000 Hartrees.
 NAtoms=   23 NActive=   23 NUniq=   23 SFac= 1.00D+00 NAtFMM=   60 NAOKFM=F Big=F
 Integral buffers will be    131072 words long.
 Raffenetti 2 integral format.
 Two-electron integral symmetry is turned on.
 Nuclear repulsion after empirical dispersion term =      387.6858446094 Hartrees.
 One-electron integrals computed using PRISM.
 NBasis=   195 RedAO= T EigKep=  2.70D-03  NBF=   195
 NBsUse=   195 1.00D-06 EigRej= -1.00D+00 NBFU=   195
 Initial guess from the checkpoint file:  "dmp-degE1-opt-wb97xd.chk"
 B after Tr=     0.000000    0.000000   -0.000000
         Rot=    0.999831    0.016510   -0.002184   -0.007730 Ang=   2.10 deg.
 ExpMin= 1.61D-01 ExpMax= 4.17D+03 ExpMxC= 6.27D+02 IAcc=1 IRadAn=         1 AccDes= 0.00D+00
 Harris functional with IExCor= 4639 and IRadAn=       1 diagonalized for initial guess.
 HarFok:  IExCor= 4639 AccDes= 0.00D+00 IRadAn=         1 IDoV= 1 UseB2=F ITyADJ=14
 ICtDFT=  3500011 ScaDFX=  1.000000  1.000000  1.000000  1.000000
 FoFCou: FMM=F IPFlag=           0 FMFlag=      100000 FMFlg1=           0
         NFxFlg=           0 DoJE=T BraDBF=F KetDBF=T FulRan=T
         wScrn=  0.000000 ICntrl=     500 IOpCl=  0 I1Cent=   200000004 NGrid=           0
         NMat0=    1 NMatS0=      1 NMatT0=    0 NMatD0=    1 NMtDS0=    0 NMtDT0=    0
 Petite list used in FoFCou.
 Keep R1 ints in memory in canonical form, NReq=369111163.
 Requested convergence on RMS density matrix=1.00D-08 within 128 cycles.
 Requested convergence on MAX density matrix=1.00D-06.
 Requested convergence on             energy=1.00D-06.
 No special actions if energy rises.
 Integral accuracy reduced to 1.0D-05 until final iterations.
 Initial convergence to 1.0D-05 achieved.  Increase integral accuracy.
 SCF Done:  E(RwB97XD) =  -330.409372612     A.U. after   13 cycles
            NFock= 13  Conv=0.30D-08     -V/T= 2.0098
 Calling FoFJK, ICntrl=      2127 FMM=F ISym2X=0 I1Cent= 0 IOpClX= 0 NMat=1 NMatS=1 NMatT=0.
 ***** Axes restored to original set *****
 -------------------------------------------------------------------
 Center     Atomic                   Forces (Hartrees/Bohr)
 Number     Number              X              Y              Z
 -------------------------------------------------------------------
      1        6           0.000609853    0.001765922   -0.001563122
      2        6           0.000310153   -0.002550749   -0.001653817
      3        1          -0.000699280   -0.000113654    0.000991518
      4        1          -0.001251705    0.000732266   -0.000962929
      5        6          -0.001445663    0.000691155   -0.001393241
      6        6           0.001504314   -0.000021398    0.001903744
      7        1          -0.001395161   -0.000635819   -0.000353422
      8        1           0.002249777    0.002694409    0.000193301
      9        1           0.000067308   -0.000563529    0.000921193
     10        1          -0.000315287    0.000060713    0.000984742
     11        1           0.000515647   -0.000601084   -0.000532523
     12        7           0.002150051    0.000977994    0.003452735
     13        6           0.000125845   -0.001053918    0.001187883
     14        1           0.000279635    0.000471584    0.000245905
     15        1          -0.001038812    0.000055318   -0.001577784
     16        6          -0.000071491    0.000159904    0.000139010
     17        1          -0.000505979    0.000299379   -0.001238410
     18        1           0.000323549   -0.000976821    0.000127321
     19        1          -0.000780882   -0.000202544    0.000518999
     20        6          -0.001344739   -0.000600771    0.000020249
     21        1           0.000593882   -0.000800905    0.000038883
     22        1          -0.000060018    0.000532210   -0.001502390
     23        1           0.000179002   -0.000319662    0.000052155
 -------------------------------------------------------------------
 Cartesian Forces:  Max     0.003452735 RMS     0.001089564

 GradGradGradGradGradGradGradGradGradGradGradGradGradGradGradGradGradGrad
 Berny optimization.
 Using GEDIIS/GDIIS optimizer.
 FormGI is forming the generalized inverse of G from B-inverse, IUseBI=4.
 Internal  Forces:  Max     0.002968430 RMS     0.001013126
 Search for a local minimum.
 Step number   7 out of a maximum of  117
 All quantities printed in internal units (Hartrees-Bohrs-Radians)
 Mixed Optimization -- RFO/linear search
 Update second derivatives using D2CorX and points    6    7
 DE= -9.74D-04 DEPred=-8.87D-04 R= 1.10D+00
 TightC=F SS=  1.41D+00  RLast= 5.40D-01 DXNew= 2.8566D+00 1.6189D+00
 Trust test= 1.10D+00 RLast= 5.40D-01 DXMaxT set to 1.70D+00
 ITU=  1  1  1  1  1  0  0
 Use linear search instead of GDIIS.
     Eigenvalues ---    0.00145   0.00273   0.00352   0.00745   0.00766
     Eigenvalues ---    0.00860   0.01277   0.02334   0.02680   0.02735
     Eigenvalues ---    0.03407   0.03685   0.04203   0.04726   0.05054
     Eigenvalues ---    0.05474   0.07046   0.07062   0.07444   0.07482
     Eigenvalues ---    0.08319   0.09524   0.10027   0.12297   0.12968
     Eigenvalues ---    0.13244   0.15237   0.15817   0.16000   0.16000
     Eigenvalues ---    0.16001   0.16009   0.16057   0.16085   0.16303
     Eigenvalues ---    0.17582   0.17804   0.21225   0.21472   0.22018
     Eigenvalues ---    0.26471   0.28736   0.28954   0.33708   0.35586
     Eigenvalues ---    0.35927   0.36492   0.36988   0.37214   0.37230
     Eigenvalues ---    0.37230   0.37230   0.37230   0.37230   0.37230
     Eigenvalues ---    0.37230   0.37230   0.37242   0.37264   0.37360
     Eigenvalues ---    0.40903   0.54451   0.58119
 RFO step:  Lambda=-1.25788104D-03 EMin= 1.45070274D-03
 Quartic linear search produced a step of  0.62308.
 Iteration  1 RMS(Cart)=  0.17902063 RMS(Int)=  0.00689268
 Iteration  2 RMS(Cart)=  0.01493980 RMS(Int)=  0.00008801
 Iteration  3 RMS(Cart)=  0.00005257 RMS(Int)=  0.00007973
 Iteration  4 RMS(Cart)=  0.00000001 RMS(Int)=  0.00007973
 Variable       Old X    -DE/DX   Delta X   Delta X   Delta X     New X
                                 (Linear)    (Quad)   (Total)
    R1        2.89266  -0.00076   0.00208  -0.00087   0.00121   2.89386
    R2        2.06997   0.00115  -0.00114   0.00100  -0.00014   2.06983
    R3        2.09191   0.00149  -0.00043   0.00188   0.00145   2.09336
    R4        2.75432   0.00094   0.00105   0.00368   0.00473   2.75904
    R5        2.87771   0.00162  -0.00526   0.00217  -0.00309   2.87462
    R6        2.06891   0.00035  -0.00058   0.00014  -0.00044   2.06847
    R7        2.06464   0.00216   0.00072   0.00385   0.00457   2.06921
    R8        2.84366  -0.00180  -0.00251  -0.00022  -0.00272   2.84094
    R9        2.05672   0.00097  -0.00083   0.00086   0.00003   2.05675
   R10        2.51491  -0.00056  -0.00047  -0.00012  -0.00059   2.51431
   R11        2.07503   0.00088   0.00156   0.00278   0.00434   2.07937
   R12        2.07236   0.00076  -0.00104  -0.00012  -0.00116   2.07121
   R13        2.73508   0.00126  -0.00061   0.00570   0.00509   2.74017
   R14        2.74330   0.00006   0.00097   0.00110   0.00207   2.74537
   R15        2.04944   0.00058  -0.00007   0.00080   0.00074   2.05018
   R16        2.04798   0.00178  -0.00165   0.00169   0.00004   2.04802
   R17        2.08859   0.00136  -0.00068   0.00149   0.00081   2.08940
   R18        2.06459   0.00099  -0.00077   0.00100   0.00023   2.06482
   R19        2.06532   0.00096  -0.00045   0.00114   0.00069   2.06601
   R20        2.06349   0.00099  -0.00098   0.00099   0.00001   2.06350
   R21        2.08790   0.00157  -0.00096   0.00173   0.00077   2.08867
   R22        2.06500  -0.00008  -0.00161  -0.00241  -0.00402   2.06098
    A1        1.91919  -0.00179  -0.00069  -0.01945  -0.02006   1.89913
    A2        1.89183  -0.00020  -0.00099   0.00846   0.00727   1.89910
    A3        1.98002   0.00278   0.00437   0.01267   0.01691   1.99693
    A4        1.86512   0.00027   0.00187   0.00193   0.00387   1.86898
    A5        1.87716  -0.00118  -0.00214  -0.01355  -0.01561   1.86155
    A6        1.92724  -0.00003  -0.00254   0.00899   0.00621   1.93345
    A7        1.96729  -0.00003  -0.00118  -0.00339  -0.00472   1.96257
    A8        1.91209  -0.00221   0.00143  -0.02210  -0.02076   1.89133
    A9        1.87852   0.00297  -0.00049   0.03380   0.03340   1.91192
   A10        1.92589   0.00104  -0.00123  -0.00307  -0.00455   1.92134
   A11        1.92778  -0.00161  -0.00313  -0.00843  -0.01163   1.91615
   A12        1.84791  -0.00015   0.00505   0.00432   0.00950   1.85740
   A13        2.00417   0.00031   0.00234   0.00524   0.00747   2.01164
   A14        2.21920  -0.00160  -0.00666  -0.01160  -0.01837   2.20083
   A15        2.05980   0.00129   0.00444   0.00642   0.01076   2.07056
   A16        2.03304  -0.00241  -0.00388  -0.01173  -0.01573   2.01732
   A17        1.90065   0.00133  -0.00157   0.00001  -0.00181   1.89883
   A18        1.90106   0.00018   0.00700   0.00274   0.00979   1.91085
   A19        1.89803  -0.00006  -0.00302  -0.00740  -0.01061   1.88742
   A20        1.89525   0.00135   0.00458   0.01115   0.01580   1.91105
   A21        1.82445  -0.00017  -0.00301   0.00729   0.00433   1.82879
   A22        1.93648  -0.00137  -0.00401  -0.01256  -0.01664   1.91984
   A23        1.97040   0.00179   0.00213   0.00097   0.00283   1.97322
   A24        1.94261  -0.00080  -0.00197  -0.00971  -0.01177   1.93083
   A25        2.10994   0.00052   0.00030   0.00229   0.00257   2.11252
   A26        2.14148  -0.00088  -0.00419  -0.00890  -0.01310   2.12838
   A27        2.03174   0.00036   0.00388   0.00661   0.01048   2.04222
   A28        1.97308  -0.00020   0.00023  -0.00290  -0.00267   1.97041
   A29        1.91667   0.00038  -0.00062   0.00284   0.00222   1.91889
   A30        1.91785   0.00003   0.00023   0.00053   0.00076   1.91861
   A31        1.88410   0.00003   0.00032   0.00117   0.00149   1.88559
   A32        1.88385  -0.00004  -0.00053  -0.00104  -0.00157   1.88228
   A33        1.88591  -0.00022   0.00038  -0.00058  -0.00020   1.88571
   A34        1.90695  -0.00011  -0.00241  -0.00024  -0.00266   1.90429
   A35        1.96827   0.00044   0.00068   0.00009   0.00077   1.96904
   A36        1.93578   0.00005   0.00233  -0.00036   0.00197   1.93775
   A37        1.88355  -0.00008  -0.00078   0.00076  -0.00002   1.88353
   A38        1.87685  -0.00026   0.00122  -0.00033   0.00090   1.87775
   A39        1.88954  -0.00008  -0.00106   0.00009  -0.00097   1.88857
    D1        1.10267   0.00003  -0.03108   0.05042   0.01938   1.12205
    D2       -1.04893   0.00033  -0.02971   0.07298   0.04316  -1.00577
    D3       -3.05044   0.00004  -0.03613   0.06108   0.02502  -3.02543
    D4        3.13579  -0.00075  -0.02978   0.04683   0.01702  -3.13037
    D5        0.98419  -0.00045  -0.02841   0.06938   0.04081   1.02500
    D6       -1.01732  -0.00074  -0.03483   0.05748   0.02266  -0.99466
    D7       -1.00015   0.00095  -0.03080   0.07318   0.04247  -0.95768
    D8        3.13144   0.00125  -0.02943   0.09573   0.06626  -3.08549
    D9        1.12992   0.00097  -0.03584   0.08383   0.04811   1.17804
   D10        3.09523  -0.00124  -0.00564  -0.04377  -0.04945   3.04578
   D11       -0.99350  -0.00201  -0.00981  -0.06596  -0.07584  -1.06934
   D12        0.96880   0.00008  -0.00606  -0.01772  -0.02377   0.94503
   D13       -3.11993  -0.00069  -0.01023  -0.03992  -0.05016   3.11310
   D14       -1.06031   0.00045  -0.00570  -0.01711  -0.02275  -1.08307
   D15        1.13414  -0.00032  -0.00988  -0.03931  -0.04914   1.08499
   D16        2.91707   0.00228   0.09133   0.09989   0.19116   3.10823
   D17       -1.21277   0.00152   0.08306   0.08132   0.16438  -1.04839
   D18        0.76710   0.00211   0.08235   0.09135   0.17369   0.94079
   D19       -1.22222   0.00016   0.09144   0.06654   0.15795  -1.06427
   D20        0.93113  -0.00060   0.08316   0.04798   0.13116   1.06229
   D21        2.91101  -0.00001   0.08245   0.05801   0.14047   3.05148
   D22        0.81502  -0.00036   0.09499   0.06490   0.15989   0.97491
   D23        2.96837  -0.00113   0.08671   0.04634   0.13310   3.10147
   D24       -1.33494  -0.00054   0.08601   0.05637   0.14241  -1.19253
   D25       -3.13838   0.00014   0.06214  -0.03743   0.02481  -3.11357
   D26        0.99010   0.00018   0.06966  -0.02273   0.04685   1.03696
   D27       -0.98541  -0.00028   0.07237  -0.03323   0.03917  -0.94624
   D28       -0.00209   0.00025   0.07281  -0.02346   0.04942   0.04734
   D29       -2.15678   0.00029   0.08034  -0.00876   0.07147  -2.08532
   D30        2.15089  -0.00017   0.08305  -0.01926   0.06379   2.21468
   D31       -3.12739  -0.00018  -0.00822  -0.01809  -0.02633   3.12947
   D32        0.00740   0.00007  -0.01427  -0.01785  -0.03215  -0.02475
   D33        0.00876  -0.00007   0.00273  -0.00373  -0.00097   0.00778
   D34       -3.13963   0.00018  -0.00333  -0.00350  -0.00680   3.13675
   D35        1.10302   0.00028  -0.00083  -0.00687  -0.00760   1.09542
   D36       -3.07494   0.00045  -0.00071  -0.00530  -0.00592  -3.08086
   D37       -1.00273   0.00044  -0.00048  -0.00396  -0.00435  -1.00708
   D38       -1.10686  -0.00041   0.00099   0.00897   0.00987  -1.09699
   D39        0.99836  -0.00023   0.00112   0.01053   0.01156   1.00992
   D40        3.07057  -0.00025   0.00134   0.01188   0.01313   3.08370
   D41       -3.06807   0.00045   0.02268   0.01665   0.03935  -3.02871
   D42       -0.97348   0.00055   0.02047   0.01750   0.03800  -0.93548
   D43        1.14915   0.00080   0.02127   0.01742   0.03872   1.18788
   D44       -0.87692  -0.00063   0.01741  -0.00713   0.01025  -0.86667
   D45        1.21767  -0.00052   0.01520  -0.00628   0.00889   1.22657
   D46       -2.94288  -0.00028   0.01600  -0.00636   0.00962  -2.93327
         Item               Value     Threshold  Converged?
 Maximum Force            0.002968     0.000450     NO 
 RMS     Force            0.001013     0.000300     NO 
 Maximum Displacement     0.628188     0.001800     NO 
 RMS     Displacement     0.179241     0.001200     NO 
 Predicted change in Energy=-9.470802D-04
 GradGradGradGradGradGradGradGradGradGradGradGradGradGradGradGradGradGrad

                          Input orientation:                          
 ---------------------------------------------------------------------
 Center     Atomic      Atomic             Coordinates (Angstroms)
 Number     Number       Type             X           Y           Z
 ---------------------------------------------------------------------
      1          6           0       -6.846203   -1.216801    1.535317
      2          6           0       -6.051624   -0.036453    2.101448
      3          1           0       -7.718299   -1.394213    2.173811
      4          1           0       -7.227713   -0.942263    0.532219
      5          6           0       -4.641707    0.765130    4.081041
      6          6           0       -5.474069   -0.331640    3.477418
      7          1           0       -6.714198    0.833434    2.150611
      8          1           0       -5.244941    0.227565    1.409681
      9          1           0       -4.208655    0.537925    5.053373
     10          1           0       -6.300800   -0.554238    4.168610
     11          1           0       -4.886916   -1.256243    3.436763
     12          7           0       -6.104453   -2.473210    1.481336
     13          6           0       -4.416678    1.962795    3.546966
     14          1           0       -3.808904    2.699534    4.061603
     15          1           0       -4.817838    2.244178    2.580301
     16          6           0       -6.979659   -3.547880    1.055066
     17          1           0       -7.376342   -3.400105    0.033649
     18          1           0       -6.440091   -4.497826    1.074290
     19          1           0       -7.830688   -3.627970    1.736689
     20          6           0       -4.928201   -2.403468    0.631537
     21          1           0       -4.489845   -3.399863    0.545429
     22          1           0       -5.156803   -2.043262   -0.388084
     23          1           0       -4.171910   -1.746915    1.063309
 ---------------------------------------------------------------------
                    Distance matrix (angstroms):
                    1          2          3          4          5
     1  C    0.000000
     2  C    1.531366   0.000000
     3  H    1.095309   2.150943   0.000000
     4  H    1.107758   2.160129   1.771936   0.000000
     5  C    3.907500   2.559138   4.214938   4.711343   0.000000
     6  C    2.537325   1.521183   2.804464   3.481713   1.503359
     7  H    2.144638   1.094588   2.443597   2.456825   2.833098
     8  H    2.160096   1.094981   3.054760   2.463700   2.790884
     9  H    4.734177   3.527081   4.933825   5.634403   1.088386
    10  H    2.769600   2.145542   2.587293   3.772674   2.121553
    11  H    2.730541   2.151163   3.103355   3.743566   2.135690
    12  N    1.460024   2.514978   2.061129   2.122812   4.402833
    13  C    4.478745   2.959656   4.904667   5.042815   1.330518
    14  H    5.562821   4.044456   5.967067   6.116166   2.106148
    15  H    4.145435   2.636817   4.670738   4.489492   2.114433
    16  C    2.383774   3.779720   2.536821   2.669108   5.764078
    17  H    2.702383   4.164712   2.953105   2.512300   6.419407
    18  H    3.338053   4.594542   3.532022   3.681877   6.322456
    19  H    2.612182   4.024564   2.278898   3.004554   5.913113
    20  C    2.429759   3.004244   3.343928   2.726305   4.692672
    21  H    3.361259   4.021552   4.134873   3.679116   5.465417
    22  H    2.690090   3.320506   3.680467   2.519489   5.303345
    23  H    2.766885   2.745312   3.732893   3.204286   3.954464
                    6          7          8          9         10
     6  C    0.000000
     7  H    2.157715   0.000000
     8  H    2.154239   1.753501   0.000000
     9  H    2.200238   3.845920   3.800881   0.000000
    10  H    1.100354   2.483718   3.055772   2.520455   0.000000
    11  H    1.096036   3.059395   2.537505   2.508487   1.739965
    12  N    2.994671   3.428353   2.835151   5.041868   3.307937
    13  C    2.527320   2.916139   2.874896   2.083936   3.204967
    14  H    3.507429   3.946511   3.899426   2.411630   4.099759
    15  H    2.805404   2.402293   2.370547   3.065695   3.543026
    16  C    4.298696   4.524002   4.170010   6.352851   4.372287
    17  H    4.989355   4.779415   4.426774   7.123198   5.133580
    18  H    4.905643   5.445726   4.885714   6.794939   5.014589
    19  H    4.410168   4.617575   4.653834   6.440046   4.207448
    20  C    3.562231   3.996862   2.761915   5.359307   4.220731
    21  H    4.356519   5.044319   3.804647   5.992228   4.950210
    22  H    4.239389   4.140752   2.897652   6.096800   4.928426
    23  H    3.086510   3.782017   2.273751   4.598092   3.949373
                   11         12         13         14         15
    11  H    0.000000
    12  N    2.605206   0.000000
    13  C    3.255070   5.176249   0.000000
    14  H    4.147373   6.219694   1.084907   0.000000
    15  H    3.604337   5.011671   1.083765   1.849203   0.000000
    16  C    3.911988   1.450037   6.568560   7.623852   6.367711
    17  H    4.730176   2.138371   7.061424   8.133672   6.699948
    18  H    4.301336   2.092227   7.207494   8.224912   7.096083
    19  H    4.145013   2.092501   6.796265   7.849667   6.653650
    20  C    3.031027   1.452788   5.275002   6.249705   5.040881
    21  H    3.621130   2.083643   6.145949   7.073175   6.008618
    22  H    3.914293   2.139539   5.664001   6.641586   5.225739
    23  H    2.526910   2.106412   4.471064   5.375170   4.318253
                   16         17         18         19         20
    16  C    0.000000
    17  H    1.105661   0.000000
    18  H    1.092658   1.778902   0.000000
    19  H    1.093286   1.777272   1.768949   0.000000
    20  C    2.386951   2.710009   2.620721   3.338442   0.000000
    21  H    2.545744   2.931516   2.299713   3.554204   1.091959
    22  H    2.769361   2.635382   3.132132   3.765052   1.105275
    23  H    3.335715   3.749883   3.565428   4.168748   1.090626
                   21         22         23
    21  H    0.000000
    22  H    1.776696   0.000000
    23  H    1.761113   1.778870   0.000000
 Stoichiometry    C7H15N
 Framework group  C1[X(C7H15N)]
 Deg. of freedom    63
 Full point group                 C1      NOp   1
 Largest Abelian subgroup         C1      NOp   1
 Largest concise Abelian subgroup C1      NOp   1
                         Standard orientation:                         
 ---------------------------------------------------------------------
 Center     Atomic      Atomic             Coordinates (Angstroms)
 Number     Number       Type             X           Y           Z
 ---------------------------------------------------------------------
      1          6           0       -0.878060   -0.770920    0.624863
      2          6           0        0.604565   -0.394514    0.697140
      3          1           0       -0.964073   -1.797825    0.253689
      4          1           0       -1.300030   -0.758635    1.649029
      5          6           0        2.712793    0.034785   -0.688595
      6          6           0        1.265235   -0.370701   -0.672877
      7          1           0        1.111971   -1.114763    1.346681
      8          1           0        0.711141    0.583870    1.177129
      9          1           0        3.172744    0.076437   -1.674138
     10          1           0        1.184944   -1.371728   -1.122630
     11          1           0        0.694900    0.283268   -1.342456
     12          7           0       -1.670152    0.065939   -0.271756
     13          6           0        3.459253    0.317599    0.375872
     14          1           0        4.503550    0.591886    0.269885
     15          1           0        3.055382    0.296960    1.381362
     16          6           0       -3.021828   -0.450301   -0.367026
     17          1           0       -3.558839   -0.430859    0.599270
     18          1           0       -3.596336    0.139586   -1.085270
     19          1           0       -3.001487   -1.485423   -0.718283
     20          6           0       -1.683008    1.465126    0.119013
     21          1           0       -2.380990    2.008640   -0.521133
     22          1           0       -1.997101    1.614273    1.168172
     23          1           0       -0.698411    1.916300   -0.009352
 ---------------------------------------------------------------------
 Rotational constants (GHZ):      4.8314943      0.8676411      0.8429681
 Standard basis: 6-31G(d,p) (6D, 7F)
 There are   195 symmetry adapted cartesian basis functions of A   symmetry.
 There are   195 symmetry adapted basis functions of A   symmetry.
   195 basis functions,   329 primitive gaussians,   195 cartesian basis functions
    32 alpha electrons       32 beta electrons
       nuclear repulsion energy       386.4489616166 Hartrees.
 NAtoms=   23 NActive=   23 NUniq=   23 SFac= 1.00D+00 NAtFMM=   60 NAOKFM=F Big=F
 Integral buffers will be    131072 words long.
 Raffenetti 2 integral format.
 Two-electron integral symmetry is turned on.
 Nuclear repulsion after empirical dispersion term =      386.4341664557 Hartrees.
 One-electron integrals computed using PRISM.
 NBasis=   195 RedAO= T EigKep=  2.62D-03  NBF=   195
 NBsUse=   195 1.00D-06 EigRej= -1.00D+00 NBFU=   195
 Initial guess from the checkpoint file:  "dmp-degE1-opt-wb97xd.chk"
 B after Tr=    -0.000000   -0.000000    0.000000
         Rot=    0.999821   -0.015685   -0.002135   -0.010322 Ang=  -2.17 deg.
 ExpMin= 1.61D-01 ExpMax= 4.17D+03 ExpMxC= 6.27D+02 IAcc=1 IRadAn=         1 AccDes= 0.00D+00
 Harris functional with IExCor= 4639 and IRadAn=       1 diagonalized for initial guess.
 HarFok:  IExCor= 4639 AccDes= 0.00D+00 IRadAn=         1 IDoV= 1 UseB2=F ITyADJ=14
 ICtDFT=  3500011 ScaDFX=  1.000000  1.000000  1.000000  1.000000
 FoFCou: FMM=F IPFlag=           0 FMFlag=      100000 FMFlg1=           0
         NFxFlg=           0 DoJE=T BraDBF=F KetDBF=T FulRan=T
         wScrn=  0.000000 ICntrl=     500 IOpCl=  0 I1Cent=   200000004 NGrid=           0
         NMat0=    1 NMatS0=      1 NMatT0=    0 NMatD0=    1 NMtDS0=    0 NMtDT0=    0
 Petite list used in FoFCou.
 Keep R1 ints in memory in canonical form, NReq=369111163.
 Requested convergence on RMS density matrix=1.00D-08 within 128 cycles.
 Requested convergence on MAX density matrix=1.00D-06.
 Requested convergence on             energy=1.00D-06.
 No special actions if energy rises.
 Integral accuracy reduced to 1.0D-05 until final iterations.
 Initial convergence to 1.0D-05 achieved.  Increase integral accuracy.
 SCF Done:  E(RwB97XD) =  -330.410130996     A.U. after   13 cycles
            NFock= 13  Conv=0.40D-08     -V/T= 2.0098
 Calling FoFJK, ICntrl=      2127 FMM=F ISym2X=0 I1Cent= 0 IOpClX= 0 NMat=1 NMatS=1 NMatT=0.
 ***** Axes restored to original set *****
 -------------------------------------------------------------------
 Center     Atomic                   Forces (Hartrees/Bohr)
 Number     Number              X              Y              Z
 -------------------------------------------------------------------
      1        6           0.002109291    0.000896048   -0.000059633
      2        6           0.000729942   -0.005362252   -0.001863979
      3        1          -0.001415505    0.000588855    0.000180264
      4        1          -0.000692429    0.000227965   -0.000489357
      5        6          -0.001683927    0.000815738   -0.001213308
      6        6          -0.000117326    0.000807890    0.003476469
      7        1          -0.000767280    0.000334028   -0.000534596
      8        1           0.000734889    0.001144854   -0.000568890
      9        1           0.000385518   -0.000252239    0.000656659
     10        1           0.000562705   -0.000795307    0.000031371
     11        1           0.000200971   -0.000437826   -0.000363987
     12        7           0.000070882    0.001081719    0.000489406
     13        6           0.001825537   -0.001238431    0.001526456
     14        1           0.000021559    0.000419414   -0.000224251
     15        1          -0.000644576    0.001197599   -0.001102121
     16        6          -0.000129713   -0.000057979    0.000441619
     17        1          -0.000297524    0.000015306   -0.000915449
     18        1           0.000295908   -0.000816063    0.000024559
     19        1          -0.000384017   -0.000083652    0.000563601
     20        6          -0.002578828    0.000206956    0.000026808
     21        1           0.001031105   -0.000544598    0.000135109
     22        1          -0.000147819    0.000135517   -0.001175147
     23        1           0.000890639    0.001716458    0.000958397
 -------------------------------------------------------------------
 Cartesian Forces:  Max     0.005362252 RMS     0.001157432

 GradGradGradGradGradGradGradGradGradGradGradGradGradGradGradGradGradGrad
 Berny optimization.
 Using GEDIIS/GDIIS optimizer.
 FormGI is forming the generalized inverse of G from B-inverse, IUseBI=4.
 Internal  Forces:  Max     0.003782842 RMS     0.000912574
 Search for a local minimum.
 Step number   8 out of a maximum of  117
 All quantities printed in internal units (Hartrees-Bohrs-Radians)
 Mixed Optimization -- En-DIIS/RFO-DIIS
 Update second derivatives using D2CorX and points    7    8
 DE= -7.58D-04 DEPred=-9.47D-04 R= 8.01D-01
 TightC=F SS=  1.41D+00  RLast= 5.25D-01 DXNew= 2.8566D+00 1.5738D+00
 Trust test= 8.01D-01 RLast= 5.25D-01 DXMaxT set to 1.70D+00
 ITU=  1  1  1  1  1  1  0  0
 Use linear search instead of GDIIS.
     Eigenvalues ---    0.00178   0.00274   0.00365   0.00757   0.00766
     Eigenvalues ---    0.00839   0.01296   0.02488   0.02685   0.02759
     Eigenvalues ---    0.03499   0.03643   0.04162   0.04513   0.05077
     Eigenvalues ---    0.05415   0.07064   0.07069   0.07434   0.07468
     Eigenvalues ---    0.08276   0.09633   0.09887   0.11599   0.13055
     Eigenvalues ---    0.13142   0.15133   0.15976   0.16000   0.16000
     Eigenvalues ---    0.16007   0.16032   0.16061   0.16098   0.16292
     Eigenvalues ---    0.17595   0.18213   0.21111   0.21961   0.24658
     Eigenvalues ---    0.26457   0.28720   0.29167   0.33690   0.35721
     Eigenvalues ---    0.36106   0.36542   0.36952   0.37214   0.37230
     Eigenvalues ---    0.37230   0.37230   0.37230   0.37230   0.37230
     Eigenvalues ---    0.37230   0.37237   0.37240   0.37268   0.37317
     Eigenvalues ---    0.40181   0.54687   0.58611
 RFO step:  Lambda=-4.65492308D-04 EMin= 1.77658262D-03
 Quartic linear search produced a step of -0.10860.
 Iteration  1 RMS(Cart)=  0.03445738 RMS(Int)=  0.00044309
 Iteration  2 RMS(Cart)=  0.00072076 RMS(Int)=  0.00001858
 Iteration  3 RMS(Cart)=  0.00000030 RMS(Int)=  0.00001858
 Variable       Old X    -DE/DX   Delta X   Delta X   Delta X     New X
                                 (Linear)    (Quad)   (Total)
    R1        2.89386  -0.00201  -0.00013  -0.00596  -0.00609   2.88778
    R2        2.06983   0.00113   0.00002   0.00171   0.00173   2.07156
    R3        2.09336   0.00074  -0.00016   0.00090   0.00074   2.09410
    R4        2.75904  -0.00205  -0.00051  -0.00357  -0.00408   2.75496
    R5        2.87462   0.00260   0.00034   0.00546   0.00580   2.88042
    R6        2.06847   0.00070   0.00005   0.00078   0.00083   2.06930
    R7        2.06921   0.00118  -0.00050   0.00331   0.00282   2.07203
    R8        2.84094   0.00049   0.00030  -0.00105  -0.00075   2.84019
    R9        2.05675   0.00079  -0.00000   0.00131   0.00131   2.05806
   R10        2.51431   0.00047   0.00006   0.00142   0.00149   2.51580
   R11        2.07937  -0.00024  -0.00047  -0.00062  -0.00109   2.07827
   R12        2.07121   0.00048   0.00013   0.00023   0.00035   2.07156
   R13        2.74017   0.00098  -0.00055   0.00224   0.00169   2.74186
   R14        2.74537  -0.00057  -0.00022  -0.00106  -0.00128   2.74409
   R15        2.05018   0.00019  -0.00008  -0.00003  -0.00011   2.05006
   R16        2.04802   0.00154  -0.00000   0.00366   0.00365   2.05167
   R17        2.08940   0.00095  -0.00009   0.00121   0.00113   2.09052
   R18        2.06482   0.00085  -0.00003   0.00119   0.00117   2.06599
   R19        2.06601   0.00066  -0.00008   0.00083   0.00075   2.06676
   R20        2.06350   0.00091  -0.00000   0.00133   0.00133   2.06483
   R21        2.08867   0.00114  -0.00008   0.00165   0.00157   2.09024
   R22        2.06098   0.00203   0.00044   0.00324   0.00368   2.06467
    A1        1.89913   0.00053   0.00218  -0.00299  -0.00080   1.89833
    A2        1.89910   0.00132  -0.00079   0.00555   0.00479   1.90389
    A3        1.99693  -0.00378  -0.00184  -0.01092  -0.01273   1.98419
    A4        1.86898  -0.00084  -0.00042  -0.00356  -0.00401   1.86498
    A5        1.86155   0.00181   0.00170   0.00675   0.00842   1.86997
    A6        1.93345   0.00110  -0.00067   0.00529   0.00464   1.93810
    A7        1.96257   0.00103   0.00051   0.00463   0.00512   1.96769
    A8        1.89133  -0.00107   0.00225  -0.01263  -0.01034   1.88099
    A9        1.91192   0.00035  -0.00363   0.01377   0.01010   1.92202
   A10        1.92134   0.00010   0.00049  -0.00264  -0.00212   1.91923
   A11        1.91615  -0.00040   0.00126  -0.00021   0.00098   1.91713
   A12        1.85740  -0.00007  -0.00103  -0.00342  -0.00444   1.85297
   A13        2.01164  -0.00102  -0.00081   0.00004  -0.00078   2.01086
   A14        2.20083   0.00194   0.00199  -0.00109   0.00090   2.20173
   A15        2.07056  -0.00092  -0.00117   0.00119   0.00001   2.07057
   A16        2.01732   0.00035   0.00171  -0.00743  -0.00573   2.01159
   A17        1.89883   0.00031   0.00020   0.00686   0.00709   1.90593
   A18        1.91085  -0.00053  -0.00106  -0.00317  -0.00425   1.90660
   A19        1.88742  -0.00002   0.00115   0.00532   0.00649   1.89391
   A20        1.91105   0.00003  -0.00172   0.00149  -0.00027   1.91078
   A21        1.82879  -0.00018  -0.00047  -0.00246  -0.00293   1.82586
   A22        1.91984   0.00166   0.00181   0.00527   0.00710   1.92695
   A23        1.97322  -0.00284  -0.00031  -0.01111  -0.01141   1.96181
   A24        1.93083   0.00120   0.00128   0.00411   0.00543   1.93626
   A25        2.11252   0.00012  -0.00028   0.00188   0.00155   2.11406
   A26        2.12838   0.00067   0.00142   0.00011   0.00149   2.12987
   A27        2.04222  -0.00078  -0.00114  -0.00180  -0.00299   2.03924
   A28        1.97041   0.00014   0.00029  -0.00043  -0.00014   1.97027
   A29        1.91889   0.00017  -0.00024   0.00167   0.00143   1.92033
   A30        1.91861  -0.00021  -0.00008  -0.00151  -0.00159   1.91702
   A31        1.88559  -0.00012  -0.00016   0.00007  -0.00009   1.88550
   A32        1.88228   0.00011   0.00017   0.00084   0.00101   1.88329
   A33        1.88571  -0.00010   0.00002  -0.00066  -0.00063   1.88507
   A34        1.90429   0.00082   0.00029   0.00495   0.00524   1.90953
   A35        1.96904   0.00028  -0.00008   0.00081   0.00071   1.96975
   A36        1.93775  -0.00103  -0.00021  -0.00508  -0.00530   1.93245
   A37        1.88353  -0.00017   0.00000   0.00096   0.00095   1.88448
   A38        1.87775  -0.00001  -0.00010  -0.00080  -0.00089   1.87686
   A39        1.88857   0.00012   0.00011  -0.00079  -0.00069   1.88788
    D1        1.12205  -0.00010  -0.00210  -0.01435  -0.01647   1.10558
    D2       -1.00577  -0.00016  -0.00469  -0.00526  -0.00994  -1.01571
    D3       -3.02543   0.00034  -0.00272  -0.00162  -0.00431  -3.02973
    D4       -3.13037  -0.00009  -0.00185  -0.01719  -0.01905   3.13376
    D5        1.02500  -0.00014  -0.00443  -0.00810  -0.01252   1.01248
    D6       -0.99466   0.00035  -0.00246  -0.00446  -0.00689  -1.00155
    D7       -0.95768  -0.00035  -0.00461  -0.01379  -0.01844  -0.97612
    D8       -3.08549  -0.00040  -0.00720  -0.00471  -0.01191  -3.09740
    D9        1.17804   0.00009  -0.00522  -0.00106  -0.00628   1.17175
   D10        3.04578  -0.00063   0.00537  -0.03210  -0.02673   3.01905
   D11       -1.06934   0.00014   0.00824  -0.03081  -0.02259  -1.09193
   D12        0.94503  -0.00024   0.00258  -0.02638  -0.02377   0.92126
   D13        3.11310   0.00053   0.00545  -0.02509  -0.01963   3.09346
   D14       -1.08307  -0.00084   0.00247  -0.02875  -0.02629  -1.10936
   D15        1.08499  -0.00007   0.00534  -0.02746  -0.02215   1.06284
   D16        3.10823   0.00036  -0.02076   0.05764   0.03689  -3.13806
   D17       -1.04839   0.00082  -0.01785   0.06473   0.04689  -1.00151
   D18        0.94079   0.00049  -0.01886   0.06383   0.04496   0.98575
   D19       -1.06427  -0.00024  -0.01715   0.04281   0.02567  -1.03860
   D20        1.06229   0.00022  -0.01424   0.04991   0.03567   1.09796
   D21        3.05148  -0.00011  -0.01525   0.04901   0.03374   3.08522
   D22        0.97491  -0.00051  -0.01736   0.03697   0.01962   0.99453
   D23        3.10147  -0.00005  -0.01445   0.04407   0.02961   3.13108
   D24       -1.19253  -0.00038  -0.01547   0.04317   0.02769  -1.16484
   D25       -3.11357   0.00043  -0.00269   0.02063   0.01793  -3.09565
   D26        1.03696  -0.00020  -0.00509   0.01269   0.00761   1.04457
   D27       -0.94624   0.00001  -0.00425   0.01201   0.00775  -0.93848
   D28        0.04734   0.00010  -0.00537   0.01148   0.00610   0.05344
   D29       -2.08532  -0.00053  -0.00776   0.00353  -0.00422  -2.08953
   D30        2.21468  -0.00032  -0.00693   0.00285  -0.00407   2.21060
   D31        3.12947   0.00014   0.00286  -0.00014   0.00272   3.13219
   D32       -0.02475   0.00056   0.00349   0.01832   0.02181  -0.00294
   D33        0.00778  -0.00019   0.00011  -0.00956  -0.00946  -0.00168
   D34        3.13675   0.00023   0.00074   0.00889   0.00963  -3.13681
   D35        1.09542  -0.00078   0.00083  -0.00342  -0.00259   1.09283
   D36       -3.08086  -0.00072   0.00064  -0.00243  -0.00178  -3.08264
   D37       -1.00708  -0.00087   0.00047  -0.00314  -0.00266  -1.00974
   D38       -1.09699   0.00081  -0.00107   0.00412   0.00304  -1.09394
   D39        1.00992   0.00087  -0.00126   0.00511   0.00385   1.01377
   D40        3.08370   0.00072  -0.00143   0.00440   0.00297   3.08667
   D41       -3.02871  -0.00116  -0.00427  -0.04016  -0.04444  -3.07315
   D42       -0.93548  -0.00063  -0.00413  -0.03504  -0.03916  -0.97464
   D43        1.18788  -0.00103  -0.00421  -0.03921  -0.04341   1.14447
   D44       -0.86667  -0.00015  -0.00111  -0.03830  -0.03943  -0.90609
   D45        1.22657   0.00037  -0.00097  -0.03318  -0.03415   1.19242
   D46       -2.93327  -0.00003  -0.00104  -0.03735  -0.03840  -2.97166
         Item               Value     Threshold  Converged?
 Maximum Force            0.003783     0.000450     NO 
 RMS     Force            0.000913     0.000300     NO 
 Maximum Displacement     0.118993     0.001800     NO 
 RMS     Displacement     0.034416     0.001200     NO 
 Predicted change in Energy=-2.460338D-04
 GradGradGradGradGradGradGradGradGradGradGradGradGradGradGradGradGradGrad

                          Input orientation:                          
 ---------------------------------------------------------------------
 Center     Atomic      Atomic             Coordinates (Angstroms)
 Number     Number       Type             X           Y           Z
 ---------------------------------------------------------------------
      1          6           0       -6.831703   -1.206811    1.519744
      2          6           0       -6.015583   -0.047320    2.089618
      3          1           0       -7.710858   -1.365100    2.155147
      4          1           0       -7.207281   -0.926455    0.515585
      5          6           0       -4.656661    0.764898    4.097280
      6          6           0       -5.465616   -0.341442    3.480435
      7          1           0       -6.664865    0.833819    2.122964
      8          1           0       -5.193104    0.205049    1.409847
      9          1           0       -4.226626    0.537452    5.071667
     10          1           0       -6.299580   -0.582502    4.155637
     11          1           0       -4.864752   -1.257636    3.444979
     12          7           0       -6.102842   -2.468519    1.472598
     13          6           0       -4.437318    1.966560    3.567875
     14          1           0       -3.844880    2.709998    4.090568
     15          1           0       -4.842947    2.253262    2.602471
     16          6           0       -6.987167   -3.549196    1.078514
     17          1           0       -7.402057   -3.416536    0.061620
     18          1           0       -6.449520   -4.500815    1.103154
     19          1           0       -7.825565   -3.616357    1.777600
     20          6           0       -4.941733   -2.404759    0.602898
     21          1           0       -4.473955   -3.390748    0.548901
     22          1           0       -5.193152   -2.089403   -0.427059
     23          1           0       -4.198769   -1.709230    1.000341
 ---------------------------------------------------------------------
                    Distance matrix (angstroms):
                    1          2          3          4          5
     1  C    0.000000
     2  C    1.528145   0.000000
     3  H    1.096223   2.148208   0.000000
     4  H    1.108148   2.161158   1.770356   0.000000
     5  C    3.906679   2.556770   4.199630   4.711144   0.000000
     6  C    2.541528   1.524251   2.800959   3.487975   1.502962
     7  H    2.134451   1.095028   2.435238   2.444677   2.817012
     8  H    2.165741   1.096472   3.059400   2.477280   2.797052
     9  H    4.737620   3.526321   4.926020   5.637838   1.089079
    10  H    2.760589   2.153023   2.570239   3.767254   2.125577
    11  H    2.752818   2.150878   3.126585   3.765431   2.135285
    12  N    1.457864   2.500106   2.066185   2.124529   4.408558
    13  C    4.471935   2.954975   4.879736   5.035743   1.331305
    14  H    5.556226   4.039623   5.941218   6.108195   2.107711
    15  H    4.135161   2.632636   4.638702   4.478367   2.117636
    16  C    2.388644   3.772194   2.540304   2.691489   5.758092
    17  H    2.708194   4.169737   2.947305   2.538607   6.427142
    18  H    3.342166   4.582033   3.539827   3.700742   6.317188
    19  H    2.619191   4.013902   2.285576   3.034885   5.883729
    20  C    2.418196   2.986806   3.340422   2.706606   4.726383
    21  H    3.357245   3.991107   4.142562   3.680343   5.467520
    22  H    2.693299   3.343674   3.678484   2.509530   5.376291
    23  H    2.730302   2.692449   3.713054   3.146247   3.990239
                    6          7          8          9         10
     6  C    0.000000
     7  H    2.159205   0.000000
     8  H    2.158761   1.752133   0.000000
     9  H    2.199903   3.837668   3.801776   0.000000
    10  H    1.099775   2.504229   3.063314   2.527953   0.000000
    11  H    1.096223   3.059790   2.527652   2.505127   1.737692
    12  N    2.993647   3.412372   2.824805   5.050678   3.285493
    13  C    2.528224   2.886665   2.886385   2.085219   3.211107
    14  H    3.508609   3.917120   3.908804   2.414176   4.107353
    15  H    2.809097   2.358841   2.395859   3.069331   3.546219
    16  C    4.286494   4.517254   4.174063   6.345594   4.329289
    17  H    4.989419   4.781016   4.451187   7.128672   5.099822
    18  H    4.890799   5.435505   4.880348   6.787819   4.969237
    19  H    4.381104   4.612003   4.654915   6.407602   4.145837
    20  C    3.579378   3.970916   2.743255   5.397952   4.217384
    21  H    4.344600   5.012458   3.766717   5.995610   4.922164
    22  H    4.289302   4.148950   2.939172   6.170132   4.949347
    23  H    3.102678   3.716048   2.195645   4.650167   3.954595
                   11         12         13         14         15
    11  H    0.000000
    12  N    2.624765   0.000000
    13  C    3.254727   5.180162   0.000000
    14  H    4.147173   6.226492   1.084847   0.000000
    15  H    3.610637   5.015891   1.085697   1.849103   0.000000
    16  C    3.918680   1.450930   6.566751   7.623907   6.370922
    17  H    4.748251   2.139523   7.075396   8.149869   6.719493
    18  H    4.302771   2.094493   7.207687   8.228282   7.102576
    19  H    4.136439   2.092446   6.771577   7.824221   6.635423
    20  C    3.065818   1.452108   5.306030   6.287104   5.070030
    21  H    3.618032   2.087342   6.149496   7.082249   6.017321
    22  H    3.973960   2.140085   5.742962   6.727633   5.306546
    23  H    2.573660   2.103579   4.490052   5.404102   4.322398
                   16         17         18         19         20
    16  C    0.000000
    17  H    1.106258   0.000000
    18  H    1.093275   1.779826   0.000000
    19  H    1.093683   1.778729   1.769363   0.000000
    20  C    2.391600   2.714750   2.630043   3.341314   0.000000
    21  H    2.573292   2.968483   2.332873   3.576855   1.092661
    22  H    2.759753   2.622852   3.120083   3.757886   1.106107
    23  H    3.341669   3.749286   3.587394   4.170721   1.092574
                   21         22         23
    21  H    0.000000
    22  H    1.778551   0.000000
    23  H    1.762677   1.780674   0.000000
 Stoichiometry    C7H15N
 Framework group  C1[X(C7H15N)]
 Deg. of freedom    63
 Full point group                 C1      NOp   1
 Largest Abelian subgroup         C1      NOp   1
 Largest concise Abelian subgroup C1      NOp   1
                         Standard orientation:                         
 ---------------------------------------------------------------------
 Center     Atomic      Atomic             Coordinates (Angstroms)
 Number     Number       Type             X           Y           Z
 ---------------------------------------------------------------------
      1          6           0       -0.872133   -0.704611    0.693736
      2          6           0        0.601169   -0.299571    0.717260
      3          1           0       -0.942431   -1.763513    0.418982
      4          1           0       -1.290464   -0.609306    1.715455
      5          6           0        2.718020   -0.029755   -0.691006
      6          6           0        1.264690   -0.410657   -0.650490
      7          1           0        1.114489   -0.947382    1.435542
      8          1           0        0.705270    0.722826    1.099514
      9          1           0        3.179920   -0.066337   -1.676604
     10          1           0        1.163585   -1.441956   -1.018872
     11          1           0        0.707259    0.196962   -1.372830
     12          7           0       -1.669823    0.043342   -0.270435
     13          6           0        3.464983    0.329777    0.350702
     14          1           0        4.513266    0.581127    0.228973
     15          1           0        3.062457    0.380585    1.357741
     16          6           0       -3.010358   -0.505721   -0.352236
     17          1           0       -3.564906   -0.430955    0.602066
     18          1           0       -3.584426    0.020783   -1.119367
     19          1           0       -2.962353   -1.562098   -0.631353
     20          6           0       -1.708226    1.464198    0.026737
     21          1           0       -2.372456    1.965423   -0.681415
     22          1           0       -2.073281    1.679784    1.048368
     23          1           0       -0.716032    1.908704   -0.081355
 ---------------------------------------------------------------------
 Rotational constants (GHZ):      4.8459362      0.8652930      0.8430925
 Standard basis: 6-31G(d,p) (6D, 7F)
 There are   195 symmetry adapted cartesian basis functions of A   symmetry.
 There are   195 symmetry adapted basis functions of A   symmetry.
   195 basis functions,   329 primitive gaussians,   195 cartesian basis functions
    32 alpha electrons       32 beta electrons
       nuclear repulsion energy       386.4605547580 Hartrees.
 NAtoms=   23 NActive=   23 NUniq=   23 SFac= 1.00D+00 NAtFMM=   60 NAOKFM=F Big=F
 Integral buffers will be    131072 words long.
 Raffenetti 2 integral format.
 Two-electron integral symmetry is turned on.
 Nuclear repulsion after empirical dispersion term =      386.4457898243 Hartrees.
 One-electron integrals computed using PRISM.
 NBasis=   195 RedAO= T EigKep=  2.63D-03  NBF=   195
 NBsUse=   195 1.00D-06 EigRej= -1.00D+00 NBFU=   195
 Initial guess from the checkpoint file:  "dmp-degE1-opt-wb97xd.chk"
 B after Tr=     0.000000    0.000000   -0.000000
         Rot=    0.999245    0.038832    0.000406   -0.001324 Ang=   4.45 deg.
 ExpMin= 1.61D-01 ExpMax= 4.17D+03 ExpMxC= 6.27D+02 IAcc=1 IRadAn=         1 AccDes= 0.00D+00
 Harris functional with IExCor= 4639 and IRadAn=       1 diagonalized for initial guess.
 HarFok:  IExCor= 4639 AccDes= 0.00D+00 IRadAn=         1 IDoV= 1 UseB2=F ITyADJ=14
 ICtDFT=  3500011 ScaDFX=  1.000000  1.000000  1.000000  1.000000
 FoFCou: FMM=F IPFlag=           0 FMFlag=      100000 FMFlg1=           0
         NFxFlg=           0 DoJE=T BraDBF=F KetDBF=T FulRan=T
         wScrn=  0.000000 ICntrl=     500 IOpCl=  0 I1Cent=   200000004 NGrid=           0
         NMat0=    1 NMatS0=      1 NMatT0=    0 NMatD0=    1 NMtDS0=    0 NMtDT0=    0
 Petite list used in FoFCou.
 Keep R1 ints in memory in canonical form, NReq=369111163.
 Requested convergence on RMS density matrix=1.00D-08 within 128 cycles.
 Requested convergence on MAX density matrix=1.00D-06.
 Requested convergence on             energy=1.00D-06.
 No special actions if energy rises.
 Integral accuracy reduced to 1.0D-05 until final iterations.
 Initial convergence to 1.0D-05 achieved.  Increase integral accuracy.
 SCF Done:  E(RwB97XD) =  -330.410375629     A.U. after   11 cycles
            NFock= 11  Conv=0.97D-08     -V/T= 2.0098
 Calling FoFJK, ICntrl=      2127 FMM=F ISym2X=0 I1Cent= 0 IOpClX= 0 NMat=1 NMatS=1 NMatT=0.
 ***** Axes restored to original set *****
 -------------------------------------------------------------------
 Center     Atomic                   Forces (Hartrees/Bohr)
 Number     Number              X              Y              Z
 -------------------------------------------------------------------
      1        6           0.001845550    0.000010347    0.000430767
      2        6          -0.000543038   -0.001732211   -0.000371653
      3        1          -0.000738076    0.000281057    0.000010805
      4        1          -0.000262946    0.000096539   -0.000510113
      5        6          -0.000437309    0.001077893   -0.001150962
      6        6           0.000016270    0.000389747    0.000765541
      7        1          -0.000437284    0.000626744   -0.000079474
      8        1          -0.000252673    0.000600054    0.000212815
      9        1           0.000098448    0.000030214    0.000349066
     10        1           0.000027065   -0.000170480   -0.000103904
     11        1           0.000392016   -0.000287255   -0.000225132
     12        7          -0.000294716   -0.000161020   -0.000111964
     13        6           0.000085397   -0.001036417    0.001224703
     14        1           0.000217208    0.000211872   -0.000076967
     15        1           0.000424875    0.000443744   -0.000177918
     16        6           0.000239578    0.000207211    0.000096732
     17        1          -0.000149965   -0.000000037   -0.000548285
     18        1           0.000390903   -0.000346449    0.000068532
     19        1          -0.000204006    0.000063347    0.000299600
     20        6          -0.000802547   -0.000144249    0.000344836
     21        1           0.000390442   -0.000454594    0.000155363
     22        1          -0.000273597    0.000028494   -0.000687477
     23        1           0.000268405    0.000265451    0.000085090
 -------------------------------------------------------------------
 Cartesian Forces:  Max     0.001845550 RMS     0.000522645

 GradGradGradGradGradGradGradGradGradGradGradGradGradGradGradGradGradGrad
 Berny optimization.
 Using GEDIIS/GDIIS optimizer.
 FormGI is forming the generalized inverse of G from B-inverse, IUseBI=4.
 Internal  Forces:  Max     0.002284486 RMS     0.000463874
 Search for a local minimum.
 Step number   9 out of a maximum of  117
 All quantities printed in internal units (Hartrees-Bohrs-Radians)
 Mixed Optimization -- En-DIIS/RFO-DIIS
 Swapping is turned off.
 Update second derivatives using D2CorX and points    8    9
 DE= -2.45D-04 DEPred=-2.46D-04 R= 9.94D-01
 TightC=F SS=  1.41D+00  RLast= 1.66D-01 DXNew= 2.8566D+00 4.9719D-01
 Trust test= 9.94D-01 RLast= 1.66D-01 DXMaxT set to 1.70D+00
 ITU=  1  1  1  1  1  1  1  0  0
     Eigenvalues ---    0.00211   0.00267   0.00377   0.00596   0.00766
     Eigenvalues ---    0.00857   0.01271   0.02460   0.02685   0.02869
     Eigenvalues ---    0.03399   0.03607   0.04228   0.04408   0.05081
     Eigenvalues ---    0.05417   0.07066   0.07091   0.07432   0.07451
     Eigenvalues ---    0.08371   0.09492   0.09841   0.11405   0.13015
     Eigenvalues ---    0.13142   0.15075   0.15850   0.15997   0.16000
     Eigenvalues ---    0.16001   0.16016   0.16059   0.16090   0.16299
     Eigenvalues ---    0.17344   0.18515   0.20983   0.21785   0.25286
     Eigenvalues ---    0.26894   0.28443   0.29239   0.33320   0.35739
     Eigenvalues ---    0.36393   0.36437   0.36903   0.36988   0.37215
     Eigenvalues ---    0.37230   0.37230   0.37230   0.37230   0.37230
     Eigenvalues ---    0.37230   0.37234   0.37241   0.37245   0.37368
     Eigenvalues ---    0.39716   0.54681   0.60462
 En-DIIS/RFO-DIIS IScMMF=        0 using points:     9    8
 RFO step:  Lambda=-5.13192481D-05.
 DidBck=F Rises=F RFO-DIIS coefs:    1.10292   -0.10292
 Iteration  1 RMS(Cart)=  0.06403437 RMS(Int)=  0.00139916
 Iteration  2 RMS(Cart)=  0.00214365 RMS(Int)=  0.00001450
 Iteration  3 RMS(Cart)=  0.00000149 RMS(Int)=  0.00001445
 Iteration  4 RMS(Cart)=  0.00000000 RMS(Int)=  0.00001445
 Variable       Old X    -DE/DX   Delta X   Delta X   Delta X     New X
                                 (Linear)    (Quad)   (Total)
    R1        2.88778   0.00005  -0.00063  -0.00197  -0.00259   2.88518
    R2        2.07156   0.00056   0.00018   0.00224   0.00242   2.07398
    R3        2.09410   0.00057   0.00008   0.00169   0.00176   2.09586
    R4        2.75496   0.00023  -0.00042  -0.00042  -0.00084   2.75413
    R5        2.88042   0.00072   0.00060   0.00666   0.00726   2.88768
    R6        2.06930   0.00076   0.00009   0.00192   0.00200   2.07131
    R7        2.07203  -0.00019   0.00029   0.00111   0.00140   2.07343
    R8        2.84019   0.00082  -0.00008   0.00018   0.00011   2.84029
    R9        2.05806   0.00034   0.00013   0.00161   0.00175   2.05981
   R10        2.51580  -0.00060   0.00015  -0.00055  -0.00040   2.51540
   R11        2.07827  -0.00005  -0.00011  -0.00140  -0.00152   2.07676
   R12        2.07156   0.00047   0.00004   0.00133   0.00136   2.07293
   R13        2.74186  -0.00009   0.00017   0.00007   0.00025   2.74211
   R14        2.74409  -0.00029  -0.00013  -0.00068  -0.00081   2.74327
   R15        2.05006   0.00023  -0.00001   0.00050   0.00048   2.05055
   R16        2.05167   0.00012   0.00038   0.00243   0.00281   2.05448
   R17        2.09052   0.00056   0.00012   0.00182   0.00193   2.09246
   R18        2.06599   0.00049   0.00012   0.00181   0.00193   2.06792
   R19        2.06676   0.00035   0.00008   0.00118   0.00126   2.06802
   R20        2.06483   0.00057   0.00014   0.00204   0.00218   2.06701
   R21        2.09024   0.00072   0.00016   0.00262   0.00278   2.09302
   R22        2.06467   0.00038   0.00038   0.00224   0.00262   2.06728
    A1        1.89833  -0.00052  -0.00008  -0.00610  -0.00618   1.89216
    A2        1.90389   0.00007   0.00049   0.00416   0.00465   1.90854
    A3        1.98419   0.00072  -0.00131  -0.00005  -0.00137   1.98283
    A4        1.86498  -0.00007  -0.00041  -0.00523  -0.00564   1.85934
    A5        1.86997   0.00001   0.00087   0.00351   0.00436   1.87434
    A6        1.93810  -0.00026   0.00048   0.00304   0.00351   1.94161
    A7        1.96769  -0.00018   0.00053   0.00222   0.00273   1.97042
    A8        1.88099  -0.00005  -0.00106  -0.00577  -0.00682   1.87417
    A9        1.92202   0.00035   0.00104   0.00871   0.00974   1.93177
   A10        1.91923   0.00016  -0.00022  -0.00001  -0.00023   1.91899
   A11        1.91713  -0.00007   0.00010  -0.00101  -0.00096   1.91617
   A12        1.85297  -0.00021  -0.00046  -0.00463  -0.00507   1.84790
   A13        2.01086  -0.00106  -0.00008  -0.00498  -0.00511   2.00575
   A14        2.20173   0.00228   0.00009   0.00874   0.00877   2.21050
   A15        2.07057  -0.00123   0.00000  -0.00364  -0.00370   2.06687
   A16        2.01159   0.00191  -0.00059   0.00194   0.00131   2.01290
   A17        1.90593  -0.00071   0.00073   0.00470   0.00541   1.91134
   A18        1.90660  -0.00053  -0.00044  -0.00541  -0.00586   1.90074
   A19        1.89391  -0.00037   0.00067   0.00514   0.00578   1.89969
   A20        1.91078  -0.00073  -0.00003  -0.00680  -0.00685   1.90393
   A21        1.82586   0.00028  -0.00030   0.00042   0.00014   1.82600
   A22        1.92695   0.00058   0.00073   0.00572   0.00646   1.93341
   A23        1.96181   0.00005  -0.00117  -0.00189  -0.00306   1.95875
   A24        1.93626  -0.00060   0.00056  -0.00158  -0.00102   1.93524
   A25        2.11406  -0.00016   0.00016  -0.00013   0.00003   2.11409
   A26        2.12987   0.00066   0.00015   0.00405   0.00419   2.13406
   A27        2.03924  -0.00050  -0.00031  -0.00390  -0.00421   2.03502
   A28        1.97027   0.00014  -0.00001   0.00027   0.00026   1.97053
   A29        1.92033  -0.00027   0.00015  -0.00195  -0.00181   1.91852
   A30        1.91702  -0.00015  -0.00016  -0.00227  -0.00243   1.91458
   A31        1.88550   0.00006  -0.00001   0.00095   0.00094   1.88644
   A32        1.88329   0.00010   0.00010   0.00228   0.00238   1.88567
   A33        1.88507   0.00014  -0.00007   0.00088   0.00081   1.88589
   A34        1.90953   0.00001   0.00054   0.00111   0.00165   1.91117
   A35        1.96975  -0.00014   0.00007  -0.00010  -0.00003   1.96972
   A36        1.93245   0.00009  -0.00055  -0.00130  -0.00184   1.93061
   A37        1.88448   0.00006   0.00010   0.00085   0.00094   1.88543
   A38        1.87686  -0.00009  -0.00009  -0.00115  -0.00124   1.87561
   A39        1.88788   0.00007  -0.00007   0.00058   0.00051   1.88839
    D1        1.10558   0.00025  -0.00169   0.02269   0.02099   1.12657
    D2       -1.01571   0.00019  -0.00102   0.02528   0.02425  -0.99145
    D3       -3.02973   0.00028  -0.00044   0.02940   0.02898  -3.00075
    D4        3.13376  -0.00009  -0.00196   0.01538   0.01340  -3.13602
    D5        1.01248  -0.00015  -0.00129   0.01796   0.01666   1.02914
    D6       -1.00155  -0.00006  -0.00071   0.02208   0.02139  -0.98016
    D7       -0.97612   0.00014  -0.00190   0.02253   0.02061  -0.95551
    D8       -3.09740   0.00008  -0.00123   0.02511   0.02388  -3.07353
    D9        1.17175   0.00017  -0.00065   0.02923   0.02861   1.20036
   D10        3.01905  -0.00033  -0.00275  -0.04677  -0.04952   2.96953
   D11       -1.09193  -0.00063  -0.00232  -0.04589  -0.04823  -1.14016
   D12        0.92126  -0.00012  -0.00245  -0.04151  -0.04395   0.87732
   D13        3.09346  -0.00042  -0.00202  -0.04064  -0.04265   3.05081
   D14       -1.10936   0.00010  -0.00271  -0.03892  -0.04162  -1.15098
   D15        1.06284  -0.00020  -0.00228  -0.03805  -0.04033   1.02251
   D16       -3.13806  -0.00003   0.00380  -0.05989  -0.05610   3.08902
   D17       -1.00151   0.00029   0.00483  -0.04808  -0.04325  -1.04476
   D18        0.98575  -0.00004   0.00463  -0.04796  -0.04334   0.94241
   D19       -1.03860  -0.00010   0.00264  -0.06577  -0.06313  -1.10172
   D20        1.09796   0.00021   0.00367  -0.05396  -0.05028   1.04768
   D21        3.08522  -0.00011   0.00347  -0.05384  -0.05037   3.03484
   D22        0.99453  -0.00030   0.00202  -0.07199  -0.06997   0.92456
   D23        3.13108   0.00001   0.00305  -0.06018  -0.05712   3.07396
   D24       -1.16484  -0.00032   0.00285  -0.06006  -0.05722  -1.22206
   D25       -3.09565  -0.00013   0.00184  -0.05175  -0.04990   3.13764
   D26        1.04457  -0.00025   0.00078  -0.06326  -0.06249   0.98207
   D27       -0.93848  -0.00001   0.00080  -0.06295  -0.06215  -1.00063
   D28        0.05344  -0.00029   0.00063  -0.07057  -0.06994  -0.01651
   D29       -2.08953  -0.00041  -0.00043  -0.08209  -0.08253  -2.17207
   D30        2.21060  -0.00016  -0.00042  -0.08178  -0.08219   2.12841
   D31        3.13219   0.00021   0.00028   0.01532   0.01561  -3.13539
   D32       -0.00294  -0.00016   0.00224   0.01160   0.01385   0.01091
   D33       -0.00168   0.00005  -0.00097  -0.00408  -0.00506  -0.00674
   D34       -3.13681  -0.00032   0.00099  -0.00780  -0.00682   3.13956
   D35        1.09283   0.00010  -0.00027   0.00494   0.00467   1.09750
   D36       -3.08264   0.00007  -0.00018   0.00495   0.00477  -3.07788
   D37       -1.00974  -0.00002  -0.00027   0.00344   0.00317  -1.00656
   D38       -1.09394   0.00003   0.00031   0.00434   0.00465  -1.08930
   D39        1.01377   0.00001   0.00040   0.00435   0.00474   1.01851
   D40        3.08667  -0.00008   0.00031   0.00284   0.00315   3.08982
   D41       -3.07315  -0.00034  -0.00457  -0.04424  -0.04882  -3.12197
   D42       -0.97464  -0.00035  -0.00403  -0.04247  -0.04650  -1.02114
   D43        1.14447  -0.00029  -0.00447  -0.04273  -0.04719   1.09727
   D44       -0.90609   0.00001  -0.00406  -0.03933  -0.04339  -0.94949
   D45        1.19242  -0.00000  -0.00351  -0.03756  -0.04107   1.15134
   D46       -2.97166   0.00006  -0.00395  -0.03782  -0.04177  -3.01343
         Item               Value     Threshold  Converged?
 Maximum Force            0.002284     0.000450     NO 
 RMS     Force            0.000464     0.000300     NO 
 Maximum Displacement     0.255534     0.001800     NO 
 RMS     Displacement     0.064163     0.001200     NO 
 Predicted change in Energy=-1.674467D-04
 GradGradGradGradGradGradGradGradGradGradGradGradGradGradGradGradGradGrad

                          Input orientation:                          
 ---------------------------------------------------------------------
 Center     Atomic      Atomic             Coordinates (Angstroms)
 Number     Number       Type             X           Y           Z
 ---------------------------------------------------------------------
      1          6           0       -6.842888   -1.200670    1.501112
      2          6           0       -6.062732   -0.032934    2.100099
      3          1           0       -7.735114   -1.373441    2.116415
      4          1           0       -7.205461   -0.920814    0.491022
      5          6           0       -4.679551    0.751581    4.107778
      6          6           0       -5.517202   -0.335598    3.495040
      7          1           0       -6.741255    0.826852    2.142316
      8          1           0       -5.241287    0.265248    1.436632
      9          1           0       -4.297127    0.530297    5.104219
     10          1           0       -6.350760   -0.566236    4.173071
     11          1           0       -4.929620   -1.260982    3.453785
     12          7           0       -6.090240   -2.448192    1.465194
     13          6           0       -4.362313    1.918834    3.552179
     14          1           0       -3.743368    2.639751    4.076233
     15          1           0       -4.707724    2.203035    2.561277
     16          6           0       -6.951869   -3.558989    1.105609
     17          1           0       -7.381639   -3.459767    0.089970
     18          1           0       -6.388437   -4.496218    1.145976
     19          1           0       -7.779292   -3.629735    1.818324
     20          6           0       -4.944796   -2.373104    0.576551
     21          1           0       -4.425455   -3.335725    0.568109
     22          1           0       -5.224676   -2.125490   -0.466081
     23          1           0       -4.233731   -1.619494    0.927553
 ---------------------------------------------------------------------
                    Distance matrix (angstroms):
                    1          2          3          4          5
     1  C    0.000000
     2  C    1.526773   0.000000
     3  H    1.097504   2.143382   0.000000
     4  H    1.109081   2.164091   1.768420   0.000000
     5  C    3.909734   2.561138   4.221103   4.717844   0.000000
     6  C    2.545887   1.528093   2.810135   3.495257   1.503019
     7  H    2.128924   1.096088   2.414481   2.448795   2.849444
     8  H    2.172142   1.097211   3.060487   2.481713   2.772559
     9  H    4.739148   3.529777   4.936694   5.643201   1.090004
    10  H    2.789993   2.159765   2.607269   3.796542   2.129282
    11  H    2.734440   2.150468   3.109985   3.751418   2.130880
    12  N    1.457422   2.497465   2.069973   2.127348   4.383131
    13  C    4.482347   2.968057   4.927097   5.051512   1.331094
    14  H    5.566607   4.053122   5.990045   6.125149   2.107753
    15  H    4.155489   2.654861   4.706822   4.503674   2.121127
    16  C    2.393735   3.769966   2.532158   2.720661   5.723414
    17  H    2.717553   4.186086   2.929878   2.576463   6.417126
    18  H    3.345636   4.575733   3.536528   3.725588   6.263541
    19  H    2.622562   3.995367   2.276329   3.070711   5.834888
    20  C    2.414988   3.007886   3.340118   2.688320   4.722666
    21  H    3.357520   3.992004   4.147488   3.683228   5.412937
    22  H    2.709935   3.415612   3.679289   2.508146   5.430919
    23  H    2.704087   2.690219   3.705890   3.083811   3.991814
                    6          7          8          9         10
     6  C    0.000000
     7  H    2.163205   0.000000
     8  H    2.161986   1.750226   0.000000
     9  H    2.197229   3.851568   3.796430   0.000000
    10  H    1.098972   2.493421   3.067636   2.507354   0.000000
    11  H    1.096946   3.059579   2.548611   2.516477   1.737723
    12  N    2.985247   3.407085   2.843289   5.032807   3.307903
    13  C    2.533673   2.973130   2.825328   2.083534   3.242684
    14  H    3.512403   4.001745   3.853507   2.411058   4.133548
    15  H    2.823442   2.490914   2.303158   3.071350   3.600876
    16  C    4.261209   4.511621   4.202435   6.305458   4.327497
    17  H    4.983077   4.795552   4.502260   7.111787   5.109496
    18  H    4.856738   5.426992   4.906321   6.731055   4.960794
    19  H    4.333563   4.587337   4.664553   6.342589   4.119535
    20  C    3.605088   3.989813   2.790798   5.417471   4.263387
    21  H    4.331235   5.016783   3.793010   5.961450   4.936864
    22  H    4.356577   4.221382   3.055523   6.240336   5.022058
    23  H    3.144467   3.707820   2.196949   4.697888   4.015539
                   11         12         13         14         15
    11  H    0.000000
    12  N    2.590560   0.000000
    13  C    3.231524   5.139275   0.000000
    14  H    4.124361   6.181626   1.085102   0.000000
    15  H    3.584023   4.974602   1.087182   1.848187   0.000000
    16  C    3.858013   1.451061   6.534375   7.585741   6.352644
    17  H    4.707686   2.140616   7.073370   8.144411   6.732348
    18  H    4.233306   2.094094   7.144780   8.155050   7.050380
    19  H    4.050476   2.091325   6.743042   7.790590   6.633831
    20  C    3.084725   1.451678   5.254939   6.230564   4.993636
    21  H    3.589690   2.089016   6.043100   6.962650   5.893239
    22  H    4.024896   2.140832   5.765989   6.747919   5.307379
    23  H    2.644739   2.102957   4.407375   5.319381   4.183952
                   16         17         18         19         20
    16  C    0.000000
    17  H    1.107280   0.000000
    18  H    1.094295   1.782086   0.000000
    19  H    1.094348   1.781636   1.771249   0.000000
    20  C    2.390516   2.712158   2.629820   3.339983   0.000000
    21  H    2.592590   2.997170   2.352439   3.591337   1.093812
    22  H    2.740132   2.596532   3.094094   3.742636   1.107577
    23  H    3.343893   3.741320   3.600834   4.171996   1.093959
                   21         22         23
    21  H    0.000000
    22  H    1.781284   0.000000
    23  H    1.763919   1.783317   0.000000
 Stoichiometry    C7H15N
 Framework group  C1[X(C7H15N)]
 Deg. of freedom    63
 Full point group                 C1      NOp   1
 Largest Abelian subgroup         C1      NOp   1
 Largest concise Abelian subgroup C1      NOp   1
                         Standard orientation:                         
 ---------------------------------------------------------------------
 Center     Atomic      Atomic             Coordinates (Angstroms)
 Number     Number       Type             X           Y           Z
 ---------------------------------------------------------------------
      1          6           0       -0.884508   -0.640596    0.768380
      2          6           0        0.599577   -0.282136    0.762314
      3          1           0       -0.981060   -1.720268    0.596622
      4          1           0       -1.306401   -0.442151    1.774704
      5          6           0        2.708408   -0.116613   -0.681592
      6          6           0        1.262699   -0.518258   -0.593999
      7          1           0        1.087589   -0.894935    1.528950
      8          1           0        0.747784    0.760022    1.071849
      9          1           0        3.175775   -0.291495   -1.650659
     10          1           0        1.171734   -1.578789   -0.867384
     11          1           0        0.694548    0.016240   -1.365235
     12          7           0       -1.652603    0.035958   -0.269108
     13          6           0        3.441424    0.429485    0.286021
     14          1           0        4.481785    0.690712    0.122138
     15          1           0        3.038437    0.632932    1.275048
     16          6           0       -2.992057   -0.514723   -0.359609
     17          1           0       -3.581020   -0.369897    0.566791
     18          1           0       -3.534484   -0.042386   -1.184323
     19          1           0       -2.936409   -1.588865   -0.561402
     20          6           0       -1.696417    1.473356   -0.070775
     21          1           0       -2.298420    1.932706   -0.860088
     22          1           0       -2.134726    1.759817    0.905213
     23          1           0       -0.691666    1.901562   -0.132914
 ---------------------------------------------------------------------
 Rotational constants (GHZ):      4.7155280      0.8730095      0.8482927
 Standard basis: 6-31G(d,p) (6D, 7F)
 There are   195 symmetry adapted cartesian basis functions of A   symmetry.
 There are   195 symmetry adapted basis functions of A   symmetry.
   195 basis functions,   329 primitive gaussians,   195 cartesian basis functions
    32 alpha electrons       32 beta electrons
       nuclear repulsion energy       386.3584372663 Hartrees.
 NAtoms=   23 NActive=   23 NUniq=   23 SFac= 1.00D+00 NAtFMM=   60 NAOKFM=F Big=F
 Integral buffers will be    131072 words long.
 Raffenetti 2 integral format.
 Two-electron integral symmetry is turned on.
 Nuclear repulsion after empirical dispersion term =      386.3437245311 Hartrees.
 One-electron integrals computed using PRISM.
 NBasis=   195 RedAO= T EigKep=  2.66D-03  NBF=   195
 NBsUse=   195 1.00D-06 EigRej= -1.00D+00 NBFU=   195
 Initial guess from the checkpoint file:  "dmp-degE1-opt-wb97xd.chk"
 B after Tr=     0.000000   -0.000000   -0.000000
         Rot=    0.999064    0.043245    0.001152    0.000562 Ang=   4.96 deg.
 ExpMin= 1.61D-01 ExpMax= 4.17D+03 ExpMxC= 6.27D+02 IAcc=1 IRadAn=         1 AccDes= 0.00D+00
 Harris functional with IExCor= 4639 and IRadAn=       1 diagonalized for initial guess.
 HarFok:  IExCor= 4639 AccDes= 0.00D+00 IRadAn=         1 IDoV= 1 UseB2=F ITyADJ=14
 ICtDFT=  3500011 ScaDFX=  1.000000  1.000000  1.000000  1.000000
 FoFCou: FMM=F IPFlag=           0 FMFlag=      100000 FMFlg1=           0
         NFxFlg=           0 DoJE=T BraDBF=F KetDBF=T FulRan=T
         wScrn=  0.000000 ICntrl=     500 IOpCl=  0 I1Cent=   200000004 NGrid=           0
         NMat0=    1 NMatS0=      1 NMatT0=    0 NMatD0=    1 NMtDS0=    0 NMtDT0=    0
 Petite list used in FoFCou.
 Keep R1 ints in memory in canonical form, NReq=369111163.
 Requested convergence on RMS density matrix=1.00D-08 within 128 cycles.
 Requested convergence on MAX density matrix=1.00D-06.
 Requested convergence on             energy=1.00D-06.
 No special actions if energy rises.
 Integral accuracy reduced to 1.0D-05 until final iterations.
 Initial convergence to 1.0D-05 achieved.  Increase integral accuracy.
 SCF Done:  E(RwB97XD) =  -330.410451425     A.U. after   12 cycles
            NFock= 12  Conv=0.33D-08     -V/T= 2.0099
 Calling FoFJK, ICntrl=      2127 FMM=F ISym2X=0 I1Cent= 0 IOpClX= 0 NMat=1 NMatS=1 NMatT=0.
 ***** Axes restored to original set *****
 -------------------------------------------------------------------
 Center     Atomic                   Forces (Hartrees/Bohr)
 Number     Number              X              Y              Z
 -------------------------------------------------------------------
      1        6           0.000282344   -0.000640790    0.000490942
      2        6          -0.000459222    0.000960885    0.001034874
      3        1           0.000296520   -0.000383176   -0.000180048
      4        1           0.000146114    0.000011441    0.000107179
      5        6           0.000238019    0.000307715   -0.000309877
      6        6           0.000610755    0.000355519   -0.001734429
      7        1           0.000562471    0.000871807    0.000227448
      8        1          -0.000539877   -0.001061473    0.000183867
      9        1          -0.000147835    0.000223963   -0.000019368
     10        1          -0.000448885    0.000235441   -0.000295029
     11        1           0.000158446   -0.000161507   -0.000008274
     12        7          -0.000410523   -0.000252917   -0.000597666
     13        6          -0.000592090   -0.000220754   -0.000016910
     14        1           0.000092981   -0.000002399    0.000025086
     15        1           0.000182063    0.000007402    0.000925372
     16        6           0.000031571    0.000162084    0.000080158
     17        1           0.000038666   -0.000122563    0.000127853
     18        1           0.000034161    0.000190003   -0.000048597
     19        1           0.000091849   -0.000135015   -0.000192053
     20        6           0.000283609    0.000144112    0.000235976
     21        1          -0.000072315    0.000020147    0.000057382
     22        1          -0.000042439   -0.000067848    0.000217929
     23        1          -0.000336383   -0.000442076   -0.000311814
 -------------------------------------------------------------------
 Cartesian Forces:  Max     0.001734429 RMS     0.000429404

 GradGradGradGradGradGradGradGradGradGradGradGradGradGradGradGradGradGrad
 Berny optimization.
 Using GEDIIS/GDIIS optimizer.
 FormGI is forming the generalized inverse of G from B-inverse, IUseBI=4.
 Internal  Forces:  Max     0.001853811 RMS     0.000436510
 Search for a local minimum.
 Step number  10 out of a maximum of  117
 All quantities printed in internal units (Hartrees-Bohrs-Radians)
 Mixed Optimization -- En-DIIS/RFO-DIIS
 Swapping is turned off.
 Update second derivatives using D2CorX and points    7    8    9   10
 DE= -7.58D-05 DEPred=-1.67D-04 R= 4.53D-01
 Trust test= 4.53D-01 RLast= 2.93D-01 DXMaxT set to 1.70D+00
 ITU=  0  1  1  1  1  1  1  1  0  0
     Eigenvalues ---    0.00179   0.00294   0.00459   0.00498   0.00766
     Eigenvalues ---    0.00865   0.01322   0.02473   0.02686   0.02873
     Eigenvalues ---    0.03635   0.03752   0.04229   0.04404   0.05089
     Eigenvalues ---    0.05404   0.07078   0.07095   0.07439   0.07465
     Eigenvalues ---    0.08373   0.09526   0.09877   0.11775   0.13032
     Eigenvalues ---    0.13183   0.15032   0.15886   0.15998   0.16001
     Eigenvalues ---    0.16006   0.16044   0.16075   0.16092   0.16307
     Eigenvalues ---    0.17321   0.18591   0.21069   0.21769   0.25801
     Eigenvalues ---    0.27003   0.28761   0.29790   0.33404   0.35732
     Eigenvalues ---    0.36403   0.36562   0.36838   0.37011   0.37217
     Eigenvalues ---    0.37230   0.37230   0.37230   0.37230   0.37230
     Eigenvalues ---    0.37233   0.37236   0.37243   0.37300   0.37385
     Eigenvalues ---    0.39929   0.54931   0.62569
 En-DIIS/RFO-DIIS IScMMF=        0 using points:    10    9    8
 RFO step:  Lambda=-4.14873965D-05.
 DidBck=T Rises=F RFO-DIIS coefs:    0.55605    0.60860   -0.16465
 Iteration  1 RMS(Cart)=  0.05611175 RMS(Int)=  0.00074501
 Iteration  2 RMS(Cart)=  0.00164136 RMS(Int)=  0.00000460
 Iteration  3 RMS(Cart)=  0.00000069 RMS(Int)=  0.00000458
 Variable       Old X    -DE/DX   Delta X   Delta X   Delta X     New X
                                 (Linear)    (Quad)   (Total)
    R1        2.88518   0.00099   0.00015   0.00012   0.00027   2.88546
    R2        2.07398  -0.00028  -0.00079   0.00039  -0.00040   2.07359
    R3        2.09586  -0.00014  -0.00066   0.00041  -0.00026   2.09560
    R4        2.75413   0.00023  -0.00030   0.00013  -0.00017   2.75395
    R5        2.88768  -0.00141  -0.00227  -0.00163  -0.00390   2.88378
    R6        2.07131   0.00034  -0.00075   0.00143   0.00068   2.07198
    R7        2.07343  -0.00080  -0.00016  -0.00007  -0.00023   2.07320
    R8        2.84029   0.00035  -0.00017  -0.00009  -0.00026   2.84003
    R9        2.05981  -0.00011  -0.00056   0.00038  -0.00018   2.05963
   R10        2.51540  -0.00066   0.00042  -0.00070  -0.00027   2.51513
   R11        2.07676   0.00011   0.00049  -0.00018   0.00031   2.07707
   R12        2.07293   0.00022  -0.00055   0.00057   0.00002   2.07295
   R13        2.74211  -0.00018   0.00017   0.00005   0.00022   2.74233
   R14        2.74327  -0.00028   0.00015  -0.00091  -0.00076   2.74252
   R15        2.05055   0.00006  -0.00023   0.00022  -0.00002   2.05053
   R16        2.05448  -0.00090  -0.00064  -0.00007  -0.00072   2.05376
   R17        2.09246  -0.00014  -0.00067   0.00039  -0.00029   2.09217
   R18        2.06792  -0.00015  -0.00066   0.00043  -0.00024   2.06768
   R19        2.06802  -0.00018  -0.00043   0.00007  -0.00036   2.06766
   R20        2.06701  -0.00005  -0.00075   0.00069  -0.00006   2.06695
   R21        2.09302  -0.00021  -0.00097   0.00066  -0.00032   2.09270
   R22        2.06728  -0.00062  -0.00056   0.00009  -0.00046   2.06682
    A1        1.89216  -0.00002   0.00261  -0.00258   0.00003   1.89219
    A2        1.90854  -0.00045  -0.00128   0.00174   0.00048   1.90902
    A3        1.98283   0.00121  -0.00149   0.00138  -0.00010   1.98273
    A4        1.85934   0.00020   0.00184  -0.00214  -0.00030   1.85904
    A5        1.87434  -0.00064  -0.00055  -0.00006  -0.00062   1.87372
    A6        1.94161  -0.00036  -0.00079   0.00125   0.00047   1.94207
    A7        1.97042  -0.00075  -0.00037  -0.00206  -0.00244   1.96798
    A8        1.87417   0.00087   0.00133   0.00283   0.00416   1.87833
    A9        1.93177  -0.00026  -0.00266   0.00347   0.00079   1.93255
   A10        1.91899  -0.00016  -0.00025   0.00097   0.00073   1.91973
   A11        1.91617   0.00044   0.00059  -0.00462  -0.00405   1.91212
   A12        1.84790  -0.00009   0.00152  -0.00029   0.00123   1.84913
   A13        2.00575  -0.00043   0.00214  -0.00117   0.00096   2.00671
   A14        2.21050   0.00113  -0.00375   0.00241  -0.00135   2.20915
   A15        2.06687  -0.00069   0.00165  -0.00119   0.00045   2.06732
   A16        2.01290   0.00185  -0.00153   0.00078  -0.00075   2.01215
   A17        1.91134  -0.00087  -0.00123  -0.00240  -0.00363   1.90771
   A18        1.90074  -0.00054   0.00190  -0.00025   0.00165   1.90238
   A19        1.89969  -0.00067  -0.00150   0.00104  -0.00045   1.89924
   A20        1.90393  -0.00029   0.00300   0.00053   0.00351   1.90744
   A21        1.82600   0.00039  -0.00055   0.00027  -0.00028   1.82572
   A22        1.93341   0.00018  -0.00170   0.00352   0.00182   1.93523
   A23        1.95875   0.00039  -0.00052  -0.00069  -0.00121   1.95754
   A24        1.93524  -0.00052   0.00134  -0.00242  -0.00107   1.93418
   A25        2.11409  -0.00016   0.00024   0.00015   0.00039   2.11448
   A26        2.13406   0.00026  -0.00162   0.00069  -0.00093   2.13313
   A27        2.03502  -0.00010   0.00138  -0.00083   0.00055   2.03557
   A28        1.97053   0.00013  -0.00014   0.00013  -0.00001   1.97052
   A29        1.91852  -0.00025   0.00104  -0.00188  -0.00084   1.91768
   A30        1.91458   0.00028   0.00082   0.00018   0.00100   1.91558
   A31        1.88644  -0.00004  -0.00043   0.00016  -0.00027   1.88617
   A32        1.88567  -0.00012  -0.00089   0.00095   0.00006   1.88574
   A33        1.88589  -0.00001  -0.00047   0.00052   0.00006   1.88594
   A34        1.91117  -0.00013   0.00013   0.00016   0.00029   1.91147
   A35        1.96972  -0.00017   0.00013  -0.00125  -0.00112   1.96861
   A36        1.93061   0.00025  -0.00005   0.00040   0.00035   1.93095
   A37        1.88543   0.00008  -0.00026   0.00052   0.00025   1.88568
   A38        1.87561  -0.00002   0.00041  -0.00001   0.00039   1.87601
   A39        1.88839  -0.00002  -0.00034   0.00023  -0.00011   1.88828
    D1        1.12657  -0.00002  -0.01203   0.02044   0.00841   1.13498
    D2       -0.99145   0.00006  -0.01240   0.01857   0.00617  -0.98528
    D3       -3.00075  -0.00019  -0.01358   0.01550   0.00193  -2.99882
    D4       -3.13602  -0.00003  -0.00908   0.01741   0.00833  -3.12770
    D5        1.02914   0.00004  -0.00946   0.01554   0.00608   1.03522
    D6       -0.98016  -0.00020  -0.01063   0.01248   0.00185  -0.97831
    D7       -0.95551   0.00004  -0.01219   0.02143   0.00923  -0.94627
    D8       -3.07353   0.00011  -0.01256   0.01955   0.00699  -3.06654
    D9        1.20036  -0.00013  -0.01373   0.01649   0.00275   1.20312
   D10        2.96953   0.00017   0.01758  -0.02848  -0.01089   2.95864
   D11       -1.14016  -0.00009   0.01769  -0.02950  -0.01181  -1.15197
   D12        0.87732  -0.00011   0.01560  -0.02605  -0.01045   0.86687
   D13        3.05081  -0.00037   0.01570  -0.02707  -0.01137   3.03944
   D14       -1.15098   0.00021   0.01415  -0.02412  -0.00997  -1.16095
   D15        1.02251  -0.00005   0.01426  -0.02514  -0.01089   1.01162
   D16        3.08902   0.00015   0.03098   0.03105   0.06203  -3.13213
   D17       -1.04476  -0.00008   0.02692   0.03108   0.05801  -0.98675
   D18        0.94241  -0.00037   0.02665   0.02999   0.05664   0.99904
   D19       -1.10172   0.00064   0.03225   0.03396   0.06622  -1.03551
   D20        1.04768   0.00041   0.02819   0.03400   0.06219   1.10987
   D21        3.03484   0.00012   0.02792   0.03290   0.06082   3.09566
   D22        0.92456   0.00069   0.03429   0.03149   0.06578   0.99034
   D23        3.07396   0.00046   0.03023   0.03152   0.06176   3.13572
   D24       -1.22206   0.00017   0.02996   0.03043   0.06038  -1.16168
   D25        3.13764  -0.00019   0.02510  -0.00355   0.02155  -3.12400
   D26        0.98207   0.00015   0.02900  -0.00176   0.02724   1.00931
   D27       -1.00063   0.00020   0.02887  -0.00290   0.02597  -0.97466
   D28       -0.01651   0.00008   0.03205   0.00023   0.03228   0.01578
   D29       -2.17207   0.00042   0.03595   0.00202   0.03797  -2.13410
   D30        2.12841   0.00046   0.03582   0.00088   0.03670   2.16511
   D31       -3.13539  -0.00007  -0.00648   0.00053  -0.00595  -3.14134
   D32        0.01091   0.00006  -0.00256  -0.00376  -0.00632   0.00459
   D33       -0.00674   0.00020   0.00069   0.00443   0.00512  -0.00162
   D34        3.13956   0.00033   0.00461   0.00014   0.00475  -3.13887
   D35        1.09750   0.00020  -0.00250   0.00230  -0.00020   1.09730
   D36       -3.07788   0.00006  -0.00241   0.00127  -0.00114  -3.07902
   D37       -1.00656   0.00007  -0.00185   0.00087  -0.00097  -1.00754
   D38       -1.08930  -0.00006  -0.00156   0.00239   0.00082  -1.08848
   D39        1.01851  -0.00019  -0.00147   0.00135  -0.00012   1.01839
   D40        3.08982  -0.00019  -0.00091   0.00096   0.00005   3.08987
   D41       -3.12197  -0.00003   0.01436  -0.02165  -0.00730  -3.12926
   D42       -1.02114  -0.00013   0.01419  -0.02170  -0.00751  -1.02864
   D43        1.09727  -0.00008   0.01381  -0.02198  -0.00817   1.08910
   D44       -0.94949   0.00010   0.01277  -0.01939  -0.00662  -0.95611
   D45        1.15134   0.00000   0.01261  -0.01944  -0.00683   1.14452
   D46       -3.01343   0.00005   0.01222  -0.01972  -0.00750  -3.02093
         Item               Value     Threshold  Converged?
 Maximum Force            0.001854     0.000450     NO 
 RMS     Force            0.000437     0.000300     NO 
 Maximum Displacement     0.193796     0.001800     NO 
 RMS     Displacement     0.056029     0.001200     NO 
 Predicted change in Energy=-1.080985D-04
 GradGradGradGradGradGradGradGradGradGradGradGradGradGradGradGradGradGrad

                          Input orientation:                          
 ---------------------------------------------------------------------
 Center     Atomic      Atomic             Coordinates (Angstroms)
 Number     Number       Type             X           Y           Z
 ---------------------------------------------------------------------
      1          6           0       -6.818893   -1.189054    1.488569
      2          6           0       -6.014601   -0.034375    2.081282
      3          1           0       -7.714815   -1.339294    2.104041
      4          1           0       -7.175072   -0.908106    0.476657
      5          6           0       -4.677755    0.756760    4.114439
      6          6           0       -5.468937   -0.347518    3.471590
      7          1           0       -6.673600    0.840811    2.125585
      8          1           0       -5.187635    0.244339    1.416409
      9          1           0       -4.275958    0.521523    5.099896
     10          1           0       -6.301253   -0.620283    4.135634
     11          1           0       -4.850636   -1.251984    3.417176
     12          7           0       -6.093021   -2.452462    1.461726
     13          6           0       -4.431205    1.959125    3.599700
     14          1           0       -3.845920    2.693303    4.143620
     15          1           0       -4.803743    2.259140    2.623819
     16          6           0       -6.978772   -3.550764    1.122476
     17          1           0       -7.414610   -3.455571    0.109205
     18          1           0       -6.432219   -4.497494    1.169259
     19          1           0       -7.801507   -3.598210    1.842221
     20          6           0       -4.954929   -2.410871    0.562158
     21          1           0       -4.450543   -3.381406    0.565821
     22          1           0       -5.241485   -2.177212   -0.481703
     23          1           0       -4.229426   -1.662188    0.892802
 ---------------------------------------------------------------------
                    Distance matrix (angstroms):
                    1          2          3          4          5
     1  C    0.000000
     2  C    1.526917   0.000000
     3  H    1.097294   2.143376   0.000000
     4  H    1.108946   2.164468   1.767944   0.000000
     5  C    3.907154   2.558668   4.202247   4.716124   0.000000
     6  C    2.542230   1.526029   2.810299   3.492102   1.502882
     7  H    2.132428   1.096445   2.416082   2.455432   2.818865
     8  H    2.172745   1.097091   3.060616   2.482170   2.793192
     9  H    4.736483   3.527596   4.925802   5.641192   1.089910
    10  H    2.756520   2.155417   2.577306   3.772865   2.128953
    11  H    2.756359   2.149883   3.152058   3.764028   2.133334
    12  N    1.457330   2.497428   2.069281   2.127494   4.397610
    13  C    4.479838   2.964249   4.888625   5.050071   1.330949
    14  H    5.564221   4.049277   5.948956   6.123726   2.107843
    15  H    4.152067   2.649666   4.657600   4.501661   2.120134
    16  C    2.395258   3.770137   2.528998   2.727500   5.727241
    17  H    2.719306   4.189713   2.923717   2.584952   6.424641
    18  H    3.346230   4.574454   3.534558   3.730313   6.273709
    19  H    2.625763   3.993883   2.275690   3.081208   5.821217
    20  C    2.413594   3.013035   3.338061   2.682284   4.767538
    21  H    3.356629   3.993184   4.146301   3.680791   5.456074
    22  H    2.710470   3.429046   3.674989   2.503566   5.481835
    23  H    2.698914   2.692417   3.703957   3.068982   4.053549
                    6          7          8          9         10
     6  C    0.000000
     7  H    2.162190   0.000000
     8  H    2.157126   1.751228   0.000000
     9  H    2.197683   3.833687   3.804742   0.000000
    10  H    1.099139   2.512715   3.062988   2.517011   0.000000
    11  H    1.096958   3.061241   2.521035   2.511400   1.737676
    12  N    2.976546   3.409315   2.845086   5.038114   3.248080
    13  C    2.532567   2.907228   2.877401   2.083600   3.230735
    14  H    3.511752   3.936999   3.903243   2.411644   4.124145
    15  H    2.820614   2.399220   2.380049   3.070640   3.580390
    16  C    4.249556   4.515007   4.206825   6.301476   4.257449
    17  H    4.975065   4.803518   4.511932   7.111639   5.048817
    18  H    4.842618   5.428659   4.908672   6.729778   4.883575
    19  H    4.320038   4.588832   4.666779   6.325673   4.047043
    20  C    3.603668   3.996445   2.798935   5.445274   4.217644
    21  H    4.322627   5.020156   3.796424   5.985080   4.877755
    22  H    4.362114   4.237614   3.077278   6.274525   4.986676
    23  H    3.148793   3.709278   2.197083   4.740296   3.986727
                   11         12         13         14         15
    11  H    0.000000
    12  N    2.609301   0.000000
    13  C    3.243525   5.176356   0.000000
    14  H    4.135513   6.222614   1.085093   0.000000
    15  H    3.599945   5.021144   1.086802   1.848167   0.000000
    16  C    3.883169   1.451176   6.556341   7.611206   6.382771
    17  H    4.729950   2.140592   7.099520   8.174393   6.767409
    18  H    4.252984   2.093502   7.183247   8.200204   7.100689
    19  H    4.085695   2.091994   6.732877   7.779861   6.626162
    20  C    3.083022   1.451277   5.347692   6.333196   5.107084
    21  H    3.581164   2.088856   6.142155   7.075897   6.014638
    22  H    4.026173   2.139577   5.867170   6.860258   5.432964
    23  H    2.631850   2.102664   4.525695   5.448413   4.324705
                   16         17         18         19         20
    16  C    0.000000
    17  H    1.107129   0.000000
    18  H    1.094170   1.781687   0.000000
    19  H    1.094156   1.781398   1.771028   0.000000
    20  C    2.389404   2.710460   2.627728   3.339362   0.000000
    21  H    2.594318   2.999948   2.353047   3.592375   1.093781
    22  H    2.734630   2.589564   3.086621   3.738124   1.107410
    23  H    3.343408   3.738401   3.601068   4.172450   1.093713
                   21         22         23
    21  H    0.000000
    22  H    1.781286   0.000000
    23  H    1.763951   1.782913   0.000000
 Stoichiometry    C7H15N
 Framework group  C1[X(C7H15N)]
 Deg. of freedom    63
 Full point group                 C1      NOp   1
 Largest Abelian subgroup         C1      NOp   1
 Largest concise Abelian subgroup C1      NOp   1
                         Standard orientation:                         
 ---------------------------------------------------------------------
 Center     Atomic      Atomic             Coordinates (Angstroms)
 Number     Number       Type             X           Y           Z
 ---------------------------------------------------------------------
      1          6           0       -0.869820   -0.624915    0.772042
      2          6           0        0.606034   -0.233848    0.752034
      3          1           0       -0.943835   -1.707364    0.608088
      4          1           0       -1.288650   -0.429401    1.780068
      5          6           0        2.714848   -0.099263   -0.690731
      6          6           0        1.256702   -0.454291   -0.610610
      7          1           0        1.118615   -0.833407    1.513600
      8          1           0        0.734573    0.812604    1.055387
      9          1           0        3.170179   -0.242398   -1.670572
     10          1           0        1.130784   -1.505009   -0.907667
     11          1           0        0.702980    0.115310   -1.367090
     12          7           0       -1.660236    0.026819   -0.264441
     13          6           0        3.474302    0.362372    0.300000
     14          1           0        4.523285    0.591455    0.143215
     15          1           0        3.084421    0.525553    1.301250
     16          6           0       -2.983652   -0.561988   -0.352687
     17          1           0       -3.575152   -0.433334    0.574302
     18          1           0       -3.540026   -0.104801   -1.176480
     19          1           0       -2.898757   -1.634011   -0.554522
     20          6           0       -1.746317    1.461894   -0.066061
     21          1           0       -2.357270    1.904320   -0.858118
     22          1           0       -2.197802    1.734040    0.907825
     23          1           0       -0.754267    1.918951   -0.122122
 ---------------------------------------------------------------------
 Rotational constants (GHZ):      4.7984431      0.8642413      0.8437885
 Standard basis: 6-31G(d,p) (6D, 7F)
 There are   195 symmetry adapted cartesian basis functions of A   symmetry.
 There are   195 symmetry adapted basis functions of A   symmetry.
   195 basis functions,   329 primitive gaussians,   195 cartesian basis functions
    32 alpha electrons       32 beta electrons
       nuclear repulsion energy       386.2343797280 Hartrees.
 NAtoms=   23 NActive=   23 NUniq=   23 SFac= 1.00D+00 NAtFMM=   60 NAOKFM=F Big=F
 Integral buffers will be    131072 words long.
 Raffenetti 2 integral format.
 Two-electron integral symmetry is turned on.
 Nuclear repulsion after empirical dispersion term =      386.2196582223 Hartrees.
 One-electron integrals computed using PRISM.
 NBasis=   195 RedAO= T EigKep=  2.65D-03  NBF=   195
 NBsUse=   195 1.00D-06 EigRej= -1.00D+00 NBFU=   195
 Initial guess from the checkpoint file:  "dmp-degE1-opt-wb97xd.chk"
 B after Tr=    -0.000000   -0.000000    0.000000
         Rot=    0.999993   -0.002749   -0.000996   -0.002369 Ang=  -0.43 deg.
 ExpMin= 1.61D-01 ExpMax= 4.17D+03 ExpMxC= 6.27D+02 IAcc=1 IRadAn=         1 AccDes= 0.00D+00
 Harris functional with IExCor= 4639 and IRadAn=       1 diagonalized for initial guess.
 HarFok:  IExCor= 4639 AccDes= 0.00D+00 IRadAn=         1 IDoV= 1 UseB2=F ITyADJ=14
 ICtDFT=  3500011 ScaDFX=  1.000000  1.000000  1.000000  1.000000
 FoFCou: FMM=F IPFlag=           0 FMFlag=      100000 FMFlg1=           0
         NFxFlg=           0 DoJE=T BraDBF=F KetDBF=T FulRan=T
         wScrn=  0.000000 ICntrl=     500 IOpCl=  0 I1Cent=   200000004 NGrid=           0
         NMat0=    1 NMatS0=      1 NMatT0=    0 NMatD0=    1 NMtDS0=    0 NMtDT0=    0
 Petite list used in FoFCou.
 Keep R1 ints in memory in canonical form, NReq=369111163.
 Requested convergence on RMS density matrix=1.00D-08 within 128 cycles.
 Requested convergence on MAX density matrix=1.00D-06.
 Requested convergence on             energy=1.00D-06.
 No special actions if energy rises.
 Integral accuracy reduced to 1.0D-05 until final iterations.
 Initial convergence to 1.0D-05 achieved.  Increase integral accuracy.
 SCF Done:  E(RwB97XD) =  -330.410548745     A.U. after   12 cycles
            NFock= 12  Conv=0.31D-08     -V/T= 2.0099
 Calling FoFJK, ICntrl=      2127 FMM=F ISym2X=0 I1Cent= 0 IOpClX= 0 NMat=1 NMatS=1 NMatT=0.
 ***** Axes restored to original set *****
 -------------------------------------------------------------------
 Center     Atomic                   Forces (Hartrees/Bohr)
 Number     Number              X              Y              Z
 -------------------------------------------------------------------
      1        6           0.000006463   -0.000449815    0.000260113
      2        6          -0.000070770    0.000622576    0.000295548
      3        1           0.000211221   -0.000293945   -0.000038401
      4        1           0.000083956   -0.000037779    0.000007598
      5        6          -0.000091563    0.000291600   -0.000058369
      6        6           0.000324415    0.000305641   -0.000755716
      7        1           0.000230610    0.000203631    0.000070921
      8        1          -0.000573743   -0.000361584   -0.000000085
      9        1           0.000002946    0.000137228   -0.000022182
     10        1          -0.000193115    0.000190624    0.000067160
     11        1           0.000034517    0.000012366    0.000078272
     12        7          -0.000423843   -0.000170075   -0.000466805
     13        6          -0.000274372   -0.000301239    0.000047475
     14        1           0.000069019    0.000019498    0.000030817
     15        1           0.000369213    0.000003656    0.000509973
     16        6           0.000128701    0.000266519    0.000039306
     17        1          -0.000005428   -0.000095660    0.000046423
     18        1           0.000051921    0.000114044   -0.000051875
     19        1           0.000048648   -0.000059189   -0.000078273
     20        6           0.000360743   -0.000039202    0.000112057
     21        1          -0.000031981   -0.000009061    0.000019602
     22        1           0.000021013   -0.000017661    0.000093658
     23        1          -0.000278570   -0.000332175   -0.000207215
 -------------------------------------------------------------------
 Cartesian Forces:  Max     0.000755716 RMS     0.000238850

 GradGradGradGradGradGradGradGradGradGradGradGradGradGradGradGradGradGrad
 Berny optimization.
 Using GEDIIS/GDIIS optimizer.
 FormGI is forming the generalized inverse of G from B-inverse, IUseBI=4.
 Internal  Forces:  Max     0.001714846 RMS     0.000331101
 Search for a local minimum.
 Step number  11 out of a maximum of  117
 All quantities printed in internal units (Hartrees-Bohrs-Radians)
 Mixed Optimization -- En-DIIS/RFO-DIIS
 Swapping is turned off.
 Update second derivatives using D2CorX and points    8    9   10   11
 DE= -9.73D-05 DEPred=-1.08D-04 R= 9.00D-01
 TightC=F SS=  1.41D+00  RLast= 2.04D-01 DXNew= 2.8566D+00 6.1117D-01
 Trust test= 9.00D-01 RLast= 2.04D-01 DXMaxT set to 1.70D+00
 ITU=  1  0  1  1  1  1  1  1  1  0  0
     Eigenvalues ---    0.00230   0.00399   0.00461   0.00491   0.00767
     Eigenvalues ---    0.00860   0.01331   0.02452   0.02688   0.02917
     Eigenvalues ---    0.03641   0.03725   0.04234   0.04414   0.05088
     Eigenvalues ---    0.05420   0.07067   0.07099   0.07438   0.07466
     Eigenvalues ---    0.08371   0.09544   0.09922   0.11895   0.13025
     Eigenvalues ---    0.13181   0.15028   0.15854   0.15999   0.16002
     Eigenvalues ---    0.16006   0.16037   0.16073   0.16101   0.16313
     Eigenvalues ---    0.17234   0.18616   0.21103   0.21781   0.25398
     Eigenvalues ---    0.26753   0.28904   0.29712   0.33550   0.35802
     Eigenvalues ---    0.36321   0.36476   0.36886   0.37095   0.37219
     Eigenvalues ---    0.37230   0.37230   0.37230   0.37230   0.37232
     Eigenvalues ---    0.37235   0.37240   0.37250   0.37306   0.37358
     Eigenvalues ---    0.40312   0.54244   0.56972
 En-DIIS/RFO-DIIS IScMMF=        0 using points:    11   10    9    8
 RFO step:  Lambda=-1.73994433D-05.
 DidBck=F Rises=F RFO-DIIS coefs:    0.90214    0.03851   -0.03183    0.09118
 Iteration  1 RMS(Cart)=  0.01089100 RMS(Int)=  0.00004011
 Iteration  2 RMS(Cart)=  0.00006935 RMS(Int)=  0.00000290
 Iteration  3 RMS(Cart)=  0.00000000 RMS(Int)=  0.00000290
 Variable       Old X    -DE/DX   Delta X   Delta X   Delta X     New X
                                 (Linear)    (Quad)   (Total)
    R1        2.88546   0.00087   0.00068   0.00106   0.00174   2.88720
    R2        2.07359  -0.00015  -0.00026  -0.00006  -0.00033   2.07326
    R3        2.09560  -0.00004  -0.00015   0.00004  -0.00011   2.09549
    R4        2.75395   0.00022   0.00044  -0.00030   0.00014   2.75409
    R5        2.88378  -0.00012  -0.00058  -0.00023  -0.00081   2.88297
    R6        2.07198   0.00003  -0.00026   0.00023  -0.00003   2.07195
    R7        2.07320  -0.00052  -0.00032  -0.00038  -0.00070   2.07250
    R8        2.84003   0.00037   0.00009  -0.00054  -0.00045   2.83958
    R9        2.05963  -0.00005  -0.00021   0.00021   0.00000   2.05963
   R10        2.51513  -0.00046  -0.00009  -0.00055  -0.00063   2.51450
   R11        2.07707   0.00014   0.00016   0.00008   0.00024   2.07731
   R12        2.07295   0.00001  -0.00012   0.00020   0.00009   2.07304
   R13        2.74233  -0.00029  -0.00019  -0.00049  -0.00068   2.74165
   R14        2.74252   0.00003   0.00024  -0.00035  -0.00011   2.74241
   R15        2.05053   0.00007  -0.00002   0.00014   0.00013   2.05065
   R16        2.05376  -0.00059  -0.00043  -0.00032  -0.00075   2.05301
   R17        2.09217  -0.00005  -0.00019   0.00008  -0.00011   2.09206
   R18        2.06768  -0.00008  -0.00020   0.00001  -0.00019   2.06750
   R19        2.06766  -0.00008  -0.00011  -0.00011  -0.00022   2.06744
   R20        2.06695  -0.00001  -0.00024   0.00025   0.00001   2.06695
   R21        2.09270  -0.00010  -0.00028   0.00007  -0.00021   2.09249
   R22        2.06682  -0.00048  -0.00045  -0.00040  -0.00084   2.06597
    A1        1.89219  -0.00009   0.00044   0.00083   0.00127   1.89346
    A2        1.90902  -0.00031  -0.00076  -0.00011  -0.00087   1.90815
    A3        1.98273   0.00102   0.00125   0.00081   0.00206   1.98478
    A4        1.85904   0.00019   0.00073  -0.00047   0.00026   1.85930
    A5        1.87372  -0.00046  -0.00097  -0.00121  -0.00217   1.87155
    A6        1.94207  -0.00039  -0.00068   0.00007  -0.00061   1.94146
    A7        1.96798  -0.00022  -0.00039  -0.00055  -0.00093   1.96705
    A8        1.87833   0.00039   0.00094   0.00213   0.00306   1.88139
    A9        1.93255  -0.00035  -0.00158  -0.00110  -0.00267   1.92988
   A10        1.91973  -0.00019   0.00014  -0.00032  -0.00019   1.91954
   A11        1.91212   0.00044   0.00036   0.00088   0.00126   1.91338
   A12        1.84913  -0.00007   0.00059  -0.00107  -0.00048   1.84864
   A13        2.00671  -0.00042   0.00028  -0.00074  -0.00045   2.00625
   A14        2.20915   0.00110  -0.00047   0.00205   0.00159   2.21074
   A15        2.06732  -0.00068   0.00017  -0.00131  -0.00113   2.06619
   A16        2.01215   0.00171   0.00052   0.00263   0.00315   2.01530
   A17        1.90771  -0.00062  -0.00061  -0.00149  -0.00210   1.90561
   A18        1.90238  -0.00034   0.00057   0.00005   0.00062   1.90301
   A19        1.89924  -0.00060  -0.00089  -0.00104  -0.00193   1.89731
   A20        1.90744  -0.00057   0.00009  -0.00055  -0.00045   1.90699
   A21        1.82572   0.00028   0.00029   0.00017   0.00046   1.82618
   A22        1.93523  -0.00004  -0.00121   0.00160   0.00039   1.93561
   A23        1.95754   0.00050   0.00134   0.00120   0.00254   1.96008
   A24        1.93418  -0.00041  -0.00033  -0.00051  -0.00085   1.93332
   A25        2.11448  -0.00018  -0.00018  -0.00018  -0.00035   2.11413
   A26        2.13313   0.00032  -0.00029   0.00119   0.00090   2.13403
   A27        2.03557  -0.00013   0.00047  -0.00102  -0.00054   2.03503
   A28        1.97052   0.00013  -0.00000   0.00050   0.00050   1.97102
   A29        1.91768  -0.00018   0.00006  -0.00092  -0.00087   1.91682
   A30        1.91558   0.00011   0.00019   0.00079   0.00098   1.91656
   A31        1.88617  -0.00004  -0.00002  -0.00053  -0.00055   1.88562
   A32        1.88574  -0.00007  -0.00024   0.00015  -0.00009   1.88565
   A33        1.88594   0.00003   0.00000  -0.00000   0.00000   1.88595
   A34        1.91147  -0.00007  -0.00060   0.00048  -0.00012   1.91135
   A35        1.96861  -0.00003   0.00005  -0.00010  -0.00006   1.96855
   A36        1.93095   0.00012   0.00056  -0.00019   0.00037   1.93132
   A37        1.88568   0.00002  -0.00017   0.00018   0.00002   1.88570
   A38        1.87601  -0.00001   0.00012  -0.00019  -0.00007   1.87594
   A39        1.88828  -0.00004   0.00004  -0.00019  -0.00015   1.88813
    D1        1.13498  -0.00015  -0.00057  -0.01259  -0.01316   1.12182
    D2       -0.98528  -0.00004  -0.00114  -0.01330  -0.01444  -0.99973
    D3       -2.99882  -0.00000  -0.00152  -0.01266  -0.01418  -3.01300
    D4       -3.12770  -0.00015   0.00013  -0.01275  -0.01262  -3.14032
    D5        1.03522  -0.00004  -0.00044  -0.01346  -0.01390   1.02132
    D6       -0.97831   0.00000  -0.00082  -0.01281  -0.01364  -0.99195
    D7       -0.94627  -0.00015  -0.00045  -0.01215  -0.01259  -0.95886
    D8       -3.06654  -0.00004  -0.00102  -0.01286  -0.01387  -3.08041
    D9        1.20312  -0.00000  -0.00139  -0.01222  -0.01362   1.18950
   D10        2.95864   0.00013   0.00644  -0.00552   0.00092   2.95956
   D11       -1.15197  -0.00007   0.00608  -0.00410   0.00198  -1.14999
   D12        0.86687  -0.00007   0.00580  -0.00623  -0.00044   0.86643
   D13        3.03944  -0.00027   0.00543  -0.00481   0.00063   3.04007
   D14       -1.16095   0.00019   0.00584  -0.00500   0.00084  -1.16011
   D15        1.01162  -0.00001   0.00548  -0.00357   0.00191   1.01353
   D16       -3.13213  -0.00008  -0.00610   0.00020  -0.00590  -3.13803
   D17       -0.98675  -0.00012  -0.00738  -0.00046  -0.00784  -0.99459
   D18        0.99904  -0.00030  -0.00707  -0.00102  -0.00808   0.99096
   D19       -1.03551   0.00014  -0.00507   0.00231  -0.00276  -1.03827
   D20        1.10987   0.00009  -0.00635   0.00166  -0.00470   1.10518
   D21        3.09566  -0.00009  -0.00604   0.00110  -0.00494   3.09073
   D22        0.99034   0.00020  -0.00407   0.00135  -0.00272   0.98762
   D23        3.13572   0.00016  -0.00535   0.00070  -0.00466   3.13106
   D24       -1.16168  -0.00002  -0.00504   0.00014  -0.00490  -1.16657
   D25       -3.12400  -0.00017  -0.00078  -0.00506  -0.00584  -3.12984
   D26        1.00931  -0.00011   0.00035  -0.00416  -0.00381   1.00550
   D27       -0.97466   0.00018   0.00044  -0.00352  -0.00308  -0.97775
   D28        0.01578  -0.00018   0.00044  -0.00512  -0.00469   0.01109
   D29       -2.13410  -0.00011   0.00157  -0.00422  -0.00265  -2.13675
   D30        2.16511   0.00017   0.00166  -0.00358  -0.00193   2.16318
   D31       -3.14134   0.00004  -0.00059   0.00086   0.00027  -3.14107
   D32        0.00459  -0.00008  -0.00219   0.00139  -0.00081   0.00379
   D33       -0.00162   0.00004   0.00066   0.00080   0.00146  -0.00016
   D34       -3.13887  -0.00008  -0.00094   0.00132   0.00038  -3.13849
   D35        1.09730   0.00019  -0.00002  -0.00002  -0.00004   1.09726
   D36       -3.07902   0.00011  -0.00001  -0.00101  -0.00102  -3.08004
   D37       -1.00754   0.00011   0.00015  -0.00109  -0.00095  -1.00848
   D38       -1.08848  -0.00012  -0.00063  -0.00237  -0.00300  -1.09147
   D39        1.01839  -0.00020  -0.00062  -0.00336  -0.00398   1.01441
   D40        3.08987  -0.00021  -0.00046  -0.00344  -0.00390   3.08597
   D41       -3.12926   0.00002   0.00766  -0.00955  -0.00189  -3.13115
   D42       -1.02864  -0.00002   0.00707  -0.00905  -0.00198  -1.03063
   D43        1.08910  -0.00000   0.00756  -0.00950  -0.00195   1.08715
   D44       -0.95611   0.00002   0.00682  -0.00696  -0.00014  -0.95625
   D45        1.14452  -0.00002   0.00622  -0.00646  -0.00024   1.14428
   D46       -3.02093   0.00000   0.00671  -0.00691  -0.00020  -3.02113
         Item               Value     Threshold  Converged?
 Maximum Force            0.001715     0.000450     NO 
 RMS     Force            0.000331     0.000300     NO 
 Maximum Displacement     0.043939     0.001800     NO 
 RMS     Displacement     0.010885     0.001200     NO 
 Predicted change in Energy=-1.679975D-05
 GradGradGradGradGradGradGradGradGradGradGradGradGradGradGradGradGradGrad

                          Input orientation:                          
 ---------------------------------------------------------------------
 Center     Atomic      Atomic             Coordinates (Angstroms)
 Number     Number       Type             X           Y           Z
 ---------------------------------------------------------------------
      1          6           0       -6.820100   -1.192456    1.492469
      2          6           0       -6.017730   -0.033867    2.082522
      3          1           0       -7.711568   -1.349546    2.112376
      4          1           0       -7.183218   -0.910995    0.483233
      5          6           0       -4.681794    0.760201    4.117632
      6          6           0       -5.477854   -0.340932    3.475973
      7          1           0       -6.674156    0.843548    2.119996
      8          1           0       -5.188853    0.238719    1.418100
      9          1           0       -4.290535    0.527648    5.107956
     10          1           0       -6.315309   -0.602559    4.138245
     11          1           0       -4.866130   -1.250393    3.430258
     12          7           0       -6.090334   -2.453523    1.458256
     13          6           0       -4.419778    1.957268    3.599066
     14          1           0       -3.831575    2.688288    4.144226
     15          1           0       -4.780492    2.256393    2.618921
     16          6           0       -6.973802   -3.553839    1.121117
     17          1           0       -7.415811   -3.458067    0.110639
     18          1           0       -6.422644   -4.498070    1.161693
     19          1           0       -7.792187   -3.607500    1.845196
     20          6           0       -4.955772   -2.408963    0.554472
     21          1           0       -4.449096   -3.378314    0.556110
     22          1           0       -5.246851   -2.175893   -0.488152
     23          1           0       -4.230948   -1.658939    0.882079
 ---------------------------------------------------------------------
                    Distance matrix (angstroms):
                    1          2          3          4          5
     1  C    0.000000
     2  C    1.527838   0.000000
     3  H    1.097122   2.144992   0.000000
     4  H    1.108888   2.164588   1.767933   0.000000
     5  C    3.908542   2.560652   4.201382   4.717931   0.000000
     6  C    2.541851   1.525601   2.804671   3.491379   1.502641
     7  H    2.135510   1.096430   2.426097   2.452867   2.822588
     8  H    2.171350   1.096721   3.060833   2.484614   2.795805
     9  H    4.735948   3.528703   4.919433   5.641397   1.089911
    10  H    2.757340   2.153592   2.571318   3.769285   2.127418
    11  H    2.752523   2.150002   3.137382   3.764179   2.132827
    12  N    1.457402   2.499943   2.067616   2.127077   4.402759
    13  C    4.485539   2.969507   4.897055   5.056871   1.330614
    14  H    5.569853   4.054629   5.957085   6.131167   2.107391
    15  H    4.162145   2.657776   4.674462   4.512937   2.120015
    16  C    2.395341   3.772079   2.527014   2.726789   5.730911
    17  H    2.719802   4.191432   2.922376   2.584667   6.428423
    18  H    3.345813   4.576132   3.532467   3.729060   6.278340
    19  H    2.627129   3.996983   2.275135   3.081709   5.823686
    20  C    2.415667   3.017246   3.338238   2.685237   4.776481
    21  H    3.358036   3.996982   4.145067   3.683530   5.464969
    22  H    2.713876   3.433788   3.677013   2.508600   5.491192
    23  H    2.700720   2.697130   3.704600   3.071545   4.065010
                    6          7          8          9         10
     6  C    0.000000
     7  H    2.161667   0.000000
     8  H    2.157397   1.750601   0.000000
     9  H    2.197163   3.835277   3.808608   0.000000
    10  H    1.099264   2.508650   3.062000   2.513447   0.000000
    11  H    1.097004   3.061101   2.523963   2.511455   1.738118
    12  N    2.984854   3.413126   2.839445   5.044499   3.264816
    13  C    2.533062   2.917232   2.881232   2.082611   3.230552
    14  H    3.511832   3.947257   3.908241   2.409934   4.122940
    15  H    2.822578   2.414751   2.383220   3.069838   3.582961
    16  C    4.255112   4.519354   4.202112   6.305025   4.271619
    17  H    4.979727   4.805358   4.509438   7.115226   5.058324
    18  H    4.850806   5.432724   4.901546   6.736224   4.903712
    19  H    4.322735   4.597536   4.664029   6.325078   4.058191
    20  C    3.617249   3.997817   2.794710   5.458978   4.237318
    21  H    4.337007   5.022027   3.791200   6.000081   4.900944
    22  H    4.374327   4.237531   3.076932   6.288092   5.002053
    23  H    3.165471   3.710006   2.192260   4.758440   4.007882
                   11         12         13         14         15
    11  H    0.000000
    12  N    2.614382   0.000000
    13  C    3.242964   5.179663   0.000000
    14  H    4.134399   6.225323   1.085159   0.000000
    15  H    3.600437   5.024553   1.086404   1.847574   0.000000
    16  C    3.883334   1.450818   6.560151   7.614258   6.388491
    17  H    4.732290   2.140577   7.104308   8.178890   6.774322
    18  H    4.256352   2.092499   7.184960   8.200785   7.102320
    19  H    4.078012   2.092293   6.739128   7.785173   6.637334
    20  C    3.101688   1.451221   5.349843   6.334991   5.104725
    21  H    3.600373   2.088724   6.142383   7.075278   6.009570
    22  H    4.044186   2.139403   5.871322   6.864560   5.432914
    23  H    2.657740   2.102536   4.527099   5.449723   4.318384
                   16         17         18         19         20
    16  C    0.000000
    17  H    1.107072   0.000000
    18  H    1.094071   1.781207   0.000000
    19  H    1.094040   1.781201   1.770858   0.000000
    20  C    2.388362   2.710977   2.623890   3.338818   0.000000
    21  H    2.593103   3.001034   2.348505   3.590338   1.093784
    22  H    2.733284   2.589770   3.081717   3.738014   1.107300
    23  H    3.342309   3.738360   3.597552   4.172158   1.093267
                   21         22         23
    21  H    0.000000
    22  H    1.781211   0.000000
    23  H    1.763546   1.782367   0.000000
 Stoichiometry    C7H15N
 Framework group  C1[X(C7H15N)]
 Deg. of freedom    63
 Full point group                 C1      NOp   1
 Largest Abelian subgroup         C1      NOp   1
 Largest concise Abelian subgroup C1      NOp   1
                         Standard orientation:                         
 ---------------------------------------------------------------------
 Center     Atomic      Atomic             Coordinates (Angstroms)
 Number     Number       Type             X           Y           Z
 ---------------------------------------------------------------------
      1          6           0       -0.870951   -0.611867    0.780615
      2          6           0        0.605767   -0.220621    0.757779
      3          1           0       -0.945918   -1.696155    0.631034
      4          1           0       -1.290692   -0.402220    1.785352
      5          6           0        2.718206   -0.117628   -0.685804
      6          6           0        1.261859   -0.476567   -0.595548
      7          1           0        1.117367   -0.797524    1.537270
      8          1           0        0.729474    0.833594    1.033687
      9          1           0        3.175486   -0.293122   -1.659458
     10          1           0        1.143048   -1.536964   -0.859789
     11          1           0        0.706685    0.066058   -1.370633
     12          7           0       -1.662131    0.023960   -0.265224
     13          6           0        3.475506    0.380990    0.288060
     14          1           0        4.523464    0.609160    0.122851
     15          1           0        3.085791    0.577833    1.282871
     16          6           0       -2.984910   -0.566616   -0.344900
     17          1           0       -3.576892   -0.425079    0.579835
     18          1           0       -3.541062   -0.120533   -1.174778
     19          1           0       -2.900540   -1.641230   -0.532012
     20          6           0       -1.750176    1.462089   -0.091806
     21          1           0       -2.360473    1.889919   -0.892344
     22          1           0       -2.203487    1.750396    0.876440
     23          1           0       -0.759137    1.919460   -0.154142
 ---------------------------------------------------------------------
 Rotational constants (GHZ):      4.7907779      0.8631248      0.8418336
 Standard basis: 6-31G(d,p) (6D, 7F)
 There are   195 symmetry adapted cartesian basis functions of A   symmetry.
 There are   195 symmetry adapted basis functions of A   symmetry.
   195 basis functions,   329 primitive gaussians,   195 cartesian basis functions
    32 alpha electrons       32 beta electrons
       nuclear repulsion energy       386.0647108690 Hartrees.
 NAtoms=   23 NActive=   23 NUniq=   23 SFac= 1.00D+00 NAtFMM=   60 NAOKFM=F Big=F
 Integral buffers will be    131072 words long.
 Raffenetti 2 integral format.
 Two-electron integral symmetry is turned on.
 Nuclear repulsion after empirical dispersion term =      386.0500115365 Hartrees.
 One-electron integrals computed using PRISM.
 NBasis=   195 RedAO= T EigKep=  2.65D-03  NBF=   195
 NBsUse=   195 1.00D-06 EigRej= -1.00D+00 NBFU=   195
 Initial guess from the checkpoint file:  "dmp-degE1-opt-wb97xd.chk"
 B after Tr=     0.000000    0.000000   -0.000000
         Rot=    0.999944    0.010612    0.000186   -0.000221 Ang=   1.22 deg.
 ExpMin= 1.61D-01 ExpMax= 4.17D+03 ExpMxC= 6.27D+02 IAcc=1 IRadAn=         1 AccDes= 0.00D+00
 Harris functional with IExCor= 4639 and IRadAn=       1 diagonalized for initial guess.
 HarFok:  IExCor= 4639 AccDes= 0.00D+00 IRadAn=         1 IDoV= 1 UseB2=F ITyADJ=14
 ICtDFT=  3500011 ScaDFX=  1.000000  1.000000  1.000000  1.000000
 FoFCou: FMM=F IPFlag=           0 FMFlag=      100000 FMFlg1=           0
         NFxFlg=           0 DoJE=T BraDBF=F KetDBF=T FulRan=T
         wScrn=  0.000000 ICntrl=     500 IOpCl=  0 I1Cent=   200000004 NGrid=           0
         NMat0=    1 NMatS0=      1 NMatT0=    0 NMatD0=    1 NMtDS0=    0 NMtDT0=    0
 Petite list used in FoFCou.
 Keep R1 ints in memory in canonical form, NReq=369111163.
 Requested convergence on RMS density matrix=1.00D-08 within 128 cycles.
 Requested convergence on MAX density matrix=1.00D-06.
 Requested convergence on             energy=1.00D-06.
 No special actions if energy rises.
 Integral accuracy reduced to 1.0D-05 until final iterations.
 Initial convergence to 1.0D-05 achieved.  Increase integral accuracy.
 SCF Done:  E(RwB97XD) =  -330.410571579     A.U. after   11 cycles
            NFock= 11  Conv=0.39D-08     -V/T= 2.0099
 Calling FoFJK, ICntrl=      2127 FMM=F ISym2X=0 I1Cent= 0 IOpClX= 0 NMat=1 NMatS=1 NMatT=0.
 ***** Axes restored to original set *****
 -------------------------------------------------------------------
 Center     Atomic                   Forces (Hartrees/Bohr)
 Number     Number              X              Y              Z
 -------------------------------------------------------------------
      1        6          -0.000009323   -0.000164671    0.000062233
      2        6          -0.000053447    0.000122362    0.000092859
      3        1           0.000082054   -0.000065352    0.000031702
      4        1           0.000063823   -0.000013071   -0.000021568
      5        6          -0.000131181    0.000160651    0.000106157
      6        6           0.000208000    0.000079796   -0.000406477
      7        1           0.000033388    0.000055575   -0.000014629
      8        1          -0.000294791   -0.000185573   -0.000015900
      9        1           0.000064145    0.000033634   -0.000071269
     10        1          -0.000129320    0.000085396    0.000068243
     11        1           0.000035969   -0.000005626    0.000045484
     12        7          -0.000074677   -0.000029499   -0.000124434
     13        6          -0.000047686   -0.000026662    0.000034173
     14        1           0.000015795    0.000016677    0.000021361
     15        1           0.000138663   -0.000037043    0.000216338
     16        6           0.000061871    0.000123372    0.000019204
     17        1          -0.000017299   -0.000027202   -0.000008320
     18        1           0.000018910    0.000027081   -0.000026229
     19        1           0.000008709   -0.000023567    0.000009275
     20        6           0.000145916    0.000033703    0.000065968
     21        1          -0.000046759    0.000001817    0.000015394
     22        1           0.000028513   -0.000009500   -0.000005842
     23        1          -0.000101274   -0.000152298   -0.000093724
 -------------------------------------------------------------------
 Cartesian Forces:  Max     0.000406477 RMS     0.000100841

 GradGradGradGradGradGradGradGradGradGradGradGradGradGradGradGradGradGrad
 Berny optimization.
 Using GEDIIS/GDIIS optimizer.
 FormGI is forming the generalized inverse of G from B-inverse, IUseBI=4.
 Internal  Forces:  Max     0.000870696 RMS     0.000149909
 Search for a local minimum.
 Step number  12 out of a maximum of  117
 All quantities printed in internal units (Hartrees-Bohrs-Radians)
 Mixed Optimization -- En-DIIS/RFO-DIIS
 Swapping is turned off.
 Update second derivatives using D2CorX and points    8    9   10   11   12
 DE= -2.28D-05 DEPred=-1.68D-05 R= 1.36D+00
 TightC=F SS=  1.41D+00  RLast= 4.64D-02 DXNew= 2.8566D+00 1.3928D-01
 Trust test= 1.36D+00 RLast= 4.64D-02 DXMaxT set to 1.70D+00
 ITU=  1  1  0  1  1  1  1  1  1  1  0  0
     Eigenvalues ---    0.00242   0.00390   0.00446   0.00488   0.00759
     Eigenvalues ---    0.00860   0.01338   0.02455   0.02691   0.02921
     Eigenvalues ---    0.03501   0.03696   0.04214   0.04410   0.05084
     Eigenvalues ---    0.05404   0.07057   0.07109   0.07437   0.07464
     Eigenvalues ---    0.08386   0.09602   0.09947   0.11599   0.13049
     Eigenvalues ---    0.13196   0.15029   0.15910   0.15964   0.16002
     Eigenvalues ---    0.16006   0.16050   0.16087   0.16144   0.16264
     Eigenvalues ---    0.17487   0.18422   0.20971   0.21793   0.25029
     Eigenvalues ---    0.25568   0.28829   0.29872   0.33349   0.35005
     Eigenvalues ---    0.36034   0.36475   0.36848   0.36885   0.37211
     Eigenvalues ---    0.37220   0.37230   0.37230   0.37230   0.37232
     Eigenvalues ---    0.37234   0.37240   0.37262   0.37324   0.37364
     Eigenvalues ---    0.39913   0.40312   0.55515
 En-DIIS/RFO-DIIS IScMMF=        0 using points:    12   11   10    9    8
 RFO step:  Lambda=-4.67300892D-06.
 DidBck=F Rises=F RFO-DIIS coefs:    1.48161   -0.41252   -0.06821   -0.02946    0.02859
 Iteration  1 RMS(Cart)=  0.00494364 RMS(Int)=  0.00000759
 Iteration  2 RMS(Cart)=  0.00001157 RMS(Int)=  0.00000103
 Iteration  3 RMS(Cart)=  0.00000000 RMS(Int)=  0.00000103
 Variable       Old X    -DE/DX   Delta X   Delta X   Delta X     New X
                                 (Linear)    (Quad)   (Total)
    R1        2.88720   0.00018   0.00103  -0.00062   0.00041   2.88760
    R2        2.07326  -0.00004  -0.00023   0.00009  -0.00014   2.07312
    R3        2.09549  -0.00000  -0.00009   0.00010   0.00001   2.09550
    R4        2.75409   0.00004   0.00017  -0.00029  -0.00012   2.75397
    R5        2.88297   0.00003  -0.00082   0.00061  -0.00021   2.88276
    R6        2.07195   0.00002   0.00001   0.00004   0.00005   2.07200
    R7        2.07250  -0.00026  -0.00043  -0.00019  -0.00062   2.07188
    R8        2.83958   0.00026  -0.00021   0.00038   0.00017   2.83975
    R9        2.05963  -0.00005  -0.00005  -0.00004  -0.00009   2.05955
   R10        2.51450  -0.00014  -0.00037  -0.00000  -0.00037   2.51413
   R11        2.07731   0.00012   0.00017   0.00033   0.00050   2.07781
   R12        2.07304   0.00002   0.00003   0.00009   0.00013   2.07316
   R13        2.74165  -0.00011  -0.00036  -0.00013  -0.00048   2.74116
   R14        2.74241   0.00002  -0.00007   0.00003  -0.00004   2.74237
   R15        2.05065   0.00003   0.00006   0.00007   0.00013   2.05079
   R16        2.05301  -0.00026  -0.00051  -0.00012  -0.00064   2.05237
   R17        2.09206   0.00002  -0.00010   0.00019   0.00009   2.09215
   R18        2.06750  -0.00002  -0.00014   0.00006  -0.00007   2.06742
   R19        2.06744   0.00000  -0.00015   0.00014  -0.00001   2.06743
   R20        2.06695  -0.00002  -0.00004  -0.00001  -0.00005   2.06691
   R21        2.09249  -0.00000  -0.00016   0.00018   0.00002   2.09251
   R22        2.06597  -0.00020  -0.00054  -0.00014  -0.00068   2.06530
    A1        1.89346  -0.00009   0.00063  -0.00062   0.00001   1.89347
    A2        1.90815  -0.00011  -0.00052   0.00001  -0.00051   1.90763
    A3        1.98478   0.00039   0.00135  -0.00013   0.00121   1.98600
    A4        1.85930   0.00009   0.00022   0.00058   0.00080   1.86010
    A5        1.87155  -0.00014  -0.00132   0.00020  -0.00112   1.87043
    A6        1.94146  -0.00015  -0.00039  -0.00001  -0.00040   1.94106
    A7        1.96705  -0.00009  -0.00076   0.00000  -0.00076   1.96629
    A8        1.88139   0.00009   0.00205  -0.00085   0.00120   1.88259
    A9        1.92988  -0.00016  -0.00151  -0.00071  -0.00222   1.92766
   A10        1.91954  -0.00002   0.00002   0.00070   0.00072   1.92026
   A11        1.91338   0.00019   0.00030   0.00080   0.00110   1.91448
   A12        1.84864  -0.00002  -0.00003   0.00004   0.00001   1.84866
   A13        2.00625  -0.00021  -0.00013  -0.00043  -0.00057   2.00569
   A14        2.21074   0.00053   0.00065   0.00096   0.00161   2.21235
   A15        2.06619  -0.00032  -0.00052  -0.00053  -0.00105   2.06514
   A16        2.01530   0.00087   0.00163   0.00182   0.00345   2.01875
   A17        1.90561  -0.00029  -0.00146  -0.00033  -0.00178   1.90382
   A18        1.90301  -0.00019   0.00053  -0.00008   0.00045   1.90346
   A19        1.89731  -0.00032  -0.00114  -0.00099  -0.00212   1.89518
   A20        1.90699  -0.00028   0.00003  -0.00059  -0.00057   1.90642
   A21        1.82618   0.00014   0.00028  -0.00001   0.00028   1.82646
   A22        1.93561  -0.00011   0.00011  -0.00073  -0.00061   1.93500
   A23        1.96008   0.00024   0.00146   0.00049   0.00195   1.96203
   A24        1.93332  -0.00013  -0.00064   0.00007  -0.00057   1.93275
   A25        2.11413  -0.00005  -0.00019   0.00014  -0.00005   2.11408
   A26        2.13403   0.00008   0.00033  -0.00019   0.00014   2.13417
   A27        2.03503  -0.00003  -0.00014   0.00006  -0.00008   2.03494
   A28        1.97102   0.00004   0.00024   0.00003   0.00027   1.97128
   A29        1.91682  -0.00004  -0.00052   0.00015  -0.00037   1.91645
   A30        1.91656   0.00002   0.00058  -0.00014   0.00044   1.91701
   A31        1.88562  -0.00002  -0.00028  -0.00007  -0.00035   1.88527
   A32        1.88565  -0.00001  -0.00007   0.00006  -0.00001   1.88564
   A33        1.88595   0.00001   0.00002  -0.00003  -0.00000   1.88595
   A34        1.91135  -0.00009  -0.00019  -0.00055  -0.00074   1.91061
   A35        1.96855   0.00004  -0.00012   0.00063   0.00050   1.96905
   A36        1.93132   0.00008   0.00035   0.00021   0.00056   1.93189
   A37        1.88570  -0.00000  -0.00000  -0.00019  -0.00019   1.88550
   A38        1.87594   0.00000   0.00002  -0.00007  -0.00006   1.87588
   A39        1.88813  -0.00003  -0.00006  -0.00006  -0.00012   1.88802
    D1        1.12182  -0.00004  -0.00527   0.00073  -0.00453   1.11729
    D2       -0.99973  -0.00003  -0.00622   0.00044  -0.00579  -1.00551
    D3       -3.01300   0.00003  -0.00655   0.00125  -0.00530  -3.01830
    D4       -3.14032  -0.00004  -0.00495   0.00109  -0.00385   3.13902
    D5        1.02132  -0.00003  -0.00590   0.00080  -0.00510   1.01622
    D6       -0.99195   0.00003  -0.00623   0.00161  -0.00461  -0.99657
    D7       -0.95886  -0.00005  -0.00488   0.00099  -0.00389  -0.96275
    D8       -3.08041  -0.00003  -0.00584   0.00069  -0.00514  -3.08555
    D9        1.18950   0.00003  -0.00616   0.00151  -0.00465   1.18485
   D10        2.95956   0.00002   0.00041  -0.00107  -0.00066   2.95889
   D11       -1.14999  -0.00005   0.00074  -0.00117  -0.00043  -1.15041
   D12        0.86643  -0.00000  -0.00029  -0.00035  -0.00065   0.86578
   D13        3.04007  -0.00007   0.00004  -0.00045  -0.00041   3.03966
   D14       -1.16011   0.00005   0.00043  -0.00117  -0.00074  -1.16085
   D15        1.01353  -0.00002   0.00077  -0.00127  -0.00050   1.01303
   D16       -3.13803  -0.00000   0.00034  -0.00138  -0.00104  -3.13908
   D17       -0.99459  -0.00003  -0.00115  -0.00164  -0.00278  -0.99737
   D18        0.99096  -0.00011  -0.00130  -0.00186  -0.00316   0.98780
   D19       -1.03827   0.00005   0.00246  -0.00198   0.00048  -1.03779
   D20        1.10518   0.00002   0.00097  -0.00223  -0.00126   1.10392
   D21        3.09073  -0.00007   0.00082  -0.00245  -0.00164   3.08909
   D22        0.98762   0.00012   0.00261  -0.00106   0.00155   0.98917
   D23        3.13106   0.00010   0.00113  -0.00131  -0.00019   3.13087
   D24       -1.16657   0.00001   0.00097  -0.00153  -0.00056  -1.16714
   D25       -3.12984  -0.00004  -0.00188   0.00911   0.00723  -3.12261
   D26        1.00550  -0.00002  -0.00022   0.00902   0.00880   1.01430
   D27       -0.97775   0.00013   0.00003   0.00986   0.00989  -0.96785
   D28        0.01109  -0.00007  -0.00026   0.00415   0.00389   0.01498
   D29       -2.13675  -0.00006   0.00139   0.00406   0.00546  -2.13129
   D30        2.16318   0.00009   0.00165   0.00490   0.00655   2.16974
   D31       -3.14107   0.00002  -0.00034   0.00192   0.00158  -3.13949
   D32        0.00379  -0.00002  -0.00144   0.00187   0.00044   0.00422
   D33       -0.00016  -0.00001   0.00132  -0.00319  -0.00187  -0.00202
   D34       -3.13849  -0.00005   0.00023  -0.00324  -0.00301  -3.14149
   D35        1.09726   0.00007   0.00004  -0.00200  -0.00196   1.09530
   D36       -3.08004   0.00005  -0.00052  -0.00197  -0.00249  -3.08253
   D37       -1.00848   0.00005  -0.00044  -0.00200  -0.00244  -1.01093
   D38       -1.09147  -0.00007  -0.00147  -0.00215  -0.00362  -1.09510
   D39        1.01441  -0.00009  -0.00203  -0.00212  -0.00415   1.01026
   D40        3.08597  -0.00010  -0.00196  -0.00215  -0.00411   3.08186
   D41       -3.13115   0.00005  -0.00019  -0.00032  -0.00050  -3.13165
   D42       -1.03063   0.00001  -0.00040  -0.00053  -0.00093  -1.03155
   D43        1.08715   0.00005  -0.00030  -0.00001  -0.00032   1.08684
   D44       -0.95625  -0.00001   0.00056  -0.00086  -0.00029  -0.95654
   D45        1.14428  -0.00005   0.00035  -0.00107  -0.00072   1.14356
   D46       -3.02113  -0.00001   0.00045  -0.00055  -0.00011  -3.02123
         Item               Value     Threshold  Converged?
 Maximum Force            0.000871     0.000450     NO 
 RMS     Force            0.000150     0.000300     YES
 Maximum Displacement     0.016007     0.001800     NO 
 RMS     Displacement     0.004944     0.001200     NO 
 Predicted change in Energy=-6.044408D-06
 GradGradGradGradGradGradGradGradGradGradGradGradGradGradGradGradGradGrad

                          Input orientation:                          
 ---------------------------------------------------------------------
 Center     Atomic      Atomic             Coordinates (Angstroms)
 Number     Number       Type             X           Y           Z
 ---------------------------------------------------------------------
      1          6           0       -6.819352   -1.193515    1.492184
      2          6           0       -6.017873   -0.032933    2.080087
      3          1           0       -7.708951   -1.352285    2.114210
      4          1           0       -7.184619   -0.912845    0.483498
      5          6           0       -4.682770    0.761880    4.118929
      6          6           0       -5.479891   -0.337149    3.474775
      7          1           0       -6.673276    0.845428    2.113859
      8          1           0       -5.188847    0.235822    1.414833
      9          1           0       -4.288745    0.524796    5.107029
     10          1           0       -6.319969   -0.594483    4.135845
     11          1           0       -4.870617   -1.248515    3.432826
     12          7           0       -6.088781   -2.454004    1.456630
     13          6           0       -4.419129    1.960434    3.605145
     14          1           0       -3.828769    2.688022    4.152696
     15          1           0       -4.779464    2.264041    2.626614
     16          6           0       -6.972885   -3.554389    1.122500
     17          1           0       -7.419476   -3.458338    0.114013
     18          1           0       -6.420552   -4.498033    1.159528
     19          1           0       -7.788012   -3.609798    1.850109
     20          6           0       -4.955943   -2.411668    0.550615
     21          1           0       -4.450208   -3.381479    0.553703
     22          1           0       -5.248429   -2.180955   -0.492148
     23          1           0       -4.229978   -1.661826    0.874901
 ---------------------------------------------------------------------
                    Distance matrix (angstroms):
                    1          2          3          4          5
     1  C    0.000000
     2  C    1.528054   0.000000
     3  H    1.097046   2.145133   0.000000
     4  H    1.108893   2.164403   1.768404   0.000000
     5  C    3.910031   2.563417   4.200758   4.720203   0.000000
     6  C    2.541296   1.525492   2.801847   3.490740   1.502731
     7  H    2.136611   1.096454   2.429519   2.451749   2.826553
     8  H    2.169686   1.096393   3.059761   2.483934   2.800890
     9  H    4.735363   3.530343   4.917134   5.641803   1.089865
    10  H    2.756296   2.152380   2.567206   3.766778   2.126129
    11  H    2.750760   2.150287   3.131398   3.763750   2.132537
    12  N    1.457337   2.501062   2.066675   2.126739   4.405294
    13  C    4.491444   2.975785   4.901013   5.064420   1.330418
    14  H    5.575683   4.060971   5.961151   6.139299   2.107245
    15  H    4.171662   2.666165   4.682121   4.524414   2.119632
    16  C    2.394570   3.772224   2.524786   2.725969   5.731788
    17  H    2.718259   4.190864   2.918911   2.582869   6.429554
    18  H    3.345077   4.576756   3.530881   3.727518   6.280496
    19  H    2.627706   3.997530   2.274284   3.083061   5.822512
    20  C    2.417177   3.020821   3.338589   2.686628   4.783189
    21  H    3.358687   4.000023   4.143937   3.684574   5.471047
    22  H    2.716691   3.438377   3.678853   2.511736   5.499298
    23  H    2.702816   2.702283   3.706070   3.073121   4.074689
                    6          7          8          9         10
     6  C    0.000000
     7  H    2.162116   0.000000
     8  H    2.157861   1.750368   0.000000
     9  H    2.196823   3.840294   3.811298   0.000000
    10  H    1.099529   2.507308   3.061495   2.514329   0.000000
    11  H    1.097070   3.061674   2.525237   2.507222   1.738566
    12  N    2.987429   3.414650   2.836687   5.043688   3.269474
    13  C    2.533989   2.923756   2.892096   2.081757   3.228380
    14  H    3.512470   3.955153   3.919055   2.408708   4.120825
    15  H    2.824210   2.421137   2.397848   3.068914   3.580794
    16  C    4.255921   4.520060   4.199280   6.302446   4.274061
    17  H    4.979813   4.804019   4.507179   7.113160   5.058233
    18  H    4.853676   5.433893   4.898129   6.734699   4.909815
    19  H    4.321712   4.600135   4.661965   6.320385   4.058555
    20  C    3.623378   4.000205   2.794696   5.461582   4.244597
    21  H    4.342909   5.024227   3.791042   6.001486   4.908676
    22  H    4.380602   4.240337   3.079113   6.292286   5.008334
    23  H    3.174334   3.713630   2.193633   4.763998   4.017591
                   11         12         13         14         15
    11  H    0.000000
    12  N    2.615813   0.000000
    13  C    3.245133   5.185665   0.000000
    14  H    4.135213   6.230318   1.085229   0.000000
    15  H    3.605043   5.034195   1.086067   1.847298   0.000000
    16  C    3.882549   1.450562   6.564943   7.618087   6.397466
    17  H    4.732285   2.140574   7.110076   8.184246   6.784427
    18  H    4.257881   2.091984   7.190169   8.204620   7.111339
    19  H    4.073309   2.092384   6.742182   7.787173   6.645021
    20  C    3.109235   1.451199   5.360373   6.344474   5.118903
    21  H    3.607718   2.088159   6.152098   7.083628   6.023061
    22  H    4.051864   2.139739   5.884441   6.877277   5.450191
    23  H    2.669124   2.102642   4.539910   5.461326   4.333920
                   16         17         18         19         20
    16  C    0.000000
    17  H    1.107120   0.000000
    18  H    1.094032   1.780987   0.000000
    19  H    1.094037   1.781232   1.770822   0.000000
    20  C    2.387660   2.712035   2.620834   3.338385   0.000000
    21  H    2.591781   3.002630   2.344349   3.587998   1.093760
    22  H    2.732610   2.590865   3.077459   3.738615   1.107308
    23  H    3.341652   3.738891   3.594955   4.171958   1.092909
                   21         22         23
    21  H    0.000000
    22  H    1.781072   0.000000
    23  H    1.763201   1.782010   0.000000
 Stoichiometry    C7H15N
 Framework group  C1[X(C7H15N)]
 Deg. of freedom    63
 Full point group                 C1      NOp   1
 Largest Abelian subgroup         C1      NOp   1
 Largest concise Abelian subgroup C1      NOp   1
                         Standard orientation:                         
 ---------------------------------------------------------------------
 Center     Atomic      Atomic             Coordinates (Angstroms)
 Number     Number       Type             X           Y           Z
 ---------------------------------------------------------------------
      1          6           0       -0.871502   -0.610904    0.780359
      2          6           0        0.605097   -0.218232    0.760054
      3          1           0       -0.945307   -1.694926    0.628840
      4          1           0       -1.292373   -0.402507    1.784890
      5          6           0        2.719714   -0.118015   -0.685442
      6          6           0        1.263663   -0.477537   -0.591308
      7          1           0        1.116267   -0.791038    1.542876
      8          1           0        0.724603    0.836930    1.032870
      9          1           0        3.173191   -0.290844   -1.661298
     10          1           0        1.147592   -1.539934   -0.849773
     11          1           0        0.707777    0.059700   -1.369722
     12          7           0       -1.663182    0.024478   -0.265282
     13          6           0        3.480866    0.381261    0.284807
     14          1           0        4.527855    0.610606    0.114696
     15          1           0        3.095551    0.578523    1.280880
     16          6           0       -2.984194   -0.569269   -0.346035
     17          1           0       -3.576403   -0.432024    0.579259
     18          1           0       -3.541738   -0.121746   -1.174150
     19          1           0       -2.897553   -1.643080   -0.536670
     20          6           0       -1.755757    1.462402   -0.092705
     21          1           0       -2.366289    1.887271   -0.894608
     22          1           0       -2.211630    1.750370    0.874447
     23          1           0       -0.766597    1.923121   -0.153947
 ---------------------------------------------------------------------
 Rotational constants (GHZ):      4.7904768      0.8617422      0.8403805
 Standard basis: 6-31G(d,p) (6D, 7F)
 There are   195 symmetry adapted cartesian basis functions of A   symmetry.
 There are   195 symmetry adapted basis functions of A   symmetry.
   195 basis functions,   329 primitive gaussians,   195 cartesian basis functions
    32 alpha electrons       32 beta electrons
       nuclear repulsion energy       385.9427925751 Hartrees.
 NAtoms=   23 NActive=   23 NUniq=   23 SFac= 1.00D+00 NAtFMM=   60 NAOKFM=F Big=F
 Integral buffers will be    131072 words long.
 Raffenetti 2 integral format.
 Two-electron integral symmetry is turned on.
 Nuclear repulsion after empirical dispersion term =      385.9281042548 Hartrees.
 One-electron integrals computed using PRISM.
 NBasis=   195 RedAO= T EigKep=  2.65D-03  NBF=   195
 NBsUse=   195 1.00D-06 EigRej= -1.00D+00 NBFU=   195
 Initial guess from the checkpoint file:  "dmp-degE1-opt-wb97xd.chk"
 B after Tr=    -0.000000    0.000000    0.000000
         Rot=    1.000000    0.000664    0.000013   -0.000249 Ang=   0.08 deg.
 Keep R1 ints in memory in canonical form, NReq=369111163.
 Requested convergence on RMS density matrix=1.00D-08 within 128 cycles.
 Requested convergence on MAX density matrix=1.00D-06.
 Requested convergence on             energy=1.00D-06.
 No special actions if energy rises.
 SCF Done:  E(RwB97XD) =  -330.410575703     A.U. after    8 cycles
            NFock=  8  Conv=0.75D-08     -V/T= 2.0099
 Calling FoFJK, ICntrl=      2127 FMM=F ISym2X=0 I1Cent= 0 IOpClX= 0 NMat=1 NMatS=1 NMatT=0.
 ***** Axes restored to original set *****
 -------------------------------------------------------------------
 Center     Atomic                   Forces (Hartrees/Bohr)
 Number     Number              X              Y              Z
 -------------------------------------------------------------------
      1        6          -0.000057804   -0.000006384    0.000012868
      2        6           0.000149952    0.000009780    0.000025604
      3        1          -0.000026194    0.000017722   -0.000014780
      4        1           0.000002768   -0.000015292    0.000007293
      5        6           0.000125239   -0.000061416   -0.000083512
      6        6          -0.000040719    0.000007027    0.000022642
      7        1          -0.000016334   -0.000022769   -0.000001437
      8        1          -0.000010999    0.000046191   -0.000009746
      9        1          -0.000085529    0.000010482    0.000036274
     10        1          -0.000010441   -0.000035536    0.000018115
     11        1          -0.000016739    0.000040303   -0.000010554
     12        7           0.000051910    0.000014632   -0.000002678
     13        6           0.000032320    0.000056640    0.000027898
     14        1          -0.000040100    0.000001519    0.000004628
     15        1          -0.000036875   -0.000024067   -0.000054873
     16        6          -0.000007704   -0.000060695    0.000000814
     17        1          -0.000001251    0.000000179    0.000004430
     18        1          -0.000007678   -0.000024274   -0.000001672
     19        1          -0.000005501   -0.000002246    0.000008830
     20        6           0.000002020    0.000009567   -0.000008699
     21        1          -0.000003272    0.000009030   -0.000007322
     22        1          -0.000019153    0.000003844    0.000010084
     23        1           0.000022082    0.000025762    0.000015794
 -------------------------------------------------------------------
 Cartesian Forces:  Max     0.000149952 RMS     0.000036871

 GradGradGradGradGradGradGradGradGradGradGradGradGradGradGradGradGradGrad
 Berny optimization.
 Using GEDIIS/GDIIS optimizer.
 FormGI is forming the generalized inverse of G from B-inverse, IUseBI=4.
 Internal  Forces:  Max     0.000092816 RMS     0.000027626
 Search for a local minimum.
 Step number  13 out of a maximum of  117
 All quantities printed in internal units (Hartrees-Bohrs-Radians)
 Mixed Optimization -- En-DIIS/RFO-DIIS
 Swapping is turned off.
 Update second derivatives using D2CorX and points    8    9   10   11   12
                                                     13
 DE= -4.12D-06 DEPred=-6.04D-06 R= 6.82D-01
 TightC=F SS=  1.41D+00  RLast= 2.60D-02 DXNew= 2.8566D+00 7.8016D-02
 Trust test= 6.82D-01 RLast= 2.60D-02 DXMaxT set to 1.70D+00
 ITU=  1  1  1  0  1  1  1  1  1  1  1  0  0
     Eigenvalues ---    0.00236   0.00391   0.00476   0.00494   0.00756
     Eigenvalues ---    0.00871   0.01384   0.02465   0.02692   0.02924
     Eigenvalues ---    0.03465   0.03818   0.04207   0.04422   0.05078
     Eigenvalues ---    0.05418   0.07071   0.07109   0.07438   0.07463
     Eigenvalues ---    0.08337   0.09605   0.09969   0.11624   0.13072
     Eigenvalues ---    0.13218   0.15047   0.15904   0.16001   0.16004
     Eigenvalues ---    0.16018   0.16039   0.16087   0.16163   0.16325
     Eigenvalues ---    0.17510   0.18752   0.20952   0.21798   0.24917
     Eigenvalues ---    0.25582   0.28771   0.29346   0.33177   0.35413
     Eigenvalues ---    0.35933   0.36465   0.36858   0.36897   0.37200
     Eigenvalues ---    0.37222   0.37230   0.37230   0.37231   0.37232
     Eigenvalues ---    0.37234   0.37248   0.37279   0.37314   0.37363
     Eigenvalues ---    0.40095   0.40278   0.55485
 En-DIIS/RFO-DIIS IScMMF=        0 using points:    13   12   11   10    9
 RFO step:  Lambda=-2.74869263D-07.
 DidBck=T Rises=F RFO-DIIS coefs:    0.63343    0.57594   -0.17593   -0.02615   -0.00729
 Iteration  1 RMS(Cart)=  0.00259997 RMS(Int)=  0.00000487
 Iteration  2 RMS(Cart)=  0.00000552 RMS(Int)=  0.00000034
 Iteration  3 RMS(Cart)=  0.00000000 RMS(Int)=  0.00000034
 Variable       Old X    -DE/DX   Delta X   Delta X   Delta X     New X
                                 (Linear)    (Quad)   (Total)
    R1        2.88760   0.00004   0.00020  -0.00011   0.00010   2.88770
    R2        2.07312   0.00001  -0.00001  -0.00004  -0.00005   2.07307
    R3        2.09550  -0.00001  -0.00002  -0.00008  -0.00010   2.09540
    R4        2.75397   0.00001   0.00006  -0.00003   0.00003   2.75400
    R5        2.88276  -0.00004  -0.00017   0.00008  -0.00009   2.88267
    R6        2.07200  -0.00001   0.00001  -0.00007  -0.00005   2.07194
    R7        2.07188   0.00001   0.00008  -0.00012  -0.00004   2.07184
    R8        2.83975  -0.00004  -0.00017   0.00012  -0.00004   2.83971
    R9        2.05955   0.00000   0.00004  -0.00008  -0.00004   2.05950
   R10        2.51413   0.00002  -0.00001   0.00007   0.00006   2.51418
   R11        2.07781   0.00003  -0.00013   0.00013  -0.00000   2.07780
   R12        2.07316  -0.00004  -0.00002  -0.00011  -0.00013   2.07303
   R13        2.74116   0.00008   0.00005   0.00012   0.00016   2.74133
   R14        2.74237  -0.00001  -0.00004   0.00007   0.00003   2.74240
   R15        2.05079  -0.00002  -0.00002  -0.00004  -0.00006   2.05072
   R16        2.05237   0.00005   0.00007  -0.00003   0.00004   2.05241
   R17        2.09215   0.00000  -0.00005  -0.00003  -0.00008   2.09208
   R18        2.06742   0.00001  -0.00001  -0.00003  -0.00004   2.06739
   R19        2.06743   0.00001  -0.00005   0.00001  -0.00003   2.06740
   R20        2.06691  -0.00001   0.00003  -0.00010  -0.00007   2.06684
   R21        2.09251  -0.00000  -0.00004  -0.00004  -0.00008   2.09243
   R22        2.06530   0.00003   0.00007  -0.00007   0.00001   2.06531
    A1        1.89347  -0.00000   0.00022  -0.00020   0.00001   1.89348
    A2        1.90763   0.00001   0.00006  -0.00005   0.00001   1.90765
    A3        1.98600  -0.00001  -0.00003  -0.00006  -0.00009   1.98591
    A4        1.86010  -0.00001  -0.00029   0.00022  -0.00007   1.86003
    A5        1.87043   0.00003  -0.00003   0.00034   0.00030   1.87073
    A6        1.94106  -0.00001   0.00006  -0.00022  -0.00016   1.94089
    A7        1.96629  -0.00001   0.00002  -0.00009  -0.00007   1.96622
    A8        1.88259  -0.00003   0.00029  -0.00060  -0.00031   1.88228
    A9        1.92766   0.00003   0.00035  -0.00005   0.00030   1.92796
   A10        1.92026  -0.00000  -0.00028   0.00006  -0.00023   1.92004
   A11        1.91448   0.00001  -0.00028   0.00059   0.00031   1.91479
   A12        1.84866  -0.00001  -0.00010   0.00009  -0.00002   1.84864
   A13        2.00569   0.00000   0.00011  -0.00002   0.00008   2.00577
   A14        2.21235  -0.00007  -0.00024  -0.00008  -0.00032   2.21203
   A15        2.06514   0.00006   0.00013   0.00011   0.00025   2.06539
   A16        2.01875  -0.00009  -0.00062   0.00025  -0.00037   2.01838
   A17        1.90382   0.00002   0.00013  -0.00015  -0.00002   1.90381
   A18        1.90346   0.00003  -0.00002   0.00022   0.00020   1.90366
   A19        1.89518   0.00004   0.00040  -0.00031   0.00009   1.89527
   A20        1.90642   0.00003   0.00018  -0.00006   0.00012   1.90654
   A21        1.82646  -0.00002  -0.00001   0.00003   0.00001   1.82647
   A22        1.93500   0.00001   0.00041  -0.00042  -0.00001   1.93499
   A23        1.96203  -0.00007  -0.00025  -0.00011  -0.00036   1.96167
   A24        1.93275   0.00005  -0.00001   0.00010   0.00009   1.93284
   A25        2.11408   0.00002  -0.00004   0.00011   0.00006   2.11414
   A26        2.13417  -0.00006   0.00014  -0.00041  -0.00027   2.13390
   A27        2.03494   0.00003  -0.00010   0.00030   0.00020   2.03514
   A28        1.97128  -0.00001   0.00001  -0.00009  -0.00009   1.97120
   A29        1.91645   0.00004  -0.00009   0.00022   0.00013   1.91658
   A30        1.91701  -0.00001   0.00006  -0.00013  -0.00008   1.91693
   A31        1.88527  -0.00001   0.00001   0.00001   0.00003   1.88529
   A32        1.88564  -0.00000   0.00000  -0.00001  -0.00001   1.88563
   A33        1.88595  -0.00001   0.00001   0.00000   0.00001   1.88596
   A34        1.91061   0.00001   0.00027  -0.00024   0.00003   1.91064
   A35        1.96905  -0.00004  -0.00023   0.00003  -0.00020   1.96885
   A36        1.93189  -0.00000  -0.00013   0.00015   0.00002   1.93190
   A37        1.88550   0.00001   0.00009  -0.00005   0.00004   1.88554
   A38        1.87588   0.00000   0.00001   0.00007   0.00008   1.87596
   A39        1.88802   0.00001   0.00001   0.00004   0.00005   1.88807
    D1        1.11729  -0.00001  -0.00066  -0.00029  -0.00095   1.11634
    D2       -1.00551   0.00001  -0.00052   0.00011  -0.00041  -1.00592
    D3       -3.01830   0.00002  -0.00075   0.00038  -0.00037  -3.01867
    D4        3.13902  -0.00002  -0.00085  -0.00016  -0.00102   3.13800
    D5        1.01622   0.00001  -0.00071   0.00024  -0.00048   1.01574
    D6       -0.99657   0.00002  -0.00095   0.00050  -0.00045  -0.99701
    D7       -0.96275  -0.00004  -0.00075  -0.00053  -0.00129  -0.96404
    D8       -3.08555  -0.00001  -0.00061  -0.00013  -0.00074  -3.08630
    D9        1.18485  -0.00000  -0.00084   0.00013  -0.00071   1.18413
   D10        2.95889  -0.00001  -0.00029  -0.00049  -0.00078   2.95812
   D11       -1.15041   0.00001  -0.00018  -0.00075  -0.00093  -1.15134
   D12        0.86578  -0.00002  -0.00052  -0.00043  -0.00095   0.86483
   D13        3.03966   0.00000  -0.00041  -0.00069  -0.00110   3.03856
   D14       -1.16085  -0.00002  -0.00019  -0.00077  -0.00096  -1.16180
   D15        1.01303   0.00000  -0.00008  -0.00103  -0.00111   1.01192
   D16       -3.13908   0.00003   0.00081   0.00198   0.00279  -3.13628
   D17       -0.99737   0.00003   0.00100   0.00163   0.00263  -0.99474
   D18        0.98780   0.00004   0.00104   0.00170   0.00274   0.99054
   D19       -1.03779  -0.00001   0.00100   0.00119   0.00220  -1.03559
   D20        1.10392  -0.00001   0.00119   0.00084   0.00204   1.10595
   D21        3.08909  -0.00001   0.00123   0.00091   0.00214   3.09123
   D22        0.98917  -0.00001   0.00055   0.00167   0.00222   0.99140
   D23        3.13087  -0.00002   0.00074   0.00132   0.00206   3.13294
   D24       -1.16714  -0.00001   0.00078   0.00139   0.00217  -1.16497
   D25       -3.12261  -0.00005  -0.00352  -0.00247  -0.00599  -3.12860
   D26        1.01430  -0.00004  -0.00357  -0.00220  -0.00577   1.00853
   D27       -0.96785  -0.00005  -0.00386  -0.00204  -0.00590  -0.97375
   D28        0.01498  -0.00000  -0.00184  -0.00163  -0.00347   0.01151
   D29       -2.13129   0.00001  -0.00189  -0.00137  -0.00326  -2.13455
   D30        2.16974  -0.00000  -0.00218  -0.00120  -0.00338   2.16636
   D31       -3.13949  -0.00005  -0.00061  -0.00134  -0.00195  -3.14144
   D32        0.00422  -0.00003  -0.00044  -0.00091  -0.00135   0.00287
   D33       -0.00202  -0.00000   0.00112  -0.00048   0.00064  -0.00138
   D34       -3.14149   0.00002   0.00129  -0.00005   0.00124  -3.14025
   D35        1.09530  -0.00003   0.00074  -0.00113  -0.00039   1.09491
   D36       -3.08253  -0.00002   0.00069  -0.00102  -0.00033  -3.08285
   D37       -1.01093  -0.00002   0.00069  -0.00096  -0.00027  -1.01120
   D38       -1.09510   0.00001   0.00076  -0.00075   0.00001  -1.09509
   D39        1.01026   0.00002   0.00072  -0.00064   0.00008   1.01034
   D40        3.08186   0.00003   0.00071  -0.00058   0.00013   3.08199
   D41       -3.13165   0.00001  -0.00081   0.00105   0.00024  -3.13141
   D42       -1.03155   0.00001  -0.00067   0.00084   0.00018  -1.03138
   D43        1.08684  -0.00000  -0.00091   0.00102   0.00011   1.08695
   D44       -0.95654   0.00001  -0.00046   0.00050   0.00003  -0.95650
   D45        1.14356   0.00001  -0.00031   0.00029  -0.00003   1.14354
   D46       -3.02123  -0.00000  -0.00056   0.00047  -0.00009  -3.02132
         Item               Value     Threshold  Converged?
 Maximum Force            0.000093     0.000450     YES
 RMS     Force            0.000028     0.000300     YES
 Maximum Displacement     0.012562     0.001800     NO 
 RMS     Displacement     0.002600     0.001200     NO 
 Predicted change in Energy=-9.024211D-07
 GradGradGradGradGradGradGradGradGradGradGradGradGradGradGradGradGradGrad

                          Input orientation:                          
 ---------------------------------------------------------------------
 Center     Atomic      Atomic             Coordinates (Angstroms)
 Number     Number       Type             X           Y           Z
 ---------------------------------------------------------------------
      1          6           0       -6.818317   -1.193453    1.492454
      2          6           0       -6.015950   -0.033335    2.080192
      3          1           0       -7.707757   -1.351795    2.114770
      4          1           0       -7.183848   -0.912481    0.484007
      5          6           0       -4.684134    0.762624    4.120283
      6          6           0       -5.478800   -0.337572    3.475142
      7          1           0       -6.670960    0.845290    2.113765
      8          1           0       -5.186715    0.235007    1.415067
      9          1           0       -4.295393    0.528119    5.111062
     10          1           0       -6.319105   -0.596515    4.135289
     11          1           0       -4.868066   -1.247888    3.433402
     12          7           0       -6.088198   -2.454202    1.456150
     13          6           0       -4.419312    1.960397    3.605208
     14          1           0       -3.832544    2.689874    4.154041
     15          1           0       -4.775717    2.261416    2.624419
     16          6           0       -6.973148   -3.554405    1.123291
     17          1           0       -7.421242   -3.458070    0.115544
     18          1           0       -6.421135   -4.498251    1.159387
     19          1           0       -7.787163   -3.609543    1.852138
     20          6           0       -4.956726   -2.411940    0.548401
     21          1           0       -4.451182   -3.381811    0.550524
     22          1           0       -5.250967   -2.181041   -0.493780
     23          1           0       -4.230157   -1.662217    0.871625
 ---------------------------------------------------------------------
                    Distance matrix (angstroms):
                    1          2          3          4          5
     1  C    0.000000
     2  C    1.528104   0.000000
     3  H    1.097020   2.145168   0.000000
     4  H    1.108839   2.164414   1.768294   0.000000
     5  C    3.909790   2.563056   4.199422   4.719857   0.000000
     6  C    2.541238   1.525442   2.801341   3.490644   1.502708
     7  H    2.136403   1.096425   2.429430   2.451311   2.824965
     8  H    2.169934   1.096371   3.059931   2.484379   2.801636
     9  H    4.735323   3.530116   4.914883   5.641643   1.089842
    10  H    2.755018   2.152324   2.565405   3.765564   2.126173
    11  H    2.752039   2.150337   3.132640   3.764873   2.132556
    12  N    1.457353   2.501048   2.066895   2.126597   4.406469
    13  C    4.490627   2.974877   4.899581   5.063396   1.330449
    14  H    5.574865   4.060047   5.959110   6.138188   2.107283
    15  H    4.170094   2.664628   4.681014   4.522618   2.119522
    16  C    2.394650   3.772243   2.524712   2.726324   5.732215
    17  H    2.718067   4.190882   2.918114   2.583049   6.429926
    18  H    3.345201   4.576847   3.531053   3.727682   6.281789
    19  H    2.627836   3.997307   2.274358   3.083815   5.821435
    20  C    2.416913   3.020944   3.338502   2.685628   4.786492
    21  H    3.358492   4.000084   4.144045   3.683677   5.474832
    22  H    2.716071   3.438484   3.678043   2.510247   5.502367
    23  H    2.702543   2.702396   3.706140   3.071911   4.079182
                    6          7          8          9         10
     6  C    0.000000
     7  H    2.161887   0.000000
     8  H    2.158024   1.750317   0.000000
     9  H    2.196840   3.837669   3.813234   0.000000
    10  H    1.099527   2.507820   3.061592   2.512438   0.000000
    11  H    1.097002   3.061578   2.524716   2.509323   1.738518
    12  N    2.987945   3.414486   2.836583   5.046461   3.268349
    13  C    2.533790   2.921949   2.891816   2.081915   3.229241
    14  H    3.512334   3.952445   3.919456   2.409005   4.121127
    15  H    2.823613   2.420357   2.395368   3.068945   3.582254
    16  C    4.255854   4.519920   4.199538   6.303943   4.271887
    17  H    4.979707   4.803615   4.507847   7.114481   5.055843
    18  H    4.854066   5.433846   4.898254   6.737871   4.908151
    19  H    4.320703   4.599988   4.661965   6.319279   4.055405
    20  C    3.625104   3.999815   2.794697   5.468015   4.244716
    21  H    4.344742   5.023895   3.790754   6.009188   4.908926
    22  H    4.382080   4.239617   3.079791   6.298169   5.007986
    23  H    3.176805   3.713223   2.193123   4.772280   4.018821
                   11         12         13         14         15
    11  H    0.000000
    12  N    2.617907   0.000000
    13  C    3.244070   5.185780   0.000000
    14  H    4.134924   6.231220   1.085196   0.000000
    15  H    3.602526   5.032346   1.086087   1.847402   0.000000
    16  C    3.884328   1.450648   6.564681   7.618390   6.395769
    17  H    4.734109   2.140556   7.109791   8.184462   6.782756
    18  H    4.260049   2.092140   7.190512   8.205967   7.109628
    19  H    4.074179   2.092392   6.740913   7.785912   6.643296
    20  C    3.112252   1.451215   5.361923   6.347672   5.116920
    21  H    3.610873   2.088166   6.153967   7.087553   6.020995
    22  H    4.054645   2.139579   5.885989   6.880406   5.448344
    23  H    2.672320   2.102670   4.542201   5.465624   4.331838
                   16         17         18         19         20
    16  C    0.000000
    17  H    1.107079   0.000000
    18  H    1.094014   1.780954   0.000000
    19  H    1.094019   1.781180   1.770802   0.000000
    20  C    2.387820   2.712120   2.621162   3.338467   0.000000
    21  H    2.591942   3.002711   2.344752   3.588151   1.093722
    22  H    2.732573   2.590785   3.077615   3.738481   1.107264
    23  H    3.341812   3.738953   3.595313   4.172023   1.092914
                   21         22         23
    21  H    0.000000
    22  H    1.781032   0.000000
    23  H    1.763225   1.782011   0.000000
 Stoichiometry    C7H15N
 Framework group  C1[X(C7H15N)]
 Deg. of freedom    63
 Full point group                 C1      NOp   1
 Largest Abelian subgroup         C1      NOp   1
 Largest concise Abelian subgroup C1      NOp   1
                         Standard orientation:                         
 ---------------------------------------------------------------------
 Center     Atomic      Atomic             Coordinates (Angstroms)
 Number     Number       Type             X           Y           Z
 ---------------------------------------------------------------------
      1          6           0       -0.870901   -0.604294    0.784676
      2          6           0        0.605411   -0.210545    0.760799
      3          1           0       -0.943852   -1.689522    0.641806
      4          1           0       -1.291619   -0.388352    1.787616
      5          6           0        2.720654   -0.124718   -0.684065
      6          6           0        1.264012   -0.481287   -0.588244
      7          1           0        1.116909   -0.776503    1.548334
      8          1           0        0.724407    0.846899    1.024771
      9          1           0        3.176072   -0.311074   -1.656496
     10          1           0        1.146425   -1.545480   -0.838498
     11          1           0        0.709426    0.050717   -1.371071
     12          7           0       -1.663421    0.022504   -0.265521
     13          6           0        3.480664    0.384168    0.282121
     14          1           0        4.528662    0.608729    0.112053
     15          1           0        3.093197    0.593762    1.274857
     16          6           0       -2.983710   -0.573619   -0.342019
     17          1           0       -3.575875   -0.430826    0.582413
     18          1           0       -3.542067   -0.132664   -1.173080
     19          1           0       -2.895546   -1.648583   -0.525206
     20          6           0       -1.757803    1.461468   -0.102737
     21          1           0       -2.369009    1.880092   -0.907354
     22          1           0       -2.213916    1.755217    0.862512
     23          1           0       -0.769233    1.923026   -0.167194
 ---------------------------------------------------------------------
 Rotational constants (GHZ):      4.7916567      0.8615847      0.8402006
 Standard basis: 6-31G(d,p) (6D, 7F)
 There are   195 symmetry adapted cartesian basis functions of A   symmetry.
 There are   195 symmetry adapted basis functions of A   symmetry.
   195 basis functions,   329 primitive gaussians,   195 cartesian basis functions
    32 alpha electrons       32 beta electrons
       nuclear repulsion energy       385.9359593497 Hartrees.
 NAtoms=   23 NActive=   23 NUniq=   23 SFac= 1.00D+00 NAtFMM=   60 NAOKFM=F Big=F
 Integral buffers will be    131072 words long.
 Raffenetti 2 integral format.
 Two-electron integral symmetry is turned on.
 Nuclear repulsion after empirical dispersion term =      385.9212725899 Hartrees.
 One-electron integrals computed using PRISM.
 NBasis=   195 RedAO= T EigKep=  2.65D-03  NBF=   195
 NBsUse=   195 1.00D-06 EigRej= -1.00D+00 NBFU=   195
 Initial guess from the checkpoint file:  "dmp-degE1-opt-wb97xd.chk"
 B after Tr=     0.000000    0.000000   -0.000000
         Rot=    0.999992    0.003948    0.000017   -0.000127 Ang=   0.45 deg.
 Keep R1 ints in memory in canonical form, NReq=369111163.
 Requested convergence on RMS density matrix=1.00D-08 within 128 cycles.
 Requested convergence on MAX density matrix=1.00D-06.
 Requested convergence on             energy=1.00D-06.
 No special actions if energy rises.
 SCF Done:  E(RwB97XD) =  -330.410575156     A.U. after    8 cycles
            NFock=  8  Conv=0.39D-08     -V/T= 2.0099
 Calling FoFJK, ICntrl=      2127 FMM=F ISym2X=0 I1Cent= 0 IOpClX= 0 NMat=1 NMatS=1 NMatT=0.
 ***** Axes restored to original set *****
 -------------------------------------------------------------------
 Center     Atomic                   Forces (Hartrees/Bohr)
 Number     Number              X              Y              Z
 -------------------------------------------------------------------
      1        6           0.000021628    0.000005120   -0.000021227
      2        6           0.000029971   -0.000056244    0.000024351
      3        1          -0.000013221   -0.000002734    0.000017092
      4        1          -0.000012713    0.000000008   -0.000017110
      5        6          -0.000046742    0.000040303   -0.000006396
      6        6           0.000012140    0.000044055   -0.000021953
      7        1          -0.000026277    0.000010341   -0.000004905
      8        1          -0.000005831    0.000025831   -0.000013243
      9        1           0.000007520   -0.000013044   -0.000001012
     10        1          -0.000002677   -0.000010274    0.000020833
     11        1           0.000006401   -0.000016756   -0.000008339
     12        7           0.000016476   -0.000005554    0.000019738
     13        6           0.000010740    0.000007885    0.000045052
     14        1           0.000008650    0.000002385   -0.000009577
     15        1          -0.000017366   -0.000000061   -0.000028081
     16        6           0.000018978   -0.000002538    0.000004310
     17        1          -0.000010433   -0.000004532   -0.000019821
     18        1           0.000006882   -0.000019785   -0.000001197
     19        1          -0.000003707   -0.000009887    0.000023034
     20        6          -0.000030114   -0.000006279    0.000020173
     21        1           0.000010990   -0.000008879   -0.000009122
     22        1          -0.000000054    0.000010520   -0.000028156
     23        1           0.000018758    0.000010119    0.000015555
 -------------------------------------------------------------------
 Cartesian Forces:  Max     0.000056244 RMS     0.000019110

 GradGradGradGradGradGradGradGradGradGradGradGradGradGradGradGradGradGrad
 Berny optimization.
 Using GEDIIS/GDIIS optimizer.
 FormGI is forming the generalized inverse of G from B-inverse, IUseBI=4.
 Internal  Forces:  Max     0.000046091 RMS     0.000013577
 Search for a local minimum.
 Step number  14 out of a maximum of  117
 All quantities printed in internal units (Hartrees-Bohrs-Radians)
 Mixed Optimization -- En-DIIS/RFO-DIIS
 Swapping is turned off.
 Update second derivatives using D2CorX and points    8    9   10   11   12
                                                     13   14
 DE=  5.47D-07 DEPred=-9.02D-07 R=-6.06D-01
 Trust test=-6.06D-01 RLast= 1.44D-02 DXMaxT set to 8.49D-01
 ITU= -1  1  1  1  0  1  1  1  1  1  1  1  0  0
     Eigenvalues ---    0.00277   0.00403   0.00469   0.00506   0.00748
     Eigenvalues ---    0.00867   0.01671   0.02471   0.02840   0.02923
     Eigenvalues ---    0.03525   0.03720   0.04266   0.04395   0.05074
     Eigenvalues ---    0.05413   0.07069   0.07114   0.07447   0.07485
     Eigenvalues ---    0.08291   0.09613   0.09953   0.11729   0.13058
     Eigenvalues ---    0.13304   0.15100   0.15792   0.15975   0.16004
     Eigenvalues ---    0.16015   0.16025   0.16112   0.16189   0.16306
     Eigenvalues ---    0.17478   0.18667   0.21070   0.21830   0.24989
     Eigenvalues ---    0.25787   0.28764   0.29318   0.33257   0.35463
     Eigenvalues ---    0.35853   0.36540   0.36875   0.36951   0.37184
     Eigenvalues ---    0.37222   0.37229   0.37230   0.37231   0.37232
     Eigenvalues ---    0.37234   0.37249   0.37261   0.37301   0.37432
     Eigenvalues ---    0.40144   0.40815   0.55493
 En-DIIS/RFO-DIIS IScMMF=        0 using points:    14   13   12   11   10
 RFO step:  Lambda=-4.79843495D-08.
 DidBck=F Rises=F RFO-DIIS coefs:    0.91295    0.08316   -0.00133   -0.00006    0.00528
 Iteration  1 RMS(Cart)=  0.00067707 RMS(Int)=  0.00000033
 Iteration  2 RMS(Cart)=  0.00000036 RMS(Int)=  0.00000004
 Variable       Old X    -DE/DX   Delta X   Delta X   Delta X     New X
                                 (Linear)    (Quad)   (Total)
    R1        2.88770   0.00002  -0.00002   0.00010   0.00008   2.88778
    R2        2.07307   0.00002   0.00001   0.00004   0.00004   2.07311
    R3        2.09540   0.00002   0.00001   0.00004   0.00005   2.09545
    R4        2.75400   0.00002  -0.00000   0.00005   0.00004   2.75404
    R5        2.88267  -0.00000   0.00003  -0.00012  -0.00009   2.88258
    R6        2.07194   0.00002   0.00000   0.00005   0.00005   2.07200
    R7        2.07184   0.00001   0.00001   0.00003   0.00004   2.07188
    R8        2.83971   0.00001   0.00001  -0.00005  -0.00004   2.83967
    R9        2.05950   0.00001   0.00001   0.00001   0.00002   2.05952
   R10        2.51418  -0.00000   0.00000  -0.00000  -0.00000   2.51418
   R11        2.07780   0.00002  -0.00000   0.00006   0.00006   2.07786
   R12        2.07303   0.00002   0.00001   0.00003   0.00004   2.07307
   R13        2.74133   0.00002  -0.00001   0.00006   0.00005   2.74138
   R14        2.74240  -0.00001   0.00000  -0.00003  -0.00003   2.74237
   R15        2.05072   0.00000   0.00000  -0.00000   0.00000   2.05073
   R16        2.05241   0.00003   0.00001   0.00007   0.00007   2.05248
   R17        2.09208   0.00003   0.00001   0.00005   0.00006   2.09214
   R18        2.06739   0.00001   0.00001   0.00003   0.00004   2.06742
   R19        2.06740   0.00002   0.00001   0.00004   0.00005   2.06745
   R20        2.06684   0.00001   0.00001   0.00002   0.00003   2.06686
   R21        2.09243   0.00003   0.00001   0.00005   0.00006   2.09249
   R22        2.06531   0.00002   0.00001   0.00005   0.00006   2.06537
    A1        1.89348  -0.00002  -0.00001  -0.00002  -0.00003   1.89345
    A2        1.90765  -0.00001   0.00000  -0.00006  -0.00006   1.90759
    A3        1.98591   0.00005  -0.00001   0.00020   0.00019   1.98610
    A4        1.86003   0.00001   0.00000  -0.00005  -0.00005   1.85998
    A5        1.87073  -0.00001  -0.00001  -0.00001  -0.00002   1.87071
    A6        1.94089  -0.00001   0.00002  -0.00006  -0.00005   1.94085
    A7        1.96622   0.00002   0.00003   0.00009   0.00012   1.96633
    A8        1.88228  -0.00002  -0.00002  -0.00016  -0.00018   1.88210
    A9        1.92796   0.00000  -0.00001   0.00010   0.00009   1.92805
   A10        1.92004   0.00000   0.00001  -0.00008  -0.00007   1.91997
   A11        1.91479  -0.00000  -0.00002   0.00016   0.00014   1.91493
   A12        1.84864  -0.00000  -0.00000  -0.00012  -0.00012   1.84852
   A13        2.00577  -0.00003  -0.00001  -0.00013  -0.00014   2.00563
   A14        2.21203   0.00003   0.00002   0.00004   0.00007   2.21209
   A15        2.06539  -0.00000  -0.00001   0.00009   0.00008   2.06546
   A16        2.01838   0.00004   0.00001   0.00008   0.00009   2.01847
   A17        1.90381   0.00000   0.00004   0.00005   0.00009   1.90389
   A18        1.90366  -0.00002  -0.00003  -0.00005  -0.00009   1.90357
   A19        1.89527  -0.00002   0.00001  -0.00004  -0.00002   1.89525
   A20        1.90654  -0.00000  -0.00002   0.00005   0.00003   1.90657
   A21        1.82647   0.00000  -0.00000  -0.00011  -0.00012   1.82635
   A22        1.93499  -0.00001  -0.00001  -0.00004  -0.00005   1.93494
   A23        1.96167  -0.00000   0.00002  -0.00008  -0.00006   1.96161
   A24        1.93284   0.00001   0.00000   0.00009   0.00009   1.93293
   A25        2.11414   0.00001  -0.00001   0.00008   0.00008   2.11422
   A26        2.13390  -0.00001   0.00002  -0.00015  -0.00013   2.13377
   A27        2.03514   0.00001  -0.00002   0.00007   0.00005   2.03519
   A28        1.97120   0.00000   0.00000   0.00003   0.00003   1.97123
   A29        1.91658   0.00001  -0.00000   0.00012   0.00012   1.91670
   A30        1.91693  -0.00001  -0.00001  -0.00004  -0.00005   1.91688
   A31        1.88529  -0.00001   0.00000  -0.00004  -0.00003   1.88526
   A32        1.88563   0.00000   0.00000  -0.00002  -0.00001   1.88562
   A33        1.88596  -0.00001  -0.00000  -0.00006  -0.00006   1.88590
   A34        1.91064   0.00001  -0.00000   0.00005   0.00005   1.91069
   A35        1.96885   0.00001   0.00002   0.00004   0.00007   1.96892
   A36        1.93190  -0.00001  -0.00001  -0.00004  -0.00005   1.93185
   A37        1.88554  -0.00001  -0.00000  -0.00003  -0.00003   1.88551
   A38        1.87596  -0.00000  -0.00001  -0.00003  -0.00004   1.87591
   A39        1.88807   0.00000  -0.00000   0.00001   0.00001   1.88808
    D1        1.11634   0.00000   0.00012   0.00018   0.00030   1.11665
    D2       -1.00592   0.00000   0.00010   0.00034   0.00044  -1.00548
    D3       -3.01867   0.00001   0.00012   0.00052   0.00064  -3.01803
    D4        3.13800  -0.00001   0.00013   0.00007   0.00019   3.13820
    D5        1.01574  -0.00001   0.00010   0.00023   0.00033   1.01607
    D6       -0.99701   0.00000   0.00012   0.00041   0.00053  -0.99648
    D7       -0.96404   0.00000   0.00014   0.00008   0.00023  -0.96381
    D8       -3.08630   0.00000   0.00012   0.00025   0.00037  -3.08593
    D9        1.18413   0.00001   0.00014   0.00043   0.00057   1.18470
   D10        2.95812  -0.00000   0.00012   0.00038   0.00051   2.95862
   D11       -1.15134  -0.00000   0.00013   0.00040   0.00054  -1.15081
   D12        0.86483  -0.00000   0.00014   0.00030   0.00044   0.86527
   D13        3.03856   0.00000   0.00015   0.00032   0.00047   3.03903
   D14       -1.16180   0.00001   0.00013   0.00041   0.00054  -1.16126
   D15        1.01192   0.00001   0.00015   0.00042   0.00057   1.01249
   D16       -3.13628   0.00001  -0.00054   0.00072   0.00018  -3.13610
   D17       -0.99474   0.00001  -0.00048   0.00077   0.00028  -0.99446
   D18        0.99054   0.00000  -0.00048   0.00063   0.00015   0.99069
   D19       -1.03559  -0.00000  -0.00053   0.00051  -0.00002  -1.03561
   D20        1.10595   0.00000  -0.00048   0.00056   0.00009   1.10604
   D21        3.09123  -0.00001  -0.00048   0.00042  -0.00005   3.09118
   D22        0.99140  -0.00000  -0.00053   0.00041  -0.00012   0.99127
   D23        3.13294  -0.00000  -0.00048   0.00046  -0.00002   3.13292
   D24       -1.16497  -0.00001  -0.00048   0.00032  -0.00016  -1.16512
   D25       -3.12860   0.00001   0.00041  -0.00041  -0.00000  -3.12860
   D26        1.00853  -0.00000   0.00034  -0.00050  -0.00016   1.00837
   D27       -0.97375   0.00001   0.00035  -0.00038  -0.00002  -0.97378
   D28        0.01151  -0.00000   0.00014  -0.00061  -0.00047   0.01103
   D29       -2.13455  -0.00002   0.00008  -0.00071  -0.00063  -2.13518
   D30        2.16636  -0.00001   0.00009  -0.00058  -0.00050   2.16586
   D31       -3.14144   0.00002   0.00019   0.00042   0.00061  -3.14083
   D32        0.00287   0.00000   0.00015   0.00007   0.00022   0.00310
   D33       -0.00138   0.00001  -0.00008   0.00021   0.00013  -0.00125
   D34       -3.14025  -0.00001  -0.00012  -0.00014  -0.00027  -3.14052
   D35        1.09491  -0.00001   0.00004  -0.00059  -0.00055   1.09436
   D36       -3.08285  -0.00000   0.00005  -0.00054  -0.00049  -3.08334
   D37       -1.01120  -0.00001   0.00004  -0.00056  -0.00052  -1.01172
   D38       -1.09509  -0.00000   0.00002  -0.00052  -0.00049  -1.09558
   D39        1.01034   0.00000   0.00003  -0.00046  -0.00043   1.00990
   D40        3.08199  -0.00000   0.00002  -0.00049  -0.00046   3.08153
   D41       -3.13141   0.00001   0.00003   0.00102   0.00105  -3.13036
   D42       -1.03138   0.00001   0.00004   0.00105   0.00109  -1.03029
   D43        1.08695   0.00001   0.00004   0.00106   0.00111   1.08806
   D44       -0.95650   0.00000   0.00003   0.00097   0.00100  -0.95550
   D45        1.14354   0.00000   0.00004   0.00099   0.00104   1.14457
   D46       -3.02132   0.00001   0.00005   0.00101   0.00106  -3.02027
         Item               Value     Threshold  Converged?
 Maximum Force            0.000046     0.000450     YES
 RMS     Force            0.000014     0.000300     YES
 Maximum Displacement     0.003383     0.001800     NO 
 RMS     Displacement     0.000677     0.001200     YES
 Predicted change in Energy=-9.055287D-08
 GradGradGradGradGradGradGradGradGradGradGradGradGradGradGradGradGradGrad

                          Input orientation:                          
 ---------------------------------------------------------------------
 Center     Atomic      Atomic             Coordinates (Angstroms)
 Number     Number       Type             X           Y           Z
 ---------------------------------------------------------------------
      1          6           0       -6.818372   -1.193662    1.492630
      2          6           0       -6.016061   -0.033404    2.080278
      3          1           0       -7.707841   -1.351946    2.114961
      4          1           0       -7.183949   -0.912723    0.484162
      5          6           0       -4.684158    0.762961    4.120170
      6          6           0       -5.478541   -0.337436    3.475077
      7          1           0       -6.671413    0.844992    2.114062
      8          1           0       -5.187157    0.235399    1.414893
      9          1           0       -4.295238    0.528366    5.110869
     10          1           0       -6.318573   -0.596820    4.135452
     11          1           0       -4.867510   -1.247565    3.433128
     12          7           0       -6.088369   -2.454504    1.456305
     13          6           0       -4.419360    1.960704    3.605014
     14          1           0       -3.832316    2.690157    4.153586
     15          1           0       -4.775838    2.261531    2.624150
     16          6           0       -6.973391   -3.554500    1.122835
     17          1           0       -7.421555   -3.457586    0.115138
     18          1           0       -6.421525   -4.498474    1.158384
     19          1           0       -7.787395   -3.609974    1.851709
     20          6           0       -4.956556   -2.412053    0.549016
     21          1           0       -4.451675   -3.382286    0.550207
     22          1           0       -5.250194   -2.179748   -0.493058
     23          1           0       -4.229547   -1.663219    0.873415
 ---------------------------------------------------------------------
                    Distance matrix (angstroms):
                    1          2          3          4          5
     1  C    0.000000
     2  C    1.528147   0.000000
     3  H    1.097044   2.145198   0.000000
     4  H    1.108864   2.164428   1.768300   0.000000
     5  C    3.909887   2.563070   4.199567   4.719897   0.000000
     6  C    2.541332   1.525394   2.801593   3.490693   1.502686
     7  H    2.136326   1.096453   2.429141   2.451291   2.824957
     8  H    2.170052   1.096392   3.060002   2.484275   2.801760
     9  H    4.735318   3.530056   4.914967   5.641613   1.089851
    10  H    2.755091   2.152368   2.565671   3.765711   2.126159
    11  H    2.752145   2.150246   3.133040   3.764891   2.132572
    12  N    1.457377   2.501259   2.066919   2.126604   4.406821
    13  C    4.490819   2.975020   4.899798   5.063521   1.330448
    14  H    5.575058   4.060189   5.959386   6.138310   2.107329
    15  H    4.170209   2.664710   4.681147   4.522658   2.119479
    16  C    2.394647   3.772439   2.524871   2.726027   5.732808
    17  H    2.717842   4.190729   2.918042   2.582434   6.430136
    18  H    3.345294   4.577241   3.531329   3.727395   6.282780
    19  H    2.628023   3.997714   2.274713   3.083747   5.822247
    20  C    2.416867   3.020809   3.338500   2.685791   4.786237
    21  H    3.358496   4.000429   4.144075   3.683534   5.475560
    22  H    2.715604   3.437354   3.677914   2.509924   5.501074
    23  H    2.702948   2.702674   3.706327   3.072988   4.078534
                    6          7          8          9         10
     6  C    0.000000
     7  H    2.161815   0.000000
     8  H    2.158102   1.750274   0.000000
     9  H    2.196732   3.837617   3.813343   0.000000
    10  H    1.099558   2.507855   3.061720   2.512243   0.000000
    11  H    1.097020   3.061502   2.524803   2.509231   1.738480
    12  N    2.988195   3.414566   2.837160   5.046649   3.268304
    13  C    2.533811   2.922241   2.891854   2.081969   3.229443
    14  H    3.512371   3.952817   3.919422   2.409155   4.121410
    15  H    2.823561   2.420739   2.395140   3.068975   3.582490
    16  C    4.256421   4.519874   4.199913   6.304499   4.272297
    17  H    4.979942   4.803185   4.507775   7.114702   5.056033
    18  H    4.854948   5.434004   4.898879   6.738869   4.908812
    19  H    4.321532   4.600106   4.662504   6.320059   4.056109
    20  C    3.624685   3.999806   2.794982   5.467532   4.244135
    21  H    4.345162   5.024218   3.791604   6.009768   4.908983
    22  H    4.380908   4.238631   3.078504   6.296810   5.007015
    23  H    3.175898   3.713898   2.194303   4.771097   4.017725
                   11         12         13         14         15
    11  H    0.000000
    12  N    2.618211   0.000000
    13  C    3.243975   5.186194   0.000000
    14  H    4.134773   6.231584   1.085197   0.000000
    15  H    3.602306   5.032652   1.086125   1.847465   0.000000
    16  C    3.885117   1.450675   6.565194   7.618894   6.396046
    17  H    4.734595   2.140627   7.109872   8.184524   6.782570
    18  H    4.261200   2.092263   7.191359   8.206805   7.110164
    19  H    4.075241   2.092402   6.741676   7.786716   6.643848
    20  C    3.111601   1.451198   5.361783   6.347393   5.116760
    21  H    3.611258   2.088195   6.154708   7.088195   6.021544
    22  H    4.053437   2.139636   5.884542   6.878783   5.446739
    23  H    2.670560   2.102644   4.542078   5.465271   4.332109
                   16         17         18         19         20
    16  C    0.000000
    17  H    1.107112   0.000000
    18  H    1.094032   1.780975   0.000000
    19  H    1.094046   1.781219   1.770800   0.000000
    20  C    2.387902   2.712491   2.621186   3.338514   0.000000
    21  H    2.591644   3.002523   2.344369   3.587866   1.093736
    22  H    2.733215   2.591829   3.078273   3.739100   1.107297
    23  H    3.341832   3.739473   3.595087   4.171954   1.092946
                   21         22         23
    21  H    0.000000
    22  H    1.781048   0.000000
    23  H    1.763235   1.782070   0.000000
 Stoichiometry    C7H15N
 Framework group  C1[X(C7H15N)]
 Deg. of freedom    63
 Full point group                 C1      NOp   1
 Largest Abelian subgroup         C1      NOp   1
 Largest concise Abelian subgroup C1      NOp   1
                         Standard orientation:                         
 ---------------------------------------------------------------------
 Center     Atomic      Atomic             Coordinates (Angstroms)
 Number     Number       Type             X           Y           Z
 ---------------------------------------------------------------------
      1          6           0       -0.870987   -0.605344    0.783741
      2          6           0        0.605396   -0.211666    0.760452
      3          1           0       -0.943976   -1.690416    0.639534
      4          1           0       -1.291686   -0.390676    1.786991
      5          6           0        2.720810   -0.123966   -0.684075
      6          6           0        1.264100   -0.480344   -0.588899
      7          1           0        1.116723   -0.779061    1.547100
      8          1           0        0.724606    0.845292    1.026353
      9          1           0        3.176101   -0.308926   -1.656842
     10          1           0        1.146282   -1.544099   -0.841033
     11          1           0        0.709638    0.053057   -1.370889
     12          7           0       -1.663644    0.022751   -0.265610
     13          6           0        3.480833    0.383662    0.282760
     14          1           0        4.528766    0.608738    0.112965
     15          1           0        3.093222    0.591996    1.275746
     16          6           0       -2.984158   -0.572926   -0.342223
     17          1           0       -3.575798   -0.431345    0.582771
     18          1           0       -3.542965   -0.130722   -1.172341
     19          1           0       -2.896327   -1.647671   -0.527008
     20          6           0       -1.757422    1.461568   -0.101331
     21          1           0       -2.369625    1.881170   -0.904699
     22          1           0       -2.212105    1.754599    0.864849
     23          1           0       -0.768774    1.922897   -0.166774
 ---------------------------------------------------------------------
 Rotational constants (GHZ):      4.7923734      0.8615096      0.8401235
 Standard basis: 6-31G(d,p) (6D, 7F)
 There are   195 symmetry adapted cartesian basis functions of A   symmetry.
 There are   195 symmetry adapted basis functions of A   symmetry.
   195 basis functions,   329 primitive gaussians,   195 cartesian basis functions
    32 alpha electrons       32 beta electrons
       nuclear repulsion energy       385.9296162465 Hartrees.
 NAtoms=   23 NActive=   23 NUniq=   23 SFac= 1.00D+00 NAtFMM=   60 NAOKFM=F Big=F
 Integral buffers will be    131072 words long.
 Raffenetti 2 integral format.
 Two-electron integral symmetry is turned on.
 Nuclear repulsion after empirical dispersion term =      385.9149287074 Hartrees.
 One-electron integrals computed using PRISM.
 NBasis=   195 RedAO= T EigKep=  2.65D-03  NBF=   195
 NBsUse=   195 1.00D-06 EigRej= -1.00D+00 NBFU=   195
 Initial guess from the checkpoint file:  "dmp-degE1-opt-wb97xd.chk"
 B after Tr=    -0.000000   -0.000000    0.000000
         Rot=    1.000000   -0.000618   -0.000009    0.000029 Ang=  -0.07 deg.
 Keep R1 ints in memory in canonical form, NReq=369111163.
 Requested convergence on RMS density matrix=1.00D-08 within 128 cycles.
 Requested convergence on MAX density matrix=1.00D-06.
 Requested convergence on             energy=1.00D-06.
 No special actions if energy rises.
 SCF Done:  E(RwB97XD) =  -330.410575483     A.U. after    7 cycles
            NFock=  7  Conv=0.39D-08     -V/T= 2.0099
 Calling FoFJK, ICntrl=      2127 FMM=F ISym2X=0 I1Cent= 0 IOpClX= 0 NMat=1 NMatS=1 NMatT=0.
 ***** Axes restored to original set *****
 -------------------------------------------------------------------
 Center     Atomic                   Forces (Hartrees/Bohr)
 Number     Number              X              Y              Z
 -------------------------------------------------------------------
      1        6           0.000007586   -0.000002364   -0.000010837
      2        6          -0.000007886   -0.000025413   -0.000008189
      3        1          -0.000001730   -0.000001101    0.000010602
      4        1          -0.000003877   -0.000002421   -0.000007230
      5        6          -0.000003245    0.000022694   -0.000001202
      6        6          -0.000009615    0.000001368   -0.000000999
      7        1          -0.000015474    0.000001720   -0.000003437
      8        1          -0.000006312    0.000002609   -0.000002948
      9        1           0.000002461    0.000002085   -0.000000299
     10        1           0.000004117   -0.000002192   -0.000000704
     11        1           0.000011648   -0.000005488    0.000000916
     12        7           0.000011712   -0.000003967    0.000018432
     13        6           0.000005134   -0.000001564    0.000004032
     14        1          -0.000007767    0.000004686   -0.000002019
     15        1          -0.000008979    0.000003065   -0.000002531
     16        6          -0.000001093    0.000001091    0.000002992
     17        1           0.000001255   -0.000002619   -0.000001480
     18        1           0.000011042   -0.000000899    0.000003708
     19        1           0.000002083   -0.000004917    0.000007840
     20        6          -0.000003513    0.000008216    0.000002127
     21        1           0.000003355   -0.000000953   -0.000003652
     22        1           0.000000402    0.000002067   -0.000008408
     23        1           0.000008695    0.000004297    0.000003287
 -------------------------------------------------------------------
 Cartesian Forces:  Max     0.000025413 RMS     0.000007158

 GradGradGradGradGradGradGradGradGradGradGradGradGradGradGradGradGradGrad
 Berny optimization.
 Using GEDIIS/GDIIS optimizer.
 FormGI is forming the generalized inverse of G from B-inverse, IUseBI=4.
 Internal  Forces:  Max     0.000023276 RMS     0.000005948
 Search for a local minimum.
 Step number  15 out of a maximum of  117
 All quantities printed in internal units (Hartrees-Bohrs-Radians)
 Mixed Optimization -- En-DIIS/RFO-DIIS
 Swapping is turned off.
 Update second derivatives using D2CorX and points    8    9   10   11   12
                                                     13   14   15
 DE= -3.27D-07 DEPred=-9.06D-08 R= 3.61D+00
 Trust test= 3.61D+00 RLast= 3.65D-03 DXMaxT set to 8.49D-01
 ITU=  0 -1  1  1  1  0  1  1  1  1  1  1  1  0  0
     Eigenvalues ---    0.00270   0.00357   0.00433   0.00503   0.00734
     Eigenvalues ---    0.00849   0.01649   0.02462   0.02879   0.02981
     Eigenvalues ---    0.03518   0.03746   0.04240   0.04466   0.05076
     Eigenvalues ---    0.05446   0.07072   0.07134   0.07446   0.07483
     Eigenvalues ---    0.08250   0.09609   0.09938   0.11598   0.13068
     Eigenvalues ---    0.13423   0.15166   0.15601   0.15953   0.16005
     Eigenvalues ---    0.16025   0.16067   0.16101   0.16263   0.16353
     Eigenvalues ---    0.17296   0.19048   0.21223   0.22038   0.24751
     Eigenvalues ---    0.25784   0.28799   0.30637   0.33367   0.34935
     Eigenvalues ---    0.36214   0.36665   0.36887   0.36975   0.37148
     Eigenvalues ---    0.37219   0.37226   0.37230   0.37232   0.37234
     Eigenvalues ---    0.37238   0.37254   0.37298   0.37355   0.37717
     Eigenvalues ---    0.38985   0.40777   0.55483
 En-DIIS/RFO-DIIS IScMMF=        0 using points:    15   14   13   12   11
 RFO step:  Lambda= 0.00000000D+00.
 DidBck=F Rises=F RFO-DIIS coefs:    1.28531   -0.22585   -0.02190   -0.06841    0.03085
 Iteration  1 RMS(Cart)=  0.00050707 RMS(Int)=  0.00000015
 Iteration  2 RMS(Cart)=  0.00000017 RMS(Int)=  0.00000005
 Variable       Old X    -DE/DX   Delta X   Delta X   Delta X     New X
                                 (Linear)    (Quad)   (Total)
    R1        2.88778  -0.00002  -0.00001  -0.00003  -0.00004   2.88774
    R2        2.07311   0.00001   0.00001   0.00000   0.00002   2.07313
    R3        2.09545   0.00001   0.00001   0.00001   0.00002   2.09547
    R4        2.75404  -0.00001   0.00001  -0.00003  -0.00002   2.75402
    R5        2.88258   0.00001  -0.00001   0.00003   0.00002   2.88259
    R6        2.07200   0.00001   0.00001   0.00001   0.00003   2.07202
    R7        2.07188  -0.00000   0.00001  -0.00000   0.00000   2.07188
    R8        2.83967   0.00002   0.00001   0.00004   0.00005   2.83971
    R9        2.05952   0.00000  -0.00000   0.00001   0.00001   2.05953
   R10        2.51418  -0.00001   0.00001  -0.00001  -0.00001   2.51418
   R11        2.07786  -0.00000   0.00003  -0.00003  -0.00000   2.07786
   R12        2.07307   0.00001   0.00000   0.00003   0.00003   2.07310
   R13        2.74138  -0.00000   0.00003  -0.00002   0.00001   2.74139
   R14        2.74237   0.00001  -0.00001   0.00002   0.00002   2.74238
   R15        2.05073  -0.00000  -0.00000  -0.00001  -0.00001   2.05072
   R16        2.05248   0.00000   0.00002  -0.00001   0.00001   2.05249
   R17        2.09214   0.00001   0.00002  -0.00001   0.00001   2.09215
   R18        2.06742   0.00000   0.00001  -0.00001  -0.00000   2.06742
   R19        2.06745   0.00001   0.00002   0.00000   0.00002   2.06747
   R20        2.06686   0.00000   0.00000   0.00000   0.00000   2.06686
   R21        2.09249   0.00001   0.00002   0.00000   0.00002   2.09251
   R22        2.06537   0.00001   0.00002   0.00001   0.00003   2.06540
    A1        1.89345  -0.00001  -0.00005  -0.00001  -0.00005   1.89339
    A2        1.90759   0.00000  -0.00001   0.00002   0.00001   1.90760
    A3        1.98610  -0.00000   0.00003  -0.00004  -0.00000   1.98610
    A4        1.85998   0.00000   0.00000   0.00003   0.00003   1.86001
    A5        1.87071   0.00000   0.00004  -0.00003   0.00001   1.87072
    A6        1.94085   0.00000  -0.00002   0.00002   0.00001   1.94085
    A7        1.96633  -0.00000   0.00003  -0.00003   0.00000   1.96634
    A8        1.88210  -0.00001  -0.00012   0.00001  -0.00011   1.88200
    A9        1.92805   0.00000   0.00004  -0.00003   0.00001   1.92806
   A10        1.91997   0.00001  -0.00000   0.00004   0.00004   1.92000
   A11        1.91493   0.00000   0.00006  -0.00000   0.00006   1.91499
   A12        1.84852  -0.00000  -0.00002   0.00002  -0.00000   1.84852
   A13        2.00563  -0.00001  -0.00004  -0.00003  -0.00007   2.00556
   A14        2.21209   0.00002   0.00001   0.00005   0.00006   2.21215
   A15        2.06546  -0.00001   0.00003  -0.00002   0.00001   2.06547
   A16        2.01847   0.00002   0.00004   0.00006   0.00010   2.01856
   A17        1.90389  -0.00001   0.00002  -0.00001   0.00001   1.90391
   A18        1.90357  -0.00000  -0.00002   0.00002   0.00000   1.90357
   A19        1.89525  -0.00001  -0.00002   0.00001  -0.00001   1.89524
   A20        1.90657  -0.00001   0.00001  -0.00007  -0.00006   1.90651
   A21        1.82635   0.00000  -0.00004  -0.00002  -0.00005   1.82630
   A22        1.93494  -0.00001  -0.00005  -0.00009  -0.00014   1.93480
   A23        1.96161  -0.00000  -0.00004  -0.00004  -0.00008   1.96152
   A24        1.93293   0.00001   0.00004   0.00004   0.00008   1.93301
   A25        2.11422  -0.00000   0.00004  -0.00003   0.00001   2.11423
   A26        2.13377   0.00000  -0.00008   0.00003  -0.00005   2.13372
   A27        2.03519   0.00000   0.00004   0.00000   0.00004   2.03524
   A28        1.97123  -0.00000  -0.00000  -0.00000  -0.00001   1.97122
   A29        1.91670  -0.00001   0.00005  -0.00007  -0.00002   1.91669
   A30        1.91688  -0.00000  -0.00003   0.00002  -0.00001   1.91687
   A31        1.88526   0.00000  -0.00000   0.00003   0.00002   1.88528
   A32        1.88562   0.00000  -0.00000   0.00001   0.00001   1.88562
   A33        1.88590   0.00000  -0.00002   0.00002   0.00000   1.88590
   A34        1.91069  -0.00000  -0.00001   0.00000  -0.00000   1.91069
   A35        1.96892   0.00000   0.00003   0.00000   0.00003   1.96895
   A36        1.93185   0.00000  -0.00000   0.00001   0.00000   1.93186
   A37        1.88551  -0.00000  -0.00002  -0.00002  -0.00004   1.88547
   A38        1.87591  -0.00000  -0.00001  -0.00001  -0.00002   1.87590
   A39        1.88808  -0.00000   0.00001   0.00001   0.00002   1.88810
    D1        1.11665   0.00000   0.00027   0.00024   0.00051   1.11716
    D2       -1.00548  -0.00000   0.00033   0.00021   0.00054  -1.00494
    D3       -3.01803   0.00000   0.00040   0.00020   0.00060  -3.01743
    D4        3.13820   0.00000   0.00024   0.00029   0.00053   3.13872
    D5        1.01607  -0.00000   0.00030   0.00025   0.00056   1.01663
    D6       -0.99648   0.00000   0.00037   0.00024   0.00061  -0.99587
    D7       -0.96381   0.00000   0.00023   0.00031   0.00054  -0.96327
    D8       -3.08593   0.00000   0.00029   0.00027   0.00057  -3.08537
    D9        1.18470   0.00000   0.00036   0.00026   0.00063   1.18533
   D10        2.95862  -0.00000   0.00005   0.00027   0.00031   2.95894
   D11       -1.15081  -0.00000   0.00002   0.00023   0.00025  -1.15056
   D12        0.86527   0.00000   0.00006   0.00032   0.00038   0.86565
   D13        3.03903   0.00001   0.00003   0.00028   0.00031   3.03934
   D14       -1.16126  -0.00000   0.00004   0.00028   0.00033  -1.16094
   D15        1.01249   0.00000   0.00002   0.00024   0.00026   1.01275
   D16       -3.13610   0.00000   0.00036  -0.00016   0.00020  -3.13590
   D17       -0.99446   0.00000   0.00037  -0.00011   0.00027  -0.99419
   D18        0.99069   0.00000   0.00034  -0.00012   0.00021   0.99090
   D19       -1.03561  -0.00000   0.00023  -0.00014   0.00009  -1.03552
   D20        1.10604  -0.00000   0.00024  -0.00008   0.00016   1.10620
   D21        3.09118  -0.00000   0.00020  -0.00010   0.00010   3.09128
   D22        0.99127   0.00000   0.00024  -0.00010   0.00014   0.99141
   D23        3.13292   0.00000   0.00025  -0.00004   0.00021   3.13313
   D24       -1.16512   0.00000   0.00021  -0.00006   0.00015  -1.16497
   D25       -3.12860   0.00000   0.00010  -0.00040  -0.00031  -3.12891
   D26        1.00837  -0.00000   0.00006  -0.00045  -0.00039   1.00798
   D27       -0.97378   0.00000   0.00011  -0.00040  -0.00029  -0.97406
   D28        0.01103  -0.00000  -0.00005  -0.00032  -0.00037   0.01067
   D29       -2.13518  -0.00000  -0.00009  -0.00036  -0.00045  -2.13563
   D30        2.16586   0.00000  -0.00004  -0.00031  -0.00035   2.16551
   D31       -3.14083  -0.00000   0.00011  -0.00012  -0.00001  -3.14083
   D32        0.00310   0.00000   0.00002   0.00010   0.00012   0.00322
   D33       -0.00125  -0.00000  -0.00004  -0.00003  -0.00007  -0.00132
   D34       -3.14052   0.00000  -0.00013   0.00019   0.00006  -3.14045
   D35        1.09436  -0.00000  -0.00025   0.00001  -0.00024   1.09411
   D36       -3.08334  -0.00000  -0.00022  -0.00001  -0.00023  -3.08357
   D37       -1.01172  -0.00000  -0.00023  -0.00001  -0.00024  -1.01196
   D38       -1.09558   0.00000  -0.00018   0.00010  -0.00009  -1.09567
   D39        1.00990   0.00000  -0.00015   0.00008  -0.00007   1.00983
   D40        3.08153   0.00000  -0.00016   0.00007  -0.00008   3.08144
   D41       -3.13036   0.00001   0.00035   0.00051   0.00086  -3.12950
   D42       -1.03029   0.00001   0.00035   0.00049   0.00083  -1.02946
   D43        1.08806   0.00001   0.00037   0.00051   0.00088   1.08894
   D44       -0.95550  -0.00000   0.00028   0.00039   0.00067  -0.95482
   D45        1.14457  -0.00000   0.00027   0.00037   0.00065   1.14522
   D46       -3.02027   0.00000   0.00030   0.00040   0.00069  -3.01957
         Item               Value     Threshold  Converged?
 Maximum Force            0.000023     0.000450     YES
 RMS     Force            0.000006     0.000300     YES
 Maximum Displacement     0.002411     0.001800     NO 
 RMS     Displacement     0.000507     0.001200     YES
 Predicted change in Energy=-2.264159D-08
 GradGradGradGradGradGradGradGradGradGradGradGradGradGradGradGradGradGrad

                          Input orientation:                          
 ---------------------------------------------------------------------
 Center     Atomic      Atomic             Coordinates (Angstroms)
 Number     Number       Type             X           Y           Z
 ---------------------------------------------------------------------
      1          6           0       -6.818491   -1.193738    1.492607
      2          6           0       -6.016229   -0.033415    2.080142
      3          1           0       -7.707996   -1.351888    2.114936
      4          1           0       -7.183986   -0.912952    0.484054
      5          6           0       -4.684028    0.762987    4.119960
      6          6           0       -5.478208   -0.337519    3.474742
      7          1           0       -6.671845    0.844793    2.114226
      8          1           0       -5.187636    0.235701    1.414494
      9          1           0       -4.295077    0.528291    5.110626
     10          1           0       -6.317941   -0.597421    4.135289
     11          1           0       -4.866826   -1.247416    3.432443
     12          7           0       -6.088502   -2.454583    1.456550
     13          6           0       -4.419395    1.960836    3.604974
     14          1           0       -3.832501    2.690314    4.153663
     15          1           0       -4.775992    2.261730    2.624166
     16          6           0       -6.973580   -3.554439    1.122744
     17          1           0       -7.421568   -3.457298    0.114982
     18          1           0       -6.421802   -4.498466    1.158238
     19          1           0       -7.787714   -3.609949    1.851484
     20          6           0       -4.956428   -2.412066    0.549577
     21          1           0       -4.452026   -3.382549    0.550234
     22          1           0       -5.249656   -2.178929   -0.492439
     23          1           0       -4.229110   -1.663815    0.874691
 ---------------------------------------------------------------------
                    Distance matrix (angstroms):
                    1          2          3          4          5
     1  C    0.000000
     2  C    1.528126   0.000000
     3  H    1.097053   2.145147   0.000000
     4  H    1.108876   2.164426   1.768340   0.000000
     5  C    3.909947   2.563176   4.199667   4.719997   0.000000
     6  C    2.541324   1.525403   2.801780   3.490704   1.502712
     7  H    2.136240   1.096468   2.428789   2.451411   2.825080
     8  H    2.170042   1.096393   3.059947   2.484057   2.801999
     9  H    4.735300   3.530115   4.915003   5.641644   1.089855
    10  H    2.754979   2.152385   2.565794   3.765781   2.126174
    11  H    2.752243   2.150266   3.133527   3.764850   2.132561
    12  N    1.457366   2.501229   2.066922   2.126608   4.406706
    13  C    4.491001   2.975236   4.899924   5.063770   1.330445
    14  H    5.575232   4.060401   5.959469   6.138567   2.107326
    15  H    4.170429   2.664927   4.681260   4.522955   2.119454
    16  C    2.394527   3.772366   2.524884   2.725737   5.732846
    17  H    2.717583   4.190443   2.917980   2.581929   6.429991
    18  H    3.345204   4.577235   3.531362   3.727111   6.282877
    19  H    2.627977   3.997754   2.274774   3.083527   5.822493
    20  C    2.416797   3.020562   3.338481   2.685824   4.785687
    21  H    3.358440   4.000507   4.144058   3.683327   5.475604
    22  H    2.715189   3.436428   3.677748   2.509555   5.499912
    23  H    2.703273   2.702797   3.706501   3.073708   4.077756
                    6          7          8          9         10
     6  C    0.000000
     7  H    2.161859   0.000000
     8  H    2.158155   1.750284   0.000000
     9  H    2.196712   3.837658   3.813615   0.000000
    10  H    1.099556   2.507972   3.061765   2.512069   0.000000
    11  H    1.097036   3.061556   2.524811   2.509249   1.738454
    12  N    2.987895   3.414485   2.837421   5.046403   3.267619
    13  C    2.533867   2.922570   2.892142   2.081977   3.229612
    14  H    3.512415   3.953116   3.919765   2.409170   4.121523
    15  H    2.823594   2.421158   2.395318   3.068969   3.582714
    16  C    4.256361   4.519659   4.199985   6.304464   4.271914
    17  H    4.979724   4.802816   4.507486   7.114515   5.055666
    18  H    4.854899   5.433861   4.899099   6.738889   4.908337
    19  H    4.321757   4.599882   4.662659   6.320249   4.056023
    20  C    3.623892   3.999739   2.795033   5.466832   4.243111
    21  H    4.344883   5.024349   3.792071   6.009699   4.908279
    22  H    4.379675   4.237949   3.077446   6.295601   5.005823
    23  H    3.174834   3.714366   2.195067   4.769992   4.016455
                   11         12         13         14         15
    11  H    0.000000
    12  N    2.617995   0.000000
    13  C    3.243893   5.186287   0.000000
    14  H    4.134695   6.231687   1.085192   0.000000
    15  H    3.602175   5.032854   1.086132   1.847490   0.000000
    16  C    3.885290   1.450680   6.565332   7.619041   6.396208
    17  H    4.734536   2.140632   7.109800   8.184466   6.782504
    18  H    4.261372   2.092256   7.191574   8.207046   7.110406
    19  H    4.075854   2.092406   6.741954   7.786979   6.644104
    20  C    3.110524   1.451207   5.361541   6.347199   5.116722
    21  H    3.610815   2.088201   6.155020   7.088595   6.021963
    22  H    4.052033   2.139674   5.883517   6.877799   5.445827
    23  H    2.668738   2.102668   4.541888   5.465107   4.332395
                   16         17         18         19         20
    16  C    0.000000
    17  H    1.107119   0.000000
    18  H    1.094032   1.780995   0.000000
    19  H    1.094056   1.781236   1.770811   0.000000
    20  C    2.387978   2.712619   2.621231   3.338573   0.000000
    21  H    2.591438   3.002201   2.344132   3.587726   1.093737
    22  H    2.733634   2.592371   3.078784   3.739456   1.107309
    23  H    3.341871   3.739722   3.594932   4.171956   1.092963
                   21         22         23
    21  H    0.000000
    22  H    1.781034   0.000000
    23  H    1.763238   1.782105   0.000000
 Stoichiometry    C7H15N
 Framework group  C1[X(C7H15N)]
 Deg. of freedom    63
 Full point group                 C1      NOp   1
 Largest Abelian subgroup         C1      NOp   1
 Largest concise Abelian subgroup C1      NOp   1
                         Standard orientation:                         
 ---------------------------------------------------------------------
 Center     Atomic      Atomic             Coordinates (Angstroms)
 Number     Number       Type             X           Y           Z
 ---------------------------------------------------------------------
      1          6           0       -0.871117   -0.606404    0.782978
      2          6           0        0.605276   -0.212802    0.760304
      3          1           0       -0.944107   -1.691305    0.637419
      4          1           0       -1.291907   -0.392933    1.786458
      5          6           0        2.720732   -0.123052   -0.684225
      6          6           0        1.263907   -0.479197   -0.589546
      7          1           0        1.116507   -0.781676    1.545967
      8          1           0        0.724596    0.843663    1.028114
      9          1           0        3.175889   -0.306703   -1.657307
     10          1           0        1.145763   -1.542443   -0.843656
     11          1           0        0.709572    0.055781   -1.370571
     12          7           0       -1.663621    0.023011   -0.265682
     13          6           0        3.480951    0.382990    0.283283
     14          1           0        4.528933    0.608017    0.113755
     15          1           0        3.093435    0.589896    1.276613
     16          6           0       -2.984270   -0.572324   -0.342713
     17          1           0       -3.575668   -0.431747    0.582597
     18          1           0       -3.543166   -0.129009   -1.172179
     19          1           0       -2.896674   -1.646871   -0.528818
     20          6           0       -1.756973    1.461675   -0.099754
     21          1           0       -2.369795    1.882267   -0.902133
     22          1           0       -2.210783    1.753778    0.867130
     23          1           0       -0.768281    1.922894   -0.165579
 ---------------------------------------------------------------------
 Rotational constants (GHZ):      4.7927418      0.8615282      0.8401586
 Standard basis: 6-31G(d,p) (6D, 7F)
 There are   195 symmetry adapted cartesian basis functions of A   symmetry.
 There are   195 symmetry adapted basis functions of A   symmetry.
   195 basis functions,   329 primitive gaussians,   195 cartesian basis functions
    32 alpha electrons       32 beta electrons
       nuclear repulsion energy       385.9332301471 Hartrees.
 NAtoms=   23 NActive=   23 NUniq=   23 SFac= 1.00D+00 NAtFMM=   60 NAOKFM=F Big=F
 Integral buffers will be    131072 words long.
 Raffenetti 2 integral format.
 Two-electron integral symmetry is turned on.
 Nuclear repulsion after empirical dispersion term =      385.9185412904 Hartrees.
 One-electron integrals computed using PRISM.
 NBasis=   195 RedAO= T EigKep=  2.65D-03  NBF=   195
 NBsUse=   195 1.00D-06 EigRej= -1.00D+00 NBFU=   195
 Initial guess from the checkpoint file:  "dmp-degE1-opt-wb97xd.chk"
 B after Tr=     0.000000    0.000000   -0.000000
         Rot=    1.000000   -0.000657   -0.000006    0.000031 Ang=  -0.08 deg.
 Keep R1 ints in memory in canonical form, NReq=369111163.
 Requested convergence on RMS density matrix=1.00D-08 within 128 cycles.
 Requested convergence on MAX density matrix=1.00D-06.
 Requested convergence on             energy=1.00D-06.
 No special actions if energy rises.
 SCF Done:  E(RwB97XD) =  -330.410575728     A.U. after    6 cycles
            NFock=  6  Conv=0.85D-08     -V/T= 2.0099
 Calling FoFJK, ICntrl=      2127 FMM=F ISym2X=0 I1Cent= 0 IOpClX= 0 NMat=1 NMatS=1 NMatT=0.
 ***** Axes restored to original set *****
 -------------------------------------------------------------------
 Center     Atomic                   Forces (Hartrees/Bohr)
 Number     Number              X              Y              Z
 -------------------------------------------------------------------
      1        6           0.000004429   -0.000001890    0.000009788
      2        6          -0.000008682    0.000002755   -0.000007494
      3        1          -0.000001230   -0.000002926    0.000002524
      4        1          -0.000002717   -0.000004564   -0.000001475
      5        6          -0.000006847    0.000008162   -0.000005341
      6        6          -0.000000583   -0.000001944    0.000006205
      7        1          -0.000000734    0.000000615    0.000004043
      8        1          -0.000002603   -0.000000120   -0.000000327
      9        1           0.000002686    0.000004434   -0.000001118
     10        1           0.000002702    0.000000994   -0.000003104
     11        1           0.000004030    0.000001336   -0.000000451
     12        7           0.000001169    0.000000215    0.000000863
     13        6          -0.000011927   -0.000004023   -0.000004853
     14        1          -0.000004430    0.000006198   -0.000002763
     15        1          -0.000003944    0.000003381   -0.000000554
     16        6           0.000005859   -0.000008347   -0.000000695
     17        1           0.000003184   -0.000004681    0.000003340
     18        1           0.000008093   -0.000003197    0.000003531
     19        1           0.000005374   -0.000002814    0.000001328
     20        6           0.000003467    0.000003939   -0.000002573
     21        1           0.000003420    0.000000386   -0.000000036
     22        1          -0.000001767   -0.000000856    0.000000559
     23        1           0.000001049    0.000002947   -0.000001396
 -------------------------------------------------------------------
 Cartesian Forces:  Max     0.000011927 RMS     0.000004156

 GradGradGradGradGradGradGradGradGradGradGradGradGradGradGradGradGradGrad
 Berny optimization.
 Using GEDIIS/GDIIS optimizer.
 FormGI is forming the generalized inverse of G from B-inverse, IUseBI=4.
 Internal  Forces:  Max     0.000006238 RMS     0.000001910
 Search for a local minimum.
 Step number  16 out of a maximum of  117
 All quantities printed in internal units (Hartrees-Bohrs-Radians)
 Mixed Optimization -- En-DIIS/RFO-DIIS
 Swapping is turned off.
 Update second derivatives using D2CorX and points    8    9   10   11   12
                                                     13   14   15   16
 DE= -2.45D-07 DEPred=-2.26D-08 R= 1.08D+01
 Trust test= 1.08D+01 RLast= 2.90D-03 DXMaxT set to 8.49D-01
 ITU=  0  0 -1  1  1  1  0  1  1  1  1  1  1  1  0  0
     Eigenvalues ---    0.00246   0.00371   0.00435   0.00497   0.00777
     Eigenvalues ---    0.00833   0.01662   0.02456   0.02894   0.03004
     Eigenvalues ---    0.03536   0.03722   0.04274   0.04457   0.05079
     Eigenvalues ---    0.05451   0.07061   0.07126   0.07448   0.07490
     Eigenvalues ---    0.08406   0.09604   0.09969   0.11720   0.13056
     Eigenvalues ---    0.13426   0.15182   0.15930   0.15953   0.16005
     Eigenvalues ---    0.16030   0.16071   0.16111   0.16297   0.16528
     Eigenvalues ---    0.17791   0.19092   0.21222   0.22024   0.24845
     Eigenvalues ---    0.25578   0.28790   0.30469   0.33342   0.35292
     Eigenvalues ---    0.36264   0.36401   0.36891   0.36938   0.37182
     Eigenvalues ---    0.37219   0.37230   0.37230   0.37233   0.37238
     Eigenvalues ---    0.37243   0.37297   0.37336   0.37348   0.37592
     Eigenvalues ---    0.38891   0.40681   0.55463
 En-DIIS/RFO-DIIS IScMMF=        0 using points:    16   15   14   13   12
 RFO step:  Lambda=-9.71502782D-10.
 DidBck=F Rises=F RFO-DIIS coefs:    0.87503    0.13259   -0.01413    0.00419    0.00232
 Iteration  1 RMS(Cart)=  0.00006978 RMS(Int)=  0.00000000
 Iteration  2 RMS(Cart)=  0.00000000 RMS(Int)=  0.00000000
 Variable       Old X    -DE/DX   Delta X   Delta X   Delta X     New X
                                 (Linear)    (Quad)   (Total)
    R1        2.88774  -0.00000   0.00000  -0.00001  -0.00001   2.88774
    R2        2.07313   0.00000  -0.00000   0.00000   0.00000   2.07313
    R3        2.09547   0.00000  -0.00000   0.00001   0.00001   2.09548
    R4        2.75402   0.00000   0.00000   0.00000   0.00001   2.75403
    R5        2.88259   0.00000  -0.00000   0.00001   0.00001   2.88260
    R6        2.07202   0.00000  -0.00000   0.00000   0.00000   2.07202
    R7        2.07188  -0.00000   0.00000  -0.00000   0.00000   2.07188
    R8        2.83971  -0.00000  -0.00001  -0.00000  -0.00001   2.83971
    R9        2.05953   0.00000  -0.00000   0.00000   0.00000   2.05953
   R10        2.51418  -0.00001   0.00000  -0.00001  -0.00001   2.51417
   R11        2.07786  -0.00000  -0.00000  -0.00001  -0.00001   2.07785
   R12        2.07310   0.00000  -0.00000   0.00001   0.00000   2.07310
   R13        2.74139   0.00000  -0.00000   0.00001   0.00001   2.74140
   R14        2.74238   0.00000  -0.00000   0.00001   0.00000   2.74239
   R15        2.05072   0.00000   0.00000   0.00000   0.00000   2.05072
   R16        2.05249  -0.00000   0.00000  -0.00001  -0.00001   2.05249
   R17        2.09215  -0.00000  -0.00000  -0.00000  -0.00000   2.09215
   R18        2.06742   0.00000   0.00000   0.00000   0.00000   2.06742
   R19        2.06747  -0.00000  -0.00000  -0.00000  -0.00000   2.06746
   R20        2.06686   0.00000   0.00000   0.00000   0.00000   2.06687
   R21        2.09251  -0.00000  -0.00000   0.00000  -0.00000   2.09251
   R22        2.06540   0.00000  -0.00000   0.00000   0.00000   2.06540
    A1        1.89339  -0.00000   0.00001  -0.00001  -0.00000   1.89339
    A2        1.90760   0.00000  -0.00000   0.00001   0.00001   1.90760
    A3        1.98610  -0.00000  -0.00000  -0.00001  -0.00001   1.98609
    A4        1.86001  -0.00000  -0.00001   0.00000  -0.00000   1.86001
    A5        1.87072   0.00000  -0.00000   0.00002   0.00002   1.87074
    A6        1.94085  -0.00000   0.00000  -0.00002  -0.00001   1.94084
    A7        1.96634  -0.00000   0.00000  -0.00002  -0.00001   1.96632
    A8        1.88200   0.00001   0.00001   0.00003   0.00004   1.88204
    A9        1.92806   0.00000   0.00000   0.00000   0.00000   1.92806
   A10        1.92000  -0.00000  -0.00001  -0.00002  -0.00002   1.91998
   A11        1.91499   0.00000  -0.00001   0.00000  -0.00001   1.91498
   A12        1.84852  -0.00000  -0.00000   0.00001   0.00000   1.84852
   A13        2.00556   0.00000   0.00001   0.00000   0.00001   2.00557
   A14        2.21215  -0.00000  -0.00001  -0.00000  -0.00001   2.21214
   A15        2.06547  -0.00000  -0.00000  -0.00000  -0.00001   2.06547
   A16        2.01856  -0.00001  -0.00002  -0.00001  -0.00003   2.01853
   A17        1.90391   0.00000   0.00000  -0.00001  -0.00001   1.90390
   A18        1.90357   0.00000  -0.00000   0.00002   0.00002   1.90359
   A19        1.89524   0.00000   0.00001   0.00000   0.00001   1.89525
   A20        1.90651   0.00000   0.00001  -0.00000   0.00001   1.90651
   A21        1.82630  -0.00000   0.00001   0.00001   0.00001   1.82631
   A22        1.93480   0.00000   0.00002   0.00001   0.00002   1.93483
   A23        1.96152   0.00000   0.00001  -0.00001  -0.00000   1.96152
   A24        1.93301  -0.00000  -0.00001  -0.00001  -0.00002   1.93299
   A25        2.11423  -0.00000  -0.00000  -0.00001  -0.00001   2.11422
   A26        2.13372   0.00000   0.00001   0.00001   0.00002   2.13374
   A27        2.03524  -0.00000  -0.00001  -0.00000  -0.00001   2.03523
   A28        1.97122   0.00000   0.00000   0.00000   0.00000   1.97122
   A29        1.91669  -0.00000   0.00000  -0.00000  -0.00000   1.91669
   A30        1.91687  -0.00000   0.00000  -0.00001  -0.00001   1.91686
   A31        1.88528   0.00000  -0.00000   0.00001   0.00001   1.88529
   A32        1.88562  -0.00000  -0.00000  -0.00001  -0.00001   1.88561
   A33        1.88590   0.00000  -0.00000   0.00001   0.00001   1.88591
   A34        1.91069  -0.00000   0.00000  -0.00001  -0.00001   1.91068
   A35        1.96895  -0.00000  -0.00000  -0.00001  -0.00002   1.96893
   A36        1.93186   0.00000  -0.00000   0.00002   0.00001   1.93187
   A37        1.88547   0.00000   0.00000  -0.00001  -0.00000   1.88547
   A38        1.87590   0.00000   0.00000   0.00000   0.00000   1.87590
   A39        1.88810   0.00000  -0.00000   0.00001   0.00001   1.88811
    D1        1.11716   0.00000  -0.00004   0.00004  -0.00001   1.11715
    D2       -1.00494   0.00000  -0.00005   0.00005   0.00000  -1.00494
    D3       -3.01743  -0.00000  -0.00006   0.00003  -0.00003  -3.01746
    D4        3.13872  -0.00000  -0.00005   0.00004  -0.00001   3.13871
    D5        1.01663   0.00000  -0.00005   0.00005  -0.00000   1.01662
    D6       -0.99587  -0.00000  -0.00006   0.00003  -0.00003  -0.99590
    D7       -0.96327  -0.00000  -0.00005   0.00002  -0.00003  -0.96330
    D8       -3.08537   0.00000  -0.00005   0.00003  -0.00002  -3.08539
    D9        1.18533  -0.00000  -0.00006   0.00001  -0.00005   1.18527
   D10        2.95894   0.00000  -0.00003   0.00002  -0.00001   2.95893
   D11       -1.15056  -0.00000  -0.00002   0.00000  -0.00002  -1.15058
   D12        0.86565   0.00000  -0.00004   0.00002  -0.00001   0.86564
   D13        3.03934  -0.00000  -0.00003   0.00000  -0.00003   3.03932
   D14       -1.16094   0.00000  -0.00003   0.00001  -0.00002  -1.16095
   D15        1.01275  -0.00000  -0.00002  -0.00001  -0.00003   1.01273
   D16       -3.13590  -0.00000  -0.00004   0.00015   0.00011  -3.13579
   D17       -0.99419  -0.00000  -0.00004   0.00013   0.00009  -0.99410
   D18        0.99090  -0.00000  -0.00004   0.00015   0.00011   0.99101
   D19       -1.03552   0.00000  -0.00003   0.00016   0.00014  -1.03538
   D20        1.10620   0.00000  -0.00003   0.00015   0.00012   1.10631
   D21        3.09128   0.00000  -0.00002   0.00016   0.00014   3.09142
   D22        0.99141   0.00000  -0.00004   0.00016   0.00012   0.99154
   D23        3.13313  -0.00000  -0.00004   0.00014   0.00010   3.13323
   D24       -1.16497   0.00000  -0.00003   0.00015   0.00012  -1.16485
   D25       -3.12891  -0.00000   0.00006  -0.00002   0.00004  -3.12887
   D26        1.00798   0.00000   0.00006   0.00000   0.00007   1.00805
   D27       -0.97406   0.00000   0.00005  -0.00000   0.00005  -0.97402
   D28        0.01067  -0.00000   0.00006  -0.00012  -0.00006   0.01060
   D29       -2.13563   0.00000   0.00006  -0.00010  -0.00004  -2.13566
   D30        2.16551  -0.00000   0.00005  -0.00011  -0.00006   2.16545
   D31       -3.14083   0.00000   0.00001   0.00006   0.00008  -3.14076
   D32        0.00322  -0.00000  -0.00001   0.00002   0.00001   0.00323
   D33       -0.00132   0.00000   0.00001  -0.00004  -0.00003  -0.00135
   D34       -3.14045  -0.00000  -0.00001  -0.00009  -0.00010  -3.14055
   D35        1.09411   0.00000   0.00003   0.00007   0.00011   1.09422
   D36       -3.08357   0.00000   0.00003   0.00009   0.00012  -3.08345
   D37       -1.01196   0.00000   0.00003   0.00009   0.00012  -1.01183
   D38       -1.09567   0.00000   0.00002   0.00009   0.00011  -1.09556
   D39        1.00983   0.00000   0.00001   0.00011   0.00012   1.00995
   D40        3.08144   0.00000   0.00002   0.00011   0.00012   3.08157
   D41       -3.12950  -0.00000  -0.00010   0.00009  -0.00001  -3.12951
   D42       -1.02946  -0.00000  -0.00009   0.00007  -0.00003  -1.02948
   D43        1.08894  -0.00000  -0.00010   0.00009  -0.00001   1.08892
   D44       -0.95482   0.00000  -0.00008   0.00008   0.00001  -0.95482
   D45        1.14522   0.00000  -0.00007   0.00006  -0.00001   1.14521
   D46       -3.01957   0.00000  -0.00008   0.00008  -0.00000  -3.01957
         Item               Value     Threshold  Converged?
 Maximum Force            0.000006     0.000450     YES
 RMS     Force            0.000002     0.000300     YES
 Maximum Displacement     0.000235     0.001800     YES
 RMS     Displacement     0.000070     0.001200     YES
 Predicted change in Energy=-1.789269D-09
 Optimization completed.
    -- Stationary point found.
                           ----------------------------
                           !   Optimized Parameters   !
                           ! (Angstroms and Degrees)  !
 --------------------------                            --------------------------
 ! Name  Definition              Value          Derivative Info.                !
 --------------------------------------------------------------------------------
 ! R1    R(1,2)                  1.5281         -DE/DX =    0.0                 !
 ! R2    R(1,3)                  1.0971         -DE/DX =    0.0                 !
 ! R3    R(1,4)                  1.1089         -DE/DX =    0.0                 !
 ! R4    R(1,12)                 1.4574         -DE/DX =    0.0                 !
 ! R5    R(2,6)                  1.5254         -DE/DX =    0.0                 !
 ! R6    R(2,7)                  1.0965         -DE/DX =    0.0                 !
 ! R7    R(2,8)                  1.0964         -DE/DX =    0.0                 !
 ! R8    R(5,6)                  1.5027         -DE/DX =    0.0                 !
 ! R9    R(5,9)                  1.0899         -DE/DX =    0.0                 !
 ! R10   R(5,13)                 1.3304         -DE/DX =    0.0                 !
 ! R11   R(6,10)                 1.0996         -DE/DX =    0.0                 !
 ! R12   R(6,11)                 1.097          -DE/DX =    0.0                 !
 ! R13   R(12,16)                1.4507         -DE/DX =    0.0                 !
 ! R14   R(12,20)                1.4512         -DE/DX =    0.0                 !
 ! R15   R(13,14)                1.0852         -DE/DX =    0.0                 !
 ! R16   R(13,15)                1.0861         -DE/DX =    0.0                 !
 ! R17   R(16,17)                1.1071         -DE/DX =    0.0                 !
 ! R18   R(16,18)                1.094          -DE/DX =    0.0                 !
 ! R19   R(16,19)                1.0941         -DE/DX =    0.0                 !
 ! R20   R(20,21)                1.0937         -DE/DX =    0.0                 !
 ! R21   R(20,22)                1.1073         -DE/DX =    0.0                 !
 ! R22   R(20,23)                1.093          -DE/DX =    0.0                 !
 ! A1    A(2,1,3)              108.4834         -DE/DX =    0.0                 !
 ! A2    A(2,1,4)              109.2973         -DE/DX =    0.0                 !
 ! A3    A(2,1,12)             113.7949         -DE/DX =    0.0                 !
 ! A4    A(3,1,4)              106.5709         -DE/DX =    0.0                 !
 ! A5    A(3,1,12)             107.1844         -DE/DX =    0.0                 !
 ! A6    A(4,1,12)             111.2027         -DE/DX =    0.0                 !
 ! A7    A(1,2,6)              112.6627         -DE/DX =    0.0                 !
 ! A8    A(1,2,7)              107.8305         -DE/DX =    0.0                 !
 ! A9    A(1,2,8)              110.4697         -DE/DX =    0.0                 !
 ! A10   A(6,2,7)              110.0081         -DE/DX =    0.0                 !
 ! A11   A(6,2,8)              109.721          -DE/DX =    0.0                 !
 ! A12   A(7,2,8)              105.9121         -DE/DX =    0.0                 !
 ! A13   A(6,5,9)              114.9101         -DE/DX =    0.0                 !
 ! A14   A(6,5,13)             126.7469         -DE/DX =    0.0                 !
 ! A15   A(9,5,13)             118.3429         -DE/DX =    0.0                 !
 ! A16   A(2,6,5)              115.6552         -DE/DX =    0.0                 !
 ! A17   A(2,6,10)             109.0859         -DE/DX =    0.0                 !
 ! A18   A(2,6,11)             109.0665         -DE/DX =    0.0                 !
 ! A19   A(5,6,10)             108.5892         -DE/DX =    0.0                 !
 ! A20   A(5,6,11)             109.2348         -DE/DX =    0.0                 !
 ! A21   A(10,6,11)            104.6391         -DE/DX =    0.0                 !
 ! A22   A(1,12,16)            110.856          -DE/DX =    0.0                 !
 ! A23   A(1,12,20)            112.387          -DE/DX =    0.0                 !
 ! A24   A(16,12,20)           110.7534         -DE/DX =    0.0                 !
 ! A25   A(5,13,14)            121.1363         -DE/DX =    0.0                 !
 ! A26   A(5,13,15)            122.2531         -DE/DX =    0.0                 !
 ! A27   A(14,13,15)           116.6104         -DE/DX =    0.0                 !
 ! A28   A(12,16,17)           112.9426         -DE/DX =    0.0                 !
[truncated: 180,035 more chars]
