# Supplementary material for: An organic proton cage that is ultra-resistant to hydroxide-promoted degradation
Source: Nat Commun. 2024 Apr 22;15:3395. doi: 10.1038/s41467-024-47809-0 (PMC11035699; doi:10.1038/s41467-024-47809-0)
Supplement: Supplementary file 3 — Source Data [file 41467_2024_47809_MOESM3_ESM.zip › Paper/dmp-oh-freqh2o-wb97xd.out]

 Entering Gaussian System, Link 0=g09
 Initial command:
 /opt/software/gaussian/g09.e01/l1.exe "/localscratch/clr426.7817647.0/Gau-235740.inp" -scrdir="/localscratch/clr426.7817647.0/"
 Entering Link 1 = /opt/software/gaussian/g09.e01/l1.exe PID=    235741.
  
 Copyright (c) 1988,1990,1992,1993,1995,1998,2003,2009,2015,
            Gaussian, Inc.  All Rights Reserved.
  
 This is part of the Gaussian(R) 09 program.  It is based on
 the Gaussian(R) 03 system (copyright 2003, Gaussian, Inc.),
 the Gaussian(R) 98 system (copyright 1998, Gaussian, Inc.),
 the Gaussian(R) 94 system (copyright 1995, Gaussian, Inc.),
 the Gaussian 92(TM) system (copyright 1992, Gaussian, Inc.),
 the Gaussian 90(TM) system (copyright 1990, Gaussian, Inc.),
 the Gaussian 88(TM) system (copyright 1988, Gaussian, Inc.),
 the Gaussian 86(TM) system (copyright 1986, Carnegie Mellon
 University), and the Gaussian 82(TM) system (copyright 1983,
 Carnegie Mellon University). Gaussian is a federally registered
 trademark of Gaussian, Inc.
  
 This software contains proprietary and confidential information,
 including trade secrets, belonging to Gaussian, Inc.
  
 This software is provided under written license and may be
 used, copied, transmitted, or stored only in accord with that
 written license.
  
 The following legend is applicable only to US Government
 contracts under FAR:
  
                    RESTRICTED RIGHTS LEGEND
  
 Use, reproduction and disclosure by the US Government is
 subject to restrictions as set forth in subparagraphs (a)
 and (c) of the Commercial Computer Software - Restricted
 Rights clause in FAR 52.227-19.
  
 Gaussian, Inc.
 340 Quinnipiac St., Bldg. 40, Wallingford CT 06492
  
  
 ---------------------------------------------------------------
 Warning -- This program may not be used in any manner that
 competes with the business of Gaussian, Inc. or will provide
 assistance to any competitor of Gaussian, Inc.  The licensee
 of this program is prohibited from giving any competitor of
 Gaussian, Inc. access to this program.  By using this program,
 the user acknowledges that Gaussian, Inc. is engaged in the
 business of creating and licensing software in the field of
 computational chemistry and represents and warrants to the
 licensee that it is not a competitor of Gaussian, Inc. and that
 it will not use this program in any manner prohibited above.
 ---------------------------------------------------------------
  

 Cite this work as:
 Gaussian 09, Revision E.01,
 M. J. Frisch, G. W. Trucks, H. B. Schlegel, G. E. Scuseria, 
 M. A. Robb, J. R. Cheeseman, G. Scalmani, V. Barone, B. Mennucci, 
 G. A. Petersson, H. Nakatsuji, M. Caricato, X. Li, H. P. Hratchian, 
 A. F. Izmaylov, J. Bloino, G. Zheng, J. L. Sonnenberg, M. Hada, 
 M. Ehara, K. Toyota, R. Fukuda, J. Hasegawa, M. Ishida, T. Nakajima, 
 Y. Honda, O. Kitao, H. Nakai, T. Vreven, J. A. Montgomery, Jr., 
 J. E. Peralta, F. Ogliaro, M. Bearpark, J. J. Heyd, E. Brothers, 
 K. N. Kudin, V. N. Staroverov, T. Keith, R. Kobayashi, J. Normand, 
 K. Raghavachari, A. Rendell, J. C. Burant, S. S. Iyengar, J. Tomasi, 
 M. Cossi, N. Rega, J. M. Millam, M. Klene, J. E. Knox, J. B. Cross, 
 V. Bakken, C. Adamo, J. Jaramillo, R. Gomperts, R. E. Stratmann, 
 O. Yazyev, A. J. Austin, R. Cammi, C. Pomelli, J. W. Ochterski, 
 R. L. Martin, K. Morokuma, V. G. Zakrzewski, G. A. Voth, 
 P. Salvador, J. J. Dannenberg, S. Dapprich, A. D. Daniels, 
 O. Farkas, J. B. Foresman, J. V. Ortiz, J. Cioslowski, 
 and D. J. Fox, Gaussian, Inc., Wallingford CT, 2013.
 
 ******************************************
 Gaussian 09:  EM64L-G09RevE.01 30-Nov-2015
                20-Jul-2023 
 ******************************************
 %chk=dmp-oh-freqh2o-wb97xd.chk
 %mem=10GB
 ---------------------------------------------
 # freq wb97xd/6-31g(d,p) scrf=(solvent=water)
 ---------------------------------------------
 1/10=4,30=1,38=1/1,3;
 2/12=2,17=6,18=5,40=1/2;
 3/5=1,6=6,7=101,11=2,16=1,25=1,30=1,70=2201,71=2,72=1,74=-58,140=1/1,2,3;
 4//1;
 5/5=2,38=5,53=1,98=1/2;
 8/6=4,10=90,11=11/1;
 11/6=1,8=1,9=11,15=111,16=1/1,2,10;
 10/6=1/2;
 6/7=2,8=2,9=2,10=2,18=1,28=1/1;
 7/8=1,10=1,25=1/1,2,3,16;
 1/10=4,30=1/3;
 99//99;
 -------------------
 Title Card Required
 -------------------
 Symbolic Z-matrix:
 Charge =  0 Multiplicity = 1
 C                     0.92553  -1.32413  -0.2156 
 C                     2.12529  -0.6177    0.40501 
 C                     2.29488   0.79074  -0.16828 
 C                     0.99263   1.58395  -0.03625 
 C                    -0.1883    0.84932  -0.6497 
 H                     3.1197    1.30521   0.33371 
 H                     2.01551  -0.57433   1.49363 
 H                     3.01088  -1.22907   0.20539 
 H                     1.08735  -1.46264  -1.28978 
 H                     0.75721  -2.30678   0.23338 
 H                     0.79162   1.81775   1.01483 
 H                     1.07599   2.54703  -0.54849 
 H                    -1.18731   1.31673  -0.46951 
 H                    -0.01988   0.70258  -1.72288 
 H                     2.56415   0.71453  -1.23006 
 C                    -1.45025  -1.22352  -0.84831 
 H                    -1.57882  -2.23001  -0.44286 
 H                    -2.34195  -0.56532  -0.68141 
 H                    -1.14854  -1.2825   -1.89666 
 C                    -0.81408  -0.46664   1.35135 
 H                    -1.77609   0.11755   1.27996 
 H                    -0.95031  -1.48847   1.71381 
 H                    -0.05688   0.03375   1.95295 
 N                    -0.34911  -0.55108  -0.0782 
 O                    -2.8215    0.93917   0.15776 
 H                    -3.66105   1.37609   0.30998 
 

 GradGradGradGradGradGradGradGradGradGradGradGradGradGradGradGradGradGrad
 Berny optimization.
 Initialization pass.
 Trust Radius=3.00D-01 FncErr=1.00D-07 GrdErr=1.00D-07
 Number of steps in this run=      2 maximum allowed number of steps=      2.
 GradGradGradGradGradGradGradGradGradGradGradGradGradGradGradGradGradGrad

                          Input orientation:                          
 ---------------------------------------------------------------------
 Center     Atomic      Atomic             Coordinates (Angstroms)
 Number     Number       Type             X           Y           Z
 ---------------------------------------------------------------------
      1          6           0        0.925533   -1.324134   -0.215598
      2          6           0        2.125294   -0.617699    0.405005
      3          6           0        2.294875    0.790738   -0.168276
      4          6           0        0.992630    1.583945   -0.036245
      5          6           0       -0.188303    0.849324   -0.649697
      6          1           0        3.119704    1.305209    0.333707
      7          1           0        2.015509   -0.574328    1.493630
      8          1           0        3.010881   -1.229069    0.205390
      9          1           0        1.087354   -1.462642   -1.289783
     10          1           0        0.757209   -2.306779    0.233375
     11          1           0        0.791616    1.817752    1.014833
     12          1           0        1.075988    2.547033   -0.548492
     13          1           0       -1.187312    1.316728   -0.469505
     14          1           0       -0.019879    0.702577   -1.722875
     15          1           0        2.564146    0.714526   -1.230064
     16          6           0       -1.450251   -1.223517   -0.848313
     17          1           0       -1.578817   -2.230010   -0.442863
     18          1           0       -2.341949   -0.565320   -0.681412
     19          1           0       -1.148536   -1.282501   -1.896658
     20          6           0       -0.814079   -0.466636    1.351346
     21          1           0       -1.776086    0.117549    1.279959
     22          1           0       -0.950312   -1.488473    1.713805
     23          1           0       -0.056883    0.033749    1.952945
     24          7           0       -0.349110   -0.551084   -0.078199
     25          8           0       -2.821501    0.939171    0.157762
     26          1           0       -3.661048    1.376091    0.309980
 ---------------------------------------------------------------------
                    Distance matrix (angstroms):
                    1          2          3          4          5
     1  C    0.000000
     2  C    1.524344   0.000000
     3  C    2.519925   1.530067   0.000000
     4  C    2.914377   2.514929   1.530507   0.000000
     5  C    2.480523   2.935521   2.530093   1.520064   0.000000
     6  H    3.468367   2.165989   1.094080   2.176925   3.481067
     7  H    2.161416   1.095006   2.168728   2.836361   3.387835
     8  H    2.129541   1.094479   2.175296   3.470558   3.909689
     9  H    1.095100   2.159526   2.791703   3.295758   2.717020
    10  H    1.093390   2.180391   3.481430   3.907154   3.410982
    11  H    3.376883   2.842887   2.171242   1.095371   2.160730
    12  H    3.888366   3.467813   2.171364   1.094022   2.119172
    13  H    3.391568   3.934480   3.534548   2.238586   1.117566
    14  H    2.696895   3.297388   2.789738   2.155622   1.096181
    15  H    2.805411   2.154267   1.098048   2.156561   2.816198
    16  C    2.460651   3.836971   4.306465   3.809064   2.434878
    17  H    2.672832   4.127816   4.919940   4.617784   3.385056
    18  H    3.386624   4.597750   4.858224   4.019328   2.576900
    19  H    2.670105   4.056794   4.375238   4.032647   2.649837
    20  C    2.493364   3.091649   3.681825   3.065043   2.475383
    21  H    3.407915   4.065329   4.373019   3.398308   2.603867
    22  H    2.695997   3.454064   4.389564   4.034532   3.410586
    23  H    2.740724   2.753616   3.256283   2.731568   2.730601
    24  N    1.497064   2.522023   2.966354   2.521978   1.521056
    25  O    4.393428   5.191893   5.128902   3.873108   2.755684
    26  H    5.348287   6.120946   6.003698   4.671166   3.641212
                    6          7          8          9         10
     6  H    0.000000
     7  H    2.469277   0.000000
     8  H    2.539857   1.754712   0.000000
     9  H    3.798311   3.065609   2.447459   0.000000
    10  H    4.317164   2.484542   2.498255   1.772448   0.000000
    11  H    2.479239   2.729324   3.855315   4.019913   4.198049
    12  H    2.548956   3.846538   4.309419   4.077638   4.926705
    13  H    4.381286   4.205717   4.955945   3.684000   4.171931
    14  H    3.801273   4.014872   4.078599   2.470163   3.672466
    15  H    1.761514   3.062786   2.457165   2.631452   3.812474
    16  C    5.355008   4.232923   4.583887   2.586796   2.686333
    17  H    5.931015   4.405731   4.742093   2.900792   2.433148
    18  H    5.861655   4.870147   5.466239   3.596585   3.670735
    19  H    5.467051   4.691134   4.660709   2.323780   3.036124
    20  C    4.432795   2.835209   4.065075   3.403386   2.665508
    21  H    5.125884   3.860122   5.087547   4.159311   3.659274
    22  H    5.125852   3.111307   4.246605   3.629641   2.403524
    23  H    3.785399   2.208062   3.749644   3.750167   3.016246
    24  N    3.955776   2.839473   3.439422   2.088613   2.098448
    25  O    5.955070   5.241363   6.222557   4.810742   4.832088
    26  H    6.781164   6.117880   7.163270   5.758903   5.752425
                   11         12         13         14         15
    11  H    0.000000
    12  H    1.748343   0.000000
    13  H    2.523973   2.577289   0.000000
    14  H    3.065483   2.445837   1.819620   0.000000
    15  H    3.065703   2.457079   3.874859   2.630626   0.000000
    16  C    4.212671   4.548497   2.581759   2.553558   4.474050
    17  H    4.912047   5.466195   3.568380   3.559324   5.143357
    18  H    4.286666   4.624576   2.218151   2.843276   5.099882
    19  H    4.674670   4.629405   2.965512   2.290110   4.268076
    20  C    2.812459   4.032857   2.575886   3.383585   4.412621
    21  H    3.090967   4.168927   2.201206   3.527539   5.049179
    22  H    3.801841   5.050662   3.562606   4.180571   5.086353
    23  H    2.186932   3.722523   2.965159   3.736356   4.179090
    24  N    2.847342   3.442442   2.084328   2.094043   3.378701
    25  O    3.815900   4.274861   1.790695   3.382582   5.566123
    26  H    4.529691   4.954552   2.594319   4.224243   6.446894
                   16         17         18         19         20
    16  C    0.000000
    17  H    1.092679   0.000000
    18  H    1.120805   1.846745   0.000000
    19  H    1.092492   1.787858   1.848082   0.000000
    20  C    2.411656   2.629353   2.544844   3.365565   0.000000
    21  H    2.536566   2.918572   2.152554   3.527727   1.127752
    22  H    2.623850   2.365610   2.919919   3.621762   1.092743
    23  H    3.371830   3.630535   3.538396   4.212323   1.088877
    24  N    1.502582   2.112807   2.082181   2.116801   1.505632
    25  O    2.751315   3.456692   1.788205   3.457641   2.725927
    26  H    3.603780   4.231598   2.547932   4.272011   3.547579
                   21         22         23         24         25
    21  H    0.000000
    22  H    1.857265   0.000000
    23  H    1.848132   1.781169   0.000000
    24  N    2.080366   2.109839   2.133769   0.000000
    25  O    1.739908   3.437452   3.418418   2.896421   0.000000
    26  H    2.465333   4.186232   4.182251   3.851444   0.958597
                   26
    26  H    0.000000
 Stoichiometry    C7H17NO
 Framework group  C1[X(C7H17NO)]
 Deg. of freedom    72
 Full point group                 C1      NOp   1
 Largest Abelian subgroup         C1      NOp   1
 Largest concise Abelian subgroup C1      NOp   1
                         Standard orientation:                         
 ---------------------------------------------------------------------
 Center     Atomic      Atomic             Coordinates (Angstroms)
 Number     Number       Type             X           Y           Z
 ---------------------------------------------------------------------
      1          6           0        0.925533   -1.324134   -0.215598
      2          6           0        2.125294   -0.617699    0.405005
      3          6           0        2.294875    0.790738   -0.168276
      4          6           0        0.992630    1.583945   -0.036245
      5          6           0       -0.188303    0.849324   -0.649697
      6          1           0        3.119704    1.305209    0.333707
      7          1           0        2.015509   -0.574328    1.493630
      8          1           0        3.010881   -1.229069    0.205390
      9          1           0        1.087354   -1.462642   -1.289783
     10          1           0        0.757209   -2.306779    0.233375
     11          1           0        0.791616    1.817752    1.014833
     12          1           0        1.075988    2.547033   -0.548492
     13          1           0       -1.187312    1.316728   -0.469505
     14          1           0       -0.019879    0.702577   -1.722875
     15          1           0        2.564146    0.714526   -1.230064
     16          6           0       -1.450251   -1.223517   -0.848313
     17          1           0       -1.578817   -2.230010   -0.442863
     18          1           0       -2.341949   -0.565320   -0.681412
     19          1           0       -1.148536   -1.282501   -1.896658
     20          6           0       -0.814079   -0.466636    1.351346
     21          1           0       -1.776086    0.117549    1.279959
     22          1           0       -0.950312   -1.488473    1.713805
     23          1           0       -0.056883    0.033749    1.952945
     24          7           0       -0.349110   -0.551084   -0.078199
     25          8           0       -2.821501    0.939171    0.157762
     26          1           0       -3.661048    1.376091    0.309980
 ---------------------------------------------------------------------
 Rotational constants (GHZ):      2.4334566      1.1868007      0.9920236
 Standard basis: 6-31G(d,p) (6D, 7F)
 There are   220 symmetry adapted cartesian basis functions of A   symmetry.
 There are   220 symmetry adapted basis functions of A   symmetry.
   220 basis functions,   371 primitive gaussians,   220 cartesian basis functions
    37 alpha electrons       37 beta electrons
       nuclear repulsion energy       531.8912429112 Hartrees.
 NAtoms=   26 NActive=   26 NUniq=   26 SFac= 1.00D+00 NAtFMM=   60 NAOKFM=F Big=F
 Integral buffers will be    131072 words long.
 Raffenetti 2 integral format.
 Two-electron integral symmetry is turned on.
 Nuclear repulsion after empirical dispersion term =      531.8695911532 Hartrees.
 Force inversion solution in PCM.
 ------------------------------------------------------------------------------
 Polarizable Continuum Model (PCM)
 =================================
 Model                : PCM (using non-symmetric T matrix).
 Atomic radii         : UFF (Universal Force Field).
 Polarization charges : Total charges.
 Charge compensation  : None.
 Solution method      : Matrix inversion.
 Cavity type          : Scaled VdW (van der Waals Surface) (Alpha=1.100).
 Cavity algorithm     : GePol (No added spheres)
                        Default sphere list used, NSphG=   26.
                        Lebedev-Laikov grids with approx.  5.0 points / Ang**2.
                        Smoothing algorithm: York/Karplus (Gamma=1.0000).
                        Polarization charges: spherical gaussians, with
                                              point-specific exponents (IZeta= 3).
                        Self-potential: point-specific (ISelfS= 7).
                        Self-field    : sphere-specific E.n sum rule (ISelfD= 2).
 1st derivatives      : Analytical E(r).r(x)/FMM algorithm (CHGder, D1EAlg=3).
                        Cavity 1st derivative terms included.
 2nd derivatives      : Analytical E(r).r(xy)/FMM algorithm (CHGder, D2EAlg=3).
                        Cavity 2nd derivative terms included.
 Solvent              : Water, Eps=  78.355300 Eps(inf)=   1.777849
 ------------------------------------------------------------------------------
 One-electron integrals computed using PRISM.
 NBasis=   220 RedAO= T EigKep=  3.70D-03  NBF=   220
 NBsUse=   220 1.00D-06 EigRej= -1.00D+00 NBFU=   220
 ExpMin= 1.61D-01 ExpMax= 5.48D+03 ExpMxC= 8.25D+02 IAcc=1 IRadAn=         1 AccDes= 0.00D+00
 Harris functional with IExCor= 4639 and IRadAn=       1 diagonalized for initial guess.
 HarFok:  IExCor= 4639 AccDes= 0.00D+00 IRadAn=         1 IDoV= 1 UseB2=F ITyADJ=14
 ICtDFT=  3500011 ScaDFX=  1.000000  1.000000  1.000000  1.000000
 FoFCou: FMM=F IPFlag=           0 FMFlag=      100000 FMFlg1=           0
         NFxFlg=           0 DoJE=T BraDBF=F KetDBF=T FulRan=T
         wScrn=  0.000000 ICntrl=     500 IOpCl=  0 I1Cent=   200000004 NGrid=           0
         NMat0=    1 NMatS0=      1 NMatT0=    0 NMatD0=    1 NMtDS0=    0 NMtDT0=    0
 Petite list used in FoFCou.
 Keep R1 ints in memory in canonical form, NReq=597210756.
 Requested convergence on RMS density matrix=1.00D-08 within 128 cycles.
 Requested convergence on MAX density matrix=1.00D-06.
 Requested convergence on             energy=1.00D-06.
 No special actions if energy rises.
 Inv3:  Mode=1 IEnd=     7651227.
 Iteration    1 A*A^-1 deviation from unit magnitude is 5.88D-15 for   1502.
 Iteration    1 A*A^-1 deviation from orthogonality  is 6.72D-15 for   1502    585.
 Iteration    1 A^-1*A deviation from unit magnitude is 5.77D-15 for    122.
 Iteration    1 A^-1*A deviation from orthogonality  is 7.76D-13 for   1590   1589.
 Error on total polarization charges =  0.00857
 SCF Done:  E(RwB97XD) =  -406.795693482     A.U. after   12 cycles
            NFock= 12  Conv=0.45D-08     -V/T= 2.0093
 DoSCS=F DFT=T ScalE2(SS,OS)=  1.000000  1.000000
 Range of M.O.s used for correlation:     1   220
 NBasis=   220 NAE=    37 NBE=    37 NFC=     0 NFV=     0
 NROrb=    220 NOA=    37 NOB=    37 NVA=   183 NVB=   183
 Symmetrizing basis deriv contribution to polar:
 IMax=3 JMax=2 DiffMx= 0.00D+00
 G2DrvN: will do    27 centers at a time, making    1 passes.
 Calling FoFCou, ICntrl=  3107 FMM=F I1Cent=   0 AccDes= 0.00D+00.
 NEqPCM:  Using equilibrium solvation (IEInf=0, Eps=  78.3553, EpsInf=   1.7778)
 G2PCM: DoFxE=T DoFxN=T DoGrad=T DoDP/DQ/DG/TGxP=FFFF NFrqRd=   0 IEInf=0 SqF1=F DoCFld=F IF1Alg=4.
 End of G2Drv F.D. properties file   721 does not exist.
 End of G2Drv F.D. properties file   722 does not exist.
 End of G2Drv F.D. properties file   788 does not exist.
          IDoAtm=11111111111111111111111111
 NEqPCM:  Using equilibrium solvation (IEInf=0, Eps=  78.3553, EpsInf=   1.7778)
          Differentiating once with respect to electric field.
                with respect to dipole field.
          Differentiating once with respect to nuclear coordinates.
 Keep R1 ints in memory in canonical form, NReq=598198913.
          There are    81 degrees of freedom in the 1st order CPHF.  IDoFFX=6 NUNeed=     3.
     78 vectors produced by pass  0 Test12= 8.36D-15 1.23D-09 XBig12= 3.18D+01 1.58D+00.
 AX will form    78 AO Fock derivatives at one time.
     78 vectors produced by pass  1 Test12= 8.36D-15 1.23D-09 XBig12= 9.53D-01 1.36D-01.
     78 vectors produced by pass  2 Test12= 8.36D-15 1.23D-09 XBig12= 1.36D-02 1.82D-02.
     78 vectors produced by pass  3 Test12= 8.36D-15 1.23D-09 XBig12= 8.84D-05 1.49D-03.
     78 vectors produced by pass  4 Test12= 8.36D-15 1.23D-09 XBig12= 4.06D-07 7.62D-05.
     78 vectors produced by pass  5 Test12= 8.36D-15 1.23D-09 XBig12= 1.37D-09 4.14D-06.
     47 vectors produced by pass  6 Test12= 8.36D-15 1.23D-09 XBig12= 5.25D-12 2.29D-07.
      3 vectors produced by pass  7 Test12= 8.36D-15 1.23D-09 XBig12= 2.11D-14 1.31D-08.
 InvSVY:  IOpt=1 It=  1 EMax= 5.33D-15
 Solved reduced A of dimension   518 with    81 vectors.
 Isotropic polarizability for W=    0.000000      110.88 Bohr**3.
 End of Minotr F.D. properties file   721 does not exist.
 End of Minotr F.D. properties file   722 does not exist.
 End of Minotr F.D. properties file   788 does not exist.

 **********************************************************************

            Population analysis using the SCF density.

 **********************************************************************

 Orbital symmetries:
       Occupied  (A) (A) (A) (A) (A) (A) (A) (A) (A) (A) (A) (A)
                 (A) (A) (A) (A) (A) (A) (A) (A) (A) (A) (A) (A)
                 (A) (A) (A) (A) (A) (A) (A) (A) (A) (A) (A) (A)
                 (A)
       Virtual   (A) (A) (A) (A) (A) (A) (A) (A) (A) (A) (A) (A)
                 (A) (A) (A) (A) (A) (A) (A) (A) (A) (A) (A) (A)
                 (A) (A) (A) (A) (A) (A) (A) (A) (A) (A) (A) (A)
                 (A) (A) (A) (A) (A) (A) (A) (A) (A) (A) (A) (A)
                 (A) (A) (A) (A) (A) (A) (A) (A) (A) (A) (A) (A)
                 (A) (A) (A) (A) (A) (A) (A) (A) (A) (A) (A) (A)
                 (A) (A) (A) (A) (A) (A) (A) (A) (A) (A) (A) (A)
                 (A) (A) (A) (A) (A) (A) (A) (A) (A) (A) (A) (A)
                 (A) (A) (A) (A) (A) (A) (A) (A) (A) (A) (A) (A)
                 (A) (A) (A) (A) (A) (A) (A) (A) (A) (A) (A) (A)
                 (A) (A) (A) (A) (A) (A) (A) (A) (A) (A) (A) (A)
                 (A) (A) (A) (A) (A) (A) (A) (A) (A) (A) (A) (A)
                 (A) (A) (A) (A) (A) (A) (A) (A) (A) (A) (A) (A)
                 (A) (A) (A) (A) (A) (A) (A) (A) (A) (A) (A) (A)
                 (A) (A) (A) (A) (A) (A) (A) (A) (A) (A) (A) (A)
                 (A) (A) (A)
 The electronic state is 1-A.
 Alpha  occ. eigenvalues --  -19.11828 -14.56117 -10.34486 -10.31950 -10.31355
 Alpha  occ. eigenvalues --  -10.30995 -10.30417 -10.29810 -10.29711  -1.10114
 Alpha  occ. eigenvalues --   -0.92556  -0.91341  -0.86926  -0.81739  -0.80149
 Alpha  occ. eigenvalues --   -0.74114  -0.71656  -0.65172  -0.60453  -0.58404
 Alpha  occ. eigenvalues --   -0.56475  -0.55642  -0.52414  -0.51963  -0.49308
 Alpha  occ. eigenvalues --   -0.47925  -0.47586  -0.46450  -0.46089  -0.45711
 Alpha  occ. eigenvalues --   -0.43874  -0.41917  -0.40731  -0.40491  -0.36059
 Alpha  occ. eigenvalues --   -0.25710  -0.25630
 Alpha virt. eigenvalues --    0.14674   0.17369   0.18537   0.20142   0.20733
 Alpha virt. eigenvalues --    0.21342   0.22562   0.23105   0.24031   0.24364
 Alpha virt. eigenvalues --    0.24670   0.25671   0.26001   0.27158   0.27415
 Alpha virt. eigenvalues --    0.29001   0.29392   0.29929   0.32429   0.32792
 Alpha virt. eigenvalues --    0.33862   0.35280   0.35805   0.37629   0.37908
 Alpha virt. eigenvalues --    0.56453   0.56774   0.59071   0.59443   0.61222
 Alpha virt. eigenvalues --    0.62291   0.62955   0.66801   0.69433   0.70006
 Alpha virt. eigenvalues --    0.72320   0.73801   0.75647   0.76985   0.79419
 Alpha virt. eigenvalues --    0.81949   0.84503   0.85889   0.87679   0.89068
 Alpha virt. eigenvalues --    0.91453   0.92804   0.94076   0.94501   0.95281
 Alpha virt. eigenvalues --    0.97328   0.98488   0.99207   0.99334   1.00957
 Alpha virt. eigenvalues --    1.01583   1.02352   1.02738   1.04150   1.04376
 Alpha virt. eigenvalues --    1.06022   1.07081   1.07942   1.09453   1.12524
 Alpha virt. eigenvalues --    1.21565   1.22494   1.24282   1.25928   1.31343
 Alpha virt. eigenvalues --    1.32158   1.36988   1.42244   1.45180   1.47843
 Alpha virt. eigenvalues --    1.52332   1.56638   1.58690   1.59519   1.64502
 Alpha virt. eigenvalues --    1.68726   1.69525   1.73117   1.74806   1.80491
 Alpha virt. eigenvalues --    1.81119   1.81962   1.83193   1.88984   1.89952
 Alpha virt. eigenvalues --    1.92367   1.93708   1.95147   1.96673   1.96748
 Alpha virt. eigenvalues --    1.98621   1.99710   2.01655   2.01842   2.04728
 Alpha virt. eigenvalues --    2.05159   2.08863   2.10337   2.12453   2.13609
 Alpha virt. eigenvalues --    2.15856   2.17170   2.18441   2.18831   2.20421
 Alpha virt. eigenvalues --    2.22431   2.23745   2.24875   2.25705   2.27603
 Alpha virt. eigenvalues --    2.28459   2.28897   2.34949   2.37898   2.42042
 Alpha virt. eigenvalues --    2.44455   2.45099   2.45900   2.46605   2.50523
 Alpha virt. eigenvalues --    2.51500   2.56061   2.57032   2.58393   2.60129
 Alpha virt. eigenvalues --    2.63974   2.64430   2.67232   2.70046   2.72393
 Alpha virt. eigenvalues --    2.73456   2.74401   2.75599   2.77234   2.79952
 Alpha virt. eigenvalues --    2.82830   2.83132   2.84441   2.87269   2.88956
 Alpha virt. eigenvalues --    2.89896   2.93493   2.93930   2.95851   2.97712
 Alpha virt. eigenvalues --    2.99332   3.01242   3.02030   3.03873   3.04089
 Alpha virt. eigenvalues --    3.06005   3.14431   3.29698   3.33777   3.35632
 Alpha virt. eigenvalues --    3.38255   3.40006   3.42159   3.43127   3.51033
 Alpha virt. eigenvalues --    3.52484   3.54488   3.55757   3.57848   3.59583
 Alpha virt. eigenvalues --    3.61485   3.62236   3.62654   3.66692   4.26364
 Alpha virt. eigenvalues --    4.34168   4.46515   4.53790   4.65697   4.67536
 Alpha virt. eigenvalues --    4.75672   4.82982   4.85467
          Condensed to atoms (all electrons):
               1          2          3          4          5          6
     1  C    4.962103   0.353689  -0.045289  -0.013118  -0.039647   0.004546
     2  C    0.353689   4.996761   0.358155  -0.046865  -0.014486  -0.032960
     3  C   -0.045289   0.358155   4.967523   0.353036  -0.044932   0.394853
     4  C   -0.013118  -0.046865   0.353036   5.004999   0.343676  -0.030864
     5  C   -0.039647  -0.014486  -0.044932   0.343676   5.191016   0.004328
     6  H    0.004546  -0.032960   0.394853  -0.030864   0.004328   0.566479
     7  H   -0.038048   0.394306  -0.038217  -0.003441  -0.000208  -0.004372
     8  H   -0.031324   0.395486  -0.029599   0.004325  -0.000005  -0.002279
     9  H    0.399235  -0.037764  -0.003614  -0.000779  -0.002962  -0.000045
    10  H    0.399120  -0.030927   0.003821  -0.000064   0.003930  -0.000111
    11  H   -0.000287  -0.003553  -0.040201   0.393185  -0.039496  -0.004008
    12  H    0.000015   0.004480  -0.030430   0.395322  -0.031987  -0.002299
    13  H    0.003054   0.000004   0.002129  -0.017377   0.279544  -0.000064
    14  H   -0.003092  -0.000854  -0.004111  -0.042707   0.391451  -0.000042
    15  H   -0.003687  -0.041816   0.395325  -0.041418  -0.003015  -0.029535
    16  C   -0.047992   0.004190  -0.000274   0.003742  -0.057539   0.000009
    17  H   -0.003062   0.000058   0.000002  -0.000201   0.004165  -0.000000
    18  H    0.003132  -0.000160  -0.000007   0.000530   0.006944  -0.000000
    19  H   -0.004192   0.000012   0.000005   0.000069  -0.003788  -0.000000
    20  C   -0.047057  -0.003628  -0.001365  -0.001790  -0.058304  -0.000007
    21  H    0.002897  -0.000000   0.000116  -0.002132   0.008553  -0.000001
    22  H   -0.002725  -0.000650   0.000055  -0.000051   0.004073  -0.000001
    23  H   -0.004244   0.001991  -0.001039   0.002187  -0.003690   0.000008
    24  N    0.235775  -0.040399  -0.005781  -0.041908   0.222379   0.000012
    25  O   -0.000110  -0.000000  -0.000018   0.000317  -0.064261   0.000000
    26  H    0.000005  -0.000000   0.000001  -0.000039   0.002962  -0.000000
               7          8          9         10         11         12
     1  C   -0.038048  -0.031324   0.399235   0.399120  -0.000287   0.000015
     2  C    0.394306   0.395486  -0.037764  -0.030927  -0.003553   0.004480
     3  C   -0.038217  -0.029599  -0.003614   0.003821  -0.040201  -0.030430
     4  C   -0.003441   0.004325  -0.000779  -0.000064   0.393185   0.395322
     5  C   -0.000208  -0.000005  -0.002962   0.003930  -0.039496  -0.031987
     6  H   -0.004372  -0.002279  -0.000045  -0.000111  -0.004008  -0.002299
     7  H    0.567558  -0.026869   0.004519  -0.003549   0.002467  -0.000044
     8  H   -0.026869   0.543948  -0.003645  -0.002087  -0.000047  -0.000118
     9  H    0.004519  -0.003645   0.537833  -0.026402   0.000099  -0.000038
    10  H   -0.003549  -0.002087  -0.026402   0.526860  -0.000009   0.000011
    11  H    0.002467  -0.000047   0.000099  -0.000009   0.577893  -0.027417
    12  H   -0.000044  -0.000118  -0.000038   0.000011  -0.027417   0.552308
    13  H   -0.000002   0.000006  -0.000063  -0.000122  -0.001959  -0.001396
    14  H    0.000098  -0.000033   0.003641  -0.000041   0.004881  -0.003946
    15  H    0.004918  -0.004655   0.003937  -0.000026   0.004948  -0.004715
    16  C   -0.000090  -0.000089  -0.003826  -0.002955  -0.000037  -0.000081
    17  H   -0.000002  -0.000003  -0.000576   0.003474   0.000005   0.000003
    18  H    0.000002   0.000002   0.000040  -0.000035  -0.000044  -0.000001
    19  H   -0.000001  -0.000004   0.003922  -0.000342  -0.000001  -0.000006
    20  C    0.001767   0.000063   0.004551  -0.004092   0.001076   0.000059
    21  H   -0.000007   0.000001  -0.000119  -0.000010   0.000459  -0.000024
    22  H    0.000336  -0.000021   0.000044   0.003587  -0.000014  -0.000000
    23  H    0.001207   0.000020  -0.000018  -0.000318   0.001175   0.000001
    24  N   -0.003835   0.003318  -0.039697  -0.035935  -0.004094   0.003455
    25  O    0.000001  -0.000000   0.000003   0.000003   0.000304   0.000008
    26  H   -0.000000   0.000000  -0.000000  -0.000000  -0.000014  -0.000000
              13         14         15         16         17         18
     1  C    0.003054  -0.003092  -0.003687  -0.047992  -0.003062   0.003132
     2  C    0.000004  -0.000854  -0.041816   0.004190   0.000058  -0.000160
     3  C    0.002129  -0.004111   0.395325  -0.000274   0.000002  -0.000007
     4  C   -0.017377  -0.042707  -0.041418   0.003742  -0.000201   0.000530
     5  C    0.279544   0.391451  -0.003015  -0.057539   0.004165   0.006944
     6  H   -0.000064  -0.000042  -0.029535   0.000009  -0.000000  -0.000000
     7  H   -0.000002   0.000098   0.004918  -0.000090  -0.000002   0.000002
     8  H    0.000006  -0.000033  -0.004655  -0.000089  -0.000003   0.000002
     9  H   -0.000063   0.003641   0.003937  -0.003826  -0.000576   0.000040
    10  H   -0.000122  -0.000041  -0.000026  -0.002955   0.003474  -0.000035
    11  H   -0.001959   0.004881   0.004948  -0.000037   0.000005  -0.000044
    12  H   -0.001396  -0.003946  -0.004715  -0.000081   0.000003  -0.000001
    13  H    0.507561  -0.016442   0.000000   0.007363   0.000247  -0.009716
    14  H   -0.016442   0.570009   0.004121  -0.002922   0.000094  -0.001517
    15  H    0.000000   0.004121   0.587990  -0.000081   0.000001   0.000000
    16  C    0.007363  -0.002922  -0.000081   5.176594   0.384933   0.272319
    17  H    0.000247   0.000094   0.000001   0.384933   0.544917  -0.014082
    18  H   -0.009716  -0.001517   0.000000   0.272319  -0.014082   0.496075
    19  H   -0.001263   0.003783  -0.000002   0.385464  -0.028611  -0.013385
    20  C    0.007137   0.004311   0.000061  -0.060936  -0.003017   0.006933
    21  H   -0.010038   0.000344   0.000001   0.006515  -0.001270  -0.010042
    22  H    0.000307  -0.000172   0.000002  -0.002868   0.003119  -0.001458
    23  H   -0.001333   0.000011  -0.000006   0.003852   0.000035   0.000377
    24  N   -0.032496  -0.042705  -0.000560   0.246813  -0.034345  -0.029574
    25  O    0.094304   0.000545   0.000000  -0.069906   0.000554   0.098746
    26  H   -0.004104  -0.000055  -0.000000   0.003071  -0.000056  -0.004023
              19         20         21         22         23         24
     1  C   -0.004192  -0.047057   0.002897  -0.002725  -0.004244   0.235775
     2  C    0.000012  -0.003628  -0.000000  -0.000650   0.001991  -0.040399
     3  C    0.000005  -0.001365   0.000116   0.000055  -0.001039  -0.005781
     4  C    0.000069  -0.001790  -0.002132  -0.000051   0.002187  -0.041908
     5  C   -0.003788  -0.058304   0.008553   0.004073  -0.003690   0.222379
     6  H   -0.000000  -0.000007  -0.000001  -0.000001   0.000008   0.000012
     7  H   -0.000001   0.001767  -0.000007   0.000336   0.001207  -0.003835
     8  H   -0.000004   0.000063   0.000001  -0.000021   0.000020   0.003318
     9  H    0.003922   0.004551  -0.000119   0.000044  -0.000018  -0.039697
    10  H   -0.000342  -0.004092  -0.000010   0.003587  -0.000318  -0.035935
    11  H   -0.000001   0.001076   0.000459  -0.000014   0.001175  -0.004094
    12  H   -0.000006   0.000059  -0.000024  -0.000000   0.000001   0.003455
    13  H   -0.001263   0.007137  -0.010038   0.000307  -0.001333  -0.032496
    14  H    0.003783   0.004311   0.000344  -0.000172   0.000011  -0.042705
    15  H   -0.000002   0.000061   0.000001   0.000002  -0.000006  -0.000560
    16  C    0.385464  -0.060936   0.006515  -0.002868   0.003852   0.246813
    17  H   -0.028611  -0.003017  -0.001270   0.003119   0.000035  -0.034345
    18  H   -0.013385   0.006933  -0.010042  -0.001458   0.000377  -0.029574
    19  H    0.542407   0.004219   0.000355   0.000043  -0.000202  -0.033596
    20  C    0.004219   5.217703   0.261174   0.384257   0.387008   0.231552
    21  H    0.000355   0.261174   0.491286  -0.012236  -0.012985  -0.030666
    22  H    0.000043   0.384257  -0.012236   0.545662  -0.029453  -0.034622
    23  H   -0.000202   0.387008  -0.012985  -0.029453   0.546173  -0.032517
    24  N   -0.033596   0.231552  -0.030666  -0.034622  -0.032517   6.898597
    25  O    0.000627  -0.079305   0.107452   0.000684   0.000671   0.002645
    26  H   -0.000042   0.003489  -0.004215  -0.000064  -0.000056  -0.000168
              25         26
     1  C   -0.000110   0.000005
     2  C   -0.000000  -0.000000
     3  C   -0.000018   0.000001
     4  C    0.000317  -0.000039
     5  C   -0.064261   0.002962
     6  H    0.000000  -0.000000
     7  H    0.000001  -0.000000
     8  H   -0.000000   0.000000
     9  H    0.000003  -0.000000
    10  H    0.000003  -0.000000
    11  H    0.000304  -0.000014
    12  H    0.000008  -0.000000
    13  H    0.094304  -0.004104
    14  H    0.000545  -0.000055
    15  H    0.000000  -0.000000
    16  C   -0.069906   0.003071
    17  H    0.000554  -0.000056
    18  H    0.098746  -0.004023
    19  H    0.000627  -0.000042
    20  C   -0.079305   0.003489
    21  H    0.107452  -0.004215
    22  H    0.000684  -0.000064
    23  H    0.000671  -0.000056
    24  N    0.002645  -0.000168
    25  O    8.536244   0.242042
    26  H    0.242042   0.538916
 Mulliken charges:
               1
     1  C   -0.079697
     2  C   -0.255068
     3  C   -0.230143
     4  C   -0.258631
     5  C   -0.098701
     6  H    0.136354
     7  H    0.141506
     8  H    0.153610
     9  H    0.161724
    10  H    0.166220
    11  H    0.134691
    12  H    0.146840
    13  H    0.194720
    14  H    0.135350
    15  H    0.128212
    16  C   -0.245270
    17  H    0.143616
    18  H    0.198943
    19  H    0.144529
    20  C   -0.255859
    21  H    0.204592
    22  H    0.142169
    23  H    0.141145
    24  N   -0.401650
    25  O   -0.871548
    26  H    0.222350
 Sum of Mulliken charges =  -0.00000
 Mulliken charges with hydrogens summed into heavy atoms:
               1
     1  C    0.248247
     2  C    0.040048
     3  C    0.034423
     4  C    0.022899
     5  C    0.231368
    16  C    0.241817
    20  C    0.232046
    24  N   -0.401650
    25  O   -0.649199
 APT charges:
               1
     1  C    0.324261
     2  C    0.066101
     3  C    0.129641
     4  C    0.081555
     5  C    0.190277
     6  H   -0.047109
     7  H   -0.025367
     8  H   -0.020754
     9  H   -0.014995
    10  H   -0.014809
    11  H   -0.032596
    12  H   -0.026999
    13  H    0.275068
    14  H   -0.031818
    15  H   -0.048700
    16  C    0.126968
    17  H   -0.005275
    18  H    0.291452
    19  H   -0.000002
    20  C    0.064690
    21  H    0.332451
    22  H   -0.002429
    23  H    0.013179
    24  N   -0.532674
    25  O   -1.140963
    26  H    0.048847
 Sum of APT charges =   0.00000
 APT charges with hydrogens summed into heavy atoms:
               1
     1  C    0.294457
     2  C    0.019981
     3  C    0.033832
     4  C    0.021959
     5  C    0.433527
    16  C    0.413143
    20  C    0.407892
    24  N   -0.532674
    25  O   -1.092116
 Electronic spatial extent (au):  <R**2>=           1365.1041
 Charge=             -0.0000 electrons
 Dipole moment (field-independent basis, Debye):
    X=              7.4926    Y=             -3.8702    Z=             -0.5966  Tot=              8.4542
 Quadrupole moment (field-independent basis, Debye-Ang):
   XX=            -70.6997   YY=            -54.8370   ZZ=            -55.2814
   XY=              5.4579   XZ=              0.4440   YZ=              0.0022
 Traceless Quadrupole moment (field-independent basis, Debye-Ang):
   XX=            -10.4270   YY=              5.4357   ZZ=              4.9913
   XY=              5.4579   XZ=              0.4440   YZ=              0.0022
 Octapole moment (field-independent basis, Debye-Ang**2):
  XXX=             35.9007  YYY=             -6.7498  ZZZ=             -1.4590  XYY=              2.3614
  XXY=            -11.0586  XXZ=              0.4503  XZZ=             -0.1391  YZZ=             -1.7509
  YYZ=             -0.3203  XYZ=             -0.1471
 Hexadecapole moment (field-independent basis, Debye-Ang**3):
 XXXX=          -1066.2658 YYYY=           -454.1509 ZZZZ=           -242.3249 XXXY=             -8.2924
 XXXZ=             -4.8199 YYYX=             -1.1675 YYYZ=             -5.0099 ZZZX=             -0.5877
 ZZZY=              3.0402 XXYY=           -242.6753 XXZZ=           -217.2420 YYZZ=           -118.8011
 XXYZ=              6.3346 YYXZ=             -2.6192 ZZXY=              1.1288
 N-N= 5.318695911532D+02 E-N=-2.008563414792D+03  KE= 4.030396393411D+02
  Exact polarizability: 119.142  -2.794 110.062  -1.160  -0.119 103.431
 Approx polarizability:  94.593  -2.809  90.986  -1.099   0.072  89.962
 D2PCM: PCM CHGder 2nd derivatives, FixD1E=F FixD2E=F DoIter=F DoCFld=F I1PDM=0
 Calling FoFJK, ICntrl=    100127 FMM=F ISym2X=0 I1Cent= 0 IOpClX= 0 NMat=1 NMatS=1 NMatT=0.
 Full mass-weighted force constant matrix:
 Low frequencies --- -241.9537 -152.3828  -32.9561   -6.8857   -0.0006    0.0008
 Low frequencies ---    0.0009   19.1353  146.5748
 ******    2 imaginary frequencies (negative Signs) ****** 
 Diagonal vibrational polarizability:
       59.4570660      92.3440768      89.4856442
 Harmonic frequencies (cm**-1), IR intensities (KM/Mole), Raman scattering
 activities (A**4/AMU), depolarization ratios for plane and unpolarized
 incident light, reduced masses (AMU), force constants (mDyne/A),
 and normal coordinates:
                      1                      2                      3
                      A                      A                      A
 Frequencies --   -241.6082              -152.0210               146.1551
 Red. masses --      1.0746                 1.0707                 4.1483
 Frc consts  --      0.0370                 0.0146                 0.0522
 IR Inten    --     71.7902                69.1910                22.8459
  Atom  AN      X      Y      Z        X      Y      Z        X      Y      Z
     1   6     0.00  -0.00   0.00     0.00   0.00  -0.00     0.04  -0.02  -0.07
     2   6    -0.00   0.00   0.00     0.00  -0.00   0.00    -0.04   0.03   0.04
     3   6    -0.00   0.00   0.00     0.01  -0.01   0.00    -0.08   0.09   0.16
     4   6    -0.00   0.00   0.00     0.01  -0.00  -0.00    -0.16  -0.01  -0.03
     5   6    -0.00   0.00   0.00     0.01  -0.00   0.00    -0.04  -0.11  -0.14
     6   1    -0.00   0.00   0.00     0.01  -0.01   0.00    -0.21   0.13   0.33
     7   1    -0.00   0.00   0.00    -0.01  -0.00   0.00    -0.08  -0.08   0.03
     8   1     0.00   0.00   0.00    -0.00  -0.01   0.01     0.02   0.11   0.03
     9   1     0.00  -0.00   0.00     0.00   0.00  -0.00     0.08   0.04  -0.07
    10   1     0.00   0.00   0.00    -0.00   0.00  -0.00     0.08  -0.05  -0.12
    11   1    -0.00   0.00   0.00     0.01  -0.00  -0.00    -0.33   0.03  -0.07
    12   1    -0.00   0.00   0.00     0.01  -0.00  -0.00    -0.17  -0.02  -0.06
    13   1    -0.02  -0.01   0.04     0.05   0.05  -0.02    -0.06  -0.12  -0.21
    14   1    -0.01   0.01   0.00     0.00   0.00   0.00     0.08  -0.17  -0.11
    15   1     0.00   0.00   0.00     0.01  -0.01   0.00     0.11   0.18   0.20
    16   6     0.01  -0.01  -0.00    -0.00  -0.00   0.01    -0.03  -0.12   0.03
    17   1     0.03  -0.02  -0.01     0.02  -0.01  -0.01    -0.03  -0.10   0.08
    18   1    -0.02  -0.08  -0.04    -0.01  -0.01   0.05    -0.00  -0.10   0.05
    19   1     0.01  -0.00  -0.00    -0.02   0.02   0.00    -0.11  -0.16   0.01
    20   6    -0.00   0.01  -0.00    -0.01   0.01  -0.00     0.05  -0.06  -0.04
    21   1     0.01   0.05  -0.05    -0.02   0.02  -0.08     0.08  -0.01  -0.02
    22   1    -0.03   0.01  -0.00    -0.01   0.01   0.00     0.04  -0.05  -0.03
    23   1     0.01  -0.01   0.00    -0.02   0.02   0.00     0.09  -0.07  -0.07
    24   7     0.00  -0.00   0.00     0.00   0.00   0.00     0.00  -0.08  -0.06
    25   8    -0.03  -0.04  -0.05     0.00   0.04  -0.05     0.21   0.22   0.09
    26   1     0.42   0.57   0.69    -0.24  -0.68   0.68     0.18   0.15   0.16
                      4                      5                      6
                      A                      A                      A
 Frequencies --    172.5056               184.1814               280.9653
 Red. masses --      3.8325                 2.8883                 2.1010
 Frc consts  --      0.0672                 0.0577                 0.0977
 IR Inten    --     27.0890                11.8167                10.1628
  Atom  AN      X      Y      Z        X      Y      Z        X      Y      Z
     1   6    -0.01   0.01  -0.02     0.03  -0.01   0.13     0.00  -0.07   0.10
     2   6    -0.08  -0.04   0.15    -0.01   0.09   0.09     0.08  -0.02  -0.08
     3   6     0.04  -0.06   0.12    -0.00  -0.00  -0.15    -0.03   0.03  -0.00
     4   6     0.05   0.02  -0.15     0.02   0.00  -0.07    -0.06  -0.04   0.10
     5   6     0.04   0.02  -0.14    -0.01  -0.01   0.03     0.06  -0.05  -0.08
     6   1    -0.04  -0.05   0.24     0.07   0.05  -0.32    -0.02   0.02  -0.01
     7   1    -0.22  -0.02   0.13    -0.06   0.30   0.07     0.24  -0.07  -0.06
     8   1    -0.06  -0.06   0.28     0.00   0.06   0.24     0.06   0.02  -0.25
     9   1     0.10   0.06  -0.01     0.08  -0.12   0.16    -0.04  -0.30   0.12
    10   1    -0.09  -0.00  -0.08     0.04   0.04   0.23    -0.02   0.03   0.31
    11   1    -0.04   0.21  -0.21     0.10   0.01  -0.05    -0.13  -0.23   0.13
    12   1     0.17  -0.06  -0.30    -0.04  -0.00  -0.09    -0.08   0.05   0.27
    13   1     0.06   0.03  -0.13    -0.01  -0.01   0.08     0.04  -0.05  -0.21
    14   1     0.02  -0.02  -0.14    -0.07  -0.01   0.02     0.22  -0.06  -0.05
    15   1     0.23  -0.13   0.18    -0.14  -0.16  -0.17    -0.09   0.13  -0.03
    16   6     0.00   0.06  -0.08     0.08   0.01  -0.15     0.03   0.01  -0.05
    17   1    -0.01   0.06  -0.07     0.02  -0.02  -0.23     0.04  -0.02  -0.10
    18   1    -0.00   0.04  -0.06     0.07  -0.01  -0.18     0.02  -0.02  -0.02
    19   1    -0.00   0.04  -0.08     0.16   0.09  -0.13     0.03   0.07  -0.06
    20   6     0.04   0.11  -0.08    -0.15  -0.14  -0.03    -0.03   0.14  -0.05
    21   1    -0.02   0.05  -0.07    -0.14  -0.12  -0.07     0.06   0.31  -0.10
    22   1     0.14   0.11  -0.02    -0.17  -0.17  -0.14    -0.28   0.18  -0.04
    23   1     0.02   0.20  -0.14    -0.19  -0.19   0.07     0.08  -0.05  -0.03
    24   7     0.01   0.05  -0.09    -0.00  -0.03   0.00     0.02  -0.01  -0.03
    25   8    -0.09  -0.15   0.24     0.05   0.09   0.13    -0.06   0.00   0.08
    26   1    -0.06  -0.10   0.22     0.04   0.05   0.14    -0.07  -0.00   0.04
                      7                      8                      9
                      A                      A                      A
 Frequencies --    320.1544               346.9829               366.5341
 Red. masses --      5.0797                 1.8489                 2.7892
 Frc consts  --      0.3068                 0.1312                 0.2208
 IR Inten    --     97.5861                 9.0985                24.0458
  Atom  AN      X      Y      Z        X      Y      Z        X      Y      Z
     1   6    -0.15   0.00   0.07     0.03  -0.01  -0.04     0.04  -0.10   0.06
     2   6    -0.13  -0.01   0.02    -0.03  -0.02   0.06    -0.02   0.01   0.08
     3   6    -0.12  -0.03  -0.05    -0.08  -0.07  -0.05    -0.10  -0.01  -0.02
     4   6    -0.05   0.04   0.06    -0.04  -0.03   0.10    -0.07   0.02  -0.01
     5   6    -0.01   0.08  -0.03    -0.05   0.04   0.03     0.00  -0.04  -0.01
     6   1    -0.01  -0.08  -0.18     0.03  -0.05  -0.25    -0.05   0.02  -0.13
     7   1    -0.09   0.04   0.02    -0.13   0.05   0.05    -0.04   0.06   0.07
     8   1    -0.15  -0.02   0.01     0.00  -0.01   0.17     0.04   0.08   0.14
     9   1    -0.13  -0.12   0.08     0.10   0.06  -0.03     0.10  -0.20   0.08
    10   1    -0.21   0.05   0.16    -0.01  -0.04  -0.11     0.01  -0.06   0.15
    11   1    -0.06  -0.05   0.08     0.01  -0.15   0.13    -0.08   0.07  -0.02
    12   1    -0.02   0.09   0.15    -0.02   0.03   0.21    -0.06  -0.00  -0.06
    13   1    -0.02   0.06  -0.10    -0.06  -0.00   0.10    -0.03  -0.09  -0.03
    14   1     0.10   0.06  -0.01    -0.07   0.15   0.01     0.04  -0.04  -0.00
    15   1    -0.28  -0.09  -0.08    -0.28  -0.17  -0.10    -0.20  -0.10  -0.04
    16   6    -0.00   0.04  -0.06     0.08  -0.07  -0.02    -0.06   0.19  -0.03
    17   1     0.12  -0.02  -0.17     0.00   0.00   0.14    -0.11   0.11  -0.24
    18   1    -0.05  -0.05  -0.01     0.08  -0.05  -0.17    -0.01   0.26   0.17
    19   1     0.03   0.18  -0.06     0.15  -0.26   0.01    -0.16   0.40  -0.07
    20   6     0.06   0.08   0.05     0.07   0.08  -0.05     0.22  -0.07   0.02
    21   1     0.08   0.12   0.11    -0.05  -0.11  -0.08     0.26  -0.05   0.17
    22   1     0.03   0.07   0.02     0.37   0.11   0.14     0.19  -0.08  -0.00
    23   1     0.16  -0.00  -0.02    -0.04   0.40  -0.17     0.30  -0.14  -0.03
    24   7    -0.07   0.08  -0.00     0.04   0.00  -0.05     0.07  -0.04  -0.01
    25   8     0.38  -0.22  -0.03    -0.03   0.06   0.02    -0.08   0.02  -0.07
    26   1     0.35  -0.29   0.02    -0.04   0.03   0.01    -0.05   0.04   0.04
                     10                     11                     12
                      A                      A                      A
 Frequencies --    384.5506               392.1431               427.5814
 Red. masses --      1.3930                 1.6891                 1.1339
 Frc consts  --      0.1214                 0.1530                 0.1221
 IR Inten    --      1.4436                10.3090                 1.9668
  Atom  AN      X      Y      Z        X      Y      Z        X      Y      Z
     1   6     0.03   0.05  -0.05    -0.01  -0.01   0.00    -0.01  -0.01   0.01
     2   6    -0.03   0.04   0.07     0.01  -0.08  -0.02    -0.00   0.03  -0.02
     3   6     0.02  -0.02  -0.04    -0.05  -0.05   0.04     0.04   0.03  -0.01
     4   6     0.02  -0.04   0.04    -0.03   0.03  -0.06     0.02  -0.02   0.02
     5   6     0.02   0.01  -0.03    -0.09   0.04   0.05     0.04  -0.03  -0.00
     6   1     0.07  -0.00  -0.15    -0.08  -0.04   0.07     0.03   0.01   0.03
     7   1    -0.16   0.14   0.05     0.09  -0.18  -0.01    -0.03   0.06  -0.02
     8   1    -0.02  -0.00   0.24     0.01  -0.04  -0.15    -0.01   0.00   0.02
     9   1     0.08   0.15  -0.05    -0.04   0.01  -0.01    -0.03  -0.06   0.01
    10   1     0.03   0.01  -0.14    -0.05  -0.02  -0.03     0.02   0.01   0.06
    11   1     0.03  -0.18   0.07    -0.01   0.22  -0.10     0.03  -0.05   0.03
    12   1     0.01   0.03   0.16     0.05  -0.06  -0.22    -0.03   0.00   0.05
    13   1     0.02   0.02  -0.05    -0.10   0.00   0.14     0.04  -0.01  -0.05
    14   1     0.06   0.03  -0.03    -0.19   0.07   0.03     0.09  -0.05   0.01
    15   1    -0.08  -0.11  -0.06     0.01  -0.04   0.05     0.06   0.06  -0.00
    16   6    -0.04  -0.06   0.08     0.13  -0.05  -0.04    -0.04  -0.01  -0.00
    17   1     0.25  -0.16  -0.09     0.44  -0.22  -0.35     0.21  -0.15  -0.28
    18   1    -0.11  -0.20   0.33     0.00  -0.30   0.14    -0.11  -0.15   0.25
    19   1    -0.27   0.20  -0.01     0.06   0.36  -0.08    -0.21   0.36  -0.07
    20   6     0.00   0.01  -0.04     0.02   0.04   0.03    -0.03   0.00  -0.00
    21   1     0.13   0.23  -0.00     0.07   0.13   0.04    -0.18  -0.26  -0.04
    22   1    -0.32   0.01  -0.17    -0.11   0.06   0.02     0.39   0.01   0.18
    23   1     0.13  -0.30   0.06     0.08  -0.05   0.03    -0.20   0.41  -0.11
    24   7     0.00   0.01  -0.04     0.02   0.02   0.03    -0.02  -0.02  -0.00
    25   8    -0.02  -0.00   0.00    -0.02   0.05  -0.00     0.00   0.01   0.00
    26   1    -0.02   0.02  -0.07    -0.05   0.00  -0.07     0.03   0.06  -0.02
                     13                     14                     15
                      A                      A                      A
 Frequencies --    467.3597               491.5317               498.5580
 Red. masses --      2.3016                 2.5611                 2.9096
 Frc consts  --      0.2962                 0.3646                 0.4261
 IR Inten    --      5.8923                 8.8387                 1.4423
  Atom  AN      X      Y      Z        X      Y      Z        X      Y      Z
     1   6    -0.05  -0.07   0.10    -0.01  -0.02  -0.05     0.02   0.15   0.10
     2   6    -0.02  -0.01  -0.02    -0.06  -0.06  -0.03     0.18  -0.05   0.07
     3   6     0.01   0.01   0.03    -0.11  -0.04  -0.01     0.02  -0.07   0.02
     4   6     0.06   0.11   0.02    -0.03   0.09   0.01    -0.07  -0.16  -0.04
     5   6     0.00   0.14  -0.00     0.12   0.02  -0.13    -0.12   0.06  -0.14
     6   1     0.03  -0.06   0.07    -0.00  -0.10  -0.13    -0.07   0.11  -0.03
     7   1     0.08  -0.03  -0.01    -0.09  -0.11  -0.03     0.41  -0.14   0.10
     8   1    -0.03  -0.00  -0.10    -0.01   0.01  -0.05     0.07  -0.11  -0.22
     9   1    -0.03  -0.42   0.15    -0.06   0.05  -0.06     0.07   0.17   0.10
    10   1    -0.14   0.09   0.41    -0.06  -0.05  -0.12    -0.07   0.14   0.04
    11   1     0.06   0.16   0.01    -0.13   0.05  -0.00    -0.15  -0.36  -0.01
    12   1     0.14   0.09  -0.02     0.07   0.09   0.03     0.04  -0.04   0.20
    13   1    -0.01   0.10   0.09     0.07  -0.01  -0.36    -0.10   0.09  -0.07
    14   1    -0.05   0.24  -0.02     0.37  -0.16  -0.06    -0.18   0.01  -0.14
    15   1     0.03   0.05   0.03    -0.24  -0.07  -0.04     0.03  -0.12   0.02
    16   6    -0.04  -0.11   0.07     0.13   0.06   0.13    -0.01   0.05   0.02
    17   1     0.11  -0.07   0.21     0.20   0.05   0.14     0.04   0.04   0.02
    18   1    -0.07  -0.17   0.12     0.08  -0.01   0.12    -0.03   0.02   0.05
    19   1    -0.19  -0.21   0.03     0.08   0.04   0.11    -0.05   0.06   0.01
    20   6     0.05  -0.10  -0.12    -0.09  -0.10   0.03     0.01  -0.08   0.00
    21   1     0.03  -0.16  -0.00    -0.18  -0.24  -0.05    -0.08  -0.24   0.12
    22   1     0.14  -0.14  -0.20     0.07  -0.17  -0.11     0.25  -0.15  -0.12
    23   1     0.04  -0.11  -0.10    -0.29  -0.00   0.21    -0.05  -0.01   0.02
    24   7     0.00   0.04  -0.11     0.09   0.08   0.06    -0.04   0.12  -0.02
    25   8    -0.02   0.02  -0.00    -0.03   0.01   0.01     0.01  -0.00  -0.02
    26   1    -0.03   0.01  -0.00    -0.01   0.06   0.02     0.02   0.01   0.04
                     16                     17                     18
                      A                      A                      A
 Frequencies --    536.6697               596.1432               729.1890
 Red. masses --      2.4982                 1.6839                 3.3896
 Frc consts  --      0.4239                 0.3526                 1.0619
 IR Inten    --     68.9510                22.4465                 0.7361
  Atom  AN      X      Y      Z        X      Y      Z        X      Y      Z
     1   6    -0.13   0.06   0.02     0.02  -0.08  -0.03     0.12  -0.16  -0.05
     2   6    -0.12   0.05  -0.04    -0.05   0.01  -0.05     0.09  -0.05   0.02
     3   6     0.08   0.02  -0.02     0.03   0.01  -0.02     0.01  -0.00  -0.01
     4   6     0.03  -0.05   0.00    -0.03  -0.09  -0.04     0.02   0.12  -0.02
     5   6     0.03  -0.02  -0.07    -0.08   0.03   0.00    -0.04   0.20  -0.15
     6   1     0.00  -0.04   0.16    -0.16   0.00   0.30    -0.01  -0.01   0.03
     7   1    -0.16   0.15  -0.05    -0.31   0.18  -0.08    -0.13   0.05  -0.01
     8   1    -0.19  -0.08   0.08     0.01   0.00   0.28     0.23   0.07   0.26
     9   1    -0.16  -0.02   0.03    -0.04  -0.26  -0.01     0.09  -0.12  -0.06
    10   1    -0.10   0.09   0.09    -0.02   0.00   0.15     0.12  -0.17  -0.07
    11   1     0.01  -0.28   0.05    -0.01  -0.32   0.02    -0.06  -0.20   0.04
    12   1    -0.03   0.06   0.21    -0.07   0.04   0.19     0.19   0.28   0.31
    13   1     0.04   0.04  -0.17    -0.07  -0.00   0.20    -0.08   0.12  -0.09
    14   1     0.12  -0.13  -0.04    -0.29   0.11  -0.04    -0.06   0.13  -0.14
    15   1     0.22   0.11   0.01     0.33   0.17   0.05     0.08   0.02   0.00
    16   6     0.10  -0.07  -0.08     0.08   0.09   0.08    -0.10  -0.08  -0.10
    17   1     0.12  -0.07  -0.06     0.06   0.08   0.07    -0.16  -0.10  -0.15
    18   1     0.03  -0.14  -0.23     0.08   0.08   0.10    -0.08  -0.05  -0.11
    19   1     0.30  -0.09  -0.02     0.01   0.08   0.06    -0.04  -0.04  -0.08
    20   6     0.14  -0.06   0.12    -0.03   0.02  -0.03    -0.05   0.01   0.23
    21   1     0.15  -0.04   0.28    -0.04  -0.01  -0.10    -0.04   0.02   0.17
    22   1     0.16  -0.09   0.03    -0.05   0.01  -0.06    -0.06   0.01   0.26
    23   1     0.25  -0.15   0.04    -0.12   0.02   0.08    -0.03   0.02   0.20
    24   7    -0.06   0.04   0.03     0.08   0.03  -0.00    -0.03  -0.04   0.02
    25   8    -0.08   0.06  -0.00     0.02  -0.02  -0.01    -0.01   0.00  -0.00
    26   1    -0.09   0.02   0.04     0.02  -0.02  -0.03    -0.01  -0.01   0.01
                     19                     20                     21
                      A                      A                      A
 Frequencies --    827.4231               866.6060               890.4298
 Red. masses --      1.4868                 2.7120                 1.4892
 Frc consts  --      0.5997                 1.2000                 0.6957
 IR Inten    --      2.9509                 2.4426                10.0099
  Atom  AN      X      Y      Z        X      Y      Z        X      Y      Z
     1   6     0.04   0.02  -0.06    -0.09  -0.07   0.01     0.03   0.01   0.07
     2   6     0.09  -0.01  -0.05     0.10  -0.16   0.07     0.03  -0.02  -0.02
     3   6     0.01  -0.04   0.02     0.18   0.09  -0.08    -0.10  -0.07  -0.09
     4   6    -0.05  -0.06   0.07    -0.10   0.15   0.03    -0.01  -0.00   0.01
     5   6    -0.02  -0.02   0.02    -0.09  -0.03   0.01     0.03   0.05   0.05
     6   1     0.02   0.03  -0.05     0.20   0.10  -0.11    -0.39  -0.09   0.40
     7   1    -0.30   0.19  -0.10    -0.05   0.07   0.05     0.07   0.28  -0.02
     8   1     0.14  -0.07   0.39     0.02  -0.36   0.34     0.06  -0.00   0.10
     9   1    -0.09  -0.29  -0.03    -0.09   0.14  -0.02     0.10   0.28   0.05
    10   1    -0.02   0.17   0.24    -0.25  -0.16  -0.24    -0.01  -0.11  -0.19
    11   1    -0.04   0.37  -0.03    -0.06   0.09   0.05     0.20   0.05   0.03
    12   1     0.06  -0.28  -0.32    -0.33   0.18   0.05     0.06  -0.03  -0.04
    13   1    -0.04   0.02  -0.16    -0.17  -0.11  -0.18    -0.02   0.02  -0.17
    14   1     0.21  -0.03   0.06     0.13  -0.15   0.06     0.32  -0.04   0.10
    15   1    -0.13   0.09  -0.02     0.13   0.12  -0.09     0.35   0.26   0.00
    16   6    -0.02  -0.01  -0.02     0.03   0.02   0.03    -0.04  -0.02  -0.02
    17   1     0.06   0.01   0.05     0.04   0.02   0.01    -0.02  -0.02  -0.01
    18   1    -0.05  -0.05  -0.05    -0.00  -0.02  -0.02    -0.03  -0.02  -0.01
    19   1    -0.00  -0.06  -0.01     0.10   0.04   0.05    -0.01  -0.02  -0.01
    20   6    -0.00   0.00   0.05     0.02  -0.01  -0.09     0.02  -0.00  -0.05
    21   1    -0.01  -0.01   0.08     0.02  -0.00  -0.02     0.02  -0.00  -0.01
    22   1     0.02  -0.04  -0.06     0.03   0.00  -0.07     0.02   0.00  -0.04
    23   1    -0.00  -0.03   0.08     0.05  -0.01  -0.12     0.02  -0.01  -0.05
    24   7    -0.03   0.08  -0.03    -0.04   0.01   0.04    -0.01   0.01   0.03
    25   8    -0.00   0.00   0.00     0.01  -0.00   0.00    -0.00  -0.00   0.00
    26   1    -0.00   0.00   0.01     0.00  -0.01   0.02     0.00   0.01   0.01
                     22                     23                     24
                      A                      A                      A
 Frequencies --    921.4787               956.4412               991.9032
 Red. masses --      2.4655                 2.5867                 1.6375
 Frc consts  --      1.2335                 1.3942                 0.9492
 IR Inten    --      9.4393                35.8809                18.6196
  Atom  AN      X      Y      Z        X      Y      Z        X      Y      Z
     1   6    -0.06  -0.11  -0.04     0.06   0.14   0.02     0.05  -0.00  -0.08
     2   6     0.05  -0.04   0.09    -0.06  -0.08  -0.01     0.03   0.02   0.02
     3   6    -0.07   0.12  -0.03     0.03  -0.06  -0.04    -0.04  -0.02   0.03
     4   6    -0.00  -0.07  -0.07    -0.07   0.13  -0.02     0.04   0.04  -0.07
     5   6     0.15  -0.05   0.09    -0.00  -0.12   0.06    -0.04  -0.02   0.06
     6   1    -0.20   0.33  -0.04     0.04  -0.24   0.12    -0.06   0.07  -0.03
     7   1     0.08  -0.11   0.10    -0.06  -0.14  -0.01    -0.13  -0.27   0.01
     8   1     0.17   0.15   0.01    -0.18  -0.23  -0.07     0.18   0.25  -0.00
     9   1     0.01  -0.03  -0.05     0.14  -0.10   0.06    -0.18  -0.25  -0.07
    10   1    -0.33  -0.12  -0.17     0.00   0.25   0.22     0.07   0.13   0.21
    11   1     0.05  -0.18  -0.04     0.02  -0.12   0.05     0.20  -0.27   0.04
    12   1    -0.28  -0.03  -0.03    -0.30   0.23   0.14    -0.02   0.19   0.21
    13   1     0.27   0.10   0.22    -0.05  -0.21   0.03    -0.06   0.02  -0.18
    14   1    -0.07   0.12   0.04     0.01  -0.04   0.05     0.17  -0.29   0.13
    15   1     0.01   0.04  -0.01     0.22  -0.10   0.01     0.09  -0.32   0.08
    16   6    -0.03  -0.02  -0.05    -0.09  -0.05  -0.09    -0.04  -0.01   0.00
    17   1     0.23   0.02   0.13    -0.03  -0.00   0.05     0.03  -0.04  -0.05
    18   1    -0.12  -0.15  -0.04    -0.03   0.01   0.05    -0.09  -0.07  -0.13
    19   1    -0.07  -0.15  -0.05    -0.25  -0.13  -0.14     0.20   0.04   0.07
    20   6    -0.01   0.03   0.07     0.00   0.03   0.09     0.03   0.00  -0.10
    21   1    -0.06  -0.05   0.12    -0.03  -0.04  -0.06     0.02  -0.01  -0.04
    22   1     0.10  -0.07  -0.15    -0.02  -0.03  -0.09     0.02   0.01  -0.09
    23   1    -0.02  -0.06   0.15    -0.16   0.02   0.31    -0.00  -0.00  -0.06
    24   7     0.00   0.14  -0.06     0.15   0.07  -0.05    -0.06   0.05   0.10
    25   8    -0.01   0.01  -0.00     0.00   0.00  -0.00     0.00  -0.00   0.00
    26   1    -0.01   0.01  -0.02     0.00   0.01  -0.00     0.00  -0.00   0.00
                     25                     26                     27
                      A                      A                      A
 Frequencies --    998.2605              1037.2917              1060.4774
 Red. masses --      1.7935                 1.7565                 1.9761
 Frc consts  --      1.0530                 1.1135                 1.3093
 IR Inten    --     19.6654                27.0707                13.9864
  Atom  AN      X      Y      Z        X      Y      Z        X      Y      Z
     1   6    -0.04   0.04   0.05    -0.05   0.10  -0.04     0.02  -0.09   0.01
     2   6     0.05  -0.04  -0.06     0.02  -0.07   0.04    -0.10   0.04   0.02
     3   6    -0.04   0.01   0.05    -0.02   0.05  -0.03     0.08   0.06  -0.01
     4   6     0.01   0.01  -0.03    -0.04  -0.05  -0.04    -0.02  -0.10   0.04
     5   6     0.08  -0.01  -0.02     0.06   0.12   0.02    -0.07   0.08  -0.02
     6   1     0.04  -0.02  -0.07    -0.26   0.47  -0.08     0.09   0.12  -0.09
     7   1    -0.21   0.17  -0.09    -0.14  -0.22   0.03     0.09  -0.16   0.04
     8   1     0.08  -0.10   0.27    -0.14  -0.30   0.06    -0.16   0.03  -0.26
     9   1    -0.22   0.16   0.01    -0.13  -0.18  -0.01     0.08   0.06   0.00
    10   1     0.00  -0.01  -0.04     0.00   0.20   0.20     0.04  -0.15  -0.10
    11   1    -0.34  -0.07  -0.07     0.09  -0.03  -0.02     0.12   0.16   0.00
    12   1     0.16   0.04   0.07    -0.05  -0.05  -0.04    -0.05  -0.22  -0.19
    13   1     0.17   0.04   0.27     0.04   0.09  -0.05    -0.14   0.01  -0.16
    14   1    -0.39  -0.01  -0.09     0.24   0.11   0.05     0.23   0.04   0.03
    15   1    -0.27   0.17  -0.02     0.05  -0.03  -0.01     0.02  -0.05  -0.02
    16   6    -0.08  -0.06  -0.03     0.01  -0.03   0.01    -0.08  -0.05  -0.02
    17   1    -0.13  -0.11  -0.15    -0.20  -0.04  -0.08    -0.13  -0.10  -0.15
    18   1    -0.03   0.02  -0.07     0.12   0.11   0.06    -0.06  -0.02  -0.12
    19   1     0.10   0.06   0.01    -0.06   0.05  -0.02     0.15   0.07   0.04
    20   6     0.06   0.01  -0.09     0.01  -0.04   0.00     0.06   0.04  -0.03
    21   1     0.02  -0.06  -0.12     0.07   0.05  -0.16    -0.03  -0.12  -0.16
    22   1     0.00  -0.01  -0.17    -0.16   0.07   0.25    -0.02  -0.05  -0.30
    23   1    -0.12  -0.00   0.14    -0.04   0.09  -0.03    -0.27   0.01   0.42
    24   7     0.06   0.01   0.12     0.05  -0.10   0.01     0.09   0.05   0.07
    25   8    -0.00   0.00   0.00    -0.00  -0.00   0.00     0.00  -0.00   0.01
    26   1    -0.00   0.01  -0.02     0.00   0.02  -0.01    -0.00  -0.00   0.00
                     28                     29                     30
                      A                      A                      A
 Frequencies --   1075.5067              1110.2819              1152.9842
 Red. masses --      1.8925                 1.8181                 1.5087
 Frc consts  --      1.2898                 1.3205                 1.1817
 IR Inten    --     43.4768                 9.3470                 3.2463
  Atom  AN      X      Y      Z        X      Y      Z        X      Y      Z
     1   6     0.15  -0.01   0.03     0.12   0.01   0.04     0.00   0.03  -0.06
     2   6    -0.07  -0.04  -0.03    -0.07  -0.11  -0.01     0.02  -0.01   0.06
     3   6     0.05  -0.01  -0.01    -0.06   0.12  -0.02    -0.03  -0.02  -0.06
     4   6    -0.10  -0.02  -0.03     0.11  -0.00   0.01     0.01   0.05   0.06
     5   6     0.11   0.08   0.03    -0.06  -0.07  -0.02     0.03  -0.06  -0.06
     6   1     0.13  -0.15  -0.01    -0.14   0.30  -0.07    -0.11  -0.07   0.13
     7   1    -0.09  -0.14  -0.03    -0.16  -0.21  -0.01     0.09  -0.03   0.07
     8   1    -0.15  -0.17  -0.02    -0.25  -0.38   0.04     0.01  -0.00  -0.04
     9   1     0.15   0.03   0.03     0.20   0.03   0.05     0.07  -0.17  -0.02
    10   1     0.37  -0.02   0.08     0.20   0.00   0.06    -0.05   0.12   0.12
    11   1    -0.32  -0.02  -0.08     0.20  -0.00   0.03     0.13   0.12   0.07
    12   1    -0.49  -0.02  -0.10     0.39  -0.00   0.07    -0.10  -0.01  -0.07
    13   1     0.23   0.26   0.10    -0.05  -0.05  -0.03     0.10  -0.02   0.14
    14   1    -0.00   0.12   0.01    -0.12  -0.15  -0.02    -0.18   0.25  -0.13
    15   1     0.01  -0.05  -0.02    -0.19   0.33  -0.07     0.15   0.06  -0.02
    16   6    -0.01   0.01   0.02    -0.00   0.02   0.00    -0.00  -0.02   0.09
    17   1     0.09  -0.01  -0.00     0.09   0.03   0.04    -0.24  -0.15  -0.30
    18   1    -0.08  -0.06  -0.07    -0.05  -0.04  -0.02     0.03   0.08  -0.17
    19   1     0.15   0.01   0.07     0.03  -0.02   0.01     0.43   0.26   0.20
    20   6    -0.02  -0.00  -0.03    -0.02   0.01  -0.00     0.01   0.04   0.02
    21   1    -0.01   0.02   0.13    -0.03  -0.00   0.12    -0.07  -0.08   0.02
    22   1     0.08  -0.01  -0.00     0.08  -0.03  -0.09     0.09  -0.07  -0.26
    23   1     0.13  -0.05  -0.18     0.07  -0.05  -0.06    -0.05  -0.05   0.17
    24   7    -0.10   0.02   0.03    -0.04   0.03  -0.01    -0.05  -0.03  -0.04
    25   8    -0.00  -0.00  -0.00     0.00   0.00  -0.00     0.00   0.00  -0.00
    26   1    -0.00   0.00  -0.01     0.00  -0.01   0.01     0.00   0.00   0.00
                     31                     32                     33
                      A                      A                      A
 Frequencies --   1178.6748              1210.2719              1230.1090
 Red. masses --      1.2145                 1.3222                 1.4258
 Frc consts  --      0.9941                 1.1411                 1.2712
 IR Inten    --      3.6821                 2.4998                 3.9667
  Atom  AN      X      Y      Z        X      Y      Z        X      Y      Z
     1   6     0.00  -0.01  -0.07    -0.04  -0.03  -0.02    -0.00  -0.02  -0.03
     2   6    -0.00   0.01   0.05     0.03   0.07  -0.00     0.00   0.02  -0.02
     3   6     0.01  -0.02  -0.03     0.02  -0.07   0.00     0.01  -0.02   0.06
     4   6    -0.00   0.00   0.00    -0.07   0.04   0.01    -0.00  -0.00  -0.10
     5   6     0.01   0.00   0.01     0.04  -0.01   0.01    -0.01   0.02   0.10
     6   1    -0.00  -0.07   0.05    -0.21   0.35  -0.05     0.06   0.02  -0.07
     7   1     0.24   0.18   0.07     0.08   0.08   0.00     0.20   0.33  -0.01
     8   1    -0.13  -0.12  -0.12    -0.22  -0.30  -0.03    -0.16  -0.21  -0.02
     9   1     0.26  -0.17  -0.01    -0.16   0.01  -0.04     0.25  -0.09   0.01
    10   1    -0.14   0.08   0.07     0.37  -0.10   0.01    -0.13   0.01  -0.03
    11   1    -0.26   0.01  -0.05    -0.07   0.03   0.01    -0.24  -0.20  -0.09
    12   1     0.17   0.00   0.03     0.32   0.04   0.07     0.15   0.10   0.13
    13   1     0.04   0.06  -0.00    -0.04  -0.18   0.08    -0.03   0.06  -0.10
    14   1    -0.10  -0.18   0.02     0.00   0.14  -0.01     0.26  -0.16   0.17
    15   1    -0.04   0.23  -0.05     0.14  -0.24   0.05    -0.20   0.12  -0.00
    16   6    -0.05   0.04   0.00    -0.02   0.04  -0.01     0.03  -0.05   0.04
    17   1     0.28   0.00   0.03     0.28   0.05   0.10    -0.32  -0.07  -0.14
    18   1    -0.18  -0.13  -0.12    -0.13  -0.11  -0.05     0.13   0.10  -0.01
    19   1     0.23  -0.06   0.09     0.08  -0.12   0.03    -0.00   0.17   0.02
    20   6     0.04  -0.06  -0.01    -0.01   0.04   0.00    -0.02   0.05   0.02
    21   1     0.09   0.03  -0.24    -0.07  -0.05   0.06    -0.08  -0.03   0.07
    22   1    -0.28   0.10   0.30     0.14  -0.05  -0.20     0.18  -0.06  -0.22
    23   1    -0.13   0.16   0.03     0.02  -0.09   0.07     0.05  -0.10   0.05
    24   7    -0.00   0.01   0.01     0.00  -0.04   0.00    -0.01  -0.01  -0.05
    25   8     0.00   0.00   0.00     0.00   0.00  -0.00    -0.00  -0.00  -0.00
    26   1    -0.01  -0.00  -0.03    -0.01  -0.02   0.00     0.01   0.01   0.01
                     34                     35                     36
                      A                      A                      A
 Frequencies --   1237.9738              1280.2133              1305.3974
 Red. masses --      1.6405                 1.5447                 1.4552
 Frc consts  --      1.4813                 1.4917                 1.4611
 IR Inten    --      4.4471                 6.6615                 3.2409
  Atom  AN      X      Y      Z        X      Y      Z        X      Y      Z
     1   6     0.02  -0.02  -0.08    -0.00   0.00  -0.02    -0.04   0.03  -0.05
     2   6    -0.04   0.02   0.10     0.03  -0.01   0.04     0.01  -0.02   0.06
     3   6     0.03  -0.02  -0.09    -0.03  -0.01  -0.01    -0.03   0.02   0.03
     4   6    -0.02  -0.00   0.06     0.04   0.01  -0.00     0.05  -0.03  -0.04
     5   6     0.01   0.00  -0.01    -0.01   0.02   0.00    -0.03   0.04  -0.02
     6   1    -0.07  -0.03   0.09     0.01  -0.12   0.06     0.14  -0.30   0.07
     7   1     0.16  -0.12   0.12     0.05   0.02   0.04     0.19   0.16   0.07
     8   1    -0.05   0.07  -0.13    -0.02  -0.06  -0.02    -0.03  -0.07   0.03
     9   1    -0.19  -0.17  -0.09    -0.11  -0.04  -0.03    -0.17  -0.11  -0.05
    10   1    -0.03   0.07   0.09     0.24  -0.00   0.07     0.21   0.05   0.09
    11   1    -0.32   0.14  -0.03    -0.03  -0.01  -0.01     0.23  -0.09   0.01
    12   1     0.25  -0.07  -0.02    -0.17   0.02  -0.02    -0.33  -0.01  -0.06
    13   1     0.05   0.05   0.04     0.06   0.15  -0.02    -0.11  -0.09  -0.02
    14   1    -0.20  -0.21  -0.01    -0.05  -0.15   0.02     0.12   0.09  -0.01
    15   1     0.13   0.18  -0.08    -0.05   0.17  -0.03    -0.24   0.34  -0.04
    16   6     0.04  -0.05  -0.04     0.09   0.03  -0.04    -0.05   0.04  -0.02
    17   1    -0.23   0.02   0.04     0.02   0.13   0.19     0.27   0.02   0.04
    18   1     0.14   0.06   0.12     0.07  -0.04   0.12    -0.12  -0.06  -0.01
    19   1    -0.34  -0.00  -0.15    -0.39  -0.10  -0.16     0.11  -0.15   0.03
    20   6    -0.05   0.02  -0.03     0.10   0.05  -0.00    -0.05   0.03  -0.00
    21   1    -0.05   0.04   0.16    -0.02  -0.16  -0.11    -0.07   0.02   0.06
    22   1     0.22  -0.03  -0.05    -0.14  -0.02  -0.27     0.25  -0.05  -0.11
    23   1     0.21  -0.14  -0.23    -0.32   0.10   0.48     0.17  -0.17  -0.11
    24   7     0.03   0.04   0.10    -0.12  -0.07   0.01     0.08  -0.06   0.05
    25   8    -0.00  -0.00  -0.00    -0.00  -0.00   0.00     0.00   0.00  -0.00
    26   1     0.01   0.01   0.01     0.01   0.02  -0.01    -0.00  -0.01   0.00
                     37                     38                     39
                      A                      A                      A
 Frequencies --   1312.1773              1361.8786              1375.4162
 Red. masses --      1.3342                 1.3014                 1.3772
 Frc consts  --      1.3535                 1.4221                 1.5350
 IR Inten    --      5.2776                18.8552                 9.7011
  Atom  AN      X      Y      Z        X      Y      Z        X      Y      Z
     1   6     0.02  -0.05  -0.04    -0.02   0.04  -0.00    -0.03  -0.01   0.01
     2   6     0.01   0.03  -0.02    -0.02  -0.05  -0.05    -0.05  -0.04   0.01
     3   6    -0.03  -0.02   0.06     0.00  -0.00   0.00     0.05  -0.11   0.01
     4   6     0.02   0.02   0.03     0.04   0.00   0.05     0.08   0.03   0.01
     5   6     0.00  -0.02  -0.05    -0.01   0.05  -0.02    -0.02  -0.01   0.01
     6   1    -0.09   0.14  -0.01    -0.13   0.28  -0.06    -0.25   0.46  -0.08
     7   1     0.22   0.37  -0.02    -0.01   0.17  -0.06     0.07   0.08   0.01
     8   1    -0.26  -0.38  -0.02     0.13   0.16  -0.00     0.16   0.29  -0.04
     9   1     0.02  -0.06  -0.04     0.43  -0.09   0.08    -0.09   0.09  -0.01
    10   1    -0.00  -0.03  -0.01    -0.21   0.06  -0.02     0.40  -0.04   0.08
    11   1     0.40   0.04   0.09    -0.09   0.11   0.01    -0.22   0.00  -0.04
    12   1    -0.37   0.01  -0.05    -0.21  -0.01  -0.03    -0.34   0.05  -0.02
    13   1     0.08   0.10   0.00     0.05   0.13  -0.01    -0.10  -0.13  -0.03
    14   1    -0.21  -0.04  -0.08    -0.20  -0.40   0.01    -0.01  -0.03   0.01
    15   1    -0.04  -0.22   0.08     0.12  -0.26   0.05    -0.15   0.33  -0.07
    16   6     0.02  -0.03  -0.01    -0.02   0.03  -0.02    -0.00  -0.02   0.02
    17   1    -0.17   0.00   0.00     0.18   0.01   0.00    -0.08  -0.02  -0.04
    18   1     0.07   0.02   0.02    -0.04  -0.02   0.07     0.02   0.03  -0.05
    19   1    -0.15   0.06  -0.07     0.02  -0.16   0.00     0.03   0.08   0.02
    20   6    -0.00  -0.03  -0.02    -0.02   0.04   0.00     0.00  -0.02   0.01
    21   1     0.04   0.04  -0.01    -0.07  -0.01  -0.05     0.04   0.02   0.02
    22   1    -0.08   0.03   0.14     0.22  -0.05  -0.16    -0.09   0.01   0.06
    23   1     0.01   0.05  -0.10     0.08  -0.16   0.05    -0.02   0.08  -0.05
    24   7     0.00   0.08   0.05     0.02  -0.08   0.03     0.01   0.05  -0.04
    25   8    -0.00  -0.00  -0.00    -0.00   0.00  -0.00     0.00   0.00   0.00
    26   1     0.00   0.01  -0.00     0.00   0.01  -0.01    -0.00  -0.01   0.01
                     40                     41                     42
                      A                      A                      A
 Frequencies --   1387.8995              1409.7256              1424.3381
 Red. masses --      1.6082                 1.4528                 1.3218
 Frc consts  --      1.8252                 1.7011                 1.5799
 IR Inten    --      3.0152                 5.4689                 2.8507
  Atom  AN      X      Y      Z        X      Y      Z        X      Y      Z
     1   6     0.02   0.03  -0.03     0.01  -0.02   0.01    -0.09  -0.01  -0.00
     2   6    -0.08  -0.11  -0.01     0.03   0.11  -0.01     0.01  -0.02   0.01
     3   6     0.06   0.00   0.03     0.06  -0.12   0.03     0.01   0.02  -0.00
     4   6    -0.11   0.00  -0.04    -0.06   0.03  -0.02    -0.10  -0.01  -0.00
     5   6     0.04  -0.03  -0.02     0.03   0.01  -0.01     0.03   0.03   0.02
     6   1     0.05   0.16  -0.10    -0.08   0.14  -0.01     0.11  -0.15   0.02
     7   1     0.22   0.36   0.00    -0.22  -0.43  -0.01     0.04  -0.04   0.02
     8   1     0.22   0.35  -0.04    -0.07  -0.03   0.01     0.11   0.09   0.08
     9   1     0.19  -0.05   0.01     0.19   0.02   0.04     0.14   0.05   0.02
    10   1    -0.05   0.11   0.11    -0.36   0.01  -0.07     0.53  -0.07   0.09
    11   1     0.36  -0.02   0.06     0.37  -0.06   0.08     0.37   0.05   0.07
    12   1     0.30   0.02   0.07    -0.07   0.04  -0.01     0.20  -0.01   0.04
    13   1     0.02  -0.10   0.07     0.07   0.08  -0.02     0.12   0.19  -0.06
    14   1     0.08   0.41  -0.07    -0.12  -0.06  -0.02    -0.25  -0.45   0.04
    15   1    -0.09   0.08  -0.02    -0.27   0.49  -0.10    -0.01   0.03  -0.01
    16   6     0.02   0.00  -0.02     0.00   0.01  -0.01    -0.00  -0.02   0.02
    17   1    -0.01   0.07   0.13     0.04   0.00  -0.01    -0.03  -0.06  -0.11
    18   1    -0.00  -0.05   0.06    -0.01  -0.01   0.05     0.05   0.09  -0.06
    19   1    -0.10   0.01  -0.05    -0.01  -0.07  -0.01     0.01   0.02   0.02
    20   6     0.01   0.00  -0.02    -0.00   0.01  -0.00    -0.00  -0.01   0.03
    21   1    -0.01  -0.03   0.01    -0.02   0.00  -0.01     0.02   0.06  -0.17
    22   1    -0.04   0.00  -0.04     0.07  -0.01  -0.04     0.02  -0.04  -0.05
    23   1    -0.02   0.02   0.01     0.02  -0.05   0.02     0.04   0.04  -0.07
    24   7    -0.05  -0.01   0.08    -0.01  -0.03   0.02     0.02   0.03  -0.06
    25   8    -0.00   0.00  -0.00    -0.00  -0.00  -0.00    -0.00  -0.00   0.00
    26   1    -0.00  -0.00  -0.00     0.00   0.01  -0.00     0.00   0.01  -0.01
                     43                     44                     45
                      A                      A                      A
 Frequencies --   1440.9509              1451.9035              1467.2802
 Red. masses --      1.2010                 1.1838                 1.1969
 Frc consts  --      1.4693                 1.4704                 1.5183
 IR Inten    --     45.5746                43.5129                36.7737
  Atom  AN      X      Y      Z        X      Y      Z        X      Y      Z
     1   6    -0.08  -0.01  -0.02    -0.06  -0.02  -0.03    -0.02  -0.01  -0.00
     2   6     0.04   0.02  -0.01     0.03   0.01   0.00     0.00   0.01  -0.00
     3   6    -0.03   0.01  -0.01    -0.02   0.00  -0.00    -0.01  -0.01  -0.00
     4   6     0.03  -0.01   0.00     0.01  -0.00   0.00     0.02   0.02   0.00
     5   6     0.01  -0.00  -0.01     0.00   0.01  -0.01    -0.07  -0.07   0.01
     6   1     0.04  -0.08  -0.02     0.05  -0.06  -0.04    -0.00   0.04  -0.06
     7   1    -0.11  -0.19  -0.02    -0.09  -0.06  -0.01     0.00  -0.05   0.00
     8   1     0.02  -0.04   0.08    -0.00  -0.03  -0.02     0.00  -0.01   0.03
     9   1     0.54   0.03   0.07     0.38   0.01   0.03     0.06   0.01   0.01
    10   1     0.16   0.01   0.11     0.15   0.00   0.09     0.09  -0.03   0.01
    11   1    -0.12  -0.05  -0.02    -0.02  -0.03   0.00    -0.11  -0.02  -0.01
    12   1    -0.05  -0.03  -0.05    -0.01  -0.02  -0.04     0.03   0.02   0.01
    13   1    -0.13  -0.26   0.06    -0.05  -0.11   0.09     0.25   0.52  -0.19
    14   1     0.07   0.18  -0.03     0.06  -0.01   0.00     0.09   0.34  -0.02
    15   1     0.08   0.00   0.02     0.07   0.02   0.02     0.08   0.04   0.01
    16   6     0.03   0.01   0.00    -0.02  -0.04  -0.04    -0.02  -0.03  -0.04
    17   1    -0.24   0.10   0.14     0.12   0.02   0.16     0.17   0.05   0.22
    18   1    -0.16  -0.32  -0.20     0.22   0.30   0.34     0.16   0.24   0.18
    19   1    -0.20   0.17  -0.06     0.21   0.08   0.02     0.13   0.14  -0.00
    20   6     0.00  -0.01   0.01    -0.01   0.01  -0.06    -0.00  -0.01   0.03
    21   1    -0.01   0.04  -0.26     0.00  -0.09   0.55     0.05   0.15  -0.37
    22   1     0.07  -0.03  -0.02    -0.11   0.11   0.16     0.17  -0.07  -0.06
    23   1     0.10  -0.04  -0.09    -0.15   0.00   0.12     0.07  -0.03  -0.04
    24   7    -0.01   0.02   0.06    -0.00   0.01   0.02     0.00  -0.00   0.02
    25   8     0.00   0.00   0.00    -0.00  -0.00  -0.00    -0.00  -0.00   0.00
    26   1    -0.02  -0.03  -0.03     0.02   0.01   0.06     0.02   0.06  -0.03
                     46                     47                     48
                      A                      A                      A
 Frequencies --   1479.7466              1496.4624              1503.9461
 Red. masses --      1.0774                 1.0888                 1.0834
 Frc consts  --      1.3899                 1.4365                 1.4437
 IR Inten    --      4.1172                18.8228                 9.8487
  Atom  AN      X      Y      Z        X      Y      Z        X      Y      Z
     1   6     0.02   0.01   0.01     0.00   0.03   0.02    -0.01  -0.01  -0.01
     2   6    -0.01  -0.01   0.00     0.00   0.00   0.00    -0.03   0.02  -0.04
     3   6     0.01   0.00   0.00     0.04   0.02  -0.02     0.04   0.02  -0.02
     4   6    -0.01   0.02   0.01     0.00  -0.03  -0.02     0.01   0.03   0.01
     5   6     0.01   0.01   0.01     0.01   0.01  -0.00    -0.01  -0.01   0.01
     6   1    -0.00   0.02   0.00    -0.18  -0.04   0.38    -0.18  -0.01   0.35
     7   1     0.03   0.03   0.00    -0.02  -0.03  -0.00     0.41  -0.23   0.03
     8   1     0.01   0.03  -0.00     0.00   0.00  -0.01     0.06  -0.03   0.45
     9   1    -0.14  -0.03  -0.00    -0.01  -0.26   0.05     0.07   0.13  -0.02
    10   1     0.01  -0.02  -0.06     0.02  -0.10  -0.24    -0.01   0.06   0.13
    11   1     0.05  -0.20   0.07     0.03   0.29  -0.07    -0.07  -0.23   0.05
    12   1     0.04  -0.10  -0.20    -0.05   0.12   0.25     0.04  -0.10  -0.21
    13   1    -0.01  -0.01  -0.04    -0.04  -0.09   0.02    -0.01   0.01  -0.06
    14   1    -0.08  -0.11   0.00    -0.02  -0.05  -0.00     0.00   0.07  -0.01
    15   1    -0.02   0.00  -0.00    -0.37  -0.19  -0.10    -0.32  -0.23  -0.09
    16   6    -0.00  -0.02  -0.00    -0.01  -0.03  -0.03     0.00   0.01   0.00
    17   1    -0.04   0.11   0.28    -0.00   0.12   0.35     0.04  -0.06  -0.13
    18   1    -0.05  -0.09  -0.14     0.00  -0.02   0.02     0.05   0.08   0.05
    19   1     0.04   0.35  -0.01     0.12   0.34  -0.00    -0.03  -0.15   0.00
    20   6    -0.01   0.01  -0.04     0.00  -0.00   0.02     0.01   0.01  -0.01
    21   1    -0.01   0.03  -0.08     0.00  -0.00  -0.01    -0.05  -0.09  -0.02
    22   1     0.30   0.13   0.44    -0.06  -0.04  -0.13    -0.04   0.03   0.05
    23   1    -0.03  -0.41   0.36     0.02   0.09  -0.09     0.01  -0.03   0.02
    24   7    -0.00  -0.01  -0.04    -0.00  -0.01  -0.00    -0.01   0.00   0.01
    25   8     0.00   0.00   0.00    -0.00   0.00   0.00     0.00  -0.00   0.00
    26   1    -0.00  -0.01  -0.01    -0.00  -0.00   0.00     0.01   0.01   0.01
                     49                     50                     51
                      A                      A                      A
 Frequencies --   1512.4018              1515.7887              1529.6391
 Red. masses --      1.1073                 1.0809                 1.1096
 Frc consts  --      1.4923                 1.4633                 1.5296
 IR Inten    --      0.3594                22.3958                20.4586
  Atom  AN      X      Y      Z        X      Y      Z        X      Y      Z
     1   6     0.02   0.03   0.01     0.01  -0.03  -0.02     0.02  -0.04  -0.02
     2   6    -0.04   0.01  -0.03    -0.02   0.01  -0.02     0.01  -0.01   0.02
     3   6    -0.03  -0.02   0.02    -0.02  -0.01   0.01     0.01   0.01  -0.00
     4   6    -0.00   0.01   0.01     0.00  -0.05  -0.02    -0.00   0.02   0.01
     5   6     0.01   0.02  -0.01    -0.00  -0.00  -0.00     0.02   0.03   0.02
     6   1     0.13   0.05  -0.30     0.05   0.01  -0.12    -0.02  -0.01   0.07
     7   1     0.33  -0.15   0.02     0.23  -0.12   0.02    -0.17   0.13  -0.01
     8   1     0.02  -0.02   0.34     0.02  -0.03   0.24    -0.03  -0.01  -0.20
     9   1    -0.09  -0.21   0.02    -0.05   0.37  -0.07    -0.08   0.45  -0.09
    10   1    -0.05  -0.06  -0.20    -0.11   0.15   0.32    -0.17   0.18   0.39
    11   1     0.01  -0.17   0.06     0.04   0.44  -0.11     0.00  -0.21   0.06
    12   1    -0.01  -0.09  -0.17    -0.08   0.19   0.39     0.01  -0.11  -0.20
    13   1    -0.03  -0.08   0.12     0.03   0.04   0.04    -0.07  -0.09  -0.16
    14   1     0.00  -0.15   0.01     0.03  -0.05   0.01    -0.17  -0.09  -0.00
    15   1     0.28   0.15   0.08     0.11   0.06   0.03    -0.06  -0.06  -0.01
    16   6    -0.01  -0.02  -0.02    -0.01  -0.01   0.00    -0.01  -0.02  -0.02
    17   1     0.04   0.08   0.24     0.05   0.03   0.10     0.01   0.09   0.25
    18   1     0.01   0.02  -0.02    -0.00   0.01  -0.12    -0.00  -0.01   0.04
    19   1     0.08   0.24   0.00    -0.02   0.13  -0.01     0.13   0.24   0.01
    20   6     0.01   0.01   0.03     0.00   0.02  -0.01     0.00   0.00   0.04
    21   1    -0.07  -0.14  -0.00    -0.11  -0.18  -0.00    -0.00  -0.00  -0.03
    22   1    -0.21  -0.05  -0.21    -0.03   0.06   0.12    -0.09  -0.08  -0.24
    23   1     0.06   0.17  -0.18     0.05  -0.15   0.07     0.05   0.16  -0.17
    24   7     0.00  -0.01  -0.01     0.01  -0.01  -0.01     0.01  -0.03  -0.01
    25   8     0.00   0.00  -0.00     0.00   0.00   0.00    -0.00   0.00   0.00
    26   1    -0.00  -0.00   0.01     0.00  -0.00   0.00     0.00   0.00   0.00
                     52                     53                     54
                      A                      A                      A
 Frequencies --   1538.9150              1563.8009              1574.4699
 Red. masses --      1.0848                 1.1123                 1.0617
 Frc consts  --      1.5137                 1.6027                 1.5507
 IR Inten    --      9.3670                30.5928                20.1092
  Atom  AN      X      Y      Z        X      Y      Z        X      Y      Z
     1   6     0.01   0.00  -0.00     0.01   0.01   0.00     0.01  -0.01  -0.01
     2   6    -0.02   0.01  -0.01     0.00   0.00  -0.00    -0.01   0.00  -0.01
     3   6    -0.01   0.00   0.00    -0.01   0.00   0.00     0.00  -0.00   0.00
     4   6     0.00  -0.02  -0.01     0.01  -0.02  -0.01    -0.00   0.00   0.00
     5   6     0.04   0.02   0.03     0.05   0.02   0.03    -0.01   0.01  -0.03
     6   1     0.05  -0.01  -0.09     0.04  -0.02  -0.05    -0.01   0.01   0.02
     7   1     0.18  -0.08   0.02    -0.01  -0.01  -0.00     0.08  -0.03   0.01
     8   1     0.01  -0.02   0.17    -0.01  -0.02  -0.01     0.00  -0.01   0.07
     9   1    -0.04  -0.00  -0.01     0.04  -0.09   0.02    -0.01   0.09  -0.02
    10   1    -0.02   0.01  -0.00    -0.04  -0.02  -0.07    -0.08   0.05   0.08
    11   1    -0.01   0.11  -0.04    -0.02   0.04  -0.03     0.01  -0.00   0.00
    12   1    -0.03   0.03   0.10    -0.04   0.00   0.03    -0.01  -0.00  -0.01
    13   1    -0.12  -0.18  -0.33    -0.22  -0.34  -0.39    -0.01  -0.10   0.42
    14   1    -0.26   0.07  -0.02    -0.29   0.15  -0.04     0.23  -0.15   0.03
    15   1     0.09   0.03   0.03     0.04   0.02   0.02    -0.02  -0.01  -0.01
    16   6     0.01   0.01  -0.03    -0.02  -0.03   0.02    -0.01  -0.01   0.01
    17   1    -0.24   0.05  -0.01     0.33  -0.10  -0.06     0.17  -0.03   0.02
    18   1    -0.08  -0.20   0.45     0.25   0.45  -0.26     0.10   0.18  -0.21
    19   1     0.25  -0.11   0.05    -0.20   0.01  -0.04    -0.11   0.06  -0.03
    20   6    -0.01  -0.03  -0.00     0.01   0.00   0.01    -0.02  -0.04   0.00
    21   1     0.20   0.35  -0.02    -0.01  -0.01  -0.17     0.31   0.53   0.01
    22   1     0.22  -0.06  -0.03     0.04  -0.00   0.01     0.28  -0.11  -0.12
    23   1    -0.16   0.08   0.11     0.04  -0.05   0.01    -0.22   0.17   0.09
    24   7    -0.02   0.00  -0.01    -0.04   0.01   0.02    -0.02  -0.01   0.00
    25   8    -0.00   0.00  -0.00    -0.00   0.00   0.00    -0.00  -0.00  -0.00
    26   1     0.00   0.00  -0.00     0.01   0.00   0.02    -0.01  -0.03  -0.01
                     55                     56                     57
                      A                      A                      A
 Frequencies --   1589.8580              2647.2319              2744.9404
 Red. masses --      1.1253                 1.0845                 1.0789
 Frc consts  --      1.6759                 4.4780                 4.7896
 IR Inten    --     59.2041               381.0322               344.6305
  Atom  AN      X      Y      Z        X      Y      Z        X      Y      Z
     1   6    -0.02   0.01  -0.00     0.00  -0.00  -0.00     0.00   0.00   0.00
     2   6    -0.00  -0.00  -0.01     0.00  -0.00  -0.00     0.00  -0.00  -0.00
     3   6    -0.00  -0.00  -0.00    -0.00  -0.00  -0.00    -0.00  -0.00  -0.00
     4   6     0.00   0.00   0.00    -0.00   0.00  -0.00    -0.00   0.00  -0.00
     5   6    -0.01  -0.02   0.03     0.01  -0.01  -0.00     0.03  -0.01  -0.00
     6   1    -0.00   0.01  -0.01    -0.00   0.00  -0.00    -0.00   0.00   0.00
     7   1     0.06  -0.03   0.00    -0.00   0.00   0.00    -0.00   0.00   0.00
     8   1     0.02   0.01   0.07    -0.00   0.00  -0.00     0.00   0.00   0.00
     9   1     0.06  -0.03   0.02     0.00  -0.00   0.00    -0.00  -0.00  -0.00
    10   1     0.01   0.00  -0.02    -0.00  -0.00   0.00    -0.00  -0.00   0.00
    11   1    -0.02  -0.01   0.00    -0.00  -0.00   0.00    -0.00   0.00   0.00
    12   1     0.02   0.00  -0.00     0.00  -0.00  -0.00     0.00   0.00   0.00
    13   1     0.10   0.30  -0.38    -0.08   0.06   0.01    -0.27   0.17   0.04
    14   1    -0.17   0.15  -0.02     0.00   0.00  -0.01     0.00  -0.00  -0.04
    15   1     0.02  -0.01   0.00     0.00   0.00   0.00     0.00  -0.00  -0.00
    16   6     0.00   0.01   0.03     0.02  -0.01  -0.00    -0.07   0.03   0.00
    17   1     0.02   0.03   0.06    -0.01  -0.02   0.01     0.04   0.11  -0.05
    18   1    -0.14  -0.15  -0.43    -0.18   0.10   0.01     0.77  -0.47  -0.07
    19   1    -0.19   0.13  -0.04    -0.00   0.00  -0.02    -0.02  -0.00   0.13
    20   6    -0.01  -0.01  -0.03    -0.07   0.04   0.01    -0.01   0.01   0.00
    21   1     0.11   0.14   0.53     0.83  -0.47  -0.07     0.14  -0.08  -0.00
    22   1    -0.04  -0.01  -0.08     0.04   0.09  -0.04     0.00   0.02  -0.01
    23   1    -0.18   0.19   0.02    -0.05  -0.06  -0.06    -0.01  -0.01  -0.01
    24   7     0.06  -0.04   0.00    -0.00   0.00   0.00    -0.00  -0.00  -0.00
    25   8     0.00  -0.00  -0.00     0.00  -0.00   0.00    -0.00  -0.00  -0.00
    26   1    -0.00  -0.01   0.02     0.00  -0.00   0.02    -0.01  -0.01  -0.00
                     58                     59                     60
                      A                      A                      A
 Frequencies --   2815.1549              3057.8273              3081.0848
 Red. masses --      1.0844                 1.0658                 1.0656
 Frc consts  --      5.0636                 5.8718                 5.9599
 IR Inten    --    751.4058                43.0875                37.9498
  Atom  AN      X      Y      Z        X      Y      Z        X      Y      Z
     1   6     0.00  -0.00   0.00    -0.00   0.00  -0.00     0.00  -0.01  -0.01
     2   6     0.00  -0.00  -0.00    -0.01   0.00   0.00     0.00  -0.00   0.00
     3   6     0.00   0.00   0.00     0.04   0.01  -0.06     0.01   0.01   0.01
     4   6     0.00  -0.00   0.00    -0.00  -0.00   0.01     0.01  -0.05  -0.05
     5   6    -0.07   0.04  -0.00    -0.00  -0.00   0.00    -0.00   0.00   0.01
     6   1    -0.00  -0.01  -0.00    -0.31  -0.20  -0.21    -0.10  -0.07  -0.06
     7   1     0.00  -0.00  -0.00     0.00  -0.00  -0.05     0.00  -0.00  -0.02
     8   1    -0.00   0.00   0.00     0.06  -0.03  -0.01    -0.01   0.01   0.00
     9   1    -0.00   0.00  -0.00     0.00   0.00  -0.00    -0.01   0.01   0.10
    10   1     0.00   0.00  -0.00    -0.00  -0.01   0.01     0.01   0.07  -0.03
    11   1     0.00  -0.00  -0.01     0.01  -0.01  -0.06    -0.15   0.16   0.79
    12   1    -0.00  -0.00  -0.00     0.01   0.05  -0.03     0.04   0.43  -0.25
    13   1     0.79  -0.46  -0.13    -0.00   0.00   0.00     0.02  -0.02  -0.00
    14   1    -0.01   0.01   0.14     0.00  -0.00  -0.01     0.03  -0.02  -0.17
    15   1    -0.00   0.00   0.00    -0.21   0.07   0.87     0.01  -0.00  -0.04
    16   6    -0.02   0.01   0.00    -0.00   0.00   0.00    -0.00  -0.00   0.00
    17   1     0.01   0.05  -0.02    -0.00  -0.00   0.00     0.00   0.01  -0.00
    18   1     0.25  -0.16  -0.03    -0.00   0.00   0.00     0.00  -0.00   0.00
    19   1    -0.01   0.00   0.05     0.00  -0.00  -0.00    -0.00  -0.00   0.00
    20   6    -0.01   0.01   0.00    -0.00   0.00  -0.00     0.00  -0.00   0.00
    21   1     0.14  -0.08   0.00    -0.00   0.00  -0.00    -0.00   0.00  -0.00
    22   1     0.01   0.02  -0.01    -0.00  -0.00   0.00     0.00   0.02  -0.01
    23   1    -0.01  -0.01  -0.01     0.00   0.00   0.00    -0.03  -0.02  -0.02
    24   7    -0.00   0.00  -0.00     0.00   0.00   0.00    -0.00   0.00  -0.00
    25   8    -0.00   0.00  -0.00     0.00  -0.00  -0.00    -0.00   0.00   0.00
    26   1     0.00   0.01  -0.00    -0.00   0.00  -0.00     0.00  -0.00   0.00
                     61                     62                     63
                      A                      A                      A
 Frequencies --   3085.1001              3086.0299              3099.2130
 Red. masses --      1.0606                 1.0643                 1.0876
 Frc consts  --      5.9473                 5.9718                 6.1549
 IR Inten    --     14.8225                26.9568                32.3355
  Atom  AN      X      Y      Z        X      Y      Z        X      Y      Z
     1   6     0.00  -0.05  -0.03    -0.00   0.03   0.03     0.00  -0.01  -0.00
     2   6    -0.02   0.02  -0.02    -0.03   0.02  -0.05    -0.00   0.00   0.00
     3   6     0.00   0.00   0.00     0.01   0.00   0.01    -0.00   0.00   0.00
     4   6    -0.00   0.01   0.00     0.00  -0.00  -0.00    -0.00  -0.02   0.01
     5   6    -0.00   0.00   0.00     0.00  -0.00  -0.00     0.02  -0.02  -0.08
     6   1    -0.03  -0.02  -0.02    -0.11  -0.06  -0.07    -0.00  -0.00  -0.00
     7   1    -0.04   0.02   0.36    -0.08   0.03   0.66     0.00  -0.00  -0.02
     8   1     0.33  -0.23  -0.08     0.39  -0.26  -0.10     0.00  -0.00  -0.00
     9   1    -0.09   0.07   0.62     0.07  -0.05  -0.45    -0.01   0.01   0.07
    10   1     0.08   0.47  -0.23    -0.04  -0.23   0.11     0.01   0.06  -0.03
    11   1     0.02  -0.02  -0.09    -0.01   0.01   0.07    -0.01   0.01   0.04
    12   1    -0.01  -0.06   0.03     0.00   0.03  -0.02     0.02   0.22  -0.12
    13   1     0.01  -0.00   0.00    -0.00   0.00  -0.00    -0.10   0.05   0.01
    14   1     0.01  -0.01  -0.06    -0.01   0.01   0.05    -0.15   0.13   0.92
    15   1     0.01  -0.00  -0.02     0.02  -0.00  -0.06    -0.00   0.00  -0.01
    16   6    -0.00   0.00   0.00     0.00  -0.00  -0.00    -0.00   0.01   0.00
    17   1    -0.00  -0.02   0.01     0.00   0.01  -0.01    -0.01  -0.06   0.03
    18   1     0.01  -0.00   0.00    -0.00   0.00  -0.00     0.01  -0.01  -0.00
    19   1     0.01  -0.00  -0.03    -0.01   0.00   0.01     0.02  -0.00  -0.08
    20   6     0.00   0.00   0.00     0.00  -0.00   0.00    -0.00   0.00  -0.00
    21   1    -0.00   0.00  -0.00    -0.01   0.00   0.00    -0.00   0.00  -0.00
    22   1    -0.00  -0.01   0.00     0.00   0.03  -0.01    -0.01  -0.05   0.02
    23   1    -0.01  -0.01  -0.01    -0.04  -0.03  -0.03     0.02   0.01   0.01
    24   7     0.00  -0.00  -0.00     0.00  -0.00   0.00     0.00   0.00  -0.00
    25   8     0.00  -0.00  -0.00    -0.00   0.00   0.00     0.00  -0.00   0.00
    26   1    -0.00   0.00   0.00     0.00  -0.00  -0.00    -0.00  -0.00   0.00
                     64                     65                     66
                      A                      A                      A
 Frequencies --   3115.7738              3120.0033              3131.2932
 Red. masses --      1.0691                 1.0975                 1.0991
 Frc consts  --      6.1148                 6.2945                 6.3494
 IR Inten    --     25.4826                42.5889                38.5329
  Atom  AN      X      Y      Z        X      Y      Z        X      Y      Z
     1   6     0.00  -0.00  -0.00     0.00   0.00   0.00    -0.00  -0.01   0.01
     2   6    -0.00   0.00   0.00    -0.02   0.01   0.00     0.03  -0.02  -0.03
     3   6    -0.00  -0.00  -0.00    -0.05  -0.04  -0.06     0.00   0.00   0.01
     4   6    -0.00  -0.00   0.00    -0.00  -0.02   0.01    -0.01  -0.04   0.06
     5   6     0.00  -0.00  -0.01    -0.00   0.00   0.01    -0.00   0.00   0.01
     6   1     0.05   0.03   0.03     0.64   0.40   0.39    -0.03  -0.02  -0.02
     7   1     0.00  -0.00  -0.01    -0.00  -0.00  -0.01    -0.03   0.01   0.31
     8   1     0.04  -0.03  -0.01     0.20  -0.14  -0.04    -0.34   0.23   0.07
     9   1    -0.01   0.00   0.03     0.01  -0.00  -0.04     0.00  -0.00  -0.02
    10   1     0.00   0.03  -0.01    -0.00  -0.02   0.01     0.02   0.12  -0.05
    11   1     0.00  -0.00  -0.01    -0.01   0.00   0.02     0.08  -0.10  -0.42
    12   1     0.00   0.06  -0.03     0.02   0.21  -0.11     0.05   0.55  -0.29
    13   1    -0.01   0.01   0.00     0.01  -0.01  -0.00     0.01  -0.00  -0.00
    14   1    -0.01   0.01   0.07     0.01  -0.01  -0.06     0.02  -0.02  -0.12
    15   1    -0.01   0.00   0.03    -0.09   0.02   0.34     0.01  -0.01  -0.04
    16   6     0.02  -0.06  -0.03    -0.00   0.01   0.00     0.00  -0.00  -0.00
    17   1     0.08   0.64  -0.27    -0.01  -0.06   0.02     0.00   0.01  -0.01
    18   1    -0.12   0.08   0.01     0.01  -0.01  -0.00    -0.01   0.00   0.00
    19   1    -0.18   0.02   0.64     0.02  -0.00  -0.05    -0.01   0.00   0.03
    20   6    -0.00   0.01  -0.01     0.00  -0.00   0.00     0.01  -0.02   0.01
    21   1     0.01  -0.00  -0.00    -0.00   0.00   0.00    -0.03   0.02   0.00
    22   1    -0.02  -0.13   0.04     0.01   0.06  -0.02     0.04   0.26  -0.09
    23   1     0.05   0.04   0.04    -0.02  -0.01  -0.02    -0.10  -0.07  -0.08
    24   7     0.00  -0.00  -0.00     0.00   0.00  -0.00    -0.00   0.00   0.00
    25   8     0.00  -0.00   0.00    -0.00   0.00   0.00     0.00  -0.00  -0.00
    26   1    -0.00   0.00   0.00     0.00  -0.00  -0.00    -0.00   0.00  -0.00
                     67                     68                     69
                      A                      A                      A
 Frequencies --   3131.9252              3134.7372              3148.7701
 Red. masses --      1.0767                 1.0998                 1.1074
 Frc consts  --      6.2226                 6.3674                 6.4688
 IR Inten    --      7.8583                59.8815                34.7110
  Atom  AN      X      Y      Z        X      Y      Z        X      Y      Z
     1   6     0.00  -0.00  -0.00    -0.00  -0.02   0.02    -0.02  -0.05   0.07
     2   6     0.01  -0.01  -0.01     0.04  -0.03  -0.05    -0.01   0.01   0.02
     3   6    -0.00  -0.00  -0.01    -0.01  -0.01  -0.02     0.00   0.00   0.01
     4   6     0.01   0.02  -0.03     0.01   0.02  -0.03    -0.00  -0.00   0.00
     5   6     0.00  -0.00  -0.01     0.00  -0.00  -0.00     0.00   0.00   0.00
     6   1     0.04   0.03   0.03     0.14   0.09   0.09    -0.03  -0.02  -0.02
     7   1    -0.00   0.00   0.06    -0.05   0.02   0.49     0.02  -0.01  -0.25
     8   1    -0.10   0.07   0.02    -0.45   0.31   0.10     0.13  -0.09  -0.03
     9   1    -0.01   0.01   0.04     0.02  -0.02  -0.11     0.08  -0.08  -0.58
    10   1     0.00   0.04  -0.02     0.04   0.24  -0.11     0.12   0.66  -0.30
    11   1    -0.04   0.05   0.20    -0.04   0.05   0.23     0.00  -0.01  -0.02
    12   1    -0.03  -0.32   0.17    -0.02  -0.26   0.14     0.00   0.01  -0.00
    13   1    -0.02   0.01   0.00    -0.00  -0.00   0.00    -0.00   0.00  -0.00
    14   1    -0.02   0.02   0.14    -0.01   0.01   0.05     0.00  -0.00  -0.01
    15   1    -0.02   0.01   0.08    -0.05   0.01   0.19     0.01  -0.00  -0.04
    16   6     0.00  -0.01  -0.01    -0.00   0.00   0.00     0.00   0.00  -0.00
    17   1     0.01   0.09  -0.04    -0.00  -0.01   0.01    -0.00  -0.03   0.01
    18   1    -0.02   0.02   0.00     0.01  -0.00  -0.00     0.00   0.00  -0.00
    19   1    -0.03   0.01   0.11     0.01  -0.00  -0.02    -0.01   0.00   0.03
    20   6     0.02  -0.05   0.04    -0.00   0.02  -0.01    -0.00  -0.00   0.00
    21   1    -0.08   0.05   0.00     0.03  -0.01  -0.00     0.00   0.00  -0.00
    22   1     0.10   0.70  -0.24    -0.04  -0.32   0.11     0.01   0.06  -0.02
    23   1    -0.29  -0.20  -0.22     0.08   0.06   0.06    -0.00  -0.00  -0.00
    24   7     0.00  -0.00  -0.00    -0.00  -0.00   0.00    -0.00  -0.00   0.00
    25   8     0.00  -0.00  -0.00    -0.00  -0.00   0.00     0.00   0.00  -0.00
    26   1    -0.00   0.00  -0.00     0.00  -0.00   0.00    -0.00   0.00  -0.00
                     70                     71                     72
                      A                      A                      A
 Frequencies --   3174.8333              3205.9638              3920.0603
 Red. masses --      1.1072                 1.1024                 1.0676
 Frc consts  --      6.5753                 6.6758                 9.6657
 IR Inten    --     31.7613                27.6738                64.0838
  Atom  AN      X      Y      Z        X      Y      Z        X      Y      Z
     1   6     0.00   0.00  -0.00    -0.00  -0.00  -0.00     0.00  -0.00  -0.00
     2   6     0.00  -0.00  -0.00     0.00  -0.00  -0.01     0.00   0.00   0.00
     3   6    -0.00  -0.00  -0.00    -0.00  -0.00  -0.00     0.00  -0.00  -0.00
     4   6     0.00  -0.00  -0.00     0.00   0.00  -0.00    -0.00   0.00   0.00
     5   6     0.00  -0.00  -0.00     0.00  -0.00  -0.00     0.00  -0.00  -0.00
     6   1     0.00   0.00   0.00     0.00   0.00   0.00    -0.00  -0.00  -0.00
     7   1    -0.00   0.00   0.01    -0.01   0.00   0.07     0.00  -0.00  -0.00
     8   1    -0.00   0.00   0.00    -0.01   0.01   0.00    -0.00   0.00  -0.00
     9   1    -0.01   0.01   0.03     0.00   0.00   0.00    -0.00   0.00   0.00
    10   1    -0.00  -0.03   0.01    -0.00   0.00  -0.00     0.00   0.00  -0.00
    11   1    -0.00   0.00   0.01    -0.01   0.01   0.04    -0.00   0.00  -0.00
    12   1    -0.00  -0.00   0.00    -0.00  -0.01   0.01    -0.00  -0.00   0.00
    13   1     0.00  -0.00  -0.00    -0.00   0.00  -0.00     0.00   0.00  -0.00
    14   1    -0.00  -0.00   0.02    -0.00   0.00   0.01    -0.00   0.00   0.00
    15   1    -0.00  -0.00   0.00    -0.00   0.00   0.01     0.00   0.00   0.00
    16   6     0.02   0.05  -0.08    -0.00  -0.00   0.00     0.00  -0.00   0.00
    17   1    -0.07  -0.63   0.25     0.00   0.01  -0.00    -0.00   0.00  -0.00
    18   1     0.00   0.01  -0.01     0.00  -0.00   0.00    -0.00  -0.00  -0.00
    19   1    -0.20   0.04   0.69     0.00  -0.00  -0.01    -0.00   0.00   0.00
    20   6    -0.00   0.00  -0.00    -0.06  -0.07  -0.03     0.00  -0.00  -0.00
    21   1    -0.00   0.00   0.00     0.02  -0.02  -0.00     0.00  -0.00   0.00
    22   1    -0.00  -0.01   0.01     0.05   0.42  -0.15    -0.00   0.00  -0.00
    23   1     0.01   0.01   0.01     0.62   0.40   0.48    -0.00   0.00  -0.00
    24   7     0.00   0.00  -0.00    -0.00  -0.00   0.00     0.00  -0.00  -0.00
    25   8    -0.00  -0.00   0.00    -0.00   0.00   0.00    -0.06   0.03   0.01
    26   1     0.00  -0.00   0.00     0.00  -0.00   0.00     0.87  -0.46  -0.16

 -------------------
 - Thermochemistry -
 -------------------
 Temperature   298.150 Kelvin.  Pressure   1.00000 Atm.
 Atom     1 has atomic number  6 and mass  12.00000
 Atom     2 has atomic number  6 and mass  12.00000
 Atom     3 has atomic number  6 and mass  12.00000
 Atom     4 has atomic number  6 and mass  12.00000
 Atom     5 has atomic number  6 and mass  12.00000
 Atom     6 has atomic number  1 and mass   1.00783
 Atom     7 has atomic number  1 and mass   1.00783
 Atom     8 has atomic number  1 and mass   1.00783
 Atom     9 has atomic number  1 and mass   1.00783
 Atom    10 has atomic number  1 and mass   1.00783
 Atom    11 has atomic number  1 and mass   1.00783
 Atom    12 has atomic number  1 and mass   1.00783
 Atom    13 has atomic number  1 and mass   1.00783
 Atom    14 has atomic number  1 and mass   1.00783
 Atom    15 has atomic number  1 and mass   1.00783
 Atom    16 has atomic number  6 and mass  12.00000
 Atom    17 has atomic number  1 and mass   1.00783
 Atom    18 has atomic number  1 and mass   1.00783
 Atom    19 has atomic number  1 and mass   1.00783
 Atom    20 has atomic number  6 and mass  12.00000
 Atom    21 has atomic number  1 and mass   1.00783
 Atom    22 has atomic number  1 and mass   1.00783
 Atom    23 has atomic number  1 and mass   1.00783
 Atom    24 has atomic number  7 and mass  14.00307
 Atom    25 has atomic number  8 and mass  15.99491
 Atom    26 has atomic number  1 and mass   1.00783
 Molecular mass:   131.13101 amu.
 Principal axes and moments of inertia in atomic units:
                           1         2         3
     Eigenvalues --   741.636911520.677531819.25230
           X            0.99992   0.01257   0.00142
           Y           -0.01257   0.99991   0.00371
           Z           -0.00137  -0.00373   0.99999
 This molecule is an asymmetric top.
 Rotational symmetry number  1.
 Warning -- assumption of classical behavior for rotation
           may cause significant error
 Rotational temperatures (Kelvin)      0.11679     0.05696     0.04761
 Rotational constants (GHZ):           2.43346     1.18680     0.99202
    2 imaginary frequencies ignored.
 Zero-point vibrational energy     635871.8 (Joules/Mol)
                                  151.97702 (Kcal/Mol)
 Warning -- explicit consideration of  15 degrees of freedom as
           vibrations may cause significant error
 Vibrational temperatures:    210.28   248.20   265.00   404.25   460.63
          (Kelvin)            499.23   527.36   553.28   564.21   615.19
                              672.43   707.20   717.31   772.15   857.72
                             1049.14  1190.48  1246.85  1281.13  1325.80
                             1376.10  1427.13  1436.27  1492.43  1525.79
                             1547.41  1597.45  1658.89  1695.85  1741.31
                             1769.85  1781.17  1841.94  1878.17  1887.93
                             1959.44  1978.91  1996.88  2028.28  2049.30
                             2073.20  2088.96  2111.09  2129.02  2153.07
                             2163.84  2176.01  2180.88  2200.81  2214.15
                             2249.96  2265.31  2287.45  3808.77  3949.35
                             4050.37  4399.53  4432.99  4438.77  4440.10
                             4459.07  4482.90  4488.98  4505.23  4506.14
                             4510.18  4530.37  4567.87  4612.66  5640.09
 
 Zero-point correction=                           0.242191 (Hartree/Particle)
 Thermal correction to Energy=                    0.251191
 Thermal correction to Enthalpy=                  0.252136
 Thermal correction to Gibbs Free Energy=         0.209297
 Sum of electronic and zero-point Energies=           -406.553503
 Sum of electronic and thermal Energies=              -406.544502
 Sum of electronic and thermal Enthalpies=            -406.543558
 Sum of electronic and thermal Free Energies=         -406.586397
 
                     E (Thermal)             CV                S
                      KCal/Mol        Cal/Mol-Kelvin    Cal/Mol-Kelvin
 Total                  157.625             36.818             90.162
 Electronic               0.000              0.000              0.000
 Translational            0.889              2.981             40.526
 Rotational               0.889              2.981             29.108
 Vibrational            155.848             30.856             20.529
 Vibration     1          0.617              1.907              2.722
 Vibration     2          0.626              1.876              2.408
 Vibration     3          0.631              1.861              2.286
 Vibration     4          0.681              1.709              1.528
 Vibration     5          0.706              1.635              1.309
 Vibration     6          0.725              1.581              1.180
 Vibration     7          0.739              1.541              1.094
 Vibration     8          0.753              1.503              1.021
 Vibration     9          0.760              1.487              0.992
 Vibration    10          0.789              1.410              0.867
 Vibration    11          0.825              1.322              0.745
 Vibration    12          0.847              1.269              0.680
 Vibration    13          0.854              1.253              0.662
 Vibration    14          0.892              1.169              0.572
 Vibration    15          0.954              1.040              0.456
                       Q            Log10(Q)             Ln(Q)
 Total Bot       0.537577D-96        -96.269560       -221.668853
 Total V=0       0.134969D+16         15.130235         34.838652
 Vib (Bot)       0.177631-109       -109.750480       -252.709819
 Vib (Bot)    1  0.138888D+01          0.142663          0.328495
 Vib (Bot)    2  0.116727D+01          0.067170          0.154665
 Vib (Bot)    3  0.108892D+01          0.036994          0.085182
 Vib (Bot)    4  0.683941D+00         -0.164981         -0.379883
 Vib (Bot)    5  0.587108D+00         -0.231282         -0.532547
 Vib (Bot)    6  0.532763D+00         -0.273466         -0.629678
 Vib (Bot)    7  0.497876D+00         -0.302879         -0.697405
 Vib (Bot)    8  0.468672D+00         -0.329131         -0.757851
 Vib (Bot)    9  0.457117D+00         -0.339972         -0.782816
 Vib (Bot)   10  0.408266D+00         -0.389057         -0.895836
 Vib (Bot)   11  0.361710D+00         -0.441639         -1.016911
 Vib (Bot)   12  0.336874D+00         -0.472533         -1.088047
 Vib (Bot)   13  0.330079D+00         -0.481383         -1.108424
 Vib (Bot)   14  0.296148D+00         -0.528492         -1.216897
 Vib (Bot)   15  0.251469D+00         -0.599515         -1.380434
 Vib (V=0)       0.445979D+02          1.649314          3.797686
 Vib (V=0)    1  0.197614D+01          0.295817          0.681143
 Vib (V=0)    2  0.176985D+01          0.247936          0.570893
 Vib (V=0)    3  0.169822D+01          0.229995          0.529582
 Vib (V=0)    4  0.134722D+01          0.129437          0.298041
 Vib (V=0)    5  0.127117D+01          0.104202          0.239934
 Vib (V=0)    6  0.123064D+01          0.090131          0.207535
 Vib (V=0)    7  0.120561D+01          0.081206          0.186983
 Vib (V=0)    8  0.118531D+01          0.073833          0.170007
 Vib (V=0)    9  0.117746D+01          0.070947          0.163362
 Vib (V=0)   10  0.114551D+01          0.058998          0.135849
 Vib (V=0)   11  0.111712D+01          0.048099          0.110752
 Vib (V=0)   12  0.110290D+01          0.042535          0.097940
 Vib (V=0)   13  0.109913D+01          0.041047          0.094515
 Vib (V=0)   14  0.108112D+01          0.033875          0.078000
 Vib (V=0)   15  0.105968D+01          0.025173          0.057963
 Electronic      0.100000D+01          0.000000          0.000000
 Translational   0.590219D+08          7.771013         17.893419
 Rotational      0.512752D+06          5.709907         13.147547
 ***** Axes restored to original set *****
 -------------------------------------------------------------------
 Center     Atomic                   Forces (Hartrees/Bohr)
 Number     Number              X              Y              Z
 -------------------------------------------------------------------
      1        6           0.002472873   -0.002542481   -0.000991619
      2        6          -0.000599332    0.000450623    0.000620603
      3        6           0.000291029   -0.000671220   -0.000689246
      4        6           0.000272026    0.001139561    0.000204853
      5        6          -0.001278517   -0.000078978   -0.000369886
      6        1          -0.000623431    0.000140567    0.000137108
      7        1           0.000215470    0.000002304    0.000053229
      8        1          -0.000790953    0.000136058   -0.000211112
      9        1          -0.000275670    0.000138426    0.000584513
     10        1          -0.000014854    0.000609674   -0.000078339
     11        1           0.000402210   -0.000156882    0.000346639
     12        1           0.000133029    0.000009096   -0.000290760
     13        1           0.007592330   -0.001909860   -0.001655037
     14        1           0.000116032    0.000177931    0.000504225
     15        1          -0.000352369    0.000026428    0.000256060
     16        6          -0.001137526    0.001045006    0.000325790
     17        1          -0.000029542    0.000390102   -0.000467987
     18        1           0.005641115   -0.005699021   -0.002174594
     19        1          -0.000278956   -0.000265775    0.000492940
     20        6          -0.002040798    0.001152049   -0.000605868
     21        1           0.007486407   -0.004858982    0.002232471
     22        1           0.000193610    0.000655808    0.000116276
     23        1          -0.000284598   -0.000348735    0.000056723
     24        7          -0.002471377    0.001620169    0.000346304
     25        8          -0.011083777    0.007087956    0.000484090
     26        1          -0.003554432    0.001750178    0.000772622
 -------------------------------------------------------------------
 Cartesian Forces:  Max     0.011083777 RMS     0.002395410

 GradGradGradGradGradGradGradGradGradGradGradGradGradGradGradGradGradGrad
 Berny optimization.
 Search for a local minimum.
 Step number   1 out of a maximum of    2
 All quantities printed in internal units (Hartrees-Bohrs-Radians)
 Second derivative matrix not updated -- analytic derivatives used.
 ITU=  0
     Eigenvalues ---   -0.00286  -0.00105   0.00252   0.00398   0.00505
     Eigenvalues ---    0.00621   0.00797   0.00869   0.01064   0.01536
     Eigenvalues ---    0.01621   0.01688   0.01912   0.02158   0.02490
     Eigenvalues ---    0.03278   0.03574   0.04510   0.04693   0.04862
     Eigenvalues ---    0.04934   0.05566   0.06061   0.06258   0.06499
     Eigenvalues ---    0.06700   0.06901   0.07293   0.07378   0.07740
     Eigenvalues ---    0.08066   0.08488   0.08919   0.09799   0.10278
     Eigenvalues ---    0.10836   0.10888   0.11945   0.12730   0.13269
     Eigenvalues ---    0.14995   0.15662   0.17222   0.17764   0.18883
     Eigenvalues ---    0.19916   0.21481   0.25609   0.30681   0.36062
     Eigenvalues ---    0.41030   0.44127   0.51738   0.55049   0.62061
     Eigenvalues ---    0.62657   0.65027   0.69926   0.72976   0.78144
     Eigenvalues ---    0.80221   0.80422   0.81496   0.84610   0.85459
     Eigenvalues ---    0.86734   0.87133   0.89306   0.91652   0.92423
     Eigenvalues ---    0.96893   1.11465
 Eigenvalue     1 is  -2.86D-03 should be greater than     0.000000 Eigenvector:
                          Z26       Y26       X26       Z25       Y25
   1                    0.67350   0.51144   0.39855  -0.19776  -0.14650
                          Y18       X25       Z21       Z18       X17
   1                   -0.12918  -0.10205  -0.09294  -0.07167   0.06020
 Eigenvalue     2 is  -1.05D-03 should be greater than     0.000000 Eigenvector:
                          Y26       Z26       X26       Z25       Y25
   1                    0.66825  -0.62691   0.23961   0.14557  -0.12260
                          Z21       X13       Y13       Y21       Z13
   1                    0.12202  -0.07997  -0.07501  -0.06379   0.05749
 Quadratic step=4.519D-01 exceeds max=3.000D-01 adjusted using Lamda=-7.915D-03.
 Angle between NR and scaled steps=  29.83 degrees.
 Angle between quadratic step and forces=  43.12 degrees.
 Linear search not attempted -- first point.
 B after Tr=    -0.003544    0.003249   -0.000213
         Rot=    1.000000    0.000016    0.000049    0.000376 Ang=   0.04 deg.
 Variable       Old X    -DE/DX   Delta X   Delta X   Delta X     New X
                                 (Linear)    (Quad)   (Total)
    X1        1.74900   0.00247   0.00000   0.02216   0.01676   1.76576
    Y1       -2.50225  -0.00254   0.00000  -0.01373  -0.01183  -2.51408
    Z1       -0.40742  -0.00099   0.00000  -0.00042  -0.00038  -0.40781
    X2        4.01622  -0.00060   0.00000   0.00942   0.00492   4.02115
    Y2       -1.16728   0.00045   0.00000  -0.00129  -0.00105  -1.16833
    Z2        0.76535   0.00062   0.00000   0.00420   0.00441   0.76976
    X3        4.33669   0.00029   0.00000   0.00786   0.00547   4.34216
    Y3        1.49428  -0.00067   0.00000  -0.00437  -0.00440   1.48988
    Z3       -0.31800  -0.00069   0.00000  -0.00200  -0.00183  -0.31983
    X4        1.87580   0.00027   0.00000   0.01111   0.00982   1.88562
    Y4        2.99322   0.00114   0.00000  -0.00191  -0.00008   2.99314
    Z4       -0.06849   0.00020   0.00000  -0.00023  -0.00035  -0.06884
    X5       -0.35584  -0.00128   0.00000   0.01892   0.01669  -0.33915
    Y5        1.60499  -0.00008   0.00000  -0.01499  -0.01153   1.59346
    Z5       -1.22775  -0.00037   0.00000  -0.00283  -0.00313  -1.23088
    X6        5.89539  -0.00062   0.00000   0.00143  -0.00032   5.89507
    Y6        2.46649   0.00014   0.00000   0.00117   0.00000   2.46649
    Z6        0.63061   0.00014   0.00000   0.00008   0.00036   0.63098
    X7        3.80876   0.00022   0.00000   0.01149   0.00685   3.81561
    Y7       -1.08532   0.00000   0.00000  -0.00114  -0.00068  -1.08600
    Z7        2.82255   0.00005   0.00000   0.00402   0.00422   2.82677
    X8        5.68974  -0.00079   0.00000   0.00812   0.00279   5.69253
    Y8       -2.32260   0.00014   0.00000   0.00085  -0.00017  -2.32278
    Z8        0.38813  -0.00021   0.00000   0.00213   0.00254   0.39067
    X9        2.05480  -0.00028   0.00000   0.01878   0.01338   2.06818
    Y9       -2.76399   0.00014   0.00000  -0.01229  -0.01068  -2.77467
    Z9       -2.43734   0.00058   0.00000   0.00151   0.00158  -2.43575
   X10        1.43092  -0.00001   0.00000   0.01675   0.00987   1.44079
   Y10       -4.35918   0.00061   0.00000  -0.00772  -0.00555  -4.36473
   Z10        0.44101  -0.00008   0.00000   0.00492   0.00499   0.44600
   X11        1.49594   0.00040   0.00000   0.01385   0.01270   1.50864
   Y11        3.43505  -0.00016   0.00000  -0.00263  -0.00046   3.43459
   Z11        1.91776   0.00035   0.00000   0.00062   0.00045   1.91820
   X12        2.03332   0.00013   0.00000   0.00684   0.00702   2.04034
   Y12        4.81319   0.00001   0.00000  -0.00557  -0.00389   4.80930
   Z12       -1.03650  -0.00029   0.00000  -0.00755  -0.00772  -1.04422
   X13       -2.24369   0.00759   0.00000   0.05100   0.04942  -2.19427
   Y13        2.48826  -0.00191   0.00000  -0.00005   0.00482   2.49308
   Z13       -0.88724  -0.00166   0.00000  -0.02068  -0.02118  -0.90842
   X14       -0.03757   0.00012   0.00000   0.02163   0.01940  -0.01817
   Y14        1.32768   0.00018   0.00000  -0.00924  -0.00608   1.32160
   Z14       -3.25576   0.00050   0.00000  -0.00069  -0.00095  -3.25671
   X15        4.84553  -0.00035   0.00000   0.00405   0.00174   4.84728
   Y15        1.35026   0.00003   0.00000  -0.00521  -0.00569   1.34457
   Z15       -2.32448   0.00026   0.00000  -0.00137  -0.00115  -2.32564
   X16       -2.74058  -0.00114   0.00000   0.02593   0.02079  -2.71978
   Y16       -2.31211   0.00105   0.00000  -0.01215  -0.00690  -2.31902
   Z16       -1.60308   0.00033   0.00000  -0.00488  -0.00529  -1.60837
   X17       -2.98353  -0.00003   0.00000   0.01670   0.01006  -2.97347
   Y17       -4.21411   0.00039   0.00000  -0.00898  -0.00352  -4.21763
   Z17       -0.83689  -0.00047   0.00000  -0.00605  -0.00642  -0.84331
   X18       -4.42564   0.00564   0.00000   0.02925   0.02500  -4.40065
   Y18       -1.06830  -0.00570   0.00000  -0.04850  -0.04198  -1.11028
   Z18       -1.28768  -0.00217   0.00000  -0.03286  -0.03346  -1.32115
   X19       -2.17042  -0.00028   0.00000   0.02126   0.01623  -2.15419
   Y19       -2.42358  -0.00027   0.00000  -0.01679  -0.01204  -2.43562
   Z19       -3.58416   0.00049   0.00000  -0.00341  -0.00375  -3.58792
   X20       -1.53839  -0.00204   0.00000   0.02008   0.01562  -1.52277
   Y20       -0.88181   0.00115   0.00000  -0.01363  -0.00916  -0.89098
   Z20        2.55367  -0.00061   0.00000  -0.01016  -0.01050   2.54318
   X21       -3.35632   0.00749   0.00000   0.04076   0.03712  -3.31920
   Y21        0.22214  -0.00486   0.00000  -0.04263  -0.03681   0.18533
   Z21        2.41877   0.00223   0.00000   0.02838   0.02784   2.44661
   X22       -1.79583   0.00019   0.00000   0.02245   0.01647  -1.77936
   Y22       -2.81281   0.00066   0.00000  -0.00845  -0.00376  -2.81657
   Z22        3.23862   0.00012   0.00000  -0.00204  -0.00234   3.23628
   X23       -0.10749  -0.00028   0.00000   0.00954   0.00568  -0.10181
   Y23        0.06378  -0.00035   0.00000  -0.00722  -0.00378   0.06000
   Z23        3.69053   0.00006   0.00000  -0.00517  -0.00540   3.68514
   X24       -0.65972  -0.00247   0.00000   0.01378   0.00946  -0.65026
   Y24       -1.04140   0.00162   0.00000  -0.00833  -0.00459  -1.04599
   Z24       -0.14777   0.00035   0.00000  -0.00414  -0.00438  -0.15216
   X25       -5.33186  -0.01108   0.00000  -0.15536  -0.15752  -5.48938
   Y25        1.77478   0.00709   0.00000   0.10099   0.10838   1.88316
   Z25        0.29813   0.00048   0.00000   0.01393   0.01312   0.31125
   X26       -6.91838  -0.00355   0.00000  -0.17383  -0.17543  -7.09380
   Y26        2.60044   0.00175   0.00000   0.06283   0.07143   2.67187
   Z26        0.58578   0.00077   0.00000   0.04971   0.04873   0.63450
         Item               Value     Threshold  Converged?
 Maximum Force            0.011084     0.000450     NO 
 RMS     Force            0.002395     0.000300     NO 
 Maximum Displacement     0.175426     0.001800     NO 
 RMS     Displacement     0.033823     0.001200     NO 
 Predicted change in Energy=-2.675894D-03
 GradGradGradGradGradGradGradGradGradGradGradGradGradGradGradGradGradGrad

 1\1\GINC-CDR1366\Freq\RwB97XD\6-31G(d,p)\C7H17N1O1\CLR426\20-Jul-2023\
 0\\# freq wb97xd/6-31g(d,p) scrf=(solvent=water)\\Title Card Required\
 \0,1\C,0.925533,-1.324134,-0.215598\C,2.125294,-0.617699,0.405005\C,2.
 294875,0.790738,-0.168276\C,0.99263,1.583945,-0.036245\C,-0.188303,0.8
 49324,-0.649697\H,3.119704,1.305209,0.333707\H,2.015509,-0.574328,1.49
 363\H,3.010881,-1.229069,0.20539\H,1.087354,-1.462642,-1.289783\H,0.75
 7209,-2.306779,0.233375\H,0.791616,1.817752,1.014833\H,1.075988,2.5470
 33,-0.548492\H,-1.187312,1.316728,-0.469505\H,-0.019879,0.702577,-1.72
 2875\H,2.564146,0.714526,-1.230064\C,-1.450251,-1.223517,-0.848313\H,-
 1.578817,-2.23001,-0.442863\H,-2.341949,-0.56532,-0.681412\H,-1.148536
 ,-1.282501,-1.896658\C,-0.814079,-0.466636,1.351346\H,-1.776086,0.1175
 49,1.279959\H,-0.950312,-1.488473,1.713805\H,-0.056883,0.033749,1.9529
 45\N,-0.34911,-0.551084,-0.078199\O,-2.821501,0.939171,0.157762\H,-3.6
 61048,1.376091,0.30998\\Version=EM64L-G09RevE.01\State=1-A\HF=-406.795
 6935\RMSD=4.507e-09\RMSF=2.395e-03\ZeroPoint=0.2421908\Thermal=0.25119
 14\Dipole=2.9477997,-1.5226574,-0.2347224\DipoleDeriv=0.5124511,-0.139
 0044,-0.0234411,-0.1937193,0.2685574,-0.0016211,-0.0303511,0.052345,0.
 1917747,-0.011811,0.0264198,-0.0417865,0.0223459,0.0543007,0.0127241,0
 .0062346,-0.0188866,0.1558146,0.1025677,0.0091805,-0.0063898,-0.003751
 7,0.0987722,0.0168741,-0.0773562,-0.0253672,0.187584,0.0866931,-0.0638
 38,-0.0219987,-0.0216028,0.0180105,-0.0004668,-0.0122857,0.0700832,0.1
 399615,-0.2279646,0.1662385,0.0361185,0.3043647,0.5144961,-0.1250009,0
 .0648914,-0.1707284,0.2843005,-0.1432651,-0.0990397,-0.0761602,-0.1002
 282,-0.029953,-0.039471,-0.102821,-0.0493453,0.0318902,0.0744886,-0.03
 75301,0.0637637,-0.04601,0.0232589,-0.0261268,0.0070563,0.0116879,-0.1
 738478,-0.10634,0.1058503,0.0080066,0.1016938,-0.0437674,-0.0061048,0.
 0300637,-0.0228528,0.0878452,0.0099698,0.0183815,-0.0182576,0.0222265,
 0.0850058,0.0229851,0.025012,-0.0551488,-0.1399604,-0.0009171,-0.09825
 12,0.0292555,-0.0180482,-0.1066235,0.0502895,0.0112134,0.0877213,0.063
 113,-0.0070784,0.0251805,0.0361262,0.0260026,0.0842504,-0.0189927,0.02
 87373,-0.0935168,-0.1749613,0.0291139,-0.0166098,-0.0009757,-0.0055455
 ,-0.1541614,0.0903698,-0.0012303,0.1147176,0.0440491,0.6683652,-0.0197
 889,-0.1670879,-0.1021372,0.0455281,0.0158781,-0.1897395,0.0081825,0.1
 113102,0.0695463,-0.0373852,0.0709738,-0.0295098,-0.0007286,-0.0979344
 ,0.019588,-0.0109398,-0.1642727,0.0374556,0.0246495,0.0305905,0.037421
 3,0.0142376,-0.0266054,0.0974666,0.0090347,-0.1977923,0.0652274,0.3508
 37,0.1768902,0.3260419,0.0587074,-0.0243126,0.1884345,0.0107836,0.2569
 701,0.0763115,0.0156486,-0.0338548,-0.0741871,-0.1207872,0.0417958,-0.
 0183407,0.1128038,0.0286499,0.2572539,-0.2951778,-0.1459795,-0.2650628
 ,0.4574793,0.1849707,-0.1299685,0.1647109,0.1596238,0.0376076,-0.00721
 53,0.1207556,-0.0455352,0.078643,-0.0032388,0.0254095,-0.0377735,-0.11
 62579,-0.2010829,0.2521381,-0.185725,0.2554756,0.02926,0.0601102,-0.15
 04582,0.0268274,0.3658933,0.5275522,-0.295946,0.2472242,-0.3114812,0.2
 83458,-0.1531719,0.2262789,-0.1438993,0.1863426,0.1007054,0.0012869,0.
 0064711,-0.0383825,-0.140296,0.1051251,0.0238563,0.0044653,0.0323047,-
 0.0202068,-0.0884906,-0.1211994,-0.0813234,0.0620918,-0.056855,-0.0466
 318,-0.0411448,-0.002347,-0.4913313,-0.115218,-0.0227086,-0.1281849,-0
 .5654859,0.012403,-0.0434876,0.0112396,-0.5412058,-1.2246661,0.0819835
 ,-0.032628,0.1419491,-1.1384981,0.0034688,-0.0428625,0.026954,-1.05972
 58,-0.220646,0.2357003,0.0720168,0.2271885,0.1242437,-0.0370921,0.0912
 908,-0.0419535,0.2429437\Polar=119.1419027,-2.7937564,110.0618089,-1.1
 597298,-0.1194918,103.4312104\PG=C01 [X(C7H17N1O1)]\NImag=2\\0.4616565
 8,0.04633655,0.58961224,-0.01633410,-0.03660782,0.62822331,-0.14566405
 ,-0.04021898,-0.03759404,0.54772753,-0.04745213,-0.11438981,-0.0276495
 8,-0.06317215,0.50761204,-0.04086095,-0.02461412,-0.10962369,-0.024906
 18,0.01763597,0.58712047,-0.00432074,-0.03087917,0.01104087,-0.0843688
 4,-0.01164492,0.00466254,0.54979616,-0.01026806,-0.02075655,0.00440303
 ,-0.01297902,-0.17786645,0.04096522,0.05021966,0.48853924,0.00085262,-
 0.01450029,0.00732010,0.00540008,0.04267519,-0.10308825,0.02010970,0.0
 3698134,0.59054340,0.00030629,-0.00047444,0.00005907,0.00416303,0.0045
 9662,-0.00229008,-0.16460467,0.05199334,0.01132781,0.46740843,-0.00015
 252,0.00176037,-0.00125942,0.02946956,-0.02281616,-0.00220743,0.050124
 43,-0.11260732,-0.00848725,0.00200861,0.57411574,0.00048038,-0.0018577
 5,0.00026553,-0.01261845,0.00832943,0.00240444,0.01031752,-0.00816749,
 -0.08538658,-0.01845070,-0.02392216,0.60052685,0.00703561,0.02945408,-
 0.01137873,0.00140781,-0.00184707,-0.00031906,-0.03364955,-0.01482201,
 -0.01492291,-0.15917531,-0.03298601,-0.04253177,0.59233005,0.00980831,
 -0.02477093,0.00678828,-0.00103861,0.00187023,0.00048600,0.01178813,0.
 01418190,0.00937660,-0.04637524,-0.10496950,-0.03023080,-0.03603776,0.
 42844947,-0.00430381,0.00079495,0.00247761,-0.00047288,-0.00012697,-0.
 00050944,-0.00006782,0.00230716,0.00184911,-0.04462933,-0.02315988,-0.
 11017175,-0.02501513,0.05955996,0.59147045,0.00098019,-0.00017245,0.00
 070326,-0.00161254,-0.00073168,-0.00074466,-0.19910515,-0.09457839,-0.
 09328211,-0.01966791,-0.01395878,-0.01345108,-0.00459158,0.00544579,0.
 00169252,0.21519529,0.00115608,-0.00600112,0.00400333,-0.02324388,-0.0
 1411921,-0.01577950,-0.09457805,-0.10810198,-0.05863824,0.01440101,0.0
 0983809,0.00980162,0.00373995,-0.00269709,-0.00058713,0.10161687,0.118
 32422,-0.00004886,0.00270984,-0.00064795,0.01161383,0.00766025,0.00591
 043,-0.09508182,-0.05973989,-0.10952692,0.00475608,0.00191292,0.001186
 69,0.00022738,-0.00001500,0.00072591,0.10175322,0.06252796,0.11344445,
 0.00279977,-0.00233601,-0.02918915,-0.05339625,0.00240623,0.02902438,-
 0.00135245,-0.00016320,0.00469527,0.00007298,0.00015101,-0.00082383,-0
 .00022334,-0.00003527,-0.00015428,0.00004119,0.00008216,0.00025856,0.0
 5959857,0.00319773,-0.00226756,-0.01732723,0.00150415,-0.04969587,-0.0
 1168874,-0.00438934,0.00123432,0.03227775,-0.00063412,0.00154309,0.000
 34278,0.00001103,-0.00034045,0.00004348,-0.00003274,0.00134304,-0.0006
 1742,0.00094520,0.05475256,0.00173580,-0.00134748,-0.01303946,0.027141
 26,-0.01255105,-0.31133734,0.00207709,-0.00062483,-0.01106607,0.000076
 24,-0.00046974,0.00022667,-0.00022951,0.00012834,0.00009833,0.00016124
 ,0.00011242,0.00072753,-0.03094940,0.01333538,0.33809063,-0.02030758,0
 .01588631,0.00667025,-0.22641182,0.12110394,0.04096481,0.00567182,-0.0
 0376592,-0.00129762,0.00066204,-0.00105417,0.00025023,0.00018689,-0.00
 086511,0.00048817,0.00033117,0.00045559,-0.00023536,-0.00195560,0.0009
 1522,0.00034183,0.24430070,-0.01254066,0.00870330,0.00381923,0.1222570
 5,-0.12969818,-0.02903062,0.02576856,-0.01580111,-0.00633716,-0.002869
 62,-0.00536710,0.00343684,-0.00054568,-0.00084300,-0.00012887,-0.00023
 489,0.00080781,-0.00066066,0.00063595,-0.00102645,-0.00005655,-0.13020
 555,0.14193043,-0.01205402,0.00840531,0.00145213,0.04320275,-0.0298368
 0,-0.05812784,-0.01152395,0.00787515,0.00138748,0.00071341,0.00234847,
 -0.00044668,0.00031003,-0.00029760,0.00008489,0.00021748,-0.00061583,0
 .00017939,0.02662896,-0.01768357,-0.00512540,-0.04380869,0.03025378,0.
 06018289,-0.05393094,0.00421455,0.03097291,0.00332493,-0.00365679,-0.0
 2779985,0.00095873,0.00102040,-0.00028632,-0.00014730,0.00005544,-0.00
 008065,0.00059637,-0.00160968,0.00095480,-0.00008716,0.00030654,0.0002
 0682,-0.00395400,-0.00342279,-0.00217490,0.00079406,0.00042533,0.00026
 511,0.07100544,0.00317303,-0.05729092,-0.02479877,0.00148263,-0.001641
 82,-0.01536697,0.00087633,0.00045158,-0.00113286,-0.00000471,-0.000231
 98,0.00019518,0.00009098,0.00078115,-0.00170153,-0.00001065,0.00022897
 ,0.00024980,-0.00233186,-0.00052140,-0.00120617,0.00037341,0.00059235,
 0.00057507,-0.00860968,0.05874549,0.04081691,-0.02989308,-0.30929917,0
 .00042585,-0.00086353,-0.01272867,0.00049668,0.00051958,0.00080855,-0.
 00007420,-0.00024136,0.00000890,-0.00054443,0.00069761,0.00017312,-0.0
 0010233,0.00008407,0.00021226,-0.00213331,-0.00119595,0.00024901,-0.00
 026755,0.00007593,0.00034766,-0.03980057,0.03481388,0.33160779,-0.0582
 6727,-0.04579078,0.02276539,-0.00227726,-0.02340123,0.01258870,-0.0043
 6791,-0.00112700,-0.00389134,-0.00045127,0.00018659,-0.00005017,-0.005
 60490,0.00139014,0.00132803,-0.00012423,-0.00192940,0.00047190,0.00090
 023,0.00055739,-0.00026481,0.00045572,0.00049199,0.00040238,-0.0002003
 6,-0.00445797,0.00108819,0.06968306,-0.03697655,-0.26429175,0.10018848
 ,-0.00239538,-0.01097299,0.00590594,-0.00240560,0.00065492,-0.00196366
 ,0.00007894,0.00043215,0.00027621,0.00385405,0.00077059,-0.00173827,0.
 00000398,-0.00076580,0.00035829,0.00044294,0.00026281,-0.00011066,-0.0
 0015836,0.00038856,-0.00000858,0.00027960,0.00561495,-0.00249255,0.038
 38481,0.28781354,0.01799509,0.10441735,-0.10146445,-0.00237435,-0.0149
 0330,0.00645595,-0.00247051,-0.00071954,-0.00089495,-0.00004404,0.0000
 6612,-0.00011261,-0.00000032,-0.00030702,0.00025374,-0.00018724,-0.000
 60155,0.00041230,0.00069117,-0.00006667,0.00064687,0.00054611,0.000558
 78,0.00035549,0.00422391,0.02787627,-0.01067186,-0.01957525,-0.1093314
 3,0.10301399,-0.00032127,0.00003657,-0.00013160,0.00084695,-0.00117996
 ,0.00025171,-0.00666506,0.00509965,0.02916517,-0.05888280,0.01023887,0
 .04642698,0.00478027,-0.00380493,-0.02837744,0.00088451,-0.00077728,-0
 .00010821,0.00012616,0.00037444,-0.00050825,-0.00004506,-0.00018081,-0
 .00023423,-0.00009476,0.00000222,-0.00001122,0.00013115,0.00000527,0.0
 0002922,0.06649355,0.00006866,-0.00033142,-0.00002977,-0.00040468,0.00
 060961,-0.00103007,0.00306835,-0.00337068,-0.01666271,0.01056401,-0.06
 140365,-0.05153993,0.00209292,-0.00381585,-0.01657869,-0.00048584,0.00
 062869,0.00049484,0.00022701,-0.00038402,0.00041092,-0.00006659,0.0001
 7354,0.00030521,0.00000810,0.00011259,0.00011207,-0.00002055,-0.000015
 77,0.00000062,-0.01059429,0.06411682,-0.00012152,0.00001834,0.00011781
 ,-0.00015274,0.00001054,0.00044542,0.00044009,0.00053128,-0.00155876,0
 .04539581,-0.05229981,-0.29272047,0.00142701,-0.00106273,-0.01304334,0
 .00045716,-0.00004882,0.00053428,-0.00007899,-0.00046970,0.00010078,0.
 00001568,-0.00015232,0.00013809,-0.00001387,0.00011984,-0.00003930,0.0
 0001294,-0.00008634,-0.00000363,-0.04935195,0.05719827,0.31820716,-0.0
 0121072,0.00029798,-0.00008749,-0.00568872,0.00228965,0.00139886,0.003
 43281,0.02681680,-0.01448896,-0.04906995,-0.02058756,0.01057104,-0.001
 07998,-0.02123473,0.01414546,0.00088646,-0.00078613,-0.00035162,-0.000
 02191,-0.00018290,-0.00007709,0.00021958,0.00184775,-0.00050520,0.0001
 2299,-0.00002942,0.00002629,0.00025388,-0.00006657,0.00002634,-0.00109
 717,-0.00484641,0.00235720,0.05512218,-0.00003940,0.00093280,0.0001921
 4,0.00385591,-0.00025678,-0.00119190,-0.00193438,-0.01381444,0.0072223
 2,-0.02033787,-0.25535726,0.11198981,-0.00056916,-0.01448375,0.0086476
 5,0.00006981,0.00055107,0.00007114,-0.00007487,0.00007393,0.00010596,-
 0.00017256,-0.00105233,0.00044322,-0.00000507,-0.00001641,-0.00005987,
 -0.00007810,-0.00007176,0.00003940,0.00062803,0.00679765,-0.00346382,0
 .02117734,0.27659632,-0.00030368,0.00026412,-0.00017306,0.00027626,-0.
 00045414,0.00083025,0.00034489,-0.00475755,0.00111728,0.01112907,0.114
 13852,-0.11032693,-0.00102485,-0.01264014,0.00554291,-0.00023755,0.000
 26379,-0.00013611,0.00008663,-0.00036568,0.00022387,0.00009206,0.00005
 284,0.00025309,0.00002321,-0.00000610,-0.00000243,0.00005993,-0.000025
 47,0.00001375,0.00274422,0.02777046,-0.01416977,-0.01094040,-0.1211902
 5,0.11586079,-0.00106192,-0.00237173,0.00125686,-0.00000326,0.00005652
 ,-0.00031803,-0.00012746,-0.00132614,-0.00039013,-0.01330314,0.0039608
 3,0.00130711,-0.22101501,0.09290990,0.02565362,0.00020735,0.00024002,0
 .00024805,0.00000711,0.00005379,0.00011790,0.00011358,-0.00011800,0.00
 008174,-0.00024408,0.00021113,0.00011373,0.00095567,-0.00086439,0.0002
 4945,0.00119558,0.00059835,0.00070830,0.00043822,0.00013559,0.00020604
 ,0.22122008,-0.00280802,-0.00469201,0.00276451,-0.00028930,-0.00039556
 ,0.00001540,-0.00288982,-0.00270241,-0.00262271,-0.01563413,0.01203041
 ,0.00424010,0.07688055,-0.09732043,-0.01484610,-0.00147111,0.00079583,
 -0.00012627,0.00006660,0.00008694,-0.00000300,0.00007613,0.00024972,-0
 .00000181,-0.00016527,0.00010784,-0.00003505,0.00161258,-0.00088720,0.
 00000340,0.00058279,0.00038620,-0.00011369,0.00077498,0.00041103,0.000
 47952,-0.08763605,0.12710467,0.00160424,0.00222316,-0.00126556,0.00017
 610,-0.00022322,0.00019057,-0.00218127,-0.00262469,-0.00113969,-0.0137
 9900,0.00905992,0.00280476,0.03223985,-0.02222973,-0.06635684,-0.00099
 692,0.00049028,0.00019914,0.00001905,-0.00000035,-0.00009398,-0.000022
 86,0.00004574,-0.00002546,-0.00015452,0.00014808,0.00024819,-0.0007916
 7,0.00061678,0.00032345,0.00024114,0.00060252,0.00030440,0.00058875,-0
 .00000142,0.00039285,-0.02434368,0.01206472,0.07098577,-0.00008763,0.0
 0043322,-0.00103050,-0.00016150,0.00004522,0.00004106,0.00172365,0.000
 21222,-0.00101833,0.00281628,-0.00438494,-0.02701134,-0.05876584,0.006
 61561,0.04411669,0.00026581,-0.00015003,0.00039913,0.00000567,-0.00005
 505,0.00012544,0.00003511,0.00002958,0.00001437,-0.00012356,0.00062021
 ,0.00003618,0.00001673,-0.00010594,0.00007869,-0.00368181,-0.00245404,
 -0.00220064,0.00101622,0.00047798,0.00061121,0.00307994,0.00121961,0.0
 2475782,0.05906164,-0.00117525,0.00133320,0.00129618,-0.00001301,-0.00
 019706,-0.00008398,0.00070614,0.00003743,0.00065658,0.00269420,-0.0026
 7041,-0.01732559,0.01042592,-0.05583990,-0.04679824,0.00000350,-0.0000
 9037,0.00013644,-0.00003573,-0.00008137,-0.00007619,0.00005565,0.00011
 877,-0.00000931,0.00058846,-0.00057237,-0.00036442,-0.00011787,0.00010
 969,-0.00032011,-0.00364168,-0.00080319,-0.00165569,0.00021841,0.00027
 423,0.00000734,-0.00261520,0.00005578,-0.01349230,-0.00027188,0.068801
 90,0.00070505,-0.00108563,-0.00036917,-0.00028574,0.00014718,0.0000297
 9,0.00089101,0.00041257,0.00049078,0.00214224,-0.00338959,-0.01255217,
 0.04069625,-0.03362589,-0.30042332,-0.00004464,-0.00002867,0.00031152,
 0.00011582,-0.00007489,0.00004379,-0.00005325,0.00004281,-0.00003100,-
 0.00056338,0.00039948,0.00039111,-0.00008117,0.00011403,0.00035944,-0.
 00212453,-0.00135505,0.00020694,-0.00013147,-0.00022863,0.00054808,-0.
 00108109,-0.00049769,-0.00195349,-0.04304580,0.03656838,0.32766232,-0.
 00016170,0.00022038,0.00091497,-0.00119122,0.00033699,0.00257965,-0.06
 501316,0.00256172,0.05848502,-0.00819779,0.00339011,0.02854471,0.00162
 022,-0.00021650,0.00137702,0.00667164,-0.00101094,-0.02370861,0.000885
 79,-0.00030301,0.00015899,0.00031245,-0.00004201,-0.00052799,-0.000155
 67,-0.00033009,-0.00009631,0.00005778,0.00000381,-0.00013293,-0.004678
 68,0.00288415,0.00038999,0.00116549,-0.00033330,-0.00043352,-0.0000394
 5,0.00020642,-0.00030555,-0.00040964,-0.00025245,-0.00071333,0.0690478
 0,0.00051769,0.00154309,0.00088039,-0.00733270,0.00029776,0.03282981,0
 .00281250,-0.04961701,-0.01975736,0.00517786,-0.00307856,-0.01890928,-
 0.00110609,0.00012373,0.00026779,0.00444816,-0.00118713,-0.01470737,-0
 .00133228,-0.00574834,0.00246592,0.00032537,0.00129853,-0.00036852,-0.
 00023563,-0.00031262,-0.00068600,0.00041199,0.00004221,-0.00029156,0.0
 0398743,-0.00113885,-0.00017235,-0.00055682,0.00033584,-0.00024733,-0.
 00007522,-0.00009730,0.00015230,-0.00000683,0.00030414,0.00034806,-0.0
 0711457,0.05730604,-0.00038175,-0.00067786,0.00050825,0.00197852,-0.00
 046494,-0.01302643,0.05908533,-0.01914243,-0.29170614,0.00001638,-0.00
 079574,-0.00257808,-0.00028653,0.00014370,0.00060715,0.00384668,-0.000
 61940,-0.01347991,0.00034650,0.00283080,0.00030240,-0.00034968,0.00012
 045,0.00052103,0.00063728,0.00038307,0.00021804,-0.00002919,0.00011723
 ,0.00025930,0.00046519,-0.00038168,0.00126700,0.00015394,-0.00035105,0
 .00063700,-0.00004056,0.00009459,0.00024398,0.00047876,0.00028594,0.00
 012679,-0.06618425,0.01831910,0.31603953,-0.03553104,-0.01166913,-0.01
 663061,-0.00240673,0.00332610,0.00081224,-0.00015184,0.00040311,0.0001
 4133,0.00023035,0.00075628,-0.00049155,-0.00574378,-0.01338615,0.00009
 635,0.00023683,-0.00014145,0.00002843,-0.00023381,0.00004465,-0.000270
 64,-0.00087161,-0.00061638,-0.00048184,0.00090130,-0.00143645,-0.00180
 414,0.00165619,-0.00140606,-0.00001580,-0.00003735,-0.00027447,0.00007
 364,0.00044465,0.00029855,0.00008602,0.00082631,0.00184213,0.00000136,
 0.00012556,0.00059654,-0.00126982,0.00000909,-0.00006877,-0.00000879,0
 .47957592,0.01065739,0.01161806,0.00996441,0.00348166,-0.00313697,-0.0
 0103182,0.00030265,-0.00061385,0.00048207,0.00070832,-0.00433630,0.002
 19857,-0.02806261,-0.02480748,-0.01349801,0.00005547,0.00036096,-0.000
 09532,-0.00014273,0.00015388,0.00019943,0.00143814,0.00071740,0.000549
 47,0.00071553,0.00021083,0.00055298,0.00196221,0.00044385,0.00038437,0
 .00010696,-0.00006350,-0.00013138,-0.00108480,-0.00051761,-0.00044844,
 0.00080155,0.00014390,-0.00105668,-0.00067771,0.00075821,-0.00183864,-
 0.00005832,0.00006583,-0.00008705,-0.04851737,0.59311651,-0.00352449,0
 .00355277,0.00146103,0.00157103,-0.00107751,-0.00036611,-0.00059779,-0
 .00012118,0.00039000,0.00012121,0.00345454,-0.00211974,0.00714014,0.00
 034297,0.00775227,0.00022132,0.00006517,-0.00000145,0.00012286,0.00003
 989,0.00002575,0.00061166,0.00017347,0.00030828,0.00278571,-0.00039422
 ,0.00087412,0.00006502,-0.00050184,-0.00025665,0.00001873,0.00000540,0
 .00006221,0.00096990,0.00076938,0.00046462,0.00158299,-0.00042074,-0.0
 0051733,0.00155788,0.00279706,0.00030779,0.00003977,-0.00002591,-0.000
 14484,-0.07688271,-0.03730372,0.58642311,0.00106889,-0.00194178,0.0008
 0874,0.00009575,0.00024886,-0.00012597,0.00039003,-0.00009282,0.000104
 97,0.00038333,-0.00141736,0.00069641,-0.00343073,-0.00058453,-0.003161
 77,-0.00002479,0.00008400,-0.00003574,0.00003412,0.00001307,0.00003053
 ,0.00002300,0.00001582,0.00000324,-0.00003082,0.00011396,0.00007860,-0
 .00073353,0.00028122,-0.00043463,-0.00001933,-0.00000622,-0.00007105,-
 0.00040176,-0.00023580,-0.00017257,-0.00051550,-0.00026317,0.00006697,
 -0.00014609,0.00016989,-0.00012302,-0.00001636,0.00001243,0.00001387,-
 0.05208079,-0.01680051,0.00694344,0.05555823,0.00170250,0.00022492,0.0
 0023861,-0.00015374,0.00024158,-0.00012693,0.00014626,0.00001782,-0.00
 007389,0.00049090,-0.00060801,0.00087156,-0.00248115,0.00058188,-0.002
 98795,-0.00010476,0.00005727,-0.00000863,0.00000400,-0.00002053,-0.000
 01412,-0.00006889,-0.00000441,-0.00004606,-0.00009414,-0.00002963,-0.0
 0003161,-0.00044913,0.00044701,-0.00000558,-0.00004640,-0.00001695,-0.
 00009772,-0.00033324,-0.00023030,-0.00017794,-0.00011038,0.00041016,0.
 00009986,0.00008419,0.00018859,0.00006213,-0.00000754,0.00002220,0.000
 02764,-0.02926255,-0.28127269,0.09542958,0.03579663,0.30232729,0.00062
 406,-0.00069149,0.00029723,0.00014538,-0.00009413,-0.00006203,0.000119
 34,-0.00007005,-0.00001710,-0.00026356,-0.00093089,0.00103149,-0.00172
 248,-0.00033723,-0.00216484,-0.00000998,0.00001392,-0.00000329,-0.0000
 1275,-0.00000062,-0.00000863,0.00002501,0.00002474,0.00000731,-0.00011
 222,0.00021775,-0.00015420,0.00006503,0.00019929,0.00019704,0.00016568
 ,0.00012168,0.00003826,-0.00031010,-0.00017041,-0.00010644,-0.00009099
 ,0.00005899,-0.00009997,-0.00023601,-0.00013072,0.00050051,-0.00001384
 ,-0.00000110,0.00000731,0.01258892,0.10184540,-0.09195045,-0.00706140,
 -0.10254630,0.09507776,-0.00173867,-0.00249523,-0.00205032,-0.00041386
 ,0.00098684,0.00030032,0.00007579,0.00016443,0.00007140,0.00015667,0.0
 0028211,-0.00018954,-0.00064668,0.00075485,0.00119585,0.00005269,-0.00
 002238,-0.00000560,0.00001219,0.00002537,0.00000122,-0.00020272,-0.000
 16598,-0.00012735,-0.00004098,-0.00013334,0.00007656,-0.00006451,0.000
 16470,-0.00018106,0.00006816,-0.00000175,0.00006319,0.00012880,0.00008
 398,0.00003280,0.00212405,-0.00103759,-0.00122570,-0.00022299,-0.00002
 333,0.00007594,0.00000011,-0.00001962,-0.00000843,-0.18930577,0.088207
 57,0.01919782,0.01063826,-0.00559161,-0.00094551,0.21336187,-0.0024508
 3,-0.00317606,-0.00263278,-0.00121781,0.00113020,0.00009164,0.00022348
 ,0.00040803,-0.00003843,0.00027194,-0.00068024,0.00004736,-0.00076734,
 0.00169222,-0.00081952,0.00005112,-0.00012609,0.00001464,-0.00002754,-
 0.00008003,-0.00012272,-0.00050513,-0.00024338,-0.00019187,0.00031396,
 -0.00027716,-0.00019779,0.00006686,0.00012083,-0.00009718,-0.00003819,
 0.00002953,-0.00001765,-0.00010191,-0.00010239,-0.00005687,-0.00481292
 ,-0.00153979,0.00087995,0.00035502,-0.00001943,-0.00005106,-0.00000308
 ,-0.00000379,0.00003656,0.10385817,-0.12251110,-0.00943454,0.01795954,
 -0.00899946,-0.00421092,-0.08761764,0.12018970,-0.00194507,-0.00304653
 ,-0.00252456,-0.00104513,0.00081948,0.00079598,0.00006066,0.00015163,-
 0.00011058,-0.00001275,-0.00021221,-0.00011307,0.00062940,0.00079602,-
 0.00032732,0.00000312,-0.00009317,0.00002601,0.00009792,0.00001690,-0.
 00003669,-0.00042944,-0.00021997,-0.00018400,-0.00004692,0.00002304,0.
 00032467,0.00026964,-0.00027004,0.00003508,-0.00004026,-0.00001208,-0.
 00002402,-0.00001921,-0.00005063,-0.00002365,-0.00199400,-0.00004495,0
 .00122918,0.00018790,-0.00025570,-0.00015246,-0.00000312,-0.00000896,0
 .00002779,0.02940003,-0.01379217,-0.06133606,-0.01234288,0.00723412,0.
 00172032,-0.01073904,0.01123939,0.06668905,0.00133630,-0.00070828,-0.0
 0218825,0.00012238,-0.00010465,0.00017827,0.00004736,-0.00000002,0.000
 01526,-0.00003154,0.00015435,-0.00003877,0.00051870,0.00102998,-0.0013
 8361,0.00001033,0.00002013,0.00000021,0.00011629,0.00001782,-0.0000042
 2,0.00004275,0.00002422,0.00001471,-0.00102675,0.00005218,0.00000883,-
 0.00012017,0.00010063,0.00014389,0.00003343,0.00005816,-0.00003116,0.0
 0001770,0.00002171,0.00001691,-0.00033142,-0.00006968,0.00031333,-0.00
 008177,-0.00043350,0.00031664,-0.00000606,-0.00000128,-0.00000048,-0.0
 7425583,0.00423850,0.08833432,-0.00105382,0.00168109,0.00255345,0.0004
 3618,-0.00595818,0.02193113,0.07629204,0.00099536,-0.00024055,0.000405
 24,-0.00001389,-0.00006505,0.00000989,0.00000958,0.00006509,-0.0000277
 4,0.00005860,0.00004885,0.00029485,0.00001340,0.00057043,-0.00229120,0
 .00001010,-0.00002553,0.00000681,0.00003242,-0.00001682,0.00001297,-0.
 00002610,-0.00001759,0.00001465,0.00021963,0.00029313,0.00021243,-0.00
 014002,0.00001707,0.00008395,0.00010934,0.00007550,-0.00000230,-0.0000
 0529,-0.00001863,-0.00001532,0.00034511,-0.00009016,0.00000309,-0.0008
 8383,-0.00100248,0.00014866,-0.00000503,-0.00000558,0.00000554,0.00257
 646,-0.04999673,-0.01030547,-0.00783524,0.00404370,0.02827479,0.000803
 63,0.00298285,-0.01515445,0.00212197,0.04993045,0.00202131,-0.00026336
 ,-0.00001735,-0.00028441,0.00004622,0.00044320,0.00004826,0.00000839,-
 0.00004522,-0.00022440,-0.00015795,0.00047413,0.00101405,0.00209956,-0
 .00007311,-0.00001140,-0.00000236,-0.00000448,0.00017533,0.00007666,0.
 00013187,-0.00007491,-0.00004760,-0.00001385,-0.00087344,0.00033736,0.
 00043816,-0.00001475,-0.00001176,-0.00000624,0.00013548,0.00013968,0.0
 0013540,-0.00009921,-0.00004226,-0.00001913,0.00006677,-0.00000192,-0.
 00005431,-0.00007541,-0.00050714,0.00070423,-0.00002237,-0.00000955,0.
 00000574,0.07317354,-0.01254477,-0.29948649,0.00329861,-0.00184061,-0.
 00814101,-0.00014024,0.00103815,0.00019097,-0.07859218,0.01621318,0.32
 603736,-0.01151777,0.00417499,0.03207806,-0.00029297,0.00035192,0.0004
 1462,-0.00036631,0.00025076,0.00016220,-0.00002041,-0.00005110,0.00011
 556,-0.00041025,-0.00332233,0.00678351,0.00008785,-0.00012112,-0.00001
 339,-0.00124980,0.00036204,0.00090325,0.00022156,-0.00002850,0.0003103
 2,-0.00515275,0.00234284,0.00079346,0.00123271,-0.00146714,0.00019570,
 -0.00002897,-0.00072472,0.00038407,0.00022841,0.00016909,-0.00005663,-
 0.00115195,0.00126843,-0.00112471,-0.00003263,-0.00037498,-0.00039548,
 0.00014279,-0.00005860,-0.00006536,0.00793567,-0.00220513,-0.02270031,
 0.00018995,-0.00008156,-0.00092510,-0.00050240,0.00036126,-0.00102068,
 -0.00322485,-0.00213927,-0.00380725,0.56603812,0.00604261,-0.00164567,
 -0.01825700,0.00048033,-0.00020291,0.00066710,-0.00001370,-0.00052025,
 0.00004509,-0.00037643,-0.00051152,0.00063849,-0.00873326,0.00115297,0
 .03165100,-0.00004396,0.00015243,-0.00003249,-0.00008422,0.00040254,-0
 .00088409,0.00009066,-0.00000753,-0.00052592,0.00370598,-0.00152395,-0
 .00091745,0.00074954,0.00040278,-0.00151843,-0.00089231,-0.00080714,0.
 00081016,-0.00007549,0.00022689,0.00011874,-0.00011787,0.00041784,0.00
 053647,-0.00105755,-0.00588173,0.00282012,0.00004136,0.00014732,-0.000
 11721,0.00207849,-0.00085550,-0.01768804,0.00002996,0.00017120,-0.0017
 8499,0.00159177,-0.00087490,0.00075295,-0.00203163,-0.00148163,-0.0021
 9417,0.02883183,0.62113935,0.01179668,-0.00561623,-0.00480749,-0.00007
 332,0.00098493,0.00193133,0.00012476,0.00002150,-0.00071612,0.00069662
 ,0.00029881,0.00208220,0.00619889,0.01199533,-0.01851310,-0.00023142,-
 0.00012726,0.00002411,0.00004203,-0.00008070,-0.00079280,-0.00078702,-
 0.00046972,-0.00061514,-0.00144945,0.00127051,0.00168270,-0.00179369,0
 .00115700,0.00063731,0.00024789,-0.00023899,-0.00097118,-0.00078354,-0
 .00068548,-0.00085609,-0.00165152,-0.00054781,0.00055496,0.00002691,0.
 00048465,0.00132957,0.00011804,0.00001260,-0.00003720,-0.00296738,-0.0
 0780081,-0.03078419,0.00178515,0.00161160,0.00105072,-0.00015656,0.001
 72885,0.00093468,-0.00141305,-0.00035352,-0.00037297,0.08624076,-0.014
 76139,0.46155883,0.00024742,-0.00003184,-0.00000744,0.00014293,-0.0001
 4845,-0.00007822,-0.00016112,-0.00012574,-0.00005187,-0.00032955,0.000
 47693,0.00019430,-0.00183572,-0.00096067,-0.00006913,0.00000791,0.0000
 7911,-0.00001050,-0.00027563,-0.00000811,-0.00008595,0.00012890,0.0000
 2548,-0.00009213,0.00042340,0.00009108,-0.00047019,-0.00018361,0.00040
 504,0.00000307,-0.00016353,-0.00027756,-0.00013350,0.00015364,0.000074
 93,-0.00009033,0.00442835,-0.00069312,-0.00013409,0.00017843,0.0004134
 0,-0.00045847,0.00004040,-0.00002267,-0.00006240,0.00071479,0.00141123
 ,-0.00029973,-0.00024726,0.00022782,0.00020929,0.00260057,-0.00388318,
 -0.00300718,-0.00046356,-0.00014694,-0.00040772,-0.19700977,0.07975960
 ,0.00344101,0.20232482,0.00005395,-0.00017330,0.00063980,-0.00027880,0
 .00033056,-0.00016432,0.00024733,0.00028279,0.00000158,0.00012358,-0.0
 0061869,-0.00026131,-0.00008185,0.00154085,-0.00012705,0.00001386,-0.0
 0008326,0.00001443,0.00032546,-0.00007205,0.00046840,-0.00013310,-0.00
 000525,0.00027509,-0.00034309,0.00043507,0.00023928,-0.00002502,0.0001
 7133,-0.00009010,0.00011263,0.00026298,0.00004923,-0.00005974,-0.00006
 451,0.00011576,-0.00302630,-0.00027026,0.00202104,0.00012114,-0.000377
 70,0.00014479,-0.00000923,-0.00004432,0.00008703,0.00056117,-0.0017395
 4,-0.00045719,0.00031919,-0.00026067,0.00001335,-0.00188093,0.00296045
 ,-0.00022709,0.00005884,0.00006393,0.00043291,0.08173049,-0.10988306,-
 0.00353806,-0.07904959,0.10850798,0.00003446,0.00071749,-0.00749853,-0
 .00050509,-0.00023161,-0.00039445,-0.00014117,-0.00019407,-0.00001068,
 -0.00008732,0.00045862,0.00004739,0.00036583,-0.00177333,0.00101741,-0
 .00004739,0.00012026,-0.00002261,-0.00007288,0.00008151,0.00030639,0.0
 0010044,0.00006774,0.00018363,0.00218021,-0.00108967,-0.00047697,-0.00
 027204,0.00013324,0.00004926,-0.00005590,-0.00010274,-0.00005813,0.000
 05483,0.00005654,0.00002385,0.00293932,0.00120835,-0.00211633,-0.00040
 216,0.00020340,0.00006232,0.00000108,-0.00004616,-0.00000553,0.0017837
 5,0.00007376,0.00094386,-0.00029066,0.00019172,-0.00003087,0.00048177,
 -0.00303029,-0.00349636,-0.00045548,0.00029420,0.00008259,-0.01293240,
 0.00643724,-0.05180098,-0.01199814,0.00721659,0.07364674,0.00023245,-0
 .00166179,0.00046041,-0.00009900,0.00009557,-0.00022239,0.00024652,0.0
 0000594,-0.00003551,0.00013159,-0.00023742,0.00001816,-0.00055021,0.00
 083818,0.00145246,-0.00001720,0.00004401,-0.00000949,-0.00003308,-0.00
 002546,0.00000003,0.00000359,0.00003103,0.00000469,0.00017568,0.000131
 32,-0.00021587,-0.00047282,0.00060486,0.00052472,-0.00002626,0.0002103
 0,0.00018423,-0.00003742,0.00000975,0.00013444,-0.00034024,-0.00020155
 ,0.00028506,0.00020304,-0.00057487,0.00020439,-0.00002737,0.00004539,0
 .00001125,0.00006574,0.00015726,-0.00136040,0.00020496,-0.00006648,-0.
 00046680,-0.00023736,0.00044196,0.00017703,-0.00015685,0.00001571,0.00
 002241,-0.05259640,-0.02538203,0.00792089,0.01257938,0.02008246,-0.007
 02592,0.04993536,0.00062622,0.00059145,-0.00079642,-0.00018327,-0.0000
 1861,-0.00003670,0.00008670,-0.00003313,-0.00001659,0.00017710,-0.0001
 2070,-0.00007238,0.00017939,0.00141026,-0.00100655,-0.00005183,-0.0000
 0708,-0.00001088,-0.00001394,-0.00010278,0.00013124,-0.00004894,0.0000
 1325,0.00004815,-0.00012035,0.00027341,-0.00000927,-0.00019400,0.00032
 513,0.00004502,0.00007669,0.00022573,0.00019688,-0.00007863,-0.0000458
 8,0.00010155,-0.00007430,0.00019780,-0.00023804,-0.00013256,0.00027475
 ,0.00015917,-0.00005678,0.00004924,0.00001462,-0.00006261,0.00053354,-
 0.00126167,0.00014089,0.00034813,-0.00021405,0.00004157,-0.00035614,-0
 .00004349,0.00011354,0.00034835,0.00003159,-0.03443141,-0.29774758,0.0
 8629452,-0.00708349,-0.00866560,0.00223186,0.03678950,0.31305476,-0.00
 137940,0.00186376,0.00069168,0.00009446,-0.00014150,-0.00010153,-0.000
 04232,0.00002964,0.00007198,-0.00031595,-0.00050644,-0.00035691,0.0010
 4916,-0.00317714,-0.00550412,0.00005785,-0.00004694,0.00001073,0.00005
 204,0.00002422,-0.00000327,0.00004889,0.00003590,0.00007161,-0.0002542
 8,-0.00023468,0.00019939,0.00058804,-0.00063065,-0.00016518,0.00007579
 ,0.00020367,0.00042197,0.00004800,0.00009726,0.00027217,0.00047776,-0.
 00023748,-0.00003529,0.00042617,0.00194925,-0.00077645,-0.00005734,0.0
 0003553,0.00000784,0.00143648,0.00222862,0.00069360,-0.00038631,-0.000
 82392,-0.00093780,-0.00015303,-0.00002439,0.00004507,-0.00004011,-0.00
 025357,0.00034009,0.00978161,0.07355401,-0.07356107,-0.00129378,-0.000
 53501,0.00026709,-0.01503123,-0.08944336,0.08938142,0.00050479,0.00046
 507,-0.00048110,-0.00135273,0.00031883,0.00048450,-0.00007695,-0.00013
 448,0.00010702,-0.00021223,-0.00112087,0.00035369,0.00035887,-0.000245
 46,-0.00074925,0.00001660,0.00003334,0.00000205,-0.00347695,0.00106278
 ,0.00140755,0.00010912,0.00004072,0.00003958,0.00007899,-0.00014923,-0
 .00012780,-0.00009595,0.00008379,0.00001418,0.00028379,-0.00055754,0.0
 0088507,-0.00004009,0.00008861,0.00017304,-0.00038588,-0.00006147,0.00
 005160,0.00000189,0.00015439,-0.00004907,-0.00001020,0.00008146,-0.000
 02622,-0.00047686,0.00007265,0.00143187,-0.00007659,0.00012841,0.00011
 870,0.00011842,0.00016336,0.00044548,0.00052548,0.00011558,0.00043377,
 -0.19363596,-0.09816126,-0.11542330,-0.00883848,-0.01727518,-0.0108689
 5,-0.00203750,0.00079053,-0.00113087,0.20137362,-0.00067891,-0.0002267
 0,-0.00051008,-0.00029596,0.00044754,-0.00061486,-0.00010027,0.0002064
 5,-0.00004280,-0.00051756,-0.00039002,0.00105954,0.00022925,-0.0000267
 8,0.00028434,0.00001923,-0.00004777,0.00000962,0.00084419,0.00011179,0
 .00037845,-0.00008819,-0.00004391,0.00034409,0.00005282,0.00002948,0.0
 0009401,-0.00008493,-0.00007015,-0.00000141,-0.00059805,-0.00154643,0.
 00100178,0.00013616,0.00000352,-0.00007185,0.00032662,-0.00008835,-0.0
 0001234,-0.00003773,-0.00002980,-0.00016033,0.00006925,-0.00015691,0.0
 0003398,0.00048954,0.00004527,-0.00066286,0.00017457,0.00041909,0.0001
 0963,0.00000514,-0.00029958,-0.00015393,-0.00023416,0.00038334,-0.0001
 0990,-0.09079267,-0.10883453,-0.07091912,0.00735336,0.01150370,0.00884
 338,-0.02071165,-0.01122457,-0.01685107,0.10336994,0.11286687,-0.00201
 977,0.00028429,0.00031871,-0.00002121,0.00012423,-0.00027931,0.0003362
 8,0.00009760,-0.00000456,0.00029422,-0.00006143,-0.00065298,-0.0010910
 0,-0.00199797,0.00062298,-0.00003981,-0.00001142,-0.00001610,0.0009676
 0,-0.00014958,0.00067891,-0.00006556,0.00010454,0.00037530,0.00005024,
 0.00005246,-0.00000063,0.00018709,-0.00006803,-0.00002865,0.00022789,0
 .00101006,0.00054528,-0.00006915,0.00001377,0.00047813,-0.00000452,0.0
 0015225,-0.00004907,0.00005793,0.00005428,0.00006995,-0.00013433,-0.00
 001200,0.00008382,0.00376132,0.00114994,-0.00508500,0.00009298,-0.0002
 0382,0.00015640,0.00048892,-0.00033371,-0.00005522,-0.00139066,-0.0010
 1922,-0.00107926,-0.10071531,-0.06708982,-0.12966591,0.00012354,0.0013
 3017,0.00129550,0.00814511,0.00485730,0.00786911,0.11479748,0.07738225
 ,0.14682072,-0.14416458,0.03980440,0.00963380,-0.03245443,0.01718561,0
 .00357680,0.00296188,0.00205878,0.00055668,-0.00111639,-0.02930410,0.0
 1433549,-0.09274632,0.00141271,0.00079561,0.00040860,0.00019134,-0.000
 20493,0.00135465,0.00004145,0.00021374,-0.00352779,-0.00418147,-0.0028
 9685,-0.01299608,0.00799070,0.00146284,-0.00213190,0.00087185,0.000843
 27,0.00085313,0.00093676,-0.00013511,-0.00481704,-0.00302624,-0.002935
 01,0.00455120,0.02947113,-0.01330232,-0.00202215,-0.00830412,0.0042968
 4,-0.00018316,0.00009804,0.00024559,-0.12982645,-0.02670945,-0.0311617
 4,-0.00843980,-0.00260126,-0.00451237,-0.02842667,-0.01788396,-0.02028
 488,0.00214439,0.00327007,0.00388217,-0.09733873,-0.00009482,0.0201655
 1,-0.01091472,0.00144275,0.03505359,-0.00412253,0.00131587,0.00582273,
 0.00912117,0.00033603,-0.02410519,0.55070131,0.03023664,-0.11818961,-0
 .00578305,-0.00968794,0.01345692,0.00434761,0.00259584,0.00004577,0.00
 049436,-0.00637976,-0.02485788,0.00860399,0.00129746,-0.12517929,0.021
 13501,0.00013687,0.00001167,-0.00011456,0.00053934,0.00029693,-0.00017
 044,-0.00386284,-0.00099063,-0.00180756,0.00624158,-0.00535907,-0.0002
 9825,0.03239734,-0.02119644,-0.00518153,0.00031440,0.00051305,-0.00009
 744,-0.00371423,-0.00030153,-0.00283163,-0.00164296,-0.02614917,0.0122
 9374,0.00065671,-0.00525512,0.00097014,0.00002417,-0.00016695,0.000205
 45,-0.01931487,-0.10397898,-0.01596026,-0.02838706,-0.01677916,-0.0199
 7263,0.01129504,0.00910706,0.00934891,-0.00362121,-0.00406899,-0.00211
 697,0.00260350,-0.09102104,-0.00976306,0.00609003,-0.00026971,-0.02017
 398,-0.01134966,0.00135902,0.03321126,0.00795222,-0.00151392,-0.015717
 62,-0.01202729,0.52021856,0.00461157,-0.00522515,-0.09437881,-0.011849
 89,0.01008959,0.00334254,0.00133087,0.00106885,0.00065654,0.00218058,-
 0.01134392,0.00750092,-0.00035792,0.01294781,-0.09818144,-0.00013291,-
 0.00008524,-0.00009889,-0.00010148,0.00063945,-0.00058374,-0.00282146,
 -0.00167913,-0.00143532,0.03200662,-0.02099987,-0.00470056,-0.01332481
 ,0.00846473,0.00067443,0.00048149,-0.00068700,-0.00027547,-0.00242617,
 -0.00227823,-0.00088952,-0.00116285,-0.00217911,0.00121998,0.00230119,
 0.03700619,-0.01692242,-0.00021108,-0.00004845,0.00013660,-0.02633464,
 -0.01863185,-0.10779606,0.00795961,0.00475056,0.00368580,-0.00133076,0
 .00080021,-0.00002860,-0.02922562,-0.01647263,-0.01973998,0.01756097,-
 0.00106645,-0.15282402,0.00536106,-0.00173931,-0.00837893,0.00695583,-
 0.00243300,-0.01939329,0.00999122,-0.00037456,-0.02283870,-0.00082281,
 0.00913308,0.53280190,0.00165816,-0.00035201,-0.00015048,-0.00002153,-
 0.00004926,0.00025781,-0.00075244,-0.00106340,-0.00117115,-0.00082420,
 0.00304043,0.00161226,-0.01706547,-0.00087780,0.00688365,-0.00079566,0
 .00022789,-0.00011637,0.00016682,-0.00005607,0.00006864,-0.00020842,0.
 00011242,0.00006099,-0.00015590,-0.00003411,0.00015589,-0.00022840,0.0
 0017618,-0.00007541,0.00006961,-0.00000813,-0.00037886,-0.00012652,-0.
 00020680,0.00013392,-0.00346467,-0.00306342,0.00021460,-0.00211143,0.0
 0138230,0.00074313,0.00010043,0.00001277,0.00012852,-0.00358882,0.0118
 3147,0.00472669,-0.00124286,0.00103057,0.00005945,-0.00649417,0.000332
 78,-0.00070691,-0.00083850,0.00047795,0.00029417,-0.01166582,0.0127000
 0,-0.01077316,-0.00318092,-0.00166113,-0.00020867,-0.00246321,0.001769
 65,0.00012697,-0.00147092,0.00063673,0.00009929,0.00281064,-0.00169589
 ,-0.00054201,0.47307807,-0.00003909,0.00177586,-0.00003002,0.00032970,
 -0.00039454,-0.00003641,0.00004354,-0.00017866,0.00020431,0.00031721,0
 .00028561,-0.00022764,0.00465234,0.00193527,-0.00022260,0.00009107,0.0
 0008701,-0.00000342,-0.00011909,0.00006625,-0.00008211,0.00024472,0.00
 007432,-0.00003983,0.00012355,-0.00005779,-0.00007404,-0.00036841,0.00
 017473,0.00002587,0.00007538,-0.00016665,0.00000662,0.00014186,0.00011
 039,-0.00004104,0.00101173,-0.00830384,0.00056357,-0.00035853,0.000341
 14,-0.00005940,-0.00001535,0.00002617,-0.00005138,0.00810254,-0.010479
 31,-0.00835757,0.00157158,-0.00091943,0.00021182,-0.00521352,-0.003381
 48,-0.00033083,0.00265243,-0.00136192,-0.00042076,0.01183342,-0.002366
 79,0.00746967,-0.00252395,-0.00301236,0.00090282,0.00059690,-0.0005560
 1,-0.00023023,0.00223273,-0.00119130,0.00002455,-0.00142782,0.00066633
 ,0.00021482,-0.24409692,0.14013540,-0.00005618,0.00011860,0.00179096,0
 .00020490,0.00006173,-0.00018811,0.00044552,0.00054278,0.00045049,0.00
 088763,-0.00164603,-0.00075182,0.00559677,0.00144724,0.00238808,0.0002
 7455,-0.00014691,0.00002581,0.00014257,0.00000609,0.00016287,0.0000472
 5,-0.00001253,0.00010906,-0.00063017,0.00026991,0.00015762,0.00019377,
 -0.00019766,-0.00006605,0.00021556,0.00018553,0.00024899,-0.00003026,0
 .00004160,0.00003777,-0.00127369,0.00198055,-0.00410653,-0.00014568,-0
 .00031034,0.00005200,-0.00004641,-0.00000605,-0.00000890,0.00299586,-0
 .00791738,0.00088044,0.00168283,-0.00108200,-0.00004893,-0.00474759,0.
 00147054,-0.00402276,0.00068096,-0.00006132,0.00007461,-0.00765955,0.0
 0524417,-0.00165669,0.00677615,-0.00298549,-0.00819529,-0.00150002,0.0
 0104913,0.00037477,-0.00138478,0.00069244,0.00033035,-0.00058526,0.000
 25386,-0.00061177,-0.07895228,0.04025285,0.02513720,0.00045944,-0.0002
 2048,-0.00011078,-0.00001459,0.00003940,0.00012910,-0.00022110,-0.0003
 6062,-0.00035827,-0.00029653,0.00095929,0.00051400,-0.00230011,-0.0013
 9882,0.00142070,-0.00025824,0.00008262,-0.00003516,0.00005126,-0.00001
 654,0.00000402,-0.00008147,0.00002368,-0.00001752,-0.00004079,-0.00002
 450,0.00006792,-0.00001902,0.00010432,-0.00007326,-0.00002424,0.000006
 03,-0.00012501,-0.00003973,-0.00007772,0.00004389,0.00283654,0.0022823
 5,-0.00217758,-0.00068293,0.00042508,0.00023294,0.00003649,0.,0.000035
 82,0.00178826,-0.00188995,-0.00091517,-0.00012650,0.00016046,0.0000088
 3,-0.00147694,0.00086824,0.00043514,-0.00005219,0.00002069,0.00006181,
 0.00012069,0.00096240,-0.00130171,-0.00036707,-0.00136886,0.00236890,-
 0.00056084,0.00042445,-0.00000131,-0.00030544,0.00009724,0.00002661,0.
 00032175,-0.00069744,-0.00009660,-0.42118385,0.22014197,0.07686753,0.4
 2243714,0.00000872,0.00034866,0.00009833,0.00005813,-0.00012847,0.0000
 4977,-0.00018426,-0.00014148,-0.00011550,-0.00005834,0.00057099,0.0001
 8799,-0.00488134,0.00003352,0.00192721,-0.00008872,0.00006535,-0.00003
 506,-0.00000577,0.00002957,-0.00003029,0.00005629,0.00003288,-0.000004
 39,-0.00000896,-0.00004175,-0.00004164,-0.00002703,0.00007970,-0.00006
 575,0.00000323,-0.00006779,-0.00007117,0.00004295,0.00001991,0.0000171
 1,0.00414032,0.00013837,-0.00192243,-0.00029409,0.00022311,0.00005795,
 0.00001983,-0.00000472,-0.00001693,0.00122255,-0.00385868,-0.00265752,
 0.00063289,-0.00035959,0.00006416,-0.00020406,0.00405015,0.00353376,0.
 00081700,-0.00043105,-0.00015264,0.00151795,-0.00004759,0.00157218,-0.
 00145271,-0.00051937,-0.00259686,0.00011076,-0.00012673,-0.00009674,0.
 00055109,-0.00032634,0.00002691,-0.00086696,-0.00039785,0.00012861,0.2
 1943381,-0.11330836,-0.03925133,-0.22054329,0.11416754,0.00005544,0.00
 005680,0.00018490,-0.00004698,0.00003353,-0.00006718,0.00017525,0.0002
 4599,0.00018592,0.00039495,-0.00064667,-0.00027020,0.00252986,0.000885
 15,0.00020465,0.00013104,-0.00005036,0.00000717,0.00004937,0.00000619,
 0.00007170,0.00001100,-0.00001767,0.00004737,-0.00006627,-0.00000088,0
 .00013248,0.00000283,-0.00009426,-0.00001715,0.00005145,0.00005777,0.0
 0009007,-0.00002076,0.00002376,0.00000672,-0.00265857,-0.00138405,-0.0
 0088338,-0.00005144,-0.00011596,-0.00001647,-0.00001828,-0.00001355,-0
 .00001255,0.00077866,-0.00345098,-0.00074272,0.00064005,-0.00045028,-0
 .00004458,0.00001493,0.00391240,0.00041653,0.00025571,-0.00002352,-0.0
 0000495,-0.00430792,0.00356190,-0.00381148,0.00264235,-0.00292453,0.00
 455963,-0.00063349,0.00042137,0.00011637,-0.00049549,0.00025162,0.0001
 1023,0.00006182,-0.00000842,-0.00094119,0.07750934,-0.03966960,-0.0125
 6419,-0.07700485,0.03939423,0.01324229\\-0.00247287,0.00254248,0.00099
 162,0.00059933,-0.00045062,-0.00062060,-0.00029103,0.00067122,0.000689
 25,-0.00027203,-0.00113956,-0.00020485,0.00127852,0.00007898,0.0003698
 9,0.00062343,-0.00014057,-0.00013711,-0.00021547,-0.00000230,-0.000053
 23,0.00079095,-0.00013606,0.00021111,0.00027567,-0.00013843,-0.0005845
 1,0.00001485,-0.00060967,0.00007834,-0.00040221,0.00015688,-0.00034664
 ,-0.00013303,-0.00000910,0.00029076,-0.00759233,0.00190986,0.00165504,
 -0.00011603,-0.00017793,-0.00050422,0.00035237,-0.00002643,-0.00025606
 ,0.00113753,-0.00104501,-0.00032579,0.00002954,-0.00039010,0.00046799,
 -0.00564111,0.00569902,0.00217459,0.00027896,0.00026578,-0.00049294,0.
 00204080,-0.00115205,0.00060587,-0.00748641,0.00485898,-0.00223247,-0.
 00019361,-0.00065581,-0.00011628,0.00028460,0.00034873,-0.00005672,0.0
 0247138,-0.00162017,-0.00034630,0.01108378,-0.00708796,-0.00048409,0.0
 0355443,-0.00175018,-0.00077262\\\@


 UNLESS WE CHANGE DIRECTIONS, WE WILL WIND UP WHERE WE ARE HEADED.
     -- CONFUCIUS
 Job cpu time:       0 days  0 hours 27 minutes 30.1 seconds.
 File lengths (MBytes):  RWF=    180 Int=      0 D2E=      0 Chk=      9 Scr=      1
 Normal termination of Gaussian 09 at Thu Jul 20 10:40:22 2023.
