# Supplementary material for: An organic proton cage that is ultra-resistant to hydroxide-promoted degradation
Source: Nat Commun. 2024 Apr 22;15:3395. doi: 10.1038/s41467-024-47809-0 (PMC11035699; doi:10.1038/s41467-024-47809-0)
Supplement: Supplementary file 3 — Source Data [file 41467_2024_47809_MOESM3_ESM.zip › Paper/dmp-oh-opt-wb97xd.out]

 Entering Gaussian System, Link 0=g09
 Initial command:
 /opt/software/gaussian/g09.e01/l1.exe "/localscratch/clr426.6526945.0/Gau-200315.inp" -scrdir="/localscratch/clr426.6526945.0/"
 Entering Link 1 = /opt/software/gaussian/g09.e01/l1.exe PID=    200316.
  
 Copyright (c) 1988,1990,1992,1993,1995,1998,2003,2009,2015,
            Gaussian, Inc.  All Rights Reserved.
  
 This is part of the Gaussian(R) 09 program.  It is based on
 the Gaussian(R) 03 system (copyright 2003, Gaussian, Inc.),
 the Gaussian(R) 98 system (copyright 1998, Gaussian, Inc.),
 the Gaussian(R) 94 system (copyright 1995, Gaussian, Inc.),
 the Gaussian 92(TM) system (copyright 1992, Gaussian, Inc.),
 the Gaussian 90(TM) system (copyright 1990, Gaussian, Inc.),
 the Gaussian 88(TM) system (copyright 1988, Gaussian, Inc.),
 the Gaussian 86(TM) system (copyright 1986, Carnegie Mellon
 University), and the Gaussian 82(TM) system (copyright 1983,
 Carnegie Mellon University). Gaussian is a federally registered
 trademark of Gaussian, Inc.
  
 This software contains proprietary and confidential information,
 including trade secrets, belonging to Gaussian, Inc.
  
 This software is provided under written license and may be
 used, copied, transmitted, or stored only in accord with that
 written license.
  
 The following legend is applicable only to US Government
 contracts under FAR:
  
                    RESTRICTED RIGHTS LEGEND
  
 Use, reproduction and disclosure by the US Government is
 subject to restrictions as set forth in subparagraphs (a)
 and (c) of the Commercial Computer Software - Restricted
 Rights clause in FAR 52.227-19.
  
 Gaussian, Inc.
 340 Quinnipiac St., Bldg. 40, Wallingford CT 06492
  
  
 ---------------------------------------------------------------
 Warning -- This program may not be used in any manner that
 competes with the business of Gaussian, Inc. or will provide
 assistance to any competitor of Gaussian, Inc.  The licensee
 of this program is prohibited from giving any competitor of
 Gaussian, Inc. access to this program.  By using this program,
 the user acknowledges that Gaussian, Inc. is engaged in the
 business of creating and licensing software in the field of
 computational chemistry and represents and warrants to the
 licensee that it is not a competitor of Gaussian, Inc. and that
 it will not use this program in any manner prohibited above.
 ---------------------------------------------------------------
  

 Cite this work as:
 Gaussian 09, Revision E.01,
 M. J. Frisch, G. W. Trucks, H. B. Schlegel, G. E. Scuseria, 
 M. A. Robb, J. R. Cheeseman, G. Scalmani, V. Barone, B. Mennucci, 
 G. A. Petersson, H. Nakatsuji, M. Caricato, X. Li, H. P. Hratchian, 
 A. F. Izmaylov, J. Bloino, G. Zheng, J. L. Sonnenberg, M. Hada, 
 M. Ehara, K. Toyota, R. Fukuda, J. Hasegawa, M. Ishida, T. Nakajima, 
 Y. Honda, O. Kitao, H. Nakai, T. Vreven, J. A. Montgomery, Jr., 
 J. E. Peralta, F. Ogliaro, M. Bearpark, J. J. Heyd, E. Brothers, 
 K. N. Kudin, V. N. Staroverov, T. Keith, R. Kobayashi, J. Normand, 
 K. Raghavachari, A. Rendell, J. C. Burant, S. S. Iyengar, J. Tomasi, 
 M. Cossi, N. Rega, J. M. Millam, M. Klene, J. E. Knox, J. B. Cross, 
 V. Bakken, C. Adamo, J. Jaramillo, R. Gomperts, R. E. Stratmann, 
 O. Yazyev, A. J. Austin, R. Cammi, C. Pomelli, J. W. Ochterski, 
 R. L. Martin, K. Morokuma, V. G. Zakrzewski, G. A. Voth, 
 P. Salvador, J. J. Dannenberg, S. Dapprich, A. D. Daniels, 
 O. Farkas, J. B. Foresman, J. V. Ortiz, J. Cioslowski, 
 and D. J. Fox, Gaussian, Inc., Wallingford CT, 2013.
 
 ******************************************
 Gaussian 09:  EM64L-G09RevE.01 30-Nov-2015
                 5-Jul-2023 
 ******************************************
 %chk=dmp-oh-opt-wb97xd.chk
 %mem=10GB
 ----------------------------
 # opt freq wb97xd/6-31g(d,p)
 ----------------------------
 1/14=-1,18=20,19=15,26=3,38=1/1,3;
 2/9=110,12=2,17=6,18=5,40=1/2;
 3/5=1,6=6,7=101,11=2,16=1,25=1,30=1,71=1,74=-58/1,2,3;
 4//1;
 5/5=2,38=5/2;
 6/7=2,8=2,9=2,10=2,28=1/1;
 7//1,2,3,16;
 1/14=-1,18=20,19=15,26=3/3(2);
 2/9=110/2;
 99//99;
 2/9=110/2;
 3/5=1,6=6,7=101,11=2,16=1,25=1,30=1,71=1,74=-58/1,2,3;
 4/5=5,16=3,69=1/1;
 5/5=2,38=5/2;
 7//1,2,3,16;
 1/14=-1,18=20,19=15,26=3/3(-5);
 2/9=110/2;
 6/7=2,8=2,9=2,10=2,19=2,28=1/1;
 99/9=1/99;
 -------------------
 Title Card Required
 -------------------
 Symbolic Z-matrix:
 Charge =  0 Multiplicity = 1
 C                    -0.34558   0.23786   1.24046 
 C                    -0.34558  -1.28411   1.25864 
 C                    -0.99819  -1.85761   0. 
 C                    -0.34558  -1.28411  -1.25864 
 C                    -0.34558   0.23786  -1.24046 
 H                    -0.92131  -2.94674   0. 
 H                     0.6713   -1.67118   1.38201 
 H                    -0.89452  -1.59007   2.15334 
 H                    -1.3711    0.6182    1.2373 
 H                     0.17654   0.66379   2.10024 
 H                     0.6713   -1.67118  -1.38201 
 H                    -0.89452  -1.59007  -2.15334 
 H                     0.17654   0.66379  -2.10024 
 H                    -1.3711    0.6182   -1.2373 
 H                    -2.06769  -1.61503   0. 
 C                     0.10893   2.301     0. 
 H                     0.57129   2.72308   0.89266 
 H                     0.57129   2.72308  -0.89266 
 H                    -0.95945   2.51664   0. 
 C                     1.78207   0.54476   0. 
 H                     2.22082   0.99153  -0.89235 
 H                     2.22082   0.99153   0.89235 
 H                     1.96622  -0.52627   0. 
 N                     0.3101    0.81811   0. 
 O                     0.27231   2.37154  -2.58227 
 H                    -0.04815   3.27648  -2.58227 
 
 Add virtual bond connecting atoms O25        and H13        Dist= 3.36D+00.
 Add virtual bond connecting atoms O25        and H18        Dist= 3.31D+00.
 Add virtual bond connecting atoms H26        and H18        Dist= 3.56D+00.

 GradGradGradGradGradGradGradGradGradGradGradGradGradGradGradGradGradGrad
 Berny optimization.
 Initialization pass.
                           ----------------------------
                           !    Initial Parameters    !
                           ! (Angstroms and Degrees)  !
 --------------------------                            --------------------------
 ! Name  Definition              Value          Derivative Info.                !
 --------------------------------------------------------------------------------
 ! R1    R(1,2)                  1.5221         estimate D2E/DX2                !
 ! R2    R(1,9)                  1.0938         estimate D2E/DX2                !
 ! R3    R(1,10)                 1.0924         estimate D2E/DX2                !
 ! R4    R(1,24)                 1.5183         estimate D2E/DX2                !
 ! R5    R(2,3)                  1.5294         estimate D2E/DX2                !
 ! R6    R(2,7)                  1.095          estimate D2E/DX2                !
 ! R7    R(2,8)                  1.0934         estimate D2E/DX2                !
 ! R8    R(3,4)                  1.5294         estimate D2E/DX2                !
 ! R9    R(3,6)                  1.0918         estimate D2E/DX2                !
 ! R10   R(3,15)                 1.0967         estimate D2E/DX2                !
 ! R11   R(4,5)                  1.5221         estimate D2E/DX2                !
 ! R12   R(4,11)                 1.095          estimate D2E/DX2                !
 ! R13   R(4,12)                 1.0934         estimate D2E/DX2                !
 ! R14   R(5,13)                 1.0924         estimate D2E/DX2                !
 ! R15   R(5,14)                 1.0938         estimate D2E/DX2                !
 ! R16   R(5,24)                 1.5183         estimate D2E/DX2                !
 ! R17   R(13,25)                1.7771         estimate D2E/DX2                !
 ! R18   R(16,17)                1.0903         estimate D2E/DX2                !
 ! R19   R(16,18)                1.0903         estimate D2E/DX2                !
 ! R20   R(16,19)                1.0899         estimate D2E/DX2                !
 ! R21   R(16,24)                1.4965         estimate D2E/DX2                !
 ! R22   R(18,25)                1.7515         estimate D2E/DX2                !
 ! R23   R(18,26)                1.8827         estimate D2E/DX2                !
 ! R24   R(20,21)                1.0901         estimate D2E/DX2                !
 ! R25   R(20,22)                1.0901         estimate D2E/DX2                !
 ! R26   R(20,23)                1.0867         estimate D2E/DX2                !
 ! R27   R(20,24)                1.4971         estimate D2E/DX2                !
 ! R28   R(25,26)                0.96           estimate D2E/DX2                !
 ! A1    A(2,1,9)              110.3489         estimate D2E/DX2                !
 ! A2    A(2,1,10)             112.3636         estimate D2E/DX2                !
 ! A3    A(2,1,24)             113.0724         estimate D2E/DX2                !
 ! A4    A(9,1,10)             108.3512         estimate D2E/DX2                !
 ! A5    A(9,1,24)             105.6432         estimate D2E/DX2                !
 ! A6    A(10,1,24)            106.7152         estimate D2E/DX2                !
 ! A7    A(1,2,3)              111.416          estimate D2E/DX2                !
 ! A8    A(1,2,7)              110.7813         estimate D2E/DX2                !
 ! A9    A(1,2,8)              106.8337         estimate D2E/DX2                !
 ! A10   A(3,2,7)              110.8806         estimate D2E/DX2                !
 ! A11   A(3,2,8)              110.7488         estimate D2E/DX2                !
 ! A12   A(7,2,8)              105.9695         estimate D2E/DX2                !
 ! A13   A(2,3,4)              110.7684         estimate D2E/DX2                !
 ! A14   A(2,3,6)              110.122          estimate D2E/DX2                !
 ! A15   A(2,3,15)             109.4627         estimate D2E/DX2                !
 ! A16   A(4,3,6)              110.122          estimate D2E/DX2                !
 ! A17   A(4,3,15)             109.4627         estimate D2E/DX2                !
 ! A18   A(6,3,15)             106.8169         estimate D2E/DX2                !
 ! A19   A(3,4,5)              111.416          estimate D2E/DX2                !
 ! A20   A(3,4,11)             110.8806         estimate D2E/DX2                !
 ! A21   A(3,4,12)             110.7488         estimate D2E/DX2                !
 ! A22   A(5,4,11)             110.7813         estimate D2E/DX2                !
 ! A23   A(5,4,12)             106.8337         estimate D2E/DX2                !
 ! A24   A(11,4,12)            105.9695         estimate D2E/DX2                !
 ! A25   A(4,5,13)             112.3636         estimate D2E/DX2                !
 ! A26   A(4,5,14)             110.3489         estimate D2E/DX2                !
 ! A27   A(4,5,24)             113.0724         estimate D2E/DX2                !
 ! A28   A(13,5,14)            108.3512         estimate D2E/DX2                !
 ! A29   A(13,5,24)            106.7152         estimate D2E/DX2                !
 ! A30   A(14,5,24)            105.6432         estimate D2E/DX2                !
 ! A31   A(5,13,25)            127.8765         estimate D2E/DX2                !
 ! A32   A(17,16,18)           109.9138         estimate D2E/DX2                !
 ! A33   A(17,16,19)           109.8217         estimate D2E/DX2                !
 ! A34   A(17,16,24)           109.0626         estimate D2E/DX2                !
 ! A35   A(18,16,19)           109.8217         estimate D2E/DX2                !
 ! A36   A(18,16,24)           109.0626         estimate D2E/DX2                !
 ! A37   A(19,16,24)           109.1368         estimate D2E/DX2                !
 ! A38   A(16,18,25)           129.7696         estimate D2E/DX2                !
 ! A39   A(16,18,26)           135.1535         estimate D2E/DX2                !
 ! A40   A(21,20,22)           109.8834         estimate D2E/DX2                !
 ! A41   A(21,20,23)           109.6156         estimate D2E/DX2                !
 ! A42   A(21,20,24)           108.7159         estimate D2E/DX2                !
 ! A43   A(22,20,23)           109.6156         estimate D2E/DX2                !
 ! A44   A(22,20,24)           108.7159         estimate D2E/DX2                !
 ! A45   A(23,20,24)           110.2762         estimate D2E/DX2                !
 ! A46   A(1,24,5)             109.5684         estimate D2E/DX2                !
 ! A47   A(1,24,16)            108.7016         estimate D2E/DX2                !
 ! A48   A(1,24,20)            110.7816         estimate D2E/DX2                !
 ! A49   A(5,24,16)            108.7016         estimate D2E/DX2                !
 ! A50   A(5,24,20)            110.7816         estimate D2E/DX2                !
 ! A51   A(16,24,20)           108.246          estimate D2E/DX2                !
 ! A52   A(13,25,18)            86.5839         estimate D2E/DX2                !
 ! A53   A(13,25,26)           152.6092         estimate D2E/DX2                !
 ! D1    D(9,1,2,3)             62.7961         estimate D2E/DX2                !
 ! D2    D(9,1,2,7)           -173.2627         estimate D2E/DX2                !
 ! D3    D(9,1,2,8)            -58.2851         estimate D2E/DX2                !
 ! D4    D(10,1,2,3)          -176.1598         estimate D2E/DX2                !
 ! D5    D(10,1,2,7)           -52.2186         estimate D2E/DX2                !
 ! D6    D(10,1,2,8)            62.759          estimate D2E/DX2                !
 ! D7    D(24,1,2,3)           -55.2759         estimate D2E/DX2                !
 ! D8    D(24,1,2,7)            68.6653         estimate D2E/DX2                !
 ! D9    D(24,1,2,8)          -176.3571         estimate D2E/DX2                !
 ! D10   D(2,1,24,5)            54.4809         estimate D2E/DX2                !
 ! D11   D(2,1,24,16)          173.1396         estimate D2E/DX2                !
 ! D12   D(2,1,24,20)          -68.0433         estimate D2E/DX2                !
 ! D13   D(9,1,24,5)           -66.302          estimate D2E/DX2                !
 ! D14   D(9,1,24,16)           52.3567         estimate D2E/DX2                !
 ! D15   D(9,1,24,20)          171.1739         estimate D2E/DX2                !
 ! D16   D(10,1,24,5)          178.5179         estimate D2E/DX2                !
 ! D17   D(10,1,24,16)         -62.8234         estimate D2E/DX2                !
 ! D18   D(10,1,24,20)          55.9937         estimate D2E/DX2                !
 ! D19   D(1,2,3,4)             53.7858         estimate D2E/DX2                !
 ! D20   D(1,2,3,6)            175.8446         estimate D2E/DX2                !
 ! D21   D(1,2,3,15)           -67.0087         estimate D2E/DX2                !
 ! D22   D(7,2,3,4)            -70.0991         estimate D2E/DX2                !
 ! D23   D(7,2,3,6)             51.9597         estimate D2E/DX2                !
 ! D24   D(7,2,3,15)           169.1063         estimate D2E/DX2                !
 ! D25   D(8,2,3,4)            172.552          estimate D2E/DX2                !
 ! D26   D(8,2,3,6)            -65.3892         estimate D2E/DX2                !
 ! D27   D(8,2,3,15)            51.7575         estimate D2E/DX2                !
 ! D28   D(2,3,4,5)            -53.7858         estimate D2E/DX2                !
 ! D29   D(2,3,4,11)            70.0991         estimate D2E/DX2                !
 ! D30   D(2,3,4,12)          -172.552          estimate D2E/DX2                !
 ! D31   D(6,3,4,5)           -175.8446         estimate D2E/DX2                !
 ! D32   D(6,3,4,11)           -51.9597         estimate D2E/DX2                !
 ! D33   D(6,3,4,12)            65.3892         estimate D2E/DX2                !
 ! D34   D(15,3,4,5)            67.0087         estimate D2E/DX2                !
 ! D35   D(15,3,4,11)         -169.1063         estimate D2E/DX2                !
 ! D36   D(15,3,4,12)          -51.7575         estimate D2E/DX2                !
 ! D37   D(3,4,5,13)           176.1598         estimate D2E/DX2                !
 ! D38   D(3,4,5,14)           -62.7961         estimate D2E/DX2                !
 ! D39   D(3,4,5,24)            55.2759         estimate D2E/DX2                !
 ! D40   D(11,4,5,13)           52.2186         estimate D2E/DX2                !
 ! D41   D(11,4,5,14)          173.2627         estimate D2E/DX2                !
 ! D42   D(11,4,5,24)          -68.6653         estimate D2E/DX2                !
 ! D43   D(12,4,5,13)          -62.759          estimate D2E/DX2                !
 ! D44   D(12,4,5,14)           58.2851         estimate D2E/DX2                !
 ! D45   D(12,4,5,24)          176.3571         estimate D2E/DX2                !
 ! D46   D(4,5,13,25)          172.7226         estimate D2E/DX2                !
 ! D47   D(14,5,13,25)          50.5387         estimate D2E/DX2                !
 ! D48   D(24,5,13,25)         -62.8047         estimate D2E/DX2                !
 ! D49   D(4,5,24,1)           -54.4809         estimate D2E/DX2                !
 ! D50   D(4,5,24,16)         -173.1396         estimate D2E/DX2                !
 ! D51   D(4,5,24,20)           68.0433         estimate D2E/DX2                !
 ! D52   D(13,5,24,1)         -178.5179         estimate D2E/DX2                !
 ! D53   D(13,5,24,16)          62.8234         estimate D2E/DX2                !
 ! D54   D(13,5,24,20)         -55.9937         estimate D2E/DX2                !
 ! D55   D(14,5,24,1)           66.302          estimate D2E/DX2                !
 ! D56   D(14,5,24,16)         -52.3567         estimate D2E/DX2                !
 ! D57   D(14,5,24,20)        -171.1739         estimate D2E/DX2                !
 ! D58   D(5,13,25,18)          44.4125         estimate D2E/DX2                !
 ! D59   D(5,13,25,26)         -21.8152         estimate D2E/DX2                !
 ! D60   D(17,16,18,25)        177.5285         estimate D2E/DX2                !
 ! D61   D(17,16,18,26)       -141.5108         estimate D2E/DX2                !
 ! D62   D(19,16,18,25)        -61.544          estimate D2E/DX2                !
 ! D63   D(19,16,18,26)        -20.5833         estimate D2E/DX2                !
 ! D64   D(24,16,18,25)         58.0099         estimate D2E/DX2                !
 ! D65   D(24,16,18,26)         98.9706         estimate D2E/DX2                !
 ! D66   D(17,16,24,1)          60.3761         estimate D2E/DX2                !
 ! D67   D(17,16,24,5)         179.5789         estimate D2E/DX2                !
 ! D68   D(17,16,24,20)        -60.0225         estimate D2E/DX2                !
 ! D69   D(18,16,24,1)        -179.5789         estimate D2E/DX2                !
 ! D70   D(18,16,24,5)         -60.3761         estimate D2E/DX2                !
 ! D71   D(18,16,24,20)         60.0225         estimate D2E/DX2                !
 ! D72   D(19,16,24,1)         -59.6014         estimate D2E/DX2                !
 ! D73   D(19,16,24,5)          59.6014         estimate D2E/DX2                !
 ! D74   D(19,16,24,20)        180.0            estimate D2E/DX2                !
 ! D75   D(16,18,25,13)        -41.0249         estimate D2E/DX2                !
 ! D76   D(21,20,24,1)        -178.8917         estimate D2E/DX2                !
 ! D77   D(21,20,24,5)          59.2929         estimate D2E/DX2                !
 ! D78   D(21,20,24,16)        -59.7994         estimate D2E/DX2                !
 ! D79   D(22,20,24,1)         -59.2929         estimate D2E/DX2                !
 ! D80   D(22,20,24,5)         178.8917         estimate D2E/DX2                !
 ! D81   D(22,20,24,16)         59.7994         estimate D2E/DX2                !
 ! D82   D(23,20,24,1)          60.9077         estimate D2E/DX2                !
 ! D83   D(23,20,24,5)         -60.9077         estimate D2E/DX2                !
 ! D84   D(23,20,24,16)        180.0            estimate D2E/DX2                !
 --------------------------------------------------------------------------------
 Trust Radius=3.00D-01 FncErr=1.00D-07 GrdErr=1.00D-06
 Number of steps in this run=    156 maximum allowed number of steps=    156.
 GradGradGradGradGradGradGradGradGradGradGradGradGradGradGradGradGradGrad

                          Input orientation:                          
 ---------------------------------------------------------------------
 Center     Atomic      Atomic             Coordinates (Angstroms)
 Number     Number       Type             X           Y           Z
 ---------------------------------------------------------------------
      1          6           0       -0.345583    0.237861    1.240459
      2          6           0       -0.345583   -1.284106    1.258642
      3          6           0       -0.998185   -1.857612    0.000000
      4          6           0       -0.345583   -1.284106   -1.258642
      5          6           0       -0.345583    0.237861   -1.240459
      6          1           0       -0.921311   -2.946738    0.000000
      7          1           0        0.671297   -1.671179    1.382008
      8          1           0       -0.894517   -1.590069    2.153336
      9          1           0       -1.371104    0.618197    1.237302
     10          1           0        0.176543    0.663785    2.100235
     11          1           0        0.671297   -1.671179   -1.382008
     12          1           0       -0.894517   -1.590069   -2.153336
     13          1           0        0.176543    0.663785   -2.100235
     14          1           0       -1.371104    0.618197   -1.237302
     15          1           0       -2.067694   -1.615028    0.000000
     16          6           0        0.108927    2.301002    0.000000
     17          1           0        0.571292    2.723084    0.892658
     18          1           0        0.571292    2.723084   -0.892658
     19          1           0       -0.959449    2.516640    0.000000
     20          6           0        1.782073    0.544756    0.000000
     21          1           0        2.220818    0.991528   -0.892345
     22          1           0        2.220818    0.991528    0.892345
     23          1           0        1.966223   -0.526269    0.000000
     24          7           0        0.310098    0.818110    0.000000
     25          8           0        0.272307    2.371543   -2.582266
     26          1           0       -0.048148    3.276479   -2.582266
 ---------------------------------------------------------------------
                    Distance matrix (angstroms):
                    1          2          3          4          5
     1  C    0.000000
     2  C    1.522076   0.000000
     3  C    2.521038   1.529372   0.000000
     4  C    2.926071   2.517284   1.529372   0.000000
     5  C    2.480918   2.926071   2.521038   1.522076   0.000000
     6  H    3.465815   2.163328   1.091836   2.163328   3.465815
     7  H    2.167606   1.095030   2.175287   2.856029   3.399384
     8  H    2.115656   1.093352   2.172368   3.469371   3.893649
     9  H    1.093782   2.161228   2.792779   3.301543   2.708440
    10  H    1.092356   2.185217   3.485458   3.917774   3.407971
    11  H    3.399384   2.856029   2.175287   1.095030   2.167606
    12  H    3.893649   3.469371   2.172368   1.093352   2.115656
    13  H    3.407971   3.917774   3.485458   2.185217   1.092356
    14  H    2.708440   3.301543   2.792779   2.161228   1.093782
    15  H    2.817375   2.158554   1.096675   2.158554   2.817375
    16  C    2.449871   3.826716   4.303460   3.826716   2.449871
    17  H    2.671696   4.127006   4.923705   4.639647   3.401056
    18  H    3.401056   4.639647   4.923705   4.127006   2.671696
    19  H    2.666159   4.050516   4.374424   4.050516   2.666159
    20  C    2.481903   3.075034   3.674399   3.075034   2.481903
    21  H    3.421006   4.048663   4.390428   3.449507   2.697334
    22  H    2.697334   3.449507   4.390428   4.048663   3.421006
    23  H    2.732596   2.739150   3.249644   2.739150   2.732596
    24  N    1.518336   2.536417   2.978438   2.536417   1.518336
    25  O    4.421268   5.338364   5.115467   3.936691   2.595155
    26  H    4.892330   5.969922   5.824908   4.758086   3.334983
                    6          7          8          9         10
     6  H    0.000000
     7  H    2.464426   0.000000
     8  H    2.545216   1.747369   0.000000
     9  H    3.800262   3.071414   2.437764   0.000000
    10  H    4.318813   2.492527   2.495966   1.772553   0.000000
    11  H    2.464426   2.764016   3.867429   4.034034   4.221712
    12  H    2.545216   3.867429   4.306672   4.074310   4.931520
    13  H    4.318813   4.221712   4.931520   3.679190   4.200470
    14  H    3.800262   4.034034   4.074310   2.474604   3.679190
    15  H    1.757170   3.068415   2.452310   2.646403   3.826300
    16  C    5.347912   4.243163   4.558968   2.559930   2.663839
    17  H    5.930564   4.422557   4.726647   2.884828   2.419666
    18  H    5.930564   4.949106   5.479960   3.569339   3.654305
    19  H    5.463511   4.701819   4.637470   2.303142   3.022340
    20  C    4.415746   2.837981   4.044560   3.388043   2.646296
    21  H    5.116561   3.829322   5.064201   4.192455   3.638957
    22  H    5.116561   3.119422   4.237930   3.627709   2.396972
    23  H    3.767827   2.213052   3.735286   3.738779   3.005024
    24  N    3.961117   2.870012   3.447793   2.096979   2.110128
    25  O    6.031329   5.676113   6.283452   4.512662   4.985120
    26  H    6.794037   6.380626   6.842920   4.837951   5.366793
                   11         12         13         14         15
    11  H    0.000000
    12  H    1.747369   0.000000
    13  H    2.492527   2.495966   0.000000
    14  H    3.071414   2.437764   1.772553   0.000000
    15  H    3.068415   2.452310   3.826300   2.646403   0.000000
    16  C    4.243163   4.558968   2.663839   2.559930   4.480287
    17  H    4.949106   5.479960   3.654305   3.569339   5.155609
    18  H    4.422557   4.726647   2.419666   2.884828   5.155609
    19  H    4.701819   4.637470   3.022340   2.303142   4.277720
    20  C    2.837981   4.044560   2.646296   3.388043   4.414224
    21  H    3.119422   4.237930   2.396972   3.627709   5.097230
    22  H    3.829322   5.064201   3.638957   4.192455   5.097230
    23  H    2.213052   3.735286   3.005024   3.738779   4.178263
    24  N    2.870012   3.447793   2.110128   2.096979   3.402066
    25  O    4.235967   4.152087   1.777065   2.753897   5.294946
    26  H    5.141745   4.958186   2.666272   3.259694   5.888421
                   16         17         18         19         20
    16  C    0.000000
    17  H    1.090309   0.000000
    18  H    1.090309   1.785316   0.000000
    19  H    1.089921   1.783991   1.783991   0.000000
    20  C    2.425658   2.647252   2.647252   3.377021   0.000000
    21  H    2.640281   2.984201   2.391490   3.638179   1.090129
    22  H    2.640281   2.391490   2.984201   3.638179   1.090129
    23  H    3.382752   3.647049   3.647049   4.221238   1.086741
    24  N    1.496475   2.119902   2.119902   2.120555   1.497142
    25  O    2.588390   3.505434   1.751499   2.864677   3.504945
    26  H    2.764837   3.572820   1.882744   2.841817   4.180923
                   21         22         23         24         25
    21  H    0.000000
    22  H    1.784690   0.000000
    23  H    1.778990   1.778990   0.000000
    24  N    2.115941   2.115941   2.133097   0.000000
    25  O    2.925230   4.215929   4.234945   3.013748   0.000000
    26  H    3.636625   4.737312   5.018633   3.583296   0.960000
                   26
    26  H    0.000000
 Stoichiometry    C7H17NO
 Framework group  C1[X(C7H17NO)]
 Deg. of freedom    72
 Full point group                 C1      NOp   1
 Largest Abelian subgroup         C1      NOp   1
 Largest concise Abelian subgroup C1      NOp   1
                         Standard orientation:                         
 ---------------------------------------------------------------------
 Center     Atomic      Atomic             Coordinates (Angstroms)
 Number     Number       Type             X           Y           Z
 ---------------------------------------------------------------------
      1          6           0        0.864043   -1.215906   -0.579334
      2          6           0        2.174491   -0.624756   -0.079351
      3          6           0        2.221624    0.888943   -0.292594
      4          6           0        0.997182    1.562513    0.328714
      5          6           0       -0.296258    0.939765   -0.177164
      6          1           0        3.136197    1.300738    0.138783
      7          1           0        2.337068   -0.875754    0.974052
      8          1           0        2.976788   -1.119183   -0.633680
      9          1           0        0.765371   -1.064137   -1.658032
     10          1           0        0.785639   -2.285917   -0.373982
     11          1           0        1.044366    1.525901    1.422114
     12          1           0        0.962600    2.622886    0.064455
     13          1           0       -1.178879    1.363873    0.306937
     14          1           0       -0.391976    1.086048   -1.256885
     15          1           0        2.252053    1.105802   -1.367183
     16          6           0       -1.582109   -1.094106   -0.637406
     17          1           0       -1.628552   -2.173634   -0.491680
     18          1           0       -2.463527   -0.622372   -0.202271
     19          1           0       -1.528882   -0.866834   -1.702038
     20          6           0       -0.451996   -0.884324    1.498631
     21          1           0       -1.349133   -0.415783    1.903595
     22          1           0       -0.514451   -1.966500    1.614287
     23          1           0        0.423227   -0.511203    2.023771
     24          7           0       -0.358348   -0.561727    0.039661
     25          8           0       -2.886501    1.073588   -0.090206
     26          1           0       -3.589320    0.806670   -0.687198
 ---------------------------------------------------------------------
 Rotational constants (GHZ):      2.3438054      1.1779881      0.9735385
 Standard basis: 6-31G(d,p) (6D, 7F)
 There are   220 symmetry adapted cartesian basis functions of A   symmetry.
 There are   220 symmetry adapted basis functions of A   symmetry.
   220 basis functions,   371 primitive gaussians,   220 cartesian basis functions
    37 alpha electrons       37 beta electrons
       nuclear repulsion energy       529.4146810213 Hartrees.
 NAtoms=   26 NActive=   26 NUniq=   26 SFac= 1.00D+00 NAtFMM=   60 NAOKFM=F Big=F
 Integral buffers will be    131072 words long.
 Raffenetti 2 integral format.
 Two-electron integral symmetry is turned on.
 Nuclear repulsion after empirical dispersion term =      529.3928880453 Hartrees.
 One-electron integrals computed using PRISM.
 NBasis=   220 RedAO= T EigKep=  3.58D-03  NBF=   220
 NBsUse=   220 1.00D-06 EigRej= -1.00D+00 NBFU=   220
 ExpMin= 1.61D-01 ExpMax= 5.48D+03 ExpMxC= 8.25D+02 IAcc=1 IRadAn=         1 AccDes= 0.00D+00
 Harris functional with IExCor= 4639 and IRadAn=       1 diagonalized for initial guess.
 HarFok:  IExCor= 4639 AccDes= 0.00D+00 IRadAn=         1 IDoV= 1 UseB2=F ITyADJ=14
 ICtDFT=  3500011 ScaDFX=  1.000000  1.000000  1.000000  1.000000
 FoFCou: FMM=F IPFlag=           0 FMFlag=      100000 FMFlg1=           0
         NFxFlg=           0 DoJE=T BraDBF=F KetDBF=T FulRan=T
         wScrn=  0.000000 ICntrl=     500 IOpCl=  0 I1Cent=   200000004 NGrid=           0
         NMat0=    1 NMatS0=      1 NMatT0=    0 NMatD0=    1 NMtDS0=    0 NMtDT0=    0
 Petite list used in FoFCou.
 Keep R1 ints in memory in canonical form, NReq=596563979.
 Requested convergence on RMS density matrix=1.00D-08 within 128 cycles.
 Requested convergence on MAX density matrix=1.00D-06.
 Requested convergence on             energy=1.00D-06.
 No special actions if energy rises.
 Integral accuracy reduced to 1.0D-05 until final iterations.
 Initial convergence to 1.0D-05 achieved.  Increase integral accuracy.
 SCF Done:  E(RwB97XD) =  -406.744044538     A.U. after   16 cycles
            NFock= 16  Conv=0.58D-08     -V/T= 2.0090

 **********************************************************************

            Population analysis using the SCF density.

 **********************************************************************

 Orbital symmetries:
       Occupied  (A) (A) (A) (A) (A) (A) (A) (A) (A) (A) (A) (A)
                 (A) (A) (A) (A) (A) (A) (A) (A) (A) (A) (A) (A)
                 (A) (A) (A) (A) (A) (A) (A) (A) (A) (A) (A) (A)
                 (A)
       Virtual   (A) (A) (A) (A) (A) (A) (A) (A) (A) (A) (A) (A)
                 (A) (A) (A) (A) (A) (A) (A) (A) (A) (A) (A) (A)
                 (A) (A) (A) (A) (A) (A) (A) (A) (A) (A) (A) (A)
                 (A) (A) (A) (A) (A) (A) (A) (A) (A) (A) (A) (A)
                 (A) (A) (A) (A) (A) (A) (A) (A) (A) (A) (A) (A)
                 (A) (A) (A) (A) (A) (A) (A) (A) (A) (A) (A) (A)
                 (A) (A) (A) (A) (A) (A) (A) (A) (A) (A) (A) (A)
                 (A) (A) (A) (A) (A) (A) (A) (A) (A) (A) (A) (A)
                 (A) (A) (A) (A) (A) (A) (A) (A) (A) (A) (A) (A)
                 (A) (A) (A) (A) (A) (A) (A) (A) (A) (A) (A) (A)
                 (A) (A) (A) (A) (A) (A) (A) (A) (A) (A) (A) (A)
                 (A) (A) (A) (A) (A) (A) (A) (A) (A) (A) (A) (A)
                 (A) (A) (A) (A) (A) (A) (A) (A) (A) (A) (A) (A)
                 (A) (A) (A) (A) (A) (A) (A) (A) (A) (A) (A) (A)
                 (A) (A) (A) (A) (A) (A) (A) (A) (A) (A) (A) (A)
                 (A) (A) (A)
 The electronic state is 1-A.
 Alpha  occ. eigenvalues --  -19.04357 -14.57905 -10.37064 -10.35518 -10.32953
 Alpha  occ. eigenvalues --  -10.31727 -10.31491 -10.30693 -10.30447  -1.11541
 Alpha  occ. eigenvalues --   -0.93343  -0.88479  -0.85446  -0.84331  -0.80893
 Alpha  occ. eigenvalues --   -0.75581  -0.73195  -0.67426  -0.62093  -0.59915
 Alpha  occ. eigenvalues --   -0.58475  -0.57542  -0.54141  -0.53441  -0.50449
 Alpha  occ. eigenvalues --   -0.49653  -0.49400  -0.48594  -0.47083  -0.45613
 Alpha  occ. eigenvalues --   -0.45357  -0.42616  -0.42186  -0.41827  -0.31942
 Alpha  occ. eigenvalues --   -0.18487  -0.17638
 Alpha virt. eigenvalues --    0.12410   0.15158   0.16275   0.18286   0.18827
 Alpha virt. eigenvalues --    0.19086   0.20707   0.20914   0.22242   0.23064
 Alpha virt. eigenvalues --    0.23511   0.24404   0.24797   0.26363   0.26502
 Alpha virt. eigenvalues --    0.27245   0.27517   0.28803   0.30437   0.30971
 Alpha virt. eigenvalues --    0.31438   0.33791   0.35353   0.37765   0.39456
 Alpha virt. eigenvalues --    0.54351   0.56032   0.56420   0.58338   0.59401
 Alpha virt. eigenvalues --    0.60456   0.62308   0.65328   0.68372   0.70211
 Alpha virt. eigenvalues --    0.71932   0.73363   0.75360   0.75800   0.78174
 Alpha virt. eigenvalues --    0.81782   0.83341   0.84893   0.87389   0.87765
 Alpha virt. eigenvalues --    0.89574   0.92151   0.92627   0.93195   0.95384
 Alpha virt. eigenvalues --    0.96106   0.97422   0.97781   0.98515   1.00071
 Alpha virt. eigenvalues --    1.00534   1.01718   1.02254   1.02585   1.03275
 Alpha virt. eigenvalues --    1.04918   1.06958   1.07834   1.09592   1.12208
 Alpha virt. eigenvalues --    1.21058   1.23387   1.24863   1.29067   1.29510
 Alpha virt. eigenvalues --    1.31511   1.34080   1.42073   1.43147   1.49280
 Alpha virt. eigenvalues --    1.49818   1.55462   1.56222   1.59099   1.63023
 Alpha virt. eigenvalues --    1.63371   1.67725   1.71151   1.76142   1.79262
 Alpha virt. eigenvalues --    1.80950   1.84024   1.85959   1.87923   1.89497
 Alpha virt. eigenvalues --    1.90805   1.91843   1.93950   1.94211   1.96051
 Alpha virt. eigenvalues --    1.97452   1.99331   2.01361   2.03144   2.04613
 Alpha virt. eigenvalues --    2.06779   2.08689   2.09626   2.12421   2.15104
 Alpha virt. eigenvalues --    2.15613   2.16815   2.17111   2.18348   2.19934
 Alpha virt. eigenvalues --    2.21518   2.22688   2.23718   2.26200   2.26666
 Alpha virt. eigenvalues --    2.28973   2.33157   2.33545   2.36716   2.40785
 Alpha virt. eigenvalues --    2.42213   2.42803   2.45021   2.46205   2.48244
 Alpha virt. eigenvalues --    2.49609   2.53130   2.55819   2.59425   2.60734
 Alpha virt. eigenvalues --    2.62978   2.65330   2.66279   2.67724   2.71913
 Alpha virt. eigenvalues --    2.73002   2.74241   2.77070   2.79364   2.80809
 Alpha virt. eigenvalues --    2.82459   2.83832   2.85504   2.87917   2.90070
 Alpha virt. eigenvalues --    2.91826   2.92719   2.93731   2.96203   2.97468
 Alpha virt. eigenvalues --    2.99375   3.00296   3.00844   3.02467   3.05541
 Alpha virt. eigenvalues --    3.14354   3.15482   3.27360   3.32078   3.35733
 Alpha virt. eigenvalues --    3.37759   3.38618   3.41499   3.43602   3.50232
 Alpha virt. eigenvalues --    3.50518   3.53195   3.56771   3.57340   3.58729
 Alpha virt. eigenvalues --    3.61892   3.63066   3.66373   3.72762   4.08280
 Alpha virt. eigenvalues --    4.28225   4.43531   4.51829   4.60526   4.67491
 Alpha virt. eigenvalues --    4.73838   4.80890   4.84643
          Condensed to atoms (all electrons):
               1          2          3          4          5          6
     1  C    4.972484   0.345321  -0.045086  -0.014109  -0.038307   0.004636
     2  C    0.345321   5.012287   0.358313  -0.048348  -0.012706  -0.034301
     3  C   -0.045086   0.358313   4.989689   0.325689  -0.037651   0.390638
     4  C   -0.014109  -0.048348   0.325689   5.104040   0.287920  -0.029895
     5  C   -0.038307  -0.012706  -0.037651   0.287920   5.119812   0.003759
     6  H    0.004636  -0.034301   0.390638  -0.029895   0.003759   0.578809
     7  H   -0.038102   0.392608  -0.037314  -0.002932  -0.000324  -0.004591
     8  H   -0.032911   0.394016  -0.029738   0.004231  -0.000058  -0.002399
     9  H    0.399120  -0.038066  -0.003252  -0.001360  -0.001972  -0.000063
    10  H    0.393869  -0.032363   0.003780   0.000160   0.003830  -0.000109
    11  H   -0.000052  -0.003788  -0.041018   0.387511  -0.034973  -0.004458
    12  H    0.000009   0.004481  -0.032751   0.403112  -0.034092  -0.001885
    13  H    0.002522  -0.000081   0.002947  -0.029370   0.340974  -0.000093
    14  H   -0.002938  -0.000865  -0.003340  -0.048768   0.407812  -0.000059
    15  H   -0.003813  -0.041871   0.395759  -0.041240  -0.002090  -0.030276
    16  C   -0.051669   0.004569  -0.000545   0.006545  -0.057281   0.000014
    17  H   -0.005411   0.000346  -0.000013  -0.000103   0.007158   0.000000
    18  H    0.002528  -0.000092   0.000004  -0.000403   0.008538  -0.000000
    19  H   -0.005058   0.000034   0.000001   0.000070  -0.006003  -0.000000
    20  C   -0.045489  -0.003290  -0.000680  -0.005300  -0.039064  -0.000033
    21  H    0.003498   0.000028   0.000061  -0.001375  -0.000378  -0.000002
    22  H   -0.003330  -0.000426   0.000042   0.000003   0.004152  -0.000001
    23  H   -0.004683   0.002215  -0.001154   0.002822  -0.004827   0.000015
    24  N    0.241214  -0.042523  -0.006456  -0.036477   0.178768   0.000053
    25  O    0.000088   0.000004  -0.000043   0.002704  -0.028647   0.000000
    26  H    0.000001   0.000000   0.000004  -0.000144   0.005577  -0.000000
               7          8          9         10         11         12
     1  C   -0.038102  -0.032911   0.399120   0.393869  -0.000052   0.000009
     2  C    0.392608   0.394016  -0.038066  -0.032363  -0.003788   0.004481
     3  C   -0.037314  -0.029738  -0.003252   0.003780  -0.041018  -0.032751
     4  C   -0.002932   0.004231  -0.001360   0.000160   0.387511   0.403112
     5  C   -0.000324  -0.000058  -0.001972   0.003830  -0.034973  -0.034092
     6  H   -0.004591  -0.002399  -0.000063  -0.000109  -0.004458  -0.001885
     7  H    0.582065  -0.028733   0.004550  -0.003619   0.002378  -0.000047
     8  H   -0.028733   0.558648  -0.003977  -0.002133  -0.000057  -0.000120
     9  H    0.004550  -0.003977   0.543080  -0.027796   0.000116  -0.000049
    10  H   -0.003619  -0.002133  -0.027796   0.551865  -0.000011   0.000012
    11  H    0.002378  -0.000057   0.000116  -0.000011   0.595867  -0.027585
    12  H   -0.000047  -0.000120  -0.000049   0.000012  -0.027585   0.541721
    13  H   -0.000006   0.000007   0.000014  -0.000132  -0.002471  -0.001972
    14  H    0.000085  -0.000036   0.003812  -0.000034   0.004722  -0.004054
    15  H    0.004941  -0.004827   0.004015  -0.000034   0.005110  -0.005040
    16  C   -0.000091  -0.000106  -0.003071  -0.001717  -0.000140  -0.000032
    17  H   -0.000003  -0.000006  -0.001063   0.005212   0.000005   0.000003
    18  H    0.000000   0.000001   0.000264  -0.000016   0.000030  -0.000018
    19  H   -0.000003  -0.000004   0.004614  -0.000387   0.000001  -0.000005
    20  C    0.000873   0.000025   0.004779  -0.004497   0.000367   0.000017
    21  H   -0.000028  -0.000000  -0.000109  -0.000022   0.000523  -0.000036
    22  H    0.000294  -0.000025   0.000021   0.003724  -0.000020   0.000000
    23  H    0.001537  -0.000004  -0.000021  -0.000289   0.001756  -0.000035
    24  N   -0.003659   0.003442  -0.038361  -0.036786  -0.004412   0.003478
    25  O   -0.000000  -0.000000  -0.000034   0.000010  -0.000003   0.000108
    26  H   -0.000000   0.000000  -0.000000  -0.000002  -0.000002  -0.000002
              13         14         15         16         17         18
     1  C    0.002522  -0.002938  -0.003813  -0.051669  -0.005411   0.002528
     2  C   -0.000081  -0.000865  -0.041871   0.004569   0.000346  -0.000092
     3  C    0.002947  -0.003340   0.395759  -0.000545  -0.000013   0.000004
     4  C   -0.029370  -0.048768  -0.041240   0.006545  -0.000103  -0.000403
     5  C    0.340974   0.407812  -0.002090  -0.057281   0.007158   0.008538
     6  H   -0.000093  -0.000059  -0.030276   0.000014   0.000000  -0.000000
     7  H   -0.000006   0.000085   0.004941  -0.000091  -0.000003   0.000000
     8  H    0.000007  -0.000036  -0.004827  -0.000106  -0.000006   0.000001
     9  H    0.000014   0.003812   0.004015  -0.003071  -0.001063   0.000264
    10  H   -0.000132  -0.000034  -0.000034  -0.001717   0.005212  -0.000016
    11  H   -0.002471   0.004722   0.005110  -0.000140   0.000005   0.000030
    12  H   -0.001972  -0.004054  -0.005040  -0.000032   0.000003  -0.000018
    13  H    0.423136  -0.013418   0.000001   0.001779  -0.000572  -0.004088
    14  H   -0.013418   0.555261   0.004108  -0.004058   0.000143  -0.000600
    15  H    0.000001   0.004108   0.592287  -0.000084   0.000001   0.000003
    16  C    0.001779  -0.004058  -0.000084   5.319894   0.325685   0.150728
    17  H   -0.000572   0.000143   0.000001   0.325685   0.667840  -0.011405
    18  H   -0.004088  -0.000600   0.000003   0.150728  -0.011405   0.570371
    19  H    0.000073   0.003337  -0.000004   0.399793  -0.036363  -0.013402
    20  C   -0.003910   0.004254   0.000072  -0.035159  -0.006885  -0.009246
    21  H    0.003845   0.000015   0.000003  -0.014629  -0.000343   0.013695
    22  H   -0.000009  -0.000176   0.000001  -0.005124   0.004412   0.000438
    23  H   -0.000204   0.000037   0.000007   0.003856   0.000060   0.000128
    24  N   -0.016904  -0.039734  -0.000618   0.237593  -0.042831  -0.020909
    25  O    0.047843   0.000646  -0.000001  -0.080939   0.004264   0.127124
    26  H   -0.008991   0.000193  -0.000000   0.006539  -0.000320  -0.012310
              19         20         21         22         23         24
     1  C   -0.005058  -0.045489   0.003498  -0.003330  -0.004683   0.241214
     2  C    0.000034  -0.003290   0.000028  -0.000426   0.002215  -0.042523
     3  C    0.000001  -0.000680   0.000061   0.000042  -0.001154  -0.006456
     4  C    0.000070  -0.005300  -0.001375   0.000003   0.002822  -0.036477
     5  C   -0.006003  -0.039064  -0.000378   0.004152  -0.004827   0.178768
     6  H   -0.000000  -0.000033  -0.000002  -0.000001   0.000015   0.000053
     7  H   -0.000003   0.000873  -0.000028   0.000294   0.001537  -0.003659
     8  H   -0.000004   0.000025  -0.000000  -0.000025  -0.000004   0.003442
     9  H    0.004614   0.004779  -0.000109   0.000021  -0.000021  -0.038361
    10  H   -0.000387  -0.004497  -0.000022   0.003724  -0.000289  -0.036786
    11  H    0.000001   0.000367   0.000523  -0.000020   0.001756  -0.004412
    12  H   -0.000005   0.000017  -0.000036   0.000000  -0.000035   0.003478
    13  H    0.000073  -0.003910   0.003845  -0.000009  -0.000204  -0.016904
    14  H    0.003337   0.004254   0.000015  -0.000176   0.000037  -0.039734
    15  H   -0.000004   0.000072   0.000003   0.000001   0.000007  -0.000618
    16  C    0.399793  -0.035159  -0.014629  -0.005124   0.003856   0.237593
    17  H   -0.036363  -0.006885  -0.000343   0.004412   0.000060  -0.042831
    18  H   -0.013402  -0.009246   0.013695   0.000438   0.000128  -0.020909
    19  H    0.548043   0.004096   0.000088   0.000005  -0.000210  -0.029940
    20  C    0.004096   4.982680   0.374757   0.389339   0.391128   0.238242
    21  H    0.000088   0.374757   0.459964  -0.020032  -0.021715  -0.026325
    22  H    0.000005   0.389339  -0.020032   0.539456  -0.028847  -0.033173
    23  H   -0.000210   0.391128  -0.021715  -0.028847   0.543127  -0.031760
    24  N   -0.029940   0.238242  -0.026325  -0.033173  -0.031760   6.927024
    25  O   -0.001488  -0.003935   0.009992   0.000077   0.000031  -0.009858
    26  H    0.000061   0.000287  -0.000685  -0.000003  -0.000003   0.000602
              25         26
     1  C    0.000088   0.000001
     2  C    0.000004   0.000000
     3  C   -0.000043   0.000004
     4  C    0.002704  -0.000144
     5  C   -0.028647   0.005577
     6  H    0.000000  -0.000000
     7  H   -0.000000  -0.000000
     8  H   -0.000000   0.000000
     9  H   -0.000034  -0.000000
    10  H    0.000010  -0.000002
    11  H   -0.000003  -0.000002
    12  H    0.000108  -0.000002
    13  H    0.047843  -0.008991
    14  H    0.000646   0.000193
    15  H   -0.000001  -0.000000
    16  C   -0.080939   0.006539
    17  H    0.004264  -0.000320
    18  H    0.127124  -0.012310
    19  H   -0.001488   0.000061
    20  C   -0.003935   0.000287
    21  H    0.009992  -0.000685
    22  H    0.000077  -0.000003
    23  H    0.000031  -0.000003
    24  N   -0.009858   0.000602
    25  O    8.609552   0.222956
    26  H    0.222956   0.583743
 Mulliken charges:
               1
     1  C   -0.074332
     2  C   -0.255502
     3  C   -0.227887
     4  C   -0.264981
     5  C   -0.069926
     6  H    0.130242
     7  H    0.130122
     8  H    0.144765
     9  H    0.154809
    10  H    0.147484
    11  H    0.120605
    12  H    0.154780
    13  H    0.259083
    14  H    0.133653
    15  H    0.123592
    16  C   -0.202348
    17  H    0.090188
    18  H    0.198635
    19  H    0.132650
    20  C   -0.233430
    21  H    0.219211
    22  H    0.149200
    23  H    0.147031
    24  N   -0.409690
    25  O   -0.900450
    26  H    0.202498
 Sum of Mulliken charges =  -0.00000
 Mulliken charges with hydrogens summed into heavy atoms:
               1
     1  C    0.227961
     2  C    0.019384
     3  C    0.025948
     4  C    0.010403
     5  C    0.322810
    16  C    0.219125
    20  C    0.282012
    24  N   -0.409690
    25  O   -0.697952
 Electronic spatial extent (au):  <R**2>=           1388.2088
 Charge=             -0.0000 electrons
 Dipole moment (field-independent basis, Debye):
    X=              7.6476    Y=             -4.6418    Z=             -0.0166  Tot=              8.9461
 Quadrupole moment (field-independent basis, Debye-Ang):
   XX=            -75.7531   YY=            -58.4295   ZZ=            -53.2689
   XY=             10.8866   XZ=              1.3445   YZ=             -0.7358
 Traceless Quadrupole moment (field-independent basis, Debye-Ang):
   XX=            -13.2693   YY=              4.0543   ZZ=              9.2149
   XY=             10.8866   XZ=              1.3445   YZ=             -0.7358
 Octapole moment (field-independent basis, Debye-Ang**2):
  XXX=             50.4016  YYY=             -6.0081  ZZZ=              1.6276  XYY=             13.0103
  XXY=            -31.8046  XXZ=             -9.3099  XZZ=             -4.5767  YZZ=             -1.8180
  YYZ=              0.9412  XYZ=              2.1779
 Hexadecapole moment (field-independent basis, Debye-Ang**3):
 XXXX=          -1158.5925 YYYY=           -481.7934 ZZZZ=           -238.2611 XXXY=             76.0679
 XXXZ=             36.8975 YYYX=             14.7117 YYYZ=             -5.3858 ZZZX=              0.3871
 ZZZY=             -3.5729 XXYY=           -293.7524 XXZZ=           -206.4893 YYZZ=           -124.1036
 XXYZ=             -2.1586 YYXZ=             -2.0613 ZZXY=             -1.6166
 N-N= 5.293928880453D+02 E-N=-2.003213257350D+03  KE= 4.031278035590D+02
 Calling FoFJK, ICntrl=      2127 FMM=F ISym2X=0 I1Cent= 0 IOpClX= 0 NMat=1 NMatS=1 NMatT=0.
 ***** Axes restored to original set *****
 -------------------------------------------------------------------
 Center     Atomic                   Forces (Hartrees/Bohr)
 Number     Number              X              Y              Z
 -------------------------------------------------------------------
      1        6           0.005266854    0.001482662   -0.006794543
      2        6          -0.001786405    0.000485489    0.001297226
      3        6           0.002246944   -0.004394561   -0.001833790
      4        6          -0.002954806    0.002384258    0.009149238
      5        6           0.002642361   -0.015610568   -0.004993413
      6        1          -0.000743492   -0.001933467    0.001621085
      7        1           0.000496222    0.000083153   -0.000951326
      8        1          -0.000382803   -0.000982085    0.000791401
      9        1           0.000610485    0.000083361   -0.000546908
     10        1          -0.000275216    0.000042358    0.000460942
     11        1           0.000628623   -0.000995575    0.000714694
     12        1           0.000003950    0.000485257   -0.000101564
     13        1          -0.006099593    0.011906536   -0.000323625
     14        1           0.002812164    0.001460810   -0.001587131
     15        1          -0.000140054    0.000954237    0.000158379
     16        6           0.002087150    0.010640922    0.026021909
     17        1          -0.001336508   -0.005953016    0.010736671
     18        1          -0.001509055   -0.007863433   -0.022677876
     19        1           0.000533781   -0.001454827   -0.001181653
     20        6          -0.002111524    0.001485484   -0.001703731
     21        1          -0.004716669    0.002466961   -0.002025572
     22        1          -0.000465896    0.000440165    0.000913594
     23        1          -0.000335788   -0.001059668    0.000361781
     24        7          -0.002909689   -0.000553992    0.003498629
     25        8           0.010689317    0.003888911   -0.004486878
     26        1          -0.002250352    0.002510628   -0.006517537
 -------------------------------------------------------------------
 Cartesian Forces:  Max     0.026021909 RMS     0.005646190

 GradGradGradGradGradGradGradGradGradGradGradGradGradGradGradGradGradGrad
 Berny optimization.
 FormGI is forming the generalized inverse of G from B-inverse, IUseBI=4.
 Internal  Forces:  Max     0.025002253 RMS     0.003420435
 Search for a local minimum.
 Step number   1 out of a maximum of  156
 All quantities printed in internal units (Hartrees-Bohrs-Radians)
 Mixed Optimization -- RFO/linear search
 Second derivative matrix not updated -- first step.
 ITU=  0
     Eigenvalues ---    0.00407   0.00488   0.00548   0.00624   0.00653
     Eigenvalues ---    0.00704   0.01600   0.01924   0.02126   0.02987
     Eigenvalues ---    0.03742   0.04012   0.04194   0.04412   0.04645
     Eigenvalues ---    0.04756   0.04835   0.04969   0.05115   0.05334
     Eigenvalues ---    0.05652   0.05723   0.05793   0.05952   0.06080
     Eigenvalues ---    0.06358   0.07500   0.07635   0.08034   0.08177
     Eigenvalues ---    0.08211   0.08350   0.08497   0.08613   0.08866
     Eigenvalues ---    0.10690   0.12075   0.12305   0.12733   0.13833
     Eigenvalues ---    0.14673   0.15955   0.16000   0.16000   0.16000
     Eigenvalues ---    0.16475   0.19854   0.24415   0.28090   0.28503
     Eigenvalues ---    0.29242   0.30123   0.30168   0.31075   0.32530
     Eigenvalues ---    0.32679   0.34052   0.34238   0.34238   0.34379
     Eigenvalues ---    0.34379   0.34428   0.34428   0.34542   0.34601
     Eigenvalues ---    0.34662   0.34777   0.34798   0.34798   0.34822
     Eigenvalues ---    0.35192   0.45751
 RFO step:  Lambda=-1.17721817D-02 EMin= 4.06783874D-03
 Linear search not attempted -- first point.
 Iteration  1 RMS(Cart)=  0.05431104 RMS(Int)=  0.00170697
 Iteration  2 RMS(Cart)=  0.00180923 RMS(Int)=  0.00049250
 Iteration  3 RMS(Cart)=  0.00000268 RMS(Int)=  0.00049249
 Iteration  4 RMS(Cart)=  0.00000000 RMS(Int)=  0.00049249
 Variable       Old X    -DE/DX   Delta X   Delta X   Delta X     New X
                                 (Linear)    (Quad)   (Total)
    R1        2.87631   0.00114   0.00000   0.00122   0.00120   2.87750
    R2        2.06695  -0.00054   0.00000  -0.00152  -0.00152   2.06542
    R3        2.06425   0.00024   0.00000   0.00068   0.00068   2.06493
    R4        2.86924  -0.00534   0.00000  -0.01705  -0.01699   2.85225
    R5        2.89009  -0.00140   0.00000  -0.00558  -0.00519   2.88491
    R6        2.06931   0.00033   0.00000   0.00093   0.00093   2.07023
    R7        2.06614   0.00111   0.00000   0.00312   0.00312   2.06925
    R8        2.89009  -0.00017   0.00000  -0.00033  -0.00039   2.88970
    R9        2.06327   0.00188   0.00000   0.00526   0.00526   2.06853
   R10        2.07242   0.00034   0.00000   0.00096   0.00096   2.07338
   R11        2.87631   0.00274   0.00000   0.01117   0.01119   2.88750
   R12        2.06931   0.00086   0.00000   0.00243   0.00243   2.07174
   R13        2.06614  -0.00005   0.00000  -0.00015  -0.00015   2.06599
   R14        2.06425   0.00711   0.00000   0.02094   0.02061   2.08486
   R15        2.06695  -0.00213   0.00000  -0.00600  -0.00600   2.06095
   R16        2.86924   0.00188   0.00000   0.00716   0.00683   2.87607
   R17        3.35817   0.00154   0.00000   0.03313   0.03255   3.39071
   R18        2.06038   0.00592   0.00000   0.01648   0.01648   2.07686
   R19        2.06038   0.02500   0.00000   0.06841   0.06873   2.12912
   R20        2.05965  -0.00080   0.00000  -0.00223  -0.00223   2.05742
   R21        2.82793   0.00096   0.00000  -0.00015   0.00042   2.82835
   R22        3.30985   0.00060   0.00000   0.02149   0.02065   3.33050
   R23        3.55787   0.00740   0.00000   0.10995   0.11100   3.66887
   R24        2.06005   0.00077   0.00000   0.00213   0.00213   2.06218
   R25        2.06005   0.00075   0.00000   0.00208   0.00208   2.06212
   R26        2.05364   0.00098   0.00000   0.00270   0.00270   2.05634
   R27        2.82919  -0.00812   0.00000  -0.02398  -0.02398   2.80520
   R28        1.81414  -0.00146   0.00000   0.00250   0.00205   1.81618
    A1        1.92595   0.00009   0.00000  -0.00389  -0.00427   1.92168
    A2        1.96111  -0.00156   0.00000  -0.00565  -0.00538   1.95574
    A3        1.97349   0.00306   0.00000   0.02414   0.02424   1.99773
    A4        1.89109   0.00042   0.00000  -0.00306  -0.00310   1.88799
    A5        1.84382  -0.00131   0.00000  -0.01070  -0.01053   1.83330
    A6        1.86253  -0.00078   0.00000  -0.00188  -0.00217   1.86036
    A7        1.94458   0.00095   0.00000  -0.00319  -0.00367   1.94090
    A8        1.93350  -0.00104   0.00000  -0.00257  -0.00249   1.93101
    A9        1.86460   0.00089   0.00000   0.00847   0.00864   1.87324
   A10        1.93523  -0.00050   0.00000  -0.00611  -0.00580   1.92944
   A11        1.93293  -0.00059   0.00000   0.00142   0.00135   1.93428
   A12        1.84952   0.00030   0.00000   0.00284   0.00277   1.85229
   A13        1.93327  -0.00322   0.00000  -0.01628  -0.01618   1.91710
   A14        1.92199  -0.00024   0.00000  -0.00224  -0.00214   1.91985
   A15        1.91049   0.00114   0.00000  -0.00128  -0.00142   1.90907
   A16        1.92199   0.00305   0.00000   0.01928   0.01924   1.94124
   A17        1.91049  -0.00012   0.00000  -0.00089  -0.00106   1.90943
   A18        1.86431  -0.00049   0.00000   0.00205   0.00202   1.86633
   A19        1.94458   0.00363   0.00000   0.03407   0.03410   1.97867
   A20        1.93523  -0.00201   0.00000  -0.01901  -0.01925   1.91599
   A21        1.93293  -0.00050   0.00000  -0.00122  -0.00109   1.93185
   A22        1.93350   0.00001   0.00000  -0.00179  -0.00172   1.93178
   A23        1.86460  -0.00203   0.00000  -0.01200  -0.01207   1.85253
   A24        1.84952   0.00074   0.00000  -0.00166  -0.00176   1.84776
   A25        1.96111   0.00635   0.00000   0.04123   0.04112   2.00223
   A26        1.92595  -0.00012   0.00000   0.01079   0.01097   1.93692
   A27        1.97349  -0.00262   0.00000  -0.01857  -0.01851   1.95498
   A28        1.89109  -0.00161   0.00000  -0.01542  -0.01584   1.87524
   A29        1.86253  -0.00338   0.00000  -0.01726  -0.01723   1.84530
   A30        1.84382   0.00099   0.00000  -0.00442  -0.00469   1.83913
   A31        2.23187   0.01120   0.00000   0.05581   0.05460   2.28647
   A32        1.91836   0.01047   0.00000   0.08594   0.08422   2.00258
   A33        1.91675  -0.00085   0.00000   0.00697   0.00512   1.92187
   A34        1.90350  -0.00457   0.00000  -0.04478  -0.04327   1.86023
   A35        1.91675   0.00151   0.00000   0.01164   0.00983   1.92658
   A36        1.90350  -0.00909   0.00000  -0.05866  -0.05751   1.84600
   A37        1.90480   0.00238   0.00000  -0.00259  -0.00307   1.90172
   A38        2.26491   0.00860   0.00000   0.05180   0.05149   2.31640
   A39        2.35887   0.00620   0.00000   0.04164   0.04146   2.40033
   A40        1.91783   0.00325   0.00000   0.01422   0.01393   1.93176
   A41        1.91315   0.00345   0.00000   0.01791   0.01782   1.93098
   A42        1.89745  -0.00828   0.00000  -0.05160  -0.05178   1.84567
   A43        1.91315   0.00049   0.00000   0.00960   0.00953   1.92268
   A44        1.89745   0.00011   0.00000   0.00183   0.00167   1.89912
   A45        1.92468   0.00091   0.00000   0.00754   0.00747   1.93216
   A46        1.91233   0.00008   0.00000   0.01460   0.01429   1.92662
   A47        1.89720  -0.00115   0.00000  -0.00600  -0.00668   1.89052
   A48        1.93350   0.00300   0.00000   0.01798   0.01811   1.95161
   A49        1.89720   0.00446   0.00000   0.04351   0.04305   1.94025
   A50        1.93350  -0.00315   0.00000  -0.03030  -0.03007   1.90343
   A51        1.88925  -0.00319   0.00000  -0.03937  -0.03881   1.85044
   A52        1.51117  -0.00614   0.00000  -0.01878  -0.01985   1.49132
   A53        2.66353  -0.00239   0.00000  -0.00821  -0.00867   2.65486
    D1        1.09600   0.00048   0.00000   0.00570   0.00540   1.10140
    D2       -3.02400  -0.00025   0.00000  -0.00638  -0.00648  -3.03049
    D3       -1.01727   0.00007   0.00000   0.00042   0.00038  -1.01689
    D4       -3.07457   0.00002   0.00000  -0.00480  -0.00512  -3.07969
    D5       -0.91139  -0.00071   0.00000  -0.01688  -0.01700  -0.92839
    D6        1.09535  -0.00039   0.00000  -0.01008  -0.01014   1.08521
    D7       -0.96475   0.00009   0.00000   0.00626   0.00595  -0.95880
    D8        1.19843  -0.00063   0.00000  -0.00582  -0.00593   1.19251
    D9       -3.07801  -0.00032   0.00000   0.00098   0.00093  -3.07708
   D10        0.95087  -0.00122   0.00000  -0.02190  -0.02223   0.92864
   D11        3.02186   0.00353   0.00000   0.03564   0.03482   3.05667
   D12       -1.18758   0.00070   0.00000  -0.00557  -0.00615  -1.19373
   D13       -1.15719  -0.00224   0.00000  -0.02401  -0.02394  -1.18113
   D14        0.91380   0.00252   0.00000   0.03353   0.03311   0.94691
   D15        2.98755  -0.00032   0.00000  -0.00767  -0.00785   2.97969
   D16        3.11572  -0.00176   0.00000  -0.01472  -0.01465   3.10107
   D17       -1.09648   0.00299   0.00000   0.04282   0.04240  -1.05408
   D18        0.97727   0.00016   0.00000   0.00162   0.00143   0.97871
   D19        0.93874  -0.00219   0.00000  -0.00860  -0.00857   0.93017
   D20        3.06907  -0.00066   0.00000   0.00330   0.00341   3.07248
   D21       -1.16952  -0.00073   0.00000   0.00372   0.00377  -1.16575
   D22       -1.22346  -0.00116   0.00000   0.00148   0.00143  -1.22203
   D23        0.90687   0.00037   0.00000   0.01339   0.01340   0.92027
   D24        2.95146   0.00030   0.00000   0.01380   0.01377   2.96523
   D25        3.01160  -0.00084   0.00000   0.00089   0.00077   3.01237
   D26       -1.14126   0.00068   0.00000   0.01279   0.01275  -1.12851
   D27        0.90334   0.00062   0.00000   0.01321   0.01311   0.91645
   D28       -0.93874  -0.00082   0.00000  -0.00844  -0.00822  -0.94696
   D29        1.22346   0.00035   0.00000   0.00002  -0.00009   1.22337
   D30       -3.01160  -0.00030   0.00000  -0.01466  -0.01470  -3.02630
   D31       -3.06907  -0.00042   0.00000  -0.00776  -0.00751  -3.07658
   D32       -0.90687   0.00076   0.00000   0.00070   0.00062  -0.90625
   D33        1.14126   0.00010   0.00000  -0.01397  -0.01399   1.12727
   D34        1.16952  -0.00153   0.00000  -0.02099  -0.02078   1.14874
   D35       -2.95146  -0.00036   0.00000  -0.01253  -0.01265  -2.96411
   D36       -0.90334  -0.00101   0.00000  -0.02721  -0.02726  -0.93060
   D37        3.07457  -0.00133   0.00000  -0.02593  -0.02657   3.04800
   D38       -1.09600   0.00085   0.00000  -0.00999  -0.00987  -1.10586
   D39        0.96475   0.00032   0.00000  -0.02026  -0.02039   0.94435
   D40        0.91139  -0.00135   0.00000  -0.02461  -0.02512   0.88626
   D41        3.02400   0.00083   0.00000  -0.00867  -0.00842   3.01558
   D42       -1.19843   0.00030   0.00000  -0.01894  -0.01895  -1.21738
   D43       -1.09535  -0.00110   0.00000  -0.01501  -0.01552  -1.11087
   D44        1.01727   0.00108   0.00000   0.00093   0.00118   1.01845
   D45        3.07801   0.00055   0.00000  -0.00935  -0.00934   3.06867
   D46        3.01458   0.00388   0.00000   0.07606   0.07710   3.09168
   D47        0.88207   0.00102   0.00000   0.04633   0.04713   0.92920
   D48       -1.09615   0.00229   0.00000   0.06715   0.06778  -1.02837
   D49       -0.95087   0.00296   0.00000   0.05038   0.05045  -0.90042
   D50       -3.02186   0.00168   0.00000   0.02350   0.02301  -2.99884
   D51        1.18758   0.00469   0.00000   0.06278   0.06264   1.25022
   D52       -3.11572  -0.00095   0.00000   0.02261   0.02277  -3.09296
   D53        1.09648  -0.00223   0.00000  -0.00427  -0.00467   1.09181
   D54       -0.97727   0.00078   0.00000   0.03500   0.03496  -0.94231
   D55        1.15719   0.00194   0.00000   0.04997   0.05027   1.20746
   D56       -0.91380   0.00066   0.00000   0.02310   0.02283  -0.89096
   D57       -2.98755   0.00367   0.00000   0.06237   0.06247  -2.92508
   D58        0.77514  -0.00136   0.00000  -0.06454  -0.06468   0.71047
   D59       -0.38075  -0.00094   0.00000  -0.15948  -0.15870  -0.53945
   D60        3.09846  -0.00585   0.00000  -0.05141  -0.05319   3.04527
   D61       -2.46983  -0.00212   0.00000  -0.03558  -0.03701  -2.50684
   D62       -1.07415   0.00073   0.00000   0.01943   0.01985  -1.05430
   D63       -0.35925   0.00445   0.00000   0.03526   0.03603  -0.32322
   D64        1.01246  -0.00101   0.00000  -0.01254  -0.01221   1.00025
   D65        1.72736   0.00272   0.00000   0.00329   0.00397   1.73133
   D66        1.05376  -0.00321   0.00000  -0.08821  -0.08843   0.96533
   D67        3.13424  -0.00121   0.00000  -0.04901  -0.04926   3.08499
   D68       -1.04759  -0.00428   0.00000  -0.08331  -0.08427  -1.13186
   D69       -3.13424   0.00133   0.00000  -0.04567  -0.04498   3.10396
   D70       -1.05376   0.00333   0.00000  -0.00647  -0.00580  -1.05956
   D71        1.04759   0.00026   0.00000  -0.04078  -0.04081   1.00678
   D72       -1.04024  -0.00086   0.00000  -0.06826  -0.06785  -1.10809
   D73        1.04024   0.00114   0.00000  -0.02907  -0.02867   1.01157
   D74        3.14159  -0.00193   0.00000  -0.06337  -0.06369   3.07791
   D75       -0.71602   0.00100   0.00000   0.02664   0.02581  -0.69021
   D76       -3.12225   0.00072   0.00000   0.01451   0.01446  -3.10779
   D77        1.03486   0.00073   0.00000   0.00440   0.00486   1.03972
   D78       -1.04370  -0.00089   0.00000  -0.00656  -0.00716  -1.05086
   D79       -1.03486  -0.00012   0.00000   0.00269   0.00277  -1.03208
   D80        3.12225  -0.00012   0.00000  -0.00742  -0.00683   3.11542
   D81        1.04370  -0.00174   0.00000  -0.01838  -0.01885   1.02484
   D82        1.06304   0.00111   0.00000   0.02019   0.02020   1.08324
   D83       -1.06304   0.00111   0.00000   0.01008   0.01060  -1.05244
   D84        3.14159  -0.00051   0.00000  -0.00088  -0.00143   3.14017
         Item               Value     Threshold  Converged?
 Maximum Force            0.025002     0.000450     NO 
 RMS     Force            0.003420     0.000300     NO 
 Maximum Displacement     0.286807     0.001800     NO 
 RMS     Displacement     0.054706     0.001200     NO 
 Predicted change in Energy=-6.906143D-03
 GradGradGradGradGradGradGradGradGradGradGradGradGradGradGradGradGradGrad

                          Input orientation:                          
 ---------------------------------------------------------------------
 Center     Atomic      Atomic             Coordinates (Angstroms)
 Number     Number       Type             X           Y           Z
 ---------------------------------------------------------------------
      1          6           0       -0.345291    0.222766    1.233940
      2          6           0       -0.341518   -1.299513    1.269939
      3          6           0       -1.005813   -1.882951    0.025390
      4          6           0       -0.359814   -1.297117   -1.230725
      5          6           0       -0.357783    0.230688   -1.254980
      6          1           0       -0.929954   -2.974869    0.037569
      7          1           0        0.680138   -1.680749    1.375020
      8          1           0       -0.875100   -1.605654    2.175806
      9          1           0       -1.372445    0.596222    1.242861
     10          1           0        0.181830    0.654709    2.088104
     11          1           0        0.658745   -1.687482   -1.340563
     12          1           0       -0.899875   -1.614617   -2.126703
     13          1           0        0.184618    0.677882   -2.105276
     14          1           0       -1.375505    0.622219   -1.274077
     15          1           0       -2.074993   -1.636790    0.034048
     16          6           0        0.095069    2.304813    0.046746
     17          1           0        0.526295    2.641504    0.999922
     18          1           0        0.608315    2.708148   -0.871573
     19          1           0       -0.969412    2.531359    0.016591
     20          6           0        1.743587    0.589264   -0.050389
     21          1           0        2.093338    1.086593   -0.956580
     22          1           0        2.198435    1.036751    0.834849
     23          1           0        1.964267   -0.475637   -0.087805
     24          7           0        0.277941    0.820201   -0.004114
     25          8           0        0.402468    2.390832   -2.592935
     26          1           0        0.103624    3.302513   -2.649597
 ---------------------------------------------------------------------
                    Distance matrix (angstroms):
                    1          2          3          4          5
     1  C    0.000000
     2  C    1.522709   0.000000
     3  C    2.516133   1.526627   0.000000
     4  C    2.895657   2.500732   1.529164   0.000000
     5  C    2.488965   2.952456   2.554752   1.527999   0.000000
     6  H    3.463814   2.161438   1.094618   2.179101   3.503378
     7  H    2.166743   1.095520   2.169059   2.831709   3.412883
     8  H    2.123895   1.095001   2.172157   3.459070   3.925565
     9  H    1.092976   2.158091   2.786207   3.275482   2.720729
    10  H    1.092715   2.182262   3.479224   3.888139   3.412797
    11  H    3.359345   2.822369   2.162126   1.096317   2.172563
    12  H    3.870072   3.456621   2.171343   1.093274   2.111613
    13  H    3.411495   3.947022   3.537616   2.227525   1.103260
    14  H    2.740631   3.351746   2.846254   2.171948   1.090606
    15  H    2.808836   2.155486   1.097186   2.157978   2.845677
    16  C    2.436856   3.831184   4.330100   3.848734   2.490294
    17  H    2.581611   4.044455   4.875218   4.612343   3.417340
    18  H    3.394065   4.642155   4.948549   4.136232   2.686663
    19  H    2.683481   4.079303   4.414469   4.072424   2.698902
    20  C    2.479361   3.107797   3.698214   3.062013   2.448545
    21  H    3.389910   4.071783   4.403089   3.431500   2.613353
    22  H    2.700442   3.478332   4.409885   4.032143   3.398731
    23  H    2.751152   2.799801   3.288574   2.717066   2.693160
    24  N    1.509346   2.549535   2.992644   2.528703   1.521951
    25  O    4.461461   5.393882   5.206161   4.004705   2.652231
    26  H    4.976769   6.061317   5.939313   4.835760   3.404991
                    6          7          8          9         10
     6  H    0.000000
     7  H    2.460877   0.000000
     8  H    2.539648   1.750904   0.000000
     9  H    3.794894   3.068414   2.442539   0.000000
    10  H    4.314463   2.492221   2.496805   1.770205   0.000000
    11  H    2.465883   2.715675   3.837216   4.001889   4.179600
    12  H    2.556416   3.842248   4.302589   4.057720   4.907598
    13  H    4.379115   4.233336   4.966407   3.693390   4.193444
    14  H    3.854605   4.067806   4.137091   2.517074   3.705484
    15  H    1.761131   3.064455   2.455166   2.634605   3.816197
    16  C    5.378271   4.241618   4.556959   2.550210   2.626311
    17  H    5.881363   4.341225   4.624388   2.801323   2.291320
    18  H    5.957306   4.931000   5.485976   3.585313   3.627422
    19  H    5.506410   4.723156   4.667546   2.326141   3.022969
    20  C    4.456299   2.883690   4.078128   3.373751   2.648871
    21  H    5.159856   3.884801   5.086420   4.133964   3.620840
    22  H    5.149328   3.159402   4.269320   3.621012   2.404849
    23  H    3.826016   2.289354   3.803010   3.748761   3.031393
    24  N    3.982876   2.884185   3.459238   2.080598   2.100952
    25  O    6.122553   5.692060   6.351770   4.591762   4.997492
    26  H    6.906133   6.431393   6.952159   4.965281   5.427963
                   11         12         13         14         15
    11  H    0.000000
    12  H    1.747176   0.000000
    13  H    2.530717   2.536165   0.000000
    14  H    3.078525   2.440620   1.768607   0.000000
    15  H    3.060302   2.459723   3.878176   2.702517   0.000000
    16  C    4.263892   4.590830   2.699282   2.595821   4.499507
    17  H    4.922959   5.470311   3.689825   3.586841   5.099354
    18  H    4.420867   4.747239   2.413198   2.906656   5.186403
    19  H    4.721375   4.667725   3.044582   2.339990   4.312317
    20  C    2.832843   4.019460   2.580852   3.350707   4.420859
    21  H    3.146585   4.198220   2.264898   3.514160   5.076726
    22  H    3.811103   5.039848   3.581701   4.170426   5.104047
    23  H    2.177695   3.695631   2.927105   3.710338   4.204611
    24  N    2.866981   3.438163   2.108043   2.094251   3.402140
    25  O    4.273964   4.237581   1.794289   2.833473   5.409307
    26  H    5.188621   5.045651   2.681704   3.356167   6.028685
                   16         17         18         19         20
    16  C    0.000000
    17  H    1.099028   0.000000
    18  H    1.126681   1.874477   0.000000
    19  H    1.088739   1.793380   1.819151   0.000000
    20  C    2.381208   2.607037   2.540248   3.337152   0.000000
    21  H    2.546331   2.949792   2.200446   3.523471   1.091259
    22  H    2.579386   2.323474   2.869482   3.597034   1.091228
    23  H    3.353045   3.601039   3.548153   4.202309   1.088170
    24  N    1.496697   2.094496   2.103801   2.117636   1.484450
    25  O    2.658911   3.603720   1.762427   2.951513   3.392461
    26  H    2.875020   3.732904   1.941482   2.975675   4.099644
                   21         22         23         24         25
    21  H    0.000000
    22  H    1.795201   0.000000
    23  H    1.792203   1.787021   0.000000
    24  N    2.067323   2.106906   2.128356   0.000000
    25  O    2.690305   4.099846   4.114795   3.030575   0.000000
    26  H    3.425722   4.654382   4.929421   3.631920   0.961083
                   26
    26  H    0.000000
 Stoichiometry    C7H17NO
 Framework group  C1[X(C7H17NO)]
 Deg. of freedom    72
 Full point group                 C1      NOp   1
 Largest Abelian subgroup         C1      NOp   1
 Largest concise Abelian subgroup C1      NOp   1
                         Standard orientation:                         
 ---------------------------------------------------------------------
 Center     Atomic      Atomic             Coordinates (Angstroms)
 Number     Number       Type             X           Y           Z
 ---------------------------------------------------------------------
      1          6           0        0.879589   -1.228694   -0.507836
      2          6           0        2.190276   -0.639219   -0.004584
      3          6           0        2.267401    0.858668   -0.289147
      4          6           0        1.026351    1.557332    0.267631
      5          6           0       -0.284969    0.953833   -0.233377
      6          1           0        3.183417    1.274944    0.141919
      7          1           0        2.315430   -0.834152    1.066164
      8          1           0        3.002766   -1.173472   -0.508033
      9          1           0        0.815559   -1.129161   -1.594385
     10          1           0        0.782558   -2.287625   -0.256290
     11          1           0        1.059782    1.555380    1.363437
     12          1           0        1.009679    2.609445   -0.029064
     13          1           0       -1.193657    1.379489    0.225192
     14          1           0       -0.379731    1.068163   -1.313825
     15          1           0        2.321729    1.021080   -1.372885
     16          6           0       -1.552016   -1.149773   -0.646895
     17          1           0       -1.498557   -2.232343   -0.465109
     18          1           0       -2.448045   -0.639167   -0.193219
     19          1           0       -1.500247   -0.946500   -1.715236
     20          6           0       -0.538486   -0.780827    1.476026
     21          1           0       -1.469102   -0.277885    1.744075
     22          1           0       -0.616694   -1.855069    1.651140
     23          1           0        0.296244   -0.368750    2.039524
     24          7           0       -0.357376   -0.544846    0.021686
     25          8           0       -2.931009    1.052091   -0.081228
     26          1           0       -3.660310    0.804900   -0.656290
 ---------------------------------------------------------------------
 Rotational constants (GHZ):      2.3915763      1.1594250      0.9591857
 Standard basis: 6-31G(d,p) (6D, 7F)
 There are   220 symmetry adapted cartesian basis functions of A   symmetry.
 There are   220 symmetry adapted basis functions of A   symmetry.
   220 basis functions,   371 primitive gaussians,   220 cartesian basis functions
    37 alpha electrons       37 beta electrons
       nuclear repulsion energy       528.8179882269 Hartrees.
 NAtoms=   26 NActive=   26 NUniq=   26 SFac= 1.00D+00 NAtFMM=   60 NAOKFM=F Big=F
 Integral buffers will be    131072 words long.
 Raffenetti 2 integral format.
 Two-electron integral symmetry is turned on.
 Nuclear repulsion after empirical dispersion term =      528.7962375704 Hartrees.
 One-electron integrals computed using PRISM.
 NBasis=   220 RedAO= T EigKep=  3.68D-03  NBF=   220
 NBsUse=   220 1.00D-06 EigRej= -1.00D+00 NBFU=   220
 Initial guess from the checkpoint file:  "dmp-oh-opt-wb97xd.chk"
 B after Tr=     0.000000    0.000000   -0.000000
         Rot=    0.999805    0.018327    0.007245    0.001230 Ang=   2.26 deg.
 ExpMin= 1.61D-01 ExpMax= 5.48D+03 ExpMxC= 8.25D+02 IAcc=1 IRadAn=         1 AccDes= 0.00D+00
 Harris functional with IExCor= 4639 and IRadAn=       1 diagonalized for initial guess.
 HarFok:  IExCor= 4639 AccDes= 0.00D+00 IRadAn=         1 IDoV= 1 UseB2=F ITyADJ=14
 ICtDFT=  3500011 ScaDFX=  1.000000  1.000000  1.000000  1.000000
 FoFCou: FMM=F IPFlag=           0 FMFlag=      100000 FMFlg1=           0
         NFxFlg=           0 DoJE=T BraDBF=F KetDBF=T FulRan=T
         wScrn=  0.000000 ICntrl=     500 IOpCl=  0 I1Cent=   200000004 NGrid=           0
         NMat0=    1 NMatS0=      1 NMatT0=    0 NMatD0=    1 NMtDS0=    0 NMtDT0=    0
 Petite list used in FoFCou.
 Keep R1 ints in memory in canonical form, NReq=596563979.
 Requested convergence on RMS density matrix=1.00D-08 within 128 cycles.
 Requested convergence on MAX density matrix=1.00D-06.
 Requested convergence on             energy=1.00D-06.
 No special actions if energy rises.
 Integral accuracy reduced to 1.0D-05 until final iterations.
 Initial convergence to 1.0D-05 achieved.  Increase integral accuracy.
 SCF Done:  E(RwB97XD) =  -406.751790030     A.U. after   14 cycles
            NFock= 14  Conv=0.48D-08     -V/T= 2.0092
 Calling FoFJK, ICntrl=      2127 FMM=F ISym2X=0 I1Cent= 0 IOpClX= 0 NMat=1 NMatS=1 NMatT=0.
 ***** Axes restored to original set *****
 -------------------------------------------------------------------
 Center     Atomic                   Forces (Hartrees/Bohr)
 Number     Number              X              Y              Z
 -------------------------------------------------------------------
      1        6           0.001605544    0.000554019   -0.002949043
      2        6          -0.000196774    0.000452283    0.001370306
      3        6           0.000294718    0.000130912   -0.000942524
      4        6          -0.000695247    0.001195440    0.001376324
      5        6           0.003313531   -0.009138244    0.000060001
      6        1          -0.000099990    0.000449721   -0.000715166
      7        1           0.000530182    0.000219920   -0.000640008
      8        1           0.000313321    0.000262588    0.000142205
      9        1          -0.000643535   -0.000040017    0.000420148
     10        1          -0.000367861   -0.000332435    0.000441799
     11        1           0.000048427    0.000088140   -0.000353203
     12        1           0.000060952   -0.000407949   -0.000381159
     13        1          -0.008477730    0.006500177    0.001540469
     14        1          -0.000688822    0.000703017   -0.001167726
     15        1          -0.000171720    0.000285496    0.000307687
     16        6           0.007966601    0.009734590    0.008822307
     17        1          -0.002862985   -0.001851705    0.000255470
     18        1          -0.010430967   -0.006487294   -0.006623374
     19        1          -0.000699385   -0.000120691   -0.001147696
     20        6           0.003351835   -0.000167326   -0.002114817
     21        1           0.000417228    0.000836761   -0.001178756
     22        1           0.000306425   -0.000535670    0.000004159
     23        1           0.000326281   -0.000051241    0.000518945
     24        7          -0.003331379   -0.004343549    0.004408767
     25        8           0.011357409    0.001501997    0.003924143
     26        1          -0.001226059    0.000561063   -0.005379257
 -------------------------------------------------------------------
 Cartesian Forces:  Max     0.011357409 RMS     0.003443787

 GradGradGradGradGradGradGradGradGradGradGradGradGradGradGradGradGradGrad
 Berny optimization.
 Using GEDIIS/GDIIS optimizer.
 FormGI is forming the generalized inverse of G from B-inverse, IUseBI=4.
 Internal  Forces:  Max     0.007943051 RMS     0.001488708
 Search for a local minimum.
 Step number   2 out of a maximum of  156
 All quantities printed in internal units (Hartrees-Bohrs-Radians)
 Mixed Optimization -- RFO/linear search
 Update second derivatives using D2CorX and points    1    2
 DE= -7.75D-03 DEPred=-6.91D-03 R= 1.12D+00
 TightC=F SS=  1.41D+00  RLast= 4.03D-01 DXNew= 5.0454D-01 1.2091D+00
 Trust test= 1.12D+00 RLast= 4.03D-01 DXMaxT set to 5.05D-01
 ITU=  1  0
 Use linear search instead of GDIIS.
     Eigenvalues ---    0.00407   0.00423   0.00525   0.00611   0.00648
     Eigenvalues ---    0.00714   0.01561   0.01814   0.02109   0.02984
     Eigenvalues ---    0.03627   0.04034   0.04163   0.04364   0.04705
     Eigenvalues ---    0.04730   0.04866   0.05050   0.05277   0.05444
     Eigenvalues ---    0.05715   0.05797   0.05818   0.06146   0.06238
     Eigenvalues ---    0.06425   0.07149   0.07687   0.07721   0.07906
     Eigenvalues ---    0.08160   0.08488   0.08580   0.08733   0.08871
     Eigenvalues ---    0.10743   0.11043   0.12064   0.12324   0.13196
     Eigenvalues ---    0.14908   0.15595   0.15989   0.16000   0.16046
     Eigenvalues ---    0.16701   0.20009   0.24460   0.28126   0.28512
     Eigenvalues ---    0.29281   0.29767   0.30254   0.30588   0.32234
     Eigenvalues ---    0.33245   0.34051   0.34235   0.34238   0.34355
     Eigenvalues ---    0.34380   0.34425   0.34429   0.34542   0.34589
     Eigenvalues ---    0.34672   0.34788   0.34798   0.34819   0.35191
     Eigenvalues ---    0.38378   0.45721
 RFO step:  Lambda=-5.95203973D-03 EMin= 4.06797170D-03
 Quartic linear search produced a step of  0.47807.
 Iteration  1 RMS(Cart)=  0.07567850 RMS(Int)=  0.01911613
 Iteration  2 RMS(Cart)=  0.01033930 RMS(Int)=  0.00247580
 Iteration  3 RMS(Cart)=  0.00117152 RMS(Int)=  0.00168145
 Iteration  4 RMS(Cart)=  0.00002831 RMS(Int)=  0.00168127
 Iteration  5 RMS(Cart)=  0.00000029 RMS(Int)=  0.00168127
 Variable       Old X    -DE/DX   Delta X   Delta X   Delta X     New X
                                 (Linear)    (Quad)   (Total)
    R1        2.87750  -0.00055   0.00057  -0.00398  -0.00295   2.87455
    R2        2.06542   0.00059  -0.00073   0.00246   0.00173   2.06715
    R3        2.06493   0.00004   0.00032   0.00007   0.00039   2.06532
    R4        2.85225  -0.00218  -0.00812  -0.00725  -0.01563   2.83662
    R5        2.88491   0.00135  -0.00248   0.00345   0.00276   2.88767
    R6        2.07023   0.00036   0.00044   0.00130   0.00174   2.07198
    R7        2.06925  -0.00011   0.00149  -0.00082   0.00067   2.06992
    R8        2.88970  -0.00125  -0.00019  -0.00571  -0.00566   2.88404
    R9        2.06853  -0.00046   0.00251  -0.00242   0.00009   2.06862
   R10        2.07338   0.00023   0.00046   0.00080   0.00126   2.07464
   R11        2.88750  -0.00213   0.00535  -0.00929  -0.00442   2.88308
   R12        2.07174   0.00004   0.00116  -0.00013   0.00103   2.07277
   R13        2.06599   0.00041  -0.00007   0.00159   0.00152   2.06751
   R14        2.08486  -0.00089   0.00985  -0.00283   0.00658   2.09144
   R15        2.06095   0.00092  -0.00287   0.00430   0.00143   2.06238
   R16        2.87607  -0.00000   0.00327   0.00285   0.00454   2.88061
   R17        3.39071  -0.00084   0.01556  -0.00538   0.00898   3.39969
   R18        2.07686  -0.00146   0.00788  -0.00760   0.00028   2.07714
   R19        2.12912   0.00313   0.03286   0.00054   0.03374   2.16285
   R20        2.05742   0.00069  -0.00107   0.00290   0.00183   2.05925
   R21        2.82835   0.00494   0.00020   0.01771   0.01935   2.84769
   R22        3.33050  -0.00133   0.00987  -0.05662  -0.05360   3.27691
   R23        3.66887   0.00300   0.05306   0.08470   0.14353   3.81240
   R24        2.06218   0.00150   0.00102   0.00548   0.00650   2.06868
   R25        2.06212  -0.00009   0.00099  -0.00061   0.00038   2.06250
   R26        2.05634   0.00010   0.00129   0.00005   0.00135   2.05769
   R27        2.80520   0.00443  -0.01147   0.02095   0.00949   2.81469
   R28        1.81618  -0.00186   0.00098   0.00026   0.00133   1.81751
    A1        1.92168  -0.00045  -0.00204  -0.00283  -0.00573   1.91595
    A2        1.95574  -0.00004  -0.00257  -0.00358  -0.00518   1.95056
    A3        1.99773  -0.00015   0.01159  -0.00362   0.00756   2.00528
    A4        1.88799  -0.00011  -0.00148  -0.00208  -0.00368   1.88431
    A5        1.83330   0.00058  -0.00503   0.00912   0.00446   1.83776
    A6        1.86036   0.00021  -0.00104   0.00390   0.00274   1.86310
    A7        1.94090  -0.00006  -0.00176  -0.00604  -0.00845   1.93245
    A8        1.93101  -0.00005  -0.00119  -0.00038  -0.00130   1.92971
    A9        1.87324  -0.00020   0.00413  -0.00271   0.00150   1.87474
   A10        1.92944  -0.00003  -0.00277   0.00042  -0.00200   1.92743
   A11        1.93428   0.00021   0.00064   0.00519   0.00580   1.94007
   A12        1.85229   0.00014   0.00133   0.00397   0.00520   1.85749
   A13        1.91710  -0.00034  -0.00773  -0.00214  -0.00987   1.90723
   A14        1.91985   0.00049  -0.00102   0.00599   0.00510   1.92495
   A15        1.90907  -0.00007  -0.00068   0.00000  -0.00081   1.90825
   A16        1.94124  -0.00055   0.00920  -0.01144  -0.00240   1.93884
   A17        1.90943   0.00049  -0.00050   0.00659   0.00616   1.91559
   A18        1.86633  -0.00001   0.00097   0.00127   0.00221   1.86853
   A19        1.97867  -0.00051   0.01630  -0.00356   0.01185   1.99053
   A20        1.91599  -0.00017  -0.00920  -0.00027  -0.00985   1.90614
   A21        1.93185   0.00065  -0.00052   0.00534   0.00565   1.93749
   A22        1.93178   0.00022  -0.00082  -0.00309  -0.00363   1.92816
   A23        1.85253   0.00010  -0.00577   0.00494  -0.00061   1.85192
   A24        1.84776  -0.00024  -0.00084  -0.00312  -0.00414   1.84362
   A25        2.00223   0.00161   0.01966  -0.00531   0.01611   2.01834
   A26        1.93692  -0.00026   0.00524   0.00523   0.01088   1.94780
   A27        1.95498   0.00106  -0.00885   0.01171   0.00383   1.95881
   A28        1.87524   0.00009  -0.00757   0.00217  -0.00547   1.86977
   A29        1.84530  -0.00302  -0.00824  -0.01936  -0.03054   1.81476
   A30        1.83913   0.00031  -0.00224   0.00525   0.00184   1.84097
   A31        2.28647   0.00794   0.02610   0.05954   0.07627   2.36273
   A32        2.00258   0.00286   0.04026   0.02036   0.06077   2.06334
   A33        1.92187  -0.00075   0.00245  -0.00165  -0.00127   1.92059
   A34        1.86023   0.00006  -0.02069   0.00733  -0.00930   1.85093
   A35        1.92658   0.00053   0.00470  -0.00022   0.00236   1.92893
   A36        1.84600  -0.00390  -0.02749  -0.02393  -0.05356   1.79243
   A37        1.90172   0.00103  -0.00147  -0.00353  -0.00616   1.89557
   A38        2.31640   0.00622   0.02462   0.04379   0.06540   2.38180
   A39        2.40033   0.00588   0.01982   0.06887   0.08964   2.48997
   A40        1.93176  -0.00008   0.00666  -0.00160   0.00491   1.93667
   A41        1.93098   0.00010   0.00852   0.00020   0.00870   1.93967
   A42        1.84567  -0.00019  -0.02475   0.00655  -0.01829   1.82739
   A43        1.92268  -0.00065   0.00456  -0.00893  -0.00442   1.91827
   A44        1.89912   0.00054   0.00080   0.00326   0.00398   1.90310
   A45        1.93216   0.00033   0.00357   0.00123   0.00477   1.93693
   A46        1.92662  -0.00016   0.00683   0.00172   0.00842   1.93504
   A47        1.89052   0.00047  -0.00319   0.00707   0.00464   1.89516
   A48        1.95161   0.00106   0.00866   0.01351   0.02230   1.97391
   A49        1.94025  -0.00011   0.02058  -0.01870  -0.00043   1.93982
   A50        1.90343  -0.00081  -0.01438  -0.00737  -0.02153   1.88190
   A51        1.85044  -0.00045  -0.01856   0.00363  -0.01421   1.83623
   A52        1.49132  -0.00372  -0.00949   0.01170  -0.00270   1.48862
   A53        2.65486  -0.00130  -0.00415  -0.02243  -0.02760   2.62726
    D1        1.10140   0.00013   0.00258  -0.01039  -0.00838   1.09301
    D2       -3.03049   0.00001  -0.00310  -0.01438  -0.01774  -3.04823
    D3       -1.01689   0.00004   0.00018  -0.01138  -0.01138  -1.02826
    D4       -3.07969  -0.00035  -0.00245  -0.01733  -0.02026  -3.09995
    D5       -0.92839  -0.00046  -0.00813  -0.02132  -0.02962  -0.95801
    D6        1.08521  -0.00044  -0.00485  -0.01832  -0.02326   1.06196
    D7       -0.95880  -0.00020   0.00284  -0.01767  -0.01497  -0.97377
    D8        1.19251  -0.00032  -0.00283  -0.02166  -0.02434   1.16817
    D9       -3.07708  -0.00029   0.00045  -0.01866  -0.01797  -3.09505
   D10        0.92864  -0.00046  -0.01063  -0.00582  -0.01706   0.91158
   D11        3.05667  -0.00039   0.01665  -0.02328  -0.00925   3.04743
   D12       -1.19373  -0.00004  -0.00294  -0.00685  -0.01088  -1.20460
   D13       -1.18113  -0.00022  -0.01144  -0.00647  -0.01748  -1.19861
   D14        0.94691  -0.00015   0.01583  -0.02394  -0.00967   0.93724
   D15        2.97969   0.00020  -0.00375  -0.00750  -0.01130   2.96840
   D16        3.10107  -0.00044  -0.00701  -0.00992  -0.01654   3.08453
   D17       -1.05408  -0.00038   0.02027  -0.02739  -0.00873  -1.06281
   D18        0.97871  -0.00003   0.00068  -0.01095  -0.01036   0.96835
   D19        0.93017   0.00043  -0.00410   0.02332   0.01964   0.94981
   D20        3.07248  -0.00015   0.00163   0.01152   0.01345   3.08593
   D21       -1.16575   0.00009   0.00180   0.01655   0.01863  -1.14712
   D22       -1.22203   0.00057   0.00068   0.02777   0.02858  -1.19346
   D23        0.92027  -0.00002   0.00641   0.01596   0.02239   0.94266
   D24        2.96523   0.00022   0.00658   0.02099   0.02757   2.99280
   D25        3.01237   0.00028   0.00037   0.01938   0.01978   3.03215
   D26       -1.12851  -0.00031   0.00609   0.00758   0.01359  -1.11492
   D27        0.91645  -0.00007   0.00627   0.01260   0.01877   0.93522
   D28       -0.94696  -0.00003  -0.00393  -0.00354  -0.00690  -0.95386
   D29        1.22337  -0.00025  -0.00004  -0.01041  -0.01064   1.21273
   D30       -3.02630  -0.00027  -0.00703  -0.01124  -0.01830  -3.04460
   D31       -3.07658  -0.00006  -0.00359  -0.00200  -0.00505  -3.08163
   D32       -0.90625  -0.00028   0.00030  -0.00887  -0.00879  -0.91504
   D33        1.12727  -0.00030  -0.00669  -0.00969  -0.01645   1.11082
   D34        1.14874  -0.00002  -0.00994  -0.00077  -0.01018   1.13856
   D35       -2.96411  -0.00025  -0.00605  -0.00763  -0.01393  -2.97804
   D36       -0.93060  -0.00026  -0.01303  -0.00846  -0.02158  -0.95218
   D37        3.04800  -0.00184  -0.01270  -0.03725  -0.05266   2.99534
   D38       -1.10586  -0.00073  -0.00472  -0.03421  -0.03901  -1.14487
   D39        0.94435   0.00017  -0.00975  -0.01668  -0.02693   0.91742
   D40        0.88626  -0.00139  -0.01201  -0.03185  -0.04564   0.84063
   D41        3.01558  -0.00029  -0.00403  -0.02880  -0.03199   2.98359
   D42       -1.21738   0.00061  -0.00906  -0.01127  -0.01991  -1.23730
   D43       -1.11087  -0.00127  -0.00742  -0.02936  -0.03869  -1.14956
   D44        1.01845  -0.00017   0.00057  -0.02632  -0.02504   0.99341
   D45        3.06867   0.00073  -0.00447  -0.00879  -0.01297   3.05570
   D46        3.09168   0.00088   0.03686   0.10377   0.14548  -3.04602
   D47        0.92920   0.00005   0.02253   0.09897   0.12425   1.05345
   D48       -1.02837   0.00103   0.03240   0.10087   0.13789  -0.89048
   D49       -0.90042  -0.00005   0.02412   0.01862   0.04284  -0.85758
   D50       -2.99884  -0.00046   0.01100   0.02085   0.03162  -2.96722
   D51        1.25022   0.00064   0.02995   0.03173   0.06172   1.31195
   D52       -3.09296  -0.00062   0.01088   0.03136   0.04153  -3.05143
   D53        1.09181  -0.00104  -0.00223   0.03359   0.03031   1.12211
   D54       -0.94231   0.00007   0.01671   0.04446   0.06041  -0.88191
   D55        1.20746   0.00043   0.02403   0.03487   0.05949   1.26695
   D56       -0.89096   0.00002   0.01092   0.03710   0.04827  -0.84269
   D57       -2.92508   0.00112   0.02986   0.04798   0.07837  -2.84671
   D58        0.71047  -0.00317  -0.03092  -0.15856  -0.19195   0.51852
   D59       -0.53945  -0.00337  -0.07587  -0.38159  -0.45143  -0.99089
   D60        3.04527  -0.00242  -0.02543  -0.03564  -0.06204   2.98323
   D61       -2.50684   0.00096  -0.01769  -0.01180  -0.03331  -2.54014
   D62       -1.05430  -0.00077   0.00949  -0.02219  -0.01101  -1.06531
   D63       -0.32322   0.00262   0.01722   0.00164   0.01772  -0.30550
   D64        1.00025  -0.00149  -0.00584  -0.04008  -0.04629   0.95396
   D65        1.73133   0.00189   0.00190  -0.01625  -0.01756   1.71377
   D66        0.96533  -0.00071  -0.04228  -0.07625  -0.11803   0.84729
   D67        3.08499  -0.00067  -0.02355  -0.08116  -0.10475   2.98024
   D68       -1.13186  -0.00196  -0.04029  -0.09784  -0.13884  -1.27070
   D69        3.10396   0.00058  -0.02150  -0.06138  -0.08032   3.02365
   D70       -1.05956   0.00063  -0.00277  -0.06629  -0.06703  -1.12659
   D71        1.00678  -0.00067  -0.01951  -0.08298  -0.10112   0.90566
   D72       -1.10809  -0.00040  -0.03244  -0.07650  -0.10826  -1.21636
   D73        1.01157  -0.00036  -0.01371  -0.08142  -0.09498   0.91659
   D74        3.07791  -0.00166  -0.03045  -0.09810  -0.12907   2.94884
   D75       -0.69021   0.00348   0.01234   0.12662   0.13442  -0.55579
   D76       -3.10779  -0.00026   0.00691  -0.00220   0.00416  -3.10362
   D77        1.03972  -0.00020   0.00233  -0.00822  -0.00609   1.03363
   D78       -1.05086   0.00061  -0.00342   0.01575   0.01298  -1.03788
   D79       -1.03208  -0.00018   0.00133   0.00116   0.00199  -1.03009
   D80        3.11542  -0.00013  -0.00326  -0.00486  -0.00826   3.10717
   D81        1.02484   0.00069  -0.00901   0.01911   0.01081   1.03565
   D82        1.08324  -0.00044   0.00966  -0.00702   0.00212   1.08536
   D83       -1.05244  -0.00038   0.00507  -0.01304  -0.00813  -1.06057
   D84        3.14017   0.00043  -0.00068   0.01093   0.01094  -3.13208
         Item               Value     Threshold  Converged?
 Maximum Force            0.007943     0.000450     NO 
 RMS     Force            0.001489     0.000300     NO 
 Maximum Displacement     0.529728     0.001800     NO 
 RMS     Displacement     0.077896     0.001200     NO 
 Predicted change in Energy=-4.781844D-03
 GradGradGradGradGradGradGradGradGradGradGradGradGradGradGradGradGradGrad

                          Input orientation:                          
 ---------------------------------------------------------------------
 Center     Atomic      Atomic             Coordinates (Angstroms)
 Number     Number       Type             X           Y           Z
 ---------------------------------------------------------------------
      1          6           0       -0.332108    0.199091    1.248546
      2          6           0       -0.306875   -1.321660    1.272456
      3          6           0       -1.018981   -1.893551    0.047343
      4          6           0       -0.404971   -1.297354   -1.216275
      5          6           0       -0.393596    0.228045   -1.241944
      6          1           0       -0.947674   -2.985880    0.042296
      7          1           0        0.725032   -1.689004    1.321591
      8          1           0       -0.794546   -1.643090    2.199097
      9          1           0       -1.366139    0.552878    1.295589
     10          1           0        0.209314    0.626655    2.096206
     11          1           0        0.610851   -1.690835   -1.344293
     12          1           0       -0.957324   -1.611806   -2.106800
     13          1           0        0.172325    0.688853   -2.073972
     14          1           0       -1.404935    0.636851   -1.275828
     15          1           0       -2.086197   -1.640691    0.096255
     16          6           0        0.027199    2.311100    0.075423
     17          1           0        0.363884    2.623143    1.074152
     18          1           0        0.608610    2.690140   -0.834657
     19          1           0       -1.037313    2.513507   -0.039965
     20          6           0        1.718060    0.644824   -0.102022
     21          1           0        1.992900    1.176548   -1.018590
     22          1           0        2.197378    1.094865    0.769146
     23          1           0        1.980773   -0.409938   -0.166219
     24          7           0        0.243282    0.821194    0.009539
     25          8           0        0.628273    2.366133   -2.538070
     26          1           0        0.383944    3.271070   -2.753534
 ---------------------------------------------------------------------
                    Distance matrix (angstroms):
                    1          2          3          4          5
     1  C    0.000000
     2  C    1.521148   0.000000
     3  C    2.508751   1.528089   0.000000
     4  C    2.884441   2.490783   1.526168   0.000000
     5  C    2.491417   2.954880   2.560183   1.525658   0.000000
     6  H    3.460925   2.166460   1.094666   2.174775   3.505081
     7  H    2.165129   1.096443   2.169591   2.805541   3.390888
     8  H    2.123917   1.095355   2.177877   3.454862   3.937343
     9  H    1.093891   2.153246   2.768330   3.264455   2.736864
    10  H    1.092921   2.177371   3.472460   3.879650   3.415499
    11  H    3.344220   2.797479   2.152695   1.096864   2.168292
    12  H    3.863753   3.453497   2.173365   1.094079   2.109696
    13  H    3.396093   3.933240   3.547957   2.239181   1.106744
    14  H    2.777599   3.396359   2.881436   2.178216   1.091364
    15  H    2.790950   2.156668   1.097853   2.160356   2.854444
    16  C    2.442519   3.839458   4.332940   3.856968   2.500328
    17  H    2.528013   4.006334   4.833960   4.605160   3.416807
    18  H    3.380830   4.623049   4.943399   4.131959   2.689276
    19  H    2.741186   4.118798   4.407961   4.038098   2.661289
    20  C    2.495176   3.139525   3.735913   3.085592   2.435615
    21  H    3.391312   4.096206   4.430930   3.450950   2.577772
    22  H    2.725901   3.516276   4.449336   4.054236   3.392493
    23  H    2.778830   2.852079   3.353392   2.753525   2.683624
    24  N    1.501075   2.547441   2.994090   2.532015   1.524352
    25  O    4.467311   5.384648   5.248115   4.029376   2.701033
    26  H    5.095726   6.146462   6.040398   4.884265   3.485609
                    6          7          8          9         10
     6  H    0.000000
     7  H    2.473141   0.000000
     8  H    2.545256   1.755346   0.000000
     9  H    3.777389   3.065894   2.442401   0.000000
    10  H    4.313650   2.495650   2.483961   1.768752   0.000000
    11  H    2.455355   2.668329   3.812222   3.988949   4.167616
    12  H    2.550840   3.819705   4.309086   4.053299   4.902755
    13  H    4.385960   4.182049   4.963055   3.706657   4.170806
    14  H    3.882102   4.085700   4.200692   2.573080   3.738518
    15  H    1.763145   3.067049   2.467856   2.601659   3.796055
    16  C    5.386044   4.247439   4.562989   2.553730   2.637060
    17  H    5.852013   4.334313   4.561601   2.707030   2.248211
    18  H    5.950484   4.882608   5.472604   3.606309   3.606573
    19  H    5.500733   4.756132   4.727540   2.394974   3.110871
    20  C    4.506548   2.908528   4.104009   3.387337   2.666243
    21  H    5.205599   3.910924   5.106244   4.126443   3.631187
    22  H    5.203090   3.197331   4.300321   3.642738   2.435714
    23  H    3.905734   2.329480   3.849387   3.776998   3.054694
    24  N    3.989143   2.873092   3.456002   2.077535   2.095991
    25  O    6.147027   5.599150   6.367027   4.686418   4.967678
    26  H    6.981353   6.428477   7.075758   5.181385   5.526608
                   11         12         13         14         15
    11  H    0.000000
    12  H    1.745519   0.000000
    13  H    2.527380   2.563243   0.000000
    14  H    3.079968   2.438714   1.768471   0.000000
    15  H    3.058065   2.475609   3.903535   2.744800   0.000000
    16  C    4.286225   4.595713   2.696785   2.584569   4.481465
    17  H    4.951795   5.458831   3.699846   3.549152   5.013927
    18  H    4.410518   4.751550   2.394033   2.909465   5.185044
    19  H    4.700448   4.614804   2.988273   2.276915   4.286733
    20  C    2.867831   4.033509   2.505957   3.336312   4.442439
    21  H    3.199691   4.202730   2.160132   3.450033   5.081215
    22  H    3.839768   5.054630   3.514116   4.167536   5.126896
    23  H    2.214778   3.720585   2.849096   3.713491   4.257216
    24  N    2.877197   3.440906   2.088916   2.098278   3.390409
    25  O    4.228995   4.303965   1.799040   2.952559   5.510232
    26  H    5.163133   5.104874   2.678513   3.510386   6.192599
                   16         17         18         19         20
    16  C    0.000000
    17  H    1.099175   0.000000
    18  H    1.144533   1.925599   0.000000
    19  H    1.089710   1.793496   1.836245   0.000000
    20  C    2.380540   2.670379   2.439457   3.329851   0.000000
    21  H    2.519535   3.020911   2.059382   3.453601   1.094698
    22  H    2.582665   2.406317   2.764285   3.623594   1.091429
    23  H    3.358406   3.654098   3.455448   4.203727   1.088882
    24  N    1.506934   2.096417   2.083048   2.122804   1.489471
    25  O    2.682288   3.630992   1.734065   3.006065   3.175668
    26  H    3.008622   3.882189   2.017434   3.155523   3.963274
                   21         22         23         24         25
    21  H    0.000000
    22  H    1.801246   0.000000
    23  H    1.801005   1.785010   0.000000
    24  N    2.060216   2.114330   2.136692   0.000000
    25  O    2.363501   3.875035   3.893778   3.004225   0.000000
    26  H    3.160030   4.520363   4.774293   3.695436   0.961786
                   26
    26  H    0.000000
 Stoichiometry    C7H17NO
 Framework group  C1[X(C7H17NO)]
 Deg. of freedom    72
 Full point group                 C1      NOp   1
 Largest Abelian subgroup         C1      NOp   1
 Largest concise Abelian subgroup C1      NOp   1
                         Standard orientation:                         
 ---------------------------------------------------------------------
 Center     Atomic      Atomic             Coordinates (Angstroms)
 Number     Number       Type             X           Y           Z
 ---------------------------------------------------------------------
      1          6           0        0.898161   -1.258021   -0.411509
      2          6           0        2.187493   -0.655659    0.125775
      3          6           0        2.305708    0.814180   -0.275041
      4          6           0        1.053905    1.561648    0.176036
      5          6           0       -0.250241    0.951371   -0.328343
      6          1           0        3.206990    1.255584    0.162161
      7          1           0        2.236361   -0.760220    1.216127
      8          1           0        3.017915   -1.243947   -0.279340
      9          1           0        0.905394   -1.232712   -1.505083
     10          1           0        0.776018   -2.298234   -0.099236
     11          1           0        1.048140    1.628319    1.270856
     12          1           0        1.063820    2.595363   -0.182215
     13          1           0       -1.176669    1.381984    0.097317
     14          1           0       -0.332829    1.021021   -1.414347
     15          1           0        2.408237    0.886408   -1.365707
     16          6           0       -1.523212   -1.164998   -0.718428
     17          1           0       -1.422145   -2.249188   -0.568412
     18          1           0       -2.420550   -0.634553   -0.245808
     19          1           0       -1.454050   -0.926760   -1.779526
     20          6           0       -0.661722   -0.667492    1.444277
     21          1           0       -1.606670   -0.131181    1.577724
     22          1           0       -0.774994   -1.725036    1.689202
     23          1           0        0.128014   -0.228649    2.052058
     24          7           0       -0.353631   -0.535125   -0.006957
     25          8           0       -2.932426    1.006019   -0.014535
     26          1           0       -3.728701    0.873347   -0.537389
 ---------------------------------------------------------------------
 Rotational constants (GHZ):      2.4421720      1.1503273      0.9565487
 Standard basis: 6-31G(d,p) (6D, 7F)
 There are   220 symmetry adapted cartesian basis functions of A   symmetry.
 There are   220 symmetry adapted basis functions of A   symmetry.
   220 basis functions,   371 primitive gaussians,   220 cartesian basis functions
    37 alpha electrons       37 beta electrons
       nuclear repulsion energy       528.8772840049 Hartrees.
 NAtoms=   26 NActive=   26 NUniq=   26 SFac= 1.00D+00 NAtFMM=   60 NAOKFM=F Big=F
 Integral buffers will be    131072 words long.
 Raffenetti 2 integral format.
 Two-electron integral symmetry is turned on.
 Nuclear repulsion after empirical dispersion term =      528.8556440289 Hartrees.
 One-electron integrals computed using PRISM.
 NBasis=   220 RedAO= T EigKep=  3.68D-03  NBF=   220
 NBsUse=   220 1.00D-06 EigRej= -1.00D+00 NBFU=   220
 Initial guess from the checkpoint file:  "dmp-oh-opt-wb97xd.chk"
 B after Tr=    -0.000000   -0.000000    0.000000
         Rot=    0.999757    0.019105    0.010328    0.003740 Ang=   2.53 deg.
 ExpMin= 1.61D-01 ExpMax= 5.48D+03 ExpMxC= 8.25D+02 IAcc=1 IRadAn=         1 AccDes= 0.00D+00
 Harris functional with IExCor= 4639 and IRadAn=       1 diagonalized for initial guess.
 HarFok:  IExCor= 4639 AccDes= 0.00D+00 IRadAn=         1 IDoV= 1 UseB2=F ITyADJ=14
 ICtDFT=  3500011 ScaDFX=  1.000000  1.000000  1.000000  1.000000
 FoFCou: FMM=F IPFlag=           0 FMFlag=      100000 FMFlg1=           0
         NFxFlg=           0 DoJE=T BraDBF=F KetDBF=T FulRan=T
         wScrn=  0.000000 ICntrl=     500 IOpCl=  0 I1Cent=   200000004 NGrid=           0
         NMat0=    1 NMatS0=      1 NMatT0=    0 NMatD0=    1 NMtDS0=    0 NMtDT0=    0
 Petite list used in FoFCou.
 Keep R1 ints in memory in canonical form, NReq=596563979.
 Requested convergence on RMS density matrix=1.00D-08 within 128 cycles.
 Requested convergence on MAX density matrix=1.00D-06.
 Requested convergence on             energy=1.00D-06.
 No special actions if energy rises.
 Integral accuracy reduced to 1.0D-05 until final iterations.
 Initial convergence to 1.0D-05 achieved.  Increase integral accuracy.
 SCF Done:  E(RwB97XD) =  -406.757952907     A.U. after   15 cycles
            NFock= 15  Conv=0.49D-08     -V/T= 2.0093
 Calling FoFJK, ICntrl=      2127 FMM=F ISym2X=0 I1Cent= 0 IOpClX= 0 NMat=1 NMatS=1 NMatT=0.
 ***** Axes restored to original set *****
 -------------------------------------------------------------------
 Center     Atomic                   Forces (Hartrees/Bohr)
 Number     Number              X              Y              Z
 -------------------------------------------------------------------
      1        6           0.000817802    0.000688354    0.000405283
      2        6          -0.000136269   -0.000723623    0.000069555
      3        6          -0.000078266    0.001091174    0.001069633
      4        6           0.000884407    0.000219488   -0.002703047
      5        6           0.003503613   -0.002597627    0.002192608
      6        1          -0.000068827    0.000640395   -0.000579056
      7        1          -0.000063827    0.000263164   -0.000357754
      8        1           0.000452781    0.000220169   -0.000350908
      9        1          -0.000348455    0.000203244    0.000267181
     10        1          -0.000055471   -0.000261488    0.000313834
     11        1           0.000131189    0.000693000   -0.000481228
     12        1          -0.000191379   -0.000466722    0.000179812
     13        1          -0.009126762    0.004290462   -0.001385094
     14        1          -0.001587479   -0.000864399    0.000041589
     15        1           0.000090254   -0.000002918    0.000120006
     16        6           0.008228043    0.002318523    0.001553362
     17        1          -0.000490509    0.000388463   -0.002865132
     18        1          -0.013757739   -0.001360184   -0.001560460
     19        1          -0.000524302    0.000058615   -0.000418958
     20        6           0.003093202   -0.000783876   -0.000516425
     21        1           0.001391935    0.000991597   -0.001028348
     22        1          -0.000430155   -0.000165815    0.000392573
     23        1          -0.000485285   -0.000320110    0.000568680
     24        7          -0.001995870   -0.003042308    0.001711894
     25        8           0.010478238    0.000034664    0.007243173
     26        1           0.000269132   -0.001512243   -0.003882772
 -------------------------------------------------------------------
 Cartesian Forces:  Max     0.013757739 RMS     0.002853807

 GradGradGradGradGradGradGradGradGradGradGradGradGradGradGradGradGradGrad
 Berny optimization.
 Using GEDIIS/GDIIS optimizer.
 FormGI is forming the generalized inverse of G from B-inverse, IUseBI=4.
 Internal  Forces:  Max     0.004765920 RMS     0.001279651
 Search for a local minimum.
 Step number   3 out of a maximum of  156
 All quantities printed in internal units (Hartrees-Bohrs-Radians)
 Mixed Optimization -- RFO/linear search
 Update second derivatives using D2CorX and points    2    3
 DE= -6.16D-03 DEPred=-4.78D-03 R= 1.29D+00
 TightC=F SS=  1.41D+00  RLast= 7.26D-01 DXNew= 8.4853D-01 2.1776D+00
 Trust test= 1.29D+00 RLast= 7.26D-01 DXMaxT set to 8.49D-01
 ITU=  1  1  0
 Use linear search instead of GDIIS.
     Eigenvalues ---    0.00158   0.00408   0.00519   0.00592   0.00653
     Eigenvalues ---    0.00775   0.01463   0.01780   0.02108   0.02971
     Eigenvalues ---    0.03562   0.04029   0.04180   0.04317   0.04436
     Eigenvalues ---    0.04706   0.04783   0.04866   0.05251   0.05548
     Eigenvalues ---    0.05703   0.05762   0.05874   0.05971   0.06320
     Eigenvalues ---    0.06436   0.06713   0.07419   0.07750   0.07815
     Eigenvalues ---    0.08077   0.08604   0.08662   0.08746   0.08876
     Eigenvalues ---    0.09960   0.11511   0.12024   0.12349   0.14205
     Eigenvalues ---    0.15054   0.15850   0.15999   0.16023   0.16291
     Eigenvalues ---    0.16979   0.19961   0.24493   0.28130   0.28453
     Eigenvalues ---    0.29281   0.30095   0.30237   0.30759   0.32264
     Eigenvalues ---    0.33207   0.34054   0.34238   0.34248   0.34358
     Eigenvalues ---    0.34380   0.34426   0.34436   0.34543   0.34591
     Eigenvalues ---    0.34664   0.34793   0.34806   0.34835   0.35197
     Eigenvalues ---    0.39356   0.45327
 RFO step:  Lambda=-5.43608215D-03 EMin= 1.57716398D-03
 Quartic linear search produced a step of  1.34996.
 Iteration  1 RMS(Cart)=  0.09849745 RMS(Int)=  0.05700624
 Iteration  2 RMS(Cart)=  0.03448272 RMS(Int)=  0.02863755
 Iteration  3 RMS(Cart)=  0.00996039 RMS(Int)=  0.01259051
 Iteration  4 RMS(Cart)=  0.00642092 RMS(Int)=  0.00776642
 Iteration  5 RMS(Cart)=  0.00067798 RMS(Int)=  0.00774955
 Iteration  6 RMS(Cart)=  0.00002758 RMS(Int)=  0.00774952
 Iteration  7 RMS(Cart)=  0.00000183 RMS(Int)=  0.00774952
 Iteration  8 RMS(Cart)=  0.00000009 RMS(Int)=  0.00774952
 Variable       Old X    -DE/DX   Delta X   Delta X   Delta X     New X
                                 (Linear)    (Quad)   (Total)
    R1        2.87455   0.00019  -0.00398   0.00382   0.00197   2.87652
    R2        2.06715   0.00040   0.00233   0.00055   0.00289   2.07004
    R3        2.06532   0.00011   0.00053   0.00071   0.00123   2.06656
    R4        2.83662  -0.00038  -0.02110  -0.00335  -0.02609   2.81053
    R5        2.88767   0.00079   0.00373  -0.00144   0.00929   2.89695
    R6        2.07198  -0.00017   0.00235  -0.00127   0.00108   2.07306
    R7        2.06992  -0.00057   0.00090  -0.00182  -0.00092   2.06901
    R8        2.88404   0.00007  -0.00764   0.00395  -0.00208   2.88196
    R9        2.06862  -0.00065   0.00012  -0.00096  -0.00083   2.06779
   R10        2.07464  -0.00007   0.00170  -0.00054   0.00116   2.07580
   R11        2.88308  -0.00221  -0.00597  -0.00641  -0.01469   2.86839
   R12        2.07277  -0.00008   0.00139   0.00019   0.00159   2.07436
   R13        2.06751   0.00009   0.00205  -0.00031   0.00174   2.06925
   R14        2.09144  -0.00189   0.00889  -0.00120   0.01035   2.10179
   R15        2.06238   0.00115   0.00193   0.00253   0.00446   2.06684
   R16        2.88061  -0.00097   0.00612  -0.00045   0.00104   2.88165
   R17        3.39969  -0.00146   0.01212  -0.02116  -0.01003   3.38966
   R18        2.07714  -0.00263   0.00038  -0.00606  -0.00568   2.07146
   R19        2.16285  -0.00395   0.04554  -0.00723   0.03455   2.19741
   R20        2.05925   0.00056   0.00248   0.00094   0.00342   2.06267
   R21        2.84769   0.00228   0.02612   0.00374   0.03517   2.88286
   R22        3.27691  -0.00135  -0.07235  -0.03460  -0.13653   3.14038
   R23        3.81240   0.00085   0.19376   0.00947   0.21953   4.03193
   R24        2.06868   0.00169   0.00877   0.00651   0.01529   2.08397
   R25        2.06250   0.00005   0.00051   0.00103   0.00155   2.06405
   R26        2.05769   0.00017   0.00182   0.00144   0.00326   2.06095
   R27        2.81469   0.00362   0.01281   0.00420   0.01701   2.83170
   R28        1.81751  -0.00219   0.00179  -0.00100   0.00707   1.82459
    A1        1.91595  -0.00027  -0.00773   0.00514  -0.00472   1.91123
    A2        1.95056   0.00063  -0.00699  -0.00022  -0.00397   1.94659
    A3        2.00528  -0.00116   0.01020  -0.01075  -0.00290   2.00239
    A4        1.88431  -0.00022  -0.00497   0.00095  -0.00444   1.87987
    A5        1.83776   0.00059   0.00602   0.00232   0.00911   1.84686
    A6        1.86310   0.00047   0.00370   0.00318   0.00758   1.87067
    A7        1.93245  -0.00011  -0.01141   0.00401  -0.00795   1.92451
    A8        1.92971   0.00019  -0.00175  -0.00188  -0.00279   1.92693
    A9        1.87474  -0.00025   0.00202   0.00139   0.00280   1.87754
   A10        1.92743   0.00002  -0.00271  -0.00286  -0.00559   1.92184
   A11        1.94007   0.00010   0.00782  -0.00050   0.00754   1.94761
   A12        1.85749   0.00005   0.00703  -0.00025   0.00672   1.86421
   A13        1.90723   0.00049  -0.01333   0.00613  -0.00780   1.89943
   A14        1.92495   0.00022   0.00688   0.00030   0.00748   1.93243
   A15        1.90825  -0.00024  -0.00110  -0.00207  -0.00313   1.90513
   A16        1.93884  -0.00089  -0.00324  -0.00241  -0.00627   1.93257
   A17        1.91559   0.00034   0.00832  -0.00049   0.00882   1.92441
   A18        1.86853   0.00008   0.00298  -0.00167   0.00121   1.86975
   A19        1.99053  -0.00139   0.01600  -0.00973   0.00250   1.99302
   A20        1.90614   0.00045  -0.01329   0.00806  -0.00663   1.89951
   A21        1.93749   0.00060   0.00762  -0.00203   0.00914   1.94663
   A22        1.92816  -0.00014  -0.00490  -0.00504  -0.00877   1.91939
   A23        1.85192   0.00080  -0.00083   0.00587   0.00607   1.85799
   A24        1.84362  -0.00024  -0.00558   0.00361  -0.00246   1.84116
   A25        2.01834  -0.00054   0.02175  -0.01582   0.01465   2.03299
   A26        1.94780  -0.00016   0.01469  -0.00655   0.00873   1.95653
   A27        1.95881   0.00153   0.00518   0.00238   0.01185   1.97067
   A28        1.86977   0.00117  -0.00739   0.01993   0.01340   1.88317
   A29        1.81476  -0.00189  -0.04123   0.00249  -0.05336   1.76140
   A30        1.84097  -0.00017   0.00249   0.00001  -0.00064   1.84033
   A31        2.36273   0.00475   0.10295   0.04637   0.09780   2.46053
   A32        2.06334  -0.00065   0.08203  -0.01873   0.07388   2.13722
   A33        1.92059  -0.00001  -0.00172   0.00120  -0.00584   1.91475
   A34        1.85093   0.00150  -0.01256   0.01073   0.01442   1.86535
   A35        1.92893   0.00022   0.00318   0.00692   0.00480   1.93373
   A36        1.79243  -0.00072  -0.07231   0.00882  -0.08596   1.70647
   A37        1.89557  -0.00033  -0.00831  -0.00806  -0.01665   1.87892
   A38        2.38180   0.00422   0.08829   0.03959   0.12352   2.50532
   A39        2.48997   0.00460   0.12100   0.08891   0.21112   2.70109
   A40        1.93667  -0.00029   0.00663   0.00312   0.00966   1.94633
   A41        1.93967   0.00006   0.01174   0.01178   0.02354   1.96322
   A42        1.82739   0.00184  -0.02469   0.01005  -0.01467   1.81272
   A43        1.91827   0.00033  -0.00596   0.00106  -0.00501   1.91326
   A44        1.90310  -0.00092   0.00537  -0.01499  -0.00971   1.89339
   A45        1.93693  -0.00101   0.00644  -0.01138  -0.00498   1.93195
   A46        1.93504   0.00020   0.01137   0.00091   0.01353   1.94857
   A47        1.89516   0.00135   0.00626   0.01025   0.02116   1.91631
   A48        1.97391  -0.00092   0.03011  -0.01587   0.01499   1.98890
   A49        1.93982  -0.00205  -0.00058  -0.01678  -0.02479   1.91502
   A50        1.88190   0.00084  -0.02906   0.01529  -0.01540   1.86651
   A51        1.83623   0.00049  -0.01918   0.00564  -0.01272   1.82350
   A52        1.48862  -0.00284  -0.00365   0.00906  -0.02470   1.46392
   A53        2.62726  -0.00166  -0.03726  -0.04157  -0.07060   2.55666
    D1        1.09301  -0.00024  -0.01131   0.00180  -0.01064   1.08237
    D2       -3.04823  -0.00016  -0.02395  -0.00037  -0.02500  -3.07323
    D3       -1.02826  -0.00014  -0.01536  -0.00088  -0.01687  -1.04514
    D4       -3.09995  -0.00029  -0.02735   0.00627  -0.02180  -3.12176
    D5       -0.95801  -0.00021  -0.03999   0.00410  -0.03616  -0.99417
    D6        1.06196  -0.00019  -0.03140   0.00359  -0.02804   1.03392
    D7       -0.97377  -0.00004  -0.02021   0.00220  -0.01702  -0.99079
    D8        1.16817   0.00005  -0.03285   0.00003  -0.03138   1.13679
    D9       -3.09505   0.00006  -0.02426  -0.00048  -0.02325  -3.11830
   D10        0.91158  -0.00015  -0.02303   0.00869  -0.01713   0.89445
   D11        3.04743  -0.00168  -0.01249  -0.00485  -0.02508   3.02234
   D12       -1.20460  -0.00074  -0.01468  -0.00060  -0.01788  -1.22249
   D13       -1.19861   0.00046  -0.02360   0.00702  -0.01589  -1.21449
   D14        0.93724  -0.00107  -0.01305  -0.00651  -0.02385   0.91340
   D15        2.96840  -0.00013  -0.01525  -0.00227  -0.01664   2.95175
   D16        3.08453   0.00024  -0.02232   0.00349  -0.01844   3.06609
   D17       -1.06281  -0.00129  -0.01178  -0.01004  -0.02640  -1.08921
   D18        0.96835  -0.00035  -0.01398  -0.00580  -0.01920   0.94915
   D19        0.94981   0.00081   0.02651  -0.00267   0.02580   0.97561
   D20        3.08593   0.00017   0.01816  -0.00145   0.01766   3.10359
   D21       -1.14712   0.00025   0.02515  -0.00455   0.02166  -1.12546
   D22       -1.19346   0.00063   0.03858  -0.00107   0.03847  -1.15498
   D23        0.94266  -0.00002   0.03022   0.00016   0.03034   0.97300
   D24        2.99280   0.00007   0.03722  -0.00294   0.03434   3.02713
   D25        3.03215   0.00049   0.02670   0.00138   0.02897   3.06112
   D26       -1.11492  -0.00016   0.01835   0.00261   0.02083  -1.09409
   D27        0.93522  -0.00007   0.02534  -0.00050   0.02483   0.96005
   D28       -0.95386   0.00031  -0.00932   0.00578  -0.00221  -0.95608
   D29        1.21273  -0.00053  -0.01437  -0.00162  -0.01700   1.19573
   D30       -3.04460  -0.00020  -0.02470   0.00643  -0.01874  -3.06333
   D31       -3.08163   0.00029  -0.00682   0.00286  -0.00234  -3.08397
   D32       -0.91504  -0.00055  -0.01187  -0.00454  -0.01712  -0.93216
   D33        1.11082  -0.00022  -0.02220   0.00351  -0.01886   1.09196
   D34        1.13856   0.00053  -0.01375   0.00672  -0.00551   1.13305
   D35       -2.97804  -0.00031  -0.01880  -0.00068  -0.02030  -2.99833
   D36       -0.95218   0.00001  -0.02913   0.00737  -0.02203  -0.97421
   D37        2.99534  -0.00186  -0.07109  -0.00150  -0.08373   2.91162
   D38       -1.14487  -0.00082  -0.05266   0.00778  -0.04589  -1.19076
   D39        0.91742  -0.00013  -0.03636   0.00496  -0.03258   0.88484
   D40        0.84063  -0.00131  -0.06161  -0.00101  -0.07003   0.77060
   D41        2.98359  -0.00028  -0.04318   0.00827  -0.03219   2.95140
   D42       -1.23730   0.00042  -0.02688   0.00545  -0.01888  -1.25618
   D43       -1.14956  -0.00140  -0.05223  -0.00597  -0.06615  -1.21571
   D44        0.99341  -0.00036  -0.03380   0.00331  -0.02831   0.96510
   D45        3.05570   0.00033  -0.01750   0.00048  -0.01500   3.04070
   D46       -3.04602   0.00090   0.19640   0.12776   0.34047  -2.70555
   D47        1.05345   0.00056   0.16773   0.13169   0.30663   1.36008
   D48       -0.89048   0.00110   0.18614   0.12288   0.32507  -0.56541
   D49       -0.85758  -0.00088   0.05784  -0.02031   0.03801  -0.81957
   D50       -2.96722  -0.00135   0.04269  -0.02258   0.01902  -2.94820
   D51        1.31195  -0.00133   0.08332  -0.02917   0.05500   1.36694
   D52       -3.05143   0.00016   0.05606  -0.00388   0.04897  -3.00246
   D53        1.12211  -0.00030   0.04091  -0.00615   0.02998   1.15209
   D54       -0.88191  -0.00028   0.08155  -0.01275   0.06596  -0.81594
   D55        1.26695  -0.00031   0.08031  -0.02695   0.05533   1.32227
   D56       -0.84269  -0.00077   0.06516  -0.02922   0.03634  -0.80636
   D57       -2.84671  -0.00075   0.10579  -0.03581   0.07232  -2.77439
   D58        0.51852  -0.00432  -0.25913  -0.18058  -0.44712   0.07140
   D59       -0.99089  -0.00373  -0.60942  -0.25749  -0.83978  -1.83067
   D60        2.98323  -0.00111  -0.08375  -0.09539  -0.17728   2.80595
   D61       -2.54014   0.00158  -0.04496  -0.05440  -0.11461  -2.65476
   D62       -1.06531  -0.00148  -0.01487  -0.10369  -0.10830  -1.17361
   D63       -0.30550   0.00120   0.02392  -0.06269  -0.04563  -0.35114
   D64        0.95396  -0.00214  -0.06249  -0.10536  -0.16778   0.78617
   D65        1.71377   0.00055  -0.02371  -0.06437  -0.10512   1.60865
   D66        0.84729   0.00033  -0.15934   0.00439  -0.15076   0.69653
   D67        2.98024   0.00017  -0.14141   0.00162  -0.13593   2.84431
   D68       -1.27070   0.00043  -0.18743   0.01456  -0.17239  -1.44309
   D69        3.02365  -0.00006  -0.10842  -0.00749  -0.10356   2.92009
   D70       -1.12659  -0.00022  -0.09049  -0.01025  -0.08872  -1.21531
   D71        0.90566   0.00003  -0.13651   0.00269  -0.12518   0.78047
   D72       -1.21636  -0.00030  -0.14615   0.00131  -0.14308  -1.35943
   D73        0.91659  -0.00047  -0.12822  -0.00145  -0.12824   0.78834
   D74        2.94884  -0.00021  -0.17424   0.01148  -0.16470   2.78413
   D75       -0.55579   0.00477   0.18146   0.17127   0.32953  -0.22627
   D76       -3.10362  -0.00018   0.00562   0.01475   0.01836  -3.08526
   D77        1.03363  -0.00044  -0.00822   0.01311   0.00238   1.03601
   D78       -1.03788   0.00128   0.01752   0.02220   0.04413  -0.99375
   D79       -1.03009   0.00001   0.00269   0.01647   0.01719  -1.01290
   D80        3.10717  -0.00024  -0.01115   0.01482   0.00120   3.10837
   D81        1.03565   0.00148   0.01460   0.02391   0.04295   1.07860
   D82        1.08536  -0.00082   0.00286   0.00070   0.00162   1.08698
   D83       -1.06057  -0.00107  -0.01098  -0.00094  -0.01436  -1.07493
   D84       -3.13208   0.00064   0.01476   0.00815   0.02739  -3.10470
         Item               Value     Threshold  Converged?
 Maximum Force            0.004766     0.000450     NO 
 RMS     Force            0.001280     0.000300     NO 
 Maximum Displacement     1.056692     0.001800     NO 
 RMS     Displacement     0.134916     0.001200     NO 
 Predicted change in Energy=-8.827087D-03
 GradGradGradGradGradGradGradGradGradGradGradGradGradGradGradGradGradGrad

                          Input orientation:                          
 ---------------------------------------------------------------------
 Center     Atomic      Atomic             Coordinates (Angstroms)
 Number     Number       Type             X           Y           Z
 ---------------------------------------------------------------------
      1          6           0       -0.302989    0.172908    1.273543
      2          6           0       -0.232651   -1.347601    1.260819
      3          6           0       -1.019673   -1.905626    0.069476
      4          6           0       -0.480458   -1.280599   -1.212874
      5          6           0       -0.477529    0.237283   -1.211565
      6          1           0       -0.942129   -2.996422    0.031011
      7          1           0        0.811132   -1.681814    1.213247
      8          1           0       -0.636549   -1.705228    2.213558
      9          1           0       -1.344886    0.489885    1.391529
     10          1           0        0.269053    0.594206    2.104915
     11          1           0        0.535078   -1.657351   -1.390918
     12          1           0       -1.064124   -1.588889   -2.086553
     13          1           0        0.107576    0.732802   -2.017260
     14          1           0       -1.489948    0.650752   -1.228500
     15          1           0       -2.083334   -1.661091    0.193793
     16          6           0       -0.093932    2.327589    0.094653
     17          1           0        0.118547    2.646084    1.121786
     18          1           0        0.566310    2.648170   -0.807265
     19          1           0       -1.152013    2.479376   -0.126346
     20          6           0        1.663171    0.728604   -0.173032
     21          1           0        1.843777    1.309978   -1.092558
     22          1           0        2.161752    1.177277    0.689008
     23          1           0        1.969163   -0.313543   -0.271632
     24          7           0        0.181857    0.828583    0.029764
     25          8           0        0.960846    2.269158   -2.376443
     26          1           0        0.943121    3.106592   -2.856688
 ---------------------------------------------------------------------
                    Distance matrix (angstroms):
                    1          2          3          4          5
     1  C    0.000000
     2  C    1.522188   0.000000
     3  C    2.506734   1.533002   0.000000
     4  C    2.885559   2.486978   1.525069   0.000000
     5  C    2.492061   2.946949   2.554809   1.517885   0.000000
     6  H    3.463674   2.175868   1.094225   2.168973   3.495240
     7  H    2.164462   1.097016   2.170289   2.777632   3.350118
     8  H    2.126567   1.094871   2.187243   3.456171   3.940826
     9  H    1.095420   2.151862   2.755370   3.265696   2.755397
    10  H    1.093574   2.175964   3.471742   3.883863   3.418160
    11  H    3.339394   2.777960   2.147474   1.097704   2.155731
    12  H    3.869560   3.457523   2.179623   1.094999   2.108222
    13  H    3.363246   3.897388   3.547740   2.246465   1.112219
    14  H    2.810236   3.430878   2.905335   2.179319   1.093726
    15  H    2.774714   2.159132   1.098465   2.166264   2.856128
    16  C    2.464982   3.858265   4.333329   3.857208   2.494540
    17  H    2.513429   4.011507   4.808427   4.607416   3.406194
    18  H    3.348487   4.569628   4.901130   4.086009   2.658089
    19  H    2.828484   4.173153   4.391367   3.971013   2.580622
    20  C    2.503431   3.156057   3.767709   3.116619   2.429515
    21  H    3.391161   4.112501   4.459796   3.482475   2.559942
    22  H    2.724956   3.526350   4.473207   4.079165   3.385494
    23  H    2.790498   2.875008   3.403561   2.796744   2.678281
    24  N    1.487270   2.534382   2.986830   2.536032   1.524901
    25  O    4.394763   5.266409   5.228174   4.004001   2.748523
    26  H    5.217097   6.178685   6.126772   4.896544   3.599668
                    6          7          8          9         10
     6  H    0.000000
     7  H    2.489940   0.000000
     8  H    2.554226   1.759816   0.000000
     9  H    3.763982   3.065367   2.448672   0.000000
    10  H    4.319798   2.503835   2.473725   1.767654   0.000000
    11  H    2.448906   2.618870   3.790416   3.985837   4.166669
    12  H    2.545606   3.796564   4.322882   4.061672   4.910363
    13  H    4.382284   4.094085   4.939386   3.713286   4.127664
    14  H    3.897224   4.086314   4.257546   2.628968   3.769475
    15  H    1.764073   3.068819   2.484871   2.570326   3.777893
    16  C    5.391529   4.259777   4.587789   2.573699   2.679091
    17  H    5.844032   4.383918   4.549292   2.619846   2.280219
    18  H    5.902501   4.784471   5.433628   3.625680   3.576020
    19  H    5.482078   4.792071   4.822008   2.509824   3.248356
    20  C    4.550280   2.908238   4.111942   3.399007   2.674074
    21  H    5.250597   3.915853   5.116043   4.124417   3.635371
    22  H    5.242786   3.205214   4.296927   3.641779   2.434558
    23  H    3.970524   2.327674   3.860401   3.794012   3.059797
    24  N    3.986730   2.845823   3.443682   2.073659   2.090164
    25  O    6.094546   5.340268   6.278179   4.762334   4.833903
    26  H    7.009976   6.285747   7.166336   5.489033   5.602139
                   11         12         13         14         15
    11  H    0.000000
    12  H    1.745291   0.000000
    13  H    2.507567   2.601525   0.000000
    14  H    3.074808   2.435892   1.783524   0.000000
    15  H    3.060621   2.498795   3.926775   2.778424   0.000000
    16  C    4.299107   4.586690   2.654077   2.551741   4.458376
    17  H    5.000673   5.443082   3.676190   3.477421   4.925567
    18  H    4.345013   4.716732   2.311527   2.897468   5.156788
    19  H    4.643051   4.516737   2.865771   2.161669   4.255974
    20  C    2.906651   4.058383   2.412689   3.325994   4.458868
    21  H    3.256801   4.224612   2.050024   3.400998   5.089612
    22  H    3.873923   5.075597   3.426526   4.158002   5.130529
    23  H    2.261685   3.757829   2.758180   3.716304   4.295956
    24  N    2.884956   3.446075   2.050609   2.099949   3.369936
    25  O    4.070627   4.366814   1.793731   3.153317   5.596428
    26  H    5.001013   5.164270   2.652858   3.821253   6.418385
                   16         17         18         19         20
    16  C    0.000000
    17  H    1.096170   0.000000
    18  H    1.162819   1.980336   0.000000
    19  H    1.091520   1.788840   1.856011   0.000000
    20  C    2.390779   2.781932   2.300020   3.315516   0.000000
    21  H    2.489924   3.108845   1.871917   3.357949   1.102789
    22  H    2.600882   2.553306   2.635867   3.652575   1.092247
    23  H    3.371365   3.758428   3.320639   4.190853   1.090606
    24  N    1.525546   2.121280   2.039441   2.128074   1.498471
    25  O    2.687432   3.617893   1.661816   3.093753   2.778774
    26  H    3.223777   4.089040   2.133606   3.498251   3.657227
                   21         22         23         24         25
    21  H    0.000000
    22  H    1.814579   0.000000
    23  H    1.823584   1.783946   0.000000
    24  N    2.062360   2.115697   2.142371   0.000000
    25  O    1.829742   3.468626   3.480987   2.910655   0.000000
    26  H    2.674165   4.216548   4.408242   3.755058   0.965529
                   26
    26  H    0.000000
 Stoichiometry    C7H17NO
 Framework group  C1[X(C7H17NO)]
 Deg. of freedom    72
 Full point group                 C1      NOp   1
 Largest Abelian subgroup         C1      NOp   1
 Largest concise Abelian subgroup C1      NOp   1
                         Standard orientation:                         
 ---------------------------------------------------------------------
 Center     Atomic      Atomic             Coordinates (Angstroms)
 Number     Number       Type             X           Y           Z
 ---------------------------------------------------------------------
      1          6           0        0.894996   -1.304950   -0.259940
      2          6           0        2.145230   -0.673237    0.335803
      3          6           0        2.349512    0.736436   -0.230930
      4          6           0        1.092336    1.559130    0.030831
      5          6           0       -0.184254    0.928895   -0.495570
      6          1           0        3.224928    1.212374    0.221243
      7          1           0        2.069345   -0.632804    1.429444
      8          1           0        2.990572   -1.328236    0.101036
      9          1           0        1.015404   -1.401882   -1.344399
     10          1           0        0.718281   -2.304967    0.145822
     11          1           0        1.004544    1.738435    1.110227
     12          1           0        1.159370    2.551992   -0.426067
     13          1           0       -1.139915    1.369977   -0.136139
     14          1           0       -0.213178    0.909472   -1.588740
     15          1           0        2.540593    0.666745   -1.310400
     16          6           0       -1.496937   -1.164383   -0.838763
     17          1           0       -1.386225   -2.249529   -0.730179
     18          1           0       -2.371582   -0.574369   -0.349859
     19          1           0       -1.379928   -0.885579   -1.887568
     20          6           0       -0.834943   -0.498215    1.359829
     21          1           0       -1.782038    0.064341    1.308020
     22          1           0       -0.997670   -1.527265    1.687823
     23          1           0       -0.100178   -0.019114    2.007907
     24          7           0       -0.353653   -0.522335   -0.059041
     25          8           0       -2.862781    0.941874    0.120634
     26          1           0       -3.770145    1.029715   -0.197518
 ---------------------------------------------------------------------
 Rotational constants (GHZ):      2.5040027      1.1567431      0.9716410
 Standard basis: 6-31G(d,p) (6D, 7F)
 There are   220 symmetry adapted cartesian basis functions of A   symmetry.
 There are   220 symmetry adapted basis functions of A   symmetry.
   220 basis functions,   371 primitive gaussians,   220 cartesian basis functions
    37 alpha electrons       37 beta electrons
       nuclear repulsion energy       530.9497468987 Hartrees.
 NAtoms=   26 NActive=   26 NUniq=   26 SFac= 1.00D+00 NAtFMM=   60 NAOKFM=F Big=F
 Integral buffers will be    131072 words long.
 Raffenetti 2 integral format.
 Two-electron integral symmetry is turned on.
 Nuclear repulsion after empirical dispersion term =      530.9282580203 Hartrees.
 One-electron integrals computed using PRISM.
 NBasis=   220 RedAO= T EigKep=  3.64D-03  NBF=   220
 NBsUse=   220 1.00D-06 EigRej= -1.00D+00 NBFU=   220
 Initial guess from the checkpoint file:  "dmp-oh-opt-wb97xd.chk"
 B after Tr=    -0.000000   -0.000000   -0.000000
         Rot=    0.999470    0.027417    0.014879    0.009294 Ang=   3.73 deg.
 ExpMin= 1.61D-01 ExpMax= 5.48D+03 ExpMxC= 8.25D+02 IAcc=1 IRadAn=         1 AccDes= 0.00D+00
 Harris functional with IExCor= 4639 and IRadAn=       1 diagonalized for initial guess.
 HarFok:  IExCor= 4639 AccDes= 0.00D+00 IRadAn=         1 IDoV= 1 UseB2=F ITyADJ=14
 ICtDFT=  3500011 ScaDFX=  1.000000  1.000000  1.000000  1.000000
 FoFCou: FMM=F IPFlag=           0 FMFlag=      100000 FMFlg1=           0
         NFxFlg=           0 DoJE=T BraDBF=F KetDBF=T FulRan=T
         wScrn=  0.000000 ICntrl=     500 IOpCl=  0 I1Cent=   200000004 NGrid=           0
         NMat0=    1 NMatS0=      1 NMatT0=    0 NMatD0=    1 NMtDS0=    0 NMtDT0=    0
 Petite list used in FoFCou.
 Keep R1 ints in memory in canonical form, NReq=596563979.
 Requested convergence on RMS density matrix=1.00D-08 within 128 cycles.
 Requested convergence on MAX density matrix=1.00D-06.
 Requested convergence on             energy=1.00D-06.
 No special actions if energy rises.
 Integral accuracy reduced to 1.0D-05 until final iterations.
 Initial convergence to 1.0D-05 achieved.  Increase integral accuracy.
 SCF Done:  E(RwB97XD) =  -406.764886119     A.U. after   16 cycles
            NFock= 16  Conv=0.33D-08     -V/T= 2.0093
 Calling FoFJK, ICntrl=      2127 FMM=F ISym2X=0 I1Cent= 0 IOpClX= 0 NMat=1 NMatS=1 NMatT=0.
 ***** Axes restored to original set *****
 -------------------------------------------------------------------
 Center     Atomic                   Forces (Hartrees/Bohr)
 Number     Number              X              Y              Z
 -------------------------------------------------------------------
      1        6          -0.001813263   -0.000599701    0.004678116
      2        6          -0.000557288   -0.001352953   -0.002254581
      3        6           0.000029566    0.001997754    0.003145092
      4        6           0.003341350   -0.002174947   -0.005174645
      5        6           0.003269398    0.007271613    0.003336577
      6        1           0.000107278    0.000438932    0.000123668
      7        1          -0.000641235    0.000273478    0.000101625
      8        1           0.000035735   -0.000169624   -0.000527800
      9        1          -0.000066777    0.000124886    0.000179798
     10        1           0.000383705   -0.000213389   -0.000199940
     11        1          -0.000266492    0.000816535   -0.000240129
     12        1          -0.000488930   -0.000491253    0.001043067
     13        1          -0.009570096   -0.000650583   -0.004985954
     14        1          -0.001558375   -0.002926873    0.000778134
     15        1           0.000395074    0.000060050   -0.000285827
     16        6           0.006994281   -0.010792562   -0.007106280
     17        1           0.003795612    0.001538633   -0.003792059
     18        1          -0.015805938    0.010131712    0.003439700
     19        1          -0.000069726    0.000808044    0.000820045
     20        6           0.003500404   -0.005699633    0.007861059
     21        1           0.004805207    0.000908016   -0.003183776
     22        1          -0.000585654   -0.000416641    0.000919780
     23        1          -0.001125906   -0.000195951    0.000577460
     24        7          -0.000561361    0.001630409   -0.000513068
     25        8           0.005315908    0.006324569    0.000008279
     26        1           0.001137526   -0.006640519    0.001251659
 -------------------------------------------------------------------
 Cartesian Forces:  Max     0.015805938 RMS     0.003874852

 GradGradGradGradGradGradGradGradGradGradGradGradGradGradGradGradGradGrad
 Berny optimization.
 Using GEDIIS/GDIIS optimizer.
 FormGI is forming the generalized inverse of G from B-inverse, IUseBI=4.
 Internal  Forces:  Max     0.008372185 RMS     0.002143184
 Search for a local minimum.
 Step number   4 out of a maximum of  156
 All quantities printed in internal units (Hartrees-Bohrs-Radians)
 Mixed Optimization -- RFO/linear search
 Update second derivatives using D2CorX and points    3    4
 DE= -6.93D-03 DEPred=-8.83D-03 R= 7.85D-01
 TightC=F SS=  1.41D+00  RLast= 1.35D+00 DXNew= 1.4270D+00 4.0590D+00
 Trust test= 7.85D-01 RLast= 1.35D+00 DXMaxT set to 1.43D+00
 ITU=  1  1  1  0
 Use linear search instead of GDIIS.
     Eigenvalues ---    0.00272   0.00408   0.00480   0.00549   0.00665
     Eigenvalues ---    0.00982   0.01107   0.01723   0.02135   0.02679
     Eigenvalues ---    0.03232   0.03563   0.04023   0.04231   0.04290
     Eigenvalues ---    0.04681   0.04754   0.04875   0.05225   0.05562
     Eigenvalues ---    0.05634   0.05851   0.05999   0.06202   0.06421
     Eigenvalues ---    0.06505   0.06718   0.07030   0.07562   0.07739
     Eigenvalues ---    0.07996   0.08411   0.08633   0.08666   0.08863
     Eigenvalues ---    0.10070   0.11105   0.11974   0.12707   0.14155
     Eigenvalues ---    0.15295   0.15728   0.15996   0.16033   0.16460
     Eigenvalues ---    0.17875   0.19837   0.24832   0.28122   0.28456
     Eigenvalues ---    0.29242   0.30179   0.30267   0.30870   0.31392
     Eigenvalues ---    0.33224   0.34055   0.34240   0.34249   0.34347
     Eigenvalues ---    0.34381   0.34425   0.34436   0.34543   0.34589
     Eigenvalues ---    0.34666   0.34800   0.34813   0.34908   0.35197
     Eigenvalues ---    0.38329   0.45183
 RFO step:  Lambda=-6.11551067D-03 EMin= 2.71831765D-03
 Quartic linear search produced a step of -0.06019.
 Iteration  1 RMS(Cart)=  0.04226747 RMS(Int)=  0.00183087
 Iteration  2 RMS(Cart)=  0.00182725 RMS(Int)=  0.00028639
 Iteration  3 RMS(Cart)=  0.00000489 RMS(Int)=  0.00028634
 Iteration  4 RMS(Cart)=  0.00000000 RMS(Int)=  0.00028634
 Variable       Old X    -DE/DX   Delta X   Delta X   Delta X     New X
                                 (Linear)    (Quad)   (Total)
    R1        2.87652  -0.00033  -0.00012   0.00133   0.00114   2.87766
    R2        2.07004   0.00013  -0.00017   0.00113   0.00095   2.07100
    R3        2.06656  -0.00004  -0.00007   0.00021   0.00014   2.06669
    R4        2.81053   0.00310   0.00157  -0.00345  -0.00192   2.80861
    R5        2.89695  -0.00182  -0.00056  -0.00155  -0.00193   2.89503
    R6        2.07306  -0.00070  -0.00007  -0.00064  -0.00070   2.07236
    R7        2.06901  -0.00042   0.00006  -0.00046  -0.00041   2.06860
    R8        2.88196   0.00154   0.00013   0.00275   0.00291   2.88487
    R9        2.06779  -0.00043   0.00005  -0.00059  -0.00054   2.06725
   R10        2.07580  -0.00041  -0.00007  -0.00021  -0.00028   2.07552
   R11        2.86839   0.00096   0.00088  -0.00288  -0.00193   2.86646
   R12        2.07436  -0.00047  -0.00010  -0.00032  -0.00041   2.07395
   R13        2.06925  -0.00044  -0.00010  -0.00018  -0.00029   2.06896
   R14        2.10179   0.00078  -0.00062   0.00532   0.00490   2.10669
   R15        2.06684   0.00032  -0.00027   0.00121   0.00094   2.06778
   R16        2.88165   0.00097  -0.00006   0.00741   0.00754   2.88918
   R17        3.38966   0.00380   0.00060   0.02255   0.02315   3.41281
   R18        2.07146  -0.00238   0.00034  -0.00427  -0.00392   2.06754
   R19        2.19741  -0.00837  -0.00208   0.00409   0.00177   2.19918
   R20        2.06267   0.00003  -0.00021   0.00093   0.00073   2.06340
   R21        2.88286  -0.00126  -0.00212   0.01441   0.01235   2.89521
   R22        3.14038   0.00052   0.00822  -0.03578  -0.02800   3.11238
   R23        4.03193  -0.00077  -0.01321   0.07682   0.06365   4.09558
   R24        2.08397   0.00392  -0.00092   0.01250   0.01158   2.09555
   R25        2.06405   0.00030  -0.00009   0.00105   0.00096   2.06501
   R26        2.06095  -0.00019  -0.00020   0.00059   0.00039   2.06134
   R27        2.83170   0.00603  -0.00102   0.01753   0.01651   2.84820
   R28        1.82459  -0.00408  -0.00043  -0.00320  -0.00358   1.82101
    A1        1.91123   0.00014   0.00028   0.00595   0.00618   1.91741
    A2        1.94659   0.00092   0.00024  -0.00370  -0.00332   1.94327
    A3        2.00239  -0.00204   0.00017  -0.01339  -0.01340   1.98899
    A4        1.87987  -0.00022   0.00027   0.00107   0.00130   1.88117
    A5        1.84686   0.00057  -0.00055   0.00921   0.00880   1.85566
    A6        1.87067   0.00069  -0.00046   0.00215   0.00160   1.87228
    A7        1.92451  -0.00006   0.00048   0.00136   0.00164   1.92614
    A8        1.92693   0.00030   0.00017  -0.00360  -0.00339   1.92353
    A9        1.87754  -0.00011  -0.00017   0.00312   0.00304   1.88058
   A10        1.92184  -0.00004   0.00034  -0.00336  -0.00290   1.91893
   A11        1.94761  -0.00008  -0.00045   0.00059   0.00012   1.94773
   A12        1.86421  -0.00001  -0.00040   0.00197   0.00153   1.86575
   A13        1.89943   0.00202   0.00047   0.00738   0.00791   1.90733
   A14        1.93243  -0.00078  -0.00045   0.00132   0.00081   1.93324
   A15        1.90513  -0.00039   0.00019  -0.00559  -0.00539   1.89973
   A16        1.93257  -0.00090   0.00038  -0.00029   0.00007   1.93265
   A17        1.92441  -0.00039  -0.00053  -0.00334  -0.00390   1.92051
   A18        1.86975   0.00040  -0.00007   0.00021   0.00014   1.86989
   A19        1.99302  -0.00071  -0.00015  -0.01013  -0.01025   1.98277
   A20        1.89951   0.00064   0.00040   0.01035   0.01068   1.91019
   A21        1.94663  -0.00048  -0.00055  -0.00733  -0.00783   1.93880
   A22        1.91939  -0.00038   0.00053   0.00167   0.00223   1.92161
   A23        1.85799   0.00091  -0.00037   0.00429   0.00381   1.86180
   A24        1.84116   0.00006   0.00015   0.00186   0.00203   1.84319
   A25        2.03299  -0.00102  -0.00088   0.01253   0.01143   2.04442
   A26        1.95653   0.00058  -0.00053  -0.01294  -0.01319   1.94334
   A27        1.97067  -0.00173  -0.00071  -0.00644  -0.00759   1.96307
   A28        1.88317  -0.00090  -0.00081  -0.01019  -0.01111   1.87206
   A29        1.76140   0.00307   0.00321   0.01829   0.02203   1.78343
   A30        1.84033   0.00028   0.00004   0.00045   0.00013   1.84046
   A31        2.46053  -0.00242  -0.00589   0.02786   0.02205   2.48258
   A32        2.13722  -0.00243  -0.00445   0.01228   0.00761   2.14483
   A33        1.91475   0.00162   0.00035  -0.00476  -0.00449   1.91026
   A34        1.86535  -0.00018  -0.00087  -0.00138  -0.00203   1.86332
   A35        1.93373  -0.00248  -0.00029  -0.01641  -0.01608   1.91766
   A36        1.70647   0.00556   0.00517   0.02430   0.02874   1.73521
   A37        1.87892  -0.00160   0.00100  -0.01348  -0.01255   1.86637
   A38        2.50532   0.00084  -0.00743   0.05012   0.04316   2.54848
   A39        2.70109   0.00182  -0.01271   0.08053   0.06645   2.76755
   A40        1.94633  -0.00145  -0.00058   0.00320   0.00262   1.94895
   A41        1.96322  -0.00177  -0.00142   0.00230   0.00094   1.96416
   A42        1.81272   0.00745   0.00088   0.02607   0.02698   1.83969
   A43        1.91326   0.00070   0.00030  -0.00744  -0.00735   1.90591
   A44        1.89339  -0.00192   0.00058  -0.00975  -0.00926   1.88413
   A45        1.93195  -0.00287   0.00030  -0.01369  -0.01347   1.91848
   A46        1.94857   0.00170  -0.00081  -0.00559  -0.00656   1.94201
   A47        1.91631   0.00219  -0.00127   0.00824   0.00723   1.92354
   A48        1.98890  -0.00643  -0.00090  -0.03220  -0.03311   1.95580
   A49        1.91502  -0.00600   0.00149  -0.02098  -0.01999   1.89504
   A50        1.86651   0.00405   0.00093   0.02139   0.02249   1.88900
   A51        1.82350   0.00443   0.00077   0.03090   0.03188   1.85538
   A52        1.46392  -0.00175   0.00149  -0.03026  -0.02958   1.43434
   A53        2.55666  -0.00081   0.00425  -0.02786  -0.02299   2.53367
    D1        1.08237  -0.00026   0.00064  -0.00086  -0.00032   1.08206
    D2       -3.07323  -0.00015   0.00150  -0.00657  -0.00513  -3.07836
    D3       -1.04514  -0.00006   0.00102  -0.00437  -0.00339  -1.04853
    D4       -3.12176   0.00013   0.00131   0.00202   0.00323  -3.11852
    D5       -0.99417   0.00025   0.00218  -0.00370  -0.00158  -0.99575
    D6        1.03392   0.00034   0.00169  -0.00150   0.00016   1.03408
    D7       -0.99079   0.00024   0.00102  -0.00815  -0.00717  -0.99796
    D8        1.13679   0.00036   0.00189  -0.01386  -0.01198   1.12481
    D9       -3.11830   0.00045   0.00140  -0.01166  -0.01024  -3.12854
   D10        0.89445   0.00154   0.00103   0.03225   0.03338   0.92784
   D11        3.02234  -0.00341   0.00151   0.00760   0.00870   3.03105
   D12       -1.22249  -0.00037   0.00108   0.03197   0.03269  -1.18979
   D13       -1.21449   0.00219   0.00096   0.02638   0.02761  -1.18689
   D14        0.91340  -0.00276   0.00144   0.00172   0.00293   0.91632
   D15        2.95175   0.00028   0.00100   0.02609   0.02692   2.97867
   D16        3.06609   0.00186   0.00111   0.01985   0.02119   3.08728
   D17       -1.08921  -0.00310   0.00159  -0.00481  -0.00349  -1.09269
   D18        0.94915  -0.00005   0.00116   0.01957   0.02050   0.96965
   D19        0.97561   0.00076  -0.00155  -0.00413  -0.00572   0.96988
   D20        3.10359   0.00046  -0.00106   0.00120   0.00014   3.10373
   D21       -1.12546   0.00025  -0.00130  -0.00117  -0.00249  -1.12795
   D22       -1.15498   0.00044  -0.00232   0.00172  -0.00063  -1.15561
   D23        0.97300   0.00015  -0.00183   0.00705   0.00524   0.97823
   D24        3.02713  -0.00006  -0.00207   0.00468   0.00261   3.02974
   D25        3.06112   0.00053  -0.00174   0.00107  -0.00073   3.06039
   D26       -1.09409   0.00023  -0.00125   0.00641   0.00513  -1.08896
   D27        0.96005   0.00002  -0.00149   0.00403   0.00250   0.96256
   D28       -0.95608  -0.00001   0.00013   0.00378   0.00394  -0.95214
   D29        1.19573  -0.00051   0.00102   0.00670   0.00770   1.20343
   D30       -3.06333  -0.00032   0.00113   0.01104   0.01210  -3.05123
   D31       -3.08397   0.00022   0.00014  -0.00254  -0.00236  -3.08633
   D32       -0.93216  -0.00029   0.00103   0.00039   0.00139  -0.93077
   D33        1.09196  -0.00010   0.00114   0.00472   0.00580   1.09776
   D34        1.13305   0.00053   0.00033  -0.00051  -0.00014   1.13290
   D35       -2.99833   0.00002   0.00122   0.00241   0.00362  -2.99471
   D36       -0.97421   0.00021   0.00133   0.00675   0.00802  -0.96619
   D37        2.91162   0.00107   0.00504   0.04540   0.05053   2.96214
   D38       -1.19076  -0.00053   0.00276   0.03016   0.03284  -1.15793
   D39        0.88484  -0.00096   0.00196   0.01709   0.01871   0.90355
   D40        0.77060   0.00103   0.00421   0.03784   0.04222   0.81282
   D41        2.95140  -0.00057   0.00194   0.02261   0.02454   2.97594
   D42       -1.25618  -0.00100   0.00114   0.00953   0.01041  -1.24577
   D43       -1.21571   0.00067   0.00398   0.03260   0.03674  -1.17897
   D44        0.96510  -0.00093   0.00170   0.01736   0.01905   0.98415
   D45        3.04070  -0.00136   0.00090   0.00429   0.00492   3.04562
   D46       -2.70555  -0.00049  -0.02049   0.09471   0.07460  -2.63095
   D47        1.36008   0.00029  -0.01845   0.11141   0.09332   1.45340
   D48       -0.56541  -0.00100  -0.01956   0.10663   0.08779  -0.47763
   D49       -0.81957  -0.00148  -0.00229  -0.04189  -0.04417  -0.86374
   D50       -2.94820  -0.00125  -0.00114  -0.03409  -0.03546  -2.98366
   D51        1.36694  -0.00562  -0.00331  -0.07108  -0.07449   1.29246
   D52       -3.00246  -0.00133  -0.00295  -0.06554  -0.06848  -3.07094
   D53        1.15209  -0.00110  -0.00180  -0.05773  -0.05977   1.09232
   D54       -0.81594  -0.00547  -0.00397  -0.09473  -0.09880  -0.91474
   D55        1.32227  -0.00161  -0.00333  -0.06151  -0.06482   1.25746
   D56       -0.80636  -0.00137  -0.00219  -0.05370  -0.05611  -0.86246
   D57       -2.77439  -0.00575  -0.00435  -0.09070  -0.09514  -2.86953
   D58        0.07140  -0.00239   0.02691  -0.13913  -0.11072  -0.03932
   D59       -1.83067  -0.00132   0.05054  -0.23126  -0.18068  -2.01135
   D60        2.80595   0.00210   0.01067  -0.07391  -0.06370   2.74225
   D61       -2.65476   0.00058   0.00690  -0.05099  -0.04393  -2.69869
   D62       -1.17361  -0.00091   0.00652  -0.08790  -0.08180  -1.25541
   D63       -0.35114  -0.00243   0.00275  -0.06498  -0.06203  -0.41317
   D64        0.78617  -0.00085   0.01010  -0.09653  -0.08753   0.69864
   D65        1.60865  -0.00237   0.00633  -0.07361  -0.06777   1.54088
   D66        0.69653   0.00122   0.00907   0.04109   0.05029   0.74682
   D67        2.84431   0.00082   0.00818   0.02564   0.03372   2.87803
   D68       -1.44309   0.00508   0.01038   0.05670   0.06679  -1.37629
   D69        2.92009   0.00113   0.00623   0.06610   0.07245   2.99254
   D70       -1.21531   0.00073   0.00534   0.05066   0.05588  -1.15944
   D71        0.78047   0.00498   0.00753   0.08172   0.08895   0.86942
   D72       -1.35943   0.00025   0.00861   0.05425   0.06284  -1.29659
   D73        0.78834  -0.00015   0.00772   0.03880   0.04627   0.83462
   D74        2.78413   0.00410   0.00991   0.06986   0.07935   2.86348
   D75       -0.22627   0.00423  -0.01983   0.13034   0.10988  -0.11639
   D76       -3.08526  -0.00055  -0.00111  -0.00903  -0.01018  -3.09544
   D77        1.03601  -0.00145  -0.00014   0.00372   0.00387   1.03989
   D78       -0.99375   0.00151  -0.00266   0.00368   0.00073  -0.99303
   D79       -1.01290   0.00073  -0.00103   0.00359   0.00247  -1.01043
   D80        3.10837  -0.00016  -0.00007   0.01635   0.01652   3.12489
   D81        1.07860   0.00280  -0.00258   0.01630   0.01338   1.09198
   D82        1.08698  -0.00136  -0.00010  -0.02006  -0.02011   1.06687
   D83       -1.07493  -0.00226   0.00086  -0.00730  -0.00606  -1.08099
   D84       -3.10470   0.00070  -0.00165  -0.00735  -0.00921  -3.11390
         Item               Value     Threshold  Converged?
 Maximum Force            0.008372     0.000450     NO 
 RMS     Force            0.002143     0.000300     NO 
 Maximum Displacement     0.173201     0.001800     NO 
 RMS     Displacement     0.043561     0.001200     NO 
 Predicted change in Energy=-3.757952D-03
 GradGradGradGradGradGradGradGradGradGradGradGradGradGradGradGradGradGrad

                          Input orientation:                          
 ---------------------------------------------------------------------
 Center     Atomic      Atomic             Coordinates (Angstroms)
 Number     Number       Type             X           Y           Z
 ---------------------------------------------------------------------
      1          6           0       -0.313545    0.182314    1.275599
      2          6           0       -0.225852   -1.337828    1.256167
      3          6           0       -0.995758   -1.900848    0.057324
      4          6           0       -0.466702   -1.264473   -1.225510
      5          6           0       -0.491098    0.252070   -1.206061
      6          1           0       -0.905199   -2.990216    0.015122
      7          1           0        0.822544   -1.656281    1.210515
      8          1           0       -0.629729   -1.707538    2.204043
      9          1           0       -1.358499    0.493574    1.386227
     10          1           0        0.250660    0.602855    2.112786
     11          1           0        0.552660   -1.622858   -1.417694
     12          1           0       -1.057242   -1.577043   -2.092834
     13          1           0        0.040156    0.779801   -2.031941
     14          1           0       -1.516380    0.633655   -1.183472
     15          1           0       -2.062338   -1.669288    0.180153
     16          6           0       -0.084475    2.338861    0.081279
     17          1           0        0.166042    2.674132    1.092158
     18          1           0        0.514413    2.668637   -0.860481
     19          1           0       -1.153846    2.475031   -0.092386
     20          6           0        1.677139    0.674452   -0.123747
     21          1           0        1.935432    1.234291   -1.045461
     22          1           0        2.157584    1.105422    0.758043
     23          1           0        1.934159   -0.383495   -0.191285
     24          7           0        0.186669    0.831652    0.035801
     25          8           0        0.921000    2.309045   -2.415470
     26          1           0        0.913374    3.115159   -2.943407
 ---------------------------------------------------------------------
                    Distance matrix (angstroms):
                    1          2          3          4          5
     1  C    0.000000
     2  C    1.522794   0.000000
     3  C    2.507822   1.531982   0.000000
     4  C    2.893475   2.494416   1.526610   0.000000
     5  C    2.488981   2.942907   2.546739   1.516864   0.000000
     6  H    3.464650   2.175337   1.093940   2.170170   3.489296
     7  H    2.162260   1.096645   2.166998   2.783862   3.347731
     8  H    2.129207   1.094656   2.186264   3.461896   3.935492
     9  H    1.095924   2.157276   2.762394   3.272186   2.744206
    10  H    1.093647   2.174192   3.470879   3.891753   3.418772
    11  H    3.356007   2.799438   2.156514   1.097485   2.156287
    12  H    3.872307   3.458936   2.175273   1.094846   2.110105
    13  H    3.379632   3.920047   3.553031   2.255281   1.114813
    14  H    2.774445   3.391761   2.869552   2.169443   1.094222
    15  H    2.772491   2.154148   1.098317   2.164675   2.842887
    16  C    2.475796   3.862434   4.336605   3.851989   2.485414
    17  H    2.544172   4.034390   4.832297   4.613519   3.402943
    18  H    3.380851   4.591291   4.899303   4.070035   2.640127
    19  H    2.798935   4.149417   4.381292   3.967371   2.573143
    20  C    2.482577   3.094318   3.716090   3.093439   2.459890
    21  H    3.398804   4.072399   4.431377   3.470805   2.622707
    22  H    2.688209   3.449400   4.412734   4.054351   3.406087
    23  H    2.743003   2.769751   3.308864   2.758601   2.704734
    24  N    1.486255   2.523115   2.977440   2.532102   1.528890
    25  O    4.435208   5.300553   5.245176   4.013945   2.772694
    26  H    5.282700   6.226022   6.148943   4.902750   3.631554
                    6          7          8          9         10
     6  H    0.000000
     7  H    2.488662   0.000000
     8  H    2.551964   1.760347   0.000000
     9  H    3.771233   3.067523   2.458622   0.000000
    10  H    4.318143   2.498967   2.474131   1.768961   0.000000
    11  H    2.459264   2.642240   3.810799   3.999223   4.184410
    12  H    2.542372   3.801577   4.320064   4.059812   4.914245
    13  H    4.392857   4.130394   4.957738   3.704326   4.153840
    14  H    3.865568   4.055311   4.212196   2.578352   3.740146
    15  H    1.763819   3.063390   2.479912   2.574486   3.774608
    16  C    5.392312   4.249591   4.601823   2.594438   2.693149
    17  H    5.864503   4.381493   4.590051   2.676851   2.310634
    18  H    5.899542   4.805090   5.463632   3.645051   3.630060
    19  H    5.471957   4.761450   4.800226   2.480797   3.215659
    20  C    4.485258   2.818316   4.051434   3.395266   2.653685
    21  H    5.200046   3.831887   5.078748   4.160739   3.634789
    22  H    5.167864   3.100656   4.215777   3.623784   2.392543
    23  H    3.859994   2.195614   3.750228   3.754916   3.019238
    24  N    3.974831   2.823846   3.437335   2.079782   2.090529
    25  O    6.109414   5.374130   6.314871   4.790089   4.885237
    26  H    7.023938   6.326924   7.220514   5.547958   5.684712
                   11         12         13         14         15
    11  H    0.000000
    12  H    1.746338   0.000000
    13  H    2.532337   2.600520   0.000000
    14  H    3.070446   2.434119   1.778781   0.000000
    15  H    3.064879   2.487006   3.913040   2.731500   0.000000
    16  C    4.283466   4.583378   2.629050   2.560796   4.470680
    17  H    4.991287   5.450971   3.655726   3.488922   4.966158
    18  H    4.327687   4.691971   2.272650   2.893025   5.151714
    19  H    4.632634   4.520004   2.839246   2.170844   4.251472
    20  C    2.866423   4.052576   2.516350   3.365002   4.423704
    21  H    3.195921   4.237533   2.184439   3.506396   5.090684
    22  H    3.840979   5.065394   3.517604   4.182111   5.083376
    23  H    2.224554   3.740177   2.885918   3.731655   4.214644
    24  N    2.875972   3.446769   2.073574   2.103854   3.366537
    25  O    4.073216   4.372552   1.805981   3.203993   5.609340
    26  H    4.990664   5.159803   2.654652   3.893448   6.442237
                   16         17         18         19         20
    16  C    0.000000
    17  H    1.094093   0.000000
    18  H    1.163757   1.983479   0.000000
    19  H    1.091905   1.784626   1.846765   0.000000
    20  C    2.432196   2.785778   2.423115   3.355226   0.000000
    21  H    2.563131   3.126227   2.027526   3.462864   1.108915
    22  H    2.646924   2.557092   2.786265   3.683018   1.092756
    23  H    3.400058   3.757998   3.432057   4.209125   1.090812
    24  N    1.532079   2.123922   2.070085   2.124643   1.507205
    25  O    2.691770   3.606481   1.647001   3.119176   2.914727
    26  H    3.278272   4.127807   2.167286   3.579313   3.806688
                   21         22         23         24         25
    21  H    0.000000
    22  H    1.821698   0.000000
    23  H    1.829439   1.779892   0.000000
    24  N    2.095093   2.116858   2.140531   0.000000
    25  O    2.015215   3.612344   3.636380   2.954769   0.000000
    26  H    2.860851   4.391791   4.566920   3.823373   0.963637
                   26
    26  H    0.000000
 Stoichiometry    C7H17NO
 Framework group  C1[X(C7H17NO)]
 Deg. of freedom    72
 Full point group                 C1      NOp   1
 Largest Abelian subgroup         C1      NOp   1
 Largest concise Abelian subgroup C1      NOp   1
                         Standard orientation:                         
 ---------------------------------------------------------------------
 Center     Atomic      Atomic             Coordinates (Angstroms)
 Number     Number       Type             X           Y           Z
 ---------------------------------------------------------------------
      1          6           0        0.906699   -1.294518   -0.305422
      2          6           0        2.149466   -0.655850    0.299998
      3          6           0        2.326050    0.771531   -0.227610
      4          6           0        1.057077    1.572875    0.051843
      5          6           0       -0.202124    0.925929   -0.492906
      6          1           0        3.195532    1.250260    0.232307
      7          1           0        2.074503   -0.643726    1.394010
      8          1           0        3.006568   -1.287926    0.046760
      9          1           0        1.015579   -1.362353   -1.393812
     10          1           0        0.752203   -2.306826    0.078542
     11          1           0        0.959393    1.737364    1.132526
     12          1           0        1.115458    2.571144   -0.393958
     13          1           0       -1.176982    1.363126   -0.174600
     14          1           0       -0.197628    0.904527   -1.586909
     15          1           0        2.514037    0.729391   -1.308899
     16          6           0       -1.509018   -1.160965   -0.830817
     17          1           0       -1.418003   -2.244802   -0.712274
     18          1           0       -2.389792   -0.547774   -0.380744
     19          1           0       -1.371944   -0.897347   -1.881519
     20          6           0       -0.742386   -0.554100    1.396192
     21          1           0       -1.702957   -0.002388    1.447281
     22          1           0       -0.860036   -1.597781    1.697862
     23          1           0        0.038195   -0.091486    2.001628
     24          7           0       -0.345145   -0.532675   -0.057565
     25          8           0       -2.904678    0.932068    0.126770
     26          1           0       -3.815271    1.069357   -0.157075
 ---------------------------------------------------------------------
 Rotational constants (GHZ):      2.4702101      1.1516163      0.9683490
 Standard basis: 6-31G(d,p) (6D, 7F)
 There are   220 symmetry adapted cartesian basis functions of A   symmetry.
 There are   220 symmetry adapted basis functions of A   symmetry.
   220 basis functions,   371 primitive gaussians,   220 cartesian basis functions
    37 alpha electrons       37 beta electrons
       nuclear repulsion energy       529.5334701492 Hartrees.
 NAtoms=   26 NActive=   26 NUniq=   26 SFac= 1.00D+00 NAtFMM=   60 NAOKFM=F Big=F
 Integral buffers will be    131072 words long.
 Raffenetti 2 integral format.
 Two-electron integral symmetry is turned on.
 Nuclear repulsion after empirical dispersion term =      529.5119065914 Hartrees.
 One-electron integrals computed using PRISM.
 NBasis=   220 RedAO= T EigKep=  3.67D-03  NBF=   220
 NBsUse=   220 1.00D-06 EigRej= -1.00D+00 NBFU=   220
 Initial guess from the checkpoint file:  "dmp-oh-opt-wb97xd.chk"
 B after Tr=     0.000000    0.000000    0.000000
         Rot=    0.999938   -0.007730   -0.005648   -0.005762 Ang=  -1.28 deg.
 ExpMin= 1.61D-01 ExpMax= 5.48D+03 ExpMxC= 8.25D+02 IAcc=1 IRadAn=         1 AccDes= 0.00D+00
 Harris functional with IExCor= 4639 and IRadAn=       1 diagonalized for initial guess.
 HarFok:  IExCor= 4639 AccDes= 0.00D+00 IRadAn=         1 IDoV= 1 UseB2=F ITyADJ=14
 ICtDFT=  3500011 ScaDFX=  1.000000  1.000000  1.000000  1.000000
 FoFCou: FMM=F IPFlag=           0 FMFlag=      100000 FMFlg1=           0
         NFxFlg=           0 DoJE=T BraDBF=F KetDBF=T FulRan=T
         wScrn=  0.000000 ICntrl=     500 IOpCl=  0 I1Cent=   200000004 NGrid=           0
         NMat0=    1 NMatS0=      1 NMatT0=    0 NMatD0=    1 NMtDS0=    0 NMtDT0=    0
 Petite list used in FoFCou.
 Keep R1 ints in memory in canonical form, NReq=596563979.
 Requested convergence on RMS density matrix=1.00D-08 within 128 cycles.
 Requested convergence on MAX density matrix=1.00D-06.
 Requested convergence on             energy=1.00D-06.
 No special actions if energy rises.
 Integral accuracy reduced to 1.0D-05 until final iterations.
 Initial convergence to 1.0D-05 achieved.  Increase integral accuracy.
 SCF Done:  E(RwB97XD) =  -406.768374680     A.U. after   13 cycles
            NFock= 13  Conv=0.91D-08     -V/T= 2.0095
 Calling FoFJK, ICntrl=      2127 FMM=F ISym2X=0 I1Cent= 0 IOpClX= 0 NMat=1 NMatS=1 NMatT=0.
 ***** Axes restored to original set *****
 -------------------------------------------------------------------
 Center     Atomic                   Forces (Hartrees/Bohr)
 Number     Number              X              Y              Z
 -------------------------------------------------------------------
      1        6          -0.002095030   -0.001081386    0.004914724
      2        6          -0.000659421   -0.001380752   -0.001939082
      3        6          -0.000116261    0.001738662    0.002740732
      4        6           0.002552377   -0.002088667   -0.004850052
      5        6           0.003641225    0.007305166    0.003071707
      6        1           0.000150663    0.000218329    0.000277638
      7        1          -0.000796566   -0.000160100    0.001014559
      8        1          -0.000007154   -0.000265736   -0.000486755
      9        1           0.000467795    0.000011712   -0.000265325
     10        1           0.000084400    0.000196811   -0.000125077
     11        1          -0.000591713    0.000253698   -0.000104863
     12        1          -0.000179399   -0.000289758    0.000679505
     13        1          -0.004865665   -0.000370033   -0.002510126
     14        1          -0.001199622   -0.002116327    0.001971971
     15        1           0.000159223   -0.000162667   -0.000679300
     16        6           0.004999824   -0.013819168   -0.006106201
     17        1           0.004304420    0.001991420   -0.002666254
     18        1          -0.008757614    0.006167837    0.001798487
     19        1          -0.000394769    0.000379173    0.001404891
     20        6          -0.001598463    0.002109771   -0.000504573
     21        1          -0.001609719   -0.001403392    0.002189048
     22        1          -0.000456489    0.000537049   -0.000390268
     23        1          -0.000222174    0.001369241   -0.000859320
     24        7           0.001374040    0.004767495   -0.004527792
     25        8           0.005099850    0.000719887    0.004846371
     26        1           0.000716244   -0.004628266    0.001105357
 -------------------------------------------------------------------
 Cartesian Forces:  Max     0.013819168 RMS     0.003084427

 GradGradGradGradGradGradGradGradGradGradGradGradGradGradGradGradGradGrad
 Berny optimization.
 Using GEDIIS/GDIIS optimizer.
 FormGI is forming the generalized inverse of G from B-inverse, IUseBI=4.
 Internal  Forces:  Max     0.007909980 RMS     0.001390744
 Search for a local minimum.
 Step number   5 out of a maximum of  156
 All quantities printed in internal units (Hartrees-Bohrs-Radians)
 Mixed Optimization -- RFO/linear search
 Update second derivatives using D2CorX and points    4    5
 DE= -3.49D-03 DEPred=-3.76D-03 R= 9.28D-01
 TightC=F SS=  1.41D+00  RLast= 4.73D-01 DXNew= 2.4000D+00 1.4196D+00
 Trust test= 9.28D-01 RLast= 4.73D-01 DXMaxT set to 1.43D+00
 ITU=  1  1  1  1  0
 Use linear search instead of GDIIS.
     Eigenvalues ---    0.00237   0.00408   0.00423   0.00556   0.00665
     Eigenvalues ---    0.00931   0.01084   0.01597   0.02129   0.02577
     Eigenvalues ---    0.03171   0.03599   0.04060   0.04215   0.04338
     Eigenvalues ---    0.04741   0.04789   0.04886   0.05257   0.05593
     Eigenvalues ---    0.05669   0.05862   0.06042   0.06148   0.06316
     Eigenvalues ---    0.06508   0.07030   0.07210   0.07481   0.07822
     Eigenvalues ---    0.08006   0.08297   0.08523   0.08554   0.08967
     Eigenvalues ---    0.10144   0.10884   0.11976   0.12746   0.13534
     Eigenvalues ---    0.15039   0.15620   0.15993   0.16099   0.16492
     Eigenvalues ---    0.18101   0.20722   0.25105   0.28204   0.28419
     Eigenvalues ---    0.29342   0.29878   0.30215   0.30478   0.31578
     Eigenvalues ---    0.34052   0.34213   0.34237   0.34287   0.34368
     Eigenvalues ---    0.34413   0.34426   0.34437   0.34542   0.34605
     Eigenvalues ---    0.34719   0.34801   0.34819   0.35185   0.36898
     Eigenvalues ---    0.38970   0.44578
 RFO step:  Lambda=-4.61182308D-03 EMin= 2.36590617D-03
 Quartic linear search produced a step of  0.31718.
 Iteration  1 RMS(Cart)=  0.02923427 RMS(Int)=  0.00846155
 Iteration  2 RMS(Cart)=  0.00694542 RMS(Int)=  0.00160775
 Iteration  3 RMS(Cart)=  0.00018725 RMS(Int)=  0.00159423
 Iteration  4 RMS(Cart)=  0.00000207 RMS(Int)=  0.00159423
 Iteration  5 RMS(Cart)=  0.00000002 RMS(Int)=  0.00159423
 Variable       Old X    -DE/DX   Delta X   Delta X   Delta X     New X
                                 (Linear)    (Quad)   (Total)
    R1        2.87766   0.00084   0.00036   0.00355   0.00414   2.88180
    R2        2.07100  -0.00046   0.00030  -0.00081  -0.00051   2.07049
    R3        2.06669   0.00001   0.00004   0.00009   0.00013   2.06682
    R4        2.80861   0.00439  -0.00061   0.01141   0.01056   2.81918
    R5        2.89503  -0.00123  -0.00061  -0.00254  -0.00221   2.89281
    R6        2.07236  -0.00077  -0.00022  -0.00193  -0.00215   2.07020
    R7        2.06860  -0.00033  -0.00013  -0.00048  -0.00061   2.06799
    R8        2.88487   0.00151   0.00092   0.00356   0.00472   2.88959
    R9        2.06725  -0.00021  -0.00017  -0.00041  -0.00058   2.06667
   R10        2.07552  -0.00027  -0.00009  -0.00047  -0.00055   2.07496
   R11        2.86646   0.00134  -0.00061   0.00313   0.00227   2.86873
   R12        2.07395  -0.00060  -0.00013  -0.00173  -0.00186   2.07208
   R13        2.06896  -0.00036  -0.00009  -0.00078  -0.00088   2.06808
   R14        2.10669  -0.00150   0.00155  -0.00185   0.00104   2.10773
   R15        2.06778   0.00042   0.00030   0.00128   0.00158   2.06936
   R16        2.88918  -0.00289   0.00239  -0.00734  -0.00447   2.88471
   R17        3.41281  -0.00051   0.00734  -0.00132   0.00620   3.41901
   R18        2.06754  -0.00087  -0.00124  -0.00211  -0.00336   2.06418
   R19        2.19918  -0.00659   0.00056  -0.00404  -0.00516   2.19402
   R20        2.06340   0.00022   0.00023   0.00119   0.00142   2.06482
   R21        2.89521  -0.00791   0.00392  -0.01603  -0.01121   2.88400
   R22        3.11238  -0.00190  -0.00888  -0.04275  -0.05700   3.05538
   R23        4.09558  -0.00150   0.02019   0.02488   0.04612   4.14170
   R24        2.09555  -0.00291   0.00367  -0.00433  -0.00065   2.09489
   R25        2.06501  -0.00029   0.00030  -0.00058  -0.00027   2.06474
   R26        2.06134  -0.00133   0.00012  -0.00385  -0.00373   2.05761
   R27        2.84820  -0.00418   0.00524  -0.00722  -0.00199   2.84622
   R28        1.82101  -0.00241  -0.00113  -0.00474  -0.00277   1.81825
    A1        1.91741  -0.00010   0.00196  -0.00376  -0.00212   1.91529
    A2        1.94327   0.00049  -0.00105   0.00448   0.00396   1.94723
    A3        1.98899  -0.00025  -0.00425  -0.00159  -0.00628   1.98271
    A4        1.88117  -0.00001   0.00041  -0.00007   0.00028   1.88145
    A5        1.85566  -0.00055   0.00279  -0.00413  -0.00114   1.85452
    A6        1.87228   0.00038   0.00051   0.00491   0.00545   1.87773
    A7        1.92614  -0.00041   0.00052   0.00449   0.00482   1.93096
    A8        1.92353   0.00052  -0.00108   0.00025  -0.00070   1.92283
    A9        1.88058   0.00005   0.00096   0.00219   0.00316   1.88374
   A10        1.91893   0.00013  -0.00092   0.00079  -0.00002   1.91892
   A11        1.94773   0.00006   0.00004  -0.00366  -0.00365   1.94408
   A12        1.86575  -0.00034   0.00049  -0.00432  -0.00386   1.86188
   A13        1.90733   0.00156   0.00251   0.00979   0.01241   1.91974
   A14        1.93324  -0.00057   0.00026  -0.00396  -0.00374   1.92950
   A15        1.89973  -0.00015  -0.00171   0.00136  -0.00039   1.89934
   A16        1.93265  -0.00049   0.00002   0.00080   0.00070   1.93335
   A17        1.92051  -0.00065  -0.00124  -0.00771  -0.00891   1.91160
   A18        1.86989   0.00025   0.00005  -0.00064  -0.00059   1.86930
   A19        1.98277  -0.00197  -0.00325  -0.01539  -0.01912   1.96365
   A20        1.91019   0.00103   0.00339   0.00961   0.01291   1.92309
   A21        1.93880  -0.00017  -0.00248  -0.00701  -0.00911   1.92969
   A22        1.92161   0.00025   0.00071   0.00804   0.00892   1.93054
   A23        1.86180   0.00124   0.00121   0.00402   0.00515   1.86695
   A24        1.84319  -0.00027   0.00064   0.00180   0.00238   1.84557
   A25        2.04442  -0.00236   0.00363  -0.00500   0.00014   2.04456
   A26        1.94334  -0.00059  -0.00418  -0.01030  -0.01411   1.92923
   A27        1.96307   0.00162  -0.00241  -0.00076  -0.00317   1.95990
   A28        1.87206   0.00225  -0.00352   0.01758   0.01342   1.88549
   A29        1.78343  -0.00006   0.00699   0.00445   0.01041   1.79384
   A30        1.84046  -0.00066   0.00004  -0.00430  -0.00512   1.83534
   A31        2.48258  -0.00120   0.00699   0.01028   0.00909   2.49167
   A32        2.14483  -0.00383   0.00241  -0.02861  -0.02369   2.12114
   A33        1.91026   0.00088  -0.00142   0.00593   0.00329   1.91355
   A34        1.86332   0.00173  -0.00064   0.00376   0.00708   1.87040
   A35        1.91766   0.00113  -0.00510   0.01572   0.01203   1.92969
   A36        1.73521   0.00127   0.00912   0.00594   0.00652   1.74173
   A37        1.86637  -0.00088  -0.00398  -0.00066  -0.00335   1.86302
   A38        2.54848   0.00112   0.01369   0.03263   0.05048   2.59896
   A39        2.76755   0.00119   0.02108   0.08145   0.09921   2.86675
   A40        1.94895   0.00054   0.00083   0.00314   0.00396   1.95291
   A41        1.96416   0.00011   0.00030  -0.00168  -0.00137   1.96279
   A42        1.83969  -0.00166   0.00856  -0.01403  -0.00547   1.83422
   A43        1.90591   0.00056  -0.00233   0.00643   0.00403   1.90993
   A44        1.88413  -0.00034  -0.00294   0.00045  -0.00253   1.88160
   A45        1.91848   0.00071  -0.00427   0.00522   0.00092   1.91940
   A46        1.94201  -0.00074  -0.00208  -0.00195  -0.00406   1.93796
   A47        1.92354   0.00090   0.00229   0.01034   0.01385   1.93739
   A48        1.95580   0.00135  -0.01050   0.01451   0.00394   1.95973
   A49        1.89504  -0.00037  -0.00634  -0.01188  -0.01941   1.87563
   A50        1.88900   0.00051   0.00713   0.00492   0.01219   1.90119
   A51        1.85538  -0.00174   0.01011  -0.01745  -0.00751   1.84787
   A52        1.43434  -0.00146  -0.00938  -0.01985  -0.03744   1.39690
   A53        2.53367  -0.00117  -0.00729  -0.03336  -0.03914   2.49453
    D1        1.08206  -0.00016  -0.00010   0.01409   0.01375   1.09581
    D2       -3.07836   0.00008  -0.00163   0.01821   0.01646  -3.06190
    D3       -1.04853  -0.00001  -0.00108   0.01443   0.01326  -1.03527
    D4       -3.11852   0.00008   0.00103   0.01439   0.01524  -3.10329
    D5       -0.99575   0.00032  -0.00050   0.01851   0.01794  -0.97781
    D6        1.03408   0.00023   0.00005   0.01474   0.01474   1.04882
    D7       -0.99796   0.00078  -0.00227   0.02309   0.02081  -0.97714
    D8        1.12481   0.00102  -0.00380   0.02722   0.02352   1.14833
    D9       -3.12854   0.00093  -0.00325   0.02344   0.02032  -3.10822
   D10        0.92784  -0.00022   0.01059  -0.00138   0.00889   0.93672
   D11        3.03105  -0.00057   0.00276  -0.01068  -0.00901   3.02204
   D12       -1.18979  -0.00130   0.01037  -0.01653  -0.00672  -1.19651
   D13       -1.18689   0.00044   0.00876   0.00718   0.01612  -1.17077
   D14        0.91632   0.00009   0.00093  -0.00212  -0.00177   0.91455
   D15        2.97867  -0.00063   0.00854  -0.00796   0.00052   2.97919
   D16        3.08728   0.00053   0.00672   0.00694   0.01378   3.10107
   D17       -1.09269   0.00018  -0.00111  -0.00236  -0.00411  -1.09680
   D18        0.96965  -0.00055   0.00650  -0.00820  -0.00182   0.96783
   D19        0.96988   0.00041  -0.00182  -0.01089  -0.01252   0.95736
   D20        3.10373   0.00046   0.00004  -0.00592  -0.00575   3.09797
   D21       -1.12795   0.00035  -0.00079  -0.00819  -0.00887  -1.13682
   D22       -1.15561  -0.00007  -0.00020  -0.01468  -0.01481  -1.17042
   D23        0.97823  -0.00002   0.00166  -0.00971  -0.00804   0.97020
   D24        3.02974  -0.00013   0.00083  -0.01198  -0.01116   3.01859
   D25        3.06039   0.00023  -0.00023  -0.00752  -0.00772   3.05267
   D26       -1.08896   0.00028   0.00163  -0.00255  -0.00095  -1.08991
   D27        0.96256   0.00017   0.00079  -0.00482  -0.00407   0.95849
   D28       -0.95214   0.00022   0.00125  -0.00633  -0.00479  -0.95693
   D29        1.20343  -0.00009   0.00244   0.00046   0.00282   1.20625
   D30       -3.05123   0.00011   0.00384   0.00437   0.00813  -3.04310
   D31       -3.08633   0.00021  -0.00075  -0.00844  -0.00894  -3.09527
   D32       -0.93077  -0.00009   0.00044  -0.00165  -0.00133  -0.93209
   D33        1.09776   0.00010   0.00184   0.00226   0.00399   1.10174
   D34        1.13290   0.00061  -0.00004  -0.00332  -0.00310   1.12980
   D35       -2.99471   0.00030   0.00115   0.00347   0.00451  -2.99021
   D36       -0.96619   0.00050   0.00254   0.00738   0.00982  -0.95637
   D37        2.96214  -0.00006   0.01603   0.02726   0.04247   3.00461
   D38       -1.15793   0.00062   0.01042   0.03852   0.04877  -1.10916
   D39        0.90355   0.00047   0.00593   0.02558   0.03088   0.93443
   D40        0.81282  -0.00017   0.01339   0.01969   0.03274   0.84556
   D41        2.97594   0.00051   0.00778   0.03095   0.03904   3.01498
   D42       -1.24577   0.00035   0.00330   0.01800   0.02116  -1.22462
   D43       -1.17897  -0.00064   0.01165   0.01147   0.02267  -1.15630
   D44        0.98415   0.00004   0.00604   0.02273   0.02897   1.01312
   D45        3.04562  -0.00011   0.00156   0.00978   0.01108   3.05671
   D46       -2.63095   0.00069   0.02366   0.14476   0.17065  -2.46030
   D47        1.45340   0.00134   0.02960   0.14739   0.17815   1.63155
   D48       -0.47763   0.00130   0.02784   0.14418   0.17462  -0.30301
   D49       -0.86374  -0.00100  -0.01401  -0.02726  -0.04118  -0.90492
   D50       -2.98366  -0.00141  -0.01125  -0.03104  -0.04313  -3.02679
   D51        1.29246   0.00056  -0.02363  -0.00692  -0.03048   1.26197
   D52       -3.07094   0.00100  -0.02172  -0.02370  -0.04656  -3.11750
   D53        1.09232   0.00059  -0.01896  -0.02748  -0.04851   1.04381
   D54       -0.91474   0.00255  -0.03134  -0.00336  -0.03586  -0.95061
   D55        1.25746  -0.00122  -0.02056  -0.04315  -0.06349   1.19397
   D56       -0.86246  -0.00163  -0.01780  -0.04694  -0.06544  -0.92791
   D57       -2.86953   0.00034  -0.03017  -0.02281  -0.05280  -2.92233
   D58       -0.03932  -0.00185  -0.03512  -0.18584  -0.21827  -0.25759
   D59       -2.01135  -0.00176  -0.05731  -0.23358  -0.28548  -2.29683
   D60        2.74225  -0.00003  -0.02020  -0.13482  -0.15525   2.58700
   D61       -2.69869   0.00011  -0.01393  -0.12387  -0.14084  -2.83953
   D62       -1.25541  -0.00130  -0.02594  -0.13682  -0.16067  -1.41609
   D63       -0.41317  -0.00115  -0.01968  -0.12586  -0.14626  -0.55943
   D64        0.69864  -0.00132  -0.02776  -0.12973  -0.15739   0.54125
   D65        1.54088  -0.00118  -0.02149  -0.11878  -0.14298   1.39790
   D66        0.74682   0.00260   0.01595   0.04567   0.06245   0.80927
   D67        2.87803   0.00201   0.01070   0.04209   0.05346   2.93150
   D68       -1.37629   0.00152   0.02119   0.03292   0.05441  -1.32189
   D69        2.99254  -0.00032   0.02298   0.01788   0.04204   3.03458
   D70       -1.15944  -0.00091   0.01772   0.01430   0.03306  -1.12638
   D71        0.86942  -0.00139   0.02821   0.00513   0.03400   0.90343
   D72       -1.29659   0.00116   0.01993   0.03728   0.05679  -1.23980
   D73        0.83462   0.00057   0.01468   0.03370   0.04781   0.88243
   D74        2.86348   0.00008   0.02517   0.02453   0.04875   2.91223
   D75       -0.11639   0.00272   0.03485   0.17706   0.20918   0.09279
   D76       -3.09544  -0.00016  -0.00323  -0.00300  -0.00659  -3.10202
   D77        1.03989  -0.00046   0.00123  -0.01351  -0.01269   1.02719
   D78       -0.99303   0.00061   0.00023   0.00683   0.00780  -0.98523
   D79       -1.01043  -0.00057   0.00078  -0.00652  -0.00610  -1.01653
   D80        3.12489  -0.00087   0.00524  -0.01704  -0.01221   3.11268
   D81        1.09198   0.00020   0.00424   0.00331   0.00828   1.10026
   D82        1.06687   0.00031  -0.00638   0.00449  -0.00222   1.06466
   D83       -1.08099   0.00001  -0.00192  -0.00602  -0.00832  -1.08931
   D84       -3.11390   0.00108  -0.00292   0.01432   0.01217  -3.10173
         Item               Value     Threshold  Converged?
 Maximum Force            0.007910     0.000450     NO 
 RMS     Force            0.001391     0.000300     NO 
 Maximum Displacement     0.192234     0.001800     NO 
 RMS     Displacement     0.034067     0.001200     NO 
 Predicted change in Energy=-2.780639D-03
 GradGradGradGradGradGradGradGradGradGradGradGradGradGradGradGradGradGrad

                          Input orientation:                          
 ---------------------------------------------------------------------
 Center     Atomic      Atomic             Coordinates (Angstroms)
 Number     Number       Type             X           Y           Z
 ---------------------------------------------------------------------
      1          6           0       -0.316868    0.179612    1.290285
      2          6           0       -0.229334   -1.342501    1.257241
      3          6           0       -0.978983   -1.899801    0.044467
      4          6           0       -0.455409   -1.250858   -1.237292
      5          6           0       -0.517231    0.265155   -1.188300
      6          1           0       -0.878226   -2.987773   -0.002483
      7          1           0        0.818711   -1.660026    1.227042
      8          1           0       -0.646314   -1.724361    2.194192
      9          1           0       -1.362298    0.487785    1.402372
     10          1           0        0.246467    0.596600    2.129922
     11          1           0        0.567321   -1.589056   -1.442117
     12          1           0       -1.050968   -1.567111   -2.099247
     13          1           0       -0.032122    0.821520   -2.024457
     14          1           0       -1.555433    0.605036   -1.112356
     15          1           0       -2.048693   -1.679126    0.157070
     16          6           0       -0.088442    2.335736    0.071331
     17          1           0        0.220170    2.701193    1.053348
     18          1           0        0.468104    2.652896   -0.896991
     19          1           0       -1.167066    2.464788   -0.046188
     20          6           0        1.669319    0.684222   -0.123443
     21          1           0        1.912415    1.241831   -1.050212
     22          1           0        2.150471    1.122836    0.754004
     23          1           0        1.932000   -0.370269   -0.191425
     24          7           0        0.180083    0.833628    0.044932
     25          8           0        0.958393    2.289698   -2.394276
     26          1           0        1.015099    3.049432   -2.981955
 ---------------------------------------------------------------------
                    Distance matrix (angstroms):
                    1          2          3          4          5
     1  C    0.000000
     2  C    1.524985   0.000000
     3  C    2.512851   1.530810   0.000000
     4  C    2.907591   2.506432   1.529105   0.000000
     5  C    2.488141   2.940767   2.533765   1.518064   0.000000
     6  H    3.466799   2.171379   1.093635   2.172648   3.481095
     7  H    2.162823   1.095505   2.165105   2.804236   3.365255
     8  H    2.133236   1.094334   2.182376   3.469255   3.926333
     9  H    1.095654   2.157456   2.773339   3.288336   2.734096
    10  H    1.093716   2.179006   3.476042   3.904339   3.421065
    11  H    3.372832   2.825240   2.167383   1.096499   2.163048
    12  H    3.883153   3.462881   2.170570   1.094383   2.114687
    13  H    3.388310   3.935914   3.547194   2.256890   1.115362
    14  H    2.736369   3.341621   2.818642   2.161020   1.095057
    15  H    2.781780   2.152617   1.098024   2.160141   2.817024
    16  C    2.487348   3.867255   4.328229   3.835468   2.461267
    17  H    2.589000   4.073706   4.860551   4.617591   3.391611
    18  H    3.393744   4.592421   4.869031   4.025914   2.599433
    19  H    2.780473   4.132035   4.369581   3.966259   2.562243
    20  C    2.489618   3.101415   3.703900   3.082153   2.467902
    21  H    3.402343   4.073107   4.407761   3.443122   2.622240
    22  H    2.695372   3.463323   4.408317   4.048493   3.409515
    23  H    2.748680   2.777631   3.296807   2.751182   2.719606
    24  N    1.491845   2.524450   2.969018   2.528445   1.526522
    25  O    4.433367   5.285559   5.220421   3.984092   2.780399
    26  H    5.316206   6.229645   6.134371   4.868136   3.649306
                    6          7          8          9         10
     6  H    0.000000
     7  H    2.480773   0.000000
     8  H    2.544675   1.756649   0.000000
     9  H    3.779874   3.066045   2.456258   0.000000
    10  H    4.319700   2.497001   2.487579   1.768981   0.000000
    11  H    2.473572   2.681910   3.835878   4.015945   4.199940
    12  H    2.538609   3.816875   4.315332   4.071961   4.924516
    13  H    4.394881   4.177826   4.965455   3.691057   4.169780
    14  H    3.820825   4.029869   4.145582   2.524858   3.709350
    15  H    1.762954   3.060590   2.473576   2.591799   3.786665
    16  C    5.382281   4.257312   4.615425   2.609464   2.715613
    17  H    5.889447   4.405525   4.651650   2.743209   2.364110
    18  H    5.867699   4.820346   5.473365   3.650362   3.666017
    19  H    5.460381   4.751685   4.779064   2.458654   3.197446
    20  C    4.470812   2.835990   4.066308   3.399618   2.666428
    21  H    5.174453   3.847447   5.086408   4.160228   3.647596
    22  H    5.161626   3.121165   4.242957   3.628115   2.407344
    23  H    3.845048   2.216965   3.764630   3.758836   3.027294
    24  N    3.965522   2.832585   3.441737   2.083552   2.099469
    25  O    6.078284   5.360389   6.304109   4.800732   4.882805
    26  H    6.993552   6.319274   7.234770   5.606815   5.721754
                   11         12         13         14         15
    11  H    0.000000
    12  H    1.746758   0.000000
    13  H    2.551339   2.597923   0.000000
    14  H    3.070646   2.438579   1.788651   0.000000
    15  H    3.067416   2.469609   3.883150   2.659351   0.000000
    16  C    4.257292   4.568379   2.586184   2.559004   4.468675
    17  H    4.975348   5.456471   3.615205   3.498130   5.013806
    18  H    4.277986   4.643433   2.208018   2.887008   5.119740
    19  H    4.624972   4.526007   2.811045   2.178582   4.241533
    20  C    2.849753   4.046266   2.554918   3.373907   4.414490
    21  H    3.158605   4.215717   2.215184   3.526378   5.067534
    22  H    3.831927   5.062220   3.546033   4.181524   5.083336
    23  H    2.216308   3.737689   2.939072   3.736513   4.204816
    24  N    2.868913   3.446236   2.080276   2.098473   3.360648
    25  O    4.013013   4.358848   1.809263   3.286446   5.594953
    26  H    4.907869   5.134227   2.641414   4.009752   6.449773
                   16         17         18         19         20
    16  C    0.000000
    17  H    1.092318   0.000000
    18  H    1.161026   1.966628   0.000000
    19  H    1.092655   1.785859   1.852844   0.000000
    20  C    2.419744   2.748280   2.432483   3.349846   0.000000
    21  H    2.541242   3.068940   2.024998   3.462209   1.108569
    22  H    2.636266   2.511350   2.810201   3.667042   1.092612
    23  H    3.387283   3.730107   3.432251   4.202720   1.088840
    24  N    1.526149   2.122807   2.068795   2.117498   1.506153
    25  O    2.679029   3.549706   1.616836   3.172026   2.870479
    26  H    3.324112   4.127572   2.191693   3.704373   3.767402
                   21         22         23         24         25
    21  H    0.000000
    22  H    1.823739   0.000000
    23  H    1.826682   1.780710   0.000000
    24  N    2.089723   2.113966   2.138795   0.000000
    25  O    1.953123   3.562904   3.588299   2.945444   0.000000
    26  H    2.793605   4.354105   4.508006   3.843057   0.962174
                   26
    26  H    0.000000
 Stoichiometry    C7H17NO
 Framework group  C1[X(C7H17NO)]
 Deg. of freedom    72
 Full point group                 C1      NOp   1
 Largest Abelian subgroup         C1      NOp   1
 Largest concise Abelian subgroup C1      NOp   1
                         Standard orientation:                         
 ---------------------------------------------------------------------
 Center     Atomic      Atomic             Coordinates (Angstroms)
 Number     Number       Type             X           Y           Z
 ---------------------------------------------------------------------
      1          6           0        0.917445   -1.306442   -0.291232
      2          6           0        2.152426   -0.649245    0.315805
      3          6           0        2.315292    0.780050   -0.207616
      4          6           0        1.036586    1.578950    0.047005
      5          6           0       -0.194237    0.906306   -0.533636
      6          1           0        3.175687    1.265152    0.261889
      7          1           0        2.077129   -0.640698    1.408686
      8          1           0        3.020256   -1.267177    0.065611
      9          1           0        1.036198   -1.384767   -1.377612
     10          1           0        0.764662   -2.315519    0.102004
     11          1           0        0.908876    1.756250    1.121512
     12          1           0        1.105013    2.570315   -0.411457
     13          1           0       -1.184981    1.350680   -0.278705
     14          1           0       -0.120429    0.845961   -1.624535
     15          1           0        2.515295    0.741593   -1.286586
     16          6           0       -1.505445   -1.154984   -0.833049
     17          1           0       -1.471863   -2.232931   -0.659670
     18          1           0       -2.376662   -0.501992   -0.429858
     19          1           0       -1.328152   -0.947522   -1.891077
     20          6           0       -0.757001   -0.540866    1.384573
     21          1           0       -1.713295    0.019246    1.411030
     22          1           0       -0.885365   -1.580977    1.693595
     23          1           0        0.015227   -0.074509    1.994285
     24          7           0       -0.340983   -0.538416   -0.062983
     25          8           0       -2.891607    0.920526    0.140610
     26          1           0       -3.808255    1.118988   -0.074210
 ---------------------------------------------------------------------
 Rotational constants (GHZ):      2.4727140      1.1565977      0.9725818
 Standard basis: 6-31G(d,p) (6D, 7F)
 There are   220 symmetry adapted cartesian basis functions of A   symmetry.
 There are   220 symmetry adapted basis functions of A   symmetry.
   220 basis functions,   371 primitive gaussians,   220 cartesian basis functions
    37 alpha electrons       37 beta electrons
       nuclear repulsion energy       530.0635194078 Hartrees.
 NAtoms=   26 NActive=   26 NUniq=   26 SFac= 1.00D+00 NAtFMM=   60 NAOKFM=F Big=F
 Integral buffers will be    131072 words long.
 Raffenetti 2 integral format.
 Two-electron integral symmetry is turned on.
 Nuclear repulsion after empirical dispersion term =      530.0419503422 Hartrees.
 One-electron integrals computed using PRISM.
 NBasis=   220 RedAO= T EigKep=  3.70D-03  NBF=   220
 NBsUse=   220 1.00D-06 EigRej= -1.00D+00 NBFU=   220
 Initial guess from the checkpoint file:  "dmp-oh-opt-wb97xd.chk"
 B after Tr=     0.000000    0.000000   -0.000000
         Rot=    0.999992    0.003478    0.001979   -0.000737 Ang=   0.47 deg.
 ExpMin= 1.61D-01 ExpMax= 5.48D+03 ExpMxC= 8.25D+02 IAcc=1 IRadAn=         1 AccDes= 0.00D+00
 Harris functional with IExCor= 4639 and IRadAn=       1 diagonalized for initial guess.
 HarFok:  IExCor= 4639 AccDes= 0.00D+00 IRadAn=         1 IDoV= 1 UseB2=F ITyADJ=14
 ICtDFT=  3500011 ScaDFX=  1.000000  1.000000  1.000000  1.000000
 FoFCou: FMM=F IPFlag=           0 FMFlag=      100000 FMFlg1=           0
         NFxFlg=           0 DoJE=T BraDBF=F KetDBF=T FulRan=T
         wScrn=  0.000000 ICntrl=     500 IOpCl=  0 I1Cent=   200000004 NGrid=           0
         NMat0=    1 NMatS0=      1 NMatT0=    0 NMatD0=    1 NMtDS0=    0 NMtDT0=    0
 Petite list used in FoFCou.
 Keep R1 ints in memory in canonical form, NReq=596563979.
 Requested convergence on RMS density matrix=1.00D-08 within 128 cycles.
 Requested convergence on MAX density matrix=1.00D-06.
 Requested convergence on             energy=1.00D-06.
 No special actions if energy rises.
 Integral accuracy reduced to 1.0D-05 until final iterations.
 Initial convergence to 1.0D-05 achieved.  Increase integral accuracy.
 SCF Done:  E(RwB97XD) =  -406.771739476     A.U. after   13 cycles
            NFock= 13  Conv=0.86D-08     -V/T= 2.0094
 Calling FoFJK, ICntrl=      2127 FMM=F ISym2X=0 I1Cent= 0 IOpClX= 0 NMat=1 NMatS=1 NMatT=0.
 ***** Axes restored to original set *****
 -------------------------------------------------------------------
 Center     Atomic                   Forces (Hartrees/Bohr)
 Number     Number              X              Y              Z
 -------------------------------------------------------------------
      1        6          -0.001843717   -0.000877980    0.002179894
      2        6           0.000276994   -0.000052048   -0.001854114
      3        6           0.000146176    0.000783850    0.001334815
      4        6           0.000567236   -0.000960297   -0.002582420
      5        6           0.002388962    0.004450307    0.002462618
      6        1           0.000085151   -0.000118832    0.000302314
      7        1           0.000077436   -0.000109210    0.000673213
      8        1          -0.000266711    0.000026986   -0.000187177
      9        1           0.000415615    0.000346058   -0.000316704
     10        1           0.000481462    0.000315575   -0.000684805
     11        1          -0.000238778    0.000324378    0.000316450
     12        1          -0.000044587   -0.000026757    0.000138186
     13        1          -0.002336992   -0.000823950   -0.001356107
     14        1          -0.000727885   -0.001552847    0.001403922
     15        1          -0.000076134   -0.000252649   -0.000507777
     16        6           0.000690814   -0.012714398   -0.002873765
     17        1           0.003581130    0.001869832   -0.001450906
     18        1          -0.005588921    0.007029439    0.001037903
     19        1          -0.000194241    0.000929572    0.001715607
     20        6          -0.002044178    0.001007488    0.000014961
     21        1          -0.000560824   -0.000600699    0.000992248
     22        1          -0.000309732    0.000298224   -0.000336771
     23        1           0.000180663   -0.000049713   -0.000386697
     24        7           0.000936047    0.004395627   -0.003228746
     25        8           0.004038046   -0.000429569    0.001856761
     26        1           0.000366970   -0.003208386    0.001337096
 -------------------------------------------------------------------
 Cartesian Forces:  Max     0.012714398 RMS     0.002304500

 GradGradGradGradGradGradGradGradGradGradGradGradGradGradGradGradGradGrad
 Berny optimization.
 Using GEDIIS/GDIIS optimizer.
 FormGI is forming the generalized inverse of G from B-inverse, IUseBI=4.
 Internal  Forces:  Max     0.005452354 RMS     0.000851592
 Search for a local minimum.
 Step number   6 out of a maximum of  156
 All quantities printed in internal units (Hartrees-Bohrs-Radians)
 Mixed Optimization -- En-DIIS/RFO-DIIS
 Update second derivatives using D2CorX and points    5    6
 DE= -3.36D-03 DEPred=-2.78D-03 R= 1.21D+00
 TightC=F SS=  1.41D+00  RLast= 6.95D-01 DXNew= 2.4000D+00 2.0852D+00
 Trust test= 1.21D+00 RLast= 6.95D-01 DXMaxT set to 2.09D+00
 ITU=  1  1  1  1  1  0
 Use linear search instead of GDIIS.
     Eigenvalues ---    0.00236   0.00369   0.00409   0.00558   0.00627
     Eigenvalues ---    0.00695   0.01100   0.01522   0.02109   0.02449
     Eigenvalues ---    0.03124   0.03724   0.04083   0.04178   0.04347
     Eigenvalues ---    0.04669   0.04804   0.04898   0.05279   0.05546
     Eigenvalues ---    0.05591   0.05833   0.05862   0.06052   0.06351
     Eigenvalues ---    0.06405   0.06886   0.07098   0.07436   0.07928
     Eigenvalues ---    0.08056   0.08261   0.08392   0.08455   0.08996
     Eigenvalues ---    0.09157   0.10955   0.12003   0.12709   0.13780
     Eigenvalues ---    0.14773   0.15490   0.15990   0.16070   0.16511
     Eigenvalues ---    0.18138   0.20752   0.25406   0.27858   0.28206
     Eigenvalues ---    0.28802   0.29396   0.30231   0.30483   0.31495
     Eigenvalues ---    0.34029   0.34055   0.34232   0.34262   0.34349
     Eigenvalues ---    0.34380   0.34424   0.34432   0.34545   0.34592
     Eigenvalues ---    0.34689   0.34802   0.34825   0.35203   0.36178
     Eigenvalues ---    0.37991   0.44842
 RFO step:  Lambda=-1.45115980D-03 EMin= 2.36476261D-03
 Quartic linear search produced a step of  1.03072.
 Iteration  1 RMS(Cart)=  0.03786374 RMS(Int)=  0.01327192
 Iteration  2 RMS(Cart)=  0.00825430 RMS(Int)=  0.00328343
 Iteration  3 RMS(Cart)=  0.00028880 RMS(Int)=  0.00324807
 Iteration  4 RMS(Cart)=  0.00001078 RMS(Int)=  0.00324806
 Iteration  5 RMS(Cart)=  0.00000022 RMS(Int)=  0.00324806
 Variable       Old X    -DE/DX   Delta X   Delta X   Delta X     New X
                                 (Linear)    (Quad)   (Total)
    R1        2.88180   0.00009   0.00427  -0.00362   0.00112   2.88292
    R2        2.07049  -0.00032  -0.00053  -0.00108  -0.00161   2.06888
    R3        2.06682  -0.00017   0.00013  -0.00122  -0.00109   2.06574
    R4        2.81918   0.00061   0.01089  -0.00308   0.00750   2.82668
    R5        2.89281  -0.00062  -0.00228  -0.00216  -0.00299   2.88982
    R6        2.07020   0.00007  -0.00222   0.00198  -0.00024   2.06997
    R7        2.06799  -0.00006  -0.00063   0.00059  -0.00004   2.06795
    R8        2.88959   0.00038   0.00486  -0.00115   0.00402   2.89361
    R9        2.06667   0.00011  -0.00059   0.00114   0.00055   2.06722
   R10        2.07496  -0.00003  -0.00057   0.00033  -0.00024   2.07473
   R11        2.86873   0.00040   0.00234   0.00307   0.00492   2.87365
   R12        2.07208  -0.00037  -0.00192  -0.00125  -0.00317   2.06891
   R13        2.06808  -0.00008  -0.00090   0.00015  -0.00075   2.06733
   R14        2.10773  -0.00086   0.00107  -0.00299  -0.00076   2.10697
   R15        2.06936   0.00029   0.00163   0.00034   0.00196   2.07132
   R16        2.88471  -0.00223  -0.00461  -0.00927  -0.01330   2.87141
   R17        3.41901  -0.00015   0.00639   0.01196   0.01800   3.43701
   R18        2.06418   0.00033  -0.00346   0.00430   0.00084   2.06502
   R19        2.19402  -0.00298  -0.00532  -0.00461  -0.01184   2.18218
   R20        2.06482   0.00012   0.00146   0.00003   0.00149   2.06631
   R21        2.88400  -0.00545  -0.01155  -0.02026  -0.02984   2.85416
   R22        3.05538  -0.00058  -0.05875   0.04529  -0.02250   3.03287
   R23        4.14170  -0.00108   0.04754  -0.06798  -0.01831   4.12339
   R24        2.09489  -0.00127  -0.00067  -0.00238  -0.00305   2.09184
   R25        2.06474  -0.00027  -0.00028  -0.00122  -0.00150   2.06324
   R26        2.05761   0.00011  -0.00384   0.00260  -0.00124   2.05637
   R27        2.84622  -0.00281  -0.00205  -0.00771  -0.00976   2.83645
   R28        1.81825  -0.00125  -0.00285  -0.00205   0.00066   1.81891
    A1        1.91529   0.00038  -0.00218   0.01185   0.00907   1.92437
    A2        1.94723   0.00041   0.00409   0.00227   0.00712   1.95436
    A3        1.98271  -0.00024  -0.00648  -0.00319  -0.01031   1.97240
    A4        1.88145   0.00008   0.00029   0.00562   0.00574   1.88719
    A5        1.85452  -0.00041  -0.00118  -0.00247  -0.00325   1.85127
    A6        1.87773  -0.00025   0.00562  -0.01416  -0.00850   1.86922
    A7        1.93096   0.00014   0.00497   0.00433   0.00892   1.93988
    A8        1.92283   0.00009  -0.00072  -0.00010  -0.00071   1.92212
    A9        1.88374  -0.00020   0.00326  -0.00523  -0.00193   1.88182
   A10        1.91892   0.00015  -0.00002   0.00634   0.00654   1.92546
   A11        1.94408  -0.00012  -0.00376  -0.00524  -0.00906   1.93502
   A12        1.86188  -0.00007  -0.00398  -0.00049  -0.00452   1.85736
   A13        1.91974   0.00020   0.01279  -0.00078   0.01218   1.93193
   A14        1.92950  -0.00013  -0.00385  -0.00347  -0.00733   1.92217
   A15        1.89934   0.00016  -0.00040   0.00576   0.00528   1.90462
   A16        1.93335   0.00006   0.00073   0.00411   0.00468   1.93803
   A17        1.91160  -0.00028  -0.00919  -0.00417  -0.01333   1.89827
   A18        1.86930  -0.00003  -0.00061  -0.00145  -0.00204   1.86726
   A19        1.96365  -0.00093  -0.01971   0.00055  -0.02019   1.94346
   A20        1.92309   0.00048   0.01330  -0.00427   0.00900   1.93209
   A21        1.92969   0.00001  -0.00939   0.00397  -0.00476   1.92493
   A22        1.93054  -0.00015   0.00920  -0.00530   0.00420   1.93473
   A23        1.86695   0.00068   0.00531   0.00244   0.00780   1.87475
   A24        1.84557  -0.00004   0.00245   0.00300   0.00526   1.85083
   A25        2.04456  -0.00182   0.00014  -0.02029  -0.01523   2.02934
   A26        1.92923  -0.00039  -0.01455  -0.00248  -0.01657   1.91266
   A27        1.95990   0.00100  -0.00326   0.00155  -0.00142   1.95849
   A28        1.88549   0.00164   0.01384   0.01708   0.02844   1.91393
   A29        1.79384   0.00017   0.01073   0.00580   0.01325   1.80710
   A30        1.83534  -0.00040  -0.00528   0.00128  -0.00524   1.83011
   A31        2.49167  -0.00146   0.00937  -0.01628  -0.02164   2.47003
   A32        2.12114  -0.00309  -0.02442  -0.05040  -0.06974   2.05140
   A33        1.91355   0.00029   0.00339   0.00332   0.00393   1.91747
   A34        1.87040   0.00163   0.00730   0.00274   0.01646   1.88686
   A35        1.92969   0.00142   0.01240   0.02424   0.04083   1.97051
   A36        1.74173   0.00005   0.00672   0.00577  -0.00727   1.73446
   A37        1.86302   0.00002  -0.00346   0.02286   0.02355   1.88657
   A38        2.59896   0.00039   0.05203  -0.01687   0.04141   2.64037
   A39        2.86675   0.00043   0.10225   0.00760   0.10396   2.97071
   A40        1.95291   0.00015   0.00409  -0.00329   0.00078   1.95369
   A41        1.96279  -0.00005  -0.00141  -0.00450  -0.00591   1.95688
   A42        1.83422  -0.00054  -0.00564   0.00333  -0.00232   1.83190
   A43        1.90993   0.00024   0.00415   0.00052   0.00466   1.91460
   A44        1.88160  -0.00032  -0.00260  -0.00030  -0.00291   1.87869
   A45        1.91940   0.00050   0.00095   0.00468   0.00563   1.92503
   A46        1.93796  -0.00027  -0.00418  -0.00416  -0.00883   1.92913
   A47        1.93739  -0.00012   0.01427  -0.00937   0.00819   1.94558
   A48        1.95973   0.00058   0.00406  -0.00334   0.00052   1.96025
   A49        1.87563   0.00031  -0.02001   0.01130  -0.01061   1.86501
   A50        1.90119  -0.00009   0.01256  -0.00033   0.01303   1.91422
   A51        1.84787  -0.00043  -0.00774   0.00713  -0.00229   1.84558
   A52        1.39690  -0.00065  -0.03859   0.00432  -0.05223   1.34468
   A53        2.49453  -0.00066  -0.04034  -0.00903  -0.05155   2.44297
    D1        1.09581  -0.00032   0.01418  -0.00174   0.01198   1.10779
    D2       -3.06190   0.00002   0.01697   0.00905   0.02578  -3.03612
    D3       -1.03527  -0.00012   0.01367   0.00544   0.01892  -1.01635
    D4       -3.10329   0.00029   0.01570   0.01449   0.02991  -3.07338
    D5       -0.97781   0.00063   0.01849   0.02528   0.04371  -0.93410
    D6        1.04882   0.00049   0.01520   0.02167   0.03685   1.08567
    D7       -0.97714   0.00010   0.02145  -0.00478   0.01655  -0.96060
    D8        1.14833   0.00044   0.02424   0.00601   0.03035   1.17868
    D9       -3.10822   0.00030   0.02094   0.00240   0.02349  -3.08474
   D10        0.93672  -0.00010   0.00916   0.01107   0.01959   0.95631
   D11        3.02204   0.00004  -0.00928   0.01638   0.00581   3.02785
   D12       -1.19651  -0.00020  -0.00692   0.01691   0.00879  -1.18772
   D13       -1.17077  -0.00015   0.01661  -0.00009   0.01666  -1.15411
   D14        0.91455  -0.00001  -0.00183   0.00522   0.00288   0.91743
   D15        2.97919  -0.00025   0.00053   0.00575   0.00586   2.98505
   D16        3.10107   0.00008   0.01421   0.00134   0.01562   3.11668
   D17       -1.09680   0.00022  -0.00423   0.00664   0.00184  -1.09496
   D18        0.96783  -0.00002  -0.00188   0.00717   0.00482   0.97266
   D19        0.95736   0.00019  -0.01291  -0.00684  -0.01945   0.93791
   D20        3.09797   0.00031  -0.00593  -0.00452  -0.01022   3.08776
   D21       -1.13682   0.00030  -0.00914  -0.00483  -0.01379  -1.15061
   D22       -1.17042  -0.00012  -0.01526  -0.01383  -0.02902  -1.19943
   D23        0.97020   0.00001  -0.00828  -0.01150  -0.01979   0.95041
   D24        3.01859  -0.00001  -0.01150  -0.01182  -0.02336   2.99523
   D25        3.05267  -0.00006  -0.00796  -0.01401  -0.02194   3.03072
   D26       -1.08991   0.00007  -0.00098  -0.01168  -0.01271  -1.10262
   D27        0.95849   0.00006  -0.00419  -0.01200  -0.01628   0.94220
   D28       -0.95693   0.00044  -0.00494   0.01238   0.00804  -0.94889
   D29        1.20625  -0.00007   0.00291   0.00270   0.00557   1.21182
   D30       -3.04310   0.00018   0.00838   0.00617   0.01459  -3.02851
   D31       -3.09527   0.00042  -0.00921   0.01453   0.00574  -3.08953
   D32       -0.93209  -0.00009  -0.00137   0.00485   0.00327  -0.92882
   D33        1.10174   0.00016   0.00411   0.00832   0.01229   1.11403
   D34        1.12980   0.00059  -0.00320   0.01640   0.01364   1.14344
   D35       -2.99021   0.00008   0.00465   0.00672   0.01117  -2.97904
   D36       -0.95637   0.00033   0.01012   0.01020   0.02019  -0.93618
   D37        3.00461  -0.00013   0.04377  -0.00631   0.03619   3.04080
   D38       -1.10916   0.00033   0.05027  -0.00119   0.04882  -1.06034
   D39        0.93443   0.00020   0.03183  -0.00023   0.03083   0.96526
   D40        0.84556   0.00003   0.03375   0.00283   0.03603   0.88159
   D41        3.01498   0.00049   0.04024   0.00794   0.04865   3.06363
   D42       -1.22462   0.00036   0.02181   0.00890   0.03067  -1.19395
   D43       -1.15630  -0.00022   0.02336   0.00062   0.02321  -1.13309
   D44        1.01312   0.00024   0.02986   0.00574   0.03583   1.04895
   D45        3.05671   0.00011   0.01142   0.00670   0.01785   3.07456
   D46       -2.46030   0.00058   0.17589   0.02038   0.19927  -2.26103
   D47        1.63155   0.00109   0.18362   0.02458   0.20921   1.84076
   D48       -0.30301   0.00086   0.17998   0.01437   0.19816  -0.10485
   D49       -0.90492  -0.00055  -0.04245  -0.01009  -0.05257  -0.95749
   D50       -3.02679  -0.00045  -0.04446  -0.00333  -0.05060  -3.07740
   D51        1.26197  -0.00005  -0.03142  -0.01736  -0.04884   1.21313
   D52       -3.11750   0.00100  -0.04799   0.01003  -0.04199   3.12369
   D53        1.04381   0.00110  -0.05000   0.01679  -0.04003   1.00378
   D54       -0.95061   0.00149  -0.03697   0.00276  -0.03827  -0.98887
   D55        1.19397  -0.00072  -0.06544  -0.01143  -0.07661   1.11735
   D56       -0.92791  -0.00062  -0.06745  -0.00468  -0.07465  -1.00256
   D57       -2.92233  -0.00023  -0.05442  -0.01871  -0.07289  -2.99521
   D58       -0.25759  -0.00098  -0.22498  -0.02911  -0.24474  -0.50233
   D59       -2.29683  -0.00029  -0.29425   0.12106  -0.16198  -2.45881
   D60        2.58700  -0.00016  -0.16002  -0.08465  -0.24534   2.34166
   D61       -2.83953  -0.00020  -0.14516  -0.05594  -0.20601  -3.04554
   D62       -1.41609  -0.00124  -0.16561  -0.10353  -0.26504  -1.68112
   D63       -0.55943  -0.00128  -0.15075  -0.07483  -0.22571  -0.78514
   D64        0.54125  -0.00071  -0.16223  -0.06696  -0.22752   0.31373
   D65        1.39790  -0.00076  -0.14737  -0.03825  -0.18820   1.20971
   D66        0.80927   0.00185   0.06437   0.05646   0.12258   0.93185
   D67        2.93150   0.00165   0.05511   0.05296   0.10982   3.04132
   D68       -1.32189   0.00148   0.05608   0.06143   0.11866  -1.20323
   D69        3.03458  -0.00090   0.04334   0.00321   0.04684   3.08142
   D70       -1.12638  -0.00110   0.03408  -0.00029   0.03408  -1.09230
   D71        0.90343  -0.00127   0.03505   0.00818   0.04292   0.94634
   D72       -1.23980   0.00069   0.05854   0.03973   0.09687  -1.14293
   D73        0.88243   0.00049   0.04928   0.03623   0.08411   0.96654
   D74        2.91223   0.00032   0.05025   0.04469   0.09295   3.00518
   D75        0.09279   0.00158   0.21561   0.06913   0.28225   0.37504
   D76       -3.10202   0.00006  -0.00679  -0.01188  -0.01963  -3.12165
   D77        1.02719   0.00007  -0.01308  -0.00406  -0.01807   1.00913
   D78       -0.98523  -0.00003   0.00804  -0.02067  -0.01076  -0.99598
   D79       -1.01653  -0.00021  -0.00629  -0.01410  -0.02134  -1.03788
   D80        3.11268  -0.00020  -0.01258  -0.00628  -0.01978   3.09290
   D81        1.10026  -0.00030   0.00854  -0.02289  -0.01247   1.08779
   D82        1.06466   0.00017  -0.00228  -0.01099  -0.01422   1.05044
   D83       -1.08931   0.00018  -0.00858  -0.00316  -0.01266  -1.10197
   D84       -3.10173   0.00008   0.01255  -0.01977  -0.00535  -3.10708
         Item               Value     Threshold  Converged?
 Maximum Force            0.005452     0.000450     NO 
 RMS     Force            0.000852     0.000300     NO 
 Maximum Displacement     0.197524     0.001800     NO 
 RMS     Displacement     0.043168     0.001200     NO 
 Predicted change in Energy=-2.319662D-03
 GradGradGradGradGradGradGradGradGradGradGradGradGradGradGradGradGradGrad

                          Input orientation:                          
 ---------------------------------------------------------------------
 Center     Atomic      Atomic             Coordinates (Angstroms)
 Number     Number       Type             X           Y           Z
 ---------------------------------------------------------------------
      1          6           0       -0.331723    0.183907    1.296986
      2          6           0       -0.231122   -1.337680    1.251914
      3          6           0       -0.951170   -1.902119    0.026567
      4          6           0       -0.443899   -1.234048   -1.254463
      5          6           0       -0.552081    0.280378   -1.169322
      6          1           0       -0.822436   -2.987487   -0.019015
      7          1           0        0.819935   -1.646119    1.251100
      8          1           0       -0.667801   -1.729683    2.175583
      9          1           0       -1.376710    0.491655    1.406010
     10          1           0        0.236083    0.606930    2.129815
     11          1           0        0.585249   -1.539785   -1.468973
     12          1           0       -1.040439   -1.557191   -2.112670
     13          1           0       -0.113082    0.855008   -2.017977
     14          1           0       -1.601374    0.566769   -1.033704
     15          1           0       -2.027997   -1.710581    0.122160
     16          6           0       -0.095004    2.327713    0.063784
     17          1           0        0.324695    2.735997    0.986437
     18          1           0        0.416319    2.618714   -0.929865
     19          1           0       -1.177160    2.483527    0.047065
     20          6           0        1.648164    0.687537   -0.124900
     21          1           0        1.883798    1.228153   -1.061679
     22          1           0        2.130833    1.143640    0.741741
     23          1           0        1.915301   -0.365835   -0.181398
     24          7           0        0.164966    0.839982    0.047854
     25          8           0        1.016078    2.237016   -2.368749
     26          1           0        1.101743    2.984689   -2.968832
 ---------------------------------------------------------------------
                    Distance matrix (angstroms):
                    1          2          3          4          5
     1  C    0.000000
     2  C    1.525575   0.000000
     3  C    2.519759   1.529227   0.000000
     4  C    2.921142   2.517526   1.531235   0.000000
     5  C    2.478011   2.929762   2.520460   1.520671   0.000000
     6  H    3.468487   2.164897   1.093926   2.178111   3.474945
     7  H    2.162734   1.095379   2.168370   2.836357   3.384119
     8  H    2.132301   1.094312   2.174466   3.472894   3.904116
     9  H    1.094803   2.163928   2.795372   3.305496   2.712376
    10  H    1.093141   2.184147   3.482607   3.912149   3.407660
    11  H    3.385629   2.847899   2.174514   1.094823   2.167096
    12  H    3.893514   3.467507   2.168705   1.093984   2.122512
    13  H    3.389272   3.938782   3.533313   2.248678   1.114960
    14  H    2.681551   3.275449   2.764480   2.152075   1.096096
    15  H    2.801187   2.155031   1.097899   2.152101   2.794668
    16  C    2.484497   3.855553   4.315772   3.813875   2.433321
    17  H    2.653391   4.119982   4.905232   4.623162   3.383208
    18  H    3.383300   4.564252   4.818996   3.960949   2.542234
    19  H    2.750512   4.116828   4.391513   4.006496   2.593104
    20  C    2.489047   3.086881   3.672302   3.056981   2.469347
    21  H    3.400336   4.050814   4.361184   3.393785   2.615984
    22  H    2.700660   3.463532   4.391681   4.033296   3.405204
    23  H    2.745351   2.757897   3.258846   2.733329   2.735244
    24  N    1.495815   2.519694   2.960630   2.523558   1.519484
    25  O    4.412419   5.238622   5.171078   3.927016   2.779601
    26  H    5.300604   6.186606   6.088330   4.808931   3.645088
                    6          7          8          9         10
     6  H    0.000000
     7  H    2.471810   0.000000
     8  H    2.534215   1.753570   0.000000
     9  H    3.800309   3.069092   2.455430   0.000000
    10  H    4.319464   2.487821   2.505765   1.771520   0.000000
    11  H    2.485920   2.732248   3.858624   4.030082   4.204947
    12  H    2.544929   3.844977   4.307868   4.085579   4.930680
    13  H    4.389055   4.220547   4.957245   3.667761   4.169849
    14  H    3.777443   3.997491   4.055215   2.451188   3.658650
    15  H    1.761759   3.064209   2.463137   2.631025   3.811508
    16  C    5.365386   4.247137   4.609799   2.610641   2.709096
    17  H    5.923269   4.417946   4.726670   2.847435   2.418283
    18  H    5.813232   4.807111   5.452309   3.632581   3.666253
    19  H    5.482900   4.742580   4.747754   2.419525   3.139542
    20  C    4.429547   2.832895   4.061880   3.395868   2.661618
    21  H    5.116882   3.839556   5.073393   4.154857   3.645068
    22  H    5.134858   3.124205   4.259605   3.628938   2.409333
    23  H    3.794026   2.211562   3.753379   3.753996   3.017905
    24  N    3.953347   2.838571   3.438590   2.083910   2.096171
    25  O    6.016379   5.312299   6.262675   4.797971   4.847954
    26  H    6.933309   6.271493   7.198721   5.612236   5.692039
                   11         12         13         14         15
    11  H    0.000000
    12  H    1.748574   0.000000
    13  H    2.554233   2.586051   0.000000
    14  H    3.067303   2.447452   1.807453   0.000000
    15  H    3.064299   2.448114   3.850887   2.589277   0.000000
    16  C    4.215403   4.552282   2.550082   2.564089   4.477464
    17  H    4.937533   5.468045   3.571592   3.535005   5.104330
    18  H    4.196700   4.578139   2.138905   2.879643   5.081755
    19  H    4.646665   4.583726   2.837030   2.240977   4.280199
    20  C    2.810211   4.027235   2.591096   3.376390   4.396154
    21  H    3.084412   4.172995   2.245278   3.547483   5.033863
    22  H    3.804846   5.049665   3.568544   4.173051   5.081961
    23  H    2.192041   3.726331   2.996301   3.736734   4.177330
    24  N    2.853190   3.444895   2.084513   2.089107   3.364517
    25  O    3.906333   4.323291   1.818788   3.379811   5.572660
    26  H    4.794497   5.094176   2.629727   4.110705   6.433899
                   16         17         18         19         20
    16  C    0.000000
    17  H    1.092763   0.000000
    18  H    1.154760   1.922073   0.000000
    19  H    1.093444   1.789338   1.873991   0.000000
    20  C    2.400919   2.680079   2.427933   3.352254   0.000000
    21  H    2.528114   2.983149   2.025965   3.489233   1.106953
    22  H    2.610748   2.420250   2.812414   3.636027   1.091817
    23  H    3.369961   3.676306   3.422672   4.211220   1.088185
    24  N    1.510358   2.121632   2.045239   2.121920   1.500987
    25  O    2.675808   3.461830   1.604928   3.272189   2.799156
    26  H    3.325745   4.038540   2.182002   3.813161   3.696408
                   21         22         23         24         25
    21  H    0.000000
    22  H    1.822222   0.000000
    23  H    1.821177   1.782457   0.000000
    24  N    2.082337   2.106733   2.137808   0.000000
    25  O    1.865255   3.480417   3.516808   2.918231   0.000000
    26  H    2.708184   4.268119   4.433698   3.818078   0.962524
                   26
    26  H    0.000000
 Stoichiometry    C7H17NO
 Framework group  C1[X(C7H17NO)]
 Deg. of freedom    72
 Full point group                 C1      NOp   1
 Largest Abelian subgroup         C1      NOp   1
 Largest concise Abelian subgroup C1      NOp   1
                         Standard orientation:                         
 ---------------------------------------------------------------------
 Center     Atomic      Atomic             Coordinates (Angstroms)
 Number     Number       Type             X           Y           Z
 ---------------------------------------------------------------------
      1          6           0        0.917576   -1.321260   -0.272773
      2          6           0        2.139758   -0.646432    0.342255
      3          6           0        2.303038    0.781394   -0.180419
      4          6           0        1.014622    1.583118    0.024279
      5          6           0       -0.181430    0.876348   -0.594086
      6          1           0        3.150578    1.267742    0.311327
      7          1           0        2.059652   -0.644784    1.434699
      8          1           0        3.016434   -1.253854    0.097310
      9          1           0        1.044093   -1.420389   -1.355714
     10          1           0        0.748385   -2.318169    0.142562
     11          1           0        0.844933    1.777934    1.088182
     12          1           0        1.098192    2.563879   -0.453137
     13          1           0       -1.178691    1.338583   -0.407150
     14          1           0       -0.023897    0.762988   -1.672863
     15          1           0        2.531200    0.747657   -1.253818
     16          6           0       -1.498732   -1.156286   -0.826814
     17          1           0       -1.568273   -2.209118   -0.542489
     18          1           0       -2.345724   -0.452427   -0.479454
     19          1           0       -1.288529   -1.073475   -1.896663
     20          6           0       -0.768998   -0.505767    1.366067
     21          1           0       -1.711268    0.075135    1.370864
     22          1           0       -0.923579   -1.536508    1.691248
     23          1           0        0.002404   -0.040380    1.976395
     24          7           0       -0.343302   -0.541725   -0.072840
     25          8           0       -2.854335    0.925666    0.167050
     26          1           0       -3.773112    1.135234   -0.028869
 ---------------------------------------------------------------------
 Rotational constants (GHZ):      2.4748880      1.1720694      0.9841618
 Standard basis: 6-31G(d,p) (6D, 7F)
 There are   220 symmetry adapted cartesian basis functions of A   symmetry.
 There are   220 symmetry adapted basis functions of A   symmetry.
   220 basis functions,   371 primitive gaussians,   220 cartesian basis functions
    37 alpha electrons       37 beta electrons
       nuclear repulsion energy       531.7336723603 Hartrees.
 NAtoms=   26 NActive=   26 NUniq=   26 SFac= 1.00D+00 NAtFMM=   60 NAOKFM=F Big=F
 Integral buffers will be    131072 words long.
 Raffenetti 2 integral format.
 Two-electron integral symmetry is turned on.
 Nuclear repulsion after empirical dispersion term =      531.7120689887 Hartrees.
 One-electron integrals computed using PRISM.
 NBasis=   220 RedAO= T EigKep=  3.70D-03  NBF=   220
 NBsUse=   220 1.00D-06 EigRej= -1.00D+00 NBFU=   220
 Initial guess from the checkpoint file:  "dmp-oh-opt-wb97xd.chk"
 B after Tr=    -0.000000   -0.000000   -0.000000
         Rot=    0.999964    0.008160    0.002156    0.001189 Ang=   0.98 deg.
 ExpMin= 1.61D-01 ExpMax= 5.48D+03 ExpMxC= 8.25D+02 IAcc=1 IRadAn=         1 AccDes= 0.00D+00
 Harris functional with IExCor= 4639 and IRadAn=       1 diagonalized for initial guess.
 HarFok:  IExCor= 4639 AccDes= 0.00D+00 IRadAn=         1 IDoV= 1 UseB2=F ITyADJ=14
 ICtDFT=  3500011 ScaDFX=  1.000000  1.000000  1.000000  1.000000
 FoFCou: FMM=F IPFlag=           0 FMFlag=      100000 FMFlg1=           0
         NFxFlg=           0 DoJE=T BraDBF=F KetDBF=T FulRan=T
         wScrn=  0.000000 ICntrl=     500 IOpCl=  0 I1Cent=   200000004 NGrid=           0
         NMat0=    1 NMatS0=      1 NMatT0=    0 NMatD0=    1 NMtDS0=    0 NMtDT0=    0
 Petite list used in FoFCou.
 Keep R1 ints in memory in canonical form, NReq=596563979.
 Requested convergence on RMS density matrix=1.00D-08 within 128 cycles.
 Requested convergence on MAX density matrix=1.00D-06.
 Requested convergence on             energy=1.00D-06.
 No special actions if energy rises.
 Integral accuracy reduced to 1.0D-05 until final iterations.
 Initial convergence to 1.0D-05 achieved.  Increase integral accuracy.
 SCF Done:  E(RwB97XD) =  -406.774147222     A.U. after   13 cycles
            NFock= 13  Conv=0.62D-08     -V/T= 2.0093
 Calling FoFJK, ICntrl=      2127 FMM=F ISym2X=0 I1Cent= 0 IOpClX= 0 NMat=1 NMatS=1 NMatT=0.
 ***** Axes restored to original set *****
 -------------------------------------------------------------------
 Center     Atomic                   Forces (Hartrees/Bohr)
 Number     Number              X              Y              Z
 -------------------------------------------------------------------
      1        6           0.000420167   -0.000307794   -0.000692775
      2        6          -0.000107473    0.000604028    0.000530500
      3        6           0.000213944   -0.000660851   -0.000729460
      4        6          -0.000711215    0.000285590    0.000761650
      5        6          -0.000115765   -0.000109895   -0.000612954
      6        1          -0.000029305   -0.000084913   -0.000072733
      7        1          -0.000017142    0.000048647   -0.000041012
      8        1          -0.000146723    0.000013830    0.000141394
      9        1           0.000052233   -0.000059506    0.000172259
     10        1           0.000076774   -0.000236029    0.000202816
     11        1           0.000333260    0.000146510    0.000045606
     12        1           0.000100483    0.000358459   -0.000176941
     13        1          -0.000887199   -0.000517058    0.000286152
     14        1           0.000001467   -0.000083764   -0.000182407
     15        1          -0.000084890   -0.000237637    0.000468800
     16        6           0.000349068   -0.005073716    0.000449642
     17        1           0.001414091   -0.000001873   -0.000409226
     18        1          -0.004338808    0.008591367   -0.000672176
     19        1           0.000509436   -0.000428268    0.000638968
     20        6           0.000469808   -0.001498389    0.000795976
     21        1           0.000579653    0.001569313   -0.001015111
     22        1           0.000179649   -0.000121201    0.000202553
     23        1          -0.000171567   -0.000536862    0.000554563
     24        7          -0.001288063    0.000767578    0.000458787
     25        8           0.002974816    0.000899563   -0.002802839
     26        1           0.000223302   -0.003327131    0.001697972
 -------------------------------------------------------------------
 Cartesian Forces:  Max     0.008591367 RMS     0.001475208

 GradGradGradGradGradGradGradGradGradGradGradGradGradGradGradGradGradGrad
 Berny optimization.
 Using GEDIIS/GDIIS optimizer.
 FormGI is forming the generalized inverse of G from B-inverse, IUseBI=4.
 Internal  Forces:  Max     0.001735060 RMS     0.000403649
 Search for a local minimum.
 Step number   7 out of a maximum of  156
 All quantities printed in internal units (Hartrees-Bohrs-Radians)
 Mixed Optimization -- En-DIIS/RFO-DIIS
 Swapping is turned off.
 Update second derivatives using D2CorX and points    6    7
 DE= -2.41D-03 DEPred=-2.32D-03 R= 1.04D+00
 TightC=F SS=  1.41D+00  RLast= 8.71D-01 DXNew= 3.5070D+00 2.6132D+00
 Trust test= 1.04D+00 RLast= 8.71D-01 DXMaxT set to 2.61D+00
 ITU=  1  1  1  1  1  1  0
     Eigenvalues ---    0.00223   0.00379   0.00415   0.00514   0.00587
     Eigenvalues ---    0.00660   0.01191   0.01583   0.02028   0.02238
     Eigenvalues ---    0.03098   0.03809   0.04128   0.04153   0.04419
     Eigenvalues ---    0.04671   0.04823   0.04921   0.05311   0.05485
     Eigenvalues ---    0.05561   0.05751   0.05919   0.06007   0.06333
     Eigenvalues ---    0.06385   0.06788   0.07073   0.07404   0.08053
     Eigenvalues ---    0.08129   0.08181   0.08272   0.08368   0.08812
     Eigenvalues ---    0.08985   0.10884   0.12053   0.12768   0.13920
     Eigenvalues ---    0.14439   0.15676   0.16011   0.16122   0.16565
     Eigenvalues ---    0.18118   0.20764   0.25672   0.28057   0.28222
     Eigenvalues ---    0.28930   0.29411   0.30245   0.30473   0.31503
     Eigenvalues ---    0.34053   0.34072   0.34233   0.34263   0.34349
     Eigenvalues ---    0.34378   0.34424   0.34433   0.34547   0.34594
     Eigenvalues ---    0.34689   0.34802   0.34834   0.35223   0.36887
     Eigenvalues ---    0.38297   0.45742
 En-DIIS/RFO-DIIS IScMMF=        0 using points:     7    6
 RFO step:  Lambda=-1.02550518D-04.
 DidBck=F Rises=F RFO-DIIS coefs:    1.24517   -0.24517
 Iteration  1 RMS(Cart)=  0.01570130 RMS(Int)=  0.00475185
 Iteration  2 RMS(Cart)=  0.00249053 RMS(Int)=  0.00113385
 Iteration  3 RMS(Cart)=  0.00007049 RMS(Int)=  0.00112597
 Iteration  4 RMS(Cart)=  0.00000108 RMS(Int)=  0.00112597
 Iteration  5 RMS(Cart)=  0.00000001 RMS(Int)=  0.00112597
 Variable       Old X    -DE/DX   Delta X   Delta X   Delta X     New X
                                 (Linear)    (Quad)   (Total)
    R1        2.88292  -0.00024   0.00027  -0.00112  -0.00073   2.88219
    R2        2.06888  -0.00004  -0.00039  -0.00010  -0.00049   2.06839
    R3        2.06574   0.00009  -0.00027   0.00033   0.00006   2.06580
    R4        2.82668   0.00011   0.00184   0.00225   0.00398   2.83066
    R5        2.88982   0.00048  -0.00073   0.00117   0.00074   2.89056
    R6        2.06997  -0.00004  -0.00006  -0.00025  -0.00031   2.06966
    R7        2.06795   0.00018  -0.00001   0.00069   0.00068   2.06863
    R8        2.89361   0.00014   0.00099  -0.00015   0.00095   2.89457
    R9        2.06722   0.00008   0.00013   0.00013   0.00027   2.06749
   R10        2.07473   0.00009  -0.00006   0.00037   0.00031   2.07504
   R11        2.87365  -0.00031   0.00121  -0.00089   0.00020   2.87385
   R12        2.06891   0.00027  -0.00078   0.00078   0.00001   2.06892
   R13        2.06733  -0.00002  -0.00018  -0.00002  -0.00021   2.06712
   R14        2.10697   0.00033  -0.00019  -0.00097  -0.00021   2.10676
   R15        2.07132  -0.00005   0.00048   0.00001   0.00050   2.07182
   R16        2.87141   0.00031  -0.00326   0.00167  -0.00163   2.86977
   R17        3.43701   0.00124   0.00441   0.01496   0.02005   3.45706
   R18        2.06502   0.00020   0.00021   0.00043   0.00063   2.06566
   R19        2.18218   0.00145  -0.00290   0.00762   0.00359   2.18577
   R20        2.06631  -0.00057   0.00037  -0.00177  -0.00141   2.06490
   R21        2.85416   0.00012  -0.00732   0.00019  -0.00673   2.84744
   R22        3.03287   0.00112  -0.00552   0.03469   0.02677   3.05964
   R23        4.12339  -0.00039  -0.00449  -0.01297  -0.01808   4.10531
   R24        2.09184   0.00174  -0.00075   0.00508   0.00433   2.09617
   R25        2.06324   0.00020  -0.00037   0.00050   0.00013   2.06337
   R26        2.05637   0.00045  -0.00030   0.00079   0.00049   2.05686
   R27        2.83645   0.00104  -0.00239   0.00387   0.00147   2.83793
   R28        1.81891  -0.00135   0.00016  -0.00469  -0.00116   1.81775
    A1        1.92437  -0.00006   0.00222  -0.00269  -0.00055   1.92381
    A2        1.95436  -0.00018   0.00175  -0.00471  -0.00281   1.95155
    A3        1.97240   0.00000  -0.00253   0.00658   0.00385   1.97625
    A4        1.88719  -0.00000   0.00141  -0.00193  -0.00058   1.88661
    A5        1.85127   0.00013  -0.00080   0.00065  -0.00006   1.85121
    A6        1.86922   0.00013  -0.00208   0.00218   0.00016   1.86938
    A7        1.93988   0.00015   0.00219   0.00195   0.00404   1.94391
    A8        1.92212  -0.00025  -0.00017  -0.00160  -0.00172   1.92040
    A9        1.88182   0.00011  -0.00047  -0.00005  -0.00053   1.88129
   A10        1.92546   0.00002   0.00160  -0.00105   0.00058   1.92605
   A11        1.93502  -0.00010  -0.00222   0.00029  -0.00190   1.93312
   A12        1.85736   0.00007  -0.00111   0.00039  -0.00074   1.85662
   A13        1.93193  -0.00040   0.00299  -0.00124   0.00177   1.93370
   A14        1.92217   0.00021  -0.00180   0.00110  -0.00068   1.92150
   A15        1.90462  -0.00015   0.00129  -0.00263  -0.00138   1.90324
   A16        1.93803   0.00016   0.00115  -0.00084   0.00025   1.93829
   A17        1.89827   0.00031  -0.00327   0.00472   0.00148   1.89975
   A18        1.86726  -0.00014  -0.00050  -0.00108  -0.00157   1.86569
   A19        1.94346   0.00067  -0.00495   0.00691   0.00175   1.94521
   A20        1.93209  -0.00020   0.00221  -0.00190   0.00030   1.93239
   A21        1.92493   0.00013  -0.00117   0.00316   0.00213   1.92706
   A22        1.93473  -0.00033   0.00103  -0.00411  -0.00306   1.93167
   A23        1.87475  -0.00044   0.00191  -0.00347  -0.00148   1.87327
   A24        1.85083   0.00014   0.00129  -0.00099   0.00026   1.85109
   A25        2.02934   0.00007  -0.00373  -0.00241  -0.00490   2.02443
   A26        1.91266   0.00009  -0.00406   0.00197  -0.00195   1.91070
   A27        1.95849  -0.00038  -0.00035   0.00031   0.00006   1.95855
   A28        1.91393  -0.00016   0.00697  -0.00183   0.00441   1.91833
   A29        1.80710   0.00027   0.00325  -0.00095   0.00163   1.80872
   A30        1.83011   0.00012  -0.00128   0.00331   0.00167   1.83177
   A31        2.47003   0.00041  -0.00530   0.00628  -0.00113   2.46890
   A32        2.05140  -0.00059  -0.01710  -0.01171  -0.02674   2.02465
   A33        1.91747   0.00037   0.00096   0.00373   0.00375   1.92123
   A34        1.88686   0.00011   0.00404  -0.00508   0.00048   1.88734
   A35        1.97051   0.00030   0.01001   0.00803   0.01948   1.98999
   A36        1.73446   0.00041  -0.00178   0.01130   0.00242   1.73688
   A37        1.88657  -0.00066   0.00577  -0.00661   0.00129   1.88786
   A38        2.64037  -0.00014   0.01015  -0.00868   0.00512   2.64549
   A39        2.97071  -0.00062   0.02549   0.01789   0.04379   3.01450
   A40        1.95369  -0.00030   0.00019  -0.00365  -0.00346   1.95023
   A41        1.95688   0.00054  -0.00145   0.00766   0.00621   1.96309
   A42        1.83190   0.00033  -0.00057   0.00032  -0.00025   1.83165
   A43        1.91460  -0.00008   0.00114  -0.00352  -0.00238   1.91222
   A44        1.87869   0.00004  -0.00071   0.00036  -0.00036   1.87833
   A45        1.92503  -0.00054   0.00138  -0.00125   0.00013   1.92516
   A46        1.92913   0.00021  -0.00216  -0.00018  -0.00227   1.92686
   A47        1.94558   0.00034   0.00201   0.00170   0.00465   1.95023
   A48        1.96025  -0.00072   0.00013  -0.00129  -0.00125   1.95900
   A49        1.86501  -0.00049  -0.00260  -0.00173  -0.00489   1.86012
   A50        1.91422   0.00023   0.00319   0.00056   0.00384   1.91806
   A51        1.84558   0.00046  -0.00056   0.00096  -0.00009   1.84549
   A52        1.34468  -0.00063  -0.01280  -0.01149  -0.03011   1.31457
   A53        2.44297  -0.00105  -0.01264  -0.01467  -0.03157   2.41141
    D1        1.10779   0.00009   0.00294   0.01005   0.01291   1.12070
    D2       -3.03612   0.00005   0.00632   0.00895   0.01521  -3.02091
    D3       -1.01635   0.00005   0.00464   0.00852   0.01312  -1.00323
    D4       -3.07338  -0.00007   0.00733   0.00263   0.00995  -3.06344
    D5       -0.93410  -0.00012   0.01072   0.00153   0.01224  -0.92186
    D6        1.08567  -0.00011   0.00903   0.00110   0.01015   1.09582
    D7       -0.96060  -0.00004   0.00406   0.00678   0.01086  -0.94974
    D8        1.17868  -0.00009   0.00744   0.00567   0.01316   1.19184
    D9       -3.08474  -0.00008   0.00576   0.00525   0.01107  -3.07367
   D10        0.95631   0.00007   0.00480  -0.00778  -0.00314   0.95317
   D11        3.02785  -0.00020   0.00142  -0.00898  -0.00777   3.02008
   D12       -1.18772   0.00013   0.00216  -0.00746  -0.00556  -1.19328
   D13       -1.15411   0.00005   0.00408  -0.00878  -0.00469  -1.15880
   D14        0.91743  -0.00021   0.00071  -0.00998  -0.00932   0.90811
   D15        2.98505   0.00012   0.00144  -0.00846  -0.00711   2.97794
   D16        3.11668  -0.00007   0.00383  -0.00790  -0.00407   3.11261
   D17       -1.09496  -0.00033   0.00045  -0.00909  -0.00870  -1.10366
   D18        0.97266  -0.00000   0.00118  -0.00758  -0.00649   0.96616
   D19        0.93791  -0.00029  -0.00477  -0.00883  -0.01350   0.92442
   D20        3.08776  -0.00021  -0.00250  -0.00999  -0.01243   3.07533
   D21       -1.15061  -0.00034  -0.00338  -0.01222  -0.01553  -1.16614
   D22       -1.19943  -0.00009  -0.00711  -0.00741  -0.01448  -1.21391
   D23        0.95041  -0.00001  -0.00485  -0.00857  -0.01341   0.93700
   D24        2.99523  -0.00014  -0.00573  -0.01079  -0.01652   2.97871
   D25        3.03072  -0.00012  -0.00538  -0.00741  -0.01276   3.01796
   D26       -1.10262  -0.00004  -0.00312  -0.00857  -0.01169  -1.11431
   D27        0.94220  -0.00017  -0.00399  -0.01080  -0.01480   0.92741
   D28       -0.94889   0.00013   0.00197   0.00427   0.00639  -0.94250
   D29        1.21182   0.00003   0.00137   0.00254   0.00391   1.21573
   D30       -3.02851   0.00016   0.00358   0.00211   0.00572  -3.02279
   D31       -3.08953   0.00002   0.00141   0.00433   0.00584  -3.08370
   D32       -0.92882  -0.00008   0.00080   0.00259   0.00336  -0.92546
   D33        1.11403   0.00006   0.00301   0.00216   0.00517   1.11920
   D34        1.14344  -0.00010   0.00334   0.00326   0.00671   1.15015
   D35       -2.97904  -0.00019   0.00274   0.00152   0.00423  -2.97480
   D36       -0.93618  -0.00006   0.00495   0.00109   0.00604  -0.93014
   D37        3.04080  -0.00002   0.00887  -0.00629   0.00244   3.04324
   D38       -1.06034  -0.00011   0.01197  -0.00898   0.00296  -1.05738
   D39        0.96526  -0.00013   0.00756  -0.00348   0.00383   0.96909
   D40        0.88159   0.00000   0.00883  -0.00582   0.00301   0.88460
   D41        3.06363  -0.00009   0.01193  -0.00851   0.00353   3.06716
   D42       -1.19395  -0.00011   0.00752  -0.00301   0.00440  -1.18955
   D43       -1.13309   0.00026   0.00569  -0.00049   0.00515  -1.12794
   D44        1.04895   0.00017   0.00879  -0.00318   0.00567   1.05463
   D45        3.07456   0.00014   0.00438   0.00232   0.00654   3.08109
   D46       -2.26103   0.00030   0.04885  -0.01071   0.03891  -2.22212
   D47        1.84076   0.00026   0.05129  -0.00994   0.04166   1.88242
   D48       -0.10485   0.00006   0.04858  -0.01252   0.03720  -0.06765
   D49       -0.95749   0.00028  -0.01289   0.00945  -0.00338  -0.96086
   D50       -3.07740   0.00005  -0.01241   0.00857  -0.00467  -3.08206
   D51        1.21313  -0.00034  -0.01197   0.00808  -0.00386   1.20927
   D52        3.12369   0.00024  -0.01029   0.01290   0.00152   3.12522
   D53        1.00378   0.00001  -0.00981   0.01201   0.00023   1.00402
   D54       -0.98887  -0.00038  -0.00938   0.01152   0.00104  -0.98783
   D55        1.11735   0.00026  -0.01878   0.01401  -0.00467   1.11269
   D56       -1.00256   0.00003  -0.01830   0.01313  -0.00596  -1.00852
   D57       -2.99521  -0.00036  -0.01787   0.01263  -0.00515  -3.00037
   D58       -0.50233  -0.00023  -0.06000  -0.00935  -0.06605  -0.56838
   D59       -2.45881   0.00131  -0.03971   0.06088   0.02449  -2.43432
   D60        2.34166  -0.00001  -0.06015  -0.09383  -0.15339   2.18827
   D61       -3.04554  -0.00077  -0.05051  -0.14329  -0.19557   3.04207
   D62       -1.68112   0.00027  -0.06498  -0.09149  -0.15428  -1.83540
   D63       -0.78514  -0.00049  -0.05534  -0.14094  -0.19645  -0.98159
   D64        0.31373  -0.00016  -0.05578  -0.09001  -0.14401   0.16971
   D65        1.20971  -0.00092  -0.04614  -0.13946  -0.18619   1.02352
   D66        0.93185   0.00036   0.03005   0.02941   0.06015   0.99200
   D67        3.04132   0.00050   0.02692   0.02908   0.05696   3.09827
   D68       -1.20323   0.00076   0.02909   0.02938   0.05902  -1.14421
   D69        3.08142  -0.00005   0.01148   0.01973   0.03138   3.11280
   D70       -1.09230   0.00009   0.00835   0.01940   0.02820  -1.06410
   D71        0.94634   0.00034   0.01052   0.01970   0.03026   0.97660
   D72       -1.14293   0.00022   0.02375   0.03144   0.05469  -1.08823
   D73        0.96654   0.00036   0.02062   0.03112   0.05151   1.01804
   D74        3.00518   0.00062   0.02279   0.03142   0.05357   3.05875
   D75        0.37504   0.00026   0.06920   0.08208   0.14979   0.52483
   D76       -3.12165   0.00024  -0.00481   0.04157   0.03652  -3.08513
   D77        1.00913   0.00031  -0.00443   0.04229   0.03753   1.04666
   D78       -0.99598   0.00053  -0.00264   0.04353   0.04145  -0.95454
   D79       -1.03788   0.00008  -0.00523   0.03768   0.03222  -1.00566
   D80        3.09290   0.00015  -0.00485   0.03840   0.03323   3.12613
   D81        1.08779   0.00038  -0.00306   0.03964   0.03714   1.12493
   D82        1.05044  -0.00031  -0.00349   0.03291   0.02919   1.07963
   D83       -1.10197  -0.00024  -0.00310   0.03363   0.03020  -1.07177
   D84       -3.10708  -0.00001  -0.00131   0.03487   0.03412  -3.07296
         Item               Value     Threshold  Converged?
 Maximum Force            0.001735     0.000450     NO 
 RMS     Force            0.000404     0.000300     NO 
 Maximum Displacement     0.091128     0.001800     NO 
 RMS     Displacement     0.017981     0.001200     NO 
 Predicted change in Energy=-4.620937D-04
 GradGradGradGradGradGradGradGradGradGradGradGradGradGradGradGradGradGrad

                          Input orientation:                          
 ---------------------------------------------------------------------
 Center     Atomic      Atomic             Coordinates (Angstroms)
 Number     Number       Type             X           Y           Z
 ---------------------------------------------------------------------
      1          6           0       -0.333268    0.183255    1.298207
      2          6           0       -0.237793   -1.338299    1.254023
      3          6           0       -0.947957   -1.906050    0.023956
      4          6           0       -0.443521   -1.230883   -1.255073
      5          6           0       -0.556991    0.283080   -1.166720
      6          1           0       -0.809392   -2.990290   -0.023005
      7          1           0        0.812451   -1.648740    1.264677
      8          1           0       -0.684264   -1.728286    2.174285
      9          1           0       -1.376705    0.493815    1.411414
     10          1           0        0.237904    0.602126    2.130874
     11          1           0        0.587713   -1.529382   -1.469774
     12          1           0       -1.037070   -1.552449   -2.115801
     13          1           0       -0.120751    0.856203   -2.017670
     14          1           0       -1.607718    0.563369   -1.027394
     15          1           0       -2.027050   -1.726009    0.118228
     16          6           0       -0.101097    2.326463    0.057649
     17          1           0        0.369431    2.749766    0.948874
     18          1           0        0.380214    2.612718   -0.954411
     19          1           0       -1.182256    2.480303    0.095288
     20          6           0        1.646762    0.693798   -0.123373
     21          1           0        1.888131    1.269363   -1.040372
     22          1           0        2.125975    1.120754    0.759963
     23          1           0        1.913201   -0.357966   -0.210035
     24          7           0        0.162271    0.842892    0.047972
     25          8           0        1.046420    2.218440   -2.376443
     26          1           0        1.106526    2.973094   -2.969870
 ---------------------------------------------------------------------
                    Distance matrix (angstroms):
                    1          2          3          4          5
     1  C    0.000000
     2  C    1.525187   0.000000
     3  C    2.523243   1.529620   0.000000
     4  C    2.920818   2.519806   1.531738   0.000000
     5  C    2.477071   2.930998   2.522470   1.520778   0.000000
     6  H    3.470401   2.164856   1.094066   2.178845   3.476599
     7  H    2.161019   1.095217   2.169017   2.846263   3.393964
     8  H    2.131831   1.094673   2.173718   3.473595   3.901808
     9  H    1.094543   2.162992   2.805034   3.309919   2.713506
    10  H    1.093172   2.181835   3.483722   3.910102   3.407018
    11  H    3.382758   2.852550   2.175176   1.094826   2.164996
    12  H    3.894028   3.469931   2.170608   1.093873   2.121414
    13  H    3.390142   3.941258   3.533066   2.245365   1.114850
    14  H    2.679016   3.270764   2.763812   2.150938   1.096358
    15  H    2.811857   2.154482   1.098064   2.153757   2.801536
    16  C    2.487213   3.857522   4.316536   3.807257   2.425352
    17  H    2.683802   4.144165   4.926216   4.622103   3.379132
    18  H    3.389046   4.568330   4.810458   3.942360   2.520047
    19  H    2.728410   4.100779   4.393185   4.017723   2.609868
    20  C    2.490394   3.094864   3.676069   3.058501   2.472608
    21  H    3.403409   4.072308   4.388557   3.425482   2.639571
    22  H    2.686352   3.446510   4.376335   4.024037   3.407655
    23  H    2.759409   2.780520   3.261525   2.721806   2.725442
    24  N    1.497920   2.524322   2.964771   2.522984   1.518619
    25  O    4.421376   5.242125   5.172125   3.921126   2.789260
    26  H    5.298366   6.183573   6.081936   4.797562   3.640716
                    6          7          8          9         10
     6  H    0.000000
     7  H    2.467440   0.000000
     8  H    2.537005   1.753246   0.000000
     9  H    3.810300   3.066672   2.449322   0.000000
    10  H    4.317578   2.479274   2.506611   1.770965   0.000000
    11  H    2.485819   2.746266   3.864797   4.031564   4.198852
    12  H    2.549318   3.854560   4.308159   4.091918   4.929706
    13  H    4.387303   4.233132   4.956775   3.669790   4.171763
    14  H    3.778177   4.000529   4.044156   2.450711   3.658207
    15  H    1.760979   3.063183   2.455698   2.650075   3.821122
    16  C    5.364332   4.253672   4.610989   2.611217   2.717816
    17  H    5.939900   4.432025   4.760762   2.890025   2.454950
    18  H    5.803135   4.824023   5.455838   3.629551   3.685338
    19  H    5.484561   4.732369   4.720428   2.390843   3.112557
    20  C    4.428914   2.847849   4.071782   3.396604   2.659871
    21  H    5.143570   3.871131   5.092851   4.155945   3.636654
    22  H    5.111761   3.106473   4.244382   3.617486   2.390227
    23  H    3.791652   2.247782   3.782801   3.765383   3.034510
    24  N    3.955054   2.848040   3.442206   2.085491   2.098134
    25  O    6.009458   5.316726   6.267459   4.815986   4.856138
    26  H    6.922189   6.275286   7.195292   5.613280   5.691536
                   11         12         13         14         15
    11  H    0.000000
    12  H    1.748658   0.000000
    13  H    2.548162   2.578929   0.000000
    14  H    3.065164   2.446826   1.810378   0.000000
    15  H    3.065518   2.449708   3.855367   2.594136   0.000000
    16  C    4.204167   4.543775   2.543423   2.560415   4.487259
    17  H    4.920225   5.466217   3.553342   3.548954   5.144478
    18  H    4.179192   4.550399   2.113487   2.856051   5.076418
    19  H    4.654007   4.601421   2.868638   2.261872   4.290368
    20  C    2.806584   4.027202   2.595928   3.380223   4.405762
    21  H    3.115838   4.204280   2.271876   3.566448   5.063916
    22  H    3.789617   5.041913   3.582319   4.176815   5.075776
    23  H    2.171653   3.709830   2.979717   3.730121   4.183883
    24  N    2.848199   3.443543   2.084984   2.089833   3.375990
    25  O    3.883122   4.316071   1.829397   3.406411   5.588227
    26  H    4.774070   5.079860   2.625666   4.116686   6.437175
                   16         17         18         19         20
    16  C    0.000000
    17  H    1.093098   0.000000
    18  H    1.156662   1.908243   0.000000
    19  H    1.092698   1.791354   1.886986   0.000000
    20  C    2.398619   2.647318   2.444795   3.353022   0.000000
    21  H    2.506020   2.907773   2.021338   3.490469   1.109243
    22  H    2.628085   2.403085   2.865784   3.637934   1.091888
    23  H    3.366780   3.658455   3.424778   4.210801   1.088443
    24  N    1.506798   2.119129   2.045619   2.119223   1.501767
    25  O    2.693188   3.434873   1.619092   3.338416   2.785905
    26  H    3.323004   3.993712   2.172435   3.857015   3.686406
                   21         22         23         24         25
    21  H    0.000000
    22  H    1.822049   0.000000
    23  H    1.827098   1.781230   0.000000
    24  N    2.084458   2.107196   2.138781   0.000000
    25  O    1.842366   3.493909   3.475989   2.924319   0.000000
    26  H    2.690087   4.287435   4.400383   3.812709   0.961910
                   26
    26  H    0.000000
 Stoichiometry    C7H17NO
 Framework group  C1[X(C7H17NO)]
 Deg. of freedom    72
 Full point group                 C1      NOp   1
 Largest Abelian subgroup         C1      NOp   1
 Largest concise Abelian subgroup C1      NOp   1
                         Standard orientation:                         
 ---------------------------------------------------------------------
 Center     Atomic      Atomic             Coordinates (Angstroms)
 Number     Number       Type             X           Y           Z
 ---------------------------------------------------------------------
      1          6           0        0.923248   -1.322525   -0.263475
      2          6           0        2.143043   -0.641561    0.348557
      3          6           0        2.303158    0.787964   -0.171598
      4          6           0        1.007921    1.583546    0.017165
      5          6           0       -0.180088    0.868430   -0.607343
      6          1           0        3.142521    1.278674    0.330053
      7          1           0        2.064738   -0.642914    1.440971
      8          1           0        3.022197   -1.245139    0.101393
      9          1           0        1.054153   -1.432941   -1.344537
     10          1           0        0.756546   -2.315795    0.161555
     11          1           0        0.825922    1.781120    1.078524
     12          1           0        1.088224    2.562861   -0.463515
     13          1           0       -1.178095    1.332594   -0.430074
     14          1           0       -0.009951    0.748480   -1.683757
     15          1           0        2.546269    0.754741   -1.241896
     16          6           0       -1.492021   -1.158793   -0.834345
     17          1           0       -1.603664   -2.194420   -0.502869
     18          1           0       -2.336612   -0.432661   -0.522473
     19          1           0       -1.251467   -1.129820   -1.899842
     20          6           0       -0.778588   -0.504294    1.360198
     21          1           0       -1.744415    0.041158    1.351187
     22          1           0       -0.899609   -1.535458    1.698243
     23          1           0       -0.025615   -0.007186    1.968986
     24          7           0       -0.343354   -0.545004   -0.076541
     25          8           0       -2.854984    0.930520    0.180724
     26          1           0       -3.767818    1.130980   -0.046918
 ---------------------------------------------------------------------
 Rotational constants (GHZ):      2.4703598      1.1710933      0.9833711
 Standard basis: 6-31G(d,p) (6D, 7F)
 There are   220 symmetry adapted cartesian basis functions of A   symmetry.
 There are   220 symmetry adapted basis functions of A   symmetry.
   220 basis functions,   371 primitive gaussians,   220 cartesian basis functions
    37 alpha electrons       37 beta electrons
       nuclear repulsion energy       531.5332100289 Hartrees.
 NAtoms=   26 NActive=   26 NUniq=   26 SFac= 1.00D+00 NAtFMM=   60 NAOKFM=F Big=F
 Integral buffers will be    131072 words long.
 Raffenetti 2 integral format.
 Two-electron integral symmetry is turned on.
 Nuclear repulsion after empirical dispersion term =      531.5116185440 Hartrees.
 One-electron integrals computed using PRISM.
 NBasis=   220 RedAO= T EigKep=  3.72D-03  NBF=   220
 NBsUse=   220 1.00D-06 EigRej= -1.00D+00 NBFU=   220
 Initial guess from the checkpoint file:  "dmp-oh-opt-wb97xd.chk"
 B after Tr=    -0.000000    0.000000   -0.000000
         Rot=    0.999998    0.001719    0.001174   -0.000741 Ang=   0.25 deg.
 ExpMin= 1.61D-01 ExpMax= 5.48D+03 ExpMxC= 8.25D+02 IAcc=1 IRadAn=         1 AccDes= 0.00D+00
 Harris functional with IExCor= 4639 and IRadAn=       1 diagonalized for initial guess.
 HarFok:  IExCor= 4639 AccDes= 0.00D+00 IRadAn=         1 IDoV= 1 UseB2=F ITyADJ=14
 ICtDFT=  3500011 ScaDFX=  1.000000  1.000000  1.000000  1.000000
 FoFCou: FMM=F IPFlag=           0 FMFlag=      100000 FMFlg1=           0
         NFxFlg=           0 DoJE=T BraDBF=F KetDBF=T FulRan=T
         wScrn=  0.000000 ICntrl=     500 IOpCl=  0 I1Cent=   200000004 NGrid=           0
         NMat0=    1 NMatS0=      1 NMatT0=    0 NMatD0=    1 NMtDS0=    0 NMtDT0=    0
 Petite list used in FoFCou.
 Keep R1 ints in memory in canonical form, NReq=596563979.
 Requested convergence on RMS density matrix=1.00D-08 within 128 cycles.
 Requested convergence on MAX density matrix=1.00D-06.
 Requested convergence on             energy=1.00D-06.
 No special actions if energy rises.
 Integral accuracy reduced to 1.0D-05 until final iterations.
 Initial convergence to 1.0D-05 achieved.  Increase integral accuracy.
 SCF Done:  E(RwB97XD) =  -406.774703936     A.U. after   12 cycles
            NFock= 12  Conv=0.84D-08     -V/T= 2.0093
 Calling FoFJK, ICntrl=      2127 FMM=F ISym2X=0 I1Cent= 0 IOpClX= 0 NMat=1 NMatS=1 NMatT=0.
 ***** Axes restored to original set *****
 -------------------------------------------------------------------
 Center     Atomic                   Forces (Hartrees/Bohr)
 Number     Number              X              Y              Z
 -------------------------------------------------------------------
      1        6           0.000245160    0.000709452   -0.000802759
      2        6           0.000482933    0.000265087    0.000158956
      3        6          -0.000090148   -0.000339085   -0.000726969
      4        6          -0.000437295    0.000412507    0.000886735
      5        6          -0.000306713   -0.000917396   -0.000949156
      6        1           0.000019502    0.000017660   -0.000086509
      7        1           0.000229469    0.000018742   -0.000281213
      8        1           0.000022127    0.000192199    0.000017679
      9        1          -0.000126994    0.000012814    0.000026114
     10        1           0.000004456    0.000009679    0.000098361
     11        1           0.000205611   -0.000086548    0.000008623
     12        1           0.000025105    0.000098588   -0.000083331
     13        1          -0.000446996   -0.000417105    0.000519148
     14        1           0.000220885    0.000291183   -0.000171675
     15        1           0.000006873   -0.000071841    0.000238501
     16        6           0.001544034   -0.003148353   -0.000139762
     17        1           0.000502306   -0.000208547   -0.000193718
     18        1          -0.004112720    0.007066691    0.000549456
     19        1           0.000093598   -0.000017639    0.000295335
     20        6           0.000802007   -0.000346451    0.001016346
     21        1           0.000306801   -0.000349746   -0.001319001
     22        1          -0.000021065   -0.000191428    0.000575974
     23        1          -0.000248407   -0.000233491    0.000075805
     24        7          -0.000897179   -0.000934761    0.000957647
     25        8           0.001537227    0.000864267   -0.001843140
     26        1           0.000439422   -0.002696477    0.001172553
 -------------------------------------------------------------------
 Cartesian Forces:  Max     0.007066691 RMS     0.001178862

 GradGradGradGradGradGradGradGradGradGradGradGradGradGradGradGradGradGrad
 Berny optimization.
 Using GEDIIS/GDIIS optimizer.
 FormGI is forming the generalized inverse of G from B-inverse, IUseBI=4.
 Internal  Forces:  Max     0.001413499 RMS     0.000374381
 Search for a local minimum.
 Step number   8 out of a maximum of  156
 All quantities printed in internal units (Hartrees-Bohrs-Radians)
 Mixed Optimization -- En-DIIS/RFO-DIIS
 Swapping is turned off.
 Update second derivatives using D2CorX and points    7    8
 DE= -5.57D-04 DEPred=-4.62D-04 R= 1.20D+00
 TightC=F SS=  1.41D+00  RLast= 5.05D-01 DXNew= 4.3949D+00 1.5146D+00
 Trust test= 1.20D+00 RLast= 5.05D-01 DXMaxT set to 2.61D+00
 ITU=  1  1  1  1  1  1  1  0
     Eigenvalues ---    0.00158   0.00384   0.00457   0.00532   0.00598
     Eigenvalues ---    0.00661   0.01246   0.01489   0.01954   0.02237
     Eigenvalues ---    0.03085   0.03781   0.04121   0.04150   0.04438
     Eigenvalues ---    0.04662   0.04814   0.04913   0.05271   0.05460
     Eigenvalues ---    0.05540   0.05732   0.05924   0.06015   0.06329
     Eigenvalues ---    0.06604   0.06746   0.07090   0.07334   0.08058
     Eigenvalues ---    0.08147   0.08202   0.08268   0.08397   0.08801
     Eigenvalues ---    0.09104   0.10900   0.12058   0.12790   0.13757
     Eigenvalues ---    0.14594   0.15338   0.15990   0.16237   0.16511
     Eigenvalues ---    0.18120   0.20618   0.25740   0.27992   0.28221
     Eigenvalues ---    0.28866   0.29421   0.30270   0.30713   0.31777
     Eigenvalues ---    0.34054   0.34084   0.34229   0.34271   0.34356
     Eigenvalues ---    0.34390   0.34424   0.34436   0.34545   0.34596
     Eigenvalues ---    0.34694   0.34811   0.34851   0.35220   0.36419
     Eigenvalues ---    0.38230   0.46498
 En-DIIS/RFO-DIIS IScMMF=        0 using points:     8    7    6
 RFO step:  Lambda=-7.25675455D-05.
 DidBck=F Rises=F RFO-DIIS coefs:    1.31646   -0.30494   -0.01152
 Iteration  1 RMS(Cart)=  0.01342648 RMS(Int)=  0.00184202
 Iteration  2 RMS(Cart)=  0.00104446 RMS(Int)=  0.00065232
 Iteration  3 RMS(Cart)=  0.00001362 RMS(Int)=  0.00065197
 Iteration  4 RMS(Cart)=  0.00000010 RMS(Int)=  0.00065197
 Variable       Old X    -DE/DX   Delta X   Delta X   Delta X     New X
                                 (Linear)    (Quad)   (Total)
    R1        2.88219  -0.00002  -0.00022  -0.00129  -0.00147   2.88072
    R2        2.06839   0.00014  -0.00017   0.00033   0.00016   2.06855
    R3        2.06580   0.00007   0.00001   0.00027   0.00027   2.06607
    R4        2.83066  -0.00126   0.00134  -0.00396  -0.00270   2.82796
    R5        2.89056   0.00041   0.00020   0.00122   0.00155   2.89212
    R6        2.06966   0.00020  -0.00010   0.00063   0.00053   2.07019
    R7        2.06863  -0.00006   0.00022  -0.00009   0.00012   2.06875
    R8        2.89457  -0.00050   0.00035  -0.00158  -0.00115   2.89341
    R9        2.06749  -0.00001   0.00009  -0.00006   0.00003   2.06752
   R10        2.07504   0.00000   0.00010   0.00007   0.00016   2.07520
   R11        2.87385  -0.00046   0.00012  -0.00019  -0.00011   2.87374
   R12        2.06892   0.00023  -0.00003   0.00076   0.00073   2.06965
   R13        2.06712   0.00002  -0.00007   0.00006  -0.00001   2.06711
   R14        2.10676  -0.00007  -0.00007  -0.00151  -0.00071   2.10605
   R15        2.07182  -0.00017   0.00018  -0.00061  -0.00044   2.07138
   R16        2.86977   0.00032  -0.00067   0.00021  -0.00071   2.86906
   R17        3.45706   0.00088   0.00655   0.01549   0.02290   3.47996
   R18        2.06566  -0.00003   0.00021   0.00022   0.00043   2.06608
   R19        2.18577  -0.00003   0.00100   0.00005   0.00016   2.18593
   R20        2.06490  -0.00008  -0.00043  -0.00042  -0.00085   2.06405
   R21        2.84744   0.00117  -0.00247   0.00151  -0.00095   2.84648
   R22        3.05964   0.00096   0.00821   0.02691   0.03432   3.09396
   R23        4.10531  -0.00033  -0.00593  -0.01240  -0.01944   4.08587
   R24        2.09617   0.00096   0.00133   0.00171   0.00305   2.09921
   R25        2.06337   0.00040   0.00002   0.00126   0.00129   2.06466
   R26        2.05686   0.00016   0.00014  -0.00007   0.00007   2.05692
   R27        2.83793   0.00089   0.00035   0.00118   0.00153   2.83946
   R28        1.81775  -0.00088  -0.00036  -0.00355  -0.00146   1.81629
    A1        1.92381   0.00020  -0.00007   0.00113   0.00106   1.92487
    A2        1.95155   0.00004  -0.00081  -0.00031  -0.00105   1.95050
    A3        1.97625  -0.00050   0.00110  -0.00400  -0.00303   1.97321
    A4        1.88661  -0.00008  -0.00012   0.00026   0.00012   1.88674
    A5        1.85121   0.00027  -0.00006   0.00213   0.00208   1.85328
    A6        1.86938   0.00011  -0.00005   0.00105   0.00108   1.87045
    A7        1.94391   0.00031   0.00138  -0.00160  -0.00025   1.94367
    A8        1.92040  -0.00010  -0.00055   0.00046  -0.00006   1.92034
    A9        1.88129  -0.00019  -0.00019  -0.00155  -0.00176   1.87952
   A10        1.92605  -0.00012   0.00026   0.00012   0.00035   1.92640
   A11        1.93312  -0.00005  -0.00071   0.00078   0.00012   1.93324
   A12        1.85662   0.00014  -0.00029   0.00192   0.00163   1.85825
   A13        1.93370  -0.00047   0.00070  -0.00234  -0.00168   1.93201
   A14        1.92150   0.00022  -0.00030   0.00100   0.00071   1.92221
   A15        1.90324  -0.00001  -0.00038  -0.00086  -0.00123   1.90201
   A16        1.93829   0.00003   0.00013  -0.00123  -0.00111   1.93717
   A17        1.89975   0.00032   0.00031   0.00343   0.00379   1.90354
   A18        1.86569  -0.00008  -0.00052   0.00014  -0.00039   1.86530
   A19        1.94521   0.00040   0.00032   0.00583   0.00610   1.95131
   A20        1.93239  -0.00029   0.00020  -0.00370  -0.00354   1.92885
   A21        1.92706   0.00011   0.00062   0.00216   0.00285   1.92991
   A22        1.93167  -0.00008  -0.00092  -0.00180  -0.00270   1.92898
   A23        1.87327  -0.00022  -0.00038  -0.00132  -0.00170   1.87156
   A24        1.85109   0.00006   0.00014  -0.00144  -0.00131   1.84978
   A25        2.02443   0.00045  -0.00173   0.00066  -0.00074   2.02369
   A26        1.91070   0.00028  -0.00081   0.00611   0.00535   1.91605
   A27        1.95855  -0.00037   0.00000  -0.00029  -0.00027   1.95828
   A28        1.91833  -0.00046   0.00172  -0.00228  -0.00072   1.91762
   A29        1.80872   0.00001   0.00067  -0.00539  -0.00491   1.80382
   A30        1.83177   0.00004   0.00047   0.00055   0.00088   1.83266
   A31        2.46890   0.00041  -0.00061   0.00546   0.00480   2.47370
   A32        2.02465  -0.00028  -0.00927  -0.00917  -0.01715   2.00750
   A33        1.92123   0.00019   0.00123   0.00130   0.00211   1.92334
   A34        1.88734  -0.00022   0.00034  -0.00633  -0.00541   1.88192
   A35        1.98999   0.00002   0.00663   0.00554   0.01257   2.00256
   A36        1.73688   0.00058   0.00068   0.00982   0.00707   1.74394
   A37        1.88786  -0.00028   0.00068  -0.00084   0.00111   1.88897
   A38        2.64549  -0.00047   0.00210  -0.01540  -0.01045   2.63504
   A39        3.01450  -0.00102   0.01505  -0.00119   0.01451   3.02900
   A40        1.95023   0.00040  -0.00109   0.00875   0.00765   1.95788
   A41        1.96309  -0.00025   0.00190  -0.00496  -0.00308   1.96001
   A42        1.83165   0.00059  -0.00011   0.00004  -0.00007   1.83157
   A43        1.91222   0.00013  -0.00070  -0.00058  -0.00128   1.91094
   A44        1.87833  -0.00020  -0.00015   0.00188   0.00172   1.88006
   A45        1.92516  -0.00068   0.00011  -0.00500  -0.00490   1.92025
   A46        1.92686   0.00056  -0.00082   0.00108   0.00046   1.92732
   A47        1.95023  -0.00020   0.00157  -0.00257  -0.00072   1.94951
   A48        1.95900  -0.00079  -0.00039  -0.00331  -0.00372   1.95528
   A49        1.86012  -0.00032  -0.00167   0.00481   0.00292   1.86303
   A50        1.91806  -0.00011   0.00136  -0.00491  -0.00374   1.91432
   A51        1.84549   0.00089  -0.00005   0.00534   0.00520   1.85070
   A52        1.31457  -0.00004  -0.01013  -0.00207  -0.01504   1.29953
   A53        2.41141  -0.00141  -0.01058  -0.01435  -0.02855   2.38285
    D1        1.12070  -0.00006   0.00422  -0.01265  -0.00842   1.11228
    D2       -3.02091  -0.00007   0.00511  -0.01328  -0.00818  -3.02909
    D3       -1.00323  -0.00006   0.00437  -0.01162  -0.00726  -1.01049
    D4       -3.06344  -0.00001   0.00349  -0.01176  -0.00824  -3.07167
    D5       -0.92186  -0.00002   0.00438  -0.01238  -0.00800  -0.92986
    D6        1.09582  -0.00001   0.00364  -0.01072  -0.00708   1.08874
    D7       -0.94974  -0.00020   0.00363  -0.01352  -0.00980  -0.95954
    D8        1.19184  -0.00021   0.00451  -0.01414  -0.00956   1.18228
    D9       -3.07367  -0.00021   0.00377  -0.01248  -0.00864  -3.08231
   D10        0.95317   0.00014  -0.00077   0.00940   0.00852   0.96169
   D11        3.02008  -0.00002  -0.00239   0.01448   0.01201   3.03209
   D12       -1.19328   0.00043  -0.00166   0.01730   0.01562  -1.17765
   D13       -1.15880   0.00002  -0.00129   0.00894   0.00761  -1.15119
   D14        0.90811  -0.00015  -0.00292   0.01402   0.01110   0.91921
   D15        2.97794   0.00031  -0.00218   0.01684   0.01472   2.99265
   D16        3.11261  -0.00006  -0.00111   0.00714   0.00597   3.11859
   D17       -1.10366  -0.00023  -0.00273   0.01222   0.00946  -1.09420
   D18        0.96616   0.00023  -0.00200   0.01504   0.01308   0.97925
   D19        0.92442   0.00009  -0.00450   0.00427  -0.00016   0.92426
   D20        3.07533  -0.00003  -0.00405   0.00179  -0.00223   3.07309
   D21       -1.16614  -0.00001  -0.00507   0.00202  -0.00302  -1.16916
   D22       -1.21391   0.00009  -0.00492   0.00471  -0.00016  -1.21408
   D23        0.93700  -0.00003  -0.00447   0.00223  -0.00224   0.93476
   D24        2.97871  -0.00001  -0.00550   0.00246  -0.00302   2.97569
   D25        3.01796   0.00002  -0.00429   0.00178  -0.00247   3.01549
   D26       -1.11431  -0.00010  -0.00385  -0.00070  -0.00454  -1.11885
   D27        0.92741  -0.00008  -0.00487  -0.00047  -0.00533   0.92207
   D28       -0.94250   0.00004   0.00211   0.00685   0.00899  -0.93351
   D29        1.21573   0.00002   0.00130   0.00603   0.00730   1.22303
   D30       -3.02279  -0.00001   0.00198   0.00331   0.00527  -3.01752
   D31       -3.08370   0.00006   0.00191   0.00807   0.01003  -3.07367
   D32       -0.92546   0.00004   0.00110   0.00725   0.00834  -0.91712
   D33        1.11920   0.00001   0.00178   0.00454   0.00631   1.12552
   D34        1.15015  -0.00005   0.00228   0.00653   0.00885   1.15899
   D35       -2.97480  -0.00007   0.00147   0.00571   0.00716  -2.96764
   D36       -0.93014  -0.00010   0.00214   0.00300   0.00513  -0.92501
   D37        3.04324  -0.00016   0.00119  -0.01850  -0.01743   3.02581
   D38       -1.05738  -0.00021   0.00150  -0.01592  -0.01446  -1.07184
   D39        0.96909  -0.00021   0.00157  -0.01158  -0.01015   0.95894
   D40        0.88460  -0.00002   0.00137  -0.01660  -0.01527   0.86933
   D41        3.06716  -0.00007   0.00168  -0.01402  -0.01229   3.05487
   D42       -1.18955  -0.00007   0.00174  -0.00967  -0.00799  -1.19754
   D43       -1.12794   0.00007   0.00190  -0.01319  -0.01135  -1.13929
   D44        1.05463   0.00002   0.00221  -0.01061  -0.00837   1.04625
   D45        3.08109   0.00002   0.00227  -0.00627  -0.00407   3.07703
   D46       -2.22212  -0.00001   0.01461  -0.00556   0.00938  -2.21274
   D47        1.88242  -0.00034   0.01559  -0.01245   0.00329   1.88571
   D48       -0.06765  -0.00020   0.01405  -0.00953   0.00495  -0.06270
   D49       -0.96086  -0.00002  -0.00167   0.00424   0.00265  -0.95822
   D50       -3.08206   0.00010  -0.00206   0.00376   0.00145  -3.08062
   D51        1.20927  -0.00071  -0.00178  -0.00264  -0.00435   1.20492
   D52        3.12522  -0.00035  -0.00000   0.00726   0.00703   3.13225
   D53        1.00402  -0.00023  -0.00039   0.00677   0.00584   1.00985
   D54       -0.98783  -0.00104  -0.00011   0.00037   0.00004  -0.98780
   D55        1.11269   0.00014  -0.00236   0.01177   0.00949   1.12217
   D56       -1.00852   0.00026  -0.00275   0.01129   0.00829  -1.00023
   D57       -3.00037  -0.00055  -0.00247   0.00489   0.00249  -2.99787
   D58       -0.56838  -0.00002  -0.02372  -0.00128  -0.02364  -0.59202
   D59       -2.43432   0.00079   0.00588   0.04302   0.04990  -2.38442
   D60        2.18827   0.00009  -0.05137  -0.04894  -0.09962   2.08865
   D61        3.04207  -0.00048  -0.06426  -0.12929  -0.19454   2.84753
   D62       -1.83540   0.00011  -0.05187  -0.05045  -0.10084  -1.93624
   D63       -0.98159  -0.00046  -0.06477  -0.13080  -0.19577  -1.17736
   D64        0.16971   0.00011  -0.04819  -0.04367  -0.09038   0.07933
   D65        1.02352  -0.00046  -0.06109  -0.12402  -0.18531   0.83821
   D66        0.99200  -0.00016   0.02044   0.01266   0.03351   1.02550
   D67        3.09827   0.00020   0.01929   0.01556   0.03552   3.13379
   D68       -1.14421   0.00035   0.02004   0.01474   0.03511  -1.10910
   D69        3.11280  -0.00029   0.01047   0.00461   0.01551   3.12832
   D70       -1.06410   0.00008   0.00932   0.00752   0.01752  -1.04658
   D71        0.97660   0.00022   0.01007   0.00670   0.01711   0.99371
   D72       -1.08823  -0.00010   0.01842   0.01511   0.03340  -1.05483
   D73        1.01804   0.00026   0.01727   0.01802   0.03541   1.05346
   D74        3.05875   0.00041   0.01802   0.01720   0.03500   3.09375
   D75        0.52483  -0.00028   0.05065   0.03492   0.08398   0.60881
   D76       -3.08513  -0.00039   0.01133  -0.04665  -0.03536  -3.12048
   D77        1.04666  -0.00048   0.01167  -0.04215  -0.03067   1.01599
   D78       -0.95454  -0.00052   0.01299  -0.04823  -0.03502  -0.98955
   D79       -1.00566   0.00028   0.00995  -0.03562  -0.02570  -1.03136
   D80        3.12613   0.00019   0.01029  -0.03112  -0.02101   3.10511
   D81        1.12493   0.00015   0.01161  -0.03720  -0.02537   1.09957
   D82        1.07963  -0.00008   0.00907  -0.03806  -0.02902   1.05060
   D83       -1.07177  -0.00017   0.00941  -0.03356  -0.02434  -1.09611
   D84       -3.07296  -0.00021   0.01073  -0.03964  -0.02869  -3.10165
         Item               Value     Threshold  Converged?
 Maximum Force            0.001413     0.000450     NO 
 RMS     Force            0.000374     0.000300     NO 
 Maximum Displacement     0.073135     0.001800     NO 
 RMS     Displacement     0.014360     0.001200     NO 
 Predicted change in Energy=-2.538962D-04
 GradGradGradGradGradGradGradGradGradGradGradGradGradGradGradGradGradGrad

                          Input orientation:                          
 ---------------------------------------------------------------------
 Center     Atomic      Atomic             Coordinates (Angstroms)
 Number     Number       Type             X           Y           Z
 ---------------------------------------------------------------------
      1          6           0       -0.341616    0.185903    1.294778
      2          6           0       -0.232122   -1.333951    1.251472
      3          6           0       -0.942190   -1.909322    0.023870
      4          6           0       -0.447775   -1.228976   -1.255597
      5          6           0       -0.559698    0.285177   -1.169588
      6          1           0       -0.792325   -2.991994   -0.024891
      7          1           0        0.821299   -1.634558    1.258539
      8          1           0       -0.672844   -1.725610    2.173870
      9          1           0       -1.388104    0.488094    1.403195
     10          1           0        0.222498    0.609183    2.130211
     11          1           0        0.583466   -1.525940   -1.474329
     12          1           0       -1.042472   -1.549533   -2.115899
     13          1           0       -0.113219    0.856047   -2.016238
     14          1           0       -1.609312    0.572739   -1.038761
     15          1           0       -2.022702   -1.741330    0.124910
     16          6           0       -0.104816    2.328676    0.058775
     17          1           0        0.396989    2.749587    0.934208
     18          1           0        0.360149    2.620927   -0.959291
     19          1           0       -1.183351    2.485565    0.130567
     20          6           0        1.640391    0.685829   -0.121464
     21          1           0        1.882514    1.230661   -1.058766
     22          1           0        2.123670    1.131456    0.751213
     23          1           0        1.897699   -0.370214   -0.179334
     24          7           0        0.155789    0.845146    0.046788
     25          8           0        1.074837    2.216377   -2.375680
     26          1           0        1.104411    2.981146   -2.957091
 ---------------------------------------------------------------------
                    Distance matrix (angstroms):
                    1          2          3          4          5
     1  C    0.000000
     2  C    1.524409   0.000000
     3  C    2.523067   1.530443   0.000000
     4  C    2.918486   2.518516   1.531128   0.000000
     5  C    2.475988   2.930941   2.527147   1.520718   0.000000
     6  H    3.470403   2.166111   1.094082   2.177518   3.479123
     7  H    2.160501   1.095495   2.170206   2.845334   3.389445
     8  H    2.129883   1.094737   2.174580   3.472541   3.903176
     9  H    1.094628   2.163137   2.801604   3.301776   2.710470
    10  H    1.093316   2.180512   3.483682   3.910472   3.406683
    11  H    3.384396   2.851673   2.172374   1.095212   2.163293
    12  H    3.890457   3.470206   2.172122   1.093865   2.120079
    13  H    3.385865   3.935500   3.535039   2.244509   1.114474
    14  H    2.683672   3.282878   2.781163   2.154614   1.096128
    15  H    2.812271   2.154361   1.098151   2.156084   2.814753
    16  C    2.485005   3.854033   4.320074   3.808159   2.427279
    17  H    2.692215   4.143878   4.932297   4.619289   3.378539
    18  H    3.391555   4.569390   4.815169   3.944907   2.519141
    19  H    2.711522   4.092673   4.402792   4.032411   2.630790
    20  C    2.486769   3.077463   3.664105   3.051749   2.469713
    21  H    3.402564   4.047978   4.360109   3.393936   2.621187
    22  H    2.695768   3.446484   4.378911   4.026320   3.406777
    23  H    2.738030   2.740828   3.236529   2.719754   2.729275
    24  N    1.496493   2.519961   2.965329   2.522395   1.518242
    25  O    4.427349   5.241108   5.181470   3.929808   2.802837
    26  H    5.289874   6.174010   6.082055   4.798905   3.637675
                    6          7          8          9         10
     6  H    0.000000
     7  H    2.468523   0.000000
     8  H    2.540187   1.754589   0.000000
     9  H    3.808595   3.067252   2.450719   0.000000
    10  H    4.317732   2.480474   2.500961   1.771229   0.000000
    11  H    2.478505   2.745347   3.863617   4.027849   4.204968
    12  H    2.552564   3.855866   4.309263   4.081104   4.928454
    13  H    4.385666   4.219076   4.953296   3.667866   4.167336
    14  H    3.795092   4.007196   4.059604   2.453416   3.660498
    15  H    1.760804   3.063470   2.453691   2.647085   3.819302
    16  C    5.365556   4.243153   4.607984   2.615727   2.711943
    17  H    5.941388   4.416555   4.765364   2.919050   2.458089
    18  H    5.805703   4.820849   5.456754   3.631350   3.689321
    19  H    5.493699   4.718724   4.708472   2.377267   3.081526
    20  C    4.410648   2.821262   4.053968   3.396390   2.662018
    21  H    5.104359   3.834784   5.071423   4.160481   3.648488
    22  H    5.109618   3.099094   4.243497   3.629263   2.406005
    23  H    3.759496   2.196516   3.739300   3.746677   3.016541
    24  N    3.953189   2.839045   3.438008   2.085888   2.097804
    25  O    6.011625   5.301088   6.268338   4.830417   4.859281
    26  H    6.919090   6.257509   7.186025   5.607141   5.681956
                   11         12         13         14         15
    11  H    0.000000
    12  H    1.748097   0.000000
    13  H    2.540255   2.580748   0.000000
    14  H    3.066341   2.446544   1.809425   0.000000
    15  H    3.065300   2.453337   3.870013   2.622963   0.000000
    16  C    4.205021   4.544107   2.544482   2.559571   4.499733
    17  H    4.910800   5.464214   3.542731   3.557600   5.165094
    18  H    4.184691   4.549487   2.110928   2.842563   5.087510
    19  H    4.667923   4.620441   2.899877   2.282033   4.309430
    20  C    2.799867   4.021489   2.587332   3.378578   4.401142
    21  H    3.075560   4.171637   2.245003   3.553323   5.048220
    22  H    3.793022   5.043063   3.569077   4.177478   5.083065
    23  H    2.177136   3.712908   2.986925   3.731876   4.164381
    24  N    2.849343   3.442024   2.080519   2.090024   3.382570
    25  O    3.880569   4.328113   1.841514   3.419583   5.613478
    26  H    4.773237   5.083677   2.623714   4.104230   6.448205
                   16         17         18         19         20
    16  C    0.000000
    17  H    1.093324   0.000000
    18  H    1.156747   1.898223   0.000000
    19  H    1.092248   1.792490   1.894335   0.000000
    20  C    2.403576   2.630511   2.466896   3.357989   0.000000
    21  H    2.530616   2.913051   2.064056   3.519776   1.110856
    22  H    2.622777   2.373450   2.873040   3.627010   1.092569
    23  H    3.369090   3.636656   3.452436   4.212408   1.088478
    24  N    1.506293   2.114850   2.051185   2.119266   1.502576
    25  O    2.707538   3.420402   1.637252   3.384250   2.782789
    26  H    3.314121   3.961852   2.162149   3.874672   3.687348
                   21         22         23         24         25
    21  H    0.000000
    22  H    1.828667   0.000000
    23  H    1.826590   1.781009   0.000000
    24  N    2.086253   2.109679   2.135997   0.000000
    25  O    1.832550   3.471969   3.491631   2.931429   0.000000
    26  H    2.696902   4.267524   4.424574   3.806005   0.961138
                   26
    26  H    0.000000
 Stoichiometry    C7H17NO
 Framework group  C1[X(C7H17NO)]
 Deg. of freedom    72
 Full point group                 C1      NOp   1
 Largest Abelian subgroup         C1      NOp   1
 Largest concise Abelian subgroup C1      NOp   1
                         Standard orientation:                         
 ---------------------------------------------------------------------
 Center     Atomic      Atomic             Coordinates (Angstroms)
 Number     Number       Type             X           Y           Z
 ---------------------------------------------------------------------
      1          6           0        0.922439   -1.322552   -0.261624
      2          6           0        2.136015   -0.640888    0.359979
      3          6           0        2.305561    0.785548   -0.168028
      4          6           0        1.009349    1.582788    0.001077
      5          6           0       -0.179770    0.865616   -0.618796
      6          1           0        3.138578    1.279153    0.341336
      7          1           0        2.044901   -0.635174    1.451664
      8          1           0        3.015617   -1.248827    0.125119
      9          1           0        1.061076   -1.433128   -1.341791
     10          1           0        0.754081   -2.315994    0.162720
     11          1           0        0.822516    1.791590    1.059843
     12          1           0        1.090978    2.557634   -0.488365
     13          1           0       -1.177317    1.327842   -0.436318
     14          1           0       -0.017979    0.741628   -1.695805
     15          1           0        2.564095    0.743216   -1.234472
     16          6           0       -1.490809   -1.165838   -0.833394
     17          1           0       -1.619070   -2.187124   -0.464772
     18          1           0       -2.337726   -0.432092   -0.546317
     19          1           0       -1.236601   -1.177414   -1.895585
     20          6           0       -0.771133   -0.491043    1.358385
     21          1           0       -1.720113    0.086378    1.353702
     22          1           0       -0.915172   -1.518447    1.701022
     23          1           0        0.000422   -0.012746    1.958984
     24          7           0       -0.343203   -0.544733   -0.080966
     25          8           0       -2.861154    0.930798    0.194729
     26          1           0       -3.766546    1.118463   -0.067633
 ---------------------------------------------------------------------
 Rotational constants (GHZ):      2.4688634      1.1702086      0.9834666
 Standard basis: 6-31G(d,p) (6D, 7F)
 There are   220 symmetry adapted cartesian basis functions of A   symmetry.
 There are   220 symmetry adapted basis functions of A   symmetry.
   220 basis functions,   371 primitive gaussians,   220 cartesian basis functions
    37 alpha electrons       37 beta electrons
       nuclear repulsion energy       531.5052185839 Hartrees.
 NAtoms=   26 NActive=   26 NUniq=   26 SFac= 1.00D+00 NAtFMM=   60 NAOKFM=F Big=F
 Integral buffers will be    131072 words long.
 Raffenetti 2 integral format.
 Two-electron integral symmetry is turned on.
 Nuclear repulsion after empirical dispersion term =      531.4836118853 Hartrees.
 One-electron integrals computed using PRISM.
 NBasis=   220 RedAO= T EigKep=  3.72D-03  NBF=   220
 NBsUse=   220 1.00D-06 EigRej= -1.00D+00 NBFU=   220
 Initial guess from the checkpoint file:  "dmp-oh-opt-wb97xd.chk"
 B after Tr=     0.000000   -0.000000    0.000000
         Rot=    0.999996    0.002894   -0.000044    0.000156 Ang=   0.33 deg.
 ExpMin= 1.61D-01 ExpMax= 5.48D+03 ExpMxC= 8.25D+02 IAcc=1 IRadAn=         1 AccDes= 0.00D+00
 Harris functional with IExCor= 4639 and IRadAn=       1 diagonalized for initial guess.
 HarFok:  IExCor= 4639 AccDes= 0.00D+00 IRadAn=         1 IDoV= 1 UseB2=F ITyADJ=14
 ICtDFT=  3500011 ScaDFX=  1.000000  1.000000  1.000000  1.000000
 FoFCou: FMM=F IPFlag=           0 FMFlag=      100000 FMFlg1=           0
         NFxFlg=           0 DoJE=T BraDBF=F KetDBF=T FulRan=T
         wScrn=  0.000000 ICntrl=     500 IOpCl=  0 I1Cent=   200000004 NGrid=           0
         NMat0=    1 NMatS0=      1 NMatT0=    0 NMatD0=    1 NMtDS0=    0 NMtDT0=    0
 Petite list used in FoFCou.
 Keep R1 ints in memory in canonical form, NReq=596563979.
 Requested convergence on RMS density matrix=1.00D-08 within 128 cycles.
 Requested convergence on MAX density matrix=1.00D-06.
 Requested convergence on             energy=1.00D-06.
 No special actions if energy rises.
 Integral accuracy reduced to 1.0D-05 until final iterations.
 Initial convergence to 1.0D-05 achieved.  Increase integral accuracy.
 SCF Done:  E(RwB97XD) =  -406.774950316     A.U. after   13 cycles
            NFock= 13  Conv=0.36D-08     -V/T= 2.0093
 Calling FoFJK, ICntrl=      2127 FMM=F ISym2X=0 I1Cent= 0 IOpClX= 0 NMat=1 NMatS=1 NMatT=0.
 ***** Axes restored to original set *****
 -------------------------------------------------------------------
 Center     Atomic                   Forces (Hartrees/Bohr)
 Number     Number              X              Y              Z
 -------------------------------------------------------------------
      1        6           0.000337745    0.000667583   -0.000309811
      2        6           0.000005811   -0.000397139    0.000374791
      3        6          -0.000264468    0.000130615   -0.000123950
      4        6           0.000115017    0.000305089   -0.000022889
      5        6          -0.000116852   -0.000208397   -0.000497804
      6        1           0.000022978    0.000060125   -0.000057895
      7        1          -0.000288131   -0.000129762    0.000029880
      8        1           0.000142617   -0.000026314   -0.000084228
      9        1          -0.000079942   -0.000022233    0.000030475
     10        1          -0.000000508    0.000075941    0.000013265
     11        1           0.000017955    0.000065230   -0.000048009
     12        1          -0.000081891   -0.000118028    0.000039388
     13        1          -0.000572416   -0.000297014   -0.000137284
     14        1           0.000009735    0.000000595   -0.000041582
     15        1           0.000080973    0.000062326    0.000060901
     16        6           0.002815062   -0.002543876   -0.000967788
     17        1          -0.000169600    0.000021535   -0.000126675
     18        1          -0.003311298    0.004916910    0.001380865
     19        1          -0.000186409    0.000052144    0.000025085
     20        6           0.000512272   -0.000685710   -0.000630824
     21        1           0.000680343    0.001083146    0.000661297
     22        1          -0.000205973   -0.000049472   -0.000239766
     23        1          -0.000062802   -0.000114797    0.000147638
     24        7          -0.000089347   -0.000808104    0.000786058
     25        8          -0.000148374    0.000237672   -0.000454693
     26        1           0.000837504   -0.002278065    0.000193553
 -------------------------------------------------------------------
 Cartesian Forces:  Max     0.004916910 RMS     0.000915669

 GradGradGradGradGradGradGradGradGradGradGradGradGradGradGradGradGradGrad
 Berny optimization.
 Using GEDIIS/GDIIS optimizer.
 FormGI is forming the generalized inverse of G from B-inverse, IUseBI=4.
 Internal  Forces:  Max     0.001367097 RMS     0.000283388
 Search for a local minimum.
 Step number   9 out of a maximum of  156
 All quantities printed in internal units (Hartrees-Bohrs-Radians)
 Mixed Optimization -- En-DIIS/RFO-DIIS
 Swapping is turned off.
 Update second derivatives using D2CorX and points    8    9
 DE= -2.46D-04 DEPred=-2.54D-04 R= 9.70D-01
 TightC=F SS=  1.41D+00  RLast= 4.16D-01 DXNew= 4.3949D+00 1.2470D+00
 Trust test= 9.70D-01 RLast= 4.16D-01 DXMaxT set to 2.61D+00
 ITU=  1  1  1  1  1  1  1  1  0
     Eigenvalues ---    0.00121   0.00379   0.00515   0.00584   0.00627
     Eigenvalues ---    0.00777   0.01286   0.01419   0.02014   0.02262
     Eigenvalues ---    0.03096   0.03814   0.04103   0.04165   0.04439
     Eigenvalues ---    0.04672   0.04801   0.04895   0.05291   0.05448
     Eigenvalues ---    0.05534   0.05724   0.05950   0.06069   0.06326
     Eigenvalues ---    0.06624   0.06960   0.07152   0.07533   0.08041
     Eigenvalues ---    0.08178   0.08222   0.08290   0.08374   0.08801
     Eigenvalues ---    0.09046   0.10915   0.12070   0.12948   0.13344
     Eigenvalues ---    0.14358   0.15014   0.15992   0.16119   0.16525
     Eigenvalues ---    0.18164   0.20966   0.25804   0.27750   0.28268
     Eigenvalues ---    0.28910   0.29454   0.30274   0.30672   0.31796
     Eigenvalues ---    0.34054   0.34069   0.34234   0.34304   0.34354
     Eigenvalues ---    0.34384   0.34424   0.34434   0.34544   0.34596
     Eigenvalues ---    0.34691   0.34844   0.34875   0.35227   0.36443
     Eigenvalues ---    0.37753   0.47141
 En-DIIS/RFO-DIIS IScMMF=        0 using points:     9    8    7    6
 RFO step:  Lambda=-4.53846851D-05.
 DidBck=F Rises=F RFO-DIIS coefs:    0.85024    0.58995   -0.59205    0.15186
 Iteration  1 RMS(Cart)=  0.01001798 RMS(Int)=  0.00185295
 Iteration  2 RMS(Cart)=  0.00035844 RMS(Int)=  0.00035003
 Iteration  3 RMS(Cart)=  0.00000403 RMS(Int)=  0.00035001
 Iteration  4 RMS(Cart)=  0.00000001 RMS(Int)=  0.00035001
 Variable       Old X    -DE/DX   Delta X   Delta X   Delta X     New X
                                 (Linear)    (Quad)   (Total)
    R1        2.88072   0.00031  -0.00027   0.00069   0.00039   2.88110
    R2        2.06855   0.00009   0.00000   0.00032   0.00032   2.06887
    R3        2.06607   0.00003   0.00015  -0.00001   0.00014   2.06621
    R4        2.82796  -0.00024   0.00102  -0.00313  -0.00214   2.82582
    R5        2.89212   0.00008   0.00055  -0.00010   0.00043   2.89255
    R6        2.07019  -0.00025  -0.00018   0.00001  -0.00017   2.07002
    R7        2.06875  -0.00012   0.00029  -0.00053  -0.00024   2.06851
    R8        2.89341  -0.00000  -0.00002  -0.00160  -0.00160   2.89182
    R9        2.06752  -0.00005   0.00003  -0.00012  -0.00009   2.06743
   R10        2.07520  -0.00007   0.00015  -0.00026  -0.00011   2.07509
   R11        2.87374  -0.00027  -0.00064  -0.00024  -0.00084   2.87290
   R12        2.06965   0.00003   0.00037   0.00009   0.00047   2.07012
   R13        2.06711   0.00004   0.00002   0.00014   0.00016   2.06727
   R14        2.10605  -0.00067   0.00013  -0.00329  -0.00275   2.10330
   R15        2.07138  -0.00003  -0.00001  -0.00059  -0.00060   2.07078
   R16        2.86906   0.00065   0.00141   0.00054   0.00179   2.87085
   R17        3.47996  -0.00017   0.00266   0.00018   0.00335   3.48331
   R18        2.06608  -0.00018   0.00009   0.00010   0.00019   2.06627
   R19        2.18593  -0.00086   0.00336  -0.00546  -0.00243   2.18350
   R20        2.06405   0.00020  -0.00072   0.00091   0.00019   2.06424
   R21        2.84648   0.00047   0.00171  -0.00071   0.00065   2.84713
   R22        3.09396   0.00068   0.01006   0.01425   0.02529   3.11925
   R23        4.08587   0.00002  -0.00226   0.01224   0.00912   4.09499
   R24        2.09921   0.00011   0.00191  -0.00176   0.00015   2.09937
   R25        2.06466  -0.00029   0.00009  -0.00022  -0.00013   2.06453
   R26        2.05692   0.00008   0.00039  -0.00031   0.00008   2.05700
   R27        2.83946   0.00088   0.00190  -0.00007   0.00184   2.84129
   R28        1.81629  -0.00065  -0.00039  -0.00314  -0.00351   1.81278
    A1        1.92487  -0.00019  -0.00178   0.00053  -0.00120   1.92367
    A2        1.95050   0.00009  -0.00216   0.00281   0.00063   1.95112
    A3        1.97321   0.00021   0.00371  -0.00230   0.00141   1.97463
    A4        1.88674   0.00002  -0.00114   0.00062  -0.00052   1.88622
    A5        1.85328  -0.00001   0.00015  -0.00070  -0.00060   1.85269
    A6        1.87045  -0.00012   0.00120  -0.00107   0.00018   1.87063
    A7        1.94367  -0.00028   0.00046  -0.00187  -0.00133   1.94234
    A8        1.92034   0.00015  -0.00064   0.00250   0.00186   1.92219
    A9        1.87952   0.00016   0.00032  -0.00097  -0.00069   1.87883
   A10        1.92640   0.00002  -0.00079   0.00049  -0.00036   1.92604
   A11        1.93324   0.00006   0.00052   0.00000   0.00055   1.93379
   A12        1.85825  -0.00010   0.00012  -0.00008   0.00005   1.85830
   A13        1.93201   0.00023  -0.00082  -0.00103  -0.00192   1.93010
   A14        1.92221  -0.00012   0.00071  -0.00009   0.00061   1.92282
   A15        1.90201  -0.00002  -0.00123   0.00085  -0.00032   1.90170
   A16        1.93717  -0.00005  -0.00043  -0.00048  -0.00090   1.93628
   A17        1.90354  -0.00012   0.00211  -0.00014   0.00200   1.90554
   A18        1.86530   0.00007  -0.00032   0.00098   0.00065   1.86594
   A19        1.95131  -0.00008   0.00292  -0.00039   0.00265   1.95396
   A20        1.92885   0.00011  -0.00071  -0.00041  -0.00118   1.92767
   A21        1.92991  -0.00010   0.00123  -0.00106   0.00018   1.93008
   A22        1.92898   0.00004  -0.00158   0.00119  -0.00039   1.92859
   A23        1.87156   0.00003  -0.00158   0.00094  -0.00073   1.87083
   A24        1.84978  -0.00001  -0.00049  -0.00021  -0.00069   1.84909
   A25        2.02369  -0.00003   0.00027   0.00144   0.00104   2.02473
   A26        1.91605  -0.00003   0.00086   0.00237   0.00318   1.91923
   A27        1.95828   0.00002   0.00028  -0.00003   0.00017   1.95846
   A28        1.91762  -0.00009  -0.00227  -0.00174  -0.00352   1.91410
   A29        1.80382   0.00012  -0.00056  -0.00137  -0.00162   1.80220
   A30        1.83266   0.00001   0.00140  -0.00119   0.00033   1.83299
   A31        2.47370  -0.00011   0.00207  -0.00224   0.00098   2.47469
   A32        2.00750   0.00012   0.00139  -0.00614  -0.00473   2.00277
   A33        1.92334  -0.00000   0.00074  -0.00123  -0.00029   1.92304
   A34        1.88192  -0.00005  -0.00148  -0.00231  -0.00400   1.87792
   A35        2.00256  -0.00028   0.00049   0.00112   0.00086   2.00342
   A36        1.74394   0.00030   0.00111   0.00690   0.00954   1.75349
   A37        1.88897  -0.00006  -0.00317   0.00281  -0.00075   1.88822
   A38        2.63504  -0.00055  -0.00247  -0.01696  -0.01966   2.61538
   A39        3.02900  -0.00103   0.00132  -0.01867  -0.01689   3.01211
   A40        1.95788  -0.00063  -0.00279   0.00086  -0.00192   1.95596
   A41        1.96001   0.00024   0.00409  -0.00234   0.00176   1.96177
   A42        1.83157   0.00084   0.00025   0.00365   0.00391   1.83549
   A43        1.91094   0.00007  -0.00156   0.00065  -0.00092   1.91001
   A44        1.88006  -0.00045   0.00003  -0.00216  -0.00214   1.87792
   A45        1.92025  -0.00007  -0.00006  -0.00063  -0.00069   1.91956
   A46        1.92732  -0.00017   0.00027  -0.00017   0.00034   1.92766
   A47        1.94951   0.00008   0.00091  -0.00514  -0.00471   1.94480
   A48        1.95528  -0.00009  -0.00007  -0.00005  -0.00008   1.95520
   A49        1.86303  -0.00012  -0.00098   0.00343   0.00256   1.86559
   A50        1.91432   0.00043   0.00027   0.00132   0.00128   1.91560
   A51        1.85070  -0.00014  -0.00047   0.00088   0.00078   1.85148
   A52        1.29953   0.00044  -0.00307   0.00835   0.00655   1.30609
   A53        2.38285  -0.00137  -0.00179  -0.00818  -0.00886   2.37399
    D1        1.11228   0.00001   0.00513  -0.00870  -0.00351   1.10877
    D2       -3.02909  -0.00004   0.00401  -0.00761  -0.00358  -3.03267
    D3       -1.01049   0.00001   0.00399  -0.00692  -0.00292  -1.01341
    D4       -3.07167  -0.00003   0.00107  -0.00570  -0.00457  -3.07624
    D5       -0.92986  -0.00009  -0.00005  -0.00460  -0.00464  -0.93450
    D6        1.08874  -0.00004  -0.00007  -0.00391  -0.00398   1.08476
    D7       -0.95954   0.00003   0.00374  -0.00668  -0.00285  -0.96239
    D8        1.18228  -0.00003   0.00262  -0.00558  -0.00292   1.17936
    D9       -3.08231   0.00002   0.00260  -0.00490  -0.00226  -3.08457
   D10        0.96169   0.00004  -0.00563   0.00406  -0.00159   0.96010
   D11        3.03209  -0.00017  -0.00610   0.00494  -0.00118   3.03090
   D12       -1.17765  -0.00034  -0.00612   0.00252  -0.00343  -1.18108
   D13       -1.15119   0.00016  -0.00573   0.00523  -0.00054  -1.15173
   D14        0.91921  -0.00004  -0.00620   0.00611  -0.00013   0.91908
   D15        2.99265  -0.00022  -0.00622   0.00369  -0.00238   2.99028
   D16        3.11859   0.00020  -0.00506   0.00536   0.00026   3.11884
   D17       -1.09420  -0.00000  -0.00553   0.00624   0.00067  -1.09353
   D18        0.97925  -0.00018  -0.00555   0.00382  -0.00158   0.97767
   D19        0.92426  -0.00008  -0.00296   0.00546   0.00251   0.92677
   D20        3.07309  -0.00007  -0.00358   0.00409   0.00048   3.07357
   D21       -1.16916  -0.00007  -0.00429   0.00572   0.00142  -1.16774
   D22       -1.21408  -0.00010  -0.00194   0.00322   0.00131  -1.21277
   D23        0.93476  -0.00008  -0.00256   0.00185  -0.00072   0.93404
   D24        2.97569  -0.00008  -0.00327   0.00348   0.00022   2.97591
   D25        3.01549  -0.00002  -0.00191   0.00300   0.00113   3.01662
   D26       -1.11885  -0.00001  -0.00253   0.00163  -0.00090  -1.11975
   D27        0.92207  -0.00001  -0.00324   0.00326   0.00004   0.92211
   D28       -0.93351  -0.00015   0.00025  -0.00151  -0.00136  -0.93487
   D29        1.22303  -0.00007  -0.00022  -0.00056  -0.00083   1.22220
   D30       -3.01752  -0.00007  -0.00049  -0.00173  -0.00230  -3.01981
   D31       -3.07367  -0.00013   0.00020  -0.00035  -0.00018  -3.07384
   D32       -0.91712  -0.00005  -0.00027   0.00060   0.00035  -0.91677
   D33        1.12552  -0.00005  -0.00054  -0.00057  -0.00111   1.12440
   D34        1.15899  -0.00011  -0.00044  -0.00119  -0.00166   1.15733
   D35       -2.96764  -0.00003  -0.00091  -0.00024  -0.00114  -2.96878
   D36       -0.92501  -0.00003  -0.00118  -0.00140  -0.00260  -0.92761
   D37        3.02581   0.00021  -0.00181  -0.00226  -0.00419   3.02162
   D38       -1.07184   0.00004  -0.00395  -0.00148  -0.00546  -1.07730
   D39        0.95894   0.00005  -0.00148  -0.00147  -0.00293   0.95601
   D40        0.86933   0.00009  -0.00186  -0.00231  -0.00427   0.86506
   D41        3.05487  -0.00008  -0.00399  -0.00153  -0.00554   3.04933
   D42       -1.19754  -0.00007  -0.00153  -0.00152  -0.00301  -1.20055
   D43       -1.13929   0.00006   0.00044  -0.00319  -0.00284  -1.14213
   D44        1.04625  -0.00011  -0.00169  -0.00242  -0.00412   1.04214
   D45        3.07703  -0.00010   0.00078  -0.00240  -0.00158   3.07545
   D46       -2.21274  -0.00022  -0.01454  -0.00042  -0.01509  -2.22783
   D47        1.88571  -0.00008  -0.01393  -0.00330  -0.01724   1.86846
   D48       -0.06270  -0.00012  -0.01446  -0.00060  -0.01544  -0.07814
   D49       -0.95822  -0.00006   0.00610  -0.00040   0.00574  -0.95247
   D50       -3.08062   0.00001   0.00541   0.00381   0.00968  -3.07094
   D51        1.20492   0.00002   0.00637   0.00032   0.00676   1.21169
   D52        3.13225  -0.00012   0.00599  -0.00124   0.00546   3.13771
   D53        1.00985  -0.00005   0.00531   0.00298   0.00939   1.01924
   D54       -0.98780  -0.00004   0.00626  -0.00051   0.00648  -0.98132
   D55        1.12217  -0.00008   0.00816   0.00171   0.00988   1.13205
   D56       -1.00023  -0.00001   0.00747   0.00593   0.01381  -0.98642
   D57       -2.99787  -0.00000   0.00843   0.00243   0.01090  -2.98698
   D58       -0.59202   0.00003   0.01163  -0.00137   0.00883  -0.58319
   D59       -2.38442  -0.00032   0.02791  -0.01196   0.01450  -2.36992
   D60        2.08865   0.00052  -0.01534   0.00662  -0.00873   2.07992
   D61        2.84753  -0.00020  -0.02567  -0.08040  -0.10575   2.74177
   D62       -1.93624   0.00036  -0.01256  -0.00011  -0.01293  -1.94917
   D63       -1.17736  -0.00036  -0.02288  -0.08713  -0.10995  -1.28731
   D64        0.07933   0.00035  -0.01530   0.00775  -0.00775   0.07159
   D65        0.83821  -0.00037  -0.02563  -0.07927  -0.10477   0.73344
   D66        1.02550   0.00005   0.00284   0.00048   0.00330   1.02880
   D67        3.13379  -0.00019   0.00308  -0.00054   0.00259   3.13638
   D68       -1.10910   0.00019   0.00270   0.00302   0.00566  -1.10344
   D69        3.12832   0.00030   0.00438  -0.00402   0.00095   3.12927
   D70       -1.04658   0.00007   0.00461  -0.00505   0.00024  -1.04634
   D71        0.99371   0.00045   0.00424  -0.00149   0.00331   0.99702
   D72       -1.05483   0.00011   0.00436   0.00168   0.00628  -1.04856
   D73        1.05346  -0.00012   0.00460   0.00065   0.00557   1.05902
   D74        3.09375   0.00025   0.00422   0.00422   0.00864   3.10238
   D75        0.60881  -0.00029   0.01049  -0.00798   0.00241   0.61122
   D76       -3.12048   0.00070   0.02435   0.01094   0.03543  -3.08506
   D77        1.01599   0.00067   0.02386   0.01025   0.03413   1.05012
   D78       -0.98955   0.00067   0.02512   0.00515   0.03011  -0.95945
   D79       -1.03136   0.00019   0.02127   0.01277   0.03418  -0.99718
   D80        3.10511   0.00015   0.02078   0.01208   0.03288   3.13799
   D81        1.09957   0.00015   0.02204   0.00699   0.02886   1.12843
   D82        1.05060  -0.00003   0.01936   0.01191   0.03141   1.08201
   D83       -1.09611  -0.00007   0.01886   0.01122   0.03011  -1.06600
   D84       -3.10165  -0.00007   0.02013   0.00612   0.02609  -3.07557
         Item               Value     Threshold  Converged?
 Maximum Force            0.001367     0.000450     NO 
 RMS     Force            0.000283     0.000300     YES
 Maximum Displacement     0.060025     0.001800     NO 
 RMS     Displacement     0.010005     0.001200     NO 
 Predicted change in Energy=-1.391703D-04
 GradGradGradGradGradGradGradGradGradGradGradGradGradGradGradGradGradGrad

                          Input orientation:                          
 ---------------------------------------------------------------------
 Center     Atomic      Atomic             Coordinates (Angstroms)
 Number     Number       Type             X           Y           Z
 ---------------------------------------------------------------------
      1          6           0       -0.339950    0.187396    1.291250
      2          6           0       -0.231587   -1.332848    1.251747
      3          6           0       -0.945834   -1.909239    0.026764
      4          6           0       -0.449781   -1.232775   -1.253118
      5          6           0       -0.556489    0.281659   -1.173597
      6          1           0       -0.798369   -2.992238   -0.020984
      7          1           0        0.820998   -1.636085    1.256782
      8          1           0       -0.670849   -1.721005    2.176165
      9          1           0       -1.386829    0.489445    1.397984
     10          1           0        0.222697    0.612854    2.126667
     11          1           0        0.580836   -1.533865   -1.470384
     12          1           0       -1.044413   -1.554076   -2.113296
     13          1           0       -0.105024    0.847797   -2.018868
     14          1           0       -1.604503    0.576905   -1.049920
     15          1           0       -2.025587   -1.738148    0.130036
     16          6           0       -0.107411    2.327644    0.059358
     17          1           0        0.397537    2.744279    0.935151
     18          1           0        0.352482    2.633867   -0.955440
     19          1           0       -1.186141    2.480511    0.138074
     20          6           0        1.643720    0.688637   -0.121853
     21          1           0        1.895866    1.262425   -1.039116
     22          1           0        2.120670    1.106516    0.767787
     23          1           0        1.899760   -0.365775   -0.208641
     24          7           0        0.157450    0.844556    0.043516
     25          8           0        1.076921    2.215789   -2.378464
     26          1           0        1.094995    2.976858   -2.962130
 ---------------------------------------------------------------------
                    Distance matrix (angstroms):
                    1          2          3          4          5
     1  C    0.000000
     2  C    1.524613   0.000000
     3  C    2.522280   1.530672   0.000000
     4  C    2.915949   2.516340   1.530284   0.000000
     5  C    2.476135   2.931636   2.528338   1.520271   0.000000
     6  H    3.470185   2.166717   1.094035   2.176092   3.479286
     7  H    2.161960   1.095406   2.170081   2.842030   3.388503
     8  H    2.129451   1.094608   2.175080   3.470910   3.904440
     9  H    1.094798   2.162572   2.797928   3.297339   2.710289
    10  H    1.093392   2.181196   3.483678   3.909158   3.407134
    11  H    3.381894   2.847882   2.170962   1.095459   2.162803
    12  H    3.888435   3.468881   2.171570   1.093951   2.119204
    13  H    3.383519   3.932957   3.534518   2.243661   1.113021
    14  H    2.689218   3.290855   2.788190   2.156297   1.095810
    15  H    2.810251   2.154283   1.098091   2.156776   2.817327
    16  C    2.480381   3.851806   4.319165   3.810038   2.430617
    17  H    2.684836   4.137511   4.927986   4.617730   3.379568
    18  H    3.392978   4.576859   4.825988   3.960197   2.531146
    19  H    2.702634   4.085725   4.397732   4.033130   2.636644
    20  C    2.486574   3.080577   3.671081   3.058486   2.472391
    21  H    3.403698   4.063194   4.389853   3.431308   2.644623
    22  H    2.678328   3.423131   4.364325   4.020392   3.408304
    23  H    2.751721   2.758732   3.245781   2.713478   2.717254
    24  N    1.495361   2.520369   2.966632   2.522954   1.519186
    25  O    4.425912   5.242465   5.185799   3.935711   2.803674
    26  H    5.285017   6.171721   6.080495   4.798757   3.631851
                    6          7          8          9         10
     6  H    0.000000
     7  H    2.468641   0.000000
     8  H    2.541605   1.754447   0.000000
     9  H    3.805505   3.067949   2.450363   0.000000
    10  H    4.318758   2.484430   2.499554   1.771096   0.000000
    11  H    2.475848   2.739627   3.859929   4.024055   4.204217
    12  H    2.550808   3.852779   4.308931   4.077046   4.927315
    13  H    4.383850   4.213914   4.951485   3.666922   4.165100
    14  H    3.800966   4.012637   4.069364   2.459119   3.664786
    15  H    1.761139   3.063171   2.454028   2.641566   3.816874
    16  C    5.365168   4.243455   4.603248   2.609177   2.706148
    17  H    5.937341   4.412523   4.756083   2.912466   2.448112
    18  H    5.818138   4.831762   5.460684   3.627996   3.687915
    19  H    5.488775   4.714497   4.698093   2.364740   3.070418
    20  C    4.418464   2.825215   4.055181   3.396146   2.660994
    21  H    5.137865   3.850694   5.082018   4.160894   3.639178
    22  H    5.093401   3.074105   4.215564   3.616694   2.385908
    23  H    3.770069   2.219206   3.759252   3.756902   3.037091
    24  N    3.954585   2.840051   3.437495   2.084583   2.097012
    25  O    6.016475   5.302588   6.268787   4.828238   4.857499
    26  H    6.918474   6.257279   7.182632   5.599756   5.678492
                   11         12         13         14         15
    11  H    0.000000
    12  H    1.747908   0.000000
    13  H    2.538415   2.580768   0.000000
    14  H    3.067221   2.446537   1.805736   0.000000
    15  H    3.065374   2.455427   3.872140   2.632314   0.000000
    16  C    4.210111   4.546003   2.551269   2.556731   4.496116
    17  H    4.911488   5.463342   3.546187   3.556148   5.158672
    18  H    4.205627   4.564078   2.128435   2.840742   5.093917
    19  H    4.671676   4.622406   2.913240   2.282559   4.301375
    20  C    2.808518   4.027614   2.584977   3.380052   4.406422
    21  H    3.120021   4.210912   2.266140   3.566881   5.074263
    22  H    3.788417   5.039557   3.575764   4.178691   5.068558
    23  H    2.167022   3.702421   2.961222   3.725085   4.172104
    24  N    2.850971   3.442346   2.079022   2.090866   3.382824
    25  O    3.889809   4.333850   1.843286   3.411892   5.617094
    26  H    4.778733   5.082022   2.619673   4.087005   6.444440
                   16         17         18         19         20
    16  C    0.000000
    17  H    1.093422   0.000000
    18  H    1.155460   1.894348   0.000000
    19  H    1.092348   1.792468   1.893845   0.000000
    20  C    2.405335   2.626003   2.479130   3.359537   0.000000
    21  H    2.520804   2.887665   2.066371   3.516855   1.110937
    22  H    2.637682   2.383163   2.903240   3.635849   1.092502
    23  H    3.369727   3.638320   3.456824   4.212403   1.088520
    24  N    1.506636   2.112251   2.058540   2.119086   1.503548
    25  O    2.712586   3.423581   1.650636   3.394773   2.783118
    26  H    3.316119   3.966024   2.166974   3.880877   3.688391
                   21         22         23         24         25
    21  H    0.000000
    22  H    1.827496   0.000000
    23  H    1.827769   1.780408   0.000000
    24  N    2.090166   2.108891   2.136382   0.000000
    25  O    1.836689   3.495538   3.471263   2.931159   0.000000
    26  H    2.697899   4.296798   4.404832   3.802580   0.959281
                   26
    26  H    0.000000
 Stoichiometry    C7H17NO
 Framework group  C1[X(C7H17NO)]
 Deg. of freedom    72
 Full point group                 C1      NOp   1
 Largest Abelian subgroup         C1      NOp   1
 Largest concise Abelian subgroup C1      NOp   1
                         Standard orientation:                         
 ---------------------------------------------------------------------
 Center     Atomic      Atomic             Coordinates (Angstroms)
 Number     Number       Type             X           Y           Z
 ---------------------------------------------------------------------
      1          6           0        0.919408   -1.320720   -0.261410
      2          6           0        2.134929   -0.642616    0.360786
      3          6           0        2.308257    0.782744   -0.169558
      4          6           0        1.014457    1.581749    0.002022
      5          6           0       -0.179049    0.870129   -0.614714
      6          1           0        3.142428    1.275486    0.338652
      7          1           0        2.044604   -0.634608    1.452432
      8          1           0        3.012181   -1.253890    0.126398
      9          1           0        1.058318   -1.428940   -1.341953
     10          1           0        0.749386   -2.315211    0.160001
     11          1           0        0.831167    1.790357    1.061700
     12          1           0        1.097106    2.557133   -0.486367
     13          1           0       -1.173797    1.332490   -0.426262
     14          1           0       -0.026590    0.749795   -1.693174
     15          1           0        2.565708    0.737726   -1.236093
     16          6           0       -1.488104   -1.165685   -0.837730
     17          1           0       -1.613949   -2.186057   -0.465472
     18          1           0       -2.343760   -0.440501   -0.560155
     19          1           0       -1.226651   -1.180978   -1.898217
     20          6           0       -0.775563   -0.493866    1.359218
     21          1           0       -1.743115    0.052032    1.354662
     22          1           0       -0.887125   -1.524030    1.705453
     23          1           0       -0.018174    0.009338    1.957567
     24          7           0       -0.344499   -0.542337   -0.080396
     25          8           0       -2.862546    0.932560    0.194935
     26          1           0       -3.761882    1.125326   -0.077567
 ---------------------------------------------------------------------
 Rotational constants (GHZ):      2.4671317      1.1692171      0.9828496
 Standard basis: 6-31G(d,p) (6D, 7F)
 There are   220 symmetry adapted cartesian basis functions of A   symmetry.
 There are   220 symmetry adapted basis functions of A   symmetry.
   220 basis functions,   371 primitive gaussians,   220 cartesian basis functions
    37 alpha electrons       37 beta electrons
       nuclear repulsion energy       531.3669160800 Hartrees.
 NAtoms=   26 NActive=   26 NUniq=   26 SFac= 1.00D+00 NAtFMM=   60 NAOKFM=F Big=F
 Integral buffers will be    131072 words long.
 Raffenetti 2 integral format.
 Two-electron integral symmetry is turned on.
 Nuclear repulsion after empirical dispersion term =      531.3453027457 Hartrees.
 One-electron integrals computed using PRISM.
 NBasis=   220 RedAO= T EigKep=  3.72D-03  NBF=   220
 NBsUse=   220 1.00D-06 EigRej= -1.00D+00 NBFU=   220
 Initial guess from the checkpoint file:  "dmp-oh-opt-wb97xd.chk"
 B after Tr=    -0.000000   -0.000000    0.000000
         Rot=    1.000000   -0.000475    0.000277    0.000254 Ang=  -0.07 deg.
 ExpMin= 1.61D-01 ExpMax= 5.48D+03 ExpMxC= 8.25D+02 IAcc=1 IRadAn=         1 AccDes= 0.00D+00
 Harris functional with IExCor= 4639 and IRadAn=       1 diagonalized for initial guess.
 HarFok:  IExCor= 4639 AccDes= 0.00D+00 IRadAn=         1 IDoV= 1 UseB2=F ITyADJ=14
 ICtDFT=  3500011 ScaDFX=  1.000000  1.000000  1.000000  1.000000
 FoFCou: FMM=F IPFlag=           0 FMFlag=      100000 FMFlg1=           0
         NFxFlg=           0 DoJE=T BraDBF=F KetDBF=T FulRan=T
         wScrn=  0.000000 ICntrl=     500 IOpCl=  0 I1Cent=   200000004 NGrid=           0
         NMat0=    1 NMatS0=      1 NMatT0=    0 NMatD0=    1 NMtDS0=    0 NMtDT0=    0
 Petite list used in FoFCou.
 Keep R1 ints in memory in canonical form, NReq=596563979.
 Requested convergence on RMS density matrix=1.00D-08 within 128 cycles.
 Requested convergence on MAX density matrix=1.00D-06.
 Requested convergence on             energy=1.00D-06.
 No special actions if energy rises.
 Integral accuracy reduced to 1.0D-05 until final iterations.
 Initial convergence to 1.0D-05 achieved.  Increase integral accuracy.
 SCF Done:  E(RwB97XD) =  -406.775131992     A.U. after   12 cycles
            NFock= 12  Conv=0.60D-08     -V/T= 2.0093
 Calling FoFJK, ICntrl=      2127 FMM=F ISym2X=0 I1Cent= 0 IOpClX= 0 NMat=1 NMatS=1 NMatT=0.
 ***** Axes restored to original set *****
 -------------------------------------------------------------------
 Center     Atomic                   Forces (Hartrees/Bohr)
 Number     Number              X              Y              Z
 -------------------------------------------------------------------
      1        6           0.000064182    0.000238093    0.000111705
      2        6          -0.000145831   -0.000352089    0.000264412
      3        6          -0.000130357    0.000197587    0.000327655
      4        6           0.000168903    0.000188439   -0.000619392
      5        6           0.000180439    0.000175923    0.000247705
      6        1          -0.000020806    0.000031002    0.000016223
      7        1          -0.000094197    0.000070226   -0.000037893
      8        1           0.000100376   -0.000085123   -0.000029837
      9        1          -0.000011909   -0.000117936    0.000094190
     10        1          -0.000032664   -0.000027241    0.000001968
     11        1          -0.000108305    0.000105482   -0.000038478
     12        1          -0.000062136   -0.000116151    0.000047723
     13        1          -0.000038996    0.000275371   -0.000865572
     14        1          -0.000209491   -0.000239489    0.000221300
     15        1           0.000055741    0.000069877   -0.000044821
     16        6           0.003100381   -0.001990056   -0.000921103
     17        1          -0.000331834    0.000259167   -0.000119489
     18        1          -0.003375374    0.002993212    0.001631672
     19        1          -0.000102766    0.000128886   -0.000041315
     20        6           0.000396749    0.000150973    0.000210873
     21        1          -0.000283615    0.000023092   -0.000115789
     22        1          -0.000093472   -0.000047034    0.000008837
     23        1          -0.000028176   -0.000004466   -0.000096608
     24        7           0.000275048   -0.000233404   -0.000429610
     25        8          -0.000218668   -0.001028544    0.001245800
     26        1           0.000946776   -0.000665797   -0.001070158
 -------------------------------------------------------------------
 Cartesian Forces:  Max     0.003375374 RMS     0.000764341

 GradGradGradGradGradGradGradGradGradGradGradGradGradGradGradGradGradGrad
 Berny optimization.
 Using GEDIIS/GDIIS optimizer.
 FormGI is forming the generalized inverse of G from B-inverse, IUseBI=4.
 Internal  Forces:  Max     0.001441184 RMS     0.000219130
 Search for a local minimum.
 Step number  10 out of a maximum of  156
 All quantities printed in internal units (Hartrees-Bohrs-Radians)
 Mixed Optimization -- En-DIIS/RFO-DIIS
 Swapping is turned off.
 Update second derivatives using D2CorX and points    8    9   10
 DE= -1.82D-04 DEPred=-1.39D-04 R= 1.31D+00
 TightC=F SS=  1.41D+00  RLast= 2.18D-01 DXNew= 4.3949D+00 6.5498D-01
 Trust test= 1.31D+00 RLast= 2.18D-01 DXMaxT set to 2.61D+00
 ITU=  1  1  1  1  1  1  1  1  1  0
     Eigenvalues ---    0.00063   0.00376   0.00529   0.00620   0.00706
     Eigenvalues ---    0.00769   0.01230   0.01585   0.01937   0.02238
     Eigenvalues ---    0.03100   0.03819   0.04102   0.04170   0.04436
     Eigenvalues ---    0.04676   0.04793   0.04902   0.05271   0.05447
     Eigenvalues ---    0.05522   0.05724   0.06003   0.06089   0.06367
     Eigenvalues ---    0.06708   0.07071   0.07372   0.07537   0.08022
     Eigenvalues ---    0.08164   0.08284   0.08384   0.08573   0.08877
     Eigenvalues ---    0.09002   0.10918   0.12029   0.12097   0.13001
     Eigenvalues ---    0.14321   0.15129   0.15992   0.16066   0.16609
     Eigenvalues ---    0.18704   0.21172   0.25806   0.28056   0.28413
     Eigenvalues ---    0.29341   0.29939   0.30362   0.31008   0.32283
     Eigenvalues ---    0.34053   0.34227   0.34284   0.34291   0.34355
     Eigenvalues ---    0.34419   0.34427   0.34484   0.34551   0.34596
     Eigenvalues ---    0.34687   0.34835   0.34897   0.35229   0.36985
     Eigenvalues ---    0.37606   0.49130
 En-DIIS/RFO-DIIS IScMMF=        0 using points:    10    9    8    7    6
 RFO step:  Lambda=-3.03915582D-05.
 DidBck=F Rises=F RFO-DIIS coefs:    1.33694   -0.18183    0.18954   -0.43757    0.09293
 Iteration  1 RMS(Cart)=  0.01146660 RMS(Int)=  0.01494381
 Iteration  2 RMS(Cart)=  0.00345130 RMS(Int)=  0.00098977
 Iteration  3 RMS(Cart)=  0.00020455 RMS(Int)=  0.00087969
 Iteration  4 RMS(Cart)=  0.00000399 RMS(Int)=  0.00087969
 Iteration  5 RMS(Cart)=  0.00000003 RMS(Int)=  0.00087969
 Variable       Old X    -DE/DX   Delta X   Delta X   Delta X     New X
                                 (Linear)    (Quad)   (Total)
    R1        2.88110   0.00013  -0.00045   0.00037  -0.00009   2.88101
    R2        2.06887   0.00001   0.00011   0.00043   0.00054   2.06941
    R3        2.06621  -0.00004   0.00021  -0.00009   0.00012   2.06633
    R4        2.82582   0.00033  -0.00047  -0.00284  -0.00342   2.82240
    R5        2.89255  -0.00004   0.00092   0.00018   0.00139   2.89394
    R6        2.07002  -0.00013  -0.00006  -0.00006  -0.00012   2.06990
    R7        2.06851  -0.00003   0.00018  -0.00036  -0.00019   2.06832
    R8        2.89182   0.00030  -0.00076  -0.00113  -0.00177   2.89005
    R9        2.06743  -0.00003   0.00002  -0.00012  -0.00011   2.06732
   R10        2.07509  -0.00005   0.00012  -0.00026  -0.00015   2.07495
   R11        2.87290  -0.00023  -0.00069  -0.00134  -0.00203   2.87086
   R12        2.07012  -0.00011   0.00057   0.00006   0.00063   2.07074
   R13        2.06727   0.00003   0.00005   0.00031   0.00036   2.06763
   R14        2.10330  -0.00010  -0.00104  -0.00222  -0.00234   2.10096
   R15        2.07078   0.00015  -0.00028  -0.00028  -0.00056   2.07022
   R16        2.87085   0.00015   0.00116   0.00194   0.00293   2.87377
   R17        3.48331  -0.00065   0.00992  -0.00514   0.00556   3.48887
   R18        2.06627  -0.00016   0.00027   0.00005   0.00032   2.06659
   R19        2.18350  -0.00144   0.00154  -0.00749  -0.00679   2.17672
   R20        2.06424   0.00012  -0.00069   0.00087   0.00017   2.06441
   R21        2.84713   0.00013   0.00052   0.00156   0.00155   2.84868
   R22        3.11925   0.00028   0.02516   0.02050   0.04697   3.16622
   R23        4.09499   0.00050  -0.00447   0.04667   0.04096   4.13595
   R24        2.09937   0.00003   0.00230  -0.00034   0.00196   2.10132
   R25        2.06453  -0.00003   0.00034   0.00004   0.00039   2.06492
   R26        2.05700  -0.00000   0.00032   0.00002   0.00034   2.05735
   R27        2.84129  -0.00004   0.00227   0.00099   0.00326   2.84456
   R28        1.81278   0.00060  -0.00187  -0.00251  -0.00476   1.80802
    A1        1.92367  -0.00016  -0.00127  -0.00138  -0.00268   1.92099
    A2        1.95112   0.00002  -0.00158   0.00174   0.00027   1.95139
    A3        1.97463   0.00008   0.00229  -0.00121   0.00092   1.97555
    A4        1.88622   0.00000  -0.00089  -0.00005  -0.00096   1.88526
    A5        1.85269   0.00006   0.00040   0.00095   0.00133   1.85401
    A6        1.87063   0.00000   0.00107  -0.00002   0.00117   1.87180
    A7        1.94234  -0.00019   0.00008  -0.00338  -0.00320   1.93914
    A8        1.92219   0.00004   0.00009   0.00131   0.00141   1.92360
    A9        1.87883   0.00011  -0.00051   0.00037  -0.00021   1.87862
   A10        1.92604   0.00004  -0.00047  -0.00016  -0.00074   1.92530
   A11        1.93379   0.00005   0.00039   0.00127   0.00170   1.93550
   A12        1.85830  -0.00004   0.00044   0.00082   0.00127   1.85958
   A13        1.93010   0.00027  -0.00143  -0.00160  -0.00320   1.92690
   A14        1.92282  -0.00011   0.00076   0.00040   0.00112   1.92393
   A15        1.90170  -0.00002  -0.00126   0.00034  -0.00078   1.90092
   A16        1.93628  -0.00009  -0.00082  -0.00063  -0.00143   1.93484
   A17        1.90554  -0.00011   0.00301   0.00048   0.00358   1.90912
   A18        1.86594   0.00006  -0.00020   0.00113   0.00090   1.86684
   A19        1.95396  -0.00022   0.00432   0.00051   0.00489   1.95885
   A20        1.92767   0.00015  -0.00168  -0.00076  -0.00266   1.92501
   A21        1.93008  -0.00004   0.00168  -0.00038   0.00149   1.93157
   A22        1.92859   0.00001  -0.00199   0.00017  -0.00174   1.92685
   A23        1.87083   0.00015  -0.00175   0.00098  -0.00092   1.86991
   A24        1.84909  -0.00004  -0.00084  -0.00052  -0.00135   1.84774
   A25        2.02473  -0.00021  -0.00004   0.00222   0.00146   2.02619
   A26        1.91923  -0.00014   0.00277   0.00234   0.00504   1.92428
   A27        1.95846   0.00019   0.00017   0.00077   0.00079   1.95924
   A28        1.91410   0.00020  -0.00242  -0.00092  -0.00246   1.91163
   A29        1.80220   0.00003  -0.00198  -0.00462  -0.00665   1.79555
   A30        1.83299  -0.00003   0.00131  -0.00042   0.00108   1.83407
   A31        2.47469  -0.00052   0.00270  -0.00405  -0.00226   2.47243
   A32        2.00277  -0.00017  -0.00699  -0.00121  -0.00750   1.99527
   A33        1.92304  -0.00008   0.00116  -0.00292  -0.00161   1.92143
   A34        1.87792   0.00025  -0.00355   0.00075  -0.00257   1.87535
   A35        2.00342  -0.00008   0.00516  -0.00264   0.00130   2.00472
   A36        1.75349   0.00026   0.00582   0.00770   0.01457   1.76805
   A37        1.88822  -0.00012  -0.00182  -0.00037  -0.00296   1.88526
   A38        2.61538  -0.00057  -0.01033  -0.02634  -0.03902   2.57636
   A39        3.01211  -0.00060   0.00199  -0.02908  -0.03038   2.98173
   A40        1.95596   0.00023  -0.00073   0.00405   0.00332   1.95928
   A41        1.96177   0.00012   0.00280  -0.00255   0.00026   1.96203
   A42        1.83549  -0.00043   0.00144  -0.00020   0.00124   1.83673
   A43        1.91001   0.00007  -0.00176   0.00062  -0.00115   1.90886
   A44        1.87792  -0.00008  -0.00031  -0.00077  -0.00108   1.87684
   A45        1.91956   0.00005  -0.00147  -0.00123  -0.00270   1.91686
   A46        1.92766  -0.00015   0.00023   0.00078   0.00143   1.92910
   A47        1.94480   0.00002  -0.00086  -0.00580  -0.00728   1.93752
   A48        1.95520   0.00012  -0.00108   0.00051  -0.00045   1.95475
   A49        1.86559   0.00002   0.00061   0.00261   0.00313   1.86872
   A50        1.91560   0.00014  -0.00004   0.00008  -0.00053   1.91507
   A51        1.85148  -0.00015   0.00125   0.00197   0.00394   1.85542
   A52        1.30609   0.00058  -0.00565   0.01142   0.00614   1.31222
   A53        2.37399  -0.00095  -0.01350  -0.00957  -0.01557   2.35842
    D1        1.10877   0.00007   0.00085  -0.00877  -0.00788   1.10090
    D2       -3.03267   0.00002   0.00037  -0.01039  -0.01003  -3.04270
    D3       -1.01341   0.00005   0.00065  -0.00851  -0.00789  -1.02130
    D4       -3.07624  -0.00002  -0.00217  -0.00862  -0.01071  -3.08695
    D5       -0.93450  -0.00007  -0.00265  -0.01023  -0.01287  -0.94736
    D6        1.08476  -0.00004  -0.00236  -0.00835  -0.01072   1.07404
    D7       -0.96239   0.00005  -0.00027  -0.00824  -0.00832  -0.97070
    D8        1.17936   0.00001  -0.00075  -0.00985  -0.01047   1.16889
    D9       -3.08457   0.00004  -0.00047  -0.00798  -0.00832  -3.09289
   D10        0.96010  -0.00001  -0.00212   0.00151  -0.00078   0.95932
   D11        3.03090  -0.00007  -0.00175   0.00157  -0.00059   3.03031
   D12       -1.18108  -0.00017  -0.00146   0.00050  -0.00081  -1.18189
   D13       -1.15173   0.00010  -0.00217   0.00330   0.00110  -1.15063
   D14        0.91908   0.00004  -0.00180   0.00336   0.00129   0.92036
   D15        2.99028  -0.00006  -0.00151   0.00228   0.00107   2.99135
   D16        3.11884   0.00006  -0.00184   0.00291   0.00101   3.11986
   D17       -1.09353   0.00000  -0.00148   0.00297   0.00120  -1.09234
   D18        0.97767  -0.00009  -0.00119   0.00189   0.00098   0.97865
   D19        0.92677   0.00000  -0.00202   0.00852   0.00659   0.93335
   D20        3.07357  -0.00000  -0.00352   0.00691   0.00336   3.07694
   D21       -1.16774  -0.00001  -0.00406   0.00870   0.00463  -1.16311
   D22       -1.21277   0.00005  -0.00188   0.00930   0.00751  -1.20526
   D23        0.93404   0.00005  -0.00337   0.00768   0.00428   0.93832
   D24        2.97591   0.00004  -0.00392   0.00947   0.00555   2.98147
   D25        3.01662   0.00005  -0.00236   0.00760   0.00534   3.02197
   D26       -1.11975   0.00004  -0.00386   0.00598   0.00212  -1.11764
   D27        0.92211   0.00004  -0.00440   0.00777   0.00339   0.92550
   D28       -0.93487  -0.00003   0.00239  -0.00324  -0.00099  -0.93587
   D29        1.22220  -0.00007   0.00168  -0.00322  -0.00170   1.22050
   D30       -3.01981  -0.00004   0.00066  -0.00455  -0.00408  -3.02389
   D31       -3.07384  -0.00002   0.00297  -0.00220   0.00078  -3.07306
   D32       -0.91677  -0.00005   0.00227  -0.00218   0.00007  -0.91670
   D33        1.12440  -0.00003   0.00124  -0.00352  -0.00231   1.12209
   D34        1.15733   0.00003   0.00186  -0.00351  -0.00167   1.15566
   D35       -2.96878  -0.00000   0.00115  -0.00348  -0.00238  -2.97116
   D36       -0.92761   0.00002   0.00012  -0.00482  -0.00476  -0.93237
   D37        3.02162   0.00005  -0.00664  -0.00839  -0.01576   3.00586
   D38       -1.07730   0.00004  -0.00760  -0.00590  -0.01365  -1.09095
   D39        0.95601   0.00002  -0.00411  -0.00446  -0.00859   0.94742
   D40        0.86506   0.00001  -0.00612  -0.00789  -0.01454   0.85052
   D41        3.04933  -0.00000  -0.00708  -0.00540  -0.01243   3.03690
   D42       -1.20055  -0.00002  -0.00359  -0.00396  -0.00737  -1.20792
   D43       -1.14213  -0.00004  -0.00310  -0.00790  -0.01154  -1.15367
   D44        1.04214  -0.00005  -0.00406  -0.00542  -0.00942   1.03271
   D45        3.07545  -0.00006  -0.00057  -0.00397  -0.00436   3.07108
   D46       -2.22783  -0.00019  -0.00874  -0.00011  -0.00867  -2.23650
   D47        1.86846  -0.00001  -0.01038  -0.00424  -0.01458   1.85388
   D48       -0.07814  -0.00006  -0.01003  -0.00120  -0.01170  -0.08983
   D49       -0.95247  -0.00010   0.00607   0.00503   0.01118  -0.94129
   D50       -3.07094  -0.00005   0.00658   0.01000   0.01726  -3.05368
   D51        1.21169   0.00004   0.00481   0.00626   0.01122   1.22291
   D52        3.13771   0.00003   0.00736   0.00496   0.01339  -3.13208
   D53        1.01924   0.00008   0.00787   0.00993   0.01947   1.03871
   D54       -0.98132   0.00017   0.00610   0.00619   0.01343  -0.96789
   D55        1.13205  -0.00019   0.01031   0.00801   0.01838   1.15043
   D56       -0.98642  -0.00015   0.01082   0.01298   0.02446  -0.96196
   D57       -2.98698  -0.00005   0.00906   0.00924   0.01842  -2.96856
   D58       -0.58319  -0.00009  -0.00071  -0.00759  -0.01038  -0.59357
   D59       -2.36992  -0.00054   0.03612  -0.05245  -0.01882  -2.38874
   D60        2.07992   0.00044  -0.04846   0.00541  -0.04427   2.03565
   D61        2.74177  -0.00000  -0.11407  -0.16052  -0.27328   2.46849
   D62       -1.94917   0.00008  -0.04854  -0.00261  -0.05260  -2.00177
   D63       -1.28731  -0.00036  -0.11414  -0.16855  -0.28162  -1.56893
   D64        0.07159   0.00006  -0.04512   0.00045  -0.04669   0.02490
   D65        0.73344  -0.00038  -0.11072  -0.16548  -0.27571   0.45774
   D66        1.02880  -0.00002   0.01565  -0.01115   0.00472   1.03352
   D67        3.13638  -0.00018   0.01581  -0.01193   0.00419   3.14057
   D68       -1.10344  -0.00008   0.01667  -0.00963   0.00702  -1.09642
   D69        3.12927   0.00001   0.00919  -0.00854   0.00220   3.13146
   D70       -1.04634  -0.00015   0.00935  -0.00933   0.00166  -1.04467
   D71        0.99702  -0.00005   0.01021  -0.00703   0.00450   1.00152
   D72       -1.04856  -0.00000   0.01714  -0.00790   0.00964  -1.03891
   D73        1.05902  -0.00016   0.01730  -0.00868   0.00911   1.06813
   D74        3.10238  -0.00006   0.01816  -0.00638   0.01195   3.11433
   D75        0.61122   0.00013   0.03923   0.00236   0.04363   0.65485
   D76       -3.08506  -0.00002   0.02086   0.00260   0.02362  -3.06144
   D77        1.05012  -0.00001   0.02136   0.00119   0.02248   1.07259
   D78       -0.95945  -0.00002   0.02000  -0.00294   0.01697  -0.94247
   D79       -0.99718  -0.00001   0.02062   0.00681   0.02758  -0.96960
   D80        3.13799  -0.00000   0.02111   0.00541   0.02644  -3.11875
   D81        1.12843  -0.00001   0.01975   0.00128   0.02094   1.14937
   D82        1.08201   0.00006   0.01746   0.00641   0.02404   1.10605
   D83       -1.06600   0.00007   0.01795   0.00501   0.02289  -1.04311
   D84       -3.07557   0.00006   0.01660   0.00088   0.01739  -3.05817
         Item               Value     Threshold  Converged?
 Maximum Force            0.001441     0.000450     NO 
 RMS     Force            0.000219     0.000300     YES
 Maximum Displacement     0.050740     0.001800     NO 
 RMS     Displacement     0.012661     0.001200     NO 
 Predicted change in Energy=-1.759282D-04
 GradGradGradGradGradGradGradGradGradGradGradGradGradGradGradGradGradGrad

                          Input orientation:                          
 ---------------------------------------------------------------------
 Center     Atomic      Atomic             Coordinates (Angstroms)
 Number     Number       Type             X           Y           Z
 ---------------------------------------------------------------------
      1          6           0       -0.337557    0.188845    1.286512
      2          6           0       -0.225003   -1.331118    1.249971
      3          6           0       -0.950078   -1.908586    0.030949
      4          6           0       -0.457182   -1.235564   -1.250846
      5          6           0       -0.555512    0.278762   -1.179407
      6          1           0       -0.805192   -2.991850   -0.017370
      7          1           0        0.828011   -1.632625    1.244122
      8          1           0       -0.654818   -1.717913    2.179269
      9          1           0       -1.386229    0.485451    1.393836
     10          1           0        0.222425    0.617643    2.122093
     11          1           0        0.572084   -1.541620   -1.469242
     12          1           0       -1.053598   -1.557214   -2.109899
     13          1           0       -0.091567    0.839099   -2.020142
     14          1           0       -1.601060    0.586032   -1.067319
     15          1           0       -2.028401   -1.734287    0.142630
     16          6           0       -0.118744    2.327284    0.063034
     17          1           0        0.389824    2.741159    0.938251
     18          1           0        0.329447    2.656331   -0.945753
     19          1           0       -1.198080    2.469201    0.154232
     20          6           0        1.644836    0.694314   -0.126094
     21          1           0        1.900196    1.288473   -1.030665
     22          1           0        2.118036    1.089693    0.775994
     23          1           0        1.899310   -0.358560   -0.235492
     24          7           0        0.156304    0.845326    0.039182
     25          8           0        1.096956    2.208827   -2.366297
     26          1           0        1.116759    2.953983   -2.966083
 ---------------------------------------------------------------------
                    Distance matrix (angstroms):
                    1          2          3          4          5
     1  C    0.000000
     2  C    1.524563   0.000000
     3  C    2.520087   1.531410   0.000000
     4  C    2.912290   2.513389   1.529347   0.000000
     5  C    2.477165   2.933058   2.530837   1.519196   0.000000
     6  H    3.469238   2.168133   1.093978   2.174193   3.479882
     7  H    2.162892   1.095344   2.170148   2.834474   3.382460
     8  H    2.129178   1.094507   2.176882   3.469497   3.908616
     9  H    1.095083   2.160802   2.789104   3.289279   2.711898
    10  H    1.093455   2.181390   3.482740   3.908063   3.408802
    11  H    3.378777   2.841440   2.168459   1.095791   2.160849
    12  H    3.885492   3.467912   2.171960   1.094140   2.117714
    13  H    3.378950   3.926995   3.534655   2.242703   1.111781
    14  H    2.700873   3.307390   2.802336   2.158784   1.095513
    15  H    2.804614   2.154296   1.098014   2.158525   2.823039
    16  C    2.473398   3.847599   4.316798   3.812441   2.435338
    17  H    2.676691   4.130209   4.923277   4.617780   3.382534
    18  H    3.393581   4.585671   4.840413   3.982300   2.547662
    19  H    2.687486   4.073076   4.386539   4.030937   2.643768
    20  C    2.486129   3.080947   3.678768   3.067243   2.474608
    21  H    3.403826   4.071859   4.412740   3.460704   2.659350
    22  H    2.664975   3.402178   4.354089   4.018289   3.410142
    23  H    2.760384   2.768605   3.254624   2.711666   2.706161
    24  N    1.493552   2.519587   2.967858   2.524013   1.520736
    25  O    4.413747   5.230314   5.185579   3.939976   2.804373
    26  H    5.276891   6.159345   6.074421   4.792873   3.625673
                    6          7          8          9         10
     6  H    0.000000
     7  H    2.471074   0.000000
     8  H    2.543767   1.755151   0.000000
     9  H    3.797464   3.067820   2.450853   0.000000
    10  H    4.319924   2.490236   2.495526   1.770763   0.000000
    11  H    2.471435   2.726927   3.853311   4.017614   4.205041
    12  H    2.549228   3.846504   4.310663   4.069310   4.926256
    13  H    4.381384   4.196483   4.948800   3.668306   4.160018
    14  H    3.812747   4.020644   4.091927   2.472560   3.674023
    15  H    1.761621   3.063121   2.456603   2.627763   3.809996
    16  C    5.363849   4.239363   4.596678   2.601903   2.697961
    17  H    5.933689   4.406308   4.744969   2.906912   2.436970
    18  H    5.835346   4.841412   5.465214   3.623526   3.685022
    19  H    5.477855   4.702965   4.682716   2.346760   3.052635
    20  C    4.427445   2.821231   4.052401   3.397230   2.661481
    21  H    5.164016   3.854485   5.086269   4.162168   3.633843
    22  H    5.082685   3.048660   4.188145   3.609253   2.372373
    23  H    3.781021   2.227146   3.768618   3.763220   3.053378
    24  N    3.956210   2.836074   3.436290   2.084228   2.096361
    25  O    6.015204   5.278657   6.257010   4.824400   4.841727
    26  H    6.909540   6.232670   7.172151   5.600669   5.669908
                   11         12         13         14         15
    11  H    0.000000
    12  H    1.747434   0.000000
    13  H    2.532142   2.583772   0.000000
    14  H    3.067735   2.445443   1.802910   0.000000
    15  H    3.065580   2.460789   3.879591   2.651504   0.000000
    16  C    4.218238   4.548068   2.560286   2.550866   4.488818
    17  H    4.916446   5.463580   3.549882   3.553942   5.148829
    18  H    4.237417   4.584977   2.152649   2.833333   5.101133
    19  H    4.675022   4.621600   2.934197   2.280549   4.284726
    20  C    2.820327   4.035642   2.573612   3.381341   4.411688
    21  H    3.156842   4.241177   2.268948   3.571213   5.093876
    22  H    3.788781   5.039222   3.572608   4.181286   5.056576
    23  H    2.164093   3.697274   2.929668   3.719782   4.178817
    24  N    2.854072   3.443053   2.074198   2.092822   3.382018
    25  O    3.891793   4.344386   1.846230   3.405892   5.622342
    26  H    4.769449   5.078819   2.612966   4.074191   6.444843
                   16         17         18         19         20
    16  C    0.000000
    17  H    1.093590   0.000000
    18  H    1.151868   1.886880   0.000000
    19  H    1.092439   1.791672   1.891646   0.000000
    20  C    2.410929   2.626302   2.500320   3.363180   0.000000
    21  H    2.520205   2.875440   2.084587   3.520997   1.111972
    22  H    2.653890   2.395910   2.935613   3.645032   1.092706
    23  H    3.372747   3.642043   3.472537   4.212119   1.088701
    24  N    1.507455   2.111170   2.068772   2.117678   1.505274
    25  O    2.719120   3.421031   1.675492   3.418780   2.759063
    26  H    3.330881   3.977129   2.188650   3.915337   3.667493
                   21         22         23         24         25
    21  H    0.000000
    22  H    1.830570   0.000000
    23  H    1.828940   1.779995   0.000000
    24  N    2.093350   2.109740   2.136085   0.000000
    25  O    1.810016   3.488418   3.431557   2.920666   0.000000
    26  H    2.670869   4.298986   4.363652   3.794802   0.956761
                   26
    26  H    0.000000
 Stoichiometry    C7H17NO
 Framework group  C1[X(C7H17NO)]
 Deg. of freedom    72
 Full point group                 C1      NOp   1
 Largest Abelian subgroup         C1      NOp   1
 Largest concise Abelian subgroup C1      NOp   1
                         Standard orientation:                         
 ---------------------------------------------------------------------
 Center     Atomic      Atomic             Coordinates (Angstroms)
 Number     Number       Type             X           Y           Z
 ---------------------------------------------------------------------
      1          6           0        0.912452   -1.320602   -0.252617
      2          6           0        2.127439   -0.646494    0.374820
      3          6           0        2.313491    0.772513   -0.170176
      4          6           0        1.024386    1.579234   -0.007972
      5          6           0       -0.175260    0.874736   -0.618290
      6          1           0        3.148148    1.265961    0.336426
      7          1           0        2.027176   -0.624847    1.465352
      8          1           0        3.001671   -1.267057    0.154443
      9          1           0        1.060014   -1.431576   -1.332023
     10          1           0        0.736518   -2.314210    0.168614
     11          1           0        0.842277    1.795927    1.050630
     12          1           0        1.112665    2.551736   -0.501520
     13          1           0       -1.166666    1.337630   -0.421054
     14          1           0       -0.035538    0.754571   -1.698190
     15          1           0        2.574869    0.713403   -1.234987
     16          6           0       -1.482958   -1.166694   -0.849289
     17          1           0       -1.611946   -2.183888   -0.469006
     18          1           0       -2.350070   -0.452021   -0.595988
     19          1           0       -1.203234   -1.193411   -1.904971
     20          6           0       -0.788468   -0.484731    1.356428
     21          1           0       -1.766995    0.043274    1.343137
     22          1           0       -0.878465   -1.514260    1.711359
     23          1           0       -0.042396    0.038623    1.952035
     24          7           0       -0.348005   -0.537770   -0.081984
     25          8           0       -2.856244    0.931285    0.202465
     26          1           0       -3.748538    1.146478   -0.067525
 ---------------------------------------------------------------------
 Rotational constants (GHZ):      2.4660778      1.1698109      0.9845527
 Standard basis: 6-31G(d,p) (6D, 7F)
 There are   220 symmetry adapted cartesian basis functions of A   symmetry.
 There are   220 symmetry adapted basis functions of A   symmetry.
   220 basis functions,   371 primitive gaussians,   220 cartesian basis functions
    37 alpha electrons       37 beta electrons
       nuclear repulsion energy       531.4260618735 Hartrees.
 NAtoms=   26 NActive=   26 NUniq=   26 SFac= 1.00D+00 NAtFMM=   60 NAOKFM=F Big=F
 Integral buffers will be    131072 words long.
 Raffenetti 2 integral format.
 Two-electron integral symmetry is turned on.
 Nuclear repulsion after empirical dispersion term =      531.4044290849 Hartrees.
 One-electron integrals computed using PRISM.
 NBasis=   220 RedAO= T EigKep=  3.71D-03  NBF=   220
 NBsUse=   220 1.00D-06 EigRej= -1.00D+00 NBFU=   220
 Initial guess from the checkpoint file:  "dmp-oh-opt-wb97xd.chk"
 B after Tr=    -0.000000   -0.000000    0.000000
         Rot=    0.999998    0.001462    0.001071    0.001260 Ang=   0.25 deg.
 ExpMin= 1.61D-01 ExpMax= 5.48D+03 ExpMxC= 8.25D+02 IAcc=1 IRadAn=         1 AccDes= 0.00D+00
 Harris functional with IExCor= 4639 and IRadAn=       1 diagonalized for initial guess.
 HarFok:  IExCor= 4639 AccDes= 0.00D+00 IRadAn=         1 IDoV= 1 UseB2=F ITyADJ=14
 ICtDFT=  3500011 ScaDFX=  1.000000  1.000000  1.000000  1.000000
 FoFCou: FMM=F IPFlag=           0 FMFlag=      100000 FMFlg1=           0
         NFxFlg=           0 DoJE=T BraDBF=F KetDBF=T FulRan=T
         wScrn=  0.000000 ICntrl=     500 IOpCl=  0 I1Cent=   200000004 NGrid=           0
         NMat0=    1 NMatS0=      1 NMatT0=    0 NMatD0=    1 NMtDS0=    0 NMtDT0=    0
 Petite list used in FoFCou.
 Keep R1 ints in memory in canonical form, NReq=596563979.
 Requested convergence on RMS density matrix=1.00D-08 within 128 cycles.
 Requested convergence on MAX density matrix=1.00D-06.
 Requested convergence on             energy=1.00D-06.
 No special actions if energy rises.
 Integral accuracy reduced to 1.0D-05 until final iterations.
 Initial convergence to 1.0D-05 achieved.  Increase integral accuracy.
 SCF Done:  E(RwB97XD) =  -406.775345403     A.U. after   12 cycles
            NFock= 12  Conv=0.74D-08     -V/T= 2.0093
 Calling FoFJK, ICntrl=      2127 FMM=F ISym2X=0 I1Cent= 0 IOpClX= 0 NMat=1 NMatS=1 NMatT=0.
 ***** Axes restored to original set *****
 -------------------------------------------------------------------
 Center     Atomic                   Forces (Hartrees/Bohr)
 Number     Number              X              Y              Z
 -------------------------------------------------------------------
      1        6          -0.000426892   -0.000423031    0.000956073
      2        6          -0.000393100   -0.000434225   -0.000126727
      3        6           0.000121701    0.000380545    0.001061096
      4        6           0.000491510   -0.000212269   -0.001497225
      5        6           0.000669287    0.001430642    0.001313175
      6        1          -0.000064746    0.000005641    0.000098278
      7        1          -0.000081813    0.000116876    0.000049729
      8        1           0.000054597   -0.000161764   -0.000070000
      9        1           0.000106450   -0.000103372    0.000075601
     10        1           0.000024227   -0.000073946   -0.000073334
     11        1          -0.000240385    0.000132901   -0.000015746
     12        1          -0.000083544   -0.000145699    0.000158446
     13        1           0.000189273    0.000552140   -0.001841344
     14        1          -0.000423480   -0.000580184    0.000536853
     15        1           0.000016182    0.000087674   -0.000215411
     16        6           0.002997168   -0.001431579   -0.001193213
     17        1          -0.000388138    0.000328724   -0.000227067
     18        1          -0.002820966    0.000322766    0.002550876
     19        1          -0.000065916    0.000337519   -0.000125286
     20        6           0.000062401    0.000240116    0.001215481
     21        1          -0.000587675   -0.000267060   -0.000514262
     22        1          -0.000128192    0.000003782    0.000025745
     23        1           0.000005800    0.000125406   -0.000146581
     24        7           0.000742393    0.000626512   -0.001465306
     25        8          -0.000901778   -0.002203369    0.002287698
     26        1           0.001125637    0.001345256   -0.002817548
 -------------------------------------------------------------------
 Cartesian Forces:  Max     0.002997168 RMS     0.000942226

 GradGradGradGradGradGradGradGradGradGradGradGradGradGradGradGradGradGrad
 Berny optimization.
 Using GEDIIS/GDIIS optimizer.
 FormGI is forming the generalized inverse of G from B-inverse, IUseBI=4.
 Internal  Forces:  Max     0.001962005 RMS     0.000360756
 Search for a local minimum.
 Step number  11 out of a maximum of  156
 All quantities printed in internal units (Hartrees-Bohrs-Radians)
 Mixed Optimization -- En-DIIS/RFO-DIIS
 Swapping is turned off.
 Update second derivatives using D2CorX and points   10   11
 DE= -2.13D-04 DEPred=-1.76D-04 R= 1.21D+00
 TightC=F SS=  1.41D+00  RLast= 5.07D-01 DXNew= 4.3949D+00 1.5209D+00
 Trust test= 1.21D+00 RLast= 5.07D-01 DXMaxT set to 2.61D+00
 ITU=  1  1  1  1  1  1  1  1  1  1  0
     Eigenvalues ---    0.00047   0.00380   0.00564   0.00623   0.00769
     Eigenvalues ---    0.00858   0.01260   0.01737   0.01999   0.02310
     Eigenvalues ---    0.03073   0.03809   0.04076   0.04185   0.04431
     Eigenvalues ---    0.04678   0.04784   0.04893   0.05231   0.05438
     Eigenvalues ---    0.05588   0.05724   0.06009   0.06109   0.06382
     Eigenvalues ---    0.06719   0.07092   0.07418   0.07538   0.07992
     Eigenvalues ---    0.08128   0.08335   0.08403   0.08724   0.08857
     Eigenvalues ---    0.08941   0.10955   0.11240   0.12055   0.13306
     Eigenvalues ---    0.14353   0.15159   0.16011   0.16052   0.16736
     Eigenvalues ---    0.18808   0.21201   0.25874   0.28085   0.28484
     Eigenvalues ---    0.29349   0.30024   0.30349   0.31305   0.32346
     Eigenvalues ---    0.34053   0.34230   0.34280   0.34305   0.34364
     Eigenvalues ---    0.34424   0.34433   0.34533   0.34592   0.34614
     Eigenvalues ---    0.34749   0.34845   0.34910   0.35235   0.36858
     Eigenvalues ---    0.37843   0.51192
 En-DIIS/RFO-DIIS IScMMF=        0 using points:    11   10    9    8    7
 RFO step:  Lambda=-5.14061163D-05.
 DidBck=F Rises=F RFO-DIIS coefs:    1.25337   -0.62883    0.24459    0.46311   -0.33224
 Iteration  1 RMS(Cart)=  0.00965866 RMS(Int)=  0.00404314
 Iteration  2 RMS(Cart)=  0.00124659 RMS(Int)=  0.00098240
 Iteration  3 RMS(Cart)=  0.00001907 RMS(Int)=  0.00098193
 Iteration  4 RMS(Cart)=  0.00000014 RMS(Int)=  0.00098193
 Variable       Old X    -DE/DX   Delta X   Delta X   Delta X     New X
                                 (Linear)    (Quad)   (Total)
    R1        2.88101   0.00004  -0.00022   0.00085   0.00069   2.88169
    R2        2.06941  -0.00010  -0.00017   0.00024   0.00007   2.06948
    R3        2.06633  -0.00009  -0.00004  -0.00005  -0.00009   2.06624
    R4        2.82240   0.00125   0.00161  -0.00037   0.00113   2.82353
    R5        2.89394  -0.00048   0.00023  -0.00045  -0.00003   2.89392
    R6        2.06990  -0.00013  -0.00014  -0.00029  -0.00043   2.06947
    R7        2.06832  -0.00002   0.00025  -0.00050  -0.00025   2.06807
    R8        2.89005   0.00068   0.00062  -0.00032   0.00041   2.89046
    R9        2.06732  -0.00002   0.00009  -0.00015  -0.00006   2.06726
   R10        2.07495  -0.00003   0.00009  -0.00021  -0.00013   2.07482
   R11        2.87086   0.00022  -0.00012  -0.00052  -0.00070   2.87017
   R12        2.07074  -0.00024  -0.00011  -0.00001  -0.00012   2.07063
   R13        2.06763  -0.00004  -0.00004   0.00011   0.00007   2.06770
   R14        2.10096   0.00056   0.00046  -0.00066   0.00103   2.10200
   R15        2.07022   0.00028   0.00030  -0.00012   0.00018   2.07040
   R16        2.87377  -0.00018  -0.00038   0.00184   0.00081   2.87459
   R17        3.48887  -0.00108   0.00382  -0.01041  -0.00521   3.48366
   R18        2.06659  -0.00025   0.00016  -0.00044  -0.00027   2.06631
   R19        2.17672  -0.00182   0.00037  -0.00916  -0.00993   2.16678
   R20        2.06441   0.00011  -0.00038   0.00079   0.00040   2.06482
   R21        2.84868  -0.00063  -0.00196  -0.00023  -0.00226   2.84642
   R22        3.16622   0.00001   0.00681   0.02874   0.03434   3.20056
   R23        4.13595   0.00151   0.00349   0.06567   0.06822   4.20417
   R24        2.10132   0.00012   0.00148   0.00054   0.00202   2.10334
   R25        2.06492  -0.00001   0.00002   0.00006   0.00008   2.06499
   R26        2.05735  -0.00011   0.00021  -0.00031  -0.00010   2.05724
   R27        2.84456  -0.00074   0.00043  -0.00013   0.00030   2.84485
   R28        1.80802   0.00196  -0.00008  -0.00122   0.00113   1.80915
    A1        1.92099  -0.00012  -0.00055  -0.00124  -0.00179   1.91921
    A2        1.95139   0.00000  -0.00096   0.00149   0.00059   1.95198
    A3        1.97555   0.00007   0.00138  -0.00090   0.00035   1.97590
    A4        1.88526   0.00002  -0.00026  -0.00005  -0.00033   1.88493
    A5        1.85401  -0.00002   0.00027   0.00024   0.00048   1.85450
    A6        1.87180   0.00004   0.00014   0.00046   0.00071   1.87252
    A7        1.93914  -0.00021   0.00106  -0.00198  -0.00088   1.93826
    A8        1.92360   0.00005  -0.00091   0.00142   0.00056   1.92417
    A9        1.87862   0.00011   0.00026   0.00042   0.00061   1.87923
   A10        1.92530   0.00007   0.00009  -0.00044  -0.00043   1.92487
   A11        1.93550   0.00003  -0.00042   0.00052   0.00016   1.93566
   A12        1.85958  -0.00005  -0.00016   0.00020   0.00005   1.85963
   A13        1.92690   0.00054   0.00072  -0.00016   0.00048   1.92738
   A14        1.92393  -0.00019  -0.00026   0.00039   0.00016   1.92409
   A15        1.90092  -0.00004  -0.00038   0.00024  -0.00011   1.90080
   A16        1.93484  -0.00013   0.00020  -0.00038  -0.00021   1.93464
   A17        1.90912  -0.00027   0.00015  -0.00066  -0.00043   1.90868
   A18        1.86684   0.00009  -0.00048   0.00059   0.00009   1.86694
   A19        1.95885  -0.00041   0.00003  -0.00075  -0.00075   1.95810
   A20        1.92501   0.00028   0.00033   0.00055   0.00081   1.92582
   A21        1.93157  -0.00012   0.00065  -0.00157  -0.00082   1.93075
   A22        1.92685   0.00001  -0.00096   0.00135   0.00041   1.92726
   A23        1.86991   0.00031  -0.00023   0.00068   0.00044   1.87035
   A24        1.84774  -0.00006   0.00017  -0.00024  -0.00007   1.84767
   A25        2.02619  -0.00050  -0.00155  -0.00087  -0.00208   2.02411
   A26        1.92428  -0.00018  -0.00127  -0.00034  -0.00159   1.92269
   A27        1.95924   0.00022   0.00019   0.00000   0.00030   1.95954
   A28        1.91163   0.00032   0.00226  -0.00050   0.00170   1.91334
   A29        1.79555   0.00036   0.00011   0.00390   0.00366   1.79920
   A30        1.83407  -0.00013   0.00059  -0.00213  -0.00165   1.83242
   A31        2.47243  -0.00093  -0.00195  -0.00322  -0.00492   2.46751
   A32        1.99527  -0.00013  -0.00677  -0.00228  -0.00735   1.98792
   A33        1.92143  -0.00008   0.00067  -0.00318  -0.00302   1.91841
   A34        1.87535   0.00023   0.00172  -0.00064   0.00151   1.87686
   A35        2.00472  -0.00035   0.00483  -0.00645  -0.00139   2.00333
   A36        1.76805   0.00038  -0.00002   0.01553   0.01147   1.77953
   A37        1.88526   0.00004  -0.00018  -0.00099   0.00067   1.88592
   A38        2.57636  -0.00026   0.00056  -0.02524  -0.02208   2.55428
   A39        2.98173   0.00009   0.01129  -0.03192  -0.02442   2.95731
   A40        1.95928   0.00053  -0.00059   0.00496   0.00438   1.96366
   A41        1.96203   0.00007   0.00187  -0.00206  -0.00019   1.96183
   A42        1.83673  -0.00087  -0.00123  -0.00109  -0.00232   1.83441
   A43        1.90886   0.00010  -0.00057   0.00100   0.00043   1.90929
   A44        1.87684  -0.00004   0.00018  -0.00170  -0.00152   1.87533
   A45        1.91686   0.00018   0.00026  -0.00133  -0.00107   1.91579
   A46        1.92910  -0.00024  -0.00058  -0.00008  -0.00028   1.92882
   A47        1.93752   0.00029   0.00156  -0.00554  -0.00374   1.93379
   A48        1.95475  -0.00001  -0.00002  -0.00099  -0.00100   1.95375
   A49        1.86872  -0.00015  -0.00218   0.00227  -0.00018   1.86854
   A50        1.91507   0.00038   0.00115   0.00337   0.00416   1.91922
   A51        1.85542  -0.00027  -0.00001   0.00120   0.00117   1.85658
   A52        1.31222   0.00043  -0.00894   0.01116  -0.00140   1.31082
   A53        2.35842  -0.00016  -0.00737  -0.00166  -0.01560   2.34282
    D1        1.10090   0.00006   0.00472  -0.00493  -0.00018   1.10071
    D2       -3.04270   0.00005   0.00493  -0.00586  -0.00094  -3.04364
    D3       -1.02130   0.00008   0.00441  -0.00463  -0.00024  -1.02153
    D4       -3.08695   0.00001   0.00338  -0.00486  -0.00142  -3.08837
    D5       -0.94736  -0.00000   0.00360  -0.00579  -0.00217  -0.94954
    D6        1.07404   0.00003   0.00308  -0.00456  -0.00147   1.07257
    D7       -0.97070   0.00012   0.00385  -0.00380   0.00021  -0.97049
    D8        1.16889   0.00011   0.00407  -0.00473  -0.00055   1.16834
    D9       -3.09289   0.00014   0.00355  -0.00350   0.00015  -3.09274
   D10        0.95932   0.00005  -0.00176   0.00119  -0.00073   0.95859
   D11        3.03031  -0.00011  -0.00386   0.00045  -0.00350   3.02682
   D12       -1.18189  -0.00027  -0.00281  -0.00239  -0.00518  -1.18706
   D13       -1.15063   0.00018  -0.00207   0.00310   0.00095  -1.14967
   D14        0.92036   0.00001  -0.00417   0.00236  -0.00182   0.91855
   D15        2.99135  -0.00014  -0.00312  -0.00048  -0.00349   2.98785
   D16        3.11986   0.00014  -0.00197   0.00283   0.00077   3.12062
   D17       -1.09234  -0.00002  -0.00408   0.00209  -0.00200  -1.09434
   D18        0.97865  -0.00018  -0.00303  -0.00075  -0.00368   0.97497
   D19        0.93335   0.00003  -0.00374   0.00467   0.00104   0.93439
   D20        3.07694   0.00009  -0.00316   0.00434   0.00121   3.07814
   D21       -1.16311   0.00006  -0.00412   0.00543   0.00135  -1.16176
   D22       -1.20526   0.00005  -0.00338   0.00452   0.00122  -1.20404
   D23        0.93832   0.00012  -0.00281   0.00419   0.00139   0.93972
   D24        2.98147   0.00009  -0.00377   0.00528   0.00153   2.98299
   D25        3.02197   0.00005  -0.00299   0.00423   0.00133   3.02329
   D26       -1.11764   0.00012  -0.00241   0.00390   0.00150  -1.11614
   D27        0.92550   0.00009  -0.00337   0.00499   0.00164   0.92714
   D28       -0.93587   0.00005   0.00120  -0.00285  -0.00165  -0.93752
   D29        1.22050  -0.00003   0.00023  -0.00123  -0.00106   1.21944
   D30       -3.02389   0.00000   0.00104  -0.00214  -0.00116  -3.02505
   D31       -3.07306   0.00001   0.00089  -0.00298  -0.00204  -3.07510
   D32       -0.91670  -0.00006  -0.00009  -0.00136  -0.00145  -0.91815
   D33        1.12209  -0.00003   0.00073  -0.00227  -0.00154   1.12055
   D34        1.15566   0.00015   0.00127  -0.00307  -0.00177   1.15389
   D35       -2.97116   0.00008   0.00029  -0.00145  -0.00117  -2.97234
   D36       -0.93237   0.00011   0.00111  -0.00236  -0.00127  -0.93364
   D37        3.00586   0.00026   0.00067   0.00389   0.00432   3.01017
   D38       -1.09095   0.00013   0.00147   0.00222   0.00363  -1.08732
   D39        0.94742  -0.00002   0.00152  -0.00065   0.00074   0.94816
   D40        0.85052   0.00019   0.00092   0.00272   0.00350   0.85402
   D41        3.03690   0.00006   0.00171   0.00104   0.00281   3.03971
   D42       -1.20792  -0.00009   0.00177  -0.00183  -0.00008  -1.20799
   D43       -1.15367   0.00007   0.00134   0.00194   0.00314  -1.15053
   D44        1.03271  -0.00005   0.00214   0.00026   0.00244   1.03516
   D45        3.07108  -0.00020   0.00219  -0.00261  -0.00044   3.07064
   D46       -2.23650  -0.00026   0.01517  -0.01831  -0.00274  -2.23924
   D47        1.85388   0.00012   0.01619  -0.01673  -0.00039   1.85349
   D48       -0.08983  -0.00002   0.01455  -0.01596  -0.00092  -0.09075
   D49       -0.94129  -0.00017  -0.00079   0.00089   0.00021  -0.94108
   D50       -3.05368  -0.00029  -0.00100   0.00626   0.00502  -3.04865
   D51        1.22291  -0.00008  -0.00041   0.00192   0.00164   1.22455
   D52       -3.13208   0.00008   0.00093  -0.00064   0.00014  -3.13194
   D53        1.03871  -0.00003   0.00072   0.00472   0.00496   1.04367
   D54       -0.96789   0.00018   0.00131   0.00039   0.00157  -0.96632
   D55        1.15043  -0.00036  -0.00184  -0.00086  -0.00258   1.14785
   D56       -0.96196  -0.00048  -0.00205   0.00451   0.00223  -0.95973
   D57       -2.96856  -0.00027  -0.00146   0.00017  -0.00115  -2.96971
   D58       -0.59357   0.00002  -0.02480   0.00969  -0.01399  -0.60757
   D59       -2.38874  -0.00057  -0.00861  -0.04502  -0.05226  -2.44100
   D60        2.03565   0.00047  -0.04586  -0.00570  -0.04976   1.98590
   D61        2.46849   0.00023  -0.06905  -0.12762  -0.19851   2.26998
   D62       -2.00177  -0.00010  -0.04653  -0.01862  -0.06235  -2.06412
   D63       -1.56893  -0.00034  -0.06972  -0.14055  -0.21111  -1.78004
   D64        0.02490   0.00003  -0.04494  -0.01317  -0.05510  -0.03021
   D65        0.45774  -0.00021  -0.06813  -0.13509  -0.20386   0.25388
   D66        1.03352   0.00004   0.01556   0.00681   0.02289   1.05642
   D67        3.14057  -0.00018   0.01436   0.00490   0.02026  -3.12235
   D68       -1.09642   0.00005   0.01467   0.01049   0.02556  -1.07086
   D69        3.13146   0.00017   0.00860   0.01143   0.02078  -3.13094
   D70       -1.04467  -0.00005   0.00741   0.00952   0.01814  -1.02653
   D71        1.00152   0.00018   0.00771   0.01511   0.02344   1.02496
   D72       -1.03891  -0.00001   0.01389   0.01144   0.02528  -1.01364
   D73        1.06813  -0.00023   0.01270   0.00954   0.02264   1.09078
   D74        3.11433   0.00000   0.01300   0.01512   0.02794  -3.14092
   D75        0.65485   0.00035   0.04892   0.00641   0.05204   0.70689
   D76       -3.06144  -0.00032   0.00944  -0.00368   0.00575  -3.05569
   D77        1.07259  -0.00029   0.00936  -0.00531   0.00382   1.07641
   D78       -0.94247  -0.00015   0.01135  -0.01028   0.00133  -0.94114
   D79       -0.96960  -0.00018   0.00822   0.00067   0.00887  -0.96072
   D80       -3.11875  -0.00015   0.00814  -0.00096   0.00694  -3.11181
   D81        1.14937  -0.00001   0.01013  -0.00593   0.00446   1.15382
   D82        1.10605   0.00001   0.00780   0.00013   0.00790   1.11395
   D83       -1.04311   0.00004   0.00772  -0.00150   0.00597  -1.03713
   D84       -3.05817   0.00018   0.00970  -0.00647   0.00348  -3.05469
         Item               Value     Threshold  Converged?
 Maximum Force            0.001962     0.000450     NO 
 RMS     Force            0.000361     0.000300     NO 
 Maximum Displacement     0.054641     0.001800     NO 
 RMS     Displacement     0.009473     0.001200     NO 
 Predicted change in Energy=-1.369560D-04
 GradGradGradGradGradGradGradGradGradGradGradGradGradGradGradGradGradGrad

                          Input orientation:                          
 ---------------------------------------------------------------------
 Center     Atomic      Atomic             Coordinates (Angstroms)
 Number     Number       Type             X           Y           Z
 ---------------------------------------------------------------------
      1          6           0       -0.336701    0.188391    1.286071
      2          6           0       -0.226058   -1.332059    1.248759
      3          6           0       -0.951314   -1.906659    0.028510
      4          6           0       -0.455696   -1.234199   -1.252791
      5          6           0       -0.552774    0.279800   -1.180564
      6          1           0       -0.809425   -2.990252   -0.020575
      7          1           0        0.826182   -1.635434    1.242735
      8          1           0       -0.656827   -1.719386    2.177239
      9          1           0       -1.385653    0.484423    1.392618
     10          1           0        0.221841    0.616463    2.122926
     11          1           0        0.573264   -1.541408   -1.470704
     12          1           0       -1.052066   -1.555362   -2.112106
     13          1           0       -0.090008    0.838392   -2.023829
     14          1           0       -1.598442    0.586121   -1.066081
     15          1           0       -2.029185   -1.729332    0.139131
     16          6           0       -0.121137    2.325404    0.066955
     17          1           0        0.403512    2.743728    0.930306
     18          1           0        0.301166    2.666172   -0.943123
     19          1           0       -1.198704    2.464112    0.183147
     20          6           0        1.648434    0.698423   -0.120654
     21          1           0        1.904144    1.298556   -1.022490
     22          1           0        2.115394    1.087932    0.787270
     23          1           0        1.904179   -0.353451   -0.236010
     24          7           0        0.158757    0.845640    0.039064
     25          8           0        1.097023    2.206748   -2.365810
     26          1           0        1.121261    2.928324   -2.994523
 ---------------------------------------------------------------------
                    Distance matrix (angstroms):
                    1          2          3          4          5
     1  C    0.000000
     2  C    1.524927   0.000000
     3  C    2.519611   1.531395   0.000000
     4  C    2.912686   2.513973   1.529565   0.000000
     5  C    2.477768   2.933675   2.530078   1.518827   0.000000
     6  H    3.469086   2.168209   1.093945   2.174213   3.479179
     7  H    2.163449   1.095116   2.169653   2.834051   3.382605
     8  H    2.129853   1.094376   2.176886   3.470009   3.909273
     9  H    1.095119   2.159853   2.786882   3.288871   2.712347
    10  H    1.093408   2.182091   3.482673   3.908896   3.409753
    11  H    3.379357   2.842221   2.169190   1.095728   2.160774
    12  H    3.885876   3.468078   2.171588   1.094178   2.117754
    13  H    3.382130   3.929275   3.534013   2.241397   1.112328
    14  H    2.698667   3.304745   2.798367   2.157382   1.095609
    15  H    2.803147   2.154152   1.097948   2.158349   2.820992
    16  C    2.469725   3.845089   4.312891   3.811093   2.434566
    17  H    2.684070   4.136400   4.926955   4.618230   3.382483
    18  H    3.393462   4.590007   4.839789   3.985176   2.545656
    19  H    2.671778   4.061094   4.380496   4.036271   2.654835
    20  C    2.485915   3.084132   3.683394   3.073129   2.478704
    21  H    3.403427   4.076331   4.419462   3.469400   2.664451
    22  H    2.659088   3.398783   4.352928   4.020528   3.412414
    23  H    2.762583   2.774909   3.261328   2.716352   2.707362
    24  N    1.494150   2.520678   2.967746   2.524316   1.521165
    25  O    4.411980   5.228653   5.181560   3.935716   2.799958
    26  H    5.287379   6.162108   6.067236   4.779856   3.620431
                    6          7          8          9         10
     6  H    0.000000
     7  H    2.471172   0.000000
     8  H    2.543378   1.754896   0.000000
     9  H    3.795065   3.067323   2.450223   0.000000
    10  H    4.320474   2.492189   2.496237   1.770542   0.000000
    11  H    2.472620   2.726822   3.853867   4.017457   4.206433
    12  H    2.547996   3.845671   4.310638   4.068795   4.926982
    13  H    4.380537   4.198769   4.951009   3.670981   4.164382
    14  H    3.808684   4.018052   4.089148   2.469985   3.672072
    15  H    1.761602   3.062659   2.457102   2.624133   3.808584
    16  C    5.360746   4.238881   4.593538   2.597228   2.695390
    17  H    5.937500   4.410592   4.753793   2.918784   2.445527
    18  H    5.837777   4.853600   5.466949   3.614011   3.688937
    19  H    5.472031   4.693523   4.666014   2.327431   3.032242
    20  C    4.433667   2.825211   4.054669   3.397274   2.659988
    21  H    5.173120   3.860253   5.089678   4.161529   3.631672
    22  H    5.083184   3.047334   4.183092   3.603886   2.364699
    23  H    3.789825   2.234333   3.774692   3.765295   3.055416
    24  N    3.956640   2.837254   3.437489   2.085135   2.097375
    25  O    6.011945   5.278003   6.255383   4.822433   4.841869
    26  H    6.899381   6.234526   7.177042   5.612867   5.686998
                   11         12         13         14         15
    11  H    0.000000
    12  H    1.747366   0.000000
    13  H    2.531664   2.581358   0.000000
    14  H    3.066986   2.445126   1.804521   0.000000
    15  H    3.065881   2.460304   3.877114   2.645637   0.000000
    16  C    4.218865   4.547008   2.565843   2.547804   4.481823
    17  H    4.914881   5.464169   3.549757   3.556494   5.152886
    18  H    4.249248   4.584660   2.159102   2.819617   5.091391
    19  H    4.681803   4.630967   2.956842   2.290679   4.275115
    20  C    2.827626   4.042045   2.581442   3.383585   4.414336
    21  H    3.168207   4.251035   2.278393   3.574574   5.097897
    22  H    3.793421   5.042439   3.581667   4.180825   5.053177
    23  H    2.169573   3.701852   2.931478   3.720237   4.183913
    24  N    2.854683   3.443608   2.077851   2.091995   3.380471
    25  O    3.888986   4.340095   1.843472   3.403125   5.616105
    26  H    4.754033   5.060183   2.603312   4.074504   6.437302
                   16         17         18         19         20
    16  C    0.000000
    17  H    1.093447   0.000000
    18  H    1.146612   1.877825   0.000000
    19  H    1.092653   1.789839   1.886511   0.000000
    20  C    2.411150   2.614885   2.522623   3.363948   0.000000
    21  H    2.518545   2.855491   2.108604   3.527003   1.113039
    22  H    2.655609   2.385929   2.962520   3.638966   1.092747
    23  H    3.371936   3.633842   3.491100   4.212152   1.088646
    24  N    1.506260   2.111150   2.073477   2.117288   1.505430
    25  O    2.723295   3.410819   1.693664   3.440026   2.760403
    26  H    3.358528   3.994186   2.224752   3.961732   3.675526
                   21         22         23         24         25
    21  H    0.000000
    22  H    1.834181   0.000000
    23  H    1.829666   1.780252   0.000000
    24  N    2.092464   2.108778   2.135411   0.000000
    25  O    1.811288   3.497248   3.426685   2.918283   0.000000
    26  H    2.675437   4.321724   4.358027   3.803503   0.957361
                   26
    26  H    0.000000
 Stoichiometry    C7H17NO
 Framework group  C1[X(C7H17NO)]
 Deg. of freedom    72
 Full point group                 C1      NOp   1
 Largest Abelian subgroup         C1      NOp   1
 Largest concise Abelian subgroup C1      NOp   1
                         Standard orientation:                         
 ---------------------------------------------------------------------
 Center     Atomic      Atomic             Coordinates (Angstroms)
 Number     Number       Type             X           Y           Z
 ---------------------------------------------------------------------
      1          6           0        0.913121   -1.319422   -0.252165
      2          6           0        2.128180   -0.644219    0.374838
      3          6           0        2.311352    0.775027   -0.170467
      4          6           0        1.021693    1.580808   -0.005951
      5          6           0       -0.177126    0.875617   -0.616176
      6          1           0        3.146450    1.269576    0.334260
      7          1           0        2.028883   -0.622160    1.465220
      8          1           0        3.003139   -1.263354    0.153978
      9          1           0        1.061700   -1.428783   -1.331632
     10          1           0        0.738808   -2.313984    0.167360
     11          1           0        0.840057    1.796960    1.052778
     12          1           0        1.109514    2.553628   -0.499039
     13          1           0       -1.168064    1.341273   -0.420016
     14          1           0       -0.034726    0.754363   -1.695703
     15          1           0        2.570352    0.716178   -1.235805
     16          6           0       -1.477724   -1.168786   -0.852756
     17          1           0       -1.620977   -2.179242   -0.460223
     18          1           0       -2.346952   -0.455577   -0.628043
     19          1           0       -1.184159   -1.216057   -1.904172
     20          6           0       -0.791290   -0.492439    1.357450
     21          1           0       -1.773850    0.030245    1.342171
     22          1           0       -0.871715   -1.524223    1.708235
     23          1           0       -0.049662    0.035562    1.954401
     24          7           0       -0.348703   -0.537822   -0.080736
     25          8           0       -2.854490    0.931128    0.201385
     26          1           0       -3.741193    1.181813   -0.058334
 ---------------------------------------------------------------------
 Rotational constants (GHZ):      2.4608013      1.1709740      0.9848236
 Standard basis: 6-31G(d,p) (6D, 7F)
 There are   220 symmetry adapted cartesian basis functions of A   symmetry.
 There are   220 symmetry adapted basis functions of A   symmetry.
   220 basis functions,   371 primitive gaussians,   220 cartesian basis functions
    37 alpha electrons       37 beta electrons
       nuclear repulsion energy       531.3539970149 Hartrees.
 NAtoms=   26 NActive=   26 NUniq=   26 SFac= 1.00D+00 NAtFMM=   60 NAOKFM=F Big=F
 Integral buffers will be    131072 words long.
 Raffenetti 2 integral format.
 Two-electron integral symmetry is turned on.
 Nuclear repulsion after empirical dispersion term =      531.3323555196 Hartrees.
 One-electron integrals computed using PRISM.
 NBasis=   220 RedAO= T EigKep=  3.71D-03  NBF=   220
 NBsUse=   220 1.00D-06 EigRej= -1.00D+00 NBFU=   220
 Initial guess from the checkpoint file:  "dmp-oh-opt-wb97xd.chk"
 B after Tr=    -0.000000    0.000000   -0.000000
         Rot=    1.000000   -0.000435    0.000305   -0.000336 Ang=  -0.07 deg.
 ExpMin= 1.61D-01 ExpMax= 5.48D+03 ExpMxC= 8.25D+02 IAcc=1 IRadAn=         1 AccDes= 0.00D+00
 Harris functional with IExCor= 4639 and IRadAn=       1 diagonalized for initial guess.
 HarFok:  IExCor= 4639 AccDes= 0.00D+00 IRadAn=         1 IDoV= 1 UseB2=F ITyADJ=14
 ICtDFT=  3500011 ScaDFX=  1.000000  1.000000  1.000000  1.000000
 FoFCou: FMM=F IPFlag=           0 FMFlag=      100000 FMFlg1=           0
         NFxFlg=           0 DoJE=T BraDBF=F KetDBF=T FulRan=T
         wScrn=  0.000000 ICntrl=     500 IOpCl=  0 I1Cent=   200000004 NGrid=           0
         NMat0=    1 NMatS0=      1 NMatT0=    0 NMatD0=    1 NMtDS0=    0 NMtDT0=    0
 Petite list used in FoFCou.
 Keep R1 ints in memory in canonical form, NReq=596563979.
 Requested convergence on RMS density matrix=1.00D-08 within 128 cycles.
 Requested convergence on MAX density matrix=1.00D-06.
 Requested convergence on             energy=1.00D-06.
 No special actions if energy rises.
 Integral accuracy reduced to 1.0D-05 until final iterations.
 Initial convergence to 1.0D-05 achieved.  Increase integral accuracy.
 SCF Done:  E(RwB97XD) =  -406.775551267     A.U. after   12 cycles
            NFock= 12  Conv=0.93D-08     -V/T= 2.0093
 Calling FoFJK, ICntrl=      2127 FMM=F ISym2X=0 I1Cent= 0 IOpClX= 0 NMat=1 NMatS=1 NMatT=0.
 ***** Axes restored to original set *****
 -------------------------------------------------------------------
 Center     Atomic                   Forces (Hartrees/Bohr)
 Number     Number              X              Y              Z
 -------------------------------------------------------------------
      1        6          -0.000598053   -0.000771184    0.000891340
      2        6          -0.000327791   -0.000164117   -0.000430435
      3        6           0.000233350    0.000227202    0.000949219
      4        6           0.000377560   -0.000380859   -0.001095495
      5        6           0.000413758    0.001104416    0.001205609
      6        1          -0.000061780   -0.000037310    0.000151565
      7        1           0.000122452    0.000136275    0.000043231
      8        1           0.000001712   -0.000117930    0.000003378
      9        1           0.000154938   -0.000067118    0.000032007
     10        1           0.000101387   -0.000044234   -0.000109478
     11        1          -0.000164539    0.000102477    0.000038183
     12        1          -0.000061829   -0.000063171    0.000145273
     13        1           0.000652050    0.001037131   -0.001331139
     14        1          -0.000371153   -0.000445080    0.000407294
     15        1          -0.000033916    0.000069843   -0.000218715
     16        6           0.001669316   -0.000371388   -0.000593985
     17        1          -0.000317768    0.000197450   -0.000125450
     18        1          -0.001471733   -0.000567033    0.002243547
     19        1          -0.000040650    0.000171110   -0.000239851
     20        6          -0.000407442    0.000644105    0.000384551
     21        1          -0.000583830   -0.000548158   -0.000342957
     22        1           0.000027177    0.000049031   -0.000170187
     23        1           0.000083043    0.000074453   -0.000210932
     24        7           0.000621777    0.000772080   -0.001281333
     25        8          -0.001155842   -0.001804030    0.001885216
     26        1           0.001137808    0.000796038   -0.002230457
 -------------------------------------------------------------------
 Cartesian Forces:  Max     0.002243547 RMS     0.000731393

 GradGradGradGradGradGradGradGradGradGradGradGradGradGradGradGradGradGrad
 Berny optimization.
 Using GEDIIS/GDIIS optimizer.
 FormGI is forming the generalized inverse of G from B-inverse, IUseBI=4.
 Internal  Forces:  Max     0.001525385 RMS     0.000319065
 Search for a local minimum.
 Step number  12 out of a maximum of  156
 All quantities printed in internal units (Hartrees-Bohrs-Radians)
 Mixed Optimization -- En-DIIS/RFO-DIIS
 Swapping is turned off.
 Update second derivatives using D2CorX and points   11   12
 DE= -2.06D-04 DEPred=-1.37D-04 R= 1.50D+00
 TightC=F SS=  1.41D+00  RLast= 3.92D-01 DXNew= 4.3949D+00 1.1757D+00
 Trust test= 1.50D+00 RLast= 3.92D-01 DXMaxT set to 2.61D+00
 ITU=  1  1  1  1  1  1  1  1  1  1  1  0
     Eigenvalues ---    0.00037   0.00369   0.00541   0.00625   0.00776
     Eigenvalues ---    0.00997   0.01224   0.01516   0.02131   0.02379
     Eigenvalues ---    0.03062   0.03833   0.04076   0.04190   0.04413
     Eigenvalues ---    0.04673   0.04779   0.04894   0.05054   0.05240
     Eigenvalues ---    0.05442   0.05727   0.06052   0.06125   0.06390
     Eigenvalues ---    0.06628   0.07299   0.07471   0.07532   0.07958
     Eigenvalues ---    0.07996   0.08245   0.08361   0.08425   0.08875
     Eigenvalues ---    0.08999   0.10628   0.11170   0.12036   0.13056
     Eigenvalues ---    0.14783   0.14972   0.16003   0.16101   0.16881
     Eigenvalues ---    0.19488   0.21197   0.25855   0.27790   0.28210
     Eigenvalues ---    0.28717   0.29464   0.30325   0.30732   0.31725
     Eigenvalues ---    0.34055   0.34178   0.34240   0.34330   0.34370
     Eigenvalues ---    0.34399   0.34428   0.34447   0.34547   0.34597
     Eigenvalues ---    0.34708   0.34841   0.34895   0.35254   0.36856
     Eigenvalues ---    0.37822   0.47533
 En-DIIS/RFO-DIIS IScMMF=        0 using points:    12   11   10    9    8
 RFO step:  Lambda=-5.98645474D-05.
 DidBck=F Rises=F RFO-DIIS coefs:    2.45850   -0.53782   -3.10636    1.64033    0.54536
 Iteration  1 RMS(Cart)=  0.02358323 RMS(Int)=  0.02719201
 Iteration  2 RMS(Cart)=  0.01235468 RMS(Int)=  0.00232936
 Iteration  3 RMS(Cart)=  0.00085453 RMS(Int)=  0.00140818
 Iteration  4 RMS(Cart)=  0.00001908 RMS(Int)=  0.00140803
 Iteration  5 RMS(Cart)=  0.00000023 RMS(Int)=  0.00140803
 Variable       Old X    -DE/DX   Delta X   Delta X   Delta X     New X
                                 (Linear)    (Quad)   (Total)
    R1        2.88169  -0.00012   0.00087  -0.00068   0.00021   2.88191
    R2        2.06948  -0.00014  -0.00019  -0.00008  -0.00027   2.06921
    R3        2.06624  -0.00006  -0.00049   0.00023  -0.00025   2.06599
    R4        2.82353   0.00107   0.00465  -0.00113   0.00345   2.82698
    R5        2.89392  -0.00054  -0.00055  -0.00129  -0.00177   2.89215
    R6        2.06947   0.00006  -0.00065   0.00070   0.00005   2.06952
    R7        2.06807   0.00005  -0.00007  -0.00012  -0.00019   2.06788
    R8        2.89046   0.00049   0.00309  -0.00106   0.00209   2.89255
    R9        2.06726   0.00002  -0.00001   0.00017   0.00015   2.06741
   R10        2.07482   0.00002  -0.00016   0.00030   0.00014   2.07497
   R11        2.87017   0.00038  -0.00098   0.00222   0.00123   2.87140
   R12        2.07063  -0.00017  -0.00101   0.00064  -0.00037   2.07025
   R13        2.06770  -0.00007   0.00009  -0.00026  -0.00017   2.06752
   R14        2.10200   0.00048   0.00574   0.00090   0.00769   2.10969
   R15        2.07040   0.00026   0.00130  -0.00023   0.00107   2.07147
   R16        2.87459  -0.00055   0.00037  -0.00029   0.00168   2.87626
   R17        3.48366  -0.00136  -0.02229  -0.01416  -0.03657   3.44709
   R18        2.06631  -0.00019  -0.00074  -0.00057  -0.00131   2.06500
   R19        2.16678  -0.00153  -0.01551  -0.00438  -0.02124   2.14554
   R20        2.06482   0.00004   0.00080   0.00020   0.00100   2.06581
   R21        2.84642  -0.00052  -0.00276   0.00034  -0.00221   2.84420
   R22        3.20056  -0.00008   0.01934   0.03075   0.04949   3.25005
   R23        4.20417   0.00126   0.12789   0.07150   0.19810   4.40228
   R24        2.10334  -0.00017   0.00274   0.00202   0.00476   2.10810
   R25        2.06499  -0.00009   0.00004  -0.00096  -0.00092   2.06407
   R26        2.05724  -0.00004  -0.00005   0.00058   0.00053   2.05777
   R27        2.84485  -0.00088  -0.00141   0.00187   0.00046   2.84531
   R28        1.80915   0.00128   0.00573  -0.00209   0.00549   1.81464
    A1        1.91921   0.00001  -0.00301   0.00285  -0.00015   1.91906
    A2        1.95198  -0.00005   0.00030  -0.00000   0.00030   1.95227
    A3        1.97590   0.00005  -0.00008  -0.00170  -0.00182   1.97407
    A4        1.88493   0.00003  -0.00030   0.00153   0.00123   1.88616
    A5        1.85450  -0.00005   0.00210  -0.00004   0.00207   1.85657
    A6        1.87252   0.00001   0.00114  -0.00259  -0.00143   1.87108
    A7        1.93826   0.00003  -0.00119   0.00094  -0.00009   1.93817
    A8        1.92417  -0.00005  -0.00190   0.00110  -0.00085   1.92331
    A9        1.87923  -0.00001   0.00316  -0.00185   0.00125   1.88048
   A10        1.92487   0.00003  -0.00072   0.00037  -0.00040   1.92447
   A11        1.93566  -0.00001   0.00054  -0.00080  -0.00029   1.93536
   A12        1.85963   0.00001   0.00024   0.00017   0.00043   1.86006
   A13        1.92738   0.00022   0.00286  -0.00177   0.00130   1.92868
   A14        1.92409  -0.00011  -0.00046   0.00031  -0.00021   1.92388
   A15        1.90080   0.00004   0.00048   0.00061   0.00104   1.90184
   A16        1.93464  -0.00001   0.00095   0.00124   0.00213   1.93677
   A17        1.90868  -0.00018  -0.00379  -0.00040  -0.00423   1.90445
   A18        1.86694   0.00003  -0.00023   0.00006  -0.00014   1.86680
   A19        1.95810  -0.00028  -0.00569   0.00247  -0.00315   1.95496
   A20        1.92582   0.00017   0.00324  -0.00206   0.00116   1.92698
   A21        1.93075  -0.00007  -0.00177  -0.00019  -0.00197   1.92878
   A22        1.92726  -0.00003   0.00132  -0.00032   0.00097   1.92823
   A23        1.87035   0.00024   0.00232  -0.00068   0.00164   1.87199
   A24        1.84767  -0.00002   0.00087   0.00072   0.00161   1.84927
   A25        2.02411  -0.00045  -0.00355  -0.00209  -0.00595   2.01816
   A26        1.92269  -0.00017  -0.00754   0.00405  -0.00338   1.91931
   A27        1.95954   0.00021   0.00093  -0.00445  -0.00377   1.95577
   A28        1.91334   0.00046   0.00830   0.00061   0.00893   1.92226
   A29        1.79920   0.00005   0.00542  -0.00001   0.00599   1.80520
   A30        1.83242  -0.00004  -0.00261   0.00197  -0.00071   1.83171
   A31        2.46751  -0.00067  -0.01402   0.00019  -0.01560   2.45191
   A32        1.98792  -0.00016   0.00206  -0.00037   0.00223   1.99015
   A33        1.91841  -0.00009  -0.00639   0.00316  -0.00364   1.91478
   A34        1.87686   0.00032   0.01152  -0.00463   0.00810   1.88495
   A35        2.00333   0.00007  -0.00958   0.00015  -0.00866   1.99467
   A36        1.77953  -0.00024   0.00543  -0.00122   0.00163   1.78116
   A37        1.88592   0.00014  -0.00072   0.00227   0.00210   1.88803
   A38        2.55428   0.00008  -0.01946  -0.01221  -0.03000   2.52428
   A39        2.95731   0.00024  -0.03459  -0.01931  -0.06028   2.89703
   A40        1.96366   0.00039   0.00948  -0.00345   0.00604   1.96970
   A41        1.96183  -0.00007  -0.00221   0.00064  -0.00160   1.96023
   A42        1.83441  -0.00081  -0.01075   0.00833  -0.00243   1.83198
   A43        1.90929   0.00000   0.00227  -0.00213   0.00018   1.90946
   A44        1.87533   0.00027   0.00052  -0.00151  -0.00097   1.87436
   A45        1.91579   0.00021   0.00015  -0.00162  -0.00147   1.91432
   A46        1.92882  -0.00024  -0.00009  -0.00255  -0.00258   1.92623
   A47        1.93379   0.00010  -0.00147   0.00048  -0.00104   1.93275
   A48        1.95375   0.00039   0.00032  -0.00078  -0.00049   1.95326
   A49        1.86854   0.00022  -0.00456   0.00527   0.00065   1.86919
   A50        1.91922  -0.00014   0.00482  -0.00380   0.00101   1.92023
   A51        1.85658  -0.00033   0.00077   0.00178   0.00270   1.85928
   A52        1.31082   0.00035  -0.00252  -0.00406  -0.00783   1.30299
   A53        2.34282   0.00000  -0.00215   0.00095   0.01147   2.35429
    D1        1.10071   0.00005   0.00475  -0.00333   0.00141   1.10213
    D2       -3.04364   0.00007   0.00169  -0.00145   0.00025  -3.04339
    D3       -1.02153   0.00005   0.00275  -0.00172   0.00102  -1.02051
    D4       -3.08837   0.00006   0.00255   0.00051   0.00305  -3.08532
    D5       -0.94954   0.00009  -0.00052   0.00238   0.00189  -0.94765
    D6        1.07257   0.00006   0.00054   0.00212   0.00266   1.07523
    D7       -0.97049   0.00007   0.00422  -0.00413   0.00007  -0.97042
    D8        1.16834   0.00010   0.00116  -0.00226  -0.00109   1.16725
    D9       -3.09274   0.00007   0.00221  -0.00252  -0.00032  -3.09306
   D10        0.95859  -0.00005  -0.00294   0.00931   0.00641   0.96500
   D11        3.02682   0.00013  -0.00960   0.01455   0.00493   3.03174
   D12       -1.18706   0.00003  -0.00931   0.01660   0.00732  -1.17975
   D13       -1.14967  -0.00005  -0.00057   0.00682   0.00628  -1.14339
   D14        0.91855   0.00013  -0.00723   0.01206   0.00480   0.92335
   D15        2.98785   0.00002  -0.00694   0.01411   0.00719   2.99504
   D16        3.12062  -0.00007  -0.00177   0.00630   0.00455   3.12517
   D17       -1.09434   0.00010  -0.00844   0.01154   0.00307  -1.09127
   D18        0.97497   0.00000  -0.00815   0.01359   0.00546   0.98042
   D19        0.93439   0.00004   0.00217  -0.00283  -0.00064   0.93375
   D20        3.07814   0.00010   0.00503  -0.00225   0.00279   3.08094
   D21       -1.16176   0.00010   0.00477  -0.00165   0.00312  -1.15865
   D22       -1.20404   0.00006   0.00591  -0.00512   0.00079  -1.20326
   D23        0.93972   0.00012   0.00877  -0.00455   0.00422   0.94393
   D24        2.98299   0.00012   0.00851  -0.00394   0.00454   2.98754
   D25        3.02329   0.00004   0.00573  -0.00507   0.00068   3.02398
   D26       -1.11614   0.00010   0.00858  -0.00449   0.00412  -1.11202
   D27        0.92714   0.00010   0.00833  -0.00388   0.00444   0.93158
   D28       -0.93752   0.00008  -0.00525   0.00188  -0.00343  -0.94095
   D29        1.21944  -0.00003  -0.00527   0.00171  -0.00358   1.21586
   D30       -3.02505   0.00001  -0.00330   0.00123  -0.00209  -3.02714
   D31       -3.07510   0.00008  -0.00734   0.00186  -0.00552  -3.08063
   D32       -0.91815  -0.00003  -0.00736   0.00169  -0.00566  -0.92381
   D33        1.12055   0.00001  -0.00538   0.00121  -0.00418   1.11637
   D34        1.15389   0.00016  -0.00530   0.00129  -0.00402   1.14987
   D35       -2.97234   0.00005  -0.00532   0.00113  -0.00416  -2.97650
   D36       -0.93364   0.00009  -0.00335   0.00064  -0.00267  -0.93631
   D37        3.01017  -0.00001   0.01045  -0.00123   0.00942   3.01959
   D38       -1.08732   0.00012   0.01254   0.00142   0.01400  -1.07332
   D39        0.94816   0.00009   0.00510   0.00373   0.00866   0.95682
   D40        0.85402  -0.00001   0.00938  -0.00009   0.00946   0.86348
   D41        3.03971   0.00011   0.01148   0.00256   0.01404   3.05375
   D42       -1.20799   0.00009   0.00404   0.00487   0.00871  -1.19929
   D43       -1.15053  -0.00011   0.00636  -0.00040   0.00614  -1.14439
   D44        1.03516   0.00002   0.00845   0.00225   0.01072   1.04588
   D45        3.07064  -0.00001   0.00101   0.00456   0.00539   3.07603
   D46       -2.23924   0.00006   0.01590   0.03721   0.05319  -2.18605
   D47        1.85349   0.00025   0.02189   0.03281   0.05489   1.90837
   D48       -0.09075   0.00009   0.01895   0.03034   0.04927  -0.04149
   D49       -0.94108  -0.00010  -0.00340  -0.00776  -0.01111  -0.95219
   D50       -3.04865  -0.00021   0.00128  -0.01013  -0.00876  -3.05742
   D51        1.22455   0.00014   0.00031  -0.01316  -0.01282   1.21173
   D52       -3.13194   0.00030  -0.00322  -0.00262  -0.00564  -3.13758
   D53        1.04367   0.00019   0.00145  -0.00499  -0.00329   1.04038
   D54       -0.96632   0.00054   0.00048  -0.00802  -0.00734  -0.97366
   D55        1.14785  -0.00021  -0.01361  -0.00405  -0.01766   1.13019
   D56       -0.95973  -0.00032  -0.00893  -0.00641  -0.01531  -0.97503
   D57       -2.96971   0.00003  -0.00990  -0.00945  -0.01936  -2.98907
   D58       -0.60757   0.00004  -0.03638  -0.03446  -0.07029  -0.67786
   D59       -2.44100  -0.00076  -0.15245  -0.07931  -0.23249  -2.67349
   D60        1.98590   0.00024  -0.03991  -0.03651  -0.08004   1.90586
   D61        2.26998   0.00002  -0.20390  -0.15154  -0.35299   1.91699
   D62       -2.06412   0.00002  -0.05611  -0.03218  -0.09109  -2.15521
   D63       -1.78004  -0.00020  -0.22009  -0.14720  -0.36404  -2.14408
   D64       -0.03021   0.00008  -0.05714  -0.03015  -0.09160  -0.12181
   D65        0.25388  -0.00014  -0.22112  -0.14518  -0.36456  -0.11068
   D66        1.05642   0.00004   0.01226   0.01221   0.02456   1.08097
   D67       -3.12235  -0.00006   0.00838   0.01266   0.02122  -3.10114
   D68       -1.07086  -0.00028   0.01223   0.01175   0.02406  -1.04681
   D69       -3.13094  -0.00013   0.02179   0.00921   0.03141  -3.09953
   D70       -1.02653  -0.00023   0.01791   0.00967   0.02807  -0.99846
   D71        1.02496  -0.00045   0.02176   0.00876   0.03091   1.05587
   D72       -1.01364  -0.00010   0.01381   0.00977   0.02329  -0.99035
   D73        1.09078  -0.00020   0.00993   0.01023   0.01995   1.11072
   D74       -3.14092  -0.00043   0.01378   0.00932   0.02279  -3.11813
   D75        0.70689   0.00020   0.06500   0.03385   0.10484   0.81173
   D76       -3.05569  -0.00043  -0.02802   0.00588  -0.02213  -3.07781
   D77        1.07641  -0.00030  -0.03160   0.01243  -0.01919   1.05722
   D78       -0.94114  -0.00030  -0.02914   0.00717  -0.02193  -0.96308
   D79       -0.96072  -0.00027  -0.02236   0.00547  -0.01687  -0.97759
   D80       -3.11181  -0.00014  -0.02594   0.01202  -0.01394  -3.12575
   D81        1.15382  -0.00014  -0.02347   0.00676  -0.01668   1.13714
   D82        1.11395   0.00001  -0.01916   0.00113  -0.01804   1.09591
   D83       -1.03713   0.00014  -0.02274   0.00768  -0.01511  -1.05224
   D84       -3.05469   0.00014  -0.02028   0.00242  -0.01785  -3.07254
         Item               Value     Threshold  Converged?
 Maximum Force            0.001525     0.000450     NO 
 RMS     Force            0.000319     0.000300     NO 
 Maximum Displacement     0.183364     0.001800     NO 
 RMS     Displacement     0.026575     0.001200     NO 
 Predicted change in Energy=-1.807781D-04
 GradGradGradGradGradGradGradGradGradGradGradGradGradGradGradGradGradGrad

                          Input orientation:                          
 ---------------------------------------------------------------------
 Center     Atomic      Atomic             Coordinates (Angstroms)
 Number     Number       Type             X           Y           Z
 ---------------------------------------------------------------------
      1          6           0       -0.339584    0.186441    1.289808
      2          6           0       -0.219744   -1.333167    1.243187
      3          6           0       -0.942144   -1.904282    0.020785
      4          6           0       -0.453229   -1.220997   -1.258686
      5          6           0       -0.566530    0.291953   -1.175289
      6          1           0       -0.796000   -2.987152   -0.033297
      7          1           0        0.834588   -1.629178    1.233289
      8          1           0       -0.646665   -1.729935    2.169338
      9          1           0       -1.389984    0.475225    1.400445
     10          1           0        0.219419    0.613319    2.126791
     11          1           0        0.578354   -1.516528   -1.479332
     12          1           0       -1.048938   -1.544240   -2.117564
     13          1           0       -0.115025    0.857640   -2.025281
     14          1           0       -1.615378    0.582110   -1.043651
     15          1           0       -2.020930   -1.731781    0.130881
     16          6           0       -0.130147    2.330508    0.082777
     17          1           0        0.413422    2.755788    0.929993
     18          1           0        0.252480    2.671710   -0.930261
     19          1           0       -1.204858    2.468847    0.227360
     20          6           0        1.641107    0.704974   -0.122362
     21          1           0        1.888684    1.293698   -1.037012
     22          1           0        2.111350    1.103939    0.779153
     23          1           0        1.895779   -0.348540   -0.227289
     24          7           0        0.151929    0.852603    0.043781
     25          8           0        1.094918    2.184000   -2.348120
     26          1           0        1.218293    2.834131   -3.043976
 ---------------------------------------------------------------------
                    Distance matrix (angstroms):
                    1          2          3          4          5
     1  C    0.000000
     2  C    1.525039   0.000000
     3  C    2.518853   1.530458   0.000000
     4  C    2.913524   2.515247   1.530674   0.000000
     5  C    2.477769   2.934331   2.528859   1.519477   0.000000
     6  H    3.468517   2.167290   1.094025   2.176781   3.479846
     7  H    2.162949   1.095142   2.168554   2.834612   3.384541
     8  H    2.130813   1.094277   2.175773   3.470992   3.909089
     9  H    1.094977   2.159739   2.786768   3.290237   2.710363
    10  H    1.093275   2.182299   3.481782   3.908788   3.409504
    11  H    3.377995   2.843007   2.170856   1.095530   2.161898
    12  H    3.886982   3.467962   2.171076   1.094087   2.119483
    13  H    3.389801   3.936176   3.535353   2.241156   1.116398
    14  H    2.688724   3.293282   2.787187   2.155927   1.096176
    15  H    2.801716   2.154156   1.098024   2.156266   2.813692
    16  C    2.469375   3.844099   4.312381   3.810130   2.434926
    17  H    2.701487   4.149523   4.937659   4.621279   3.385705
    18  H    3.384643   4.581038   4.824035   3.969768   2.528647
    19  H    2.662118   4.056804   4.385880   4.048237   2.667162
    20  C    2.487215   3.079206   3.674492   3.063796   2.480504
    21  H    3.406654   4.067579   4.399955   3.443456   2.655314
    22  H    2.666393   3.404234   4.352969   4.016863   3.413240
    23  H    2.754022   2.758120   3.245871   2.709760   2.715124
    24  N    1.495975   2.520775   2.966133   2.522391   1.522052
    25  O    4.391191   5.195794   5.145423   3.895848   2.777730
    26  H    5.312149   6.149315   6.042582   4.735537   3.624948
                    6          7          8          9         10
     6  H    0.000000
     7  H    2.471264   0.000000
     8  H    2.540570   1.755122   0.000000
     9  H    3.794270   3.066785   2.450805   0.000000
    10  H    4.319774   2.491099   2.498549   1.771108   0.000000
    11  H    2.478427   2.727023   3.854738   4.016783   4.203475
    12  H    2.547576   3.844880   4.309737   4.070742   4.927306
    13  H    4.383395   4.207648   4.957117   3.675236   4.172678
    14  H    3.798924   4.009561   4.075199   2.456793   3.663216
    15  H    1.761637   3.062648   2.458437   2.623120   3.808190
    16  C    5.360442   4.234797   4.594314   2.601060   2.692383
    17  H    5.947435   4.415574   4.772994   2.945262   2.461734
    18  H    5.824652   4.849478   5.458063   3.599226   3.685598
    19  H    5.477502   4.686688   4.659680   2.320545   3.013202
    20  C    4.424841   2.817184   4.051490   3.399888   2.662384
    21  H    5.151762   3.848193   5.084391   4.166625   3.641293
    22  H    5.084268   3.050621   4.191670   3.611181   2.374077
    23  H    3.774331   2.213469   3.757139   3.758237   3.045825
    24  N    3.955784   2.835523   3.438786   2.088168   2.097794
    25  O    5.972837   5.237803   6.225706   4.811069   4.822692
    26  H    6.856303   6.193815   7.175472   5.667488   5.715469
                   11         12         13         14         15
    11  H    0.000000
    12  H    1.748195   0.000000
    13  H    2.532885   2.578709   0.000000
    14  H    3.067010   2.448572   1.813993   0.000000
    15  H    3.065191   2.456715   3.871254   2.626422   0.000000
    16  C    4.212106   4.549654   2.571668   2.555709   4.481023
    17  H    4.907619   5.469584   3.551881   3.568778   5.167488
    18  H    4.236627   4.569203   2.150576   2.805027   5.068052
    19  H    4.687841   4.650575   2.976258   2.311660   4.280252
    20  C    2.811740   4.034370   2.593917   3.386527   4.405953
    21  H    3.132089   4.225058   2.276329   3.575591   5.079625
    22  H    3.783871   5.038973   3.589187   4.181318   5.053445
    23  H    2.160420   3.697863   2.954823   3.723006   4.169202
    24  N    2.848595   3.443596   2.086218   2.092618   3.377565
    25  O    3.836083   4.306861   1.824121   3.407843   5.584559
    26  H    4.667533   5.016842   2.592680   4.135527   6.435824
                   16         17         18         19         20
    16  C    0.000000
    17  H    1.092751   0.000000
    18  H    1.135371   1.869095   0.000000
    19  H    1.093182   1.787417   1.872184   0.000000
    20  C    2.412837   2.611608   2.539496   3.366463   0.000000
    21  H    2.530728   2.860631   2.141840   3.542544   1.115560
    22  H    2.648344   2.373672   2.972441   3.628318   1.092260
    23  H    3.373102   3.629537   3.509489   4.214063   1.088926
    24  N    1.505088   2.115623   2.065918   2.118210   1.505672
    25  O    2.726079   3.396675   1.719850   3.464564   2.727606
    26  H    3.442166   4.055414   2.329585   4.087387   3.639767
                   21         22         23         24         25
    21  H    0.000000
    22  H    1.839577   0.000000
    23  H    1.831024   1.780195   0.000000
    24  N    2.092606   2.107907   2.134769   0.000000
    25  O    1.772486   3.461142   3.398979   2.895347   0.000000
    26  H    2.617300   4.290388   4.303731   3.820710   0.960264
                   26
    26  H    0.000000
 Stoichiometry    C7H17NO
 Framework group  C1[X(C7H17NO)]
 Deg. of freedom    72
 Full point group                 C1      NOp   1
 Largest Abelian subgroup         C1      NOp   1
 Largest concise Abelian subgroup C1      NOp   1
                         Standard orientation:                         
 ---------------------------------------------------------------------
 Center     Atomic      Atomic             Coordinates (Angstroms)
 Number     Number       Type             X           Y           Z
 ---------------------------------------------------------------------
      1          6           0        0.914928   -1.322933   -0.238646
      2          6           0        2.122456   -0.636297    0.390760
      3          6           0        2.303230    0.777555   -0.166595
      4          6           0        1.008505    1.580935   -0.020896
      5          6           0       -0.179505    0.863565   -0.639623
      6          1           0        3.134306    1.279552    0.337588
      7          1           0        2.013635   -0.603574    1.479991
      8          1           0        3.002360   -1.252897    0.183359
      9          1           0        1.072687   -1.443224   -1.315502
     10          1           0        0.739793   -2.312841    0.191075
     11          1           0        0.814360    1.804609    1.033838
     12          1           0        1.099793    2.549308   -0.521841
     13          1           0       -1.175119    1.336474   -0.462268
     14          1           0       -0.014190    0.723703   -1.714198
     15          1           0        2.567240    0.710800   -1.230315
     16          6           0       -1.473693   -1.188154   -0.850312
     17          1           0       -1.637858   -2.185021   -0.433884
     18          1           0       -2.330607   -0.465286   -0.670793
     19          1           0       -1.167399   -1.271462   -1.896395
     20          6           0       -0.797865   -0.476649    1.353957
     21          1           0       -1.773102    0.064392    1.328234
     22          1           0       -0.891795   -1.503580    1.713986
     23          1           0       -0.049779    0.047529    1.946717
     24          7           0       -0.351696   -0.542389   -0.082588
     25          8           0       -2.826862    0.933276    0.198484
     26          1           0       -3.715894    1.263915    0.048795
 ---------------------------------------------------------------------
 Rotational constants (GHZ):      2.4507422      1.1809359      0.9913129
 Standard basis: 6-31G(d,p) (6D, 7F)
 There are   220 symmetry adapted cartesian basis functions of A   symmetry.
 There are   220 symmetry adapted basis functions of A   symmetry.
   220 basis functions,   371 primitive gaussians,   220 cartesian basis functions
    37 alpha electrons       37 beta electrons
       nuclear repulsion energy       531.8853206733 Hartrees.
 NAtoms=   26 NActive=   26 NUniq=   26 SFac= 1.00D+00 NAtFMM=   60 NAOKFM=F Big=F
 Integral buffers will be    131072 words long.
 Raffenetti 2 integral format.
 Two-electron integral symmetry is turned on.
 Nuclear repulsion after empirical dispersion term =      531.8636574550 Hartrees.
 One-electron integrals computed using PRISM.
 NBasis=   220 RedAO= T EigKep=  3.70D-03  NBF=   220
 NBsUse=   220 1.00D-06 EigRej= -1.00D+00 NBFU=   220
 Initial guess from the checkpoint file:  "dmp-oh-opt-wb97xd.chk"
 B after Tr=    -0.000000   -0.000000   -0.000000
         Rot=    0.999988    0.004889    0.000721    0.000064 Ang=   0.57 deg.
 ExpMin= 1.61D-01 ExpMax= 5.48D+03 ExpMxC= 8.25D+02 IAcc=1 IRadAn=         1 AccDes= 0.00D+00
 Harris functional with IExCor= 4639 and IRadAn=       1 diagonalized for initial guess.
 HarFok:  IExCor= 4639 AccDes= 0.00D+00 IRadAn=         1 IDoV= 1 UseB2=F ITyADJ=14
 ICtDFT=  3500011 ScaDFX=  1.000000  1.000000  1.000000  1.000000
 FoFCou: FMM=F IPFlag=           0 FMFlag=      100000 FMFlg1=           0
         NFxFlg=           0 DoJE=T BraDBF=F KetDBF=T FulRan=T
         wScrn=  0.000000 ICntrl=     500 IOpCl=  0 I1Cent=   200000004 NGrid=           0
         NMat0=    1 NMatS0=      1 NMatT0=    0 NMatD0=    1 NMtDS0=    0 NMtDT0=    0
 Petite list used in FoFCou.
 Keep R1 ints in memory in canonical form, NReq=596563979.
 Requested convergence on RMS density matrix=1.00D-08 within 128 cycles.
 Requested convergence on MAX density matrix=1.00D-06.
 Requested convergence on             energy=1.00D-06.
 No special actions if energy rises.
 Integral accuracy reduced to 1.0D-05 until final iterations.
 Initial convergence to 1.0D-05 achieved.  Increase integral accuracy.
 SCF Done:  E(RwB97XD) =  -406.775975844     A.U. after   14 cycles
            NFock= 14  Conv=0.34D-08     -V/T= 2.0093
 Calling FoFJK, ICntrl=      2127 FMM=F ISym2X=0 I1Cent= 0 IOpClX= 0 NMat=1 NMatS=1 NMatT=0.
 ***** Axes restored to original set *****
 -------------------------------------------------------------------
 Center     Atomic                   Forces (Hartrees/Bohr)
 Number     Number              X              Y              Z
 -------------------------------------------------------------------
      1        6           0.000099734   -0.000557365    0.000373807
      2        6          -0.000082060    0.000095713   -0.000251052
      3        6           0.000042274    0.000143667    0.000129916
      4        6          -0.000132272   -0.000457395   -0.000222196
      5        6           0.000280000    0.000737028    0.000167859
      6        1           0.000018078   -0.000003738    0.000044423
      7        1          -0.000059862    0.000050001    0.000185139
      8        1          -0.000025415   -0.000039838    0.000092779
      9        1           0.000108892    0.000083543   -0.000080432
     10        1           0.000122470   -0.000042246    0.000045547
     11        1          -0.000163837    0.000162040   -0.000101392
     12        1          -0.000017763    0.000045565    0.000020679
[truncated: 668,299 more chars]
