# Supplementary material for: An organic proton cage that is ultra-resistant to hydroxide-promoted degradation
Source: Nat Commun. 2024 Apr 22;15:3395. doi: 10.1038/s41467-024-47809-0 (PMC11035699; doi:10.1038/s41467-024-47809-0)
Supplement: Supplementary file 3 — Source Data [file 41467_2024_47809_MOESM3_ESM.zip › Paper/dmp-Sn2degredation-opt-wb97xd.out]

 Entering Gaussian System, Link 0=g09
 Initial command:
 /opt/software/gaussian/g09.e01/l1.exe "/localscratch/clr426.6524855.0/Gau-100264.inp" -scrdir="/localscratch/clr426.6524855.0/"
 Entering Link 1 = /opt/software/gaussian/g09.e01/l1.exe PID=    100265.
  
 Copyright (c) 1988,1990,1992,1993,1995,1998,2003,2009,2015,
            Gaussian, Inc.  All Rights Reserved.
  
 This is part of the Gaussian(R) 09 program.  It is based on
 the Gaussian(R) 03 system (copyright 2003, Gaussian, Inc.),
 the Gaussian(R) 98 system (copyright 1998, Gaussian, Inc.),
 the Gaussian(R) 94 system (copyright 1995, Gaussian, Inc.),
 the Gaussian 92(TM) system (copyright 1992, Gaussian, Inc.),
 the Gaussian 90(TM) system (copyright 1990, Gaussian, Inc.),
 the Gaussian 88(TM) system (copyright 1988, Gaussian, Inc.),
 the Gaussian 86(TM) system (copyright 1986, Carnegie Mellon
 University), and the Gaussian 82(TM) system (copyright 1983,
 Carnegie Mellon University). Gaussian is a federally registered
 trademark of Gaussian, Inc.
  
 This software contains proprietary and confidential information,
 including trade secrets, belonging to Gaussian, Inc.
  
 This software is provided under written license and may be
 used, copied, transmitted, or stored only in accord with that
 written license.
  
 The following legend is applicable only to US Government
 contracts under FAR:
  
                    RESTRICTED RIGHTS LEGEND
  
 Use, reproduction and disclosure by the US Government is
 subject to restrictions as set forth in subparagraphs (a)
 and (c) of the Commercial Computer Software - Restricted
 Rights clause in FAR 52.227-19.
  
 Gaussian, Inc.
 340 Quinnipiac St., Bldg. 40, Wallingford CT 06492
  
  
 ---------------------------------------------------------------
 Warning -- This program may not be used in any manner that
 competes with the business of Gaussian, Inc. or will provide
 assistance to any competitor of Gaussian, Inc.  The licensee
 of this program is prohibited from giving any competitor of
 Gaussian, Inc. access to this program.  By using this program,
 the user acknowledges that Gaussian, Inc. is engaged in the
 business of creating and licensing software in the field of
 computational chemistry and represents and warrants to the
 licensee that it is not a competitor of Gaussian, Inc. and that
 it will not use this program in any manner prohibited above.
 ---------------------------------------------------------------
  

 Cite this work as:
 Gaussian 09, Revision E.01,
 M. J. Frisch, G. W. Trucks, H. B. Schlegel, G. E. Scuseria, 
 M. A. Robb, J. R. Cheeseman, G. Scalmani, V. Barone, B. Mennucci, 
 G. A. Petersson, H. Nakatsuji, M. Caricato, X. Li, H. P. Hratchian, 
 A. F. Izmaylov, J. Bloino, G. Zheng, J. L. Sonnenberg, M. Hada, 
 M. Ehara, K. Toyota, R. Fukuda, J. Hasegawa, M. Ishida, T. Nakajima, 
 Y. Honda, O. Kitao, H. Nakai, T. Vreven, J. A. Montgomery, Jr., 
 J. E. Peralta, F. Ogliaro, M. Bearpark, J. J. Heyd, E. Brothers, 
 K. N. Kudin, V. N. Staroverov, T. Keith, R. Kobayashi, J. Normand, 
 K. Raghavachari, A. Rendell, J. C. Burant, S. S. Iyengar, J. Tomasi, 
 M. Cossi, N. Rega, J. M. Millam, M. Klene, J. E. Knox, J. B. Cross, 
 V. Bakken, C. Adamo, J. Jaramillo, R. Gomperts, R. E. Stratmann, 
 O. Yazyev, A. J. Austin, R. Cammi, C. Pomelli, J. W. Ochterski, 
 R. L. Martin, K. Morokuma, V. G. Zakrzewski, G. A. Voth, 
 P. Salvador, J. J. Dannenberg, S. Dapprich, A. D. Daniels, 
 O. Farkas, J. B. Foresman, J. V. Ortiz, J. Cioslowski, 
 and D. J. Fox, Gaussian, Inc., Wallingford CT, 2013.
 
 ******************************************
 Gaussian 09:  EM64L-G09RevE.01 30-Nov-2015
                 5-Jul-2023 
 ******************************************
 %chk=dmp-degSn2-opt-wb97xd.chk
 %mem=10GB
 ----------------------------
 # opt freq wb97xd/6-31g(d,p)
 ----------------------------
 1/14=-1,18=20,19=15,26=3,38=1/1,3;
 2/9=110,12=2,17=6,18=5,40=1/2;
 3/5=1,6=6,7=101,11=2,16=1,25=1,30=1,71=1,74=-58/1,2,3;
 4//1;
 5/5=2,38=5/2;
 6/7=2,8=2,9=2,10=2,28=1/1;
 7//1,2,3,16;
 1/14=-1,18=20,19=15,26=3/3(2);
 2/9=110/2;
 99//99;
 2/9=110/2;
 3/5=1,6=6,7=101,11=2,16=1,25=1,30=1,71=1,74=-58/1,2,3;
 4/5=5,16=3,69=1/1;
 5/5=2,38=5/2;
 7//1,2,3,16;
 1/14=-1,18=20,19=15,26=3/3(-5);
 2/9=110/2;
 6/7=2,8=2,9=2,10=2,19=2,28=1/1;
 99/9=1/99;
 -------------------
 Title Card Required
 -------------------
 Symbolic Z-matrix:
 Charge =  0 Multiplicity = 1
 C                    -5.52209  -1.94479   0. 
 C                    -4.00699  -1.94479   0. 
 C                    -3.45506  -0.53371   0. 
 C                    -5.51984   0.27149   1.16017 
 C                    -6.07264  -1.13913   1.15888 
 H                    -2.33646  -0.5677    0.06271 
 H                    -3.63444  -2.49042   0.90656 
 H                    -3.63169  -2.49464  -0.90191 
 H                    -5.89478  -1.51176  -0.96539 
 H                    -5.89769  -2.99901   0.0635 
 H                    -5.89516   0.82092   2.06229 
 H                    -5.8917    0.81809   0.25385 
 H                    -5.80664  -1.64485   2.12419 
 H                    -7.19119  -1.10407   1.09394 
 H                    -3.72367  -0.02807  -0.96455 
 C                    -3.48811   1.71909   1.07549 
 H                    -3.86067   2.28014   1.90694 
 H                    -2.41832   1.71798   1.0966 
 H                    -3.82639   2.1654    0.16375 
 N                    -4.00472   0.27083   1.16066 
 

 GradGradGradGradGradGradGradGradGradGradGradGradGradGradGradGradGradGrad
 Berny optimization.
 Initialization pass.
                           ----------------------------
                           !    Initial Parameters    !
                           ! (Angstroms and Degrees)  !
 --------------------------                            --------------------------
 ! Name  Definition              Value          Derivative Info.                !
 --------------------------------------------------------------------------------
 ! R1    R(1,2)                  1.5151         estimate D2E/DX2                !
 ! R2    R(1,5)                  1.515          estimate D2E/DX2                !
 ! R3    R(1,9)                  1.1218         estimate D2E/DX2                !
 ! R4    R(1,10)                 1.1209         estimate D2E/DX2                !
 ! R5    R(2,3)                  1.5152         estimate D2E/DX2                !
 ! R6    R(2,7)                  1.1218         estimate D2E/DX2                !
 ! R7    R(2,8)                  1.121          estimate D2E/DX2                !
 ! R8    R(3,6)                  1.1209         estimate D2E/DX2                !
 ! R9    R(3,15)                 1.1217         estimate D2E/DX2                !
 ! R10   R(3,20)                 1.5154         estimate D2E/DX2                !
 ! R11   R(4,5)                  1.5151         estimate D2E/DX2                !
 ! R12   R(4,11)                 1.121          estimate D2E/DX2                !
 ! R13   R(4,12)                 1.1218         estimate D2E/DX2                !
 ! R14   R(4,20)                 1.5151         estimate D2E/DX2                !
 ! R15   R(5,13)                 1.1218         estimate D2E/DX2                !
 ! R16   R(5,14)                 1.121          estimate D2E/DX2                !
 ! R17   R(16,17)                1.07           estimate D2E/DX2                !
 ! R18   R(16,18)                1.07           estimate D2E/DX2                !
 ! R19   R(16,19)                1.07           estimate D2E/DX2                !
 ! R20   R(16,20)                1.54           estimate D2E/DX2                !
 ! A1    A(2,1,5)              111.3094         estimate D2E/DX2                !
 ! A2    A(2,1,9)              109.4042         estimate D2E/DX2                !
 ! A3    A(2,1,10)             109.5772         estimate D2E/DX2                !
 ! A4    A(5,1,9)              109.4074         estimate D2E/DX2                !
 ! A5    A(5,1,10)             109.5749         estimate D2E/DX2                !
 ! A6    A(9,1,10)             107.4863         estimate D2E/DX2                !
 ! A7    A(1,2,3)              111.3625         estimate D2E/DX2                !
 ! A8    A(1,2,7)              109.3968         estimate D2E/DX2                !
 ! A9    A(1,2,8)              109.5595         estimate D2E/DX2                !
 ! A10   A(3,2,7)              109.3908         estimate D2E/DX2                !
 ! A11   A(3,2,8)              109.5638         estimate D2E/DX2                !
 ! A12   A(7,2,8)              107.4839         estimate D2E/DX2                !
 ! A13   A(2,3,6)              109.59           estimate D2E/DX2                !
 ! A14   A(2,3,15)             109.4252         estimate D2E/DX2                !
 ! A15   A(2,3,20)             111.2413         estimate D2E/DX2                !
 ! A16   A(6,3,15)             107.5042         estimate D2E/DX2                !
 ! A17   A(6,3,20)             109.586          estimate D2E/DX2                !
 ! A18   A(15,3,20)            109.4158         estimate D2E/DX2                !
 ! A19   A(5,4,11)             109.5649         estimate D2E/DX2                !
 ! A20   A(5,4,12)             109.3914         estimate D2E/DX2                !
 ! A21   A(5,4,20)             111.3744         estimate D2E/DX2                !
 ! A22   A(11,4,12)            107.4801         estimate D2E/DX2                !
 ! A23   A(11,4,20)            109.5589         estimate D2E/DX2                !
 ! A24   A(12,4,20)            109.3871         estimate D2E/DX2                !
 ! A25   A(1,5,4)              111.2962         estimate D2E/DX2                !
 ! A26   A(1,5,13)             109.4108         estimate D2E/DX2                !
 ! A27   A(1,5,14)             109.5686         estimate D2E/DX2                !
 ! A28   A(4,5,13)             109.42           estimate D2E/DX2                !
 ! A29   A(4,5,14)             109.5728         estimate D2E/DX2                !
 ! A30   A(13,5,14)            107.4917         estimate D2E/DX2                !
 ! A31   A(17,16,18)           109.4713         estimate D2E/DX2                !
 ! A32   A(17,16,19)           109.4712         estimate D2E/DX2                !
 ! A33   A(17,16,20)           109.4712         estimate D2E/DX2                !
 ! A34   A(18,16,19)           109.4712         estimate D2E/DX2                !
 ! A35   A(18,16,20)           109.4712         estimate D2E/DX2                !
 ! A36   A(19,16,20)           109.4712         estimate D2E/DX2                !
 ! A37   A(3,20,4)             111.2657         estimate D2E/DX2                !
 ! A38   A(3,20,16)            109.5868         estimate D2E/DX2                !
 ! A39   A(4,20,16)            109.5746         estimate D2E/DX2                !
 ! D1    D(5,1,2,3)            -55.1928         estimate D2E/DX2                !
 ! D2    D(5,1,2,7)             65.8497         estimate D2E/DX2                !
 ! D3    D(5,1,2,8)           -176.5618         estimate D2E/DX2                !
 ! D4    D(9,1,2,3)             65.8411         estimate D2E/DX2                !
 ! D5    D(9,1,2,7)           -173.1163         estimate D2E/DX2                !
 ! D6    D(9,1,2,8)            -55.5279         estimate D2E/DX2                !
 ! D7    D(10,1,2,3)          -176.5529         estimate D2E/DX2                !
 ! D8    D(10,1,2,7)           -55.5104         estimate D2E/DX2                !
 ! D9    D(10,1,2,8)            62.0781         estimate D2E/DX2                !
 ! D10   D(2,1,5,4)             55.0823         estimate D2E/DX2                !
 ! D11   D(2,1,5,13)           -65.9633         estimate D2E/DX2                !
 ! D12   D(2,1,5,14)           176.4253         estimate D2E/DX2                !
 ! D13   D(9,1,5,4)            -65.9498         estimate D2E/DX2                !
 ! D14   D(9,1,5,13)           173.0046         estimate D2E/DX2                !
 ! D15   D(9,1,5,14)            55.3933         estimate D2E/DX2                !
 ! D16   D(10,1,5,4)           176.4437         estimate D2E/DX2                !
 ! D17   D(10,1,5,13)           55.3981         estimate D2E/DX2                !
 ! D18   D(10,1,5,14)          -62.2133         estimate D2E/DX2                !
 ! D19   D(1,2,3,6)            176.5953         estimate D2E/DX2                !
 ! D20   D(1,2,3,15)           -65.7573         estimate D2E/DX2                !
 ! D21   D(1,2,3,20)            55.2571         estimate D2E/DX2                !
 ! D22   D(7,2,3,6)             55.5492         estimate D2E/DX2                !
 ! D23   D(7,2,3,15)           173.1966         estimate D2E/DX2                !
 ! D24   D(7,2,3,20)           -65.7889         estimate D2E/DX2                !
 ! D25   D(8,2,3,6)            -62.0382         estimate D2E/DX2                !
 ! D26   D(8,2,3,15)            55.6092         estimate D2E/DX2                !
 ! D27   D(8,2,3,20)           176.6237         estimate D2E/DX2                !
 ! D28   D(2,3,20,4)           -55.2366         estimate D2E/DX2                !
 ! D29   D(2,3,20,16)         -176.5742         estimate D2E/DX2                !
 ! D30   D(6,3,20,4)          -176.5771         estimate D2E/DX2                !
 ! D31   D(6,3,20,16)           62.0853         estimate D2E/DX2                !
 ! D32   D(15,3,20,4)           65.7833         estimate D2E/DX2                !
 ! D33   D(15,3,20,16)         -55.5543         estimate D2E/DX2                !
 ! D34   D(11,4,5,1)          -176.5268         estimate D2E/DX2                !
 ! D35   D(11,4,5,13)          -55.4866         estimate D2E/DX2                !
 ! D36   D(11,4,5,14)           62.1326         estimate D2E/DX2                !
 ! D37   D(12,4,5,1)            65.8893         estimate D2E/DX2                !
 ! D38   D(12,4,5,13)         -173.0704         estimate D2E/DX2                !
 ! D39   D(12,4,5,14)          -55.4512         estimate D2E/DX2                !
 ! D40   D(20,4,5,1)           -55.1527         estimate D2E/DX2                !
 ! D41   D(20,4,5,13)           65.8876         estimate D2E/DX2                !
 ! D42   D(20,4,5,14)         -176.4932         estimate D2E/DX2                !
 ! D43   D(5,4,20,3)            55.2381         estimate D2E/DX2                !
 ! D44   D(5,4,20,16)          176.5828         estimate D2E/DX2                !
 ! D45   D(11,4,20,3)          176.6158         estimate D2E/DX2                !
 ! D46   D(11,4,20,16)         -62.0395         estimate D2E/DX2                !
 ! D47   D(12,4,20,3)          -65.8064         estimate D2E/DX2                !
 ! D48   D(12,4,20,16)          55.5383         estimate D2E/DX2                !
 ! D49   D(17,16,20,3)        -178.8239         estimate D2E/DX2                !
 ! D50   D(17,16,20,4)          58.8248         estimate D2E/DX2                !
 ! D51   D(18,16,20,3)         -58.8239         estimate D2E/DX2                !
 ! D52   D(18,16,20,4)         178.8248         estimate D2E/DX2                !
 ! D53   D(19,16,20,3)          61.1761         estimate D2E/DX2                !
 ! D54   D(19,16,20,4)         -61.1752         estimate D2E/DX2                !
 --------------------------------------------------------------------------------
 Trust Radius=3.00D-01 FncErr=1.00D-07 GrdErr=1.00D-06
 Number of steps in this run=    120 maximum allowed number of steps=    120.
 GradGradGradGradGradGradGradGradGradGradGradGradGradGradGradGradGradGrad

                          Input orientation:                          
 ---------------------------------------------------------------------
 Center     Atomic      Atomic             Coordinates (Angstroms)
 Number     Number       Type             X           Y           Z
 ---------------------------------------------------------------------
      1          6           0       -5.522093   -1.944786    0.000000
      2          6           0       -4.006987   -1.944786    0.000000
      3          6           0       -3.455056   -0.533708    0.000000
      4          6           0       -5.519844    0.271490    1.160172
      5          6           0       -6.072644   -1.139131    1.158876
      6          1           0       -2.336457   -0.567699    0.062714
      7          1           0       -3.634438   -2.490420    0.906562
      8          1           0       -3.631693   -2.494645   -0.901910
      9          1           0       -5.894781   -1.511757   -0.965385
     10          1           0       -5.897690   -2.999006    0.063502
     11          1           0       -5.895164    0.820918    2.062286
     12          1           0       -5.891699    0.818091    0.253849
     13          1           0       -5.806640   -1.644853    2.124191
     14          1           0       -7.191192   -1.104070    1.093938
     15          1           0       -3.723674   -0.028075   -0.964546
     16          6           0       -3.488108    1.719090    1.075487
     17          1           0       -3.860670    2.280145    1.906940
     18          1           0       -2.418316    1.717983    1.096596
     19          1           0       -3.826392    2.165399    0.163746
     20          7           0       -4.004719    0.270829    1.160661
 ---------------------------------------------------------------------
                    Distance matrix (angstroms):
                    1          2          3          4          5
     1  C    0.000000
     2  C    1.515106   0.000000
     3  C    2.502755   1.515180   0.000000
     4  C    2.501576   2.923459   2.501538   0.000000
     5  C    1.514985   2.501802   2.925970   1.515071   0.000000
     6  H    3.471106   2.165865   1.120871   3.470246   3.935378
     7  H    2.163981   1.121768   2.163967   3.353688   2.799016
     8  H    2.165502   1.120996   2.165621   3.933039   3.470230
     9  H    1.121775   2.164081   2.800144   2.799739   2.164017
    10  H    1.120931   2.165680   3.471050   3.470100   2.165546
    11  H    3.470061   3.932856   3.470182   1.120958   2.165512
    12  H    2.799024   3.354112   2.798040   1.121816   2.163916
    13  H    2.164050   2.800160   3.358091   2.164245   1.121760
    14  H    2.165501   3.470254   3.934555   2.165631   1.120980
    15  H    2.799722   2.164347   1.121681   2.798284   3.355745
    16  C    4.326402   3.853556   2.496570   2.496131   3.854375
    17  H    4.924102   4.637658   3.423260   2.710205   4.140516
    18  H    4.924615   4.140323   2.710621   3.422843   4.639083
    19  H    4.449251   4.117408   2.729447   2.729017   4.117748
    20  N    2.925493   2.501217   1.515435   1.515125   2.502859
                    6          7          8          9         10
     6  H    0.000000
     7  H    2.468540   0.000000
     8  H    2.514211   1.808479   0.000000
     9  H    3.822290   3.093722   2.468130   0.000000
    10  H    4.312034   2.468141   2.514188   1.808460   0.000000
    11  H    4.311721   4.172714   4.990262   3.822063   4.311260
    12  H    3.820562   4.058018   4.173443   2.629588   3.821845
    13  H    4.177573   2.629841   3.822280   3.093697   2.467480
    14  H    4.991950   3.821986   4.311281   2.467327   2.515100
    15  H    1.808543   3.093889   2.469079   2.629642   3.822258
    16  C    2.753436   4.215438   4.656852   4.516149   5.393573
    17  H    3.719491   4.879572   5.544428   5.173623   5.951231
    18  H    2.509971   4.384714   4.817940   5.173857   5.951749
    19  H    3.114472   4.718609   4.784301   4.367453   5.565195
    20  N    2.166037   2.797529   3.470042   3.357085   3.934326
                   11         12         13         14         15
    11  H    0.000000
    12  H    1.808443   0.000000
    13  H    2.468136   3.093785   0.000000
    14  H    2.514551   2.467617   1.808550   0.000000
    15  H    3.820716   2.626940   4.061159   4.173584   0.000000
    16  C    2.752164   2.695207   4.217995   4.656544   2.696259
    17  H    2.508513   2.999231   4.386297   4.817287   3.686744
    18  H    3.718300   3.685704   4.883170   5.544757   3.000164
    19  H    3.113182   2.467560   4.720460   4.782945   2.468789
    20  N    2.165481   2.163908   2.800919   3.471082   2.164448
                   16         17         18         19         20
    16  C    0.000000
    17  H    1.070000   0.000000
    18  H    1.070000   1.747303   0.000000
    19  H    1.070000   1.747303   1.747303   0.000000
    20  N    1.540000   2.148263   2.148263   2.148263   0.000000
 Stoichiometry    C6H13N
 Framework group  C1[X(C6H13N)]
 Deg. of freedom    54
 Full point group                 C1      NOp   1
 Largest Abelian subgroup         C1      NOp   1
 Largest concise Abelian subgroup C1      NOp   1
                         Standard orientation:                         
 ---------------------------------------------------------------------
 Center     Atomic      Atomic             Coordinates (Angstroms)
 Number     Number       Type             X           Y           Z
 ---------------------------------------------------------------------
      1          6           0       -1.862170    0.000562    0.298310
      2          6           0       -1.176589    1.250890   -0.213749
      3          6           0        0.299117    1.251260    0.129851
      4          6           0        0.297608   -1.250278    0.129060
      5          6           0       -1.178355   -1.250911   -0.212956
      6          1           0        0.788356    2.156260   -0.315089
      7          1           0       -1.299812    1.314002   -1.326941
      8          1           0       -1.665809    2.156096    0.231109
      9          1           0       -1.848667    0.000926    1.420004
     10          1           0       -2.935277    0.001174   -0.025612
     11          1           0        0.786482   -2.155460   -0.316127
     12          1           0        0.422033   -1.313240    1.242175
     13          1           0       -1.303302   -1.315837   -1.325844
     14          1           0       -1.667088   -2.155183    0.234287
     15          1           0        0.422959    1.313701    1.242925
     16          6           0        2.457626   -0.001228    0.059328
     17          1           0        2.943645   -0.875125   -0.321448
     18          1           0        2.944986    0.872177   -0.320860
     19          1           0        2.509019   -0.001628    1.128093
     20          7           0        0.982721    0.000052   -0.383676
 ---------------------------------------------------------------------
 Rotational constants (GHZ):      4.3027045      2.2488602      1.6201057
 Standard basis: 6-31G(d,p) (6D, 7F)
 There are   170 symmetry adapted cartesian basis functions of A   symmetry.
 There are   170 symmetry adapted basis functions of A   symmetry.
   170 basis functions,   287 primitive gaussians,   170 cartesian basis functions
    28 alpha electrons       28 beta electrons
       nuclear repulsion energy       330.2152555523 Hartrees.
 NAtoms=   20 NActive=   20 NUniq=   20 SFac= 1.00D+00 NAtFMM=   60 NAOKFM=F Big=F
 Integral buffers will be    131072 words long.
 Raffenetti 2 integral format.
 Two-electron integral symmetry is turned on.
 Nuclear repulsion after empirical dispersion term =      330.2022501376 Hartrees.
 One-electron integrals computed using PRISM.
 NBasis=   170 RedAO= T EigKep=  3.77D-03  NBF=   170
 NBsUse=   170 1.00D-06 EigRej= -1.00D+00 NBFU=   170
 ExpMin= 1.61D-01 ExpMax= 4.17D+03 ExpMxC= 6.27D+02 IAcc=1 IRadAn=         1 AccDes= 0.00D+00
 Harris functional with IExCor= 4639 and IRadAn=       1 diagonalized for initial guess.
 HarFok:  IExCor= 4639 AccDes= 0.00D+00 IRadAn=         1 IDoV= 1 UseB2=F ITyADJ=14
 ICtDFT=  3500011 ScaDFX=  1.000000  1.000000  1.000000  1.000000
 FoFCou: FMM=F IPFlag=           0 FMFlag=      100000 FMFlg1=           0
         NFxFlg=           0 DoJE=T BraDBF=F KetDBF=T FulRan=T
         wScrn=  0.000000 ICntrl=     500 IOpCl=  0 I1Cent=   200000004 NGrid=           0
         NMat0=    1 NMatS0=      1 NMatT0=    0 NMatD0=    1 NMtDS0=    0 NMtDT0=    0
 Petite list used in FoFCou.
 Keep R1 ints in memory in canonical form, NReq=213888347.
 Requested convergence on RMS density matrix=1.00D-08 within 128 cycles.
 Requested convergence on MAX density matrix=1.00D-06.
 Requested convergence on             energy=1.00D-06.
 No special actions if energy rises.
 Integral accuracy reduced to 1.0D-05 until final iterations.
 Initial convergence to 1.0D-05 achieved.  Increase integral accuracy.
 SCF Done:  E(RwB97XD) =  -291.135125239     A.U. after   14 cycles
            NFock= 14  Conv=0.48D-08     -V/T= 2.0112

 **********************************************************************

            Population analysis using the SCF density.

 **********************************************************************

 Orbital symmetries:
       Occupied  (A) (A) (A) (A) (A) (A) (A) (A) (A) (A) (A) (A)
                 (A) (A) (A) (A) (A) (A) (A) (A) (A) (A) (A) (A)
                 (A) (A) (A) (A)
       Virtual   (A) (A) (A) (A) (A) (A) (A) (A) (A) (A) (A) (A)
                 (A) (A) (A) (A) (A) (A) (A) (A) (A) (A) (A) (A)
                 (A) (A) (A) (A) (A) (A) (A) (A) (A) (A) (A) (A)
                 (A) (A) (A) (A) (A) (A) (A) (A) (A) (A) (A) (A)
                 (A) (A) (A) (A) (A) (A) (A) (A) (A) (A) (A) (A)
                 (A) (A) (A) (A) (A) (A) (A) (A) (A) (A) (A) (A)
                 (A) (A) (A) (A) (A) (A) (A) (A) (A) (A) (A) (A)
                 (A) (A) (A) (A) (A) (A) (A) (A) (A) (A) (A) (A)
                 (A) (A) (A) (A) (A) (A) (A) (A) (A) (A) (A) (A)
                 (A) (A) (A) (A) (A) (A) (A) (A) (A) (A) (A) (A)
                 (A) (A) (A) (A) (A) (A) (A) (A) (A) (A) (A) (A)
                 (A) (A) (A) (A) (A) (A) (A) (A) (A) (A)
 The electronic state is 1-A.
 Alpha  occ. eigenvalues --  -14.43934 -10.31675 -10.31672 -10.30232 -10.29095
 Alpha  occ. eigenvalues --  -10.29079 -10.29062  -0.99016  -0.88729  -0.84166
 Alpha  occ. eigenvalues --   -0.77887  -0.70218  -0.69943  -0.62921  -0.56226
 Alpha  occ. eigenvalues --   -0.52989  -0.52769  -0.52059  -0.50590  -0.47263
 Alpha  occ. eigenvalues --   -0.46358  -0.45634  -0.44208  -0.41769  -0.39694
 Alpha  occ. eigenvalues --   -0.38297  -0.38003  -0.28553
 Alpha virt. eigenvalues --    0.15875   0.18604   0.19946   0.20935   0.22291
 Alpha virt. eigenvalues --    0.24232   0.24233   0.24906   0.25502   0.25885
 Alpha virt. eigenvalues --    0.26365   0.26590   0.27814   0.28665   0.31635
 Alpha virt. eigenvalues --    0.33488   0.33631   0.34281   0.36405   0.37724
 Alpha virt. eigenvalues --    0.57359   0.60476   0.61910   0.62481   0.63737
 Alpha virt. eigenvalues --    0.64693   0.66419   0.67008   0.72442   0.74721
 Alpha virt. eigenvalues --    0.75943   0.79163   0.80072   0.84430   0.86347
 Alpha virt. eigenvalues --    0.88749   0.89276   0.90126   0.90206   0.91186
 Alpha virt. eigenvalues --    0.94482   0.95572   0.98022   0.98856   0.99845
 Alpha virt. eigenvalues --    1.00551   1.01103   1.02382   1.03183   1.05141
 Alpha virt. eigenvalues --    1.05771   1.07584   1.12315   1.26615   1.28392
 Alpha virt. eigenvalues --    1.33755   1.37193   1.37236   1.47645   1.50123
 Alpha virt. eigenvalues --    1.50367   1.56032   1.65997   1.70085   1.72922
 Alpha virt. eigenvalues --    1.74247   1.77594   1.77989   1.84763   1.87750
 Alpha virt. eigenvalues --    1.92777   1.92958   1.97574   1.98123   1.99773
 Alpha virt. eigenvalues --    2.01041   2.01453   2.04562   2.05767   2.09919
 Alpha virt. eigenvalues --    2.13205   2.16694   2.17429   2.17633   2.19678
 Alpha virt. eigenvalues --    2.20016   2.22335   2.23028   2.25345   2.27748
 Alpha virt. eigenvalues --    2.30443   2.37185   2.38189   2.43586   2.44089
 Alpha virt. eigenvalues --    2.45151   2.46505   2.47888   2.53180   2.55560
 Alpha virt. eigenvalues --    2.59670   2.61469   2.66073   2.66169   2.70680
 Alpha virt. eigenvalues --    2.71765   2.71788   2.78022   2.79189   2.79266
 Alpha virt. eigenvalues --    2.81788   2.85792   2.88829   2.90029   2.93219
 Alpha virt. eigenvalues --    2.93390   2.96979   2.98806   3.00662   3.01302
 Alpha virt. eigenvalues --    3.05299   3.07711   3.26016   3.33952   3.35109
 Alpha virt. eigenvalues --    3.37969   3.38332   3.39072   3.51656   3.52208
 Alpha virt. eigenvalues --    3.53101   3.55900   3.58588   3.61460   3.63623
 Alpha virt. eigenvalues --    4.14523   4.43088   4.51445   4.60353   4.68604
 Alpha virt. eigenvalues --    4.82777   4.83081
          Condensed to atoms (all electrons):
               1          2          3          4          5          6
     1  C    4.977505   0.364746  -0.043565  -0.043701   0.364648   0.004883
     2  C    0.364746   4.976919   0.364021  -0.013911  -0.049494  -0.029822
     3  C   -0.043565   0.364021   4.859575  -0.039010  -0.013879   0.391855
     4  C   -0.043701  -0.013911  -0.039010   4.859555   0.364044   0.004179
     5  C    0.364648  -0.049494  -0.013879   0.364044   4.976714  -0.000079
     6  H    0.004883  -0.029822   0.391855   0.004179  -0.000079   0.601439
     7  H   -0.041368   0.384819  -0.037140  -0.000598  -0.004254  -0.005937
     8  H   -0.035374   0.383915  -0.033485  -0.000083   0.005148  -0.002376
     9  H    0.385104  -0.041838  -0.004260  -0.004264  -0.041809  -0.000082
    10  H    0.390466  -0.035297   0.004882   0.004894  -0.035333  -0.000139
    11  H    0.004899  -0.000078   0.004184   0.391847  -0.029890  -0.000095
    12  H   -0.010084   0.000487  -0.007351   0.362448  -0.044535  -0.000302
    13  H   -0.041322  -0.004270  -0.000586  -0.037139   0.384859  -0.000051
    14  H   -0.035374   0.005149  -0.000085  -0.033436   0.383978   0.000010
    15  H   -0.010079  -0.044485   0.362460  -0.007343   0.000497  -0.043040
    16  C    0.000269   0.004058  -0.044331  -0.044346   0.004049  -0.003152
    17  H    0.000016  -0.000177   0.004258  -0.001578   0.000030   0.000059
    18  H    0.000016   0.000030  -0.001573   0.004258  -0.000177   0.003664
    19  H   -0.000199   0.000062  -0.008244  -0.008246   0.000061  -0.001074
    20  N   -0.010378  -0.042411   0.291850   0.291876  -0.042201  -0.035881
               7          8          9         10         11         12
     1  C   -0.041368  -0.035374   0.385104   0.390466   0.004899  -0.010084
     2  C    0.384819   0.383915  -0.041838  -0.035297  -0.000078   0.000487
     3  C   -0.037140  -0.033485  -0.004260   0.004882   0.004184  -0.007351
     4  C   -0.000598  -0.000083  -0.004264   0.004894   0.391847   0.362448
     5  C   -0.004254   0.005148  -0.041809  -0.035333  -0.029890  -0.044535
     6  H   -0.005937  -0.002376  -0.000082  -0.000139  -0.000095  -0.000302
     7  H    0.600029  -0.028877   0.005456  -0.004697  -0.000052   0.000242
     8  H   -0.028877   0.607039  -0.004605  -0.003261   0.000010   0.000026
     9  H    0.005456  -0.004605   0.621704  -0.030361  -0.000083   0.005726
    10  H   -0.004697  -0.003261  -0.030361   0.604890  -0.000140  -0.000094
    11  H   -0.000052   0.000010  -0.000083  -0.000140   0.601653  -0.043037
    12  H    0.000242   0.000026   0.005726  -0.000094  -0.043037   0.691810
    13  H    0.004802  -0.000014   0.005455  -0.004720  -0.005955   0.006114
    14  H   -0.000013  -0.000146  -0.004632  -0.003233  -0.002362  -0.002309
    15  H    0.006111  -0.002271   0.005725  -0.000093  -0.000302   0.010654
    16  C   -0.000056  -0.000127  -0.000065   0.000009  -0.003170  -0.007195
    17  H    0.000000   0.000002   0.000000  -0.000000   0.003676  -0.001124
    18  H   -0.000013  -0.000005   0.000000  -0.000000   0.000060  -0.000202
    19  H    0.000021   0.000013   0.000020  -0.000001  -0.001076   0.011874
    20  N    0.001338   0.003338  -0.000901  -0.000035  -0.035935  -0.052780
              13         14         15         16         17         18
     1  C   -0.041322  -0.035374  -0.010079   0.000269   0.000016   0.000016
     2  C   -0.004270   0.005149  -0.044485   0.004058  -0.000177   0.000030
     3  C   -0.000586  -0.000085   0.362460  -0.044331   0.004258  -0.001573
     4  C   -0.037139  -0.033436  -0.007343  -0.044346  -0.001578   0.004258
     5  C    0.384859   0.383978   0.000497   0.004049   0.000030  -0.000177
     6  H   -0.000051   0.000010  -0.043040  -0.003152   0.000059   0.003664
     7  H    0.004802  -0.000013   0.006111  -0.000056   0.000000  -0.000013
     8  H   -0.000014  -0.000146  -0.002271  -0.000127   0.000002  -0.000005
     9  H    0.005455  -0.004632   0.005725  -0.000065   0.000000   0.000000
    10  H   -0.004720  -0.003233  -0.000093   0.000009  -0.000000  -0.000000
    11  H   -0.005955  -0.002362  -0.000302  -0.003170   0.003676   0.000060
    12  H    0.006114  -0.002309   0.010654  -0.007195  -0.001124  -0.000202
    13  H    0.600063  -0.028896   0.000239  -0.000057  -0.000013   0.000000
    14  H   -0.028896   0.606876   0.000026  -0.000127  -0.000005   0.000002
    15  H    0.000239   0.000026   0.691453  -0.007172  -0.000201  -0.001121
    16  C   -0.000057  -0.000127  -0.007172   4.846467   0.397560   0.397571
    17  H   -0.000013  -0.000005  -0.000201   0.397560   0.563263  -0.026161
    18  H    0.000000   0.000002  -0.001121   0.397571  -0.026161   0.563252
    19  H    0.000021   0.000013   0.011841   0.373313  -0.038247  -0.038247
    20  N    0.001331   0.003326  -0.052670   0.295253  -0.031707  -0.031701
              19         20
     1  C   -0.000199  -0.010378
     2  C    0.000062  -0.042411
     3  C   -0.008244   0.291850
     4  C   -0.008246   0.291876
     5  C    0.000061  -0.042201
     6  H   -0.001074  -0.035881
     7  H    0.000021   0.001338
     8  H    0.000013   0.003338
     9  H    0.000020  -0.000901
    10  H   -0.000001  -0.000035
    11  H   -0.001076  -0.035935
    12  H    0.011874  -0.052780
    13  H    0.000021   0.001331
    14  H    0.000013   0.003326
    15  H    0.011841  -0.052670
    16  C    0.373313   0.295253
    17  H   -0.038247  -0.031707
    18  H   -0.038247  -0.031701
    19  H    0.636494  -0.044336
    20  N   -0.044336   6.955444
 Mulliken charges:
               1
     1  C   -0.221107
     2  C   -0.222423
     3  C   -0.049577
     4  C   -0.049445
     5  C   -0.222377
     6  H    0.115941
     7  H    0.120189
     8  H    0.111134
     9  H    0.103712
    10  H    0.112265
    11  H    0.115846
    12  H    0.079632
    13  H    0.120139
    14  H    0.111239
    15  H    0.079772
    16  C   -0.208750
    17  H    0.130349
    18  H    0.130346
    19  H    0.105938
    20  N   -0.462821
 Sum of Mulliken charges =  -0.00000
 Mulliken charges with hydrogens summed into heavy atoms:
               1
     1  C   -0.005130
     2  C    0.008900
     3  C    0.146135
     4  C    0.146034
     5  C    0.009000
    16  C    0.157883
    20  N   -0.462821
 Electronic spatial extent (au):  <R**2>=            832.1249
 Charge=             -0.0000 electrons
 Dipole moment (field-independent basis, Debye):
    X=             -0.0012    Y=             -0.0001    Z=              0.7645  Tot=              0.7645
 Quadrupole moment (field-independent basis, Debye-Ang):
   XX=            -43.5091   YY=            -43.7272   ZZ=            -47.1793
   XY=              0.0040   XZ=              0.8362   YZ=              0.0017
 Traceless Quadrupole moment (field-independent basis, Debye-Ang):
   XX=              1.2961   YY=              1.0780   ZZ=             -2.3741
   XY=              0.0040   XZ=              0.8362   YZ=              0.0017
 Octapole moment (field-independent basis, Debye-Ang**2):
  XXX=              8.7635  YYY=              0.0065  ZZZ=              0.4897  XYY=              2.4891
  XXY=             -0.0043  XXZ=             -1.4418  XZZ=             -1.4738  YZZ=             -0.0025
  YYZ=             -1.5903  XYZ=              0.0027
 Hexadecapole moment (field-independent basis, Debye-Ang**3):
 XXXX=           -647.4694 YYYY=           -353.6657 ZZZZ=           -107.4549 XXXY=              0.0124
 XXXZ=             -2.6928 YYYX=              0.0203 YYYZ=              0.0013 ZZZX=              3.0617
 ZZZY=              0.0061 XXYY=           -166.3331 XXZZ=           -131.5776 YYZZ=            -78.9645
 XXYZ=             -0.0007 YYXZ=             -5.0407 ZZXY=              0.0079
 N-N= 3.302022501376D+02 E-N=-1.334034754964D+03  KE= 2.879142482119D+02
 Calling FoFJK, ICntrl=      2127 FMM=F ISym2X=0 I1Cent= 0 IOpClX= 0 NMat=1 NMatS=1 NMatT=0.
 ***** Axes restored to original set *****
 -------------------------------------------------------------------
 Center     Atomic                   Forces (Hartrees/Bohr)
 Number     Number              X              Y              Z
 -------------------------------------------------------------------
      1        6          -0.012962473   -0.015081668   -0.012700351
      2        6           0.011781459   -0.017082451    0.000106429
      3        6          -0.001142537    0.023667826    0.011076634
      4        6           0.021145528    0.015279733   -0.001574845
      5        6          -0.013052123   -0.007310415    0.014090889
      6        1          -0.016070721    0.004525866    0.001858953
      7        1          -0.004274797    0.007584238   -0.012309870
      8        1          -0.002917781    0.007632390    0.013082875
      9        1           0.004155759   -0.005920959    0.011522680
     10        1           0.003794629    0.014514797   -0.003374576
     11        1           0.009653452   -0.005512706   -0.012622816
     12        1           0.000885217   -0.003804147    0.007181989
     13        1          -0.003786971    0.007420904   -0.012563577
     14        1           0.015134968    0.000591235    0.002997199
     15        1           0.003136611   -0.004653988    0.005883414
     16        6          -0.020618259   -0.056011997    0.002168521
     17        1          -0.006055255    0.006314354    0.012968060
     18        1           0.015478121   -0.002088153    0.000868681
     19        1          -0.005393779    0.011822360   -0.017793520
     20        7           0.001108952    0.018112783   -0.010866770
 -------------------------------------------------------------------
 Cartesian Forces:  Max     0.056011997 RMS     0.012791251

 GradGradGradGradGradGradGradGradGradGradGradGradGradGradGradGradGradGrad
 Berny optimization.
 FormGI is forming the generalized inverse of G from B-inverse, IUseBI=4.
 Internal  Forces:  Max     0.043020316 RMS     0.007848314
 Search for a local minimum.
 Step number   1 out of a maximum of  120
 All quantities printed in internal units (Hartrees-Bohrs-Radians)
 Mixed Optimization -- RFO/linear search
 Second derivative matrix not updated -- first step.
 ITU=  0
     Eigenvalues ---    0.00230   0.00641   0.00719   0.00826   0.01824
     Eigenvalues ---    0.02249   0.03159   0.04133   0.04359   0.04509
     Eigenvalues ---    0.05038   0.05115   0.05634   0.05962   0.06100
     Eigenvalues ---    0.06753   0.07239   0.07239   0.08186   0.08188
     Eigenvalues ---    0.08196   0.08618   0.08878   0.09062   0.09107
     Eigenvalues ---    0.12111   0.12404   0.14605   0.15724   0.16000
     Eigenvalues ---    0.16000   0.16000   0.17456   0.20773   0.28519
     Eigenvalues ---    0.28871   0.29285   0.29327   0.30833   0.30841
     Eigenvalues ---    0.30842   0.31380   0.31384   0.31385   0.31386
     Eigenvalues ---    0.31394   0.31463   0.31465   0.31467   0.31470
     Eigenvalues ---    0.31476   0.37230   0.37230   0.37230
 RFO step:  Lambda=-2.29364192D-02 EMin= 2.30000000D-03
 Linear search not attempted -- first point.
 Iteration  1 RMS(Cart)=  0.04980589 RMS(Int)=  0.00071898
 Iteration  2 RMS(Cart)=  0.00080260 RMS(Int)=  0.00017213
 Iteration  3 RMS(Cart)=  0.00000057 RMS(Int)=  0.00017213
 Variable       Old X    -DE/DX   Delta X   Delta X   Delta X     New X
                                 (Linear)    (Quad)   (Total)
    R1        2.86314   0.00365   0.00000   0.01634   0.01648   2.87962
    R2        2.86291   0.00379   0.00000   0.01674   0.01688   2.87979
    R3        2.11985  -0.01360   0.00000  -0.04039  -0.04039   2.07946
    R4        2.11825  -0.01511   0.00000  -0.04474  -0.04474   2.07351
    R5        2.86327   0.00390   0.00000   0.01180   0.01180   2.87508
    R6        2.11983  -0.01505   0.00000  -0.04467  -0.04467   2.07516
    R7        2.11838  -0.01525   0.00000  -0.04518  -0.04518   2.07319
    R8        2.11814  -0.01607   0.00000  -0.04760  -0.04760   2.07054
    R9        2.11967  -0.00791   0.00000  -0.02347  -0.02347   2.09620
   R10        2.86376  -0.02874   0.00000  -0.09213  -0.09227   2.77148
   R11        2.86307   0.00402   0.00000   0.01210   0.01209   2.87516
   R12        2.11830  -0.01609   0.00000  -0.04767  -0.04767   2.07063
   R13        2.11992  -0.00795   0.00000  -0.02360  -0.02360   2.09633
   R14        2.86317  -0.02864   0.00000  -0.09176  -0.09191   2.77126
   R15        2.11982  -0.01504   0.00000  -0.04467  -0.04467   2.07515
   R16        2.11834  -0.01526   0.00000  -0.04521  -0.04521   2.07313
   R17        2.02201   0.01549   0.00000   0.03918   0.03918   2.06119
   R18        2.02201   0.01549   0.00000   0.03918   0.03918   2.06119
   R19        2.02201   0.02182   0.00000   0.05521   0.05521   2.07722
   R20        2.91018  -0.04302   0.00000  -0.13962  -0.13962   2.77056
    A1        1.94271  -0.00890   0.00000  -0.02658  -0.02686   1.91586
    A2        1.90946   0.00214   0.00000  -0.00132  -0.00140   1.90807
    A3        1.91248   0.00361   0.00000   0.02016   0.02031   1.93280
    A4        1.90952   0.00207   0.00000  -0.00149  -0.00156   1.90796
    A5        1.91244   0.00370   0.00000   0.02057   0.02072   1.93317
    A6        1.87599  -0.00238   0.00000  -0.01084  -0.01087   1.86512
    A7        1.94364  -0.00241   0.00000  -0.00719  -0.00706   1.93659
    A8        1.90933   0.00118   0.00000   0.00410   0.00385   1.91318
    A9        1.91217   0.00205   0.00000   0.01724   0.01734   1.92952
   A10        1.90923  -0.00008   0.00000  -0.00691  -0.00688   1.90235
   A11        1.91225   0.00014   0.00000  -0.00198  -0.00208   1.91017
   A12        1.87595  -0.00082   0.00000  -0.00522  -0.00528   1.87067
   A13        1.91271   0.00168   0.00000   0.01385   0.01366   1.92637
   A14        1.90983  -0.00102   0.00000   0.00766   0.00750   1.91733
   A15        1.94153   0.00336   0.00000   0.00128   0.00096   1.94249
   A16        1.87630   0.00003   0.00000  -0.00345  -0.00339   1.87291
   A17        1.91264  -0.00564   0.00000  -0.04189  -0.04159   1.87104
   A18        1.90967   0.00147   0.00000   0.02249   0.02233   1.93200
   A19        1.91227   0.00182   0.00000   0.01438   0.01418   1.92644
   A20        1.90924  -0.00101   0.00000   0.00783   0.00769   1.91693
   A21        1.94385   0.00311   0.00000  -0.00028  -0.00061   1.94324
   A22        1.87588  -0.00001   0.00000  -0.00342  -0.00337   1.87252
   A23        1.91216  -0.00557   0.00000  -0.04154  -0.04124   1.87093
   A24        1.90917   0.00157   0.00000   0.02302   0.02289   1.93206
   A25        1.94248  -0.00224   0.00000  -0.00609  -0.00598   1.93650
   A26        1.90958   0.00112   0.00000   0.00392   0.00369   1.91327
   A27        1.91233   0.00203   0.00000   0.01705   0.01715   1.92948
   A28        1.90974  -0.00007   0.00000  -0.00693  -0.00690   1.90284
   A29        1.91241   0.00001   0.00000  -0.00268  -0.00277   1.90963
   A30        1.87608  -0.00079   0.00000  -0.00526  -0.00532   1.87076
   A31        1.91063   0.00163   0.00000   0.00115   0.00069   1.91132
   A32        1.91063  -0.00033   0.00000   0.00209   0.00220   1.91283
   A33        1.91063  -0.00355   0.00000  -0.02136  -0.02152   1.88911
   A34        1.91063  -0.00032   0.00000   0.00212   0.00223   1.91286
   A35        1.91063  -0.00357   0.00000  -0.02145  -0.02161   1.88902
   A36        1.91063   0.00614   0.00000   0.03746   0.03757   1.94820
   A37        1.94195   0.00446   0.00000  -0.00429  -0.00524   1.93671
   A38        1.91265  -0.00293   0.00000  -0.01617  -0.01620   1.89645
   A39        1.91244  -0.00299   0.00000  -0.01625  -0.01628   1.89616
    D1       -0.96330   0.00155   0.00000   0.02494   0.02475  -0.93855
    D2        1.14929   0.00068   0.00000   0.01438   0.01416   1.16346
    D3       -3.08159   0.00157   0.00000   0.02051   0.02031  -3.06127
    D4        1.14914  -0.00018   0.00000   0.00504   0.00505   1.15419
    D5       -3.02145  -0.00106   0.00000  -0.00553  -0.00554  -3.02699
    D6       -0.96914  -0.00017   0.00000   0.00060   0.00061  -0.96853
    D7       -3.08143   0.00029   0.00000   0.00289   0.00293  -3.07850
    D8       -0.96884  -0.00058   0.00000  -0.00767  -0.00765  -0.97649
    D9        1.08347   0.00031   0.00000  -0.00154  -0.00150   1.08196
   D10        0.96137  -0.00142   0.00000  -0.02392  -0.02373   0.93764
   D11       -1.15128  -0.00063   0.00000  -0.01392  -0.01371  -1.16498
   D12        3.07920  -0.00151   0.00000  -0.01980  -0.01960   3.05960
   D13       -1.15104   0.00028   0.00000  -0.00411  -0.00413  -1.15517
   D14        3.01950   0.00106   0.00000   0.00589   0.00590   3.02540
   D15        0.96679   0.00019   0.00000   0.00002   0.00000   0.96680
   D16        3.07952  -0.00021   0.00000  -0.00211  -0.00215   3.07737
   D17        0.96688   0.00057   0.00000   0.00789   0.00787   0.97475
   D18       -1.08583  -0.00030   0.00000   0.00201   0.00197  -1.08385
   D19        3.08217  -0.00154   0.00000  -0.01800  -0.01821   3.06396
   D20       -1.14768  -0.00112   0.00000  -0.00958  -0.00970  -1.15738
   D21        0.96442   0.00222   0.00000   0.02449   0.02424   0.98866
   D22        0.96952  -0.00141   0.00000  -0.01387  -0.01397   0.95554
   D23        3.02285  -0.00098   0.00000  -0.00546  -0.00546   3.01739
   D24       -1.14823   0.00236   0.00000   0.02862   0.02847  -1.11976
   D25       -1.08277  -0.00044   0.00000  -0.00235  -0.00244  -1.08521
   D26        0.97056  -0.00002   0.00000   0.00606   0.00607   0.97664
   D27        3.08266   0.00332   0.00000   0.04013   0.04001   3.12267
   D28       -0.96406  -0.00299   0.00000  -0.06024  -0.06020  -1.02426
   D29       -3.08180  -0.00018   0.00000  -0.02615  -0.02614  -3.10794
   D30       -3.08185  -0.00351   0.00000  -0.05033  -0.05052  -3.13237
   D31        1.08359  -0.00069   0.00000  -0.01624  -0.01646   1.06714
   D32        1.14814  -0.00111   0.00000  -0.03486  -0.03479   1.11334
   D33       -0.96960   0.00170   0.00000  -0.00077  -0.00073  -0.97034
   D34       -3.08097   0.00153   0.00000   0.01779   0.01801  -3.06296
   D35       -0.96842   0.00143   0.00000   0.01415   0.01426  -0.95417
   D36        1.08442   0.00044   0.00000   0.00215   0.00225   1.08667
   D37        1.14999   0.00107   0.00000   0.00897   0.00908   1.15907
   D38       -3.02065   0.00098   0.00000   0.00533   0.00532  -3.01533
   D39       -0.96781  -0.00001   0.00000  -0.00667  -0.00668  -0.97449
   D40       -0.96260  -0.00222   0.00000  -0.02493  -0.02468  -0.98728
   D41        1.14995  -0.00232   0.00000  -0.02858  -0.02844   1.12152
   D42       -3.08039  -0.00331   0.00000  -0.04057  -0.04044  -3.12083
   D43        0.96409   0.00289   0.00000   0.05979   0.05971   1.02380
   D44        3.08195   0.00010   0.00000   0.02575   0.02571   3.10766
   D45        3.08253   0.00344   0.00000   0.04964   0.04984   3.13237
   D46       -1.08279   0.00066   0.00000   0.01561   0.01584  -1.06696
   D47       -1.14854   0.00110   0.00000   0.03476   0.03469  -1.11385
   D48        0.96933  -0.00169   0.00000   0.00072   0.00068   0.97001
   D49       -3.12107   0.00204   0.00000  -0.00067  -0.00106  -3.12212
   D50        1.02669   0.00033   0.00000   0.02561   0.02551   1.05220
   D51       -1.02667  -0.00032   0.00000  -0.02548  -0.02538  -1.05205
   D52        3.12108  -0.00204   0.00000   0.00080   0.00118   3.12226
   D53        1.06772   0.00086   0.00000  -0.01309  -0.01323   1.05449
   D54       -1.06771  -0.00086   0.00000   0.01319   0.01334  -1.05437
         Item               Value     Threshold  Converged?
 Maximum Force            0.043020     0.000450     NO 
 RMS     Force            0.007848     0.000300     NO 
 Maximum Displacement     0.203200     0.001800     NO 
 RMS     Displacement     0.049950     0.001200     NO 
 Predicted change in Energy=-1.259872D-02
 GradGradGradGradGradGradGradGradGradGradGradGradGradGradGradGradGradGrad

                          Input orientation:                          
 ---------------------------------------------------------------------
 Center     Atomic      Atomic             Coordinates (Angstroms)
 Number     Number       Type             X           Y           Z
 ---------------------------------------------------------------------
      1          6           0       -5.526575   -1.960113    0.002084
      2          6           0       -4.003076   -1.928488    0.004447
      3          6           0       -3.488488   -0.496732    0.007290
      4          6           0       -5.483202    0.281846    1.127807
      5          6           0       -6.061288   -1.125168    1.159358
      6          1           0       -2.395898   -0.484253    0.088630
      7          1           0       -3.624955   -2.446004    0.896123
      8          1           0       -3.605490   -2.457739   -0.870434
      9          1           0       -5.897910   -1.546196   -0.947479
     10          1           0       -5.893921   -2.992149    0.064741
     11          1           0       -5.810308    0.848516    2.006734
     12          1           0       -5.853334    0.820789    0.231619
     13          1           0       -5.793313   -1.600986    2.112071
     14          1           0       -7.156306   -1.070439    1.121052
     15          1           0       -3.754050    0.000958   -0.947826
     16          6           0       -3.523822    1.635389    1.069874
     17          1           0       -3.904481    2.184175    1.932217
     18          1           0       -2.433974    1.610455    1.106062
     19          1           0       -3.850787    2.130147    0.144353
     20          7           0       -4.017077    0.257004    1.148958
 ---------------------------------------------------------------------
                    Distance matrix (angstroms):
                    1          2          3          4          5
     1  C    0.000000
     2  C    1.523829   0.000000
     3  C    2.509045   1.521425   0.000000
     4  C    2.509086   2.887610   2.416739   0.000000
     5  C    1.523920   2.493067   2.888164   1.521469   0.000000
     6  H    3.462194   2.162388   1.095684   3.346377   3.871990
     7  H    2.156746   1.098128   2.146697   3.308765   2.783813
     8  H    2.167830   1.097086   2.151659   3.876093   3.453512
     9  H    1.100404   2.154694   2.796117   2.796521   2.154697
    10  H    1.097255   2.170323   3.466484   3.466676   2.170672
    11  H    3.462300   3.871304   3.346389   1.095731   2.162513
    12  H    2.809425   3.321685   2.716373   1.109328   2.165800
    13  H    2.156887   2.784652   3.310845   2.147091   1.098123
    14  H    2.167864   3.453392   3.875887   2.151278   1.097054
    15  H    2.808910   2.166010   1.109263   2.716085   3.321405
    16  C    4.251920   3.750472   2.382493   2.382143   3.750655
    17  H    4.850951   4.543129   3.326509   2.599672   4.025032
    18  H    4.850969   4.024892   2.599911   3.326179   4.543554
    19  H    4.422525   4.063900   2.655285   2.654840   4.063696
    20  N    2.917107   2.467079   1.466605   1.466488   2.467652
                    6          7          8          9         10
     6  H    0.000000
     7  H    2.451753   0.000000
     8  H    2.505507   1.766703   0.000000
     9  H    3.803332   3.061837   2.468205   0.000000
    10  H    4.304216   2.477433   2.529241   1.765046   0.000000
    11  H    4.136857   4.106469   4.906184   3.803904   4.304536
    12  H    3.698303   4.009885   4.125054   2.644782   3.816804
    13  H    4.108993   2.625711   3.796831   3.061827   2.477300
    14  H    4.906220   3.796474   4.301036   2.467534   2.530292
    15  H    1.776020   3.066665   2.464397   2.643827   3.816154
    16  C    2.593826   4.086341   4.530470   4.452919   5.295448
    17  H    3.577030   4.752913   5.430619   5.116842   5.851467
    18  H    2.329038   4.232891   4.672172   5.116671   5.851456
    19  H    2.992472   4.642985   4.705174   4.347218   5.515310
    20  N    2.074121   2.742980   3.408399   3.344265   3.905773
                   11         12         13         14         15
    11  H    0.000000
    12  H    1.775852   0.000000
    13  H    2.451824   3.066707   0.000000
    14  H    2.505700   2.462838   1.766734   0.000000
    15  H    3.698105   2.543661   4.010958   4.123530   0.000000
    16  C    2.593240   2.606314   4.087894   4.529798   2.606815
    17  H    2.328458   2.923848   4.234085   4.671710   3.617143
    18  H    3.576506   3.616663   4.755056   5.430271   2.924301
    19  H    2.991783   2.394208   4.643993   4.703632   2.394924
    20  N    2.073968   2.128662   2.744946   3.408467   2.128673
                   16         17         18         19         20
    16  C    0.000000
    17  H    1.090736   0.000000
    18  H    1.090734   1.781595   0.000000
    19  H    1.099218   1.789486   1.789503   0.000000
    20  N    1.466117   2.083305   2.083239   2.132028   0.000000
 Stoichiometry    C6H13N
 Framework group  C1[X(C6H13N)]
 Deg. of freedom    54
 Full point group                 C1      NOp   1
 Largest Abelian subgroup         C1      NOp   1
 Largest concise Abelian subgroup C1      NOp   1
                         Standard orientation:                         
 ---------------------------------------------------------------------
 Center     Atomic      Atomic             Coordinates (Angstroms)
 Number     Number       Type             X           Y           Z
 ---------------------------------------------------------------------
      1          6           0       -1.872617    0.000118    0.285459
      2          6           0       -1.154669    1.246424   -0.217856
      3          6           0        0.321901    1.208504    0.146890
      4          6           0        0.321927   -1.208235    0.146292
      5          6           0       -1.154937   -1.246642   -0.217389
      6          1           0        0.844104    2.068679   -0.286616
      7          1           0       -1.251583    1.312083   -1.309726
      8          1           0       -1.611728    2.150613    0.203021
      9          1           0       -1.874322    0.000271    1.385861
     10          1           0       -2.922194    0.000419   -0.034474
     11          1           0        0.844213   -2.068178   -0.287691
     12          1           0        0.440145   -1.272114    1.247451
     13          1           0       -1.253143   -1.313627   -1.309059
     14          1           0       -1.611155   -2.150423    0.205190
     15          1           0        0.439699    1.271547    1.248077
     16          6           0        2.372624   -0.000163    0.047227
     17          1           0        2.851762   -0.890865   -0.361162
     18          1           0        2.851936    0.890731   -0.360534
     19          1           0        2.466077   -0.000576    1.142465
     20          7           0        0.968688    0.000200   -0.375220
 ---------------------------------------------------------------------
 Rotational constants (GHZ):      4.4499592      2.3276352      1.6802103
 Standard basis: 6-31G(d,p) (6D, 7F)
 There are   170 symmetry adapted cartesian basis functions of A   symmetry.
 There are   170 symmetry adapted basis functions of A   symmetry.
   170 basis functions,   287 primitive gaussians,   170 cartesian basis functions
    28 alpha electrons       28 beta electrons
       nuclear repulsion energy       335.3915009286 Hartrees.
 NAtoms=   20 NActive=   20 NUniq=   20 SFac= 1.00D+00 NAtFMM=   60 NAOKFM=F Big=F
 Integral buffers will be    131072 words long.
 Raffenetti 2 integral format.
 Two-electron integral symmetry is turned on.
 Nuclear repulsion after empirical dispersion term =      335.3784058593 Hartrees.
 One-electron integrals computed using PRISM.
 NBasis=   170 RedAO= T EigKep=  3.57D-03  NBF=   170
 NBsUse=   170 1.00D-06 EigRej= -1.00D+00 NBFU=   170
 Initial guess from the checkpoint file:  "dmp-degSn2-opt-wb97xd.chk"
 B after Tr=     0.000000    0.000000   -0.000000
         Rot=    0.999999   -0.000050    0.001060   -0.000188 Ang=  -0.12 deg.
 ExpMin= 1.61D-01 ExpMax= 4.17D+03 ExpMxC= 6.27D+02 IAcc=1 IRadAn=         1 AccDes= 0.00D+00
 Harris functional with IExCor= 4639 and IRadAn=       1 diagonalized for initial guess.
 HarFok:  IExCor= 4639 AccDes= 0.00D+00 IRadAn=         1 IDoV= 1 UseB2=F ITyADJ=14
 ICtDFT=  3500011 ScaDFX=  1.000000  1.000000  1.000000  1.000000
 FoFCou: FMM=F IPFlag=           0 FMFlag=      100000 FMFlg1=           0
         NFxFlg=           0 DoJE=T BraDBF=F KetDBF=T FulRan=T
         wScrn=  0.000000 ICntrl=     500 IOpCl=  0 I1Cent=   200000004 NGrid=           0
         NMat0=    1 NMatS0=      1 NMatT0=    0 NMatD0=    1 NMtDS0=    0 NMtDT0=    0
 Petite list used in FoFCou.
 Keep R1 ints in memory in canonical form, NReq=213888347.
 Requested convergence on RMS density matrix=1.00D-08 within 128 cycles.
 Requested convergence on MAX density matrix=1.00D-06.
 Requested convergence on             energy=1.00D-06.
 No special actions if energy rises.
 Integral accuracy reduced to 1.0D-05 until final iterations.
 Initial convergence to 1.0D-05 achieved.  Increase integral accuracy.
 SCF Done:  E(RwB97XD) =  -291.147560173     A.U. after   13 cycles
            NFock= 13  Conv=0.54D-08     -V/T= 2.0097
 Calling FoFJK, ICntrl=      2127 FMM=F ISym2X=0 I1Cent= 0 IOpClX= 0 NMat=1 NMatS=1 NMatT=0.
 ***** Axes restored to original set *****
 -------------------------------------------------------------------
 Center     Atomic                   Forces (Hartrees/Bohr)
 Number     Number              X              Y              Z
 -------------------------------------------------------------------
      1        6          -0.001842603   -0.001813268   -0.001982707
      2        6           0.003147789   -0.004143334   -0.001782370
      3        6          -0.000616754    0.001990150    0.006127646
      4        6           0.005851738   -0.000517761    0.002416862
      5        6          -0.004656277   -0.001084956    0.002587742
      6        1           0.000118812   -0.000682834   -0.001629697
      7        1          -0.000370540    0.000967192   -0.000682466
      8        1          -0.000017901    0.000617855    0.000919520
      9        1           0.000379747   -0.000377287    0.000919868
     10        1           0.000466988    0.001434095   -0.000105511
     11        1          -0.001657917   -0.000027014   -0.000640941
     12        1          -0.000763949   -0.000569998   -0.000386393
     13        1           0.000146714    0.000789033   -0.000963783
     14        1           0.001015341    0.000170131    0.000348203
     15        1          -0.000305346   -0.000747469   -0.000667749
     16        6          -0.002053012   -0.015495222    0.007040456
     17        1           0.001229934    0.003914748    0.000402569
     18        1           0.001946839    0.003645707    0.000000347
     19        1           0.000263311    0.003888985   -0.002231724
     20        7          -0.002282916    0.008041247   -0.009689875
 -------------------------------------------------------------------
 Cartesian Forces:  Max     0.015495222 RMS     0.003371352

 GradGradGradGradGradGradGradGradGradGradGradGradGradGradGradGradGradGrad
 Berny optimization.
 Using GEDIIS/GDIIS optimizer.
 FormGI is forming the generalized inverse of G from B-inverse, IUseBI=4.
 Internal  Forces:  Max     0.004101314 RMS     0.001297752
 Search for a local minimum.
 Step number   2 out of a maximum of  120
 All quantities printed in internal units (Hartrees-Bohrs-Radians)
 Mixed Optimization -- RFO/linear search
 Update second derivatives using D2CorX and points    1    2
 DE= -1.24D-02 DEPred=-1.26D-02 R= 9.87D-01
 TightC=F SS=  1.41D+00  RLast= 3.15D-01 DXNew= 5.0454D-01 9.4592D-01
 Trust test= 9.87D-01 RLast= 3.15D-01 DXMaxT set to 5.05D-01
 ITU=  1  0
 Use linear search instead of GDIIS.
     Eigenvalues ---    0.00230   0.00672   0.00723   0.00833   0.01894
     Eigenvalues ---    0.02240   0.03400   0.04178   0.04401   0.04594
     Eigenvalues ---    0.05074   0.05117   0.05616   0.05888   0.06121
     Eigenvalues ---    0.06679   0.07045   0.07472   0.07974   0.08141
     Eigenvalues ---    0.08147   0.08609   0.08711   0.09207   0.09218
     Eigenvalues ---    0.12024   0.12497   0.14420   0.15349   0.15728
     Eigenvalues ---    0.16000   0.16225   0.17267   0.20909   0.27907
     Eigenvalues ---    0.28728   0.29185   0.29264   0.30610   0.30838
     Eigenvalues ---    0.31024   0.31309   0.31385   0.31386   0.31387
     Eigenvalues ---    0.31416   0.31437   0.31464   0.31467   0.31472
     Eigenvalues ---    0.32520   0.36609   0.37230   0.37246
 RFO step:  Lambda=-2.27272109D-03 EMin= 2.30000008D-03
 Quartic linear search produced a step of  0.04374.
 Iteration  1 RMS(Cart)=  0.04705435 RMS(Int)=  0.00131217
 Iteration  2 RMS(Cart)=  0.00186439 RMS(Int)=  0.00038043
 Iteration  3 RMS(Cart)=  0.00000096 RMS(Int)=  0.00038043
 Variable       Old X    -DE/DX   Delta X   Delta X   Delta X     New X
                                 (Linear)    (Quad)   (Total)
    R1        2.87962   0.00188   0.00072   0.01088   0.01127   2.89089
    R2        2.87979   0.00184   0.00074   0.01075   0.01116   2.89095
    R3        2.07946  -0.00108  -0.00177  -0.00526  -0.00703   2.07243
    R4        2.07351  -0.00150  -0.00196  -0.00682  -0.00878   2.06473
    R5        2.87508   0.00197   0.00052   0.00703   0.00756   2.88263
    R6        2.07516  -0.00113  -0.00195  -0.00559  -0.00754   2.06762
    R7        2.07319  -0.00104  -0.00198  -0.00533  -0.00730   2.06589
    R8        2.07054  -0.00001  -0.00208  -0.00204  -0.00412   2.06642
    R9        2.09620   0.00032  -0.00103   0.00005  -0.00097   2.09523
   R10        2.77148  -0.00098  -0.00404  -0.01105  -0.01475   2.75673
   R11        2.87516   0.00198   0.00053   0.00699   0.00753   2.88269
   R12        2.07063  -0.00003  -0.00209  -0.00212  -0.00420   2.06643
   R13        2.09633   0.00029  -0.00103  -0.00002  -0.00106   2.09527
   R14        2.77126  -0.00091  -0.00402  -0.01083  -0.01452   2.75674
   R15        2.07515  -0.00113  -0.00195  -0.00561  -0.00756   2.06759
   R16        2.07313  -0.00102  -0.00198  -0.00526  -0.00724   2.06589
   R17        2.06119   0.00185   0.00171   0.00684   0.00855   2.06974
   R18        2.06119   0.00185   0.00171   0.00685   0.00856   2.06975
   R19        2.07722   0.00357   0.00241   0.01232   0.01474   2.09196
   R20        2.77056  -0.00359  -0.00611  -0.01878  -0.02489   2.74567
    A1        1.91586  -0.00012  -0.00117   0.00515   0.00403   1.91989
    A2        1.90807  -0.00009  -0.00006  -0.00248  -0.00265   1.90542
    A3        1.93280   0.00016   0.00089   0.00052   0.00146   1.93426
    A4        1.90796  -0.00009  -0.00007  -0.00243  -0.00261   1.90535
    A5        1.93317   0.00014   0.00091   0.00020   0.00117   1.93433
    A6        1.86512  -0.00001  -0.00048  -0.00125  -0.00172   1.86341
    A7        1.93659  -0.00081  -0.00031  -0.00383  -0.00430   1.93228
    A8        1.91318   0.00042   0.00017   0.00006   0.00042   1.91360
    A9        1.92952   0.00039   0.00076   0.00603   0.00666   1.93617
   A10        1.90235  -0.00020  -0.00030  -0.00537  -0.00573   1.89662
   A11        1.91017   0.00028  -0.00009   0.00147   0.00153   1.91170
   A12        1.87067  -0.00006  -0.00023   0.00168   0.00142   1.87209
   A13        1.92637  -0.00148   0.00060  -0.00465  -0.00424   1.92213
   A14        1.91733  -0.00082   0.00033  -0.00917  -0.00901   1.90832
   A15        1.94249   0.00166   0.00004  -0.00178  -0.00121   1.94128
   A16        1.87291   0.00009  -0.00015  -0.00371  -0.00387   1.86904
   A17        1.87104   0.00057  -0.00182   0.01563   0.01347   1.88451
   A18        1.93200  -0.00006   0.00098   0.00415   0.00511   1.93711
   A19        1.92644  -0.00149   0.00062  -0.00480  -0.00436   1.92208
   A20        1.91693  -0.00082   0.00034  -0.00892  -0.00875   1.90818
   A21        1.94324   0.00164  -0.00003  -0.00228  -0.00178   1.94146
   A22        1.87252   0.00010  -0.00015  -0.00344  -0.00360   1.86891
   A23        1.87093   0.00058  -0.00180   0.01575   0.01361   1.88453
   A24        1.93206  -0.00006   0.00100   0.00418   0.00516   1.93722
   A25        1.93650  -0.00080  -0.00026  -0.00373  -0.00415   1.93236
   A26        1.91327   0.00043   0.00016   0.00005   0.00040   1.91367
   A27        1.92948   0.00037   0.00075   0.00597   0.00658   1.93607
   A28        1.90284  -0.00020  -0.00030  -0.00557  -0.00593   1.89691
   A29        1.90963   0.00028  -0.00012   0.00171   0.00173   1.91137
   A30        1.87076  -0.00006  -0.00023   0.00161   0.00134   1.87210
   A31        1.91132  -0.00374   0.00003  -0.02324  -0.02354   1.88778
   A32        1.91283  -0.00336   0.00010  -0.02187  -0.02199   1.89085
   A33        1.88911   0.00408  -0.00094   0.02561   0.02439   1.91350
   A34        1.91286  -0.00337   0.00010  -0.02188  -0.02199   1.89087
   A35        1.88902   0.00410  -0.00095   0.02573   0.02450   1.91352
   A36        1.94820   0.00233   0.00164   0.01596   0.01738   1.96558
   A37        1.93671  -0.00069  -0.00023   0.00539   0.00380   1.94051
   A38        1.89645   0.00171  -0.00071   0.04413   0.04181   1.93827
   A39        1.89616   0.00175  -0.00071   0.04446   0.04214   1.93829
    D1       -0.93855   0.00044   0.00108   0.01069   0.01193  -0.92661
    D2        1.16346  -0.00005   0.00062   0.00158   0.00235   1.16581
    D3       -3.06127   0.00037   0.00089   0.00731   0.00839  -3.05288
    D4        1.15419   0.00020   0.00022   0.00933   0.00956   1.16376
    D5       -3.02699  -0.00029  -0.00024   0.00022  -0.00002  -3.02701
    D6       -0.96853   0.00013   0.00003   0.00595   0.00602  -0.96251
    D7       -3.07850   0.00022   0.00013   0.00659   0.00672  -3.07178
    D8       -0.97649  -0.00026  -0.00033  -0.00252  -0.00287  -0.97936
    D9        1.08196   0.00016  -0.00007   0.00321   0.00317   1.08513
   D10        0.93764  -0.00042  -0.00104  -0.01013  -0.01133   0.92630
   D11       -1.16498   0.00006  -0.00060  -0.00083  -0.00158  -1.16657
   D12        3.05960  -0.00035  -0.00086  -0.00643  -0.00747   3.05213
   D13       -1.15517  -0.00018  -0.00018  -0.00874  -0.00893  -1.16410
   D14        3.02540   0.00030   0.00026   0.00056   0.00082   3.02621
   D15        0.96680  -0.00011   0.00000  -0.00503  -0.00507   0.96172
   D16        3.07737  -0.00020  -0.00009  -0.00584  -0.00594   3.07143
   D17        0.97475   0.00028   0.00034   0.00346   0.00381   0.97856
   D18       -1.08385  -0.00013   0.00009  -0.00214  -0.00208  -1.08593
   D19        3.06396   0.00076  -0.00080   0.01177   0.01118   3.07514
   D20       -1.15738  -0.00053  -0.00042  -0.00125  -0.00152  -1.15890
   D21        0.98866  -0.00004   0.00106  -0.00359  -0.00211   0.98654
   D22        0.95554   0.00088  -0.00061   0.01761   0.01703   0.97258
   D23        3.01739  -0.00042  -0.00024   0.00459   0.00433   3.02172
   D24       -1.11976   0.00007   0.00125   0.00225   0.00374  -1.11602
   D25       -1.08521   0.00090  -0.00011   0.01782   0.01774  -1.06748
   D26        0.97664  -0.00039   0.00027   0.00480   0.00504   0.98167
   D27        3.12267   0.00010   0.00175   0.00246   0.00444   3.12711
   D28       -1.02426   0.00066  -0.00263  -0.01388  -0.01669  -1.04095
   D29       -3.10794  -0.00215  -0.00114  -0.09958  -0.10069   3.07455
   D30       -3.13237   0.00112  -0.00221  -0.01710  -0.01941   3.13141
   D31        1.06714  -0.00168  -0.00072  -0.10279  -0.10341   0.96373
   D32        1.11334   0.00072  -0.00152  -0.02394  -0.02547   1.08787
   D33       -0.97034  -0.00209  -0.00003  -0.10963  -0.10948  -1.07981
   D34       -3.06296  -0.00078   0.00079  -0.01228  -0.01169  -3.07466
   D35       -0.95417  -0.00088   0.00062  -0.01820  -0.01761  -0.97178
   D36        1.08667  -0.00091   0.00010  -0.01848  -0.01840   1.06827
   D37        1.15907   0.00051   0.00040   0.00034   0.00059   1.15965
   D38       -3.01533   0.00041   0.00023  -0.00558  -0.00532  -3.02065
   D39       -0.97449   0.00038  -0.00029  -0.00586  -0.00612  -0.98061
   D40       -0.98728   0.00003  -0.00108   0.00282   0.00132  -0.98595
   D41        1.12152  -0.00007  -0.00124  -0.00310  -0.00459   1.11693
   D42       -3.12083  -0.00009  -0.00177  -0.00338  -0.00539  -3.12622
   D43        1.02380  -0.00066   0.00261   0.01409   0.01688   1.04068
   D44        3.10766   0.00213   0.00112   0.09959   0.10069  -3.07484
   D45        3.13237  -0.00114   0.00218   0.01692   0.01920  -3.13162
   D46       -1.06696   0.00165   0.00069   0.10241   0.10300  -0.96395
   D47       -1.11385  -0.00071   0.00152   0.02416   0.02570  -1.08815
   D48        0.97001   0.00207   0.00003   0.10965   0.10950   1.07951
   D49       -3.12212   0.00056  -0.00005   0.02921   0.03013  -3.09199
   D50        1.05220  -0.00066   0.00112  -0.02998  -0.02994   1.02226
   D51       -1.05205   0.00066  -0.00111   0.03005   0.03001  -1.02204
   D52        3.12226  -0.00056   0.00005  -0.02915  -0.03006   3.09220
   D53        1.05449   0.00061  -0.00058   0.02966   0.03011   1.08460
   D54       -1.05437  -0.00061   0.00058  -0.02953  -0.02997  -1.08434
         Item               Value     Threshold  Converged?
 Maximum Force            0.004101     0.000450     NO 
 RMS     Force            0.001298     0.000300     NO 
 Maximum Displacement     0.141876     0.001800     NO 
 RMS     Displacement     0.047326     0.001200     NO 
 Predicted change in Energy=-1.317784D-03
 GradGradGradGradGradGradGradGradGradGradGradGradGradGradGradGradGradGrad

                          Input orientation:                          
 ---------------------------------------------------------------------
 Center     Atomic      Atomic             Coordinates (Angstroms)
 Number     Number       Type             X           Y           Z
 ---------------------------------------------------------------------
      1          6           0       -5.526939   -1.985416    0.019095
      2          6           0       -3.998264   -1.930210   -0.000220
      3          6           0       -3.510950   -0.485027   -0.030063
      4          6           0       -5.497909    0.290583    1.085566
      5          6           0       -6.067326   -1.122602    1.160977
      6          1           0       -2.419225   -0.454803    0.024489
      7          1           0       -3.601379   -2.415189    0.896669
      8          1           0       -3.598842   -2.468528   -0.863821
      9          1           0       -5.913166   -1.604426   -0.934001
     10          1           0       -5.877264   -3.016191    0.111663
     11          1           0       -5.836129    0.878796    1.943104
     12          1           0       -5.881573    0.792739    0.174517
     13          1           0       -5.784052   -1.563863    2.121263
     14          1           0       -7.159312   -1.078227    1.133842
     15          1           0       -3.802048   -0.019201   -0.993179
     16          6           0       -3.501928    1.623739    1.116719
     17          1           0       -3.873293    2.155630    1.999202
     18          1           0       -2.409036    1.584054    1.176842
     19          1           0       -3.780370    2.205224    0.216814
     20          7           0       -4.039253    0.273926    1.098203
 ---------------------------------------------------------------------
                    Distance matrix (angstroms):
                    1          2          3          4          5
     1  C    0.000000
     2  C    1.529794   0.000000
     3  C    2.513523   1.525424   0.000000
     4  C    2.513638   2.891330   2.407116   0.000000
     5  C    1.529824   2.506318   2.891390   1.525455   0.000000
     6  H    3.464202   2.161203   1.093504   3.340626   3.878943
     7  H    2.159310   1.094136   2.143020   3.309639   2.796701
     8  H    2.174970   1.093221   2.153406   3.875469   3.464785
     9  H    1.096685   2.155211   2.800144   2.800384   2.155192
    10  H    1.092608   2.173135   3.467899   3.468018   2.173215
    11  H    3.464264   3.878759   3.340638   1.093507   2.161196
    12  H    2.805008   3.315393   2.700813   1.108769   2.162438
    13  H    2.159380   2.797131   3.310451   2.143248   1.094123
    14  H    2.174924   3.464707   3.875192   2.153191   1.093224
    15  H    2.804630   2.162503   1.108749   2.700573   3.315021
    16  C    4.281525   3.758252   2.400435   2.400462   3.758406
    17  H    4.878897   4.550538   3.349967   2.636761   4.032767
    18  H    4.878814   4.032515   2.636652   3.350006   4.550750
    19  H    4.544344   4.146854   2.714956   2.714871   4.146811
    20  N    2.912442   2.463013   1.458801   1.458806   2.463192
                    6          7          8          9         10
     6  H    0.000000
     7  H    2.449755   0.000000
     8  H    2.497135   1.761300   0.000000
     9  H    3.801047   3.058276   2.471375   0.000000
    10  H    4.304224   2.481349   2.538250   1.757209   0.000000
    11  H    4.139420   4.115759   4.908041   3.801324   4.304276
    12  H    3.683303   4.001448   4.113984   2.641252   3.809451
    13  H    4.116859   2.643567   3.808450   3.058260   2.481217
    14  H    4.907927   3.808228   4.312835   2.470980   2.538543
    15  H    1.771326   3.058194   2.461143   2.640693   3.809087
    16  C    2.585643   4.046141   4.547371   4.521126   5.308607
    17  H    3.581643   4.709767   5.445647   5.186790   5.858877
    18  H    2.341999   4.182598   4.690775   5.186617   5.858794
    19  H    2.994236   4.673592   4.800488   4.515156   5.627717
    20  N    2.075668   2.731976   3.400671   3.342098   3.895693
                   11         12         13         14         15
    11  H    0.000000
    12  H    1.771262   0.000000
    13  H    2.449701   3.058251   0.000000
    14  H    2.497130   2.460374   1.761301   0.000000
    15  H    3.683157   2.519362   4.001758   4.113026   0.000000
    16  C    2.585797   2.690914   4.046975   4.547239   2.690910
    17  H    2.342259   3.036468   4.183363   4.690907   3.699907
    18  H    3.581831   3.699912   4.710843   5.445615   3.036430
    19  H    2.994267   2.532184   4.674151   4.799922   2.532316
    20  N    2.075690   2.125207   2.732845   3.400641   2.125105
                   16         17         18         19         20
    16  C    0.000000
    17  H    1.095261   0.000000
    18  H    1.095263   1.773985   0.000000
    19  H    1.107016   1.785498   1.785515   0.000000
    20  N    1.452947   2.092881   2.092899   2.138640   0.000000
 Stoichiometry    C6H13N
 Framework group  C1[X(C6H13N)]
 Deg. of freedom    54
 Full point group                 C1      NOp   1
 Largest Abelian subgroup         C1      NOp   1
 Largest concise Abelian subgroup C1      NOp   1
                         Standard orientation:                         
 ---------------------------------------------------------------------
 Center     Atomic      Atomic             Coordinates (Angstroms)
 Number     Number       Type             X           Y           Z
 ---------------------------------------------------------------------
      1          6           0       -1.889186    0.000126    0.248219
      2          6           0       -1.151420    1.253174   -0.227006
      3          6           0        0.316615    1.203529    0.184490
      4          6           0        0.316570   -1.203587    0.184237
      5          6           0       -1.151620   -1.253143   -0.226831
      6          1           0        0.849575    2.069706   -0.217309
      7          1           0       -1.207335    1.321485   -1.317575
      8          1           0       -1.614413    2.156553    0.178797
      9          1           0       -1.930149    0.000171    1.344139
     10          1           0       -2.922850    0.000235   -0.105801
     11          1           0        0.849355   -2.069714   -0.217908
     12          1           0        0.390467   -1.259957    1.289104
     13          1           0       -1.208164   -1.322082   -1.317315
     14          1           0       -1.614385   -2.156282    0.179774
     15          1           0        0.390323    1.259405    1.289374
     16          6           0        2.384811   -0.000020   -0.005565
     17          1           0        2.858849   -0.886916   -0.439498
     18          1           0        2.858835    0.887069   -0.439127
     19          1           0        2.577538   -0.000262    1.084546
     20          7           0        0.966819    0.000016   -0.322353
 ---------------------------------------------------------------------
 Rotational constants (GHZ):      4.4564030      2.3126486      1.6697927
 Standard basis: 6-31G(d,p) (6D, 7F)
 There are   170 symmetry adapted cartesian basis functions of A   symmetry.
 There are   170 symmetry adapted basis functions of A   symmetry.
   170 basis functions,   287 primitive gaussians,   170 cartesian basis functions
    28 alpha electrons       28 beta electrons
       nuclear repulsion energy       335.0887006542 Hartrees.
 NAtoms=   20 NActive=   20 NUniq=   20 SFac= 1.00D+00 NAtFMM=   60 NAOKFM=F Big=F
 Integral buffers will be    131072 words long.
 Raffenetti 2 integral format.
 Two-electron integral symmetry is turned on.
 Nuclear repulsion after empirical dispersion term =      335.0756509725 Hartrees.
 One-electron integrals computed using PRISM.
 NBasis=   170 RedAO= T EigKep=  3.54D-03  NBF=   170
 NBsUse=   170 1.00D-06 EigRej= -1.00D+00 NBFU=   170
 Initial guess from the checkpoint file:  "dmp-degSn2-opt-wb97xd.chk"
 B after Tr=     0.000000   -0.000000    0.000000
         Rot=    0.999998   -0.000016    0.001792    0.000005 Ang=  -0.21 deg.
 ExpMin= 1.61D-01 ExpMax= 4.17D+03 ExpMxC= 6.27D+02 IAcc=1 IRadAn=         1 AccDes= 0.00D+00
 Harris functional with IExCor= 4639 and IRadAn=       1 diagonalized for initial guess.
 HarFok:  IExCor= 4639 AccDes= 0.00D+00 IRadAn=         1 IDoV= 1 UseB2=F ITyADJ=14
 ICtDFT=  3500011 ScaDFX=  1.000000  1.000000  1.000000  1.000000
 FoFCou: FMM=F IPFlag=           0 FMFlag=      100000 FMFlg1=           0
         NFxFlg=           0 DoJE=T BraDBF=F KetDBF=T FulRan=T
         wScrn=  0.000000 ICntrl=     500 IOpCl=  0 I1Cent=   200000004 NGrid=           0
         NMat0=    1 NMatS0=      1 NMatT0=    0 NMatD0=    1 NMtDS0=    0 NMtDT0=    0
 Petite list used in FoFCou.
 Keep R1 ints in memory in canonical form, NReq=213888347.
 Requested convergence on RMS density matrix=1.00D-08 within 128 cycles.
 Requested convergence on MAX density matrix=1.00D-06.
 Requested convergence on             energy=1.00D-06.
 No special actions if energy rises.
 Integral accuracy reduced to 1.0D-05 until final iterations.
 Initial convergence to 1.0D-05 achieved.  Increase integral accuracy.
 SCF Done:  E(RwB97XD) =  -291.148727694     A.U. after   12 cycles
            NFock= 12  Conv=0.91D-08     -V/T= 2.0097
 Calling FoFJK, ICntrl=      2127 FMM=F ISym2X=0 I1Cent= 0 IOpClX= 0 NMat=1 NMatS=1 NMatT=0.
 ***** Axes restored to original set *****
 -------------------------------------------------------------------
 Center     Atomic                   Forces (Hartrees/Bohr)
 Number     Number              X              Y              Z
 -------------------------------------------------------------------
      1        6           0.000748603    0.001101518    0.000579096
      2        6          -0.001026171    0.000463296    0.000238710
      3        6          -0.000843143    0.000769478    0.002210115
      4        6           0.002401383   -0.000498294    0.000387408
      5        6           0.000786087   -0.000240829   -0.000812790
      6        1           0.001369111   -0.000272437   -0.000481263
      7        1           0.000310949   -0.000452916    0.001351285
      8        1           0.000116857   -0.000404891   -0.001282761
      9        1          -0.000392151    0.000563187   -0.001101099
     10        1          -0.000293200   -0.001412116    0.000475928
     11        1          -0.001005518    0.000653815    0.000857692
     12        1          -0.000471436    0.000621723   -0.000876121
     13        1           0.000694275   -0.000589215    0.001147422
     14        1          -0.001241477    0.000106787   -0.000508362
     15        1          -0.000156946    0.000494729   -0.001065178
     16        6          -0.000847914   -0.003039264    0.000618417
     17        1           0.000338137    0.000027226   -0.000821919
     18        1          -0.000740971    0.000444868   -0.000217594
     19        1           0.000418769    0.000553550    0.000357766
     20        7          -0.000165245    0.001109785   -0.001056751
 -------------------------------------------------------------------
 Cartesian Forces:  Max     0.003039264 RMS     0.000922536

 GradGradGradGradGradGradGradGradGradGradGradGradGradGradGradGradGradGrad
 Berny optimization.
 Using GEDIIS/GDIIS optimizer.
 FormGI is forming the generalized inverse of G from B-inverse, IUseBI=4.
 Internal  Forces:  Max     0.002166613 RMS     0.000511228
 Search for a local minimum.
 Step number   3 out of a maximum of  120
 All quantities printed in internal units (Hartrees-Bohrs-Radians)
 Mixed Optimization -- En-DIIS/RFO-DIIS
 Update second derivatives using D2CorX and points    1    2    3
 DE= -1.17D-03 DEPred=-1.32D-03 R= 8.86D-01
 TightC=F SS=  1.41D+00  RLast= 2.93D-01 DXNew= 8.4853D-01 8.7804D-01
 Trust test= 8.86D-01 RLast= 2.93D-01 DXMaxT set to 8.49D-01
 ITU=  1  1  0
 Use linear search instead of GDIIS.
     Eigenvalues ---    0.00230   0.00714   0.00723   0.00854   0.01882
     Eigenvalues ---    0.02242   0.03243   0.04194   0.04391   0.04590
     Eigenvalues ---    0.05066   0.05149   0.05534   0.05925   0.06156
     Eigenvalues ---    0.06694   0.06806   0.07206   0.08014   0.08109
     Eigenvalues ---    0.08118   0.08554   0.08778   0.09015   0.09179
     Eigenvalues ---    0.12025   0.12404   0.14273   0.14678   0.15781
     Eigenvalues ---    0.16000   0.16219   0.17551   0.21176   0.26860
     Eigenvalues ---    0.28904   0.29175   0.29270   0.30600   0.30838
     Eigenvalues ---    0.31255   0.31385   0.31386   0.31386   0.31406
     Eigenvalues ---    0.31425   0.31464   0.31466   0.31472   0.31833
     Eigenvalues ---    0.34089   0.36958   0.37230   0.37581
 RFO step:  Lambda=-1.22078575D-04 EMin= 2.30000036D-03
 Quartic linear search produced a step of  0.05215.
 Iteration  1 RMS(Cart)=  0.00516428 RMS(Int)=  0.00002882
 Iteration  2 RMS(Cart)=  0.00002123 RMS(Int)=  0.00002065
 Iteration  3 RMS(Cart)=  0.00000000 RMS(Int)=  0.00002065
 Variable       Old X    -DE/DX   Delta X   Delta X   Delta X     New X
                                 (Linear)    (Quad)   (Total)
    R1        2.89089  -0.00053   0.00059  -0.00132  -0.00075   2.89014
    R2        2.89095  -0.00054   0.00058  -0.00137  -0.00080   2.89015
    R3        2.07243   0.00128  -0.00037   0.00387   0.00350   2.07594
    R4        2.06473   0.00147  -0.00046   0.00446   0.00400   2.06873
    R5        2.88263   0.00047   0.00039   0.00161   0.00201   2.88464
    R6        2.06762   0.00143  -0.00039   0.00431   0.00392   2.07153
    R7        2.06589   0.00125  -0.00038   0.00371   0.00333   2.06922
    R8        2.06642   0.00133  -0.00021   0.00391   0.00370   2.07012
    R9        2.09523   0.00118  -0.00005   0.00363   0.00358   2.09881
   R10        2.75673  -0.00070  -0.00077  -0.00362  -0.00438   2.75236
   R11        2.88269   0.00047   0.00039   0.00157   0.00196   2.88466
   R12        2.06643   0.00133  -0.00022   0.00391   0.00369   2.07012
   R13        2.09527   0.00117  -0.00006   0.00360   0.00355   2.09882
   R14        2.75674  -0.00071  -0.00076  -0.00369  -0.00443   2.75232
   R15        2.06759   0.00143  -0.00039   0.00432   0.00393   2.07152
   R16        2.06589   0.00125  -0.00038   0.00372   0.00334   2.06923
   R17        2.06974  -0.00077   0.00045  -0.00181  -0.00137   2.06838
   R18        2.06975  -0.00077   0.00045  -0.00182  -0.00138   2.06837
   R19        2.09196  -0.00009   0.00077   0.00017   0.00094   2.09290
   R20        2.74567  -0.00217  -0.00130  -0.00918  -0.01048   2.73520
    A1        1.91989  -0.00018   0.00021  -0.00093  -0.00072   1.91917
    A2        1.90542   0.00005  -0.00014   0.00076   0.00061   1.90603
    A3        1.93426  -0.00001   0.00008  -0.00153  -0.00145   1.93281
    A4        1.90535   0.00005  -0.00014   0.00081   0.00067   1.90602
    A5        1.93433  -0.00002   0.00006  -0.00161  -0.00155   1.93278
    A6        1.86341   0.00011  -0.00009   0.00268   0.00260   1.86600
    A7        1.93228   0.00016  -0.00022   0.00039   0.00016   1.93244
    A8        1.91360  -0.00006   0.00002  -0.00055  -0.00052   1.91308
    A9        1.93617  -0.00025   0.00035  -0.00276  -0.00242   1.93375
   A10        1.89662  -0.00008  -0.00030  -0.00011  -0.00041   1.89621
   A11        1.91170  -0.00000   0.00008  -0.00069  -0.00061   1.91109
   A12        1.87209   0.00024   0.00007   0.00386   0.00394   1.87602
   A13        1.92213  -0.00026  -0.00022  -0.00156  -0.00179   1.92034
   A14        1.90832   0.00013  -0.00047  -0.00020  -0.00068   1.90765
   A15        1.94128  -0.00026  -0.00006  -0.00151  -0.00155   1.93974
   A16        1.86904  -0.00016  -0.00020  -0.00227  -0.00248   1.86656
   A17        1.88451   0.00052   0.00070   0.00524   0.00592   1.89043
   A18        1.93711   0.00004   0.00027   0.00030   0.00057   1.93767
   A19        1.92208  -0.00026  -0.00023  -0.00152  -0.00176   1.92032
   A20        1.90818   0.00014  -0.00046  -0.00010  -0.00056   1.90762
   A21        1.94146  -0.00026  -0.00009  -0.00161  -0.00168   1.93978
   A22        1.86891  -0.00016  -0.00019  -0.00216  -0.00235   1.86656
   A23        1.88453   0.00051   0.00071   0.00520   0.00590   1.89043
   A24        1.93722   0.00002   0.00027   0.00019   0.00045   1.93767
   A25        1.93236   0.00016  -0.00022   0.00034   0.00011   1.93247
   A26        1.91367  -0.00006   0.00002  -0.00059  -0.00055   1.91312
   A27        1.93607  -0.00025   0.00034  -0.00269  -0.00236   1.93371
   A28        1.89691  -0.00009  -0.00031  -0.00029  -0.00060   1.89631
   A29        1.91137   0.00001   0.00009  -0.00047  -0.00037   1.91099
   A30        1.87210   0.00024   0.00007   0.00384   0.00391   1.87601
   A31        1.88778  -0.00030  -0.00123  -0.00130  -0.00255   1.88523
   A32        1.89085  -0.00069  -0.00115  -0.00428  -0.00545   1.88540
   A33        1.91350   0.00036   0.00127   0.00185   0.00310   1.91660
   A34        1.89087  -0.00069  -0.00115  -0.00429  -0.00546   1.88541
   A35        1.91352   0.00036   0.00128   0.00181   0.00307   1.91659
   A36        1.96558   0.00089   0.00091   0.00582   0.00671   1.97229
   A37        1.94051   0.00033   0.00020   0.00107   0.00120   1.94171
   A38        1.93827  -0.00012   0.00218  -0.00014   0.00195   1.94021
   A39        1.93829  -0.00013   0.00220  -0.00023   0.00188   1.94018
    D1       -0.92661  -0.00003   0.00062   0.00034   0.00097  -0.92564
    D2        1.16581  -0.00007   0.00012   0.00010   0.00023   1.16604
    D3       -3.05288   0.00004   0.00044   0.00283   0.00328  -3.04960
    D4        1.16376  -0.00004   0.00050   0.00122   0.00172   1.16548
    D5       -3.02701  -0.00008  -0.00000   0.00099   0.00098  -3.02602
    D6       -0.96251   0.00002   0.00031   0.00372   0.00403  -0.95848
    D7       -3.07178   0.00012   0.00035   0.00406   0.00441  -3.06737
    D8       -0.97936   0.00008  -0.00015   0.00382   0.00367  -0.97569
    D9        1.08513   0.00019   0.00017   0.00656   0.00672   1.09186
   D10        0.92630   0.00002  -0.00059  -0.00014  -0.00074   0.92557
   D11       -1.16657   0.00008  -0.00008   0.00039   0.00029  -1.16627
   D12        3.05213  -0.00003  -0.00039  -0.00234  -0.00274   3.04939
   D13       -1.16410   0.00004  -0.00047  -0.00099  -0.00146  -1.16556
   D14        3.02621   0.00009   0.00004  -0.00047  -0.00043   3.02578
   D15        0.96172  -0.00001  -0.00026  -0.00320  -0.00346   0.95826
   D16        3.07143  -0.00012  -0.00031  -0.00381  -0.00412   3.06731
   D17        0.97856  -0.00007   0.00020  -0.00329  -0.00309   0.97547
   D18       -1.08593  -0.00018  -0.00011  -0.00602  -0.00612  -1.09206
   D19        3.07514   0.00027   0.00058   0.00499   0.00558   3.08072
   D20       -1.15890  -0.00000  -0.00008   0.00120   0.00113  -1.15777
   D21        0.98654  -0.00004  -0.00011   0.00043   0.00034   0.98689
   D22        0.97258   0.00030   0.00089   0.00549   0.00638   0.97896
   D23        3.02172   0.00003   0.00023   0.00170   0.00193   3.02365
   D24       -1.11602  -0.00001   0.00019   0.00094   0.00114  -1.11488
   D25       -1.06748   0.00006   0.00092   0.00131   0.00223  -1.06524
   D26        0.98167  -0.00021   0.00026  -0.00248  -0.00222   0.97945
   D27        3.12711  -0.00025   0.00023  -0.00325  -0.00300   3.12411
   D28       -1.04095  -0.00007  -0.00087  -0.00240  -0.00328  -1.04423
   D29        3.07455  -0.00006  -0.00525  -0.00278  -0.00803   3.06652
   D30        3.13141   0.00007  -0.00101  -0.00294  -0.00396   3.12745
   D31        0.96373   0.00008  -0.00539  -0.00333  -0.00871   0.95502
   D32        1.08787  -0.00006  -0.00133  -0.00349  -0.00483   1.08304
   D33       -1.07981  -0.00005  -0.00571  -0.00388  -0.00958  -1.08939
   D34       -3.07466  -0.00026  -0.00061  -0.00531  -0.00593  -3.08059
   D35       -0.97178  -0.00030  -0.00092  -0.00601  -0.00693  -0.97870
   D36        1.06827  -0.00006  -0.00096  -0.00183  -0.00279   1.06548
   D37        1.15965  -0.00000   0.00003  -0.00174  -0.00172   1.15793
   D38       -3.02065  -0.00004  -0.00028  -0.00244  -0.00272  -3.02337
   D39       -0.98061   0.00020  -0.00032   0.00174   0.00142  -0.97919
   D40       -0.98595   0.00004   0.00007  -0.00083  -0.00079  -0.98674
   D41        1.11693   0.00001  -0.00024  -0.00153  -0.00179   1.11514
   D42       -3.12622   0.00025  -0.00028   0.00265   0.00235  -3.12386
   D43        1.04068   0.00007   0.00088   0.00259   0.00348   1.04416
   D44       -3.07484   0.00007   0.00525   0.00301   0.00826  -3.06657
   D45       -3.13162  -0.00007   0.00100   0.00309   0.00410  -3.12752
   D46       -0.96395  -0.00008   0.00537   0.00352   0.00889  -0.95507
   D47       -1.08815   0.00005   0.00134   0.00370   0.00504  -1.08311
   D48        1.07951   0.00005   0.00571   0.00413   0.00983   1.08934
   D49       -3.09199   0.00009   0.00157  -0.00004   0.00159  -3.09040
   D50        1.02226  -0.00016  -0.00156  -0.00116  -0.00277   1.01949
   D51       -1.02204   0.00016   0.00156   0.00058   0.00220  -1.01984
   D52        3.09220  -0.00009  -0.00157  -0.00054  -0.00216   3.09005
   D53        1.08460   0.00012   0.00157   0.00025   0.00187   1.08647
   D54       -1.08434  -0.00013  -0.00156  -0.00087  -0.00248  -1.08682
         Item               Value     Threshold  Converged?
 Maximum Force            0.002167     0.000450     NO 
 RMS     Force            0.000511     0.000300     NO 
 Maximum Displacement     0.016601     0.001800     NO 
 RMS     Displacement     0.005169     0.001200     NO 
 Predicted change in Energy=-6.256498D-05
 GradGradGradGradGradGradGradGradGradGradGradGradGradGradGradGradGradGrad

                          Input orientation:                          
 ---------------------------------------------------------------------
 Center     Atomic      Atomic             Coordinates (Angstroms)
 Number     Number       Type             X           Y           Z
 ---------------------------------------------------------------------
      1          6           0       -5.526353   -1.986698    0.021175
      2          6           0       -3.998187   -1.928997    0.000467
      3          6           0       -3.512734   -0.482127   -0.032193
      4          6           0       -5.497391    0.292619    1.081970
      5          6           0       -6.066069   -1.121775    1.161210
      6          1           0       -2.418734   -0.452292    0.015820
      7          1           0       -3.599523   -2.412197    0.900054
      8          1           0       -3.600520   -2.467561   -0.866020
      9          1           0       -5.915258   -1.609041   -0.934290
     10          1           0       -5.874006   -3.019995    0.120448
     11          1           0       -5.841720    0.883868    1.937480
     12          1           0       -5.881846    0.792109    0.167509
     13          1           0       -5.779837   -1.561272    2.123795
     14          1           0       -7.159787   -1.078011    1.131698
     15          1           0       -3.807198   -0.017828   -0.997205
     16          6           0       -3.502189    1.617814    1.120557
     17          1           0       -3.872335    2.149002    2.003078
     18          1           0       -2.410129    1.578229    1.182575
     19          1           0       -3.773348    2.210437    0.225091
     20          7           0       -4.041092    0.274729    1.094464
 ---------------------------------------------------------------------
                    Distance matrix (angstroms):
                    1          2          3          4          5
     1  C    0.000000
     2  C    1.529396   0.000000
     3  C    2.514208   1.526487   0.000000
     4  C    2.514241   2.890128   2.404257   0.000000
     5  C    1.529400   2.505009   2.890135   1.526494   0.000000
     6  H    3.465793   2.162305   1.095460   3.342109   3.881131
     7  H    2.160128   1.096209   2.145177   3.309233   2.795933
     8  H    2.174208   1.094983   2.155207   3.874452   3.464063
     9  H    1.098538   2.156688   2.802826   2.802896   2.156686
    10  H    1.094724   2.173332   3.469824   3.469838   2.173319
    11  H    3.465808   3.881088   3.342114   1.095461   2.162298
    12  H    2.805272   3.313683   2.697453   1.110646   2.164332
    13  H    2.160151   2.796072   3.309470   2.145248   1.096201
    14  H    2.174185   3.464041   3.874366   2.155147   1.094991
    15  H    2.805181   2.164346   1.110645   2.697424   3.313601
    16  C    4.277662   3.752398   2.395558   2.395510   3.752398
    17  H    4.875215   4.544927   3.345815   2.633516   4.027306
    18  H    4.875285   4.027399   2.633718   3.345758   4.544928
    19  H    4.553081   4.151616   2.717355   2.717460   4.151689
    20  N    2.910670   2.460707   1.456485   1.456463   2.460734
                    6          7          8          9         10
     6  H    0.000000
     7  H    2.453031   0.000000
     8  H    2.497111   1.766942   0.000000
     9  H    3.803480   3.061455   2.469763   0.000000
    10  H    4.306152   2.480016   2.539103   1.762091   0.000000
    11  H    4.146677   4.119192   4.910668   3.803560   4.306134
    12  H    3.683027   4.001649   4.110727   2.642082   3.812402
    13  H    4.119515   2.641095   3.809170   3.061455   2.479947
    14  H    4.910630   3.809093   4.311625   2.469646   2.539127
    15  H    1.772797   3.061981   2.461933   2.641938   3.812329
    16  C    2.584503   4.037213   4.543836   4.523041   5.304245
    17  H    3.581742   4.700598   5.442265   5.188888   5.854017
    18  H    2.341881   4.173484   4.688516   5.189002   5.854077
    19  H    2.994811   4.674883   4.806667   4.529940   5.637476
    20  N    2.079441   2.729899   3.399669   3.343192   3.894032
                   11         12         13         14         15
    11  H    0.000000
    12  H    1.772802   0.000000
    13  H    2.453009   3.062003   0.000000
    14  H    2.497109   2.461735   1.766935   0.000000
    15  H    3.683030   2.513309   4.001770   4.110483   0.000000
    16  C    2.584463   2.693114   4.037420   4.543746   2.693190
    17  H    2.341654   3.041153   4.173640   4.688310   3.701499
    18  H    3.581596   3.701508   4.700775   5.442191   3.041487
    19  H    2.995033   2.541798   4.675132   4.806640   2.541715
    20  N    2.079420   2.124925   2.730138   3.399640   2.124942
                   16         17         18         19         20
    16  C    0.000000
    17  H    1.094537   0.000000
    18  H    1.094535   1.771172   0.000000
    19  H    1.107514   1.781800   1.781805   0.000000
    20  N    1.447404   2.089727   2.089716   2.138799   0.000000
 Stoichiometry    C6H13N
 Framework group  C1[X(C6H13N)]
 Deg. of freedom    54
 Full point group                 C1      NOp   1
 Largest Abelian subgroup         C1      NOp   1
 Largest concise Abelian subgroup C1      NOp   1
                         Standard orientation:                         
 ---------------------------------------------------------------------
 Center     Atomic      Atomic             Coordinates (Angstroms)
 Number     Number       Type             X           Y           Z
 ---------------------------------------------------------------------
      1          6           0       -1.889574    0.000004    0.245024
      2          6           0       -1.150116    1.252497   -0.227747
      3          6           0        0.317875    1.202138    0.187739
      4          6           0        0.317918   -1.202119    0.187675
      5          6           0       -1.150112   -1.252512   -0.227696
      6          1           0        0.850234    2.073365   -0.209238
      7          1           0       -1.202909    1.320438   -1.320574
      8          1           0       -1.614828    2.155830    0.180935
      9          1           0       -1.935350    0.000021    1.342608
     10          1           0       -2.922761   -0.000019   -0.116839
     11          1           0        0.850259   -2.073312   -0.209403
     12          1           0        0.388222   -1.256688    1.294750
     13          1           0       -1.203089   -1.320657   -1.320493
     14          1           0       -1.614727   -2.155795    0.181225
     15          1           0        0.388119    1.256620    1.294820
     16          6           0        2.380426    0.000003   -0.010898
     17          1           0        2.854536   -0.885665   -0.445436
     18          1           0        2.854601    0.885507   -0.445692
     19          1           0        2.586809    0.000146    1.077217
     20          7           0        0.966053    0.000021   -0.318352
 ---------------------------------------------------------------------
 Rotational constants (GHZ):      4.4605570      2.3157887      1.6722143
 Standard basis: 6-31G(d,p) (6D, 7F)
 There are   170 symmetry adapted cartesian basis functions of A   symmetry.
 There are   170 symmetry adapted basis functions of A   symmetry.
   170 basis functions,   287 primitive gaussians,   170 cartesian basis functions
    28 alpha electrons       28 beta electrons
       nuclear repulsion energy       335.2209242876 Hartrees.
 NAtoms=   20 NActive=   20 NUniq=   20 SFac= 1.00D+00 NAtFMM=   60 NAOKFM=F Big=F
 Integral buffers will be    131072 words long.
 Raffenetti 2 integral format.
 Two-electron integral symmetry is turned on.
 Nuclear repulsion after empirical dispersion term =      335.2078756392 Hartrees.
 One-electron integrals computed using PRISM.
 NBasis=   170 RedAO= T EigKep=  3.53D-03  NBF=   170
 NBsUse=   170 1.00D-06 EigRej= -1.00D+00 NBFU=   170
 Initial guess from the checkpoint file:  "dmp-degSn2-opt-wb97xd.chk"
 B after Tr=     0.000000    0.000000   -0.000000
         Rot=    1.000000    0.000006    0.000084   -0.000019 Ang=   0.01 deg.
 Keep R1 ints in memory in canonical form, NReq=213888347.
 Requested convergence on RMS density matrix=1.00D-08 within 128 cycles.
 Requested convergence on MAX density matrix=1.00D-06.
 Requested convergence on             energy=1.00D-06.
 No special actions if energy rises.
 SCF Done:  E(RwB97XD) =  -291.148787752     A.U. after    9 cycles
            NFock=  9  Conv=0.68D-08     -V/T= 2.0097
 Calling FoFJK, ICntrl=      2127 FMM=F ISym2X=0 I1Cent= 0 IOpClX= 0 NMat=1 NMatS=1 NMatT=0.
 ***** Axes restored to original set *****
 -------------------------------------------------------------------
 Center     Atomic                   Forces (Hartrees/Bohr)
 Number     Number              X              Y              Z
 -------------------------------------------------------------------
      1        6           0.000138112    0.000201074    0.000108833
      2        6          -0.000106857   -0.000098288   -0.000155314
      3        6          -0.000083553   -0.000440598    0.000274964
      4        6          -0.000004938   -0.000482585    0.000224545
      5        6          -0.000147203   -0.000080824   -0.000152416
      6        1           0.000036290   -0.000026354   -0.000027378
      7        1          -0.000008165    0.000022843    0.000035586
      8        1          -0.000003291   -0.000015907   -0.000099770
      9        1          -0.000015772    0.000006703   -0.000034501
     10        1           0.000005905   -0.000080553    0.000064910
     11        1          -0.000049421    0.000006528    0.000018266
     12        1          -0.000078912    0.000155332   -0.000077274
     13        1           0.000049317    0.000004926    0.000009731
     14        1          -0.000080925    0.000010281   -0.000050654
     15        1           0.000051882    0.000104420   -0.000150765
     16        6           0.000509032    0.000656421    0.000441679
     17        1           0.000073188    0.000053206   -0.000183367
     18        1          -0.000135459    0.000137926   -0.000066925
     19        1           0.000034606   -0.000022249    0.000078411
     20        7          -0.000183836   -0.000112304   -0.000258561
 -------------------------------------------------------------------
 Cartesian Forces:  Max     0.000656421 RMS     0.000179452

 GradGradGradGradGradGradGradGradGradGradGradGradGradGradGradGradGradGrad
 Berny optimization.
 Using GEDIIS/GDIIS optimizer.
 FormGI is forming the generalized inverse of G from B-inverse, IUseBI=4.
 Internal  Forces:  Max     0.000961312 RMS     0.000118831
 Search for a local minimum.
 Step number   4 out of a maximum of  120
 All quantities printed in internal units (Hartrees-Bohrs-Radians)
 Mixed Optimization -- En-DIIS/RFO-DIIS
 Swapping is turned off.
 Update second derivatives using D2CorX and points    1    2    3    4
 DE= -6.01D-05 DEPred=-6.26D-05 R= 9.60D-01
 TightC=F SS=  1.41D+00  RLast= 4.00D-02 DXNew= 1.4270D+00 1.2006D-01
 Trust test= 9.60D-01 RLast= 4.00D-02 DXMaxT set to 8.49D-01
 ITU=  1  1  1  0
     Eigenvalues ---    0.00230   0.00722   0.00724   0.00880   0.01868
     Eigenvalues ---    0.02244   0.03121   0.04214   0.04397   0.04601
     Eigenvalues ---    0.05025   0.05153   0.05411   0.05934   0.06158
     Eigenvalues ---    0.06687   0.06745   0.07155   0.08002   0.08102
     Eigenvalues ---    0.08109   0.08523   0.08778   0.09051   0.09159
     Eigenvalues ---    0.12016   0.12302   0.14112   0.14694   0.15910
     Eigenvalues ---    0.16000   0.16260   0.17576   0.21227   0.28821
     Eigenvalues ---    0.29170   0.29269   0.29385   0.30386   0.30838
     Eigenvalues ---    0.31240   0.31367   0.31385   0.31386   0.31388
     Eigenvalues ---    0.31431   0.31464   0.31466   0.31471   0.32188
     Eigenvalues ---    0.34956   0.37029   0.37218   0.37231
 En-DIIS/RFO-DIIS IScMMF=        0 using points:     4    3
 RFO step:  Lambda=-3.23599567D-06.
 DidBck=F Rises=F RFO-DIIS coefs:    0.95234    0.04766
 Iteration  1 RMS(Cart)=  0.00219529 RMS(Int)=  0.00000229
 Iteration  2 RMS(Cart)=  0.00000268 RMS(Int)=  0.00000082
 Iteration  3 RMS(Cart)=  0.00000000 RMS(Int)=  0.00000082
 Variable       Old X    -DE/DX   Delta X   Delta X   Delta X     New X
                                 (Linear)    (Quad)   (Total)
    R1        2.89014  -0.00010   0.00004  -0.00057  -0.00053   2.88960
    R2        2.89015  -0.00010   0.00004  -0.00058  -0.00054   2.88961
    R3        2.07594   0.00003  -0.00017   0.00034   0.00017   2.07610
    R4        2.06873   0.00008  -0.00019   0.00055   0.00036   2.06909
    R5        2.88464   0.00005  -0.00010   0.00032   0.00023   2.88487
    R6        2.07153   0.00002  -0.00019   0.00034   0.00016   2.07169
    R7        2.06922   0.00008  -0.00016   0.00047   0.00031   2.06953
    R8        2.07012   0.00003  -0.00018   0.00032   0.00014   2.07026
    R9        2.09881   0.00016  -0.00017   0.00076   0.00059   2.09940
   R10        2.75236   0.00025   0.00021   0.00028   0.00049   2.75285
   R11        2.88466   0.00005  -0.00009   0.00031   0.00022   2.88487
   R12        2.07012   0.00003  -0.00018   0.00032   0.00014   2.07026
   R13        2.09882   0.00016  -0.00017   0.00075   0.00058   2.09940
   R14        2.75232   0.00026   0.00021   0.00033   0.00054   2.75285
   R15        2.07152   0.00003  -0.00019   0.00036   0.00017   2.07169
   R16        2.06923   0.00008  -0.00016   0.00046   0.00030   2.06953
   R17        2.06838  -0.00015   0.00007  -0.00045  -0.00038   2.06799
   R18        2.06837  -0.00015   0.00007  -0.00044  -0.00038   2.06799
   R19        2.09290  -0.00007  -0.00004  -0.00002  -0.00007   2.09283
   R20        2.73520   0.00096   0.00050   0.00185   0.00235   2.73755
    A1        1.91917   0.00011   0.00003   0.00017   0.00021   1.91937
    A2        1.90603  -0.00003  -0.00003   0.00036   0.00033   1.90636
    A3        1.93281  -0.00005   0.00007  -0.00067  -0.00060   1.93221
    A4        1.90602  -0.00003  -0.00003   0.00037   0.00034   1.90636
    A5        1.93278  -0.00004   0.00007  -0.00066  -0.00058   1.93220
    A6        1.86600   0.00004  -0.00012   0.00045   0.00033   1.86633
    A7        1.93244  -0.00000  -0.00001   0.00049   0.00049   1.93293
    A8        1.91308   0.00000   0.00002  -0.00042  -0.00039   1.91269
    A9        1.93375  -0.00001   0.00012  -0.00020  -0.00009   1.93366
   A10        1.89621  -0.00003   0.00002  -0.00048  -0.00046   1.89575
   A11        1.91109   0.00002   0.00003  -0.00006  -0.00003   1.91106
   A12        1.87602   0.00002  -0.00019   0.00066   0.00047   1.87649
   A13        1.92034  -0.00003   0.00009  -0.00073  -0.00064   1.91970
   A14        1.90765  -0.00002   0.00003   0.00013   0.00017   1.90781
   A15        1.93974   0.00011   0.00007   0.00164   0.00171   1.94144
   A16        1.86656  -0.00002   0.00012  -0.00108  -0.00097   1.86559
   A17        1.89043  -0.00001  -0.00028   0.00006  -0.00022   1.89021
   A18        1.93767  -0.00003  -0.00003  -0.00014  -0.00017   1.93751
   A19        1.92032  -0.00003   0.00008  -0.00072  -0.00064   1.91968
   A20        1.90762  -0.00002   0.00003   0.00015   0.00018   1.90779
   A21        1.93978   0.00011   0.00008   0.00160   0.00168   1.94146
   A22        1.86656  -0.00002   0.00011  -0.00108  -0.00097   1.86560
   A23        1.89043  -0.00001  -0.00028   0.00007  -0.00021   1.89022
   A24        1.93767  -0.00003  -0.00002  -0.00013  -0.00016   1.93752
   A25        1.93247  -0.00001  -0.00001   0.00048   0.00047   1.93294
   A26        1.91312   0.00000   0.00003  -0.00045  -0.00042   1.91269
   A27        1.93371  -0.00001   0.00011  -0.00017  -0.00005   1.93365
   A28        1.89631  -0.00004   0.00003  -0.00056  -0.00053   1.89577
   A29        1.91099   0.00003   0.00002   0.00003   0.00005   1.91104
   A30        1.87601   0.00002  -0.00019   0.00066   0.00047   1.87648
   A31        1.88523  -0.00009   0.00012  -0.00001   0.00011   1.88534
   A32        1.88540  -0.00011   0.00026  -0.00123  -0.00097   1.88443
   A33        1.91660   0.00018  -0.00015   0.00120   0.00105   1.91765
   A34        1.88541  -0.00011   0.00026  -0.00123  -0.00097   1.88444
   A35        1.91659   0.00019  -0.00015   0.00122   0.00107   1.91766
   A36        1.97229  -0.00007  -0.00032  -0.00001  -0.00033   1.97196
   A37        1.94171  -0.00018  -0.00006   0.00070   0.00063   1.94235
   A38        1.94021   0.00014  -0.00009   0.00101   0.00092   1.94113
   A39        1.94018   0.00015  -0.00009   0.00106   0.00097   1.94115
    D1       -0.92564   0.00003  -0.00005   0.00026   0.00021  -0.92544
    D2        1.16604  -0.00001  -0.00001  -0.00029  -0.00030   1.16573
    D3       -3.04960   0.00001  -0.00016   0.00013  -0.00003  -3.04963
    D4        1.16548   0.00004  -0.00008   0.00104   0.00096   1.16644
    D5       -3.02602  -0.00000  -0.00005   0.00049   0.00044  -3.02558
    D6       -0.95848   0.00002  -0.00019   0.00091   0.00072  -0.95776
    D7       -3.06737   0.00004  -0.00021   0.00142   0.00121  -3.06616
    D8       -0.97569  -0.00001  -0.00018   0.00087   0.00069  -0.97499
    D9        1.09186   0.00002  -0.00032   0.00129   0.00097   1.09283
   D10        0.92557  -0.00003   0.00004  -0.00020  -0.00016   0.92540
   D11       -1.16627   0.00002  -0.00001   0.00049   0.00047  -1.16580
   D12        3.04939  -0.00001   0.00013   0.00006   0.00019   3.04958
   D13       -1.16556  -0.00004   0.00007  -0.00097  -0.00090  -1.16647
   D14        3.02578   0.00001   0.00002  -0.00029  -0.00027   3.02551
   D15        0.95826  -0.00002   0.00016  -0.00072  -0.00056   0.95771
   D16        3.06731  -0.00004   0.00020  -0.00137  -0.00117   3.06614
   D17        0.97547   0.00001   0.00015  -0.00068  -0.00053   0.97493
   D18       -1.09206  -0.00002   0.00029  -0.00111  -0.00082  -1.09288
   D19        3.08072   0.00002  -0.00027  -0.00129  -0.00155   3.07917
   D20       -1.15777  -0.00003  -0.00005  -0.00295  -0.00300  -1.16077
   D21        0.98689  -0.00002  -0.00002  -0.00194  -0.00196   0.98493
   D22        0.97896   0.00004  -0.00030  -0.00077  -0.00108   0.97788
   D23        3.02365  -0.00001  -0.00009  -0.00243  -0.00252   3.02113
   D24       -1.11488   0.00000  -0.00005  -0.00142  -0.00148  -1.11635
   D25       -1.06524   0.00002  -0.00011  -0.00125  -0.00136  -1.06660
   D26        0.97945  -0.00003   0.00011  -0.00291  -0.00281   0.97664
   D27        3.12411  -0.00002   0.00014  -0.00191  -0.00176   3.12235
   D28       -1.04423   0.00013   0.00016   0.00444   0.00460  -1.03963
   D29        3.06652  -0.00003   0.00038   0.00180   0.00218   3.06871
   D30        3.12745   0.00011   0.00019   0.00429   0.00448   3.13193
   D31        0.95502  -0.00006   0.00042   0.00165   0.00207   0.95708
   D32        1.08304   0.00016   0.00023   0.00565   0.00588   1.08892
   D33       -1.08939  -0.00001   0.00046   0.00301   0.00347  -1.08592
   D34       -3.08059  -0.00002   0.00028   0.00120   0.00148  -3.07911
   D35       -0.97870  -0.00004   0.00033   0.00058   0.00091  -0.97779
   D36        1.06548  -0.00002   0.00013   0.00107   0.00120   1.06668
   D37        1.15793   0.00004   0.00008   0.00284   0.00292   1.16085
   D38       -3.02337   0.00001   0.00013   0.00222   0.00235  -3.02102
   D39       -0.97919   0.00003  -0.00007   0.00271   0.00264  -0.97655
   D40       -0.98674   0.00002   0.00004   0.00184   0.00187  -0.98487
   D41        1.11514  -0.00000   0.00009   0.00122   0.00130   1.11644
   D42       -3.12386   0.00002  -0.00011   0.00171   0.00160  -3.12227
   D43        1.04416  -0.00013  -0.00017  -0.00439  -0.00456   1.03960
   D44       -3.06657   0.00003  -0.00039  -0.00178  -0.00217  -3.06874
   D45       -3.12752  -0.00010  -0.00020  -0.00425  -0.00445  -3.13197
   D46       -0.95507   0.00006  -0.00042  -0.00164  -0.00206  -0.95713
   D47       -1.08311  -0.00015  -0.00024  -0.00560  -0.00584  -1.08895
   D48        1.08934   0.00001  -0.00047  -0.00298  -0.00345   1.08589
   D49       -3.09040  -0.00007  -0.00008   0.00088   0.00080  -3.08960
   D50        1.01949  -0.00005   0.00013  -0.00155  -0.00142   1.01806
   D51       -1.01984   0.00005  -0.00010   0.00233   0.00222  -1.01762
   D52        3.09005   0.00007   0.00010  -0.00010   0.00000   3.09005
   D53        1.08647  -0.00001  -0.00009   0.00160   0.00151   1.08799
   D54       -1.08682   0.00001   0.00012  -0.00083  -0.00071  -1.08753
         Item               Value     Threshold  Converged?
 Maximum Force            0.000961     0.000450     NO 
 RMS     Force            0.000119     0.000300     YES
 Maximum Displacement     0.008140     0.001800     NO 
 RMS     Displacement     0.002195     0.001200     NO 
 Predicted change in Energy=-4.318980D-06
 GradGradGradGradGradGradGradGradGradGradGradGradGradGradGradGradGradGrad

                          Input orientation:                          
 ---------------------------------------------------------------------
 Center     Atomic      Atomic             Coordinates (Angstroms)
 Number     Number       Type             X           Y           Z
 ---------------------------------------------------------------------
      1          6           0       -5.526814   -1.986679    0.020343
      2          6           0       -3.998893   -1.929808    0.000112
      3          6           0       -3.511894   -0.483295   -0.030898
      4          6           0       -5.497412    0.291783    1.083596
      5          6           0       -6.066568   -1.122663    1.160664
      6          1           0       -2.417858   -0.455288    0.019078
      7          1           0       -3.601123   -2.413832    0.899755
      8          1           0       -3.601307   -2.467981   -0.866860
      9          1           0       -5.915595   -1.608746   -0.935166
     10          1           0       -5.874490   -3.020162    0.119693
     11          1           0       -5.841310    0.881076    1.940722
     12          1           0       -5.883527    0.793892    0.170895
     13          1           0       -5.780293   -1.563220    2.122854
     14          1           0       -7.160421   -1.078594    1.130770
     15          1           0       -3.802891   -0.018333   -0.996998
     16          6           0       -3.501827    1.620190    1.119540
     17          1           0       -3.871561    2.152751    2.001154
     18          1           0       -2.409838    1.582147    1.180229
     19          1           0       -3.773845    2.212002    0.223842
     20          7           0       -4.040792    0.275772    1.094354
 ---------------------------------------------------------------------
                    Distance matrix (angstroms):
                    1          2          3          4          5
     1  C    0.000000
     2  C    1.529113   0.000000
     3  C    2.514497   1.526607   0.000000
     4  C    2.514511   2.890496   2.405229   0.000000
     5  C    1.529115   2.504724   2.890497   1.526609   0.000000
     6  H    3.465656   2.161999   1.095535   3.342898   3.880940
     7  H    2.159655   1.096292   2.145005   3.309088   2.795283
     8  H    2.174019   1.095146   2.155413   3.875022   3.463849
     9  H    1.098627   2.156751   2.803948   2.803978   2.156752
    10  H    1.094914   2.172795   3.469904   3.469910   2.172791
    11  H    3.465658   3.880920   3.342899   1.095535   2.161990
    12  H    2.807398   3.316557   2.701217   1.110955   2.164793
    13  H    2.159658   2.795319   3.309157   2.145021   1.096290
    14  H    2.174015   3.463844   3.874998   2.155402   1.095149
    15  H    2.807362   2.164806   1.110954   2.701194   3.316517
    16  C    4.279990   3.755354   2.397553   2.397565   3.755374
    17  H    4.878356   4.548370   3.347735   2.636001   4.031477
    18  H    4.878257   4.031327   2.635793   3.347759   4.548412
    19  H    4.554475   4.153949   2.719952   2.719762   4.153818
    20  N    2.912120   2.462459   1.456746   1.456747   2.462475
                    6          7          8          9         10
     6  H    0.000000
     7  H    2.451857   0.000000
     8  H    2.497273   1.767444   0.000000
     9  H    3.804631   3.061352   2.469591   0.000000
    10  H    4.305463   2.478776   2.538809   1.762530   0.000000
    11  H    4.147121   4.118066   4.910837   3.804664   4.305451
    12  H    3.687053   4.003760   4.114034   2.645198   3.814408
    13  H    4.118174   2.639753   3.808538   3.061350   2.478751
    14  H    4.910833   3.808521   4.311405   2.469564   2.538815
    15  H    1.772472   3.062156   2.461371   2.645138   3.814381
    16  C    2.587202   4.041225   4.546298   4.524835   5.306797
    17  H    3.583817   4.705305   5.445154   5.191234   5.857529
    18  H    2.345096   4.179195   4.691877   5.191053   5.857457
    19  H    2.999178   4.678144   4.808497   4.530840   5.639069
    20  N    2.079563   2.732242   3.401130   3.344435   3.895586
                   11         12         13         14         15
    11  H    0.000000
    12  H    1.772476   0.000000
    13  H    2.451831   3.062152   0.000000
    14  H    2.497275   2.461305   1.767440   0.000000
    15  H    3.687044   2.520463   4.003782   4.113947   0.000000
    16  C    2.587241   2.693547   4.041305   4.546304   2.693535
    17  H    2.345361   3.040452   4.179295   4.692095   3.702329
    18  H    3.583972   3.702245   4.705512   5.445184   3.040140
    19  H    2.998910   2.542558   4.678075   4.808268   2.542772
    20  N    2.079566   2.125299   2.732319   3.401135   2.125288
                   16         17         18         19         20
    16  C    0.000000
    17  H    1.094334   0.000000
    18  H    1.094335   1.770916   0.000000
    19  H    1.107479   1.780982   1.780985   0.000000
    20  N    1.448648   2.091405   2.091412   2.139636   0.000000
 Stoichiometry    C6H13N
 Framework group  C1[X(C6H13N)]
 Deg. of freedom    54
 Full point group                 C1      NOp   1
 Largest Abelian subgroup         C1      NOp   1
 Largest concise Abelian subgroup C1      NOp   1
                         Standard orientation:                         
 ---------------------------------------------------------------------
 Center     Atomic      Atomic             Coordinates (Angstroms)
 Number     Number       Type             X           Y           Z
 ---------------------------------------------------------------------
      1          6           0       -1.889885    0.000019    0.246246
      2          6           0       -1.151234    1.252367   -0.227256
      3          6           0        0.317564    1.202608    0.185886
      4          6           0        0.317551   -1.202621    0.185861
      5          6           0       -1.151263   -1.252357   -0.227234
      6          1           0        0.848692    2.073554   -0.213553
      7          1           0       -1.205333    1.319852   -1.320131
      8          1           0       -1.615664    2.155720    0.182138
      9          1           0       -1.935176    0.000028    1.343940
     10          1           0       -2.923293    0.000022   -0.115559
     11          1           0        0.848645   -2.073567   -0.213628
     12          1           0        0.389934   -1.260263    1.292956
     13          1           0       -1.205420   -1.319901   -1.320101
     14          1           0       -1.615688   -2.155685    0.182227
     15          1           0        0.389932    1.260200    1.292984
     16          6           0        2.382447   -0.000003   -0.009669
     17          1           0        2.857663   -0.885341   -0.443160
     18          1           0        2.857583    0.885575   -0.442759
     19          1           0        2.587887   -0.000243    1.078589
     20          7           0        0.967022   -0.000004   -0.318135
 ---------------------------------------------------------------------
 Rotational constants (GHZ):      4.4600808      2.3131485      1.6705229
 Standard basis: 6-31G(d,p) (6D, 7F)
 There are   170 symmetry adapted cartesian basis functions of A   symmetry.
 There are   170 symmetry adapted basis functions of A   symmetry.
   170 basis functions,   287 primitive gaussians,   170 cartesian basis functions
    28 alpha electrons       28 beta electrons
       nuclear repulsion energy       335.1218970643 Hartrees.
 NAtoms=   20 NActive=   20 NUniq=   20 SFac= 1.00D+00 NAtFMM=   60 NAOKFM=F Big=F
 Integral buffers will be    131072 words long.
 Raffenetti 2 integral format.
 Two-electron integral symmetry is turned on.
 Nuclear repulsion after empirical dispersion term =      335.1088519265 Hartrees.
 One-electron integrals computed using PRISM.
 NBasis=   170 RedAO= T EigKep=  3.54D-03  NBF=   170
 NBsUse=   170 1.00D-06 EigRej= -1.00D+00 NBFU=   170
 Initial guess from the checkpoint file:  "dmp-degSn2-opt-wb97xd.chk"
 B after Tr=    -0.000000   -0.000000    0.000000
         Rot=    1.000000   -0.000010   -0.000070    0.000005 Ang=  -0.01 deg.
 Keep R1 ints in memory in canonical form, NReq=213888347.
 Requested convergence on RMS density matrix=1.00D-08 within 128 cycles.
 Requested convergence on MAX density matrix=1.00D-06.
 Requested convergence on             energy=1.00D-06.
 No special actions if energy rises.
 SCF Done:  E(RwB97XD) =  -291.148791654     A.U. after    8 cycles
            NFock=  8  Conv=0.59D-08     -V/T= 2.0098
 Calling FoFJK, ICntrl=      2127 FMM=F ISym2X=0 I1Cent= 0 IOpClX= 0 NMat=1 NMatS=1 NMatT=0.
 ***** Axes restored to original set *****
 -------------------------------------------------------------------
 Center     Atomic                   Forces (Hartrees/Bohr)
 Number     Number              X              Y              Z
 -------------------------------------------------------------------
      1        6          -0.000003905    0.000008338   -0.000010746
      2        6          -0.000011441    0.000030257    0.000010142
      3        6           0.000018442    0.000023142    0.000003079
      4        6           0.000008847    0.000027016    0.000012067
      5        6           0.000025847    0.000014492   -0.000013206
      6        1           0.000010530   -0.000006340    0.000000263
      7        1          -0.000006838   -0.000012212   -0.000027953
      8        1           0.000006331    0.000061457    0.000023883
      9        1           0.000006507   -0.000015006    0.000021459
     10        1           0.000004286    0.000029050   -0.000013015
     11        1          -0.000006460    0.000002330    0.000009505
     12        1          -0.000016500   -0.000005488    0.000002916
     13        1          -0.000023738   -0.000004964   -0.000016753
     14        1           0.000049976    0.000044420    0.000000889
     15        1           0.000005509   -0.000016571   -0.000011256
     16        6           0.000033005    0.000055983    0.000027013
     17        1          -0.000020854   -0.000067188   -0.000013190
     18        1          -0.000040694   -0.000061538   -0.000001201
     19        1          -0.000010342   -0.000078284    0.000033235
     20        7          -0.000028507   -0.000028895   -0.000037131
 -------------------------------------------------------------------
 Cartesian Forces:  Max     0.000078284 RMS     0.000026964

 GradGradGradGradGradGradGradGradGradGradGradGradGradGradGradGradGradGrad
 Berny optimization.
 Using GEDIIS/GDIIS optimizer.
 FormGI is forming the generalized inverse of G from B-inverse, IUseBI=4.
 Internal  Forces:  Max     0.000142437 RMS     0.000029084
 Search for a local minimum.
 Step number   5 out of a maximum of  120
 All quantities printed in internal units (Hartrees-Bohrs-Radians)
 Mixed Optimization -- En-DIIS/RFO-DIIS
 Swapping is turned off.
 Update second derivatives using D2CorX and points    1    2    3    4    5
 DE= -3.90D-06 DEPred=-4.32D-06 R= 9.03D-01
 TightC=F SS=  1.41D+00  RLast= 1.76D-02 DXNew= 1.4270D+00 5.2668D-02
 Trust test= 9.03D-01 RLast= 1.76D-02 DXMaxT set to 8.49D-01
 ITU=  1  1  1  1  0
     Eigenvalues ---    0.00230   0.00722   0.00733   0.00848   0.01857
     Eigenvalues ---    0.02242   0.03115   0.04217   0.04389   0.04593
     Eigenvalues ---    0.05021   0.05154   0.05425   0.05929   0.06155
     Eigenvalues ---    0.06693   0.06745   0.07053   0.08003   0.08105
     Eigenvalues ---    0.08138   0.08512   0.08791   0.09052   0.09175
     Eigenvalues ---    0.12019   0.12503   0.14708   0.14722   0.15999
     Eigenvalues ---    0.16008   0.16256   0.17592   0.21318   0.28834
     Eigenvalues ---    0.29179   0.29269   0.29563   0.30585   0.30838
     Eigenvalues ---    0.31138   0.31384   0.31386   0.31387   0.31413
     Eigenvalues ---    0.31458   0.31464   0.31471   0.31630   0.33843
     Eigenvalues ---    0.35735   0.37095   0.37230   0.38304
 En-DIIS/RFO-DIIS IScMMF=        0 using points:     5    4    3
 RFO step:  Lambda=-1.87585985D-07.
 DidBck=F Rises=F RFO-DIIS coefs:    0.88964    0.10703    0.00333
 Iteration  1 RMS(Cart)=  0.00039626 RMS(Int)=  0.00000011
 Iteration  2 RMS(Cart)=  0.00000009 RMS(Int)=  0.00000009
 Variable       Old X    -DE/DX   Delta X   Delta X   Delta X     New X
                                 (Linear)    (Quad)   (Total)
    R1        2.88960  -0.00001   0.00006  -0.00007  -0.00001   2.88960
    R2        2.88961  -0.00001   0.00006  -0.00007  -0.00001   2.88960
    R3        2.07610  -0.00004  -0.00003  -0.00006  -0.00009   2.07601
    R4        2.06909  -0.00003  -0.00005  -0.00000  -0.00006   2.06903
    R5        2.88487  -0.00008  -0.00003  -0.00019  -0.00023   2.88464
    R6        2.07169  -0.00001  -0.00003  -0.00000  -0.00003   2.07166
    R7        2.06953  -0.00005  -0.00005  -0.00008  -0.00012   2.06940
    R8        2.07026   0.00001  -0.00003   0.00007   0.00004   2.07030
    R9        2.09940   0.00000  -0.00008   0.00010   0.00003   2.09943
   R10        2.75285  -0.00004  -0.00004  -0.00005  -0.00009   2.75276
   R11        2.88487  -0.00008  -0.00003  -0.00020  -0.00023   2.88465
   R12        2.07026   0.00001  -0.00003   0.00007   0.00004   2.07030
   R13        2.09940   0.00000  -0.00008   0.00010   0.00003   2.09943
   R14        2.75285  -0.00005  -0.00004  -0.00006  -0.00010   2.75275
   R15        2.07169  -0.00001  -0.00003   0.00000  -0.00003   2.07166
   R16        2.06953  -0.00005  -0.00004  -0.00008  -0.00013   2.06941
   R17        2.06799  -0.00004   0.00005  -0.00017  -0.00012   2.06787
   R18        2.06799  -0.00004   0.00005  -0.00017  -0.00013   2.06787
   R19        2.09283  -0.00005   0.00000  -0.00016  -0.00016   2.09267
   R20        2.73755  -0.00014  -0.00022  -0.00002  -0.00024   2.73730
    A1        1.91937  -0.00001  -0.00002   0.00018   0.00016   1.91954
    A2        1.90636   0.00001  -0.00004   0.00003  -0.00001   1.90635
    A3        1.93221   0.00000   0.00007  -0.00012  -0.00005   1.93216
    A4        1.90636   0.00001  -0.00004   0.00003  -0.00001   1.90635
    A5        1.93220   0.00000   0.00007  -0.00011  -0.00004   1.93216
    A6        1.86633  -0.00001  -0.00004  -0.00002  -0.00006   1.86627
    A7        1.93293   0.00001  -0.00005   0.00014   0.00009   1.93301
    A8        1.91269  -0.00001   0.00005  -0.00001   0.00004   1.91273
    A9        1.93366   0.00003   0.00002   0.00013   0.00014   1.93381
   A10        1.89575   0.00001   0.00005   0.00005   0.00011   1.89586
   A11        1.91106  -0.00004   0.00001  -0.00037  -0.00036   1.91070
   A12        1.87649   0.00000  -0.00006   0.00005  -0.00002   1.87647
   A13        1.91970   0.00000   0.00008  -0.00008   0.00000   1.91970
   A14        1.90781  -0.00000  -0.00002  -0.00007  -0.00008   1.90773
   A15        1.94144  -0.00004  -0.00018  -0.00006  -0.00024   1.94120
   A16        1.86559  -0.00000   0.00011  -0.00010   0.00002   1.86561
   A17        1.89021   0.00002   0.00000   0.00011   0.00011   1.89033
   A18        1.93751   0.00003   0.00002   0.00019   0.00020   1.93771
   A19        1.91968   0.00000   0.00008  -0.00006   0.00002   1.91970
   A20        1.90779   0.00000  -0.00002  -0.00004  -0.00006   1.90773
   A21        1.94146  -0.00004  -0.00018  -0.00007  -0.00025   1.94121
   A22        1.86560  -0.00001   0.00011  -0.00010   0.00001   1.86561
   A23        1.89022   0.00002   0.00000   0.00011   0.00011   1.89033
   A24        1.93752   0.00002   0.00002   0.00017   0.00019   1.93770
   A25        1.93294   0.00001  -0.00005   0.00013   0.00008   1.93302
   A26        1.91269  -0.00001   0.00005  -0.00001   0.00004   1.91273
   A27        1.93365   0.00003   0.00001   0.00014   0.00015   1.93381
   A28        1.89577   0.00001   0.00006   0.00004   0.00010   1.89587
   A29        1.91104  -0.00004  -0.00000  -0.00035  -0.00035   1.91069
   A30        1.87648   0.00000  -0.00007   0.00005  -0.00001   1.87647
   A31        1.88534   0.00006  -0.00000   0.00044   0.00044   1.88577
   A32        1.88443   0.00006   0.00012   0.00014   0.00026   1.88469
   A33        1.91765  -0.00005  -0.00013  -0.00008  -0.00021   1.91745
   A34        1.88444   0.00006   0.00013   0.00013   0.00026   1.88469
   A35        1.91766  -0.00005  -0.00013  -0.00009  -0.00022   1.91744
   A36        1.97196  -0.00007   0.00001  -0.00049  -0.00048   1.97148
   A37        1.94235   0.00006  -0.00007   0.00034   0.00027   1.94262
   A38        1.94113  -0.00003  -0.00011   0.00007  -0.00003   1.94110
   A39        1.94115  -0.00004  -0.00011   0.00005  -0.00007   1.94108
    D1       -0.92544  -0.00001  -0.00003   0.00034   0.00031  -0.92513
    D2        1.16573   0.00000   0.00003   0.00049   0.00052   1.16625
    D3       -3.04963   0.00001  -0.00001   0.00062   0.00061  -3.04902
    D4        1.16644  -0.00001  -0.00011   0.00051   0.00040   1.16683
    D5       -3.02558   0.00000  -0.00005   0.00066   0.00061  -3.02497
    D6       -0.95776   0.00001  -0.00009   0.00079   0.00070  -0.95706
    D7       -3.06616  -0.00001  -0.00015   0.00043   0.00028  -3.06588
    D8       -0.97499   0.00000  -0.00009   0.00058   0.00050  -0.97450
    D9        1.09283   0.00001  -0.00013   0.00072   0.00059   1.09341
   D10        0.92540   0.00001   0.00002  -0.00031  -0.00029   0.92511
   D11       -1.16580  -0.00000  -0.00005  -0.00043  -0.00048  -1.16628
   D12        3.04958  -0.00001  -0.00001  -0.00057  -0.00058   3.04899
   D13       -1.16647   0.00001   0.00010  -0.00048  -0.00037  -1.16684
   D14        3.02551  -0.00000   0.00003  -0.00060  -0.00057   3.02495
   D15        0.95771  -0.00001   0.00007  -0.00074  -0.00067   0.95704
   D16        3.06614   0.00001   0.00014  -0.00041  -0.00027   3.06587
   D17        0.97493  -0.00000   0.00007  -0.00053  -0.00046   0.97447
   D18       -1.09288  -0.00001   0.00011  -0.00067  -0.00056  -1.09344
   D19        3.07917  -0.00001   0.00015  -0.00038  -0.00023   3.07894
   D20       -1.16077  -0.00001   0.00033  -0.00058  -0.00025  -1.16103
   D21        0.98493  -0.00001   0.00021  -0.00043  -0.00021   0.98472
   D22        0.97788  -0.00001   0.00010  -0.00049  -0.00040   0.97749
   D23        3.02113  -0.00001   0.00027  -0.00070  -0.00042   3.02070
   D24       -1.11635  -0.00001   0.00016  -0.00054  -0.00038  -1.11674
   D25       -1.06660   0.00001   0.00014  -0.00037  -0.00023  -1.06683
   D26        0.97664   0.00000   0.00032  -0.00058  -0.00026   0.97639
   D27        3.12235   0.00001   0.00020  -0.00042  -0.00022   3.12213
   D28       -1.03963  -0.00002  -0.00050   0.00021  -0.00029  -1.03992
   D29        3.06871   0.00001  -0.00021  -0.00016  -0.00038   3.06833
   D30        3.13193  -0.00001  -0.00048   0.00027  -0.00021   3.13172
   D31        0.95708   0.00001  -0.00020  -0.00010  -0.00030   0.95678
   D32        1.08892  -0.00003  -0.00063   0.00022  -0.00042   1.08851
   D33       -1.08592  -0.00001  -0.00035  -0.00016  -0.00051  -1.08643
   D34       -3.07911   0.00001  -0.00014   0.00032   0.00018  -3.07892
   D35       -0.97779   0.00001  -0.00008   0.00041   0.00034  -0.97746
   D36        1.06668  -0.00001  -0.00012   0.00030   0.00018   1.06686
   D37        1.16085   0.00001  -0.00032   0.00051   0.00019   1.16104
   D38       -3.02102   0.00001  -0.00025   0.00060   0.00035  -3.02068
   D39       -0.97655  -0.00000  -0.00030   0.00049   0.00019  -0.97636
   D40       -0.98487   0.00001  -0.00020   0.00037   0.00017  -0.98470
   D41        1.11644   0.00001  -0.00014   0.00046   0.00032   1.11677
   D42       -3.12227  -0.00001  -0.00018   0.00035   0.00017  -3.12210
   D43        1.03960   0.00002   0.00049  -0.00018   0.00031   1.03991
   D44       -3.06874  -0.00000   0.00021   0.00021   0.00042  -3.06833
   D45       -3.13197   0.00001   0.00048  -0.00023   0.00025  -3.13172
   D46       -0.95713  -0.00001   0.00020   0.00016   0.00036  -0.95677
   D47       -1.08895   0.00003   0.00063  -0.00019   0.00043  -1.08852
   D48        1.08589   0.00001   0.00035   0.00019   0.00054   1.08643
   D49       -3.08960   0.00001  -0.00009  -0.00034  -0.00043  -3.09003
   D50        1.01806  -0.00002   0.00017  -0.00088  -0.00071   1.01735
   D51       -1.01762   0.00002  -0.00025   0.00010  -0.00015  -1.01777
   D52        3.09005  -0.00001   0.00001  -0.00044  -0.00043   3.08961
   D53        1.08799   0.00001  -0.00017  -0.00013  -0.00030   1.08769
   D54       -1.08753  -0.00002   0.00009  -0.00067  -0.00058  -1.08811
         Item               Value     Threshold  Converged?
 Maximum Force            0.000142     0.000450     YES
 RMS     Force            0.000029     0.000300     YES
 Maximum Displacement     0.001345     0.001800     YES
 RMS     Displacement     0.000396     0.001200     YES
 Predicted change in Energy=-2.191019D-07
 Optimization completed.
    -- Stationary point found.
                           ----------------------------
                           !   Optimized Parameters   !
                           ! (Angstroms and Degrees)  !
 --------------------------                            --------------------------
 ! Name  Definition              Value          Derivative Info.                !
 --------------------------------------------------------------------------------
 ! R1    R(1,2)                  1.5291         -DE/DX =    0.0                 !
 ! R2    R(1,5)                  1.5291         -DE/DX =    0.0                 !
 ! R3    R(1,9)                  1.0986         -DE/DX =    0.0                 !
 ! R4    R(1,10)                 1.0949         -DE/DX =    0.0                 !
 ! R5    R(2,3)                  1.5266         -DE/DX =   -0.0001              !
 ! R6    R(2,7)                  1.0963         -DE/DX =    0.0                 !
 ! R7    R(2,8)                  1.0951         -DE/DX =    0.0                 !
 ! R8    R(3,6)                  1.0955         -DE/DX =    0.0                 !
 ! R9    R(3,15)                 1.111          -DE/DX =    0.0                 !
 ! R10   R(3,20)                 1.4567         -DE/DX =    0.0                 !
 ! R11   R(4,5)                  1.5266         -DE/DX =   -0.0001              !
 ! R12   R(4,11)                 1.0955         -DE/DX =    0.0                 !
 ! R13   R(4,12)                 1.111          -DE/DX =    0.0                 !
 ! R14   R(4,20)                 1.4567         -DE/DX =    0.0                 !
 ! R15   R(5,13)                 1.0963         -DE/DX =    0.0                 !
 ! R16   R(5,14)                 1.0951         -DE/DX =   -0.0001              !
 ! R17   R(16,17)                1.0943         -DE/DX =    0.0                 !
 ! R18   R(16,18)                1.0943         -DE/DX =    0.0                 !
 ! R19   R(16,19)                1.1075         -DE/DX =   -0.0001              !
 ! R20   R(16,20)                1.4486         -DE/DX =   -0.0001              !
 ! A1    A(2,1,5)              109.972          -DE/DX =    0.0                 !
 ! A2    A(2,1,9)              109.2264         -DE/DX =    0.0                 !
 ! A3    A(2,1,10)             110.7074         -DE/DX =    0.0                 !
 ! A4    A(5,1,9)              109.2263         -DE/DX =    0.0                 !
 ! A5    A(5,1,10)             110.707          -DE/DX =    0.0                 !
 ! A6    A(9,1,10)             106.9329         -DE/DX =    0.0                 !
 ! A7    A(1,2,3)              110.7486         -DE/DX =    0.0                 !
 ! A8    A(1,2,7)              109.589          -DE/DX =    0.0                 !
 ! A9    A(1,2,8)              110.7908         -DE/DX =    0.0                 !
 ! A10   A(3,2,7)              108.6187         -DE/DX =    0.0                 !
 ! A11   A(3,2,8)              109.4959         -DE/DX =    0.0                 !
 ! A12   A(7,2,8)              107.5151         -DE/DX =    0.0                 !
 ! A13   A(2,3,6)              109.9907         -DE/DX =    0.0                 !
 ! A14   A(2,3,15)             109.3096         -DE/DX =    0.0                 !
 ! A15   A(2,3,20)             111.2366         -DE/DX =    0.0                 !
 ! A16   A(6,3,15)             106.8907         -DE/DX =    0.0                 !
 ! A17   A(6,3,20)             108.3013         -DE/DX =    0.0                 !
 ! A18   A(15,3,20)            111.0109         -DE/DX =    0.0                 !
 ! A19   A(5,4,11)             109.9898         -DE/DX =    0.0                 !
 ! A20   A(5,4,12)             109.3084         -DE/DX =    0.0                 !
 ! A21   A(5,4,20)             111.2375         -DE/DX =    0.0                 !
 ! A22   A(11,4,12)            106.8909         -DE/DX =    0.0                 !
 ! A23   A(11,4,20)            108.3014         -DE/DX =    0.0                 !
 ! A24   A(12,4,20)            111.0116         -DE/DX =    0.0                 !
 ! A25   A(1,5,4)              110.7493         -DE/DX =    0.0                 !
 ! A26   A(1,5,13)             109.5893         -DE/DX =    0.0                 !
 ! A27   A(1,5,14)             110.7902         -DE/DX =    0.0                 !
 ! A28   A(4,5,13)             108.6199         -DE/DX =    0.0                 !
 ! A29   A(4,5,14)             109.4948         -DE/DX =    0.0                 !
 ! A30   A(13,5,14)            107.5147         -DE/DX =    0.0                 !
 ! A31   A(17,16,18)           108.0218         -DE/DX =    0.0001              !
 ! A32   A(17,16,19)           107.97           -DE/DX =    0.0001              !
 ! A33   A(17,16,20)           109.8734         -DE/DX =    0.0                 !
 ! A34   A(18,16,19)           107.9702         -DE/DX =    0.0001              !
 ! A35   A(18,16,20)           109.8739         -DE/DX =   -0.0001              !
 ! A36   A(19,16,20)           112.9848         -DE/DX =   -0.0001              !
 ! A37   A(3,20,4)             111.2882         -DE/DX =    0.0001              !
 ! A38   A(3,20,16)            111.2188         -DE/DX =    0.0                 !
 ! A39   A(4,20,16)            111.2196         -DE/DX =    0.0                 !
 ! D1    D(5,1,2,3)            -53.0235         -DE/DX =    0.0                 !
 ! D2    D(5,1,2,7)             66.7916         -DE/DX =    0.0                 !
 ! D3    D(5,1,2,8)           -174.731          -DE/DX =    0.0                 !
 ! D4    D(9,1,2,3)             66.8318         -DE/DX =    0.0                 !
 ! D5    D(9,1,2,7)           -173.3531         -DE/DX =    0.0                 !
 ! D6    D(9,1,2,8)            -54.8756         -DE/DX =    0.0                 !
 ! D7    D(10,1,2,3)          -175.6782         -DE/DX =    0.0                 !
 ! D8    D(10,1,2,7)           -55.8631         -DE/DX =    0.0                 !
 ! D9    D(10,1,2,8)            62.6144         -DE/DX =    0.0                 !
 ! D10   D(2,1,5,4)             53.0217         -DE/DX =    0.0                 !
 ! D11   D(2,1,5,13)           -66.7954         -DE/DX =    0.0                 !
 ! D12   D(2,1,5,14)           174.7279         -DE/DX =    0.0                 !
 ! D13   D(9,1,5,4)            -66.8337         -DE/DX =    0.0                 !
 ! D14   D(9,1,5,13)           173.3492         -DE/DX =    0.0                 !
 ! D15   D(9,1,5,14)            54.8725         -DE/DX =    0.0                 !
 ! D16   D(10,1,5,4)           175.6767         -DE/DX =    0.0                 !
 ! D17   D(10,1,5,13)           55.8595         -DE/DX =    0.0                 !
 ! D18   D(10,1,5,14)          -62.6172         -DE/DX =    0.0                 !
 ! D19   D(1,2,3,6)            176.4232         -DE/DX =    0.0                 !
 ! D20   D(1,2,3,15)           -66.5074         -DE/DX =    0.0                 !
 ! D21   D(1,2,3,20)            56.4324         -DE/DX =    0.0                 !
 ! D22   D(7,2,3,6)             56.0284         -DE/DX =    0.0                 !
 ! D23   D(7,2,3,15)           173.0978         -DE/DX =    0.0                 !
 ! D24   D(7,2,3,20)           -63.9624         -DE/DX =    0.0                 !
 ! D25   D(8,2,3,6)            -61.1118         -DE/DX =    0.0                 !
 ! D26   D(8,2,3,15)            55.9576         -DE/DX =    0.0                 !
 ! D27   D(8,2,3,20)           178.8974         -DE/DX =    0.0                 !
 ! D28   D(2,3,20,4)           -59.5666         -DE/DX =    0.0                 !
 ! D29   D(2,3,20,16)          175.8239         -DE/DX =    0.0                 !
 ! D30   D(6,3,20,4)           179.4463         -DE/DX =    0.0                 !
 ! D31   D(6,3,20,16)           54.8368         -DE/DX =    0.0                 !
 ! D32   D(15,3,20,4)           62.3907         -DE/DX =    0.0                 !
 ! D33   D(15,3,20,16)         -62.2187         -DE/DX =    0.0                 !
 ! D34   D(11,4,5,1)          -176.4197         -DE/DX =    0.0                 !
 ! D35   D(11,4,5,13)          -56.0235         -DE/DX =    0.0                 !
 ! D36   D(11,4,5,14)           61.1162         -DE/DX =    0.0                 !
 ! D37   D(12,4,5,1)            66.5118         -DE/DX =    0.0                 !
 ! D38   D(12,4,5,13)         -173.092          -DE/DX =    0.0                 !
 ! D39   D(12,4,5,14)          -55.9522         -DE/DX =    0.0                 !
 ! D40   D(20,4,5,1)           -56.4287         -DE/DX =    0.0                 !
 ! D41   D(20,4,5,13)           63.9675         -DE/DX =    0.0                 !
 ! D42   D(20,4,5,14)         -178.8927         -DE/DX =    0.0                 !
 ! D43   D(5,4,20,3)            59.5649         -DE/DX =    0.0                 !
 ! D44   D(5,4,20,16)         -175.8261         -DE/DX =    0.0                 !
 ! D45   D(11,4,20,3)         -179.4485         -DE/DX =    0.0                 !
 ! D46   D(11,4,20,16)         -54.8395         -DE/DX =    0.0                 !
 ! D47   D(12,4,20,3)          -62.3921         -DE/DX =    0.0                 !
 ! D48   D(12,4,20,16)          62.2169         -DE/DX =    0.0                 !
 ! D49   D(17,16,20,3)        -177.0212         -DE/DX =    0.0                 !
 ! D50   D(17,16,20,4)          58.3307         -DE/DX =    0.0                 !
 ! D51   D(18,16,20,3)         -58.3052         -DE/DX =    0.0                 !
 ! D52   D(18,16,20,4)         177.0467         -DE/DX =    0.0                 !
 ! D53   D(19,16,20,3)          62.3371         -DE/DX =    0.0                 !
 ! D54   D(19,16,20,4)         -62.311          -DE/DX =    0.0                 !
 --------------------------------------------------------------------------------
 GradGradGradGradGradGradGradGradGradGradGradGradGradGradGradGradGradGrad

                          Input orientation:                          
 ---------------------------------------------------------------------
 Center     Atomic      Atomic             Coordinates (Angstroms)
 Number     Number       Type             X           Y           Z
 ---------------------------------------------------------------------
      1          6           0       -5.526814   -1.986679    0.020343
      2          6           0       -3.998893   -1.929808    0.000112
      3          6           0       -3.511894   -0.483295   -0.030898
      4          6           0       -5.497412    0.291783    1.083596
      5          6           0       -6.066568   -1.122663    1.160664
      6          1           0       -2.417858   -0.455288    0.019078
      7          1           0       -3.601123   -2.413832    0.899755
      8          1           0       -3.601307   -2.467981   -0.866860
      9          1           0       -5.915595   -1.608746   -0.935166
     10          1           0       -5.874490   -3.020162    0.119693
     11          1           0       -5.841310    0.881076    1.940722
     12          1           0       -5.883527    0.793892    0.170895
     13          1           0       -5.780293   -1.563220    2.122854
     14          1           0       -7.160421   -1.078594    1.130770
     15          1           0       -3.802891   -0.018333   -0.996998
     16          6           0       -3.501827    1.620190    1.119540
     17          1           0       -3.871561    2.152751    2.001154
     18          1           0       -2.409838    1.582147    1.180229
     19          1           0       -3.773845    2.212002    0.223842
     20          7           0       -4.040792    0.275772    1.094354
 ---------------------------------------------------------------------
                    Distance matrix (angstroms):
                    1          2          3          4          5
     1  C    0.000000
     2  C    1.529113   0.000000
     3  C    2.514497   1.526607   0.000000
     4  C    2.514511   2.890496   2.405229   0.000000
     5  C    1.529115   2.504724   2.890497   1.526609   0.000000
     6  H    3.465656   2.161999   1.095535   3.342898   3.880940
     7  H    2.159655   1.096292   2.145005   3.309088   2.795283
     8  H    2.174019   1.095146   2.155413   3.875022   3.463849
     9  H    1.098627   2.156751   2.803948   2.803978   2.156752
    10  H    1.094914   2.172795   3.469904   3.469910   2.172791
    11  H    3.465658   3.880920   3.342899   1.095535   2.161990
    12  H    2.807398   3.316557   2.701217   1.110955   2.164793
    13  H    2.159658   2.795319   3.309157   2.145021   1.096290
    14  H    2.174015   3.463844   3.874998   2.155402   1.095149
    15  H    2.807362   2.164806   1.110954   2.701194   3.316517
    16  C    4.279990   3.755354   2.397553   2.397565   3.755374
    17  H    4.878356   4.548370   3.347735   2.636001   4.031477
    18  H    4.878257   4.031327   2.635793   3.347759   4.548412
    19  H    4.554475   4.153949   2.719952   2.719762   4.153818
    20  N    2.912120   2.462459   1.456746   1.456747   2.462475
                    6          7          8          9         10
     6  H    0.000000
     7  H    2.451857   0.000000
     8  H    2.497273   1.767444   0.000000
     9  H    3.804631   3.061352   2.469591   0.000000
    10  H    4.305463   2.478776   2.538809   1.762530   0.000000
    11  H    4.147121   4.118066   4.910837   3.804664   4.305451
    12  H    3.687053   4.003760   4.114034   2.645198   3.814408
    13  H    4.118174   2.639753   3.808538   3.061350   2.478751
    14  H    4.910833   3.808521   4.311405   2.469564   2.538815
    15  H    1.772472   3.062156   2.461371   2.645138   3.814381
    16  C    2.587202   4.041225   4.546298   4.524835   5.306797
    17  H    3.583817   4.705305   5.445154   5.191234   5.857529
    18  H    2.345096   4.179195   4.691877   5.191053   5.857457
    19  H    2.999178   4.678144   4.808497   4.530840   5.639069
    20  N    2.079563   2.732242   3.401130   3.344435   3.895586
                   11         12         13         14         15
    11  H    0.000000
    12  H    1.772476   0.000000
    13  H    2.451831   3.062152   0.000000
    14  H    2.497275   2.461305   1.767440   0.000000
    15  H    3.687044   2.520463   4.003782   4.113947   0.000000
    16  C    2.587241   2.693547   4.041305   4.546304   2.693535
    17  H    2.345361   3.040452   4.179295   4.692095   3.702329
    18  H    3.583972   3.702245   4.705512   5.445184   3.040140
    19  H    2.998910   2.542558   4.678075   4.808268   2.542772
    20  N    2.079566   2.125299   2.732319   3.401135   2.125288
                   16         17         18         19         20
    16  C    0.000000
    17  H    1.094334   0.000000
    18  H    1.094335   1.770916   0.000000
    19  H    1.107479   1.780982   1.780985   0.000000
    20  N    1.448648   2.091405   2.091412   2.139636   0.000000
 Stoichiometry    C6H13N
 Framework group  C1[X(C6H13N)]
 Deg. of freedom    54
 Full point group                 C1      NOp   1
 Largest Abelian subgroup         C1      NOp   1
 Largest concise Abelian subgroup C1      NOp   1
                         Standard orientation:                         
 ---------------------------------------------------------------------
 Center     Atomic      Atomic             Coordinates (Angstroms)
 Number     Number       Type             X           Y           Z
 ---------------------------------------------------------------------
      1          6           0       -1.889885    0.000019    0.246246
      2          6           0       -1.151234    1.252367   -0.227256
      3          6           0        0.317564    1.202608    0.185886
      4          6           0        0.317551   -1.202621    0.185861
      5          6           0       -1.151263   -1.252357   -0.227234
      6          1           0        0.848692    2.073554   -0.213553
      7          1           0       -1.205333    1.319852   -1.320131
      8          1           0       -1.615664    2.155720    0.182138
      9          1           0       -1.935176    0.000028    1.343940
     10          1           0       -2.923293    0.000022   -0.115559
     11          1           0        0.848645   -2.073567   -0.213628
     12          1           0        0.389934   -1.260263    1.292956
     13          1           0       -1.205420   -1.319901   -1.320101
     14          1           0       -1.615688   -2.155685    0.182227
     15          1           0        0.389932    1.260200    1.292984
     16          6           0        2.382447   -0.000003   -0.009669
     17          1           0        2.857663   -0.885341   -0.443160
     18          1           0        2.857583    0.885575   -0.442759
     19          1           0        2.587887   -0.000243    1.078589
     20          7           0        0.967022   -0.000004   -0.318135
 ---------------------------------------------------------------------
 Rotational constants (GHZ):      4.4600808      2.3131485      1.6705229

 **********************************************************************

            Population analysis using the SCF density.

 **********************************************************************

 Orbital symmetries:
       Occupied  (A) (A) (A) (A) (A) (A) (A) (A) (A) (A) (A) (A)
                 (A) (A) (A) (A) (A) (A) (A) (A) (A) (A) (A) (A)
                 (A) (A) (A) (A)
       Virtual   (A) (A) (A) (A) (A) (A) (A) (A) (A) (A) (A) (A)
                 (A) (A) (A) (A) (A) (A) (A) (A) (A) (A) (A) (A)
                 (A) (A) (A) (A) (A) (A) (A) (A) (A) (A) (A) (A)
                 (A) (A) (A) (A) (A) (A) (A) (A) (A) (A) (A) (A)
                 (A) (A) (A) (A) (A) (A) (A) (A) (A) (A) (A) (A)
                 (A) (A) (A) (A) (A) (A) (A) (A) (A) (A) (A) (A)
                 (A) (A) (A) (A) (A) (A) (A) (A) (A) (A) (A) (A)
                 (A) (A) (A) (A) (A) (A) (A) (A) (A) (A) (A) (A)
                 (A) (A) (A) (A) (A) (A) (A) (A) (A) (A) (A) (A)
                 (A) (A) (A) (A) (A) (A) (A) (A) (A) (A) (A) (A)
                 (A) (A) (A) (A) (A) (A) (A) (A) (A) (A) (A) (A)
                 (A) (A) (A) (A) (A) (A) (A) (A) (A) (A)
 The electronic state is 1-A.
 Alpha  occ. eigenvalues --  -14.43338 -10.31014 -10.31013 -10.30626 -10.28671
 Alpha  occ. eigenvalues --  -10.28528 -10.28526  -1.02197  -0.89054  -0.84458
 Alpha  occ. eigenvalues --   -0.78122  -0.71294  -0.69894  -0.63675  -0.57179
 Alpha  occ. eigenvalues --   -0.54128  -0.53567  -0.52454  -0.50158  -0.48106
 Alpha  occ. eigenvalues --   -0.46459  -0.46004  -0.43441  -0.42067  -0.39976
 Alpha  occ. eigenvalues --   -0.38541  -0.38455  -0.28613
 Alpha virt. eigenvalues --    0.16559   0.19266   0.20474   0.21169   0.24137
 Alpha virt. eigenvalues --    0.24351   0.24948   0.25459   0.26145   0.26574
 Alpha virt. eigenvalues --    0.27101   0.27190   0.27892   0.28216   0.33428
 Alpha virt. eigenvalues --    0.33812   0.34841   0.35980   0.36122   0.37415
 Alpha virt. eigenvalues --    0.58894   0.61092   0.61596   0.62954   0.63775
 Alpha virt. eigenvalues --    0.65743   0.66264   0.68315   0.72370   0.75291
 Alpha virt. eigenvalues --    0.76490   0.79799   0.80074   0.85221   0.86863
 Alpha virt. eigenvalues --    0.89257   0.89416   0.90867   0.91404   0.92359
 Alpha virt. eigenvalues --    0.94653   0.97278   0.97894   0.97973   1.00074
 Alpha virt. eigenvalues --    1.01306   1.01449   1.03713   1.04067   1.05697
 Alpha virt. eigenvalues --    1.06172   1.06286   1.13206   1.26285   1.28229
 Alpha virt. eigenvalues --    1.34473   1.36778   1.37743   1.49461   1.52023
 Alpha virt. eigenvalues --    1.52400   1.57375   1.64318   1.69982   1.73218
 Alpha virt. eigenvalues --    1.74607   1.80199   1.80965   1.85702   1.87061
 Alpha virt. eigenvalues --    1.92398   1.95007   1.99096   2.00817   2.02198
 Alpha virt. eigenvalues --    2.03799   2.04802   2.07397   2.11149   2.11532
 Alpha virt. eigenvalues --    2.13507   2.15744   2.19718   2.20539   2.21235
 Alpha virt. eigenvalues --    2.22120   2.25828   2.26387   2.26844   2.28509
 Alpha virt. eigenvalues --    2.31543   2.37149   2.39702   2.43750   2.45127
 Alpha virt. eigenvalues --    2.46125   2.47677   2.48555   2.54098   2.57125
 Alpha virt. eigenvalues --    2.60940   2.62353   2.67964   2.68792   2.71888
 Alpha virt. eigenvalues --    2.73129   2.75705   2.78213   2.79600   2.82536
 Alpha virt. eigenvalues --    2.84092   2.87554   2.91622   2.94599   2.95199
 Alpha virt. eigenvalues --    2.98006   2.98830   3.00597   3.04450   3.04764
 Alpha virt. eigenvalues --    3.11751   3.11952   3.28843   3.32080   3.37393
 Alpha virt. eigenvalues --    3.39782   3.42644   3.42764   3.50410   3.56181
 Alpha virt. eigenvalues --    3.57178   3.57679   3.59722   3.63127   3.68346
 Alpha virt. eigenvalues --    4.20786   4.43661   4.51559   4.60572   4.71452
 Alpha virt. eigenvalues --    4.83291   4.83931
          Condensed to atoms (all electrons):
               1          2          3          4          5          6
     1  C    4.964410   0.367810  -0.040924  -0.040924   0.367808   0.004697
     2  C    0.367810   4.970655   0.369813  -0.014646  -0.048238  -0.028043
     3  C   -0.040924   0.369813   4.850244  -0.047708  -0.014647   0.396857
     4  C   -0.040924  -0.014646  -0.047708   4.850240   0.369812   0.005607
     5  C    0.367808  -0.048238  -0.014647   0.369812   4.970655  -0.000030
     6  H    0.004697  -0.028043   0.396857   0.005607  -0.000030   0.602654
     7  H   -0.040630   0.387845  -0.038089  -0.000735  -0.004235  -0.005790
     8  H   -0.034218   0.385842  -0.033482  -0.000037   0.004969  -0.002675
     9  H    0.388134  -0.041380  -0.004215  -0.004214  -0.041379  -0.000079
    10  H    0.394439  -0.033793   0.004635   0.004635  -0.033794  -0.000131
    11  H    0.004697  -0.000030   0.005607   0.396858  -0.028045  -0.000181
    12  H   -0.009923  -0.000043  -0.009238   0.365296  -0.046850  -0.000349
    13  H   -0.040628  -0.004235  -0.000735  -0.038088   0.387847  -0.000054
    14  H   -0.034219   0.004969  -0.000037  -0.033483   0.385842   0.000011
    15  H   -0.009924  -0.046851   0.365297  -0.009238  -0.000042  -0.044555
    16  C    0.000177   0.004967  -0.053955  -0.053950   0.004967  -0.005154
    17  H    0.000021  -0.000231   0.005436  -0.003492   0.000108   0.000150
    18  H    0.000021   0.000108  -0.003496   0.005435  -0.000231   0.005422
    19  H   -0.000174  -0.000033  -0.008412  -0.008415  -0.000033  -0.001535
    20  N   -0.011462  -0.047964   0.311013   0.311011  -0.047960  -0.041382
               7          8          9         10         11         12
     1  C   -0.040630  -0.034218   0.388134   0.394439   0.004697  -0.009923
     2  C    0.387845   0.385842  -0.041380  -0.033793  -0.000030  -0.000043
     3  C   -0.038089  -0.033482  -0.004215   0.004635   0.005607  -0.009238
     4  C   -0.000735  -0.000037  -0.004214   0.004635   0.396858   0.365296
     5  C   -0.004235   0.004969  -0.041379  -0.033794  -0.028045  -0.046850
     6  H   -0.005790  -0.002675  -0.000079  -0.000131  -0.000181  -0.000349
     7  H    0.594738  -0.030099   0.005552  -0.004666  -0.000054   0.000289
     8  H   -0.030099   0.601365  -0.004351  -0.002670   0.000011   0.000056
     9  H    0.005552  -0.004351   0.615634  -0.033330  -0.000079   0.005484
    10  H   -0.004666  -0.002670  -0.033330   0.595816  -0.000131  -0.000120
    11  H   -0.000054   0.000011  -0.000079  -0.000131   0.602653  -0.044555
    12  H    0.000289   0.000056   0.005484  -0.000120  -0.044555   0.695621
    13  H    0.004546  -0.000001   0.005552  -0.004666  -0.005791   0.006355
    14  H   -0.000001  -0.000136  -0.004352  -0.002670  -0.002675  -0.001177
    15  H    0.006355  -0.001176   0.005484  -0.000120  -0.000349   0.014325
    16  C   -0.000050  -0.000151  -0.000070   0.000011  -0.005149  -0.005698
    17  H   -0.000004   0.000003  -0.000000  -0.000000   0.005421  -0.001433
    18  H   -0.000024  -0.000011  -0.000000  -0.000000   0.000149  -0.000360
    19  H    0.000028   0.000018   0.000017  -0.000001  -0.001536   0.012883
    20  N    0.001780   0.003773  -0.000902  -0.000063  -0.041384  -0.058198
              13         14         15         16         17         18
     1  C   -0.040628  -0.034219  -0.009924   0.000177   0.000021   0.000021
     2  C   -0.004235   0.004969  -0.046851   0.004967  -0.000231   0.000108
     3  C   -0.000735  -0.000037   0.365297  -0.053955   0.005436  -0.003496
     4  C   -0.038088  -0.033483  -0.009238  -0.053950  -0.003492   0.005435
     5  C    0.387847   0.385842  -0.000042   0.004967   0.000108  -0.000231
     6  H   -0.000054   0.000011  -0.044555  -0.005154   0.000150   0.005422
     7  H    0.004546  -0.000001   0.006355  -0.000050  -0.000004  -0.000024
     8  H   -0.000001  -0.000136  -0.001176  -0.000151   0.000003  -0.000011
     9  H    0.005552  -0.004352   0.005484  -0.000070  -0.000000  -0.000000
    10  H   -0.004666  -0.002670  -0.000120   0.000011  -0.000000  -0.000000
    11  H   -0.005791  -0.002675  -0.000349  -0.005149   0.005421   0.000149
    12  H    0.006355  -0.001177   0.014325  -0.005698  -0.001433  -0.000360
    13  H    0.594737  -0.030100   0.000289  -0.000050  -0.000024  -0.000004
    14  H   -0.030100   0.601367   0.000056  -0.000151  -0.000011   0.000003
    15  H    0.000289   0.000056   0.695625  -0.005694  -0.000360  -0.001433
    16  C   -0.000050  -0.000151  -0.005694   4.838329   0.395466   0.395463
    17  H   -0.000024  -0.000011  -0.000360   0.395466   0.579943  -0.024370
    18  H   -0.000004   0.000003  -0.001433   0.395463  -0.024370   0.579942
    19  H    0.000028   0.000018   0.012878   0.367752  -0.040944  -0.040938
    20  N    0.001779   0.003772  -0.058201   0.320116  -0.038360  -0.038353
              19         20
     1  C   -0.000174  -0.011462
     2  C   -0.000033  -0.047964
     3  C   -0.008412   0.311013
     4  C   -0.008415   0.311011
     5  C   -0.000033  -0.047960
     6  H   -0.001535  -0.041382
     7  H    0.000028   0.001780
     8  H    0.000018   0.003773
     9  H    0.000017  -0.000902
    10  H   -0.000001  -0.000063
    11  H   -0.001536  -0.041384
    12  H    0.012883  -0.058198
    13  H    0.000028   0.001779
    14  H    0.000018   0.003772
    15  H    0.012878  -0.058201
    16  C    0.367752   0.320116
    17  H   -0.040944  -0.038360
    18  H   -0.040938  -0.038353
    19  H    0.669609  -0.050590
    20  N   -0.050590   6.910920
 Mulliken charges:
               1
     1  C   -0.229190
     2  C   -0.226521
     3  C   -0.053965
     4  C   -0.053963
     5  C   -0.226523
     6  H    0.114561
     7  H    0.123245
     8  H    0.112972
     9  H    0.108493
    10  H    0.116619
    11  H    0.114563
    12  H    0.077636
    13  H    0.123244
    14  H    0.112972
    15  H    0.077636
    16  C   -0.197175
    17  H    0.122683
    18  H    0.122676
    19  H    0.089380
    20  N   -0.429343
 Sum of Mulliken charges =  -0.00000
 Mulliken charges with hydrogens summed into heavy atoms:
               1
     1  C   -0.004077
     2  C    0.009696
     3  C    0.138231
     4  C    0.138236
     5  C    0.009694
    16  C    0.137564
    20  N   -0.429343
 Electronic spatial extent (au):  <R**2>=            811.1830
 Charge=             -0.0000 electrons
 Dipole moment (field-independent basis, Debye):
    X=             -0.0374    Y=              0.0000    Z=              0.4987  Tot=              0.5001
 Quadrupole moment (field-independent basis, Debye-Ang):
   XX=            -43.9519   YY=            -43.8513   ZZ=            -46.9229
   XY=              0.0002   XZ=              0.3148   YZ=              0.0001
 Traceless Quadrupole moment (field-independent basis, Debye-Ang):
   XX=              0.9568   YY=              1.0574   ZZ=             -2.0142
   XY=              0.0002   XZ=              0.3148   YZ=              0.0001
 Octapole moment (field-independent basis, Debye-Ang**2):
  XXX=              5.0709  YYY=              0.0004  ZZZ=             -0.4212  XYY=              1.9404
  XXY=              0.0005  XXZ=             -2.0220  XZZ=             -1.5044  YZZ=             -0.0004
  YYZ=             -1.4855  XYZ=              0.0003
 Hexadecapole moment (field-independent basis, Debye-Ang**3):
 XXXX=           -640.3427 YYYY=           -341.7929 ZZZZ=           -106.0120 XXXY=              0.0013
 XXXZ=             -4.1348 YYYX=              0.0012 YYYZ=              0.0003 ZZZX=              1.4424
 ZZZY=              0.0002 XXYY=           -162.2838 XXZZ=           -128.3538 YYZZ=            -76.7568
 XXYZ=              0.0008 YYXZ=             -4.7618 ZZXY=             -0.0006
 N-N= 3.351088519265D+02 E-N=-1.344083649722D+03  KE= 2.883323136612D+02
 1\1\GINC-CDR1361\FOpt\RwB97XD\6-31G(d,p)\C6H13N1\CLR426\05-Jul-2023\0\
 \# opt freq wb97xd/6-31g(d,p)\\Title Card Required\\0,1\C,-5.526813710
 2,-1.9866791854,0.0203427639\C,-3.9988927442,-1.9298081793,0.000112305
 3\C,-3.5118935214,-0.4832950531,-0.0308978315\C,-5.4974116909,0.291783
 1024,1.0835964254\C,-6.0665676213,-1.1226628126,1.1606644794\H,-2.4178
 576715,-0.4552880143,0.0190784234\H,-3.6011230931,-2.4138319235,0.8997
 546312\H,-3.6013069614,-2.4679812922,-0.866859866\H,-5.9155950406,-1.6
 08746428,-0.9351663902\H,-5.8744902559,-3.0201620039,0.1196929595\H,-5
 .8413101193,0.8810756426,1.9407224997\H,-5.8835270129,0.7938915253,0.1
 708954078\H,-5.7802933686,-1.5632197253,2.1228537353\H,-7.1604210618,-
 1.0785942126,1.1307702663\H,-3.8028907616,-0.0183330371,-0.9969983596\
 C,-3.5018265872,1.6201904205,1.1195397589\H,-3.8715612974,2.1527508623
 ,2.0011538267\H,-2.4098378231,1.582146806,1.180228556\H,-3.7738447803,
 2.2120023482,0.2238417101\N,-4.0407923073,0.2757718101,1.0943540787\\V
 ersion=EM64L-G09RevE.01\State=1-A\HF=-291.1487917\RMSD=5.914e-09\RMSF=
 2.696e-05\Dipole=-0.072497,0.0618109,-0.1721615\Quadrupole=0.4425525,0
 .5542007,-0.9967532,0.23415,-0.7750667,0.5781616\PG=C01 [X(C6H13N1)]\\
 @


 Everywhere is walking distance if you have the time.
                                    -- Steven Wright
 Job cpu time:       0 days  0 hours  6 minutes 37.9 seconds.
 File lengths (MBytes):  RWF=     16 Int=      0 D2E=      0 Chk=      3 Scr=      1
 Normal termination of Gaussian 09 at Wed Jul  5 01:15:27 2023.
 Link1:  Proceeding to internal job step number  2.
 ----------------------------------------------------------------------
 #N Geom=AllCheck Guess=TCheck SCRF=Check GenChk RwB97XD/6-31G(d,p) Fre
 q
 ----------------------------------------------------------------------
 1/10=4,29=7,30=1,38=1,40=1/1,3;
 2/12=2,40=1/2;
 3/5=1,6=6,7=101,11=2,14=-4,16=1,25=1,30=1,70=2,71=2,74=-58,116=1,140=1/1,2,3;
 4/5=101/1;
 5/5=2,38=6,98=1/2;
 8/6=4,10=90,11=11/1;
 11/6=1,8=1,9=11,15=111,16=1/1,2,10;
 10/6=1/2;
 6/7=2,8=2,9=2,10=2,18=1,28=1/1;
 7/8=1,10=1,25=1/1,2,3,16;
 1/10=4,30=1/3;
 99//99;
 Structure from the checkpoint file:  "dmp-degSn2-opt-wb97xd.chk"
 -------------------
 Title Card Required
 -------------------
 Charge =  0 Multiplicity = 1
 Redundant internal coordinates found in file.
 C,0,-5.5268137102,-1.9866791854,0.0203427639
 C,0,-3.9988927442,-1.9298081793,0.0001123053
 C,0,-3.5118935214,-0.4832950531,-0.0308978315
 C,0,-5.4974116909,0.2917831024,1.0835964254
 C,0,-6.0665676213,-1.1226628126,1.1606644794
 H,0,-2.4178576715,-0.4552880143,0.0190784234
 H,0,-3.6011230931,-2.4138319235,0.8997546312
 H,0,-3.6013069614,-2.4679812922,-0.866859866
 H,0,-5.9155950406,-1.608746428,-0.9351663902
 H,0,-5.8744902559,-3.0201620039,0.1196929595
 H,0,-5.8413101193,0.8810756426,1.9407224997
 H,0,-5.8835270129,0.7938915253,0.1708954078
 H,0,-5.7802933686,-1.5632197253,2.1228537353
 H,0,-7.1604210618,-1.0785942126,1.1307702663
 H,0,-3.8028907616,-0.0183330371,-0.9969983596
 C,0,-3.5018265872,1.6201904205,1.1195397589
 H,0,-3.8715612974,2.1527508623,2.0011538267
 H,0,-2.4098378231,1.582146806,1.180228556
 H,0,-3.7738447803,2.2120023482,0.2238417101
 N,0,-4.0407923073,0.2757718101,1.0943540787
 Recover connectivity data from disk.

 GradGradGradGradGradGradGradGradGradGradGradGradGradGradGradGradGradGrad
 Berny optimization.
 Initialization pass.
                           ----------------------------
                           !    Initial Parameters    !
                           ! (Angstroms and Degrees)  !
 --------------------------                            --------------------------
 ! Name  Definition              Value          Derivative Info.                !
 --------------------------------------------------------------------------------
 ! R1    R(1,2)                  1.5291         calculate D2E/DX2 analytically  !
 ! R2    R(1,5)                  1.5291         calculate D2E/DX2 analytically  !
 ! R3    R(1,9)                  1.0986         calculate D2E/DX2 analytically  !
 ! R4    R(1,10)                 1.0949         calculate D2E/DX2 analytically  !
 ! R5    R(2,3)                  1.5266         calculate D2E/DX2 analytically  !
 ! R6    R(2,7)                  1.0963         calculate D2E/DX2 analytically  !
 ! R7    R(2,8)                  1.0951         calculate D2E/DX2 analytically  !
 ! R8    R(3,6)                  1.0955         calculate D2E/DX2 analytically  !
 ! R9    R(3,15)                 1.111          calculate D2E/DX2 analytically  !
 ! R10   R(3,20)                 1.4567         calculate D2E/DX2 analytically  !
 ! R11   R(4,5)                  1.5266         calculate D2E/DX2 analytically  !
 ! R12   R(4,11)                 1.0955         calculate D2E/DX2 analytically  !
 ! R13   R(4,12)                 1.111          calculate D2E/DX2 analytically  !
 ! R14   R(4,20)                 1.4567         calculate D2E/DX2 analytically  !
 ! R15   R(5,13)                 1.0963         calculate D2E/DX2 analytically  !
 ! R16   R(5,14)                 1.0951         calculate D2E/DX2 analytically  !
 ! R17   R(16,17)                1.0943         calculate D2E/DX2 analytically  !
 ! R18   R(16,18)                1.0943         calculate D2E/DX2 analytically  !
 ! R19   R(16,19)                1.1075         calculate D2E/DX2 analytically  !
 ! R20   R(16,20)                1.4486         calculate D2E/DX2 analytically  !
 ! A1    A(2,1,5)              109.972          calculate D2E/DX2 analytically  !
 ! A2    A(2,1,9)              109.2264         calculate D2E/DX2 analytically  !
 ! A3    A(2,1,10)             110.7074         calculate D2E/DX2 analytically  !
 ! A4    A(5,1,9)              109.2263         calculate D2E/DX2 analytically  !
 ! A5    A(5,1,10)             110.707          calculate D2E/DX2 analytically  !
 ! A6    A(9,1,10)             106.9329         calculate D2E/DX2 analytically  !
 ! A7    A(1,2,3)              110.7486         calculate D2E/DX2 analytically  !
 ! A8    A(1,2,7)              109.589          calculate D2E/DX2 analytically  !
 ! A9    A(1,2,8)              110.7908         calculate D2E/DX2 analytically  !
 ! A10   A(3,2,7)              108.6187         calculate D2E/DX2 analytically  !
 ! A11   A(3,2,8)              109.4959         calculate D2E/DX2 analytically  !
 ! A12   A(7,2,8)              107.5151         calculate D2E/DX2 analytically  !
 ! A13   A(2,3,6)              109.9907         calculate D2E/DX2 analytically  !
 ! A14   A(2,3,15)             109.3096         calculate D2E/DX2 analytically  !
 ! A15   A(2,3,20)             111.2366         calculate D2E/DX2 analytically  !
 ! A16   A(6,3,15)             106.8907         calculate D2E/DX2 analytically  !
 ! A17   A(6,3,20)             108.3013         calculate D2E/DX2 analytically  !
 ! A18   A(15,3,20)            111.0109         calculate D2E/DX2 analytically  !
 ! A19   A(5,4,11)             109.9898         calculate D2E/DX2 analytically  !
 ! A20   A(5,4,12)             109.3084         calculate D2E/DX2 analytically  !
 ! A21   A(5,4,20)             111.2375         calculate D2E/DX2 analytically  !
 ! A22   A(11,4,12)            106.8909         calculate D2E/DX2 analytically  !
 ! A23   A(11,4,20)            108.3014         calculate D2E/DX2 analytically  !
 ! A24   A(12,4,20)            111.0116         calculate D2E/DX2 analytically  !
 ! A25   A(1,5,4)              110.7493         calculate D2E/DX2 analytically  !
 ! A26   A(1,5,13)             109.5893         calculate D2E/DX2 analytically  !
 ! A27   A(1,5,14)             110.7902         calculate D2E/DX2 analytically  !
 ! A28   A(4,5,13)             108.6199         calculate D2E/DX2 analytically  !
 ! A29   A(4,5,14)             109.4948         calculate D2E/DX2 analytically  !
 ! A30   A(13,5,14)            107.5147         calculate D2E/DX2 analytically  !
 ! A31   A(17,16,18)           108.0218         calculate D2E/DX2 analytically  !
 ! A32   A(17,16,19)           107.97           calculate D2E/DX2 analytically  !
 ! A33   A(17,16,20)           109.8734         calculate D2E/DX2 analytically  !
 ! A34   A(18,16,19)           107.9702         calculate D2E/DX2 analytically  !
 ! A35   A(18,16,20)           109.8739         calculate D2E/DX2 analytically  !
 ! A36   A(19,16,20)           112.9848         calculate D2E/DX2 analytically  !
 ! A37   A(3,20,4)             111.2882         calculate D2E/DX2 analytically  !
 ! A38   A(3,20,16)            111.2188         calculate D2E/DX2 analytically  !
 ! A39   A(4,20,16)            111.2196         calculate D2E/DX2 analytically  !
 ! D1    D(5,1,2,3)            -53.0235         calculate D2E/DX2 analytically  !
 ! D2    D(5,1,2,7)             66.7916         calculate D2E/DX2 analytically  !
 ! D3    D(5,1,2,8)           -174.731          calculate D2E/DX2 analytically  !
 ! D4    D(9,1,2,3)             66.8318         calculate D2E/DX2 analytically  !
 ! D5    D(9,1,2,7)           -173.3531         calculate D2E/DX2 analytically  !
 ! D6    D(9,1,2,8)            -54.8756         calculate D2E/DX2 analytically  !
 ! D7    D(10,1,2,3)          -175.6782         calculate D2E/DX2 analytically  !
 ! D8    D(10,1,2,7)           -55.8631         calculate D2E/DX2 analytically  !
 ! D9    D(10,1,2,8)            62.6144         calculate D2E/DX2 analytically  !
 ! D10   D(2,1,5,4)             53.0217         calculate D2E/DX2 analytically  !
 ! D11   D(2,1,5,13)           -66.7954         calculate D2E/DX2 analytically  !
 ! D12   D(2,1,5,14)           174.7279         calculate D2E/DX2 analytically  !
 ! D13   D(9,1,5,4)            -66.8337         calculate D2E/DX2 analytically  !
 ! D14   D(9,1,5,13)           173.3492         calculate D2E/DX2 analytically  !
 ! D15   D(9,1,5,14)            54.8725         calculate D2E/DX2 analytically  !
 ! D16   D(10,1,5,4)           175.6767         calculate D2E/DX2 analytically  !
 ! D17   D(10,1,5,13)           55.8595         calculate D2E/DX2 analytically  !
 ! D18   D(10,1,5,14)          -62.6172         calculate D2E/DX2 analytically  !
 ! D19   D(1,2,3,6)            176.4232         calculate D2E/DX2 analytically  !
 ! D20   D(1,2,3,15)           -66.5074         calculate D2E/DX2 analytically  !
 ! D21   D(1,2,3,20)            56.4324         calculate D2E/DX2 analytically  !
 ! D22   D(7,2,3,6)             56.0284         calculate D2E/DX2 analytically  !
 ! D23   D(7,2,3,15)           173.0978         calculate D2E/DX2 analytically  !
 ! D24   D(7,2,3,20)           -63.9624         calculate D2E/DX2 analytically  !
 ! D25   D(8,2,3,6)            -61.1118         calculate D2E/DX2 analytically  !
 ! D26   D(8,2,3,15)            55.9576         calculate D2E/DX2 analytically  !
 ! D27   D(8,2,3,20)           178.8974         calculate D2E/DX2 analytically  !
 ! D28   D(2,3,20,4)           -59.5666         calculate D2E/DX2 analytically  !
 ! D29   D(2,3,20,16)          175.8239         calculate D2E/DX2 analytically  !
 ! D30   D(6,3,20,4)           179.4463         calculate D2E/DX2 analytically  !
 ! D31   D(6,3,20,16)           54.8368         calculate D2E/DX2 analytically  !
 ! D32   D(15,3,20,4)           62.3907         calculate D2E/DX2 analytically  !
 ! D33   D(15,3,20,16)         -62.2187         calculate D2E/DX2 analytically  !
 ! D34   D(11,4,5,1)          -176.4197         calculate D2E/DX2 analytically  !
 ! D35   D(11,4,5,13)          -56.0235         calculate D2E/DX2 analytically  !
 ! D36   D(11,4,5,14)           61.1162         calculate D2E/DX2 analytically  !
 ! D37   D(12,4,5,1)            66.5118         calculate D2E/DX2 analytically  !
 ! D38   D(12,4,5,13)         -173.092          calculate D2E/DX2 analytically  !
 ! D39   D(12,4,5,14)          -55.9522         calculate D2E/DX2 analytically  !
 ! D40   D(20,4,5,1)           -56.4287         calculate D2E/DX2 analytically  !
 ! D41   D(20,4,5,13)           63.9675         calculate D2E/DX2 analytically  !
 ! D42   D(20,4,5,14)         -178.8927         calculate D2E/DX2 analytically  !
 ! D43   D(5,4,20,3)            59.5649         calculate D2E/DX2 analytically  !
 ! D44   D(5,4,20,16)         -175.8261         calculate D2E/DX2 analytically  !
 ! D45   D(11,4,20,3)         -179.4485         calculate D2E/DX2 analytically  !
 ! D46   D(11,4,20,16)         -54.8395         calculate D2E/DX2 analytically  !
 ! D47   D(12,4,20,3)          -62.3921         calculate D2E/DX2 analytically  !
 ! D48   D(12,4,20,16)          62.2169         calculate D2E/DX2 analytically  !
 ! D49   D(17,16,20,3)        -177.0212         calculate D2E/DX2 analytically  !
 ! D50   D(17,16,20,4)          58.3307         calculate D2E/DX2 analytically  !
 ! D51   D(18,16,20,3)         -58.3052         calculate D2E/DX2 analytically  !
 ! D52   D(18,16,20,4)         177.0467         calculate D2E/DX2 analytically  !
 ! D53   D(19,16,20,3)          62.3371         calculate D2E/DX2 analytically  !
 ! D54   D(19,16,20,4)         -62.311          calculate D2E/DX2 analytically  !
 --------------------------------------------------------------------------------
 Trust Radius=3.00D-01 FncErr=1.00D-07 GrdErr=1.00D-07
 Number of steps in this run=      2 maximum allowed number of steps=      2.
 GradGradGradGradGradGradGradGradGradGradGradGradGradGradGradGradGradGrad

                          Input orientation:                          
 ---------------------------------------------------------------------
 Center     Atomic      Atomic             Coordinates (Angstroms)
 Number     Number       Type             X           Y           Z
 ---------------------------------------------------------------------
      1          6           0       -5.526814   -1.986679    0.020343
      2          6           0       -3.998893   -1.929808    0.000112
      3          6           0       -3.511894   -0.483295   -0.030898
      4          6           0       -5.497412    0.291783    1.083596
      5          6           0       -6.066568   -1.122663    1.160664
      6          1           0       -2.417858   -0.455288    0.019078
      7          1           0       -3.601123   -2.413832    0.899755
      8          1           0       -3.601307   -2.467981   -0.866860
      9          1           0       -5.915595   -1.608746   -0.935166
     10          1           0       -5.874490   -3.020162    0.119693
     11          1           0       -5.841310    0.881076    1.940722
     12          1           0       -5.883527    0.793892    0.170895
     13          1           0       -5.780293   -1.563220    2.122854
     14          1           0       -7.160421   -1.078594    1.130770
     15          1           0       -3.802891   -0.018333   -0.996998
     16          6           0       -3.501827    1.620190    1.119540
     17          1           0       -3.871561    2.152751    2.001154
     18          1           0       -2.409838    1.582147    1.180229
     19          1           0       -3.773845    2.212002    0.223842
     20          7           0       -4.040792    0.275772    1.094354
 ---------------------------------------------------------------------
                    Distance matrix (angstroms):
                    1          2          3          4          5
     1  C    0.000000
     2  C    1.529113   0.000000
     3  C    2.514497   1.526607   0.000000
     4  C    2.514511   2.890496   2.405229   0.000000
     5  C    1.529115   2.504724   2.890497   1.526609   0.000000
     6  H    3.465656   2.161999   1.095535   3.342898   3.880940
     7  H    2.159655   1.096292   2.145005   3.309088   2.795283
     8  H    2.174019   1.095146   2.155413   3.875022   3.463849
     9  H    1.098627   2.156751   2.803948   2.803978   2.156752
    10  H    1.094914   2.172795   3.469904   3.469910   2.172791
    11  H    3.465658   3.880920   3.342899   1.095535   2.161990
    12  H    2.807398   3.316557   2.701217   1.110955   2.164793
    13  H    2.159658   2.795319   3.309157   2.145021   1.096290
    14  H    2.174015   3.463844   3.874998   2.155402   1.095149
    15  H    2.807362   2.164806   1.110954   2.701194   3.316517
    16  C    4.279990   3.755354   2.397553   2.397565   3.755374
    17  H    4.878356   4.548370   3.347735   2.636001   4.031477
    18  H    4.878257   4.031327   2.635793   3.347759   4.548412
    19  H    4.554475   4.153949   2.719952   2.719762   4.153818
    20  N    2.912120   2.462459   1.456746   1.456747   2.462475
                    6          7          8          9         10
     6  H    0.000000
     7  H    2.451857   0.000000
     8  H    2.497273   1.767444   0.000000
     9  H    3.804631   3.061352   2.469591   0.000000
    10  H    4.305463   2.478776   2.538809   1.762530   0.000000
    11  H    4.147121   4.118066   4.910837   3.804664   4.305451
    12  H    3.687053   4.003760   4.114034   2.645198   3.814408
    13  H    4.118174   2.639753   3.808538   3.061350   2.478751
    14  H    4.910833   3.808521   4.311405   2.469564   2.538815
    15  H    1.772472   3.062156   2.461371   2.645138   3.814381
    16  C    2.587202   4.041225   4.546298   4.524835   5.306797
    17  H    3.583817   4.705305   5.445154   5.191234   5.857529
    18  H    2.345096   4.179195   4.691877   5.191053   5.857457
    19  H    2.999178   4.678144   4.808497   4.530840   5.639069
    20  N    2.079563   2.732242   3.401130   3.344435   3.895586
                   11         12         13         14         15
    11  H    0.000000
    12  H    1.772476   0.000000
    13  H    2.451831   3.062152   0.000000
    14  H    2.497275   2.461305   1.767440   0.000000
    15  H    3.687044   2.520463   4.003782   4.113947   0.000000
    16  C    2.587241   2.693547   4.041305   4.546304   2.693535
    17  H    2.345361   3.040452   4.179295   4.692095   3.702329
    18  H    3.583972   3.702245   4.705512   5.445184   3.040140
    19  H    2.998910   2.542558   4.678075   4.808268   2.542772
    20  N    2.079566   2.125299   2.732319   3.401135   2.125288
                   16         17         18         19         20
    16  C    0.000000
    17  H    1.094334   0.000000
    18  H    1.094335   1.770916   0.000000
    19  H    1.107479   1.780982   1.780985   0.000000
    20  N    1.448648   2.091405   2.091412   2.139636   0.000000
 Stoichiometry    C6H13N
 Framework group  C1[X(C6H13N)]
 Deg. of freedom    54
 Full point group                 C1      NOp   1
 Largest Abelian subgroup         C1      NOp   1
 Largest concise Abelian subgroup C1      NOp   1
                         Standard orientation:                         
 ---------------------------------------------------------------------
 Center     Atomic      Atomic             Coordinates (Angstroms)
 Number     Number       Type             X           Y           Z
 ---------------------------------------------------------------------
      1          6           0       -1.889885    0.000019    0.246246
      2          6           0       -1.151234    1.252367   -0.227256
      3          6           0        0.317564    1.202608    0.185886
      4          6           0        0.317551   -1.202621    0.185861
      5          6           0       -1.151263   -1.252357   -0.227234
      6          1           0        0.848692    2.073554   -0.213553
      7          1           0       -1.205333    1.319852   -1.320131
      8          1           0       -1.615664    2.155720    0.182138
      9          1           0       -1.935176    0.000028    1.343940
     10          1           0       -2.923293    0.000022   -0.115559
     11          1           0        0.848645   -2.073567   -0.213628
     12          1           0        0.389934   -1.260263    1.292956
     13          1           0       -1.205420   -1.319901   -1.320101
     14          1           0       -1.615688   -2.155685    0.182227
     15          1           0        0.389932    1.260200    1.292984
     16          6           0        2.382447   -0.000003   -0.009669
     17          1           0        2.857663   -0.885341   -0.443160
     18          1           0        2.857583    0.885575   -0.442759
     19          1           0        2.587887   -0.000243    1.078589
     20          7           0        0.967022   -0.000004   -0.318135
 ---------------------------------------------------------------------
 Rotational constants (GHZ):      4.4600808      2.3131485      1.6705229
 Standard basis: 6-31G(d,p) (6D, 7F)
 There are   170 symmetry adapted cartesian basis functions of A   symmetry.
 There are   170 symmetry adapted basis functions of A   symmetry.
   170 basis functions,   287 primitive gaussians,   170 cartesian basis functions
    28 alpha electrons       28 beta electrons
       nuclear repulsion energy       335.1218970643 Hartrees.
 NAtoms=   20 NActive=   20 NUniq=   20 SFac= 1.00D+00 NAtFMM=   60 NAOKFM=F Big=F
 Integral buffers will be    131072 words long.
 Raffenetti 2 integral format.
 Two-electron integral symmetry is turned on.
 Nuclear repulsion after empirical dispersion term =      335.1088519265 Hartrees.
 One-electron integrals computed using PRISM.
 NBasis=   170 RedAO= T EigKep=  3.54D-03  NBF=   170
 NBsUse=   170 1.00D-06 EigRej= -1.00D+00 NBFU=   170
 Initial guess from the checkpoint file:  "dmp-degSn2-opt-wb97xd.chk"
 B after Tr=    -0.000000   -0.000000    0.000000
         Rot=    1.000000   -0.000000   -0.000000   -0.000000 Ang=   0.00 deg.
 Keep R1 ints in memory in canonical form, NReq=213888347.
 Requested convergence on RMS density matrix=1.00D-08 within 128 cycles.
 Requested convergence on MAX density matrix=1.00D-06.
 Requested convergence on             energy=1.00D-06.
 No special actions if energy rises.
 SCF Done:  E(RwB97XD) =  -291.148791654     A.U. after    1 cycles
            NFock=  1  Conv=0.18D-08     -V/T= 2.0098
 DoSCS=F DFT=T ScalE2(SS,OS)=  1.000000  1.000000
 Range of M.O.s used for correlation:     1   170
 NBasis=   170 NAE=    28 NBE=    28 NFC=     0 NFV=     0
 NROrb=    170 NOA=    28 NOB=    28 NVA=   142 NVB=   142
 Symmetrizing basis deriv contribution to polar:
 IMax=3 JMax=2 DiffMx= 0.00D+00
 G2DrvN: will do    21 centers at a time, making    1 passes.
 Calling FoFCou, ICntrl=  3107 FMM=F I1Cent=   0 AccDes= 0.00D+00.
 End of G2Drv F.D. properties file   721 does not exist.
 End of G2Drv F.D. properties file   722 does not exist.
 End of G2Drv F.D. properties file   788 does not exist.
          IDoAtm=11111111111111111111
          Differentiating once with respect to electric field.
                with respect to dipole field.
          Differentiating once with respect to nuclear coordinates.
 Keep R1 ints in memory in canonical form, NReq=213786911.
          There are    63 degrees of freedom in the 1st order CPHF.  IDoFFX=6 NUNeed=     3.
     60 vectors produced by pass  0 Test12= 6.31D-15 1.59D-09 XBig12= 2.47D+01 1.58D+00.
 AX will form    60 AO Fock derivatives at one time.
     60 vectors produced by pass  1 Test12= 6.31D-15 1.59D-09 XBig12= 1.33D+00 3.41D-01.
     60 vectors produced by pass  2 Test12= 6.31D-15 1.59D-09 XBig12= 2.53D-02 2.91D-02.
     60 vectors produced by pass  3 Test12= 6.31D-15 1.59D-09 XBig12= 2.04D-04 2.74D-03.
     60 vectors produced by pass  4 Test12= 6.31D-15 1.59D-09 XBig12= 8.51D-07 1.23D-04.
     60 vectors produced by pass  5 Test12= 6.31D-15 1.59D-09 XBig12= 2.83D-09 8.98D-06.
     28 vectors produced by pass  6 Test12= 6.31D-15 1.59D-09 XBig12= 1.10D-11 4.21D-07.
      3 vectors produced by pass  7 Test12= 6.31D-15 1.59D-09 XBig12= 4.14D-14 2.23D-08.
      1 vectors produced by pass  8 Test12= 6.31D-15 1.59D-09 XBig12= 1.60D-16 1.72D-09.
 InvSVY:  IOpt=1 It=  1 EMax= 2.66D-15
 Solved reduced A of dimension   392 with    63 vectors.
 Isotropic polarizability for W=    0.000000       69.61 Bohr**3.
 End of Minotr F.D. properties file   721 does not exist.
 End of Minotr F.D. properties file   722 does not exist.
 End of Minotr F.D. properties file   788 does not exist.

 **********************************************************************

            Population analysis using the SCF density.

 **********************************************************************

 Orbital symmetries:
       Occupied  (A) (A) (A) (A) (A) (A) (A) (A) (A) (A) (A) (A)
                 (A) (A) (A) (A) (A) (A) (A) (A) (A) (A) (A) (A)
                 (A) (A) (A) (A)
       Virtual   (A) (A) (A) (A) (A) (A) (A) (A) (A) (A) (A) (A)
                 (A) (A) (A) (A) (A) (A) (A) (A) (A) (A) (A) (A)
                 (A) (A) (A) (A) (A) (A) (A) (A) (A) (A) (A) (A)
                 (A) (A) (A) (A) (A) (A) (A) (A) (A) (A) (A) (A)
                 (A) (A) (A) (A) (A) (A) (A) (A) (A) (A) (A) (A)
                 (A) (A) (A) (A) (A) (A) (A) (A) (A) (A) (A) (A)
                 (A) (A) (A) (A) (A) (A) (A) (A) (A) (A) (A) (A)
                 (A) (A) (A) (A) (A) (A) (A) (A) (A) (A) (A) (A)
                 (A) (A) (A) (A) (A) (A) (A) (A) (A) (A) (A) (A)
                 (A) (A) (A) (A) (A) (A) (A) (A) (A) (A) (A) (A)
                 (A) (A) (A) (A) (A) (A) (A) (A) (A) (A) (A) (A)
                 (A) (A) (A) (A) (A) (A) (A) (A) (A) (A)
 The electronic state is 1-A.
 Alpha  occ. eigenvalues --  -14.43338 -10.31014 -10.31013 -10.30626 -10.28671
 Alpha  occ. eigenvalues --  -10.28529 -10.28526  -1.02197  -0.89054  -0.84458
 Alpha  occ. eigenvalues --   -0.78122  -0.71294  -0.69894  -0.63675  -0.57179
 Alpha  occ. eigenvalues --   -0.54128  -0.53567  -0.52454  -0.50158  -0.48106
 Alpha  occ. eigenvalues --   -0.46459  -0.46004  -0.43441  -0.42067  -0.39976
 Alpha  occ. eigenvalues --   -0.38541  -0.38455  -0.28613
 Alpha virt. eigenvalues --    0.16559   0.19266   0.20474   0.21169   0.24137
 Alpha virt. eigenvalues --    0.24351   0.24948   0.25459   0.26145   0.26574
 Alpha virt. eigenvalues --    0.27101   0.27190   0.27892   0.28216   0.33428
 Alpha virt. eigenvalues --    0.33812   0.34841   0.35980   0.36122   0.37415
 Alpha virt. eigenvalues --    0.58894   0.61092   0.61596   0.62954   0.63775
 Alpha virt. eigenvalues --    0.65743   0.66264   0.68315   0.72370   0.75291
 Alpha virt. eigenvalues --    0.76490   0.79799   0.80074   0.85221   0.86863
 Alpha virt. eigenvalues --    0.89257   0.89416   0.90867   0.91404   0.92359
 Alpha virt. eigenvalues --    0.94653   0.97278   0.97894   0.97973   1.00074
 Alpha virt. eigenvalues --    1.01306   1.01449   1.03713   1.04067   1.05697
 Alpha virt. eigenvalues --    1.06172   1.06286   1.13206   1.26285   1.28229
 Alpha virt. eigenvalues --    1.34473   1.36778   1.37743   1.49461   1.52023
 Alpha virt. eigenvalues --    1.52400   1.57375   1.64318   1.69982   1.73218
 Alpha virt. eigenvalues --    1.74607   1.80199   1.80965   1.85702   1.87061
 Alpha virt. eigenvalues --    1.92398   1.95007   1.99096   2.00817   2.02198
 Alpha virt. eigenvalues --    2.03799   2.04802   2.07397   2.11149   2.11532
 Alpha virt. eigenvalues --    2.13507   2.15744   2.19718   2.20539   2.21235
 Alpha virt. eigenvalues --    2.22120   2.25828   2.26387   2.26844   2.28509
 Alpha virt. eigenvalues --    2.31543   2.37149   2.39702   2.43750   2.45127
 Alpha virt. eigenvalues --    2.46125   2.47677   2.48555   2.54098   2.57125
 Alpha virt. eigenvalues --    2.60940   2.62353   2.67964   2.68792   2.71888
 Alpha virt. eigenvalues --    2.73129   2.75705   2.78213   2.79600   2.82536
 Alpha virt. eigenvalues --    2.84092   2.87554   2.91622   2.94599   2.95199
 Alpha virt. eigenvalues --    2.98006   2.98830   3.00597   3.04450   3.04764
 Alpha virt. eigenvalues --    3.11751   3.11952   3.28843   3.32080   3.37393
 Alpha virt. eigenvalues --    3.39782   3.42644   3.42764   3.50410   3.56181
 Alpha virt. eigenvalues --    3.57178   3.57679   3.59722   3.63127   3.68346
 Alpha virt. eigenvalues --    4.20786   4.43661   4.51559   4.60572   4.71452
 Alpha virt. eigenvalues --    4.83291   4.83931
          Condensed to atoms (all electrons):
               1          2          3          4          5          6
     1  C    4.964410   0.367810  -0.040924  -0.040924   0.367808   0.004697
     2  C    0.367810   4.970655   0.369813  -0.014646  -0.048238  -0.028043
     3  C   -0.040924   0.369813   4.850244  -0.047708  -0.014647   0.396857
     4  C   -0.040924  -0.014646  -0.047708   4.850240   0.369812   0.005607
     5  C    0.367808  -0.048238  -0.014647   0.369812   4.970655  -0.000030
     6  H    0.004697  -0.028043   0.396857   0.005607  -0.000030   0.602654
     7  H   -0.040630   0.387845  -0.038089  -0.000735  -0.004235  -0.005790
     8  H   -0.034218   0.385842  -0.033482  -0.000037   0.004969  -0.002675
     9  H    0.388134  -0.041380  -0.004215  -0.004214  -0.041379  -0.000079
    10  H    0.394439  -0.033793   0.004635   0.004635  -0.033794  -0.000131
    11  H    0.004697  -0.000030   0.005607   0.396858  -0.028045  -0.000181
    12  H   -0.009923  -0.000043  -0.009238   0.365296  -0.046850  -0.000349
    13  H   -0.040628  -0.004235  -0.000735  -0.038088   0.387847  -0.000054
    14  H   -0.034219   0.004969  -0.000037  -0.033483   0.385842   0.000011
    15  H   -0.009924  -0.046851   0.365297  -0.009238  -0.000042  -0.044555
    16  C    0.000177   0.004967  -0.053955  -0.053950   0.004967  -0.005154
    17  H    0.000021  -0.000231   0.005436  -0.003492   0.000108   0.000150
    18  H    0.000021   0.000108  -0.003496   0.005435  -0.000231   0.005422
    19  H   -0.000174  -0.000033  -0.008412  -0.008415  -0.000033  -0.001535
    20  N   -0.011462  -0.047964   0.311013   0.311011  -0.047960  -0.041382
               7          8          9         10         11         12
     1  C   -0.040630  -0.034218   0.388134   0.394439   0.004697  -0.009923
     2  C    0.387845   0.385842  -0.041380  -0.033793  -0.000030  -0.000043
     3  C   -0.038089  -0.033482  -0.004215   0.004635   0.005607  -0.009238
     4  C   -0.000735  -0.000037  -0.004214   0.004635   0.396858   0.365296
     5  C   -0.004235   0.004969  -0.041379  -0.033794  -0.028045  -0.046850
     6  H   -0.005790  -0.002675  -0.000079  -0.000131  -0.000181  -0.000349
     7  H    0.594738  -0.030099   0.005552  -0.004666  -0.000054   0.000289
     8  H   -0.030099   0.601365  -0.004351  -0.002670   0.000011   0.000056
     9  H    0.005552  -0.004351   0.615634  -0.033330  -0.000079   0.005484
    10  H   -0.004666  -0.002670  -0.033330   0.595816  -0.000131  -0.000120
    11  H   -0.000054   0.000011  -0.000079  -0.000131   0.602653  -0.044555
    12  H    0.000289   0.000056   0.005484  -0.000120  -0.044555   0.695621
    13  H    0.004546  -0.000001   0.005552  -0.004666  -0.005791   0.006355
    14  H   -0.000001  -0.000136  -0.004352  -0.002670  -0.002675  -0.001177
    15  H    0.006355  -0.001176   0.005484  -0.000120  -0.000349   0.014325
    16  C   -0.000050  -0.000151  -0.000070   0.000011  -0.005149  -0.005698
    17  H   -0.000004   0.000003  -0.000000  -0.000000   0.005421  -0.001433
    18  H   -0.000024  -0.000011  -0.000000  -0.000000   0.000149  -0.000360
    19  H    0.000028   0.000018   0.000017  -0.000001  -0.001536   0.012883
    20  N    0.001780   0.003773  -0.000902  -0.000063  -0.041384  -0.058198
              13         14         15         16         17         18
     1  C   -0.040628  -0.034219  -0.009924   0.000177   0.000021   0.000021
     2  C   -0.004235   0.004969  -0.046851   0.004967  -0.000231   0.000108
     3  C   -0.000735  -0.000037   0.365297  -0.053955   0.005436  -0.003496
     4  C   -0.038088  -0.033483  -0.009238  -0.053950  -0.003492   0.005435
     5  C    0.387847   0.385842  -0.000042   0.004967   0.000108  -0.000231
     6  H   -0.000054   0.000011  -0.044555  -0.005154   0.000150   0.005422
     7  H    0.004546  -0.000001   0.006355  -0.000050  -0.000004  -0.000024
     8  H   -0.000001  -0.000136  -0.001176  -0.000151   0.000003  -0.000011
     9  H    0.005552  -0.004352   0.005484  -0.000070  -0.000000  -0.000000
    10  H   -0.004666  -0.002670  -0.000120   0.000011  -0.000000  -0.000000
    11  H   -0.005791  -0.002675  -0.000349  -0.005149   0.005421   0.000149
    12  H    0.006355  -0.001177   0.014325  -0.005698  -0.001433  -0.000360
    13  H    0.594737  -0.030100   0.000289  -0.000050  -0.000024  -0.000004
    14  H   -0.030100   0.601367   0.000056  -0.000151  -0.000011   0.000003
    15  H    0.000289   0.000056   0.695625  -0.005694  -0.000360  -0.001433
    16  C   -0.000050  -0.000151  -0.005694   4.838328   0.395466   0.395463
    17  H   -0.000024  -0.000011  -0.000360   0.395466   0.579943  -0.024370
    18  H   -0.000004   0.000003  -0.001433   0.395463  -0.024370   0.579942
    19  H    0.000028   0.000018   0.012878   0.367752  -0.040944  -0.040938
    20  N    0.001779   0.003772  -0.058201   0.320116  -0.038360  -0.038353
              19         20
     1  C   -0.000174  -0.011462
     2  C   -0.000033  -0.047964
     3  C   -0.008412   0.311013
     4  C   -0.008415   0.311011
     5  C   -0.000033  -0.047960
     6  H   -0.001535  -0.041382
     7  H    0.000028   0.001780
     8  H    0.000018   0.003773
     9  H    0.000017  -0.000902
    10  H   -0.000001  -0.000063
    11  H   -0.001536  -0.041384
    12  H    0.012883  -0.058198
    13  H    0.000028   0.001779
    14  H    0.000018   0.003772
    15  H    0.012878  -0.058201
    16  C    0.367752   0.320116
    17  H   -0.040944  -0.038360
    18  H   -0.040938  -0.038353
    19  H    0.669609  -0.050590
    20  N   -0.050590   6.910920
 Mulliken charges:
               1
     1  C   -0.229190
     2  C   -0.226521
     3  C   -0.053965
     4  C   -0.053963
     5  C   -0.226523
     6  H    0.114561
     7  H    0.123245
     8  H    0.112972
     9  H    0.108493
    10  H    0.116619
    11  H    0.114563
    12  H    0.077636
    13  H    0.123245
    14  H    0.112972
    15  H    0.077636
    16  C   -0.197175
    17  H    0.122683
    18  H    0.122676
    19  H    0.089380
    20  N   -0.429343
 Sum of Mulliken charges =   0.00000
 Mulliken charges with hydrogens summed into heavy atoms:
               1
     1  C   -0.004077
     2  C    0.009696
     3  C    0.138231
     4  C    0.138236
     5  C    0.009693
    16  C    0.137564
    20  N   -0.429343
 APT charges:
               1
     1  C    0.100062
     2  C    0.088093
     3  C    0.360885
     4  C    0.360891
     5  C    0.088099
     6  H   -0.048243
     7  H   -0.033922
     8  H   -0.048618
     9  H   -0.043242
    10  H   -0.048488
    11  H   -0.048242
    12  H   -0.102286
    13  H   -0.033925
    14  H   -0.048619
    15  H   -0.102285
    16  C    0.371329
    17  H   -0.026681
    18  H   -0.026664
    19  H   -0.091371
    20  N   -0.666772
 Sum of APT charges =   0.00000
 APT charges with hydrogens summed into heavy atoms:
               1
     1  C    0.008332
     2  C    0.005553
     3  C    0.210357
     4  C    0.210362
     5  C    0.005554
    16  C    0.226613
    20  N   -0.666772
 Electronic spatial extent (au):  <R**2>=            811.1830
 Charge=             -0.0000 electrons
 Dipole moment (field-independent basis, Debye):
    X=             -0.0374    Y=              0.0000    Z=              0.4987  Tot=              0.5001
 Quadrupole moment (field-independent basis, Debye-Ang):
   XX=            -43.9519   YY=            -43.8513   ZZ=            -46.9229
   XY=              0.0002   XZ=              0.3148   YZ=              0.0001
 Traceless Quadrupole moment (field-independent basis, Debye-Ang):
   XX=              0.9568   YY=              1.0574   ZZ=             -2.0142
   XY=              0.0002   XZ=              0.3148   YZ=              0.0001
 Octapole moment (field-independent basis, Debye-Ang**2):
  XXX=              5.0709  YYY=              0.0004  ZZZ=             -0.4212  XYY=              1.9404
  XXY=              0.0005  XXZ=             -2.0220  XZZ=             -1.5044  YZZ=             -0.0004
  YYZ=             -1.4855  XYZ=              0.0003
 Hexadecapole moment (field-independent basis, Debye-Ang**3):
 XXXX=           -640.3427 YYYY=           -341.7929 ZZZZ=           -106.0119 XXXY=              0.0013
 XXXZ=             -4.1348 YYYX=              0.0012 YYYZ=              0.0003 ZZZX=              1.4424
 ZZZY=              0.0002 XXYY=           -162.2838 XXZZ=           -128.3538 YYZZ=            -76.7568
 XXYZ=              0.0008 YYXZ=             -4.7618 ZZXY=             -0.0006
 N-N= 3.351088519265D+02 E-N=-1.344083651151D+03  KE= 2.883323140180D+02
  Exact polarizability:  76.320  -0.000  70.835   0.105  -0.000  61.681
 Approx polarizability:  73.329  -0.000  73.861  -0.442  -0.000  73.203
 Calling FoFJK, ICntrl=    100127 FMM=F ISym2X=0 I1Cent= 0 IOpClX= 0 NMat=1 NMatS=1 NMatT=0.
 Full mass-weighted force constant matrix:
 Low frequencies ---  -22.5618   -8.4406   -0.0007   -0.0004    0.0007   21.3073
 Low frequencies ---  159.4597  235.3129  265.9459
 Diagonal vibrational polarizability:
        2.9179704       1.8765006       3.7497636
 Harmonic frequencies (cm**-1), IR intensities (KM/Mole), Raman scattering
 activities (A**4/AMU), depolarization ratios for plane and unpolarized
 incident light, reduced masses (AMU), force constants (mDyne/A),
 and normal coordinates:
                      1                      2                      3
                      A                      A                      A
 Frequencies --    159.4034               235.2952               265.9402
 Red. masses --      2.3597                 1.3327                 1.3631
 Frc consts  --      0.0353                 0.0435                 0.0568
 IR Inten    --      1.0595                 0.0093                 0.3865
  Atom  AN      X      Y      Z        X      Y      Z        X      Y      Z
     1   6     0.05  -0.00   0.16     0.00  -0.04  -0.00    -0.00   0.04   0.00
     2   6    -0.03  -0.02  -0.01    -0.02   0.01   0.09     0.03   0.00  -0.05
     3   6     0.00   0.02  -0.15     0.03   0.01  -0.06    -0.02  -0.05   0.08
     4   6     0.00  -0.02  -0.15    -0.03   0.01   0.06     0.02  -0.05  -0.08
     5   6    -0.03   0.02  -0.01     0.02   0.01  -0.09    -0.03   0.00   0.05
     6   1    -0.04  -0.00  -0.25    -0.01  -0.02  -0.19     0.05  -0.02   0.23
     7   1    -0.16  -0.11  -0.01    -0.14   0.14   0.10     0.13  -0.07  -0.06
     8   1     0.01   0.00  -0.03     0.02  -0.03   0.23     0.02   0.04  -0.14
     9   1     0.29  -0.00   0.17     0.00  -0.14   0.00    -0.00   0.11  -0.00
    10   1    -0.03  -0.00   0.39     0.00  -0.01   0.00     0.00   0.03  -0.00
    11   1    -0.04   0.00  -0.25     0.01  -0.02   0.19    -0.05  -0.02  -0.23
    12   1     0.08  -0.12  -0.15    -0.14   0.10   0.08     0.12  -0.19  -0.09
    13   1    -0.16   0.11  -0.01     0.14   0.14  -0.10    -0.13  -0.07   0.06
    14   1     0.01  -0.00  -0.03    -0.02  -0.03  -0.23    -0.02   0.04   0.14
    15   1     0.08   0.12  -0.15     0.14   0.10  -0.08    -0.12  -0.19   0.09
    16   6    -0.02  -0.00   0.20    -0.00   0.01   0.00    -0.00   0.07   0.00
    17   1     0.07  -0.00   0.30    -0.06  -0.21   0.38    -0.03  -0.13   0.39
    18   1     0.07   0.00   0.30     0.06  -0.21  -0.38     0.03  -0.13  -0.39
    19   1    -0.26  -0.00   0.25    -0.00   0.46   0.00    -0.00   0.54   0.00
    20   7     0.03   0.00  -0.07    -0.00  -0.03  -0.00     0.00  -0.01  -0.00
                      4                      5                      6
                      A                      A                      A
 Frequencies --    316.0329               381.7090               413.9610
 Red. masses --      1.9559                 2.2016                 1.8859
 Frc consts  --      0.1151                 0.1890                 0.1904
 IR Inten    --      2.7922                 0.3006                 2.7708
  Atom  AN      X      Y      Z        X      Y      Z        X      Y      Z
     1   6     0.07   0.00   0.09    -0.00   0.06   0.00     0.04   0.00  -0.08
     2   6    -0.00  -0.04  -0.10     0.04   0.03   0.02    -0.00   0.08   0.04
     3   6    -0.04   0.04   0.03     0.02  -0.12  -0.05     0.02   0.11  -0.05
     4   6    -0.04  -0.04   0.03    -0.02  -0.12   0.05     0.02  -0.11  -0.05
     5   6    -0.00   0.04  -0.10    -0.04   0.03  -0.02    -0.00  -0.08   0.04
     6   1    -0.01  -0.01  -0.04     0.07  -0.17  -0.08     0.01  -0.01  -0.34
     7   1     0.08  -0.28  -0.12    -0.04   0.11   0.03    -0.09   0.24   0.05
     8   1    -0.07   0.02  -0.32     0.15   0.05   0.11    -0.03  -0.01   0.20
     9   1     0.35   0.00   0.10    -0.00   0.05   0.00    -0.09   0.00  -0.08
    10   1    -0.03   0.00   0.36    -0.00   0.09  -0.00     0.07   0.00  -0.18
    11   1    -0.01   0.01  -0.04    -0.07  -0.17   0.08     0.01   0.01  -0.34
    12   1    -0.14  -0.18   0.03    -0.06  -0.09   0.05     0.13  -0.42  -0.08
    13   1     0.08   0.28  -0.12     0.04   0.11  -0.03    -0.09  -0.24   0.05
    14   1    -0.07  -0.02  -0.32    -0.15   0.05  -0.11    -0.03   0.01   0.20
    15   1    -0.14   0.18   0.03     0.06  -0.09  -0.05     0.13   0.42  -0.08
    16   6     0.02   0.00  -0.06     0.00   0.20   0.00    -0.03   0.00  -0.00
    17   1    -0.06   0.00  -0.16     0.32   0.45  -0.16    -0.07   0.00  -0.06
    18   1    -0.06  -0.00  -0.16    -0.32   0.45   0.16    -0.07  -0.00  -0.06
    19   1     0.25   0.00  -0.11     0.00   0.10  -0.00     0.11   0.00  -0.03
    20   7    -0.02  -0.00   0.17     0.00  -0.14  -0.00    -0.04  -0.00   0.14
                      7                      8                      9
                      A                      A                      A
 Frequencies --    432.8123               475.3491               568.3059
 Red. masses --      3.0013                 2.8585                 1.6171
 Frc consts  --      0.3313                 0.3805                 0.3077
 IR Inten    --      0.9075                 0.3892                 0.1072
  Atom  AN      X      Y      Z        X      Y      Z        X      Y      Z
     1   6     0.24   0.00  -0.03     0.00  -0.07  -0.00     0.03  -0.00  -0.03
     2   6     0.07   0.10  -0.03     0.17  -0.13   0.05    -0.07   0.06  -0.03
     3   6    -0.01   0.03   0.05     0.15   0.08   0.04    -0.04  -0.03  -0.02
     4   6    -0.01  -0.03   0.05    -0.15   0.08  -0.04    -0.04   0.03  -0.02
     5   6     0.07  -0.10  -0.03    -0.17  -0.13  -0.05    -0.07  -0.06  -0.03
     6   1     0.15   0.00   0.21     0.04   0.07  -0.14     0.00   0.02   0.16
     7   1     0.10   0.20  -0.03     0.31  -0.28   0.03    -0.23   0.34  -0.01
     8   1    -0.03   0.01   0.06     0.06  -0.10  -0.15    -0.01  -0.04   0.27
     9   1     0.51   0.00  -0.01     0.00  -0.15  -0.00     0.36  -0.00  -0.02
    10   1     0.15   0.00   0.26     0.00   0.18  -0.00    -0.09   0.00   0.30
    11   1     0.15  -0.00   0.21    -0.04   0.07   0.14     0.00  -0.02   0.16
    12   1    -0.06   0.16   0.06    -0.30   0.18  -0.02    -0.21   0.13   0.00
    13   1     0.10  -0.20  -0.03    -0.31  -0.28  -0.03    -0.23  -0.34  -0.01
    14   1    -0.03  -0.01   0.06    -0.06  -0.10   0.15    -0.01   0.04   0.27
    15   1    -0.06  -0.16   0.06     0.30   0.18   0.02    -0.21  -0.13   0.00
    16   6    -0.21   0.00   0.00    -0.00   0.09  -0.00     0.13  -0.00   0.01
    17   1    -0.16  -0.00   0.06     0.07   0.13   0.00     0.10   0.00  -0.03
    18   1    -0.16   0.00   0.06    -0.07   0.13  -0.00     0.10  -0.00  -0.03
    19   1    -0.33  -0.00   0.03    -0.00   0.13   0.00     0.21   0.00  -0.01
    20   7    -0.16  -0.00  -0.08    -0.00   0.06  -0.00     0.08   0.00   0.03
                     10                     11                     12
                      A                      A                      A
 Frequencies --    799.6603               832.0346               877.1195
 Red. masses --      3.0822                 1.4675                 1.4409
 Frc consts  --      1.1612                 0.5986                 0.6531
 IR Inten    --      9.2088                 0.1153                 2.7874
  Atom  AN      X      Y      Z        X      Y      Z        X      Y      Z
     1   6     0.03  -0.00  -0.04    -0.00   0.05  -0.00    -0.14  -0.00  -0.08
     2   6     0.08  -0.16  -0.00    -0.08   0.05   0.08    -0.01   0.00  -0.01
     3   6    -0.01  -0.19  -0.07    -0.04  -0.02   0.04     0.05  -0.02   0.06
     4   6    -0.01   0.19  -0.07     0.04  -0.02  -0.04     0.05   0.02   0.06
     5   6     0.08   0.16  -0.00     0.08   0.05  -0.08    -0.01  -0.00  -0.01
     6   1    -0.08  -0.18  -0.13    -0.10  -0.10  -0.21    -0.06  -0.05  -0.17
     7   1    -0.12   0.14   0.03     0.19  -0.34   0.03     0.22   0.13  -0.01
     8   1     0.31  -0.19   0.33    -0.13   0.22  -0.35     0.02   0.02  -0.02
     9   1     0.14   0.00  -0.04     0.00  -0.14  -0.00     0.45   0.00  -0.05
    10   1     0.01   0.00   0.03    -0.00  -0.06   0.00    -0.34   0.00   0.49
    11   1    -0.08   0.18  -0.13     0.10  -0.10   0.21    -0.06   0.05  -0.17
    12   1    -0.06   0.05  -0.06    -0.22   0.13  -0.01     0.29  -0.11   0.03
    13   1    -0.12  -0.14   0.03    -0.19  -0.34  -0.03     0.22  -0.13  -0.01
    14   1     0.31   0.19   0.33     0.13   0.22   0.35     0.02  -0.02  -0.02
    15   1    -0.06  -0.05  -0.06     0.22   0.13   0.01     0.29   0.11   0.03
    16   6    -0.14   0.00  -0.01    -0.00  -0.01   0.00    -0.02   0.00  -0.01
    17   1    -0.21  -0.00  -0.07     0.04   0.00   0.01     0.01  -0.01   0.03
    18   1    -0.21   0.00  -0.07    -0.04   0.00  -0.01     0.01   0.01   0.03
    19   1    -0.00  -0.00  -0.02     0.00   0.01   0.00    -0.10  -0.00   0.01
    20   7    -0.02   0.00   0.15     0.00  -0.06   0.00    -0.00   0.00  -0.02
                     13                     14                     15
                      A                      A                      A
 Frequencies --    885.3694               925.2053               991.8658
 Red. masses --      2.5170                 2.1726                 1.2761
 Frc consts  --      1.1625                 1.0957                 0.7397
 IR Inten    --      4.4558                 0.0167                 1.0545
  Atom  AN      X      Y      Z        X      Y      Z        X      Y      Z
     1   6     0.17  -0.00  -0.12     0.00   0.15  -0.00     0.00  -0.00   0.00
     2   6    -0.03  -0.14   0.05     0.07  -0.08   0.06    -0.01  -0.01  -0.06
     3   6    -0.09   0.04   0.06    -0.14  -0.06  -0.02    -0.00  -0.02   0.09
     4   6    -0.09  -0.04   0.06     0.14  -0.06   0.02     0.00  -0.02  -0.09
     5   6    -0.03   0.14   0.05    -0.07  -0.08  -0.06     0.01  -0.01   0.06
     6   1    -0.33   0.10  -0.14    -0.37   0.01  -0.19    -0.13  -0.09  -0.24
     7   1     0.09  -0.05   0.06     0.04  -0.04   0.06     0.18   0.31  -0.04
     8   1    -0.29  -0.30   0.10     0.24  -0.01   0.10    -0.07  -0.13   0.14
     9   1     0.23  -0.00  -0.12     0.00   0.15  -0.00    -0.00   0.43  -0.00
    10   1     0.16  -0.00  -0.06     0.00   0.46  -0.00     0.00  -0.24  -0.00
    11   1    -0.33  -0.10  -0.14     0.37   0.01   0.19     0.13  -0.09   0.24
    12   1     0.11  -0.13   0.03     0.08   0.10   0.03    -0.23   0.23  -0.06
    13   1     0.09   0.05   0.06    -0.04  -0.04  -0.06    -0.18   0.31   0.04
    14   1    -0.29   0.30   0.10    -0.24  -0.01  -0.10     0.07  -0.13  -0.14
    15   1     0.11   0.13   0.03    -0.08   0.10  -0.03     0.23   0.23   0.06
    16   6     0.09  -0.00   0.00     0.00   0.02  -0.00     0.00  -0.01   0.00
    17   1     0.12  -0.00   0.05    -0.22  -0.09  -0.02     0.03   0.00   0.01
    18   1     0.12   0.00   0.05     0.22  -0.09   0.02    -0.03   0.00  -0.01
    19   1    -0.01   0.00   0.01    -0.00  -0.10  -0.00     0.00   0.02   0.00
    20   7    -0.00  -0.00  -0.09    -0.00   0.08  -0.00     0.00  -0.01  -0.00
                     16                     17                     18
                      A                      A                      A
 Frequencies --   1025.7319              1071.3456              1074.2389
 Red. masses --      2.2686                 1.5146                 2.0667
 Frc consts  --      1.4063                 1.0243                 1.4051
 IR Inten    --      5.4970                10.0687                 6.4231
  Atom  AN      X      Y      Z        X      Y      Z        X      Y      Z
     1   6    -0.05  -0.00  -0.01     0.00   0.10  -0.00    -0.11   0.00   0.05
     2   6    -0.05  -0.11  -0.05    -0.03  -0.06   0.02     0.13  -0.05  -0.03
     3   6     0.14   0.11   0.02    -0.01   0.07   0.02    -0.07   0.12   0.01
     4   6     0.14  -0.11   0.02     0.01   0.07  -0.02    -0.07  -0.12   0.01
     5   6    -0.05   0.11  -0.05     0.03  -0.06  -0.02     0.13   0.05  -0.03
     6   1     0.27   0.14   0.25    -0.00   0.08   0.06    -0.20   0.23   0.08
     7   1    -0.32   0.04  -0.02    -0.13  -0.05   0.02     0.05   0.19  -0.00
     8   1    -0.21  -0.29   0.17    -0.26  -0.19   0.05     0.40   0.01   0.18
     9   1     0.01   0.00  -0.01     0.00   0.22  -0.00     0.00   0.00   0.05
    10   1    -0.07  -0.00   0.04     0.00   0.52  -0.00    -0.13   0.00   0.11
    11   1     0.27  -0.14   0.25     0.00   0.08  -0.06    -0.20  -0.23   0.08
    12   1    -0.04   0.07   0.04     0.06   0.01  -0.02    -0.28  -0.14   0.01
    13   1    -0.32  -0.04  -0.02     0.13  -0.05  -0.02     0.05  -0.19  -0.00
    14   1    -0.21   0.29   0.17     0.26  -0.19  -0.05     0.40  -0.01   0.18
    15   1    -0.04  -0.07   0.04    -0.06   0.01   0.02    -0.28   0.14   0.01
    16   6    -0.10  -0.00  -0.03    -0.00  -0.09   0.00     0.02  -0.00  -0.01
    17   1    -0.06   0.00   0.01     0.39   0.10   0.05     0.08  -0.00   0.04
    18   1    -0.06  -0.00   0.01    -0.39   0.10  -0.05     0.08   0.00   0.04
    19   1    -0.15   0.00  -0.01     0.00   0.18   0.00    -0.06   0.00  -0.00
    20   7     0.05  -0.00   0.02     0.00  -0.09   0.00    -0.02  -0.00  -0.05
                     19                     20                     21
                      A                      A                      A
 Frequencies --   1122.9220              1140.2639              1184.9778
 Red. masses --      1.6497                 1.5627                 1.2626
 Frc consts  --      1.2256                 1.1971                 1.0446
 IR Inten    --      6.2991                 8.8783                 0.0953
  Atom  AN      X      Y      Z        X      Y      Z        X      Y      Z
     1   6     0.00   0.09   0.00    -0.02   0.00  -0.07    -0.00  -0.05  -0.00
     2   6    -0.08  -0.04   0.00     0.01  -0.00   0.08     0.04   0.04  -0.03
     3   6     0.09  -0.05  -0.00    -0.01   0.05  -0.07    -0.04   0.00   0.05
     4   6    -0.09  -0.05   0.00    -0.01  -0.05  -0.07     0.04   0.00  -0.05
     5   6     0.08  -0.04  -0.00     0.01   0.00   0.08    -0.04   0.04   0.03
     6   1     0.17  -0.09   0.02    -0.07   0.18   0.14     0.26  -0.27  -0.13
     7   1    -0.18  -0.10   0.01     0.18  -0.08   0.06    -0.09   0.01  -0.02
     8   1    -0.27  -0.14  -0.00    -0.05   0.04  -0.09    -0.16  -0.09   0.02
     9   1    -0.00   0.27   0.00     0.17   0.00  -0.06     0.00  -0.35  -0.00
    10   1     0.00   0.24  -0.00    -0.09   0.00   0.13    -0.00   0.39   0.00
    11   1    -0.17  -0.09  -0.02    -0.07  -0.18   0.14    -0.26  -0.27   0.13
    12   1    -0.20  -0.12  -0.00    -0.01   0.21  -0.06     0.19   0.29  -0.04
    13   1     0.18  -0.10  -0.01     0.18   0.08   0.06     0.09   0.01   0.02
    14   1     0.27  -0.14   0.00    -0.05  -0.04  -0.09     0.16  -0.09  -0.02
    15   1     0.20  -0.12   0.00    -0.01  -0.21  -0.06    -0.19   0.29   0.04
    16   6     0.00   0.10  -0.00    -0.07   0.00   0.10    -0.00   0.04  -0.00
    17   1    -0.39  -0.09  -0.05    -0.28   0.06  -0.27    -0.14  -0.04  -0.00
    18   1     0.39  -0.09   0.05    -0.28  -0.06  -0.27     0.14  -0.04   0.00
    19   1    -0.00  -0.18  -0.00     0.52  -0.00  -0.01    -0.00  -0.08  -0.00
    20   7    -0.00   0.05   0.00     0.07   0.00  -0.01     0.00  -0.04   0.00
                     22                     23                     24
                      A                      A                      A
 Frequencies --   1195.4859              1197.0242              1212.5330
 Red. masses --      1.8526                 1.3977                 2.4835
 Frc consts  --      1.5600                 1.1799                 2.1513
 IR Inten    --     13.7776                 3.8539                29.5849
  Atom  AN      X      Y      Z        X      Y      Z        X      Y      Z
     1   6    -0.01  -0.00   0.08    -0.00  -0.07  -0.00     0.06  -0.00   0.08
     2   6     0.01  -0.02  -0.08     0.04   0.03   0.04    -0.04   0.04  -0.08
     3   6     0.01  -0.01   0.06    -0.06   0.03  -0.07    -0.01  -0.01   0.08
     4   6     0.01   0.01   0.06     0.06   0.03   0.07    -0.01   0.01   0.08
     5   6     0.01   0.02  -0.08    -0.04   0.03  -0.04    -0.04  -0.04  -0.08
     6   1     0.10  -0.15  -0.12     0.02   0.05   0.07    -0.45   0.19  -0.08
     7   1    -0.11   0.15  -0.06     0.45   0.15   0.02    -0.06   0.15  -0.07
     8   1    -0.00  -0.11   0.12    -0.34  -0.13  -0.04     0.11   0.08   0.01
     9   1    -0.15   0.00   0.07     0.00   0.19  -0.00    -0.19   0.00   0.06
    10   1     0.04   0.00  -0.08    -0.00   0.15   0.00     0.14   0.00  -0.17
    11   1     0.10   0.15  -0.12    -0.02   0.05  -0.07    -0.45  -0.19  -0.08
    12   1     0.15  -0.09   0.04    -0.06  -0.24   0.07     0.20  -0.09   0.05
    13   1    -0.11  -0.15  -0.06    -0.45   0.15  -0.02    -0.06  -0.15  -0.07
    14   1    -0.00   0.11   0.12     0.34  -0.13   0.04     0.11  -0.08   0.01
    15   1     0.15   0.08   0.04     0.06  -0.24  -0.07     0.20   0.09   0.05
    16   6     0.04   0.00   0.14     0.00   0.03  -0.00    -0.15   0.00  -0.02
    17   1    -0.17   0.08  -0.26    -0.14  -0.04  -0.01    -0.20  -0.00  -0.07
    18   1    -0.17  -0.08  -0.26     0.14  -0.04   0.01    -0.20   0.00  -0.07
    19   1     0.63  -0.00   0.01    -0.00  -0.10  -0.00    -0.07  -0.00  -0.02
    20   7    -0.10  -0.00  -0.11    -0.00  -0.06   0.00     0.24  -0.00  -0.02
                     25                     26                     27
                      A                      A                      A
 Frequencies --   1307.4256              1308.3045              1340.3314
 Red. masses --      1.2522                 1.2247                 2.3333
 Frc consts  --      1.2612                 1.2351                 2.4697
 IR Inten    --      6.8749                 0.9481                31.0882
  Atom  AN      X      Y      Z        X      Y      Z        X      Y      Z
     1   6    -0.02  -0.00   0.10    -0.00   0.03   0.00    -0.00  -0.06   0.00
     2   6     0.01  -0.01  -0.03     0.00  -0.04   0.07    -0.03   0.03   0.03
     3   6    -0.02   0.00  -0.05    -0.01   0.04  -0.01     0.01  -0.11  -0.06
     4   6    -0.02  -0.00  -0.05     0.01   0.04   0.01    -0.01  -0.11   0.06
     5   6     0.01   0.01  -0.03    -0.00  -0.04  -0.07     0.03   0.03  -0.03
     6   1    -0.00   0.03   0.03     0.27  -0.11   0.03     0.26  -0.24  -0.03
     7   1     0.44   0.30  -0.03     0.06  -0.11   0.07     0.24  -0.01   0.01
     8   1    -0.28  -0.21   0.07     0.08   0.03   0.01    -0.13  -0.01  -0.02
     9   1    -0.16  -0.00   0.10    -0.00   0.52   0.00    -0.00   0.22   0.00
    10   1     0.03   0.00  -0.05     0.00  -0.43  -0.00    -0.00   0.23   0.00
    11   1    -0.00  -0.03   0.03    -0.27  -0.11  -0.03    -0.26  -0.24   0.03
    12   1     0.14   0.19  -0.05     0.33   0.19  -0.01     0.12   0.11   0.04
    13   1     0.44  -0.30  -0.03    -0.06  -0.11  -0.07    -0.24  -0.01  -0.01
    14   1    -0.28   0.21   0.07    -0.08   0.03  -0.01     0.13  -0.01   0.02
    15   1     0.14  -0.19  -0.05    -0.33   0.19   0.01    -0.12   0.11  -0.04
    16   6     0.01  -0.00  -0.02     0.00   0.02  -0.00    -0.00  -0.12  -0.00
    17   1     0.04  -0.02   0.05    -0.07  -0.02   0.01     0.30   0.09  -0.07
    18   1     0.04   0.02   0.05     0.07  -0.02  -0.01    -0.30   0.09   0.07
    19   1    -0.04   0.00  -0.00    -0.00  -0.06  -0.00     0.00   0.35   0.00
    20   7    -0.01   0.00   0.05     0.00  -0.05   0.00     0.00   0.24  -0.00
                     28                     29                     30
                      A                      A                      A
 Frequencies --   1350.3262              1367.9033              1400.0285
 Red. masses --      1.3259                 1.3353                 1.5155
 Frc consts  --      1.4244                 1.4721                 1.7501
 IR Inten    --      6.8044                 1.3109                 0.0332
  Atom  AN      X      Y      Z        X      Y      Z        X      Y      Z
     1   6     0.03  -0.00  -0.01     0.00  -0.10   0.00    -0.00  -0.15   0.00
     2   6    -0.04  -0.02  -0.02    -0.07  -0.03  -0.01     0.07   0.08   0.01
     3   6     0.02   0.03  -0.01    -0.03   0.05   0.01    -0.01  -0.02   0.01
     4   6     0.02  -0.03  -0.01     0.03   0.05  -0.01     0.01  -0.02  -0.01
     5   6    -0.04   0.02  -0.02     0.07  -0.03   0.01    -0.07   0.08  -0.01
     6   1    -0.21   0.23   0.10     0.22  -0.09   0.03    -0.19   0.08  -0.01
     7   1    -0.13  -0.01  -0.02     0.06   0.08  -0.01    -0.39  -0.25   0.01
     8   1     0.27   0.13  -0.02     0.41   0.23  -0.03    -0.08   0.04  -0.06
     9   1     0.03   0.00  -0.02    -0.00   0.24   0.00     0.00   0.63  -0.00
    10   1     0.05   0.00  -0.07     0.00   0.47  -0.00    -0.00   0.12   0.00
    11   1    -0.21  -0.23   0.10    -0.22  -0.09  -0.03     0.19   0.08   0.01
    12   1     0.40   0.31  -0.01    -0.21  -0.09  -0.00    -0.08   0.01  -0.01
    13   1    -0.13   0.01  -0.02    -0.06   0.08   0.01     0.39  -0.25  -0.01
    14   1     0.27  -0.13  -0.02    -0.41   0.23   0.03     0.08   0.04   0.06
    15   1     0.40  -0.31  -0.01     0.21  -0.09   0.00     0.08   0.01   0.01
    16   6     0.04  -0.00  -0.00    -0.00   0.01   0.00     0.00  -0.00  -0.00
    17   1     0.07  -0.02   0.07    -0.02  -0.00   0.00     0.01  -0.00   0.01
    18   1     0.07   0.02   0.07     0.02  -0.00  -0.00    -0.01  -0.00  -0.01
    19   1     0.07   0.00   0.00    -0.00  -0.03  -0.00    -0.00  -0.01   0.00
    20   7    -0.11   0.00   0.06     0.00  -0.02  -0.00    -0.00  -0.00   0.00
                     31                     32                     33
                      A                      A                      A
 Frequencies --   1404.9059              1411.2405              1442.3951
 Red. masses --      1.5055                 1.4395                 1.6330
 Frc consts  --      1.7507                 1.6892                 2.0017
 IR Inten    --      0.8357                 3.2647                22.2789
  Atom  AN      X      Y      Z        X      Y      Z        X      Y      Z
     1   6    -0.06   0.00  -0.00     0.00   0.06  -0.00     0.03   0.00   0.01
     2   6     0.12   0.06  -0.01     0.06  -0.01  -0.01    -0.04   0.01   0.00
     3   6    -0.00  -0.03   0.00    -0.10   0.04  -0.00     0.13  -0.04  -0.01
     4   6    -0.00   0.03   0.00     0.10   0.04   0.00     0.13   0.04  -0.01
     5   6     0.12  -0.06  -0.01    -0.06  -0.01   0.01    -0.04  -0.01   0.00
     6   1    -0.27   0.11  -0.04     0.30  -0.22  -0.02    -0.36   0.24  -0.05
     7   1    -0.38  -0.13   0.00    -0.19  -0.12   0.01     0.16   0.06  -0.01
     8   1    -0.40  -0.19  -0.04    -0.03  -0.10   0.07    -0.05   0.01  -0.01
     9   1     0.02  -0.00   0.01     0.00  -0.06   0.00    -0.15  -0.00   0.01
    10   1    -0.10  -0.00   0.09     0.00  -0.36  -0.00    -0.00  -0.00   0.08
    11   1    -0.27  -0.11  -0.04    -0.30  -0.22   0.02    -0.36  -0.24  -0.05
    12   1     0.09   0.09  -0.00    -0.39  -0.22   0.03    -0.40  -0.09   0.02
    13   1    -0.39   0.13   0.00     0.19  -0.12  -0.01     0.16  -0.06  -0.01
    14   1    -0.40   0.19  -0.04     0.03  -0.10  -0.07    -0.05  -0.01  -0.01
    15   1     0.09  -0.09  -0.00     0.39  -0.22  -0.03    -0.40   0.09   0.02
    16   6     0.02  -0.00  -0.00    -0.00  -0.03  -0.00     0.07  -0.00   0.03
    17   1    -0.03  -0.04   0.03     0.06   0.02  -0.03    -0.19  -0.07  -0.10
    18   1    -0.03   0.04   0.03    -0.06   0.02   0.03    -0.19   0.07  -0.10
    19   1    -0.02   0.00   0.00     0.00   0.10   0.00    -0.18  -0.00   0.05
    20   7    -0.02   0.00   0.02     0.00   0.04   0.00    -0.09   0.00  -0.01
                     34                     35                     36
                      A                      A                      A
 Frequencies --   1485.1339              1494.3351              1499.9988
 Red. masses --      1.1847                 1.0933                 1.0888
 Frc consts  --      1.5396                 1.4385                 1.4434
 IR Inten    --      0.7692                 3.2186                 8.3630
  Atom  AN      X      Y      Z        X      Y      Z        X      Y      Z
     1   6     0.02  -0.00  -0.01     0.00  -0.00  -0.00    -0.05   0.00   0.04
     2   6    -0.00   0.00   0.00    -0.03   0.04  -0.03     0.01  -0.03   0.02
     3   6     0.04   0.00   0.01    -0.00  -0.01  -0.01     0.02  -0.01  -0.00
     4   6     0.04  -0.00   0.01     0.00  -0.01   0.01     0.02   0.01  -0.00
     5   6    -0.00  -0.00   0.00     0.03   0.04   0.03     0.01   0.03   0.02
     6   1    -0.12  -0.01  -0.19    -0.00   0.06   0.12    -0.04   0.01  -0.01
     7   1     0.01   0.01  -0.00     0.21  -0.41  -0.06    -0.10   0.29   0.04
     8   1    -0.02   0.00  -0.01     0.09  -0.13   0.45    -0.08   0.09  -0.30
     9   1    -0.19   0.00  -0.01    -0.00  -0.01  -0.00     0.52  -0.00   0.05
    10   1    -0.05   0.00   0.17    -0.00   0.03   0.00     0.16   0.00  -0.50
    11   1    -0.12   0.01  -0.19     0.00   0.06  -0.12    -0.04  -0.01  -0.01
    12   1    -0.17   0.13   0.02    -0.07   0.10   0.01    -0.08  -0.02   0.01
    13   1     0.01  -0.01  -0.00    -0.21  -0.41   0.06    -0.10  -0.29   0.04
    14   1    -0.02  -0.00  -0.01    -0.09  -0.13  -0.45    -0.08  -0.09  -0.30
    15   1    -0.17  -0.13   0.02     0.07   0.10  -0.01    -0.08   0.02   0.01
    16   6    -0.11  -0.00  -0.01    -0.00   0.01   0.00    -0.02   0.00   0.00
    17   1     0.44   0.21   0.13     0.03  -0.01   0.07     0.10   0.07  -0.02
    18   1     0.44  -0.21   0.13    -0.03  -0.01  -0.07     0.10  -0.07  -0.02
    19   1     0.44   0.00  -0.10     0.00  -0.12  -0.00     0.04  -0.00  -0.01
    20   7    -0.01  -0.00  -0.00     0.00  -0.01   0.00    -0.01  -0.00  -0.00
                     37                     38                     39
                      A                      A                      A
 Frequencies --   1508.8797              1510.0978              1514.2680
 Red. masses --      1.0912                 1.0640                 1.1048
 Frc consts  --      1.4637                 1.4295                 1.4926
 IR Inten    --      0.4055                17.4589                 6.8742
  Atom  AN      X      Y      Z        X      Y      Z        X      Y      Z
     1   6    -0.00   0.01   0.00     0.02   0.00  -0.01    -0.05   0.00   0.02
     2   6     0.01  -0.01   0.01     0.00  -0.02   0.01    -0.02   0.04  -0.02
     3   6    -0.03  -0.04  -0.03    -0.00   0.02   0.01     0.02  -0.01  -0.00
     4   6     0.03  -0.04   0.03    -0.00  -0.02   0.01     0.02   0.01  -0.00
     5   6    -0.01  -0.01  -0.01     0.00   0.02   0.01    -0.02  -0.04  -0.02
     6   1     0.07   0.11   0.41     0.03  -0.07  -0.13    -0.04   0.05   0.05
     7   1    -0.05   0.13   0.02    -0.06   0.17   0.03     0.14  -0.29  -0.04
     8   1    -0.04   0.02  -0.13    -0.00   0.06  -0.17     0.02  -0.10   0.30
     9   1     0.00  -0.03   0.00    -0.13  -0.00  -0.01     0.38  -0.00   0.03
    10   1     0.00  -0.02  -0.00    -0.03  -0.00   0.12     0.09  -0.00  -0.36
    11   1    -0.07   0.11  -0.41     0.03   0.07  -0.13    -0.05  -0.05   0.05
    12   1    -0.23   0.38   0.05    -0.07   0.11   0.01    -0.04  -0.08  -0.01
    13   1     0.06   0.13  -0.02    -0.06  -0.17   0.03     0.14   0.29  -0.04
    14   1     0.04   0.02   0.13    -0.00  -0.06  -0.17     0.02   0.10   0.30
    15   1     0.23   0.38  -0.05    -0.07  -0.11   0.01    -0.04   0.08  -0.01
    16   6    -0.00   0.02   0.00     0.01   0.00  -0.04    -0.02  -0.00  -0.02
    17   1     0.10  -0.02   0.16    -0.26  -0.34   0.37    -0.03  -0.14   0.25
    18   1    -0.09  -0.02  -0.17    -0.26   0.34   0.37    -0.03   0.14   0.25
    19   1    -0.00  -0.27   0.00     0.30  -0.00  -0.07     0.31   0.00  -0.07
    20   7    -0.00   0.00   0.00     0.01  -0.00  -0.01    -0.01  -0.00  -0.01
                     40                     41                     42
                      A                      A                      A
 Frequencies --   1524.7769              1532.4411              2905.3050
 Red. masses --      1.0550                 1.1176                 1.0735
 Frc consts  --      1.4451                 1.5463                 5.3387
 IR Inten    --      4.2169                 7.4990                27.3269
  Atom  AN      X      Y      Z        X      Y      Z        X      Y      Z
     1   6     0.00   0.00  -0.00     0.02  -0.00  -0.01    -0.00  -0.00   0.00
     2   6    -0.00  -0.00  -0.00     0.00  -0.01   0.01    -0.00  -0.00  -0.00
     3   6    -0.01  -0.00  -0.01    -0.00  -0.05  -0.03     0.01   0.00   0.05
     4   6     0.01  -0.00   0.01    -0.00   0.05  -0.03    -0.01   0.00  -0.05
     5   6     0.00  -0.00   0.00     0.00   0.01   0.01     0.00  -0.00   0.00
     6   1    -0.01   0.09   0.19     0.01   0.16   0.41    -0.03  -0.06   0.05
     7   1     0.00  -0.01  -0.00    -0.02   0.11   0.01     0.00  -0.00   0.02
     8   1     0.01  -0.00   0.02    -0.05   0.02  -0.11    -0.00   0.01   0.01
     9   1    -0.00  -0.01  -0.00    -0.17   0.00  -0.01    -0.00   0.00  -0.00
    10   1    -0.00   0.00   0.00    -0.04  -0.00   0.15     0.00   0.00   0.00
    11   1     0.01   0.09  -0.19     0.01  -0.16   0.41     0.03  -0.06  -0.05
    12   1    -0.08   0.18   0.01     0.14  -0.41  -0.06     0.05  -0.02   0.70
    13   1    -0.00  -0.01   0.00    -0.02  -0.11   0.01    -0.00  -0.00  -0.02
    14   1    -0.01  -0.00  -0.02    -0.05  -0.02  -0.11     0.00   0.01  -0.01
    15   1     0.08   0.18  -0.01     0.14   0.41  -0.06    -0.05  -0.02  -0.70
    16   6     0.00  -0.04   0.00    -0.03   0.00  -0.01     0.00  -0.00   0.00
    17   1    -0.25   0.04  -0.40     0.09  -0.01   0.13    -0.00   0.00  -0.00
    18   1     0.25   0.04   0.40     0.09   0.01   0.13     0.00   0.00   0.00
    19   1    -0.00   0.62   0.00     0.24  -0.00  -0.05     0.00   0.00  -0.00
    20   7    -0.00  -0.05   0.00    -0.02   0.00  -0.01     0.00   0.00  -0.00
                     43                     44                     45
                      A                      A                      A
 Frequencies --   2912.3821              2948.7521              3054.3257
 Red. masses --      1.0718                 1.0596                 1.0658
 Frc consts  --      5.3564                 5.4286                 5.8582
 IR Inten    --    100.5312               115.8281                30.0218
  Atom  AN      X      Y      Z        X      Y      Z        X      Y      Z
     1   6    -0.00   0.00   0.00    -0.00   0.00   0.00     0.03  -0.00  -0.06
     2   6     0.00   0.00   0.00    -0.00   0.00   0.00    -0.00   0.00   0.01
     3   6    -0.01  -0.01  -0.05     0.00  -0.00  -0.01    -0.00   0.00  -0.00
     4   6    -0.01   0.01  -0.05     0.00   0.00  -0.01    -0.00  -0.00  -0.00
     5   6     0.00  -0.00   0.00    -0.00  -0.00   0.00    -0.00  -0.00   0.01
     6   1     0.03   0.06  -0.04    -0.00  -0.00  -0.00     0.00   0.00   0.00
     7   1     0.00   0.00  -0.02     0.00  -0.00  -0.00    -0.00   0.01  -0.06
     8   1     0.00  -0.02  -0.01     0.00  -0.01  -0.00     0.04  -0.06  -0.03
     9   1    -0.00  -0.00  -0.02    -0.00  -0.00  -0.01    -0.03   0.00   0.90
    10   1     0.00  -0.00   0.00     0.00  -0.00   0.00    -0.38   0.00  -0.15
    11   1     0.03  -0.06  -0.04    -0.00   0.00  -0.00     0.00  -0.00   0.00
    12   1     0.04  -0.03   0.69    -0.00  -0.01   0.11     0.00  -0.00   0.01
    13   1     0.00  -0.00  -0.02     0.00   0.00  -0.00    -0.00  -0.01  -0.06
    14   1     0.00   0.02  -0.01     0.00   0.01  -0.00     0.04   0.06  -0.03
    15   1     0.04   0.03   0.69    -0.00   0.01   0.11     0.00   0.00   0.01
    16   6     0.00  -0.00   0.01    -0.02   0.00  -0.06    -0.00   0.00  -0.00
    17   1    -0.01   0.03   0.02     0.07  -0.13  -0.08     0.00  -0.00  -0.00
    18   1    -0.01  -0.03   0.02     0.07   0.13  -0.08     0.00   0.00  -0.00
    19   1    -0.01   0.00  -0.15     0.16  -0.00   0.94     0.00  -0.00   0.00
    20   7     0.00  -0.00  -0.00    -0.00  -0.00  -0.00     0.00   0.00  -0.00
                     46                     47                     48
                      A                      A                      A
 Frequencies --   3069.1294              3069.5254              3095.3736
 Red. masses --      1.0621                 1.0634                 1.0750
 Frc consts  --      5.8946                 5.9032                 6.0684
 IR Inten    --     19.6721                21.9752                23.2134
  Atom  AN      X      Y      Z        X      Y      Z        X      Y      Z
     1   6     0.00   0.00   0.00     0.01  -0.00   0.01     0.00  -0.00   0.00
     2   6     0.02  -0.03   0.03    -0.02   0.03  -0.03    -0.00   0.00  -0.00
     3   6     0.01   0.01  -0.01    -0.01  -0.01   0.01     0.01   0.01  -0.01
     4   6    -0.01   0.01   0.01    -0.01   0.01   0.01     0.01  -0.01  -0.01
     5   6    -0.02  -0.03  -0.03    -0.02  -0.03  -0.03    -0.00  -0.00  -0.00
     6   1    -0.07  -0.12   0.06     0.07   0.12  -0.06    -0.10  -0.15   0.07
     7   1    -0.02   0.03  -0.56     0.02  -0.03   0.55     0.00  -0.00   0.03
     8   1    -0.17   0.33   0.16     0.17  -0.32  -0.16     0.01  -0.02  -0.01
     9   1     0.00   0.00  -0.00     0.01  -0.00  -0.07     0.00  -0.00  -0.01
    10   1    -0.00  -0.01  -0.00    -0.16   0.00  -0.06    -0.02   0.00  -0.01
    11   1     0.07  -0.12  -0.06     0.07  -0.12  -0.06    -0.10   0.15   0.07
    12   1    -0.00   0.00  -0.01    -0.00   0.00  -0.01     0.01  -0.00   0.03
    13   1     0.02   0.03   0.56     0.02   0.03   0.55     0.00   0.00   0.03
    14   1     0.17   0.33  -0.16     0.17   0.32  -0.16     0.01   0.02  -0.01
    15   1     0.00   0.00   0.01    -0.00  -0.00  -0.01     0.01   0.00   0.03
    16   6    -0.00  -0.00   0.00    -0.00   0.00   0.00    -0.04  -0.00   0.06
    17   1    -0.00   0.00   0.00     0.00  -0.00  -0.00     0.28  -0.54  -0.25
    18   1     0.00   0.00  -0.00     0.00   0.00  -0.00     0.28   0.54  -0.25
    19   1    -0.00   0.00  -0.00     0.00  -0.00   0.00    -0.04   0.00  -0.20
    20   7     0.00   0.00   0.00    -0.00  -0.00   0.00     0.00   0.00   0.00
                     49                     50                     51
                      A                      A                      A
 Frequencies --   3096.6538              3100.1229              3116.2260
 Red. masses --      1.0870                 1.0868                 1.0964
 Frc consts  --      6.1415                 6.1539                 6.2728
 IR Inten    --     71.5577                52.8041                39.6586
  Atom  AN      X      Y      Z        X      Y      Z        X      Y      Z
     1   6    -0.00   0.00   0.00    -0.01   0.00  -0.01    -0.06  -0.00  -0.05
     2   6     0.00  -0.01   0.01     0.00  -0.01   0.01    -0.01   0.02   0.01
     3   6    -0.03  -0.04   0.03    -0.03  -0.04   0.02     0.00   0.01  -0.00
     4   6     0.03  -0.04  -0.03    -0.03   0.04   0.02     0.00  -0.01  -0.00
     5   6    -0.00  -0.01  -0.01     0.00   0.01   0.01    -0.01  -0.02   0.01
     6   1     0.33   0.54  -0.25     0.31   0.51  -0.24    -0.04  -0.07   0.03
     7   1    -0.01   0.01  -0.11    -0.01   0.01  -0.11    -0.01   0.00  -0.05
     8   1    -0.05   0.08   0.04    -0.03   0.05   0.03     0.13  -0.26  -0.12
     9   1     0.00   0.00  -0.00    -0.00   0.00   0.06    -0.02  -0.00   0.30
    10   1     0.00  -0.00   0.00     0.14  -0.00   0.05     0.78  -0.00   0.28
    11   1    -0.33   0.54   0.25     0.31  -0.51  -0.24    -0.04   0.06   0.03
    12   1     0.01  -0.01   0.07    -0.01   0.01  -0.06     0.00  -0.00  -0.00
    13   1     0.01   0.01   0.11    -0.01  -0.01  -0.11    -0.01  -0.00  -0.05
    14   1     0.05   0.08  -0.04    -0.03  -0.05   0.03     0.13   0.26  -0.12
    15   1    -0.01  -0.01  -0.07    -0.01  -0.01  -0.06     0.00   0.00  -0.00
    16   6    -0.00   0.00   0.00    -0.01   0.00   0.02     0.00  -0.00  -0.00
    17   1     0.01  -0.02  -0.01     0.09  -0.16  -0.08    -0.01   0.02   0.01
    18   1    -0.01  -0.02   0.01     0.09   0.16  -0.08    -0.01  -0.02   0.01
    19   1    -0.00   0.00  -0.00    -0.01   0.00  -0.04    -0.00  -0.00   0.00
    20   7     0.00  -0.00   0.00    -0.00  -0.00   0.00     0.00   0.00  -0.00
                     52                     53                     54
                      A                      A                      A
 Frequencies --   3123.2076              3127.9344              3145.5014
 Red. masses --      1.1041                 1.1054                 1.1040
 Frc consts  --      6.3456                 6.3722                 6.4359
 IR Inten    --     27.4981                60.2290                32.3612
  Atom  AN      X      Y      Z        X      Y      Z        X      Y      Z
     1   6     0.00  -0.00   0.00    -0.02  -0.00  -0.03     0.00  -0.00   0.00
     2   6     0.02  -0.04  -0.05     0.02  -0.03  -0.05     0.00  -0.00  -0.00
     3   6     0.00   0.00  -0.00     0.00   0.00  -0.00    -0.00  -0.00   0.00
     4   6    -0.00   0.00   0.00     0.00  -0.00  -0.00     0.00  -0.00  -0.00
     5   6    -0.02  -0.04   0.05     0.02   0.03  -0.05    -0.00  -0.00   0.00
     6   1    -0.01  -0.01   0.01    -0.01  -0.02   0.01     0.01   0.02  -0.01
     7   1     0.02  -0.03   0.41     0.02  -0.03   0.42     0.00  -0.00   0.00
     8   1    -0.25   0.47   0.21    -0.21   0.40   0.18    -0.00   0.00   0.00
     9   1     0.00  -0.00  -0.00    -0.02  -0.00   0.28     0.00   0.00  -0.00
    10   1    -0.00   0.00  -0.00     0.28  -0.00   0.10    -0.00   0.00  -0.00
    11   1     0.01  -0.01  -0.01    -0.01   0.02   0.01    -0.01   0.02   0.01
    12   1    -0.00   0.00  -0.03     0.01  -0.00   0.03     0.00  -0.00  -0.00
    13   1    -0.02  -0.03  -0.41     0.02   0.03   0.42    -0.00  -0.00  -0.00
    14   1     0.25   0.47  -0.21    -0.21  -0.40   0.18     0.00   0.00  -0.00
    15   1     0.00   0.00   0.03     0.01   0.00   0.03    -0.00  -0.00   0.00
    16   6    -0.00   0.00   0.00    -0.00   0.00  -0.00    -0.00  -0.09  -0.00
    17   1     0.00  -0.00  -0.00     0.00  -0.00  -0.00    -0.30   0.57   0.29
    18   1    -0.00  -0.00   0.00     0.00   0.00  -0.00     0.30   0.57  -0.29
    19   1    -0.00  -0.00  -0.00     0.00  -0.00   0.00    -0.00  -0.02  -0.00
    20   7     0.00   0.00  -0.00    -0.00   0.00   0.00     0.00  -0.00   0.00

 -------------------
 - Thermochemistry -
 -------------------
 Temperature   298.150 Kelvin.  Pressure   1.00000 Atm.
 Atom     1 has atomic number  6 and mass  12.00000
 Atom     2 has atomic number  6 and mass  12.00000
 Atom     3 has atomic number  6 and mass  12.00000
 Atom     4 has atomic number  6 and mass  12.00000
 Atom     5 has atomic number  6 and mass  12.00000
 Atom     6 has atomic number  1 and mass   1.00783
 Atom     7 has atomic number  1 and mass   1.00783
 Atom     8 has atomic number  1 and mass   1.00783
 Atom     9 has atomic number  1 and mass   1.00783
 Atom    10 has atomic number  1 and mass   1.00783
 Atom    11 has atomic number  1 and mass   1.00783
 Atom    12 has atomic number  1 and mass   1.00783
 Atom    13 has atomic number  1 and mass   1.00783
 Atom    14 has atomic number  1 and mass   1.00783
 Atom    15 has atomic number  1 and mass   1.00783
 Atom    16 has atomic number  6 and mass  12.00000
 Atom    17 has atomic number  1 and mass   1.00783
 Atom    18 has atomic number  1 and mass   1.00783
 Atom    19 has atomic number  1 and mass   1.00783
 Atom    20 has atomic number  7 and mass  14.00307
 Molecular mass:    99.10480 amu.
 Principal axes and moments of inertia in atomic units:
                           1         2         3
     Eigenvalues --   404.64316 780.209841080.34508
           X            0.99998   0.00000   0.00651
           Y           -0.00000   1.00000  -0.00000
           Z           -0.00651   0.00000   0.99998
 This molecule is an asymmetric top.
 Rotational symmetry number  1.
 Rotational temperatures (Kelvin)      0.21405     0.11101     0.08017
 Rotational constants (GHZ):           4.46008     2.31315     1.67052
 Zero-point vibrational energy     496162.1 (Joules/Mol)
                                  118.58558 (Kcal/Mol)
 Warning -- explicit consideration of   9 degrees of freedom as
           vibrations may cause significant error
 Vibrational temperatures:    229.35   338.54   382.63   454.70   549.19
          (Kelvin)            595.60   622.72   683.92   817.66  1150.53
                             1197.11  1261.98  1273.85  1331.16  1427.07
                             1475.80  1541.43  1545.59  1615.63  1640.58
                             1704.92  1720.04  1722.25  1744.56  1881.09
                             1882.36  1928.44  1942.82  1968.11  2014.33
                             2021.34  2030.46  2075.28  2136.77  2150.01
                             2158.16  2170.94  2172.69  2178.69  2193.81
                             2204.84  4180.08  4190.26  4242.59  4394.49
                             4415.79  4416.36  4453.55  4455.39  4460.38
                             4483.55  4493.59  4500.39  4525.67
 
 Zero-point correction=                           0.188978 (Hartree/Particle)
 Thermal correction to Energy=                    0.195801
 Thermal correction to Enthalpy=                  0.196745
 Thermal correction to Gibbs Free Energy=         0.158696
 Sum of electronic and zero-point Energies=           -290.959814
 Sum of electronic and thermal Energies=              -290.952991
 Sum of electronic and thermal Enthalpies=            -290.952047
 Sum of electronic and thermal Free Energies=         -290.990096
 
                     E (Thermal)             CV                S
                      KCal/Mol        Cal/Mol-Kelvin    Cal/Mol-Kelvin
 Total                  122.867             26.868             80.081
 Electronic               0.000              0.000              0.000
 Translational            0.889              2.981             39.691
 Rotational               0.889              2.981             27.325
 Vibrational            121.089             20.907             13.065
 Vibration     1          0.621              1.892              2.557
 Vibration     2          0.655              1.787              1.838
 Vibration     3          0.672              1.736              1.622
 Vibration     4          0.703              1.643              1.331
 Vibration     5          0.751              1.509              1.032
 Vibration     6          0.778              1.440              0.913
 Vibration     7          0.794              1.399              0.850
 Vibration     8          0.832              1.305              0.723
 Vibration     9          0.924              1.100              0.508
                       Q            Log10(Q)             Ln(Q)
 Total Bot       0.101205D-72        -72.994797       -168.076732
 Total V=0       0.849046D+14         13.928931         32.072549
 Vib (Bot)       0.124835D-85        -85.903664       -197.800496
 Vib (Bot)    1  0.126850D+01          0.103289          0.237832
 Vib (Bot)    2  0.835111D+00         -0.078256         -0.180190
 Vib (Bot)    3  0.728205D+00         -0.137746         -0.317173
 Vib (Bot)    4  0.596223D+00         -0.224591         -0.517140
 Vib (Bot)    5  0.473107D+00         -0.325040         -0.748433
 Vib (Bot)    6  0.426119D+00         -0.370470         -0.853038
 Vib (Bot)    7  0.401689D+00         -0.396110         -0.912078
 Vib (Bot)    8  0.353240D+00         -0.451930         -1.040608
 Vib (Bot)    9  0.271267D+00         -0.566602         -1.304650
 Vib (V=0)       0.104728D+02          1.020064          2.348785
 Vib (V=0)    1  0.186348D+01          0.270325          0.622447
 Vib (V=0)    2  0.147335D+01          0.168306          0.387539
 Vib (V=0)    3  0.138334D+01          0.140928          0.324498
 Vib (V=0)    4  0.127813D+01          0.106574          0.245396
 Vib (V=0)    5  0.118835D+01          0.074946          0.172569
 Vib (V=0)    6  0.115695D+01          0.063313          0.145783
 Vib (V=0)    7  0.114137D+01          0.057426          0.132228
 Vib (V=0)    8  0.111219D+01          0.046180          0.106332
 Vib (V=0)    9  0.106885D+01          0.028915          0.066580
 Electronic      0.100000D+01          0.000000          0.000000
 Translational   0.387791D+08          7.588597         17.473391
 Rotational      0.209059D+06          5.320269         12.250373
 ***** Axes restored to original set *****
 -------------------------------------------------------------------
 Center     Atomic                   Forces (Hartrees/Bohr)
 Number     Number              X              Y              Z
 -------------------------------------------------------------------
      1        6          -0.000003913    0.000008324   -0.000010752
      2        6          -0.000011445    0.000030253    0.000010146
      3        6           0.000018441    0.000023160    0.000003083
      4        6           0.000008860    0.000027028    0.000012063
      5        6           0.000025849    0.000014486   -0.000013205
      6        1           0.000010531   -0.000006343    0.000000262
      7        1          -0.000006835   -0.000012213   -0.000027948
      8        1           0.000006333    0.000061452    0.000023876
      9        1           0.000006507   -0.000015001    0.000021456
     10        1           0.000004288    0.000029053   -0.000013013
     11        1          -0.000006464    0.000002328    0.000009506
     12        1          -0.000016504   -0.000005490    0.000002915
     13        1          -0.000023736   -0.000004965   -0.000016748
     14        1           0.000049968    0.000044420    0.000000888
     15        1           0.000005508   -0.000016574   -0.000011259
     16        6           0.000033005    0.000055982    0.000027013
     17        1          -0.000020851   -0.000067195   -0.000013199
     18        1          -0.000040707   -0.000061540   -0.000001202
     19        1          -0.000010339   -0.000078288    0.000033243
     20        7          -0.000028495   -0.000028876   -0.000037125
 -------------------------------------------------------------------
 Cartesian Forces:  Max     0.000078288 RMS     0.000026964
 FormGI is forming the generalized inverse of G from B-inverse, IUseBI=4.

 GradGradGradGradGradGradGradGradGradGradGradGradGradGradGradGradGradGrad
 Berny optimization.
 Internal  Forces:  Max     0.000142453 RMS     0.000029084
 Search for a local minimum.
 Step number   1 out of a maximum of    2
 All quantities printed in internal units (Hartrees-Bohrs-Radians)
 Second derivative matrix not updated -- analytic derivatives used.
 ITU=  0
     Eigenvalues ---    0.00477   0.00479   0.00508   0.00795   0.01433
     Eigenvalues ---    0.01873   0.02788   0.03873   0.03989   0.04016
     Eigenvalues ---    0.04342   0.04459   0.04853   0.05658   0.05754
     Eigenvalues ---    0.06255   0.06355   0.06393   0.06791   0.06922
     Eigenvalues ---    0.07676   0.07916   0.08438   0.09168   0.09183
     Eigenvalues ---    0.10319   0.11737   0.13543   0.14943   0.17216
     Eigenvalues ---    0.17445   0.18955   0.20792   0.22667   0.26091
     Eigenvalues ---    0.26991   0.27194   0.29620   0.29738   0.29754
     Eigenvalues ---    0.30853   0.33316   0.33587   0.33658   0.33795
     Eigenvalues ---    0.33865   0.34261   0.34375   0.34412   0.34430
     Eigenvalues ---    0.34489   0.35591   0.35692   0.38820
 Angle between quadratic step and forces=  69.87 degrees.
 Linear search not attempted -- first point.
 Iteration  1 RMS(Cart)=  0.00046559 RMS(Int)=  0.00000011
 Iteration  2 RMS(Cart)=  0.00000013 RMS(Int)=  0.00000002
 Variable       Old X    -DE/DX   Delta X   Delta X   Delta X     New X
                                 (Linear)    (Quad)   (Total)
    R1        2.88960  -0.00001   0.00000  -0.00001  -0.00001   2.88959
    R2        2.88961  -0.00001   0.00000  -0.00002  -0.00002   2.88959
    R3        2.07610  -0.00004   0.00000  -0.00011  -0.00011   2.07600
    R4        2.06909  -0.00003   0.00000  -0.00007  -0.00007   2.06901
    R5        2.88487  -0.00008   0.00000  -0.00021  -0.00021   2.88466
    R6        2.07169  -0.00001   0.00000  -0.00005  -0.00005   2.07164
    R7        2.06953  -0.00005   0.00000  -0.00012  -0.00012   2.06940
    R8        2.07026   0.00001   0.00000   0.00003   0.00003   2.07029
    R9        2.09940   0.00000   0.00000   0.00003   0.00003   2.09943
   R10        2.75285  -0.00004   0.00000  -0.00021  -0.00021   2.75264
   R11        2.88487  -0.00008   0.00000  -0.00021  -0.00021   2.88466
   R12        2.07026   0.00001   0.00000   0.00003   0.00003   2.07029
   R13        2.09940   0.00000   0.00000   0.00003   0.00003   2.09943
   R14        2.75285  -0.00005   0.00000  -0.00021  -0.00021   2.75264
   R15        2.07169  -0.00001   0.00000  -0.00005  -0.00005   2.07164
   R16        2.06953  -0.00005   0.00000  -0.00013  -0.00013   2.06940
   R17        2.06799  -0.00004   0.00000  -0.00013  -0.00013   2.06786
   R18        2.06799  -0.00004   0.00000  -0.00014  -0.00014   2.06786
   R19        2.09283  -0.00005   0.00000  -0.00017  -0.00017   2.09266
   R20        2.73755  -0.00014   0.00000  -0.00019  -0.00019   2.73735
    A1        1.91937  -0.00001   0.00000   0.00019   0.00019   1.91957
    A2        1.90636   0.00001   0.00000   0.00003   0.00003   1.90640
    A3        1.93221   0.00000   0.00000  -0.00009  -0.00009   1.93211
    A4        1.90636   0.00001   0.00000   0.00004   0.00004   1.90639
    A5        1.93220   0.00000   0.00000  -0.00009  -0.00009   1.93211
    A6        1.86633  -0.00001   0.00000  -0.00009  -0.00009   1.86624
    A7        1.93293   0.00001   0.00000   0.00013   0.00013   1.93306
    A8        1.91269  -0.00001   0.00000   0.00007   0.00007   1.91276
    A9        1.93366   0.00003   0.00000   0.00008   0.00008   1.93374
   A10        1.89575   0.00001   0.00000   0.00018   0.00018   1.89593
   A11        1.91106  -0.00004   0.00000  -0.00040  -0.00040   1.91067
   A12        1.87649   0.00000   0.00000  -0.00007  -0.00007   1.87643
   A13        1.91970   0.00000   0.00000  -0.00001  -0.00001   1.91969
   A14        1.90781  -0.00000   0.00000  -0.00011  -0.00011   1.90771
   A15        1.94144  -0.00004   0.00000  -0.00019  -0.00019   1.94126
   A16        1.86559  -0.00000   0.00000  -0.00001  -0.00001   1.86559
   A17        1.89021   0.00002   0.00000   0.00009   0.00009   1.89031
   A18        1.93751   0.00003   0.00000   0.00022   0.00022   1.93773
   A19        1.91968   0.00000   0.00000   0.00001   0.00001   1.91969
   A20        1.90779   0.00000   0.00000  -0.00008  -0.00008   1.90771
   A21        1.94146  -0.00004   0.00000  -0.00020  -0.00020   1.94126
   A22        1.86560  -0.00001   0.00000  -0.00001  -0.00001   1.86559
   A23        1.89022   0.00002   0.00000   0.00009   0.00009   1.89031
   A24        1.93752   0.00002   0.00000   0.00021   0.00021   1.93773
   A25        1.93294   0.00001   0.00000   0.00012   0.00012   1.93306
   A26        1.91269  -0.00001   0.00000   0.00007   0.00007   1.91276
   A27        1.93365   0.00003   0.00000   0.00009   0.00009   1.93374
   A28        1.89577   0.00001   0.00000   0.00016   0.00016   1.89593
   A29        1.91104  -0.00004   0.00000  -0.00038  -0.00038   1.91067
   A30        1.87648   0.00000   0.00000  -0.00006  -0.00006   1.87643
   A31        1.88534   0.00006   0.00000   0.00047   0.00047   1.88581
   A32        1.88443   0.00006   0.00000   0.00031   0.00031   1.88474
   A33        1.91765  -0.00005   0.00000  -0.00028  -0.00028   1.91737
   A34        1.88444   0.00006   0.00000   0.00031   0.00031   1.88474
   A35        1.91766  -0.00005   0.00000  -0.00029  -0.00029   1.91737
   A36        1.97196  -0.00007   0.00000  -0.00045  -0.00045   1.97150
   A37        1.94235   0.00006   0.00000   0.00025   0.00025   1.94260
   A38        1.94113  -0.00003   0.00000  -0.00004  -0.00004   1.94110
   A39        1.94115  -0.00004   0.00000  -0.00005  -0.00005   1.94110
    D1       -0.92544  -0.00001   0.00000   0.00053   0.00053  -0.92491
    D2        1.16573   0.00000   0.00000   0.00088   0.00088   1.16661
    D3       -3.04963   0.00001   0.00000   0.00089   0.00089  -3.04874
    D4        1.16644  -0.00001   0.00000   0.00071   0.00071   1.16715
    D5       -3.02558   0.00000   0.00000   0.00106   0.00106  -3.02452
    D6       -0.95776   0.00001   0.00000   0.00107   0.00107  -0.95669
    D7       -3.06616  -0.00001   0.00000   0.00057   0.00057  -3.06559
    D8       -0.97499   0.00000   0.00000   0.00092   0.00092  -0.97408
    D9        1.09283   0.00001   0.00000   0.00093   0.00093   1.09376
   D10        0.92540   0.00001   0.00000  -0.00050  -0.00050   0.92491
   D11       -1.16580  -0.00000   0.00000  -0.00081  -0.00081  -1.16661
   D12        3.04958  -0.00001   0.00000  -0.00084  -0.00084   3.04874
   D13       -1.16647   0.00001   0.00000  -0.00068  -0.00068  -1.16715
   D14        3.02551  -0.00000   0.00000  -0.00099  -0.00099   3.02452
   D15        0.95771  -0.00001   0.00000  -0.00102  -0.00102   0.95669
   D16        3.06614   0.00001   0.00000  -0.00054  -0.00054   3.06559
   D17        0.97493  -0.00000   0.00000  -0.00086  -0.00086   0.97408
   D18       -1.09288  -0.00001   0.00000  -0.00088  -0.00088  -1.09376
   D19        3.07917  -0.00001   0.00000  -0.00031  -0.00031   3.07886
   D20       -1.16077  -0.00001   0.00000  -0.00038  -0.00038  -1.16116
   D21        0.98493  -0.00001   0.00000  -0.00030  -0.00030   0.98463
   D22        0.97788  -0.00001   0.00000  -0.00059  -0.00059   0.97729
   D23        3.02113  -0.00001   0.00000  -0.00066  -0.00066   3.02046
   D24       -1.11635  -0.00001   0.00000  -0.00058  -0.00058  -1.11693
   D25       -1.06660   0.00001   0.00000  -0.00039  -0.00039  -1.06699
   D26        0.97664   0.00000   0.00000  -0.00047  -0.00047   0.97618
   D27        3.12235   0.00001   0.00000  -0.00038  -0.00038   3.12197
   D28       -1.03963  -0.00002   0.00000  -0.00030  -0.00030  -1.03993
   D29        3.06871   0.00001   0.00000  -0.00039  -0.00039   3.06832
   D30        3.13193  -0.00001   0.00000  -0.00024  -0.00024   3.13169
   D31        0.95708   0.00001   0.00000  -0.00033  -0.00033   0.95676
   D32        1.08892  -0.00003   0.00000  -0.00041  -0.00041   1.08852
   D33       -1.08592  -0.00001   0.00000  -0.00050  -0.00050  -1.08642
   D34       -3.07911   0.00001   0.00000   0.00025   0.00025  -3.07886
   D35       -0.97779   0.00001   0.00000   0.00050   0.00050  -0.97729
   D36        1.06668  -0.00001   0.00000   0.00031   0.00031   1.06699
   D37        1.16085   0.00001   0.00000   0.00031   0.00031   1.16116
   D38       -3.02102   0.00001   0.00000   0.00056   0.00056  -3.02046
   D39       -0.97655  -0.00000   0.00000   0.00037   0.00037  -0.97618
   D40       -0.98487   0.00001   0.00000   0.00024   0.00024  -0.98463
   D41        1.11644   0.00001   0.00000   0.00049   0.00049   1.11694
   D42       -3.12227  -0.00001   0.00000   0.00030   0.00030  -3.12197
   D43        1.03960   0.00002   0.00000   0.00033   0.00033   1.03993
   D44       -3.06874  -0.00000   0.00000   0.00043   0.00043  -3.06832
   D45       -3.13197   0.00001   0.00000   0.00027   0.00027  -3.13169
   D46       -0.95713  -0.00001   0.00000   0.00037   0.00037  -0.95676
   D47       -1.08895   0.00003   0.00000   0.00043   0.00043  -1.08852
   D48        1.08589   0.00001   0.00000   0.00053   0.00053   1.08642
   D49       -3.08960   0.00001   0.00000  -0.00021  -0.00021  -3.08981
   D50        1.01806  -0.00002   0.00000  -0.00047  -0.00047   1.01759
   D51       -1.01762   0.00002   0.00000   0.00002   0.00002  -1.01760
   D52        3.09005  -0.00001   0.00000  -0.00024  -0.00024   3.08981
   D53        1.08799   0.00001   0.00000  -0.00010  -0.00010   1.08789
   D54       -1.08753  -0.00002   0.00000  -0.00036  -0.00036  -1.08789
         Item               Value     Threshold  Converged?
 Maximum Force            0.000142     0.000450     YES
 RMS     Force            0.000029     0.000300     YES
 Maximum Displacement     0.001802     0.001800     NO 
 RMS     Displacement     0.000466     0.001200     YES
 Predicted change in Energy=-2.379034D-07
 GradGradGradGradGradGradGradGradGradGradGradGradGradGradGradGradGradGrad

 1\1\GINC-CDR1361\Freq\RwB97XD\6-31G(d,p)\C6H13N1\CLR426\05-Jul-2023\0\
 \#N Geom=AllCheck Guess=TCheck SCRF=Check GenChk RwB97XD/6-31G(d,p) Fr
 eq\\Title Card Required\\0,1\C,-5.5268137102,-1.9866791854,0.020342763
 9\C,-3.9988927442,-1.9298081793,0.0001123053\C,-3.5118935214,-0.483295
 0531,-0.0308978315\C,-5.4974116909,0.2917831024,1.0835964254\C,-6.0665
 676213,-1.1226628126,1.1606644794\H,-2.4178576715,-0.4552880143,0.0190
 784234\H,-3.6011230931,-2.4138319235,0.8997546312\H,-3.6013069614,-2.4
 679812922,-0.866859866\H,-5.9155950406,-1.608746428,-0.9351663902\H,-5
 .8744902559,-3.0201620039,0.1196929595\H,-5.8413101193,0.8810756426,1.
 9407224997\H,-5.8835270129,0.7938915253,0.1708954078\H,-5.7802933686,-
 1.5632197253,2.1228537353\H,-7.1604210618,-1.0785942126,1.1307702663\H
 ,-3.8028907616,-0.0183330371,-0.9969983596\C,-3.5018265872,1.620190420
 5,1.1195397589\H,-3.8715612974,2.1527508623,2.0011538267\H,-2.40983782
 31,1.582146806,1.180228556\H,-3.7738447803,2.2120023482,0.2238417101\N
 ,-4.0407923073,0.2757718101,1.0943540787\\Version=EM64L-G09RevE.01\Sta
 te=1-A\HF=-291.1487917\RMSD=1.826e-09\RMSF=2.696e-05\ZeroPoint=0.18897
 81\Thermal=0.1958006\Dipole=-0.0724969,0.061811,-0.1721614\DipoleDeriv
 =0.0789992,0.0228927,0.0219872,-0.0088767,0.0951768,-0.0418675,0.04407
 9,0.0147278,0.1260101,0.0867443,-0.0264996,-0.0198768,-0.0265058,0.052
 1218,-0.0072521,0.0226588,-0.0303257,0.1254123,0.2241079,-0.152419,-0.
 0344804,-0.0984661,0.3254706,0.0494894,-0.0560832,0.0625724,0.5330764,
 0.5528261,-0.0084238,0.0372127,-0.0427555,0.197412,-0.081797,0.0451793
 ,-0.1298528,0.332434,0.0937347,-0.033469,0.0308274,-0.0285177,0.054577
 5,-0.0274512,-0.0151531,-0.0131897,0.1159838,-0.1960855,-0.0158206,0.0
 194628,-0.0438459,0.0209353,-0.000566,-0.020511,-0.0247923,0.0304211,-
 0.0119067,0.0058863,-0.0405713,0.0102008,-0.0065115,0.057264,-0.078722
 9,0.1121298,-0.0833472,-0.0232089,0.0395285,0.0711617,0.0346242,-0.040
 3733,-0.0803754,0.0872969,-0.117582,-0.0822709,-0.0184525,0.02991,-0.0
 370841,0.0609601,0.0236846,0.0856584,-0.0586767,0.03034,-0.1349578,-0.
 009721,-0.0767165,0.0094003,-0.0881891,-0.1816289,-0.0204003,0.0173795
 ,0.0000421,0.0458856,-0.0006084,0.0107006,0.0342935,0.0571566,-0.05862
 ,-0.1058728,0.061445,-0.1144977,-0.0854991,-0.0932355,-0.0145165,-0.00
 12685,0.0473566,-0.0586595,0.0859182,-0.1352963,0.129477,-0.1549631,0.
 0467754,0.042211,-0.0731392,0.0091702,-0.0292459,0.057706,-0.015013,0.
 0540195,-0.1193054,-0.2015153,-0.0105569,0.0341248,0.0158879,0.0136686
 ,-0.0163288,0.0030066,-0.0174974,0.0419886,-0.0003355,0.055878,-0.0971
 624,0.0272856,-0.0924481,0.1142622,0.0137335,0.0114263,-0.2140699,0.23
 69969,0.1189658,0.0801778,0.1288541,0.5518133,-0.0528776,0.0732992,-0.
 0705274,0.3251774,0.0475777,0.0666666,0.0835914,-0.0033347,-0.0388768,
 -0.0713434,0.0465629,-0.103153,-0.0887435,-0.1760416,-0.0485613,-0.027
 9664,0.0267669,0.0284643,0.0043372,0.0053647,0.026666,0.0675846,0.0003
 969,0.0427668,-0.0873132,-0.0465028,-0.1304721,0.030608,-0.0252608,0.1
 89586,-0.1440381,-0.6370482,-0.0484229,-0.0033773,-0.0312687,-0.726488
 6,0.0208885,-0.0152885,-0.009569,-0.636779\Polar=70.902808,3.3128492,7
 3.7051426,-2.1837552,3.9066165,64.22777\PG=C01 [X(C6H13N1)]\NImag=0\\0
 .48635609,0.03146484,0.59495539,0.03355118,-0.04111493,0.54360857,-0.1
 9809560,-0.00186248,-0.00095975,0.49699091,-0.00401110,-0.08253871,0.0
 0012663,-0.04638474,0.52216351,-0.00198568,0.00049412,-0.08355032,-0.0
 0641840,0.01107350,0.62391733,-0.01663328,-0.03901205,0.00166027,-0.09
 635387,-0.03295205,0.00466927,0.63104826,-0.00973356,-0.00205967,0.000
 79772,-0.03802343,-0.18814347,0.01293484,0.00392593,0.50972716,-0.0004
 7988,0.00140721,0.00187209,0.00305965,0.00596820,-0.08314016,0.0169786
 7,-0.02024981,0.51051491,0.00830410,0.01108955,-0.00313088,0.00106029,
 0.00099441,-0.00073220,-0.02505756,0.01250610,0.00412411,0.49873970,-0
 .00544513,-0.02709022,-0.00520353,0.00006580,-0.00021809,0.00059875,0.
 02337294,0.00215886,0.00350245,-0.02392796,0.55162661,-0.00985520,-0.0
 2851777,0.00196674,-0.00114215,0.00089902,0.00178728,0.03452017,-0.002
 26348,-0.00891368,-0.02641752,0.04131264,0.60091679,-0.09614650,0.0213
 1150,0.02876919,-0.01773571,0.02171695,0.02988179,0.00204918,-0.000644
 13,0.00087649,-0.09535101,-0.03098316,0.00377434,0.60887110,0.02256311
 ,-0.11749372,-0.04872965,0.00484010,0.00189737,-0.00053080,-0.00106666
 ,0.00071306,0.00105122,-0.03968626,-0.18841517,0.00924573,-0.01653702,
 0.48181261,0.03041894,-0.04749949,-0.15054225,0.00614195,-0.00073614,-
 0.00049733,0.00011466,0.00045014,-0.00013283,0.00468960,0.00875066,-0.
 08387063,0.02590474,-0.04282485,0.55238422,0.00111727,-0.00246932,0.00
 009103,-0.00814202,0.00027821,-0.00126579,-0.31085255,-0.00544350,-0.0
 1683119,0.00160493,0.00203572,0.00218728,0.00048820,0.00029385,-0.0003
 0242,0.33819801,-0.00047113,-0.00685364,0.00045543,-0.03338154,0.00003
 522,-0.00189876,-0.00898357,-0.04844261,0.00003477,0.00101344,-0.00269
 675,-0.00331768,0.00018424,-0.00028605,-0.00027648,0.00620012,0.056211
 46,-0.00013570,-0.00029610,0.00051714,0.00139146,0.00120945,-0.0004020
 7,-0.02440189,-0.00006697,-0.05221932,0.00038281,-0.00368979,-0.003519
 73,-0.00020781,-0.00024402,0.00000718,0.01443749,0.00506024,0.05781193
 ,-0.01390529,0.01502960,-0.02926772,-0.08256781,0.04299790,-0.07710531
 ,0.00373422,-0.00639755,0.01091423,-0.00041754,0.00001096,0.00006736,0
 .00130108,-0.00005334,-0.00150982,0.00046936,0.00035391,0.00058670,0.0
 9280742,-0.00150570,0.00088287,-0.00220865,0.04249437,-0.09853546,0.09
 268947,0.01102480,-0.01636912,0.02918394,0.00022097,-0.00024353,0.0000
 6825,0.00029583,-0.00031856,0.00059564,-0.00008730,0.00115287,-0.00021
 054,-0.04299597,0.10749846,0.00035249,-0.00087709,0.00027292,-0.076913
 81,0.09491802,-0.22872378,0.00008234,-0.00032030,-0.00202699,0.0001493
 3,-0.00000257,0.00003976,0.00052249,-0.00027006,0.00088815,0.00051216,
 0.00038295,0.00016779,0.08489659,-0.10483841,0.24463242,-0.01102371,0.
 01773580,0.02799893,-0.08200983,0.04607868,0.07512558,0.00371399,-0.00
 403476,-0.00982012,-0.00051999,-0.00088994,-0.00010196,-0.00727769,-0.
 00142218,-0.00179589,0.00021638,0.00051254,-0.00036765,0.00396877,-0.0
 0670779,-0.00923648,0.09066381,-0.00059141,0.00098800,0.00262172,0.045
 64839,-0.11391874,-0.10164372,0.01326446,-0.01225496,-0.02718753,-0.00
 113574,0.00026862,0.00027697,-0.00056318,0.00067315,0.00022424,-0.0003
 9284,0.00098247,-0.00012247,-0.00618859,0.00765994,0.01173977,-0.04898
 957,0.12238415,-0.00181919,0.00142232,0.00092199,0.07526800,-0.1038619
 1,-0.22002225,-0.00100136,0.00321012,0.00065363,-0.00034322,0.00033713
 ,-0.00006002,0.00029313,0.00033825,0.00101114,-0.00036957,-0.00041392,
 -0.00006738,0.00975999,-0.01355617,-0.01956703,-0.08245989,0.11341523,
 0.23429884,-0.07905122,0.02971338,-0.07884399,-0.01392501,0.01301700,-
 0.03076110,0.00141450,0.00153695,-0.00145446,-0.00019291,-0.00035858,-
 0.00065797,0.00400450,-0.00456094,0.01280554,0.00030663,0.00014354,0.0
 0055859,-0.00698446,-0.00076123,0.00031122,0.00109831,0.00033490,0.000
 35990,0.08954593,0.03004313,-0.08305103,0.07901813,0.00021056,-0.00061
 526,-0.00058471,-0.00041637,0.00054786,-0.00126423,-0.00076474,0.00166
 862,-0.00102705,-0.00692400,0.00629978,-0.01751547,0.00005713,0.000017
 59,0.00000542,-0.00007622,0.00092227,-0.00039269,0.00039988,-0.0000374
 4,0.00012268,-0.03557380,0.08544007,-0.07907316,0.07843076,-0.24182262
 ,0.00098054,-0.00033367,0.00114970,0.00014473,0.00009940,-0.00035444,-
 0.00061624,0.00181231,0.00013202,-0.00838561,0.00926069,-0.02369461,0.
 00001924,-0.00019618,0.00019618,0.00049815,0.00008768,0.00122897,-0.00
 044628,-0.00010397,0.00076149,0.08490219,-0.08400889,0.26546918,-0.073
 47611,-0.07834388,0.00789095,-0.00983762,-0.03358240,0.00369020,-0.007
 59007,0.00249298,0.00017423,-0.00134822,0.00133478,0.00249816,0.004227
 53,0.01272856,-0.00236833,-0.00068415,-0.00210550,-0.00017028,0.001237
 83,0.00017262,-0.00053675,0.00108358,0.00030671,0.00049212,0.00347155,
 0.01149367,-0.00069030,0.08094314,-0.07901902,-0.28769404,0.02639436,0
 .00122626,0.00137172,0.00016979,-0.00006696,0.00112507,-0.00018008,0.0
 0265651,-0.00043704,-0.00398350,-0.00571471,-0.01614052,0.00334878,0.0
 0002634,-0.00013661,-0.00009793,-0.00043549,0.00040655,-0.00031436,-0.
 00054860,0.00025140,0.00021077,-0.00323730,-0.00991409,0.00069085,0.08
 541982,0.31022535,0.00836048,0.02759719,-0.05161994,-0.00104164,0.0001
 6147,-0.00087544,0.00051187,-0.00012998,0.00020205,0.00302179,-0.00182
 744,-0.00447746,-0.00901871,-0.02580013,0.00257114,0.00016073,0.000179
 22,0.00035981,0.00001063,-0.00049273,0.00021522,0.00006497,0.00035312,
 -0.00013575,0.00955490,0.02693595,-0.00233807,-0.01027368,-0.02645842,
 0.05346241,-0.00084534,-0.00294332,0.00065273,-0.00017500,-0.00047017,
 -0.00006727,-0.00676614,-0.00225771,-0.00131338,-0.07099390,0.03874632
 ,0.05618901,0.00477868,-0.00638621,-0.01125358,-0.00085810,0.00124170,
 0.00159810,0.00007029,0.00005527,-0.00003419,0.00014894,0.00010932,-0.
 00001757,-0.00011665,0.00019150,0.00032441,0.00051900,-0.00075093,-0.0
 0054153,0.08799451,-0.00344128,-0.00521015,0.00233283,-0.00046075,0.00
 036504,0.00013908,-0.00085070,0.00098250,0.00092930,0.04310382,-0.1225
 7164,-0.11026138,0.00964866,-0.01612974,-0.02498498,0.00000366,0.00028
 786,-0.00013298,0.00008680,-0.00001898,0.00004606,0.00005219,-0.000008
 64,-0.00001070,-0.00017310,0.00015324,-0.00004488,0.00077635,-0.001141
 51,-0.00142779,-0.04513271,0.13440876,-0.00016428,0.00041105,0.0008363
 2,-0.00009225,0.00028499,0.00001927,0.00022330,0.00061660,0.00117217,0
 .06318982,-0.11161844,-0.21795090,-0.00165272,0.00330716,0.00284133,0.
 00021789,-0.00028909,0.00015364,0.00002462,-0.00003857,0.00000794,-0.0
 0000561,-0.00003771,-0.00003558,-0.00002146,0.00024919,0.00048375,0.00
 020990,-0.00007367,0.00016149,-0.06855510,0.12109084,0.22981867,-0.000
 26297,0.00072038,0.00012935,-0.00020267,-0.00003344,0.00055063,0.00208
 993,-0.00213486,-0.00681615,-0.06903117,0.03145838,-0.05522038,0.00474
 052,-0.00623466,0.01076071,0.00022489,-0.00038802,0.00063089,-0.000029
 90,-0.00023520,0.00000658,0.00017302,0.00019583,0.00005921,-0.00001195
 ,0.00021711,-0.00020684,-0.00003007,0.00008559,0.00003274,0.00397952,-
 0.00436712,0.00720330,0.08918438,0.00060014,0.00135692,0.00178348,0.00
 000145,-0.00015100,-0.00029791,-0.00012214,0.00017189,0.00178164,0.028
 95697,-0.09685768,0.08018137,0.00909044,-0.01474114,0.02713042,-0.0000
 3150,0.00008490,-0.00027596,-0.00020176,0.00019204,-0.00003791,0.00008
 317,-0.00002977,-0.00006092,-0.00004322,-0.00029402,-0.00122209,-0.000
 35707,0.00044282,-0.00031721,-0.00564063,0.00803778,-0.01427055,-0.035
 74758,0.10374158,-0.00003101,-0.00064082,0.00071597,-0.00013752,-0.000
 11805,0.00002993,0.00171144,-0.00167149,0.00261314,-0.05214646,0.08067
 587,-0.20681326,-0.00045102,0.00021944,-0.00270495,-0.00014617,-0.0000
 0580,0.00023524,0.00012928,-0.00011369,-0.00022322,-0.00003082,0.00005
 652,0.00002745,-0.00024567,0.00044668,0.00072423,0.00012809,-0.0000048
 0,0.00021873,-0.00759063,0.01217215,-0.02118852,0.06907232,-0.09297321
 ,0.22196400,0.00273828,-0.00496291,0.01065312,0.00096085,-0.00069862,0
 .00105260,-0.00017883,0.00008391,0.00035775,0.00247309,-0.00581277,0.0
 1119505,-0.07000147,0.02946138,-0.06188102,-0.00001320,-0.00000991,-0.
 00002845,-0.00018269,0.00033061,-0.00015173,0.00010209,0.00006535,-0.0
 0022471,-0.00012685,0.00119182,0.00220619,0.00027250,-0.00027228,-0.00
 068536,0.00020006,0.00076824,-0.00021055,-0.00014759,-0.00213804,0.000
 33045,0.06993081,-0.00539015,0.00766787,-0.01925834,-0.00084255,0.0004
 2943,0.00030876,-0.00000613,-0.00021980,0.00002991,0.01005046,-0.01602
 546,0.02989635,0.02798709,-0.08951275,0.09214902,-0.00003909,0.0000683
 2,0.00005341,0.00016136,-0.00002648,0.00036960,-0.00022665,-0.00010541
 ,0.00014482,0.00200605,-0.00169790,-0.00363493,-0.00059224,0.00078864,
 0.00041973,0.00058812,0.00076858,-0.00021931,-0.00326454,-0.00580192,0
 .00027138,-0.03142646,0.10196187,-0.00716817,0.00963397,-0.02315552,-0
 .00112243,0.00080870,0.00048023,0.00019242,-0.00011270,-0.00022263,-0.
 00112355,0.00009741,-0.00110811,-0.06069751,0.09344474,-0.25031691,0.0
 0007257,0.00007695,0.00000412,0.00112969,-0.00022559,0.00026796,-0.000
 01019,-0.00026183,0.00044055,0.00230351,-0.00338463,-0.00300836,-0.000
 33838,-0.00027190,0.00079867,0.00029599,0.00029385,0.00082165,-0.00005
 448,0.00017874,0.00119382,0.06599035,-0.09895270,0.27304866,-0.0095663
 0,-0.00019298,-0.00140466,0.00085310,0.00180174,0.00250592,0.00073709,
 0.00017141,-0.00065587,-0.01113537,0.00367610,-0.00137715,-0.31491098,
 0.00973189,-0.01025462,-0.00004810,-0.00001661,-0.00002348,0.00029020,
 -0.00004431,-0.00005920,-0.00083766,-0.00017533,0.00001565,0.00046948,
 -0.00023307,0.00045652,0.00025595,0.00045130,-0.00000105,0.00023036,-0
 .00029245,-0.00043269,0.00040009,-0.00026484,0.00054710,-0.00715283,-0
 .00000048,0.00017893,0.34072200,0.02008636,-0.00030779,0.00217458,0.00
 060038,-0.00227865,-0.00388951,0.00033766,-0.00091234,-0.00060923,-0.0
 3208296,0.00469950,-0.00177800,0.01163209,-0.05095382,0.00181213,-0.00
 006627,0.00011676,0.00011099,-0.00045797,-0.00000100,0.00000979,0.0013
 8431,0.00028790,-0.00031372,-0.00061005,0.00067440,0.00021180,-0.00005
 543,0.00012846,0.00076343,0.00044771,0.00096645,-0.00057184,0.00054151
 ,0.00091305,0.00056772,0.01338227,-0.00090310,-0.00048239,-0.01100718,
 0.05461873,0.02705571,-0.00010642,0.00075996,0.00065504,-0.00339407,-0
 .00416802,-0.00035935,-0.00052774,-0.00013603,0.00264185,0.00071332,-0
 .00145290,-0.01141953,0.00141206,-0.05008090,-0.00001669,0.00007074,0.
 00003604,0.00023986,-0.00018009,0.00014806,0.00163599,-0.00007082,0.00
 006785,-0.00004212,0.00077266,0.00067865,-0.00067066,0.00028477,0.0008
 1460,-0.00031583,0.00001396,-0.00006556,0.00012153,-0.00011480,-0.0000
 4630,-0.02848559,0.00004699,0.00011722,0.00976588,0.00130149,0.0520030
 9,0.00095133,-0.00024853,0.00113529,0.00258654,-0.00533990,0.00856263,
 -0.07393331,0.02785277,-0.05370673,0.00375074,-0.00168729,0.00358790,-
 0.00032972,-0.00004180,-0.00016765,-0.00841663,0.01445556,-0.02744694,
 0.00018670,-0.00209173,0.00045700,0.00022922,0.00068561,-0.00019502,0.
 00011554,-0.00001928,-0.00020183,0.00012611,0.00011998,-0.00012955,0.0
 0002309,0.00009047,-0.00032673,0.00080894,0.00022474,-0.00151514,-0.00
 009526,0.00013868,-0.00013848,-0.00003312,-0.00004717,-0.00003798,0.07
 078636,0.00172295,0.00111207,0.00049484,0.00985119,-0.01505731,0.02803
 378,0.02798347,-0.09432231,0.08120885,-0.00274088,0.00076625,-0.001173
 98,0.00000611,-0.00013022,0.00000770,-0.00062842,0.00062248,-0.0008426
 7,-0.00292014,-0.00600544,0.00034521,0.00049662,0.00058562,-0.00038140
 ,-0.00113579,0.00020525,-0.00063884,0.00010514,0.00022519,-0.00054749,
 -0.00008756,-0.00004929,0.00017354,-0.00053969,-0.00032221,0.00135486,
 0.00014093,-0.00007773,-0.00015931,-0.00004586,0.00014689,0.00009462,-
 0.03002352,0.10207272,0.00000816,-0.00037849,-0.00025317,-0.00144776,0
 .00057871,-0.00023381,-0.05513177,0.08493675,-0.20444794,-0.00560714,0
 .00057017,0.00035783,0.00046281,-0.00031986,0.00013614,-0.00127671,0.0
 0185744,-0.00137723,-0.00013527,-0.00027821,0.00106272,0.00007179,0.00
 070989,0.00045171,0.00079453,0.00014539,0.00009751,0.00009326,-0.00004
 475,0.00028023,0.00032620,-0.00041460,0.00057121,0.00246794,-0.0006292
 9,0.00119932,-0.00028601,-0.00014705,0.00011191,0.00012951,0.00017550,
 0.00005693,0.05636687,-0.08719182,0.24203161,-0.00078676,0.00012121,0.
 00027302,-0.00195431,0.00211831,0.00340431,0.00805985,0.00966109,-0.00
 327709,-0.02623491,-0.04192110,0.00001123,-0.00647845,0.00121602,-0.00
 039132,0.00043357,0.00301385,0.00151327,0.00001250,-0.00030030,-0.0001
 3015,0.00062938,0.00140880,0.00044097,0.00002501,-0.00009833,-0.000052
 36,0.00027032,0.00000581,-0.00008797,0.00061596,-0.00174404,-0.0008039
 0,0.00180798,-0.00097393,0.00103909,-0.00002449,-0.00010538,0.00021896
 ,-0.00047888,-0.00180965,0.00015774,-0.00010139,0.00012126,0.00182284,
 0.60807897,0.00006069,-0.00009079,-0.00051535,0.00121122,-0.00101795,-
 0.00230372,-0.00321174,-0.03315998,-0.00175396,-0.00768905,-0.00604846
 ,0.00699398,0.00151920,-0.00009649,-0.00000248,-0.00173187,0.00056729,
 0.00105227,0.00013812,-0.00030067,-0.00026045,-0.00046820,-0.00039802,
 0.00016904,-0.00004299,-0.00011367,0.00006698,0.00005622,0.00026559,0.
 00013632,0.00251073,0.00074087,-0.00046440,0.00639169,0.00203792,0.000
 76942,-0.00050290,-0.00012103,-0.00002895,0.00060954,0.00060661,-0.000
 08249,-0.00075523,0.00469005,0.00489221,-0.02553693,0.51262004,0.00031
 508,-0.00040745,-0.00014265,0.00175815,-0.00138039,-0.00402771,-0.0106
 4118,-0.03402327,-0.01019687,-0.00747548,0.00121475,-0.00301252,0.0016
 7538,0.00014952,-0.00042514,-0.00089973,-0.00003096,0.00068240,0.00006
 718,-0.00014496,0.00029935,-0.00024946,-0.00132360,0.00043696,-0.00009
 080,-0.00003159,-0.00004703,-0.00012310,0.00004643,0.00006596,0.001948
 17,0.00148859,0.00032796,-0.00163114,-0.00253521,0.00116814,-0.0000069
 8,-0.00021720,0.00015647,0.00047119,0.00044450,0.00054049,-0.00001859,
 -0.00335925,0.00042502,-0.01660917,0.03431149,0.57392674,0.00020146,0.
 00014622,-0.00012054,0.00055585,-0.00059307,-0.00032430,-0.00139541,-0
 .00181006,-0.00012357,0.00092321,-0.00159258,-0.00210871,0.00020587,0.
 00003040,-0.00000103,0.00065094,-0.00011539,-0.00000984,-0.00000718,-0
 .00003866,-0.00001419,-0.00006632,-0.00015557,0.00003357,-0.00000739,-
 0.00001422,-0.00000836,0.00003568,0.00004423,0.00002629,-0.00032851,-0
 .00010657,0.00051437,-0.00011758,0.00012667,0.00023369,-0.00001392,0.0
 0003665,-0.00001717,0.00004303,0.00005832,0.00001395,0.00003157,0.0000
 6419,0.00024251,-0.08411830,0.04508251,0.07849323,0.08503171,0.0003593
 1,0.00011803,-0.00002447,0.00078997,-0.00029055,-0.00188121,-0.0046922
 4,-0.00479576,0.00095038,0.00225256,0.00034236,-0.00115444,0.00003983,
 0.00010301,0.00033456,-0.00005610,0.00014446,0.00037233,0.00002207,0.0
 0003784,0.00008021,-0.00021971,-0.00067372,0.00003385,-0.00002966,0.00
 001665,0.00000233,-0.00013533,0.00002645,0.00006702,-0.00111700,0.0003
 2360,0.00046860,-0.00041520,0.00009126,0.00012447,0.00003152,-0.000036
 62,0.00000014,-0.00002198,0.00004246,0.00003988,-0.00011223,-0.0000351
 3,-0.00060948,0.04046817,-0.10545354,-0.09613592,-0.04425604,0.1244886
 8,0.00011385,0.00014207,-0.00004164,0.00043087,0.00024779,0.00011768,-
 0.00102065,-0.00033582,0.00116542,0.00097343,0.00052093,0.00014431,-0.
 00042597,0.00014400,0.00036399,0.00004300,0.00020907,-0.00002653,-0.00
 004507,-0.00014973,0.00001264,-0.00004330,-0.00008667,0.00000283,-0.00
 000231,0.00001794,0.00001802,-0.00008552,0.00001826,0.00005810,-0.0006
 8239,-0.00023935,0.00031551,0.00006285,0.00003066,-0.00039307,0.000032
 39,0.00001916,-0.00001967,-0.00006353,-0.00006026,-0.00001226,0.000035
 37,0.00041493,0.00050517,0.07644118,-0.10260279,-0.22847246,-0.0833820
 6,0.11229921,0.24202840,-0.00001229,0.00020347,0.00012091,0.00056930,-
 0.00021639,-0.00007555,0.00023319,0.00169704,0.00103388,0.00096430,-0.
 00361005,-0.00065342,-0.00067272,0.00072685,-0.00010763,0.00060981,-0.
 00059953,-0.00059745,-0.00003324,0.00001309,0.00003604,0.00000897,-0.0
 0007781,-0.00004084,0.00003397,0.00000867,-0.00000937,0.00011500,-0.00
 009156,-0.00007836,0.00037158,0.00004281,-0.00015794,0.00014310,0.0002
 0238,-0.00013049,0.00000848,-0.00009161,0.00004141,-0.00014414,-0.0003
 6125,0.00001817,-0.00018330,0.00004669,-0.00028947,-0.31507625,0.01517
 717,-0.01541736,-0.00839230,0.00060550,-0.00160405,0.34289895,-0.00011
 581,0.00031380,0.00019474,0.00005101,0.00013973,0.00027785,-0.00270203
 ,0.00109705,0.00055058,-0.00071275,-0.00600686,-0.00159125,-0.00191695
 ,0.00043793,-0.00017741,0.00087609,-0.00040569,-0.00042177,-0.00001339
 ,-0.00000688,0.00000880,0.00006776,0.00006580,0.00001834,0.00000374,-0
 .00001164,-0.00002510,0.00008161,-0.00001727,-0.00003124,0.00011786,0.
 00005730,0.00039362,-0.00041843,0.00001352,-0.00031615,0.00005890,0.00
 004175,0.00003438,-0.00020952,-0.00058568,0.00005106,0.00047882,-0.000
 21633,-0.00015867,0.02337359,-0.05191676,0.00075450,0.01462609,-0.0004
 5443,0.00266591,-0.01178721,0.05984501,-0.00003987,0.00021680,-0.00002
 354,0.00015662,-0.00002444,-0.00003600,-0.00166601,-0.00014449,0.00007
 953,0.00023104,-0.00033287,0.00001643,0.00001327,-0.00006113,0.0006176
 2,0.00027544,-0.00054229,0.00010686,0.00000852,0.00004608,-0.00003004,
 -0.00000875,0.00000225,-0.00000149,-0.00000125,-0.00000441,0.00000494,
 0.00003790,0.00002895,0.00002260,-0.00030471,0.00031710,0.00033963,0.0
 0063104,0.00008032,0.00034539,-0.00007459,-0.00011198,-0.00000693,0.00
 003412,0.00001559,-0.00000748,-0.00004233,0.00013074,-0.00001997,-0.01
 585145,0.00084922,-0.05105577,0.02659446,-0.00046750,0.00310193,0.0162
 3480,-0.00134949,0.04880728,0.00005430,0.00007403,-0.00002798,0.000046
 44,0.00001298,0.00011480,-0.00017707,0.00062778,0.00075819,0.00410953,
 -0.00178214,0.00345205,-0.00023220,-0.00013257,-0.00011509,-0.00019655
 ,-0.00014120,-0.00041772,-0.00003597,-0.00002957,0.00000295,-0.0000388
 7,0.00002120,-0.00004686,0.00001479,-0.00001412,0.00000483,-0.00001857
 ,0.00001680,0.00002733,-0.00007180,0.00008359,-0.00003885,0.00079541,0
 .00123500,-0.00124874,-0.00013886,0.00012940,-0.00009893,-0.00005415,-
 0.00002594,-0.00006551,-0.00014477,0.00062093,-0.00024102,-0.07019584,
 0.02987845,-0.05168360,0.00323274,-0.00598964,0.01014621,-0.00729779,0
 .01575609,-0.02743983,0.06688405,0.00018391,0.00021090,0.00020937,-0.0
 0007607,-0.00003625,-0.00074284,-0.00137179,0.00264686,0.00678606,0.00
 587601,0.00010599,0.00072724,-0.00043843,0.00020483,-0.00038846,0.0002
 3149,-0.00015067,-0.00025325,0.00005784,0.00043337,-0.00015344,-0.0001
 2774,-0.00020255,-0.00022070,-0.00003128,0.00001191,-0.00005175,-0.000
 01293,-0.00004627,-0.00001891,-0.00045615,0.00001110,-0.00004251,-0.00
 168493,0.00080432,-0.00145622,0.00014624,0.00035251,-0.00014070,-0.000
 21311,-0.00014832,-0.00016204,-0.00024706,0.00062614,-0.00245000,0.031
 12188,-0.10488533,0.09158815,-0.00418970,0.00878541,-0.01194930,0.0012
 2622,-0.00021309,0.00198932,-0.03017314,0.12765871,-0.00010437,0.00001
 358,-0.00015424,-0.00002259,-0.00022265,0.00030419,0.00113331,-0.00187
 655,0.00301881,-0.00085764,-0.00068715,0.00127534,0.00029676,-0.000204
 51,0.00034201,-0.00020083,0.00008975,-0.00015516,-0.00000033,-0.000239
 19,-0.00015504,0.00001250,0.00011180,0.00003834,0.00001674,-0.00002118
 ,0.00006214,0.00004795,0.00003391,0.00002132,-0.00013925,-0.00008760,-
 0.00044214,0.00180775,0.00066287,-0.00014687,-0.00016807,-0.00024045,0
 .00002870,0.00010883,0.00010407,-0.00000044,-0.00066404,0.00217767,0.0
 0097093,-0.05254834,0.08937200,-0.20851637,-0.00858697,0.01300870,-0.0
 2078399,0.00014049,-0.00030264,-0.00125296,0.05553693,-0.10945530,0.22
 243644,0.00008254,0.00242548,0.00082955,0.00737617,-0.00473431,-0.0108
 2214,-0.11414212,0.00992360,0.05620123,-0.22164731,0.01730971,-0.01994
 808,-0.02153022,-0.00547052,-0.00068774,-0.01510870,0.01909348,0.03270
 789,0.00008570,0.00019019,-0.00025269,-0.00026238,-0.00377052,-0.00020
 431,-0.00008377,0.00032067,0.00015354,0.00042663,0.00008423,0.00008611
 ,-0.01877655,0.00191213,0.00087888,-0.03451388,0.00499977,-0.00951778,
 0.00138985,0.00088746,0.00034549,0.00036024,-0.00194673,-0.00089248,0.
 00364134,-0.00303762,0.00162873,-0.11448397,-0.06269663,0.02011821,0.0
 0353485,0.01247618,-0.00092430,-0.01414462,-0.03761548,0.00121157,0.00
 346518,0.00017874,0.00419118,0.53433104,0.00263985,0.00478390,0.000451
 09,0.01404086,-0.02360061,-0.03294676,0.01554516,-0.11849029,-0.082139
 66,-0.00998047,-0.09502591,-0.01453301,-0.03971038,0.00207645,-0.00039
 755,0.00094359,-0.00131968,-0.00120966,0.00088187,0.00263987,-0.000433
 13,-0.00317582,-0.00651782,-0.00060311,-0.00019763,-0.00022261,-0.0004
 0253,0.00021631,0.00027010,0.00043788,0.02123386,-0.00197313,0.0006304
 9,0.01585317,0.00030974,0.00064173,0.00016272,0.00244923,-0.00054819,-
 0.00372425,-0.00711049,-0.00016309,-0.00343289,0.00516330,-0.00124383,
 -0.04014032,-0.21792565,0.00959187,-0.00734341,-0.02278048,-0.00130602
 ,-0.00311446,-0.00217728,-0.00063778,-0.01016793,-0.03616957,0.0077628
 5,0.04947017,0.51562095,0.00068062,0.00006948,-0.00016582,-0.00054398,
 -0.00620515,-0.00212869,0.03227975,-0.04132297,-0.15950087,0.01904656,
 -0.01674461,-0.07545727,-0.00021150,0.00041220,0.00110262,0.00329228,-
 0.00144540,-0.00251092,-0.00026927,0.00000547,0.00148220,-0.00033337,0
 .00132681,0.00077670,0.00051402,0.00052081,0.00025834,-0.00000577,0.00
 020254,0.00019433,0.02948081,-0.00121951,0.00181216,-0.02960785,0.0009
 0558,0.00108083,0.00038515,-0.00092718,0.00036815,0.00005858,0.0000133
 5,0.00074701,0.01444595,-0.02014199,-0.04192612,0.00442915,-0.03059835
 ,-0.07213296,-0.01145534,-0.02750869,0.00191563,0.00153624,-0.00057607
 ,-0.00100805,0.01138084,0.02618526,0.00310900,-0.07510285,0.11704841,0
 .34198375\\0.00000391,-0.00000832,0.00001075,0.00001145,-0.00003025,-0
 .00001015,-0.00001844,-0.00002316,-0.00000308,-0.00000886,-0.00002703,
 -0.00001206,-0.00002585,-0.00001449,0.00001321,-0.00001053,0.00000634,
 -0.00000026,0.00000683,0.00001221,0.00002795,-0.00000633,-0.00006145,-
 0.00002388,-0.00000651,0.00001500,-0.00002146,-0.00000429,-0.00002905,
 0.00001301,0.00000646,-0.00000233,-0.00000951,0.00001650,0.00000549,-0
 .00000291,0.00002374,0.00000496,0.00001675,-0.00004997,-0.00004442,-0.
 00000089,-0.00000551,0.00001657,0.00001126,-0.00003301,-0.00005598,-0.
 00002701,0.00002085,0.00006720,0.00001320,0.00004071,0.00006154,0.0000
 0120,0.00001034,0.00007829,-0.00003324,0.00002849,0.00002888,0.0000371
 2\\\@


 SEE YOU NOW,
 YOUR BAIT OF FALSEHOOD TAKES THIS CARP OF TRUTH.
 AND THUS DO WE OF WISDOM AND OF REACH...
 BY INDIRECTIONS FIND DIRECTIONS OUT.    -- HAMLET, II, 1
 Job cpu time:       0 days  0 hours 10 minutes 37.7 seconds.
 File lengths (MBytes):  RWF=     65 Int=      0 D2E=      0 Chk=      4 Scr=      1
 Normal termination of Gaussian 09 at Wed Jul  5 01:26:08 2023.
