# Supplementary material for: An organic proton cage that is ultra-resistant to hydroxide-promoted degradation
Source: Nat Commun. 2024 Apr 22;15:3395. doi: 10.1038/s41467-024-47809-0 (PMC11035699; doi:10.1038/s41467-024-47809-0)
Supplement: Supplementary file 3 — Source Data [file 41467_2024_47809_MOESM3_ESM.zip › Paper/in-DBD-add-freqh2o-wb97xd.out]

 Entering Gaussian System, Link 0=g09
 Initial command:
 /opt/software/gaussian/g09.e01/l1.exe "/localscratch/clr426.7817685.0/Gau-266363.inp" -scrdir="/localscratch/clr426.7817685.0/"
 Entering Link 1 = /opt/software/gaussian/g09.e01/l1.exe PID=    266365.
  
 Copyright (c) 1988,1990,1992,1993,1995,1998,2003,2009,2015,
            Gaussian, Inc.  All Rights Reserved.
  
 This is part of the Gaussian(R) 09 program.  It is based on
 the Gaussian(R) 03 system (copyright 2003, Gaussian, Inc.),
 the Gaussian(R) 98 system (copyright 1998, Gaussian, Inc.),
 the Gaussian(R) 94 system (copyright 1995, Gaussian, Inc.),
 the Gaussian 92(TM) system (copyright 1992, Gaussian, Inc.),
 the Gaussian 90(TM) system (copyright 1990, Gaussian, Inc.),
 the Gaussian 88(TM) system (copyright 1988, Gaussian, Inc.),
 the Gaussian 86(TM) system (copyright 1986, Carnegie Mellon
 University), and the Gaussian 82(TM) system (copyright 1983,
 Carnegie Mellon University). Gaussian is a federally registered
 trademark of Gaussian, Inc.
  
 This software contains proprietary and confidential information,
 including trade secrets, belonging to Gaussian, Inc.
  
 This software is provided under written license and may be
 used, copied, transmitted, or stored only in accord with that
 written license.
  
 The following legend is applicable only to US Government
 contracts under FAR:
  
                    RESTRICTED RIGHTS LEGEND
  
 Use, reproduction and disclosure by the US Government is
 subject to restrictions as set forth in subparagraphs (a)
 and (c) of the Commercial Computer Software - Restricted
 Rights clause in FAR 52.227-19.
  
 Gaussian, Inc.
 340 Quinnipiac St., Bldg. 40, Wallingford CT 06492
  
  
 ---------------------------------------------------------------
 Warning -- This program may not be used in any manner that
 competes with the business of Gaussian, Inc. or will provide
 assistance to any competitor of Gaussian, Inc.  The licensee
 of this program is prohibited from giving any competitor of
 Gaussian, Inc. access to this program.  By using this program,
 the user acknowledges that Gaussian, Inc. is engaged in the
 business of creating and licensing software in the field of
 computational chemistry and represents and warrants to the
 licensee that it is not a competitor of Gaussian, Inc. and that
 it will not use this program in any manner prohibited above.
 ---------------------------------------------------------------
  

 Cite this work as:
 Gaussian 09, Revision E.01,
 M. J. Frisch, G. W. Trucks, H. B. Schlegel, G. E. Scuseria, 
 M. A. Robb, J. R. Cheeseman, G. Scalmani, V. Barone, B. Mennucci, 
 G. A. Petersson, H. Nakatsuji, M. Caricato, X. Li, H. P. Hratchian, 
 A. F. Izmaylov, J. Bloino, G. Zheng, J. L. Sonnenberg, M. Hada, 
 M. Ehara, K. Toyota, R. Fukuda, J. Hasegawa, M. Ishida, T. Nakajima, 
 Y. Honda, O. Kitao, H. Nakai, T. Vreven, J. A. Montgomery, Jr., 
 J. E. Peralta, F. Ogliaro, M. Bearpark, J. J. Heyd, E. Brothers, 
 K. N. Kudin, V. N. Staroverov, T. Keith, R. Kobayashi, J. Normand, 
 K. Raghavachari, A. Rendell, J. C. Burant, S. S. Iyengar, J. Tomasi, 
 M. Cossi, N. Rega, J. M. Millam, M. Klene, J. E. Knox, J. B. Cross, 
 V. Bakken, C. Adamo, J. Jaramillo, R. Gomperts, R. E. Stratmann, 
 O. Yazyev, A. J. Austin, R. Cammi, C. Pomelli, J. W. Ochterski, 
 R. L. Martin, K. Morokuma, V. G. Zakrzewski, G. A. Voth, 
 P. Salvador, J. J. Dannenberg, S. Dapprich, A. D. Daniels, 
 O. Farkas, J. B. Foresman, J. V. Ortiz, J. Cioslowski, 
 and D. J. Fox, Gaussian, Inc., Wallingford CT, 2013.
 
 ******************************************
 Gaussian 09:  EM64L-G09RevE.01 30-Nov-2015
                20-Jul-2023 
 ******************************************
 %chk=inprot-add-freqh2o-wb97xd.chk
 %mem=10GB
 ---------------------------------------------
 # freq wb97xd/6-31g(d,p) scrf=(solvent=water)
 ---------------------------------------------
 1/10=4,30=1,38=1/1,3;
 2/12=2,17=6,18=5,40=1/2;
 3/5=1,6=6,7=101,11=2,16=1,25=1,30=1,70=2201,71=2,72=1,74=-58,140=1/1,2,3;
 4//1;
 5/5=2,38=5,53=1,98=1/2;
 8/6=4,10=90,11=11/1;
 11/6=1,8=1,9=11,15=111,16=1/1,2,10;
 10/6=1/2;
 6/7=2,8=2,9=2,10=2,18=1,28=1/1;
 7/8=1,10=1,25=1/1,2,3,16;
 1/10=4,30=1/3;
 99//99;
 -------------------
 Title Card Required
 -------------------
 Symbolic Z-matrix:
 Charge =  0 Multiplicity = 1
 C                    -2.44368  -1.4131   -0.17228 
 C                    -2.41503  -0.11062  -0.98926 
 H                    -3.13506  -2.13878  -0.61408 
 H                    -2.83735  -1.21584   0.83346 
 H                    -3.23669  -0.07664  -1.71126 
 H                    -1.49088  -0.06763  -1.57836 
 C                     1.45241   1.79304   0.70938 
 H                     2.46076   1.34432   0.70345 
 H                     1.59778   2.87966   0.67138 
 C                     0.77489   1.41704   2.02995 
 H                     1.23151   2.02648   2.81739 
 H                    -0.27985   1.71387   1.98662 
 C                     0.90734  -0.05581   2.46209 
 H                     0.72754  -0.10885   3.54235 
 H                     1.95187  -0.36543   2.33244 
 C                    -0.04193  -1.09712   1.85212 
 H                    -1.06776  -0.80278   2.09642 
 H                     0.13592  -2.06166   2.36442 
 C                    -2.47336   1.13932  -0.09782 
 H                    -1.89994   0.93335   0.82106 
 H                    -3.5094    1.30937   0.21994 
 C                    -1.08074  -2.10665  -0.08995 
 H                    -0.81847  -2.42609  -1.10354 
 H                    -1.1606   -3.02895   0.51487 
 N                     0.02129  -1.273     0.40036 
 C                     1.3109   -1.80086  -0.0613 
 H                     2.09848  -1.4297    0.59964 
 H                     1.32137  -2.89993   0.03927 
 C                     1.67856  -1.41404  -1.5044 
 H                     0.79462  -1.49063  -2.15088 
 H                     2.38075  -2.17334  -1.8671 
 C                     2.3383   -0.03704  -1.70059 
 H                     2.84271  -0.03641  -2.67439 
 H                     3.13389   0.08668  -0.9542 
 C                     1.39561   1.17671  -1.67767 
 H                     0.65973   1.06538  -2.48473 
 H                     1.96948   2.08351  -1.9048 
 O                    -2.02169   2.30263  -0.72926 
 H                    -1.04432   2.22487  -0.73182 
 N                     0.65205   1.38716  -0.44157 
 H                     0.21447   0.48966  -0.2066 
 

 GradGradGradGradGradGradGradGradGradGradGradGradGradGradGradGradGradGrad
 Berny optimization.
 Initialization pass.
 Trust Radius=3.00D-01 FncErr=1.00D-07 GrdErr=1.00D-07
 Number of steps in this run=      2 maximum allowed number of steps=      2.
 GradGradGradGradGradGradGradGradGradGradGradGradGradGradGradGradGradGrad

                          Input orientation:                          
 ---------------------------------------------------------------------
 Center     Atomic      Atomic             Coordinates (Angstroms)
 Number     Number       Type             X           Y           Z
 ---------------------------------------------------------------------
      1          6           0       -2.443681   -1.413096   -0.172275
      2          6           0       -2.415028   -0.110622   -0.989263
      3          1           0       -3.135061   -2.138777   -0.614080
      4          1           0       -2.837349   -1.215835    0.833460
      5          1           0       -3.236687   -0.076635   -1.711262
      6          1           0       -1.490884   -0.067629   -1.578361
      7          6           0        1.452411    1.793041    0.709375
      8          1           0        2.460755    1.344318    0.703453
      9          1           0        1.597780    2.879663    0.671377
     10          6           0        0.774890    1.417041    2.029950
     11          1           0        1.231512    2.026482    2.817391
     12          1           0       -0.279847    1.713871    1.986619
     13          6           0        0.907344   -0.055811    2.462091
     14          1           0        0.727536   -0.108854    3.542351
     15          1           0        1.951868   -0.365429    2.332440
     16          6           0       -0.041925   -1.097120    1.852118
     17          1           0       -1.067757   -0.802781    2.096419
     18          1           0        0.135919   -2.061663    2.364420
     19          6           0       -2.473356    1.139321   -0.097819
     20          1           0       -1.899936    0.933353    0.821055
     21          1           0       -3.509404    1.309370    0.219940
     22          6           0       -1.080744   -2.106646   -0.089948
     23          1           0       -0.818467   -2.426088   -1.103543
     24          1           0       -1.160599   -3.028954    0.514866
     25          7           0        0.021288   -1.273004    0.400359
     26          6           0        1.310896   -1.800855   -0.061303
     27          1           0        2.098480   -1.429701    0.599642
     28          1           0        1.321369   -2.899934    0.039267
     29          6           0        1.678557   -1.414041   -1.504404
     30          1           0        0.794615   -1.490632   -2.150884
     31          1           0        2.380746   -2.173339   -1.867102
     32          6           0        2.338295   -0.037038   -1.700586
     33          1           0        2.842714   -0.036405   -2.674394
     34          1           0        3.133888    0.086681   -0.954199
     35          6           0        1.395609    1.176712   -1.677672
     36          1           0        0.659733    1.065378   -2.484728
     37          1           0        1.969476    2.083513   -1.904800
     38          8           0       -2.021689    2.302633   -0.729259
     39          1           0       -1.044320    2.224875   -0.731816
     40          7           0        0.652047    1.387160   -0.441565
     41          1           0        0.214473    0.489664   -0.206601
 ---------------------------------------------------------------------
                    Distance matrix (angstroms):
                    1          2          3          4          5
     1  C    0.000000
     2  C    1.537768   0.000000
     3  H    1.095359   2.184633   0.000000
     4  H    1.097902   2.173055   1.742362   0.000000
     5  H    2.187114   1.094331   2.338069   2.816533   0.000000
     6  H    2.166837   1.096780   2.814749   2.991358   1.750877
     7  C    5.122124   4.633183   6.185113   5.241257   5.598465
     8  H    5.694183   5.362406   6.721681   5.885677   6.349079
     9  H    5.955916   5.272775   7.016903   6.039018   6.147254
    10  C    4.818575   4.650266   5.909522   4.627299   5.685111
    11  H    5.854557   5.688153   6.941998   5.568144   6.700493
    12  H    4.372748   4.091900   5.455161   4.056325   5.061930
    13  C    4.473419   4.790929   5.490229   4.245094   5.881352
    14  H    5.055305   5.514638   6.026289   4.612147   6.581531
    15  H    5.166435   5.492578   6.140325   5.089866   6.584530
    16  C    3.156967   3.831219   4.090803   2.977609   4.893421
    17  H    2.722613   3.437391   3.661343   2.212947   4.441844
    18  H    3.675568   4.643391   4.424559   3.449578   5.650309
    19  C    2.553675   1.536370   3.383830   2.558619   2.159727
    20  H    2.605415   2.152314   3.608757   2.344761   3.036381
    21  H    2.949817   2.162454   3.567273   2.684162   2.392682
    22  C    1.531466   2.563824   2.120369   2.175290   3.376047
    23  H    2.129491   2.814862   2.385106   3.048373   3.425936
    24  H    2.174732   3.514635   2.442424   2.490059   4.240516
    25  N    2.534484   3.036086   3.426542   2.891825   4.062591
    26  C    3.776178   4.195296   4.492915   4.283782   5.135739
    27  H    4.607316   4.963501   5.419028   4.945990   5.969512
    28  H    4.053522   4.774809   4.567931   4.556519   5.640146
    29  C    4.332137   4.326859   4.948620   5.089037   5.098144
    30  H    3.795717   3.681793   4.268983   4.708820   4.294654
    31  H    5.169672   5.293850   5.656446   5.953013   5.998000
    32  C    5.205436   4.806815   5.962837   5.882027   5.575133
    33  H    6.008481   5.521687   6.663232   6.779322   6.155352
    34  H    5.828380   5.552533   6.660936   6.367727   6.417479
    35  C    4.869648   4.080697   5.714076   5.472476   4.798976
    36  H    4.595808   3.615736   5.307202   5.333281   4.133344
    37  H    5.890999   4.987616   6.749073   6.441221   5.639843
    38  O    3.780866   2.458885   4.580282   3.935354   2.846307
    39  H    3.937782   2.720233   4.840095   4.183722   3.326069
    40  N    4.182999   3.456917   5.177275   4.536205   4.344776
    41  H    3.269168   2.808412   4.277163   3.647475   3.807257
                    6          7          8          9         10
     6  H    0.000000
     7  C    4.166391   0.000000
     8  H    4.776580   1.103696   0.000000
     9  H    4.825733   1.096961   1.761544   0.000000
    10  C    4.511971   1.531120   2.146398   2.159197   0.000000
    11  H    5.578474   2.132375   2.538724   2.338257   1.095438
    12  H    4.165265   2.153680   3.048604   2.571851   1.096565
    13  C    4.698605   2.605257   2.732445   3.507188   1.540644
    14  H    5.580751   3.488324   3.629752   4.234507   2.148943
    15  H    5.218773   2.746414   2.415740   3.662667   2.157308
    16  C    3.863615   3.448468   3.680144   4.460671   2.649494
    17  H    3.771405   3.874717   4.358989   4.764056   2.885719
    18  H    4.708310   4.396711   4.445715   5.424033   3.552680
    19  C    2.148019   4.060857   5.002950   4.493840   3.893023
    20  H    2.631822   3.462624   4.381592   4.005564   2.974908
    21  H    3.033881   5.009301   5.989808   5.362177   4.652193
    22  C    2.557573   4.718405   5.008079   5.711163   4.511509
    23  H    2.497984   5.122949   5.313614   6.094225   5.208378
    24  H    3.641447   5.487922   5.681133   6.522646   5.080204
    25  N    2.766754   3.397681   3.590716   4.450103   3.234165
    26  C    3.627052   3.678323   3.434988   4.746195   3.874983
    27  H    4.413895   3.288695   2.799500   4.338947   3.449871
    28  H    4.306674   4.742387   4.444437   5.820628   4.785157
    29  C    3.444365   3.903503   3.618703   4.814192   4.617716
    30  H    2.752494   4.404121   4.354332   5.264001   5.092575
    31  H    4.416662   4.819980   4.357530   5.708742   5.536842
    32  C    3.831251   3.153077   2.775346   3.831673   4.298311
    33  H    4.470161   4.090197   3.669079   4.609501   5.340342
    34  H    4.669251   2.916592   2.186909   3.578110   4.029873
    35  C    3.144851   2.465985   2.613883   2.908427   3.766897
    36  H    2.594294   3.370479   3.672327   3.759330   4.529817
    37  H    4.087550   2.680605   2.755131   2.721893   4.165751
    38  O    2.573105   3.794565   4.802430   3.923685   4.027203
    39  H    2.484277   2.914992   3.888564   3.062416   3.404331
    40  N    2.828581   1.459447   2.141104   2.088209   2.474746
    41  H    2.258438   2.017497   2.569906   2.897668   2.485207
                   11         12         13         14         15
    11  H    0.000000
    12  H    1.752745   0.000000
    13  C    2.137117   2.183408   0.000000
    14  H    2.310675   2.599509   1.096406   0.000000
    15  H    2.544667   3.069794   1.097134   1.740317   0.000000
    16  C    3.508601   2.824246   1.535416   2.103718   2.177451
    17  H    3.716338   2.639393   2.143060   2.407349   3.060248
    18  H    4.256576   3.817100   2.151297   2.356055   2.485136
    19  C    4.797036   3.080012   4.405748   5.005446   5.268115
    20  H    3.871208   2.142997   3.398862   3.923679   4.336763
    21  H    5.453190   3.703352   5.137959   5.567893   6.090410
    22  C    5.557148   4.421529   3.830316   4.522681   4.254002
    23  H    6.277063   5.194081   4.616317   5.417013   4.871042
    24  H    6.048244   5.043428   4.111892   4.610608   4.481673
    25  N    4.265360   3.395339   2.552919   3.424346   2.878154
    26  C    4.789748   4.367808   3.094439   4.023618   2.863791
    27  H    4.197052   4.178778   2.602901   3.504805   2.038813
    28  H    5.656467   5.257687   3.759060   4.518226   3.475613
    29  C    5.542108   5.080002   4.262938   5.298839   3.986936
    30  H    6.102846   5.342494   4.832283   5.858902   4.765030
    31  H    6.395601   6.086076   5.039519   6.021410   4.592236
    32  C    5.088733   4.849312   4.401801   5.485261   4.064784
    33  H    6.083681   5.876980   5.489036   6.567126   5.096101
    34  H    4.648307   4.790589   4.080299   5.103697   3.521870
    35  C    4.577623   4.064815   4.346856   5.417346   4.332277
    36  H    5.418775   4.614791   5.078326   6.140774   5.188635
    37  H    4.779846   4.509904   4.977406   6.001695   4.894061
    38  O    4.820612   3.279733   4.932161   5.623181   5.681700
    39  H    4.220858   2.869744   4.383100   5.182110   5.007642
    40  N    3.371247   2.621306   3.252470   4.256212   3.529335
    41  H    3.541286   2.559931   2.810610   3.830940   3.193189
                   16         17         18         19         20
    16  C    0.000000
    17  H    1.094829   0.000000
    18  H    1.106537   1.762227   0.000000
    19  C    3.836115   3.249946   4.808039   0.000000
    20  H    2.939067   2.309380   3.936598   1.102526   0.000000
    21  H    4.525330   3.734166   5.408423   1.096943   1.758725
    22  C    2.422789   2.545670   2.739747   3.532100   3.277590
    23  H    3.332432   3.596808   3.615304   4.057373   4.019888
    24  H    2.602241   2.732357   2.457124   4.412848   4.042307
    25  N    1.463740   2.069722   2.119589   3.505815   2.955689
    26  C    2.446742   3.363020   2.707900   4.792341   4.308583
    27  H    2.502127   3.557868   2.713939   5.290370   4.649772
    28  H    2.897436   3.786535   2.741227   5.543853   5.067750
    29  C    3.785068   4.569661   4.215085   5.073117   4.870691
    30  H    4.108367   4.688406   4.598688   4.670264   4.687081
    31  H    4.567295   5.429558   4.791398   6.137295   5.933124
    32  C    4.405783   5.157984   5.047162   5.206214   5.026225
    33  H    5.471341   6.216090   6.067788   6.023427   5.970873
    34  H    4.400294   5.267944   4.961495   5.769109   5.404421
    35  C    4.438044   4.922431   5.330328   4.179261   4.142883
    36  H    4.896627   5.240338   5.793704   3.939422   4.183006
    37  H    5.317574   5.793551   6.226609   4.888296   4.870883
    38  O    4.705454   4.305582   5.768293   1.398576   2.072010
    39  H    4.326333   4.143207   5.417938   1.903293   2.193517
    40  N    3.451699   3.767616   4.475971   3.154002   2.883187
    41  H    2.611886   2.935716   3.622925   2.767366   2.392418
                   21         22         23         24         25
    21  H    0.000000
    22  C    4.202807   0.000000
    23  H    4.790240   1.094627   0.000000
    24  H    4.942158   1.105816   1.760611   0.000000
    25  N    4.378012   1.466231   2.072803   2.119747   0.000000
    26  C    5.743508   2.411280   2.451809   2.819306   1.467940
    27  H    6.252603   3.322838   3.521677   3.631307   2.092605
    28  H    6.409934   2.533012   2.471729   2.530416   2.113646
    29  C    6.107804   3.177126   2.723978   3.840078   2.528746
    30  H    5.655563   2.853752   2.138699   3.646302   2.674741
    31  H    7.153941   3.891611   3.298768   4.352812   3.393969
    32  C    6.300541   4.308974   4.003644   5.109016   3.363050
    33  H    7.108986   5.134080   4.645687   5.929017   4.352439
    34  H    6.856158   4.829155   4.685875   5.505266   3.656754
    35  C    5.260958   4.408359   4.267543   5.387861   3.494006
    36  H    4.975587   4.338890   4.035230   5.392099   3.768205
    37  H    5.927221   5.491353   5.362009   6.464478   4.513912
    38  O    2.025055   4.553662   4.893734   5.542124   4.270243
    39  H    2.796539   4.378972   4.671258   5.400968   3.827858
    40  N    4.214417   3.915722   4.140228   4.868522   2.860623
    41  H    3.836811   2.903794   3.220727   3.846038   1.874225
                   26         27         28         29         30
    26  C    0.000000
    27  H    1.093111   0.000000
    28  H    1.103720   1.754852   0.000000
    29  C    1.538616   2.145598   2.172184   0.000000
    30  H    2.174657   3.044531   2.657134   1.097796   0.000000
    31  H    2.131721   2.591814   2.298796   1.095971   1.749981
    32  C    2.617985   2.699643   3.501057   1.539441   2.167637
    33  H    3.505424   3.635171   4.228267   2.149888   2.565843
    34  H    2.771887   2.405391   3.632089   2.161685   3.064665
    35  C    3.389060   3.531795   4.424074   2.611912   2.774860
    36  H    3.809500   4.220042   4.746790   2.854217   2.581246
    37  H    4.349773   4.316427   5.388338   3.532398   3.770327
    38  O    5.328311   5.715950   6.231643   5.301541   4.933705
    39  H    4.712020   5.000590   5.696904   4.610061   4.381829
    40  N    3.277517   3.333315   4.365589   3.167030   3.350192
    41  H    2.543567   2.807752   3.574219   2.729822   2.835203
                   31         32         33         34         35
    31  H    0.000000
    32  C    2.143201   0.000000
    33  H    2.330584   1.096695   0.000000
    34  H    2.551138   1.097893   1.749001   0.000000
    35  C    3.497030   1.537001   2.135233   2.175591   0.000000
    36  H    3.719225   2.155869   2.452612   3.069497   1.097838
    37  H    4.276839   2.162052   2.418444   2.499367   1.096904
    38  O    6.380474   5.042519   5.737340   5.616139   3.720902
    39  H    5.688958   4.182924   4.898574   4.698803   2.818961
    40  N    4.206865   2.541044   3.436726   2.848434   1.457784
    41  H    3.813343   2.649533   3.643405   3.040441   2.007777
                   36         37         38         39         40
    36  H    0.000000
    37  H    1.757368   0.000000
    38  O    3.435476   4.166450   0.000000
    39  H    2.705722   3.237104   0.980461   0.000000
    40  N    2.068361   2.088440   2.840726   1.914072   0.000000
    41  H    2.391561   2.916208   2.925824   2.207118   1.025757
                   41
    41  H    0.000000
 Stoichiometry    C12H26N2O
 Framework group  C1[X(C12H26N2O)]
 Deg. of freedom   117
 Full point group                 C1      NOp   1
 Largest Abelian subgroup         C1      NOp   1
 Largest concise Abelian subgroup C1      NOp   1
                         Standard orientation:                         
 ---------------------------------------------------------------------
 Center     Atomic      Atomic             Coordinates (Angstroms)
 Number     Number       Type             X           Y           Z
 ---------------------------------------------------------------------
      1          6           0        2.443681    1.413096   -0.172275
      2          6           0        2.415028    0.110622   -0.989263
      3          1           0        3.135061    2.138777   -0.614080
      4          1           0        2.837349    1.215835    0.833460
      5          1           0        3.236687    0.076635   -1.711262
      6          1           0        1.490884    0.067629   -1.578361
      7          6           0       -1.452411   -1.793041    0.709375
      8          1           0       -2.460755   -1.344318    0.703453
      9          1           0       -1.597780   -2.879663    0.671377
     10          6           0       -0.774890   -1.417041    2.029950
     11          1           0       -1.231512   -2.026482    2.817391
     12          1           0        0.279847   -1.713871    1.986619
     13          6           0       -0.907344    0.055811    2.462091
     14          1           0       -0.727536    0.108854    3.542351
     15          1           0       -1.951868    0.365429    2.332440
     16          6           0        0.041925    1.097120    1.852118
     17          1           0        1.067757    0.802781    2.096419
     18          1           0       -0.135919    2.061663    2.364420
     19          6           0        2.473356   -1.139321   -0.097819
     20          1           0        1.899936   -0.933353    0.821055
     21          1           0        3.509404   -1.309370    0.219940
     22          6           0        1.080744    2.106646   -0.089948
     23          1           0        0.818467    2.426088   -1.103543
     24          1           0        1.160599    3.028954    0.514866
     25          7           0       -0.021288    1.273004    0.400359
     26          6           0       -1.310896    1.800855   -0.061303
     27          1           0       -2.098480    1.429701    0.599642
     28          1           0       -1.321369    2.899934    0.039267
     29          6           0       -1.678557    1.414041   -1.504404
     30          1           0       -0.794615    1.490632   -2.150884
     31          1           0       -2.380746    2.173339   -1.867102
     32          6           0       -2.338295    0.037038   -1.700586
     33          1           0       -2.842714    0.036405   -2.674394
     34          1           0       -3.133888   -0.086681   -0.954199
     35          6           0       -1.395609   -1.176712   -1.677672
     36          1           0       -0.659733   -1.065378   -2.484728
     37          1           0       -1.969476   -2.083513   -1.904800
     38          8           0        2.021689   -2.302633   -0.729259
     39          1           0        1.044320   -2.224875   -0.731816
     40          7           0       -0.652047   -1.387160   -0.441565
     41          1           0       -0.214473   -0.489664   -0.206601
 ---------------------------------------------------------------------
 Rotational constants (GHZ):      0.6120176      0.5290550      0.4832181
 Standard basis: 6-31G(d,p) (6D, 7F)
 There are   355 symmetry adapted cartesian basis functions of A   symmetry.
 There are   355 symmetry adapted basis functions of A   symmetry.
   355 basis functions,   602 primitive gaussians,   355 cartesian basis functions
    60 alpha electrons       60 beta electrons
       nuclear repulsion energy      1193.8230376265 Hartrees.
 NAtoms=   41 NActive=   41 NUniq=   41 SFac= 1.00D+00 NAtFMM=   60 NAOKFM=F Big=F
 Integral buffers will be    131072 words long.
 Raffenetti 2 integral format.
 Two-electron integral symmetry is turned on.
 Nuclear repulsion after empirical dispersion term =     1193.7781147663 Hartrees.
 Force inversion solution in PCM.
 ------------------------------------------------------------------------------
 Polarizable Continuum Model (PCM)
 =================================
 Model                : PCM (using non-symmetric T matrix).
 Atomic radii         : UFF (Universal Force Field).
 Polarization charges : Total charges.
 Charge compensation  : None.
 Solution method      : Matrix inversion.
 Cavity type          : Scaled VdW (van der Waals Surface) (Alpha=1.100).
 Cavity algorithm     : GePol (No added spheres)
                        Default sphere list used, NSphG=   41.
                        Lebedev-Laikov grids with approx.  5.0 points / Ang**2.
                        Smoothing algorithm: York/Karplus (Gamma=1.0000).
                        Polarization charges: spherical gaussians, with
                                              point-specific exponents (IZeta= 3).
                        Self-potential: point-specific (ISelfS= 7).
                        Self-field    : sphere-specific E.n sum rule (ISelfD= 2).
 1st derivatives      : Analytical E(r).r(x)/FMM algorithm (CHGder, D1EAlg=3).
                        Cavity 1st derivative terms included.
 2nd derivatives      : Analytical E(r).r(xy)/FMM algorithm (CHGder, D2EAlg=3).
                        Cavity 2nd derivative terms included.
 Solvent              : Water, Eps=  78.355300 Eps(inf)=   1.777849
 ------------------------------------------------------------------------------
 One-electron integrals computed using PRISM.
 NBasis=   355 RedAO= T EigKep=  3.26D-03  NBF=   355
 NBsUse=   355 1.00D-06 EigRej= -1.00D+00 NBFU=   355
 ExpMin= 1.61D-01 ExpMax= 5.48D+03 ExpMxC= 8.25D+02 IAcc=1 IRadAn=         1 AccDes= 0.00D+00
 Harris functional with IExCor= 4639 and IRadAn=       1 diagonalized for initial guess.
 HarFok:  IExCor= 4639 AccDes= 0.00D+00 IRadAn=         1 IDoV= 1 UseB2=F ITyADJ=14
 ICtDFT=  3500011 ScaDFX=  1.000000  1.000000  1.000000  1.000000
 FoFCou: FMM=F IPFlag=           0 FMFlag=      100000 FMFlg1=           0
         NFxFlg=           0 DoJE=T BraDBF=F KetDBF=T FulRan=T
         wScrn=  0.000000 ICntrl=     500 IOpCl=  0 I1Cent=   200000004 NGrid=           0
         NMat0=    1 NMatS0=      1 NMatT0=    0 NMatD0=    1 NMtDS0=    0 NMtDT0=    0
 Petite list used in FoFCou.
 Requested convergence on RMS density matrix=1.00D-08 within 128 cycles.
 Requested convergence on MAX density matrix=1.00D-06.
 Requested convergence on             energy=1.00D-06.
 No special actions if energy rises.
 Inv3:  Mode=1 IEnd=    15066243.
 Iteration    1 A*A^-1 deviation from unit magnitude is 6.44D-15 for   1416.
 Iteration    1 A*A^-1 deviation from orthogonality  is 6.52D-15 for   1776    255.
 Iteration    1 A^-1*A deviation from unit magnitude is 6.00D-15 for    136.
 Iteration    1 A^-1*A deviation from orthogonality  is 3.69D-10 for   2172   2146.
 Iteration    2 A*A^-1 deviation from unit magnitude is 1.01D-14 for     39.
 Iteration    2 A*A^-1 deviation from orthogonality  is 8.44D-15 for   1829    855.
 Iteration    2 A^-1*A deviation from unit magnitude is 1.78D-15 for    371.
 Iteration    2 A^-1*A deviation from orthogonality  is 8.33D-16 for   2085    606.
 Error on total polarization charges =  0.01080
 SCF Done:  E(RwB97XD) =  -657.511948190     A.U. after   12 cycles
            NFock= 12  Conv=0.36D-08     -V/T= 2.0096
 DoSCS=F DFT=T ScalE2(SS,OS)=  1.000000  1.000000
 Range of M.O.s used for correlation:     1   355
 NBasis=   355 NAE=    60 NBE=    60 NFC=     0 NFV=     0
 NROrb=    355 NOA=    60 NOB=    60 NVA=   295 NVB=   295
 Symmetrizing basis deriv contribution to polar:
 IMax=3 JMax=2 DiffMx= 0.00D+00
 G2DrvN: will do    42 centers at a time, making    1 passes.
 Calling FoFCou, ICntrl=  3107 FMM=F I1Cent=   0 AccDes= 0.00D+00.
 NEqPCM:  Using equilibrium solvation (IEInf=0, Eps=  78.3553, EpsInf=   1.7778)
 G2PCM: DoFxE=T DoFxN=T DoGrad=T DoDP/DQ/DG/TGxP=FFFF NFrqRd=   0 IEInf=0 SqF1=F DoCFld=F IF1Alg=4.
 End of G2Drv F.D. properties file   721 does not exist.
 End of G2Drv F.D. properties file   722 does not exist.
 End of G2Drv F.D. properties file   788 does not exist.
          IDoAtm=11111111111111111111111111111111111111111
 NEqPCM:  Using equilibrium solvation (IEInf=0, Eps=  78.3553, EpsInf=   1.7778)
          Differentiating once with respect to electric field.
                with respect to dipole field.
          Differentiating once with respect to nuclear coordinates.
          There are   126 degrees of freedom in the 1st order CPHF.  IDoFFX=6 NUNeed=     3.
    123 vectors produced by pass  0 Test12= 1.77D-14 1.00D-09 XBig12= 5.30D+01 1.23D+00.
 AX will form   123 AO Fock derivatives at one time.
    123 vectors produced by pass  1 Test12= 1.77D-14 1.00D-09 XBig12= 1.66D+00 1.44D-01.
    123 vectors produced by pass  2 Test12= 1.77D-14 1.00D-09 XBig12= 3.56D-02 1.55D-02.
    123 vectors produced by pass  3 Test12= 1.77D-14 1.00D-09 XBig12= 2.37D-04 1.64D-03.
    123 vectors produced by pass  4 Test12= 1.77D-14 1.00D-09 XBig12= 1.30D-06 1.11D-04.
    123 vectors produced by pass  5 Test12= 1.77D-14 1.00D-09 XBig12= 5.24D-09 4.32D-06.
     80 vectors produced by pass  6 Test12= 1.77D-14 1.00D-09 XBig12= 2.25D-11 3.30D-07.
      6 vectors produced by pass  7 Test12= 1.77D-14 1.00D-09 XBig12= 8.80D-14 3.32D-08.
      2 vectors produced by pass  8 Test12= 1.77D-14 1.00D-09 XBig12= 3.77D-16 3.02D-09.
 InvSVY:  IOpt=1 It=  1 EMax= 1.07D-14
 Solved reduced A of dimension   826 with   126 vectors.
 Isotropic polarizability for W=    0.000000      188.05 Bohr**3.
 End of Minotr F.D. properties file   721 does not exist.
 End of Minotr F.D. properties file   722 does not exist.
 End of Minotr F.D. properties file   788 does not exist.

 **********************************************************************

            Population analysis using the SCF density.

 **********************************************************************

 Orbital symmetries:
       Occupied  (A) (A) (A) (A) (A) (A) (A) (A) (A) (A) (A) (A)
                 (A) (A) (A) (A) (A) (A) (A) (A) (A) (A) (A) (A)
                 (A) (A) (A) (A) (A) (A) (A) (A) (A) (A) (A) (A)
                 (A) (A) (A) (A) (A) (A) (A) (A) (A) (A) (A) (A)
                 (A) (A) (A) (A) (A) (A) (A) (A) (A) (A) (A) (A)
       Virtual   (A) (A) (A) (A) (A) (A) (A) (A) (A) (A) (A) (A)
                 (A) (A) (A) (A) (A) (A) (A) (A) (A) (A) (A) (A)
                 (A) (A) (A) (A) (A) (A) (A) (A) (A) (A) (A) (A)
                 (A) (A) (A) (A) (A) (A) (A) (A) (A) (A) (A) (A)
                 (A) (A) (A) (A) (A) (A) (A) (A) (A) (A) (A) (A)
                 (A) (A) (A) (A) (A) (A) (A) (A) (A) (A) (A) (A)
                 (A) (A) (A) (A) (A) (A) (A) (A) (A) (A) (A) (A)
                 (A) (A) (A) (A) (A) (A) (A) (A) (A) (A) (A) (A)
                 (A) (A) (A) (A) (A) (A) (A) (A) (A) (A) (A) (A)
                 (A) (A) (A) (A) (A) (A) (A) (A) (A) (A) (A) (A)
                 (A) (A) (A) (A) (A) (A) (A) (A) (A) (A) (A) (A)
                 (A) (A) (A) (A) (A) (A) (A) (A) (A) (A) (A) (A)
                 (A) (A) (A) (A) (A) (A) (A) (A) (A) (A) (A) (A)
                 (A) (A) (A) (A) (A) (A) (A) (A) (A) (A) (A) (A)
                 (A) (A) (A) (A) (A) (A) (A) (A) (A) (A) (A) (A)
                 (A) (A) (A) (A) (A) (A) (A) (A) (A) (A) (A) (A)
                 (A) (A) (A) (A) (A) (A) (A) (A) (A) (A) (A) (A)
                 (A) (A) (A) (A) (A) (A) (A) (A) (A) (A) (A) (A)
                 (A) (A) (A) (A) (A) (A) (A) (A) (A) (A) (A) (A)
                 (A) (A) (A) (A) (A) (A) (A) (A) (A) (A) (A) (A)
                 (A) (A) (A) (A) (A) (A) (A) (A) (A) (A) (A) (A)
                 (A) (A) (A) (A) (A) (A) (A) (A) (A) (A) (A) (A)
                 (A) (A) (A) (A) (A) (A) (A) (A) (A) (A) (A) (A)
                 (A) (A) (A) (A) (A) (A) (A) (A) (A) (A) (A) (A)
                 (A) (A) (A) (A) (A) (A) (A)
 The electronic state is 1-A.
 Alpha  occ. eigenvalues --  -19.23873 -14.44778 -14.42216 -10.32477 -10.31839
 Alpha  occ. eigenvalues --  -10.31674 -10.31671 -10.31127 -10.31081 -10.29368
 Alpha  occ. eigenvalues --  -10.29145 -10.29123 -10.29017 -10.28748 -10.28107
 Alpha  occ. eigenvalues --   -1.09770  -1.02918  -0.99675  -0.89518  -0.88648
 Alpha  occ. eigenvalues --   -0.85864  -0.82873  -0.80409  -0.76090  -0.74092
 Alpha  occ. eigenvalues --   -0.71512  -0.69290  -0.67255  -0.66809  -0.63296
 Alpha  occ. eigenvalues --   -0.58720  -0.57654  -0.57025  -0.56294  -0.55197
 Alpha  occ. eigenvalues --   -0.54081  -0.53208  -0.51850  -0.51279  -0.50325
 Alpha  occ. eigenvalues --   -0.49145  -0.48577  -0.47914  -0.47129  -0.46302
 Alpha  occ. eigenvalues --   -0.45281  -0.44173  -0.43852  -0.42176  -0.41821
 Alpha  occ. eigenvalues --   -0.41343  -0.41016  -0.40345  -0.40069  -0.39080
 Alpha  occ. eigenvalues --   -0.38820  -0.37955  -0.32986  -0.31037  -0.28731
 Alpha virt. eigenvalues --    0.15603   0.16127   0.16288   0.17850   0.19663
 Alpha virt. eigenvalues --    0.19843   0.20201   0.20742   0.21340   0.22680
 Alpha virt. eigenvalues --    0.23397   0.24205   0.24427   0.24677   0.24870
 Alpha virt. eigenvalues --    0.25157   0.25926   0.26603   0.27443   0.28290
 Alpha virt. eigenvalues --    0.28464   0.29230   0.29810   0.29983   0.30301
 Alpha virt. eigenvalues --    0.30841   0.31226   0.32014   0.33125   0.33385
 Alpha virt. eigenvalues --    0.34101   0.35179   0.36118   0.37039   0.37507
 Alpha virt. eigenvalues --    0.38521   0.38982   0.39442   0.40956   0.41970
 Alpha virt. eigenvalues --    0.43115   0.56964   0.58787   0.59504   0.60364
 Alpha virt. eigenvalues --    0.62041   0.62319   0.63047   0.64141   0.64548
 Alpha virt. eigenvalues --    0.65666   0.66899   0.67199   0.69090   0.70989
 Alpha virt. eigenvalues --    0.72258   0.72737   0.73203   0.73287   0.74966
 Alpha virt. eigenvalues --    0.76133   0.77259   0.77719   0.77990   0.79383
 Alpha virt. eigenvalues --    0.79644   0.80886   0.82061   0.84717   0.85027
 Alpha virt. eigenvalues --    0.86820   0.88511   0.89000   0.89715   0.91115
 Alpha virt. eigenvalues --    0.91709   0.93273   0.93727   0.94764   0.94872
 Alpha virt. eigenvalues --    0.95543   0.96186   0.97296   0.98297   0.98817
 Alpha virt. eigenvalues --    0.99506   0.99985   1.00555   1.01397   1.01569
 Alpha virt. eigenvalues --    1.02605   1.03171   1.04495   1.04958   1.05110
 Alpha virt. eigenvalues --    1.06025   1.06947   1.07795   1.08504   1.10140
 Alpha virt. eigenvalues --    1.10945   1.12081   1.12643   1.14439   1.15431
 Alpha virt. eigenvalues --    1.17698   1.18612   1.20094   1.22675   1.24583
 Alpha virt. eigenvalues --    1.27912   1.30272   1.31649   1.34080   1.36953
 Alpha virt. eigenvalues --    1.37141   1.39523   1.41519   1.43913   1.45261
 Alpha virt. eigenvalues --    1.48499   1.52134   1.53668   1.56017   1.56817
 Alpha virt. eigenvalues --    1.58720   1.62485   1.62869   1.64961   1.67496
 Alpha virt. eigenvalues --    1.68312   1.68904   1.69264   1.72563   1.74705
 Alpha virt. eigenvalues --    1.76870   1.77549   1.80040   1.81427   1.81929
 Alpha virt. eigenvalues --    1.82275   1.83935   1.85688   1.87729   1.88454
 Alpha virt. eigenvalues --    1.89832   1.90355   1.91665   1.92986   1.94407
 Alpha virt. eigenvalues --    1.94641   1.96001   1.97138   1.98606   2.00593
 Alpha virt. eigenvalues --    2.01389   2.02459   2.02831   2.04205   2.04429
 Alpha virt. eigenvalues --    2.05716   2.06416   2.07786   2.08699   2.10502
 Alpha virt. eigenvalues --    2.12674   2.13255   2.15310   2.16134   2.17990
 Alpha virt. eigenvalues --    2.19346   2.20322   2.21122   2.22204   2.24053
 Alpha virt. eigenvalues --    2.24881   2.25168   2.25991   2.26849   2.27179
 Alpha virt. eigenvalues --    2.29524   2.31073   2.31516   2.33095   2.33528
 Alpha virt. eigenvalues --    2.34289   2.35208   2.35824   2.37448   2.37939
 Alpha virt. eigenvalues --    2.39053   2.39550   2.40981   2.41660   2.43542
 Alpha virt. eigenvalues --    2.44281   2.46245   2.46981   2.48889   2.50145
 Alpha virt. eigenvalues --    2.51602   2.52225   2.53540   2.53982   2.55965
 Alpha virt. eigenvalues --    2.57209   2.57480   2.58093   2.60521   2.61622
 Alpha virt. eigenvalues --    2.62453   2.65801   2.67197   2.69915   2.70746
 Alpha virt. eigenvalues --    2.71802   2.72834   2.74478   2.76139   2.77563
 Alpha virt. eigenvalues --    2.78380   2.78836   2.79731   2.80327   2.81384
 Alpha virt. eigenvalues --    2.81990   2.83111   2.84960   2.85985   2.86743
 Alpha virt. eigenvalues --    2.86947   2.88831   2.88946   2.90357   2.90790
 Alpha virt. eigenvalues --    2.93668   2.94090   2.94727   2.95739   2.98119
 Alpha virt. eigenvalues --    2.98215   2.99260   2.99762   3.01910   3.02563
 Alpha virt. eigenvalues --    3.03349   3.03651   3.05375   3.05866   3.07510
 Alpha virt. eigenvalues --    3.08627   3.10669   3.11543   3.16402   3.34750
 Alpha virt. eigenvalues --    3.36192   3.37873   3.40104   3.41620   3.42496
 Alpha virt. eigenvalues --    3.42993   3.43841   3.45451   3.46597   3.47491
 Alpha virt. eigenvalues --    3.48006   3.48827   3.51190   3.52773   3.53619
 Alpha virt. eigenvalues --    3.56096   3.57695   3.61348   3.62630   3.64009
 Alpha virt. eigenvalues --    3.67661   3.68824   3.69086   3.72127   3.78810
 Alpha virt. eigenvalues --    4.10747   4.28853   4.37756   4.39470   4.43095
 Alpha virt. eigenvalues --    4.53187   4.61692   4.63517   4.70222   4.79063
 Alpha virt. eigenvalues --    4.80001   4.80673   4.84086   4.87083   4.91247
          Condensed to atoms (all electrons):
               1          2          3          4          5          6
     1  C    5.042126   0.291588   0.382859   0.396059  -0.028789  -0.043002
     2  C    0.291588   5.099557  -0.025879  -0.050433   0.382678   0.393347
     3  H    0.382859  -0.025879   0.584989  -0.032702  -0.007826   0.001765
     4  H    0.396059  -0.050433  -0.032702   0.599006   0.002215   0.004479
     5  H   -0.028789   0.382678  -0.007826   0.002215   0.596293  -0.033110
     6  H   -0.043002   0.393347   0.001765   0.004479  -0.033110   0.602716
     7  C   -0.000008   0.000046   0.000000   0.000003  -0.000002   0.000160
     8  H   -0.000000   0.000003   0.000000  -0.000000   0.000000  -0.000001
     9  H   -0.000000  -0.000002  -0.000000   0.000000   0.000000  -0.000002
    10  C    0.000001   0.000031  -0.000000   0.000009  -0.000000  -0.000009
    11  H    0.000000  -0.000001   0.000000  -0.000000   0.000000  -0.000000
    12  H   -0.000059   0.000227  -0.000000  -0.000009  -0.000001   0.000005
    13  C    0.000008   0.000015  -0.000000  -0.000108  -0.000000  -0.000001
    14  H    0.000000  -0.000000  -0.000000   0.000008   0.000000   0.000000
    15  H   -0.000001   0.000001   0.000000  -0.000001  -0.000000  -0.000000
    16  C   -0.003293   0.000081   0.000069  -0.000295  -0.000029   0.000070
    17  H    0.002834  -0.000979  -0.000164   0.003203  -0.000004   0.000009
    18  H   -0.000727   0.000070   0.000018   0.000045   0.000001   0.000002
    19  C   -0.024778   0.346046   0.002283  -0.007017  -0.032632  -0.040664
    20  H    0.003794  -0.073042   0.000108   0.001031   0.006067  -0.002790
    21  H   -0.000191  -0.045429  -0.000276   0.002784  -0.008267   0.005038
    22  C    0.367426  -0.038404  -0.032207  -0.034251   0.002842  -0.006464
    23  H   -0.037310  -0.007199  -0.005256   0.005018   0.000228   0.002162
    24  H   -0.046685   0.005164   0.000209  -0.004581  -0.000114   0.000389
    25  N   -0.056886   0.000504   0.003908  -0.003764   0.000239   0.000624
    26  C    0.005458  -0.000243  -0.000146  -0.000040  -0.000001  -0.000593
    27  H   -0.000230  -0.000003   0.000003   0.000005  -0.000000   0.000027
    28  H   -0.000138   0.000033   0.000016  -0.000013   0.000001   0.000006
    29  C    0.000165  -0.000144  -0.000006  -0.000010   0.000001   0.000149
    30  H   -0.000507  -0.000121   0.000026   0.000001  -0.000001   0.001788
    31  H   -0.000005   0.000006   0.000000   0.000000   0.000000  -0.000003
    32  C    0.000015  -0.000039  -0.000000   0.000000   0.000002  -0.000217
    33  H   -0.000000   0.000000  -0.000000   0.000000  -0.000000   0.000002
    34  H    0.000000  -0.000002   0.000000  -0.000000   0.000000   0.000007
    35  C   -0.000026  -0.000311   0.000001  -0.000001   0.000002   0.000228
    36  H    0.000027  -0.000233  -0.000000   0.000001   0.000001   0.002530
    37  H   -0.000000   0.000011  -0.000000   0.000000  -0.000000  -0.000027
    38  O    0.003093  -0.048859  -0.000055   0.000138   0.002905  -0.000336
    39  H   -0.000285  -0.001188  -0.000000   0.000019  -0.000247   0.002937
    40  N    0.000451  -0.002569  -0.000008   0.000013   0.000073  -0.001013
    41  H   -0.002037   0.002859   0.000051  -0.000101  -0.000067   0.001030
               7          8          9         10         11         12
     1  C   -0.000008  -0.000000  -0.000000   0.000001   0.000000  -0.000059
     2  C    0.000046   0.000003  -0.000002   0.000031  -0.000001   0.000227
     3  H    0.000000   0.000000  -0.000000  -0.000000   0.000000  -0.000000
     4  H    0.000003  -0.000000   0.000000   0.000009  -0.000000  -0.000009
     5  H   -0.000002   0.000000   0.000000  -0.000000   0.000000  -0.000001
     6  H    0.000160  -0.000001  -0.000002  -0.000009  -0.000000   0.000005
     7  C    4.833485   0.377280   0.399764   0.369373  -0.034147  -0.040411
     8  H    0.377280   0.666480  -0.048989  -0.038379  -0.000523   0.006001
     9  H    0.399764  -0.048989   0.612176  -0.032315  -0.005132  -0.003089
    10  C    0.369373  -0.038379  -0.032315   4.989714   0.389514   0.384320
    11  H   -0.034147  -0.000523  -0.005132   0.389514   0.586025  -0.028930
    12  H   -0.040411   0.006001  -0.003089   0.384320  -0.028930   0.600317
    13  C   -0.041148  -0.011124   0.004586   0.348609  -0.034198  -0.041288
    14  H    0.004164   0.000064  -0.000157  -0.032591  -0.007815  -0.000981
    15  H   -0.007295   0.005989   0.000064  -0.041969  -0.001140   0.005020
    16  C   -0.002203   0.000275  -0.000093  -0.039288   0.004123  -0.004885
    17  H   -0.000081   0.000015   0.000004  -0.006304   0.000034   0.003022
    18  H   -0.000063  -0.000005   0.000001   0.004815  -0.000144  -0.000011
    19  C   -0.000157  -0.000000  -0.000029  -0.001674   0.000039  -0.001708
    20  H   -0.000359   0.000020  -0.000058   0.001305   0.000004   0.000559
    21  H    0.000004   0.000000   0.000000   0.000024  -0.000001   0.000066
    22  C   -0.000033  -0.000014   0.000001  -0.000085   0.000002  -0.000052
    23  H    0.000001  -0.000000   0.000000   0.000004  -0.000000   0.000001
    24  H    0.000003   0.000000  -0.000000   0.000014  -0.000000  -0.000002
    25  N    0.004278   0.000080  -0.000095   0.003446  -0.000044  -0.000529
    26  C    0.000465  -0.000573   0.000011  -0.000557  -0.000016   0.000024
    27  H   -0.000022   0.000554   0.000001  -0.000506   0.000015   0.000004
    28  H    0.000011  -0.000006  -0.000000   0.000043   0.000000  -0.000001
    29  C   -0.000573   0.000041   0.000017   0.000054  -0.000000   0.000002
    30  H    0.000057  -0.000019   0.000001  -0.000001   0.000000  -0.000002
    31  H   -0.000010   0.000006   0.000000   0.000000  -0.000000  -0.000000
    32  C   -0.006340   0.004867  -0.000636   0.000127   0.000003   0.000004
    33  H    0.000171  -0.000432   0.000012  -0.000001  -0.000000   0.000000
    34  H    0.001140   0.002532   0.000095  -0.000243   0.000010  -0.000004
    35  C   -0.044345  -0.004281  -0.001958   0.004707  -0.000170   0.000192
    36  H    0.005635  -0.000229   0.000022  -0.000228   0.000003  -0.000016
    37  H   -0.004766  -0.001205   0.003713   0.000064   0.000004  -0.000009
    38  O    0.000679  -0.000033   0.000271  -0.000235  -0.000002   0.001133
    39  H   -0.001920   0.000491  -0.001591  -0.000379  -0.000012   0.001335
    40  N    0.283776  -0.051706  -0.049639  -0.048112   0.003834  -0.001659
    41  H   -0.044056  -0.000631   0.005240  -0.003160   0.000055  -0.001095
              13         14         15         16         17         18
     1  C    0.000008   0.000000  -0.000001  -0.003293   0.002834  -0.000727
     2  C    0.000015  -0.000000   0.000001   0.000081  -0.000979   0.000070
     3  H   -0.000000  -0.000000   0.000000   0.000069  -0.000164   0.000018
     4  H   -0.000108   0.000008  -0.000001  -0.000295   0.003203   0.000045
     5  H   -0.000000   0.000000  -0.000000  -0.000029  -0.000004   0.000001
     6  H   -0.000001   0.000000  -0.000000   0.000070   0.000009   0.000002
     7  C   -0.041148   0.004164  -0.007295  -0.002203  -0.000081  -0.000063
     8  H   -0.011124   0.000064   0.005989   0.000275   0.000015  -0.000005
     9  H    0.004586  -0.000157   0.000064  -0.000093   0.000004   0.000001
    10  C    0.348609  -0.032591  -0.041969  -0.039288  -0.006304   0.004815
    11  H   -0.034198  -0.007815  -0.001140   0.004123   0.000034  -0.000144
    12  H   -0.041288  -0.000981   0.005020  -0.004885   0.003022  -0.000011
    13  C    5.005148   0.387727   0.389298   0.366774  -0.034496  -0.044007
    14  H    0.387727   0.584308  -0.030291  -0.033767  -0.004120  -0.001685
    15  H    0.389298  -0.030291   0.598251  -0.037619   0.005064  -0.004519
    16  C    0.366774  -0.033767  -0.037619   4.846498   0.397842   0.381076
    17  H   -0.034496  -0.004120   0.005064   0.397842   0.600611  -0.040832
    18  H   -0.044007  -0.001685  -0.004519   0.381076  -0.040832   0.649186
    19  C    0.000034  -0.000002  -0.000006  -0.000439  -0.000515  -0.000004
    20  H   -0.000856   0.000021  -0.000005  -0.000976   0.002268   0.000097
    21  H    0.000002   0.000000   0.000000   0.000009   0.000040  -0.000000
    22  C    0.004955  -0.000141  -0.000081  -0.045429  -0.004058  -0.006269
    23  H   -0.000205   0.000003   0.000001   0.005169   0.000193  -0.000188
    24  H   -0.000166   0.000013  -0.000009  -0.008388  -0.002208   0.011471
    25  N   -0.051272   0.003776  -0.003860   0.280070  -0.046511  -0.049929
    26  C   -0.005686   0.000161  -0.001135  -0.044147   0.005635  -0.006971
    27  H    0.001158  -0.000100   0.003700  -0.005965   0.000254  -0.000613
    28  H   -0.000291   0.000004   0.000037  -0.002604  -0.000332   0.006567
    29  C    0.000107  -0.000001  -0.000169   0.004679  -0.000201  -0.000183
    30  H   -0.000004   0.000000  -0.000004   0.000068  -0.000003   0.000001
    31  H   -0.000004   0.000000   0.000008  -0.000154   0.000003   0.000018
    32  C   -0.000006  -0.000001  -0.000018   0.000008   0.000002   0.000002
    33  H    0.000002   0.000000  -0.000000   0.000002  -0.000000  -0.000000
    34  H   -0.000013  -0.000000   0.000003  -0.000015   0.000000   0.000001
    35  C   -0.000058   0.000005  -0.000001  -0.000258  -0.000001   0.000007
    36  H    0.000007  -0.000000   0.000000   0.000005   0.000000   0.000000
    37  H    0.000006  -0.000000   0.000001  -0.000000   0.000000  -0.000000
    38  O    0.000024  -0.000000  -0.000000  -0.000004  -0.000004  -0.000000
    39  H   -0.000076  -0.000000   0.000002   0.000020  -0.000008   0.000000
    40  N    0.002279  -0.000071  -0.000032   0.002364   0.000394  -0.000217
    41  H    0.000048  -0.000042  -0.000231  -0.006249  -0.001468   0.001056
              19         20         21         22         23         24
     1  C   -0.024778   0.003794  -0.000191   0.367426  -0.037310  -0.046685
     2  C    0.346046  -0.073042  -0.045429  -0.038404  -0.007199   0.005164
     3  H    0.002283   0.000108  -0.000276  -0.032207  -0.005256   0.000209
     4  H   -0.007017   0.001031   0.002784  -0.034251   0.005018  -0.004581
     5  H   -0.032632   0.006067  -0.008267   0.002842   0.000228  -0.000114
     6  H   -0.040664  -0.002790   0.005038  -0.006464   0.002162   0.000389
     7  C   -0.000157  -0.000359   0.000004  -0.000033   0.000001   0.000003
     8  H   -0.000000   0.000020   0.000000  -0.000014  -0.000000   0.000000
     9  H   -0.000029  -0.000058   0.000000   0.000001   0.000000  -0.000000
    10  C   -0.001674   0.001305   0.000024  -0.000085   0.000004   0.000014
    11  H    0.000039   0.000004  -0.000001   0.000002  -0.000000  -0.000000
    12  H   -0.001708   0.000559   0.000066  -0.000052   0.000001  -0.000002
    13  C    0.000034  -0.000856   0.000002   0.004955  -0.000205  -0.000166
    14  H   -0.000002   0.000021   0.000000  -0.000141   0.000003   0.000013
    15  H   -0.000006  -0.000005   0.000000  -0.000081   0.000001  -0.000009
    16  C   -0.000439  -0.000976   0.000009  -0.045429   0.005169  -0.008388
    17  H   -0.000515   0.002268   0.000040  -0.004058   0.000193  -0.002208
    18  H   -0.000004   0.000097  -0.000000  -0.006269  -0.000188   0.011471
    19  C    4.729269   0.383960   0.396264  -0.001081   0.000095  -0.000167
    20  H    0.383960   0.689647  -0.043509  -0.000799   0.000031  -0.000049
    21  H    0.396264  -0.043509   0.612832   0.000110  -0.000001   0.000011
    22  C   -0.001081  -0.000799   0.000110   4.844045   0.401073   0.380560
    23  H    0.000095   0.000031  -0.000001   0.401073   0.593285  -0.036953
    24  H   -0.000167  -0.000049   0.000011   0.380560  -0.036953   0.646141
    25  N   -0.000946   0.001900   0.000019   0.285649  -0.043913  -0.048629
    26  C    0.000023  -0.000010  -0.000001  -0.041918  -0.003780  -0.005831
    27  H    0.000002  -0.000001   0.000000   0.004765   0.000325  -0.000153
    28  H   -0.000003   0.000001   0.000000  -0.008179  -0.002127   0.009097
    29  C    0.000002  -0.000007   0.000000  -0.006025   0.000186  -0.000294
    30  H   -0.000001   0.000002   0.000000   0.000225   0.004552   0.000062
    31  H   -0.000000   0.000000   0.000000  -0.000027  -0.000292   0.000044
    32  C    0.000013   0.000016   0.000000   0.000137  -0.000018  -0.000002
    33  H   -0.000000  -0.000000  -0.000000  -0.000001   0.000009  -0.000000
    34  H   -0.000000   0.000000  -0.000000  -0.000006  -0.000000   0.000001
    35  C    0.000024   0.000016  -0.000006  -0.000075  -0.000027   0.000004
    36  H   -0.000189   0.000019   0.000002  -0.000029  -0.000015   0.000000
    37  H   -0.000006  -0.000005   0.000000   0.000002   0.000000  -0.000000
    38  O    0.251235  -0.039424  -0.036908   0.000009   0.000004   0.000001
    39  H   -0.036296  -0.007917   0.005924   0.000020  -0.000003   0.000001
    40  N    0.004422   0.000469   0.000063   0.001118   0.000098  -0.000080
    41  H    0.000300  -0.000392   0.000008  -0.002434  -0.000459   0.000551
              25         26         27         28         29         30
     1  C   -0.056886   0.005458  -0.000230  -0.000138   0.000165  -0.000507
     2  C    0.000504  -0.000243  -0.000003   0.000033  -0.000144  -0.000121
     3  H    0.003908  -0.000146   0.000003   0.000016  -0.000006   0.000026
     4  H   -0.003764  -0.000040   0.000005  -0.000013  -0.000010   0.000001
     5  H    0.000239  -0.000001  -0.000000   0.000001   0.000001  -0.000001
     6  H    0.000624  -0.000593   0.000027   0.000006   0.000149   0.001788
     7  C    0.004278   0.000465  -0.000022   0.000011  -0.000573   0.000057
     8  H    0.000080  -0.000573   0.000554  -0.000006   0.000041  -0.000019
     9  H   -0.000095   0.000011   0.000001  -0.000000   0.000017   0.000001
    10  C    0.003446  -0.000557  -0.000506   0.000043   0.000054  -0.000001
    11  H   -0.000044  -0.000016   0.000015   0.000000  -0.000000   0.000000
    12  H   -0.000529   0.000024   0.000004  -0.000001   0.000002  -0.000002
    13  C   -0.051272  -0.005686   0.001158  -0.000291   0.000107  -0.000004
    14  H    0.003776   0.000161  -0.000100   0.000004  -0.000001   0.000000
    15  H   -0.003860  -0.001135   0.003700   0.000037  -0.000169  -0.000004
    16  C    0.280070  -0.044147  -0.005965  -0.002604   0.004679   0.000068
    17  H   -0.046511   0.005635   0.000254  -0.000332  -0.000201  -0.000003
    18  H   -0.049929  -0.006971  -0.000613   0.006567  -0.000183   0.000001
    19  C   -0.000946   0.000023   0.000002  -0.000003   0.000002  -0.000001
    20  H    0.001900  -0.000010  -0.000001   0.000001  -0.000007   0.000002
    21  H    0.000019  -0.000001   0.000000   0.000000   0.000000   0.000000
    22  C    0.285649  -0.041918   0.004765  -0.008179  -0.006025   0.000225
    23  H   -0.043913  -0.003780   0.000325  -0.002127   0.000186   0.004552
    24  H   -0.048629  -0.005831  -0.000153   0.009097  -0.000294   0.000062
    25  N    7.063823   0.266942  -0.038969  -0.047678  -0.050388  -0.005341
    26  C    0.266942   4.877793   0.395144   0.385592   0.361430  -0.039500
    27  H   -0.038969   0.395144   0.595953  -0.034561  -0.040856   0.004867
    28  H   -0.047678   0.385592  -0.034561   0.629285  -0.044699  -0.000488
    29  C   -0.050388   0.361430  -0.040856  -0.044699   4.997441   0.387570
    30  H   -0.005341  -0.039500   0.004867  -0.000488   0.387570   0.597012
    31  H    0.003799  -0.034205   0.000346  -0.003907   0.385965  -0.029514
    32  C    0.000907  -0.039781  -0.007655   0.003935   0.358737  -0.040486
    33  H   -0.000101   0.004394   0.000091  -0.000171  -0.034469  -0.001178
    34  H    0.000111  -0.007821   0.005156   0.000145  -0.041875   0.005012
    35  C    0.005057  -0.002320  -0.000092   0.000006  -0.044326  -0.004795
    36  H    0.000146  -0.000072   0.000035   0.000003  -0.006250   0.004354
    37  H   -0.000100  -0.000073  -0.000018   0.000002   0.004458   0.000039
    38  O   -0.000048   0.000002  -0.000000   0.000000  -0.000000  -0.000000
    39  H    0.000207  -0.000012   0.000000  -0.000000  -0.000014  -0.000021
    40  N   -0.053452   0.005748  -0.000070  -0.000211  -0.000148  -0.000123
    41  H    0.056594  -0.009689  -0.000910   0.001119   0.001764  -0.000397
              31         32         33         34         35         36
     1  C   -0.000005   0.000015  -0.000000   0.000000  -0.000026   0.000027
     2  C    0.000006  -0.000039   0.000000  -0.000002  -0.000311  -0.000233
     3  H    0.000000  -0.000000  -0.000000   0.000000   0.000001  -0.000000
     4  H    0.000000   0.000000   0.000000  -0.000000  -0.000001   0.000001
     5  H    0.000000   0.000002  -0.000000   0.000000   0.000002   0.000001
     6  H   -0.000003  -0.000217   0.000002   0.000007   0.000228   0.002530
     7  C   -0.000010  -0.006340   0.000171   0.001140  -0.044345   0.005635
     8  H    0.000006   0.004867  -0.000432   0.002532  -0.004281  -0.000229
     9  H    0.000000  -0.000636   0.000012   0.000095  -0.001958   0.000022
    10  C    0.000000   0.000127  -0.000001  -0.000243   0.004707  -0.000228
    11  H   -0.000000   0.000003  -0.000000   0.000010  -0.000170   0.000003
    12  H   -0.000000   0.000004   0.000000  -0.000004   0.000192  -0.000016
    13  C   -0.000004  -0.000006   0.000002  -0.000013  -0.000058   0.000007
    14  H    0.000000  -0.000001   0.000000  -0.000000   0.000005  -0.000000
    15  H    0.000008  -0.000018  -0.000000   0.000003  -0.000001   0.000000
    16  C   -0.000154   0.000008   0.000002  -0.000015  -0.000258   0.000005
    17  H    0.000003   0.000002  -0.000000   0.000000  -0.000001   0.000000
    18  H    0.000018   0.000002  -0.000000   0.000001   0.000007   0.000000
    19  C   -0.000000   0.000013  -0.000000  -0.000000   0.000024  -0.000189
    20  H    0.000000   0.000016  -0.000000   0.000000   0.000016   0.000019
    21  H    0.000000   0.000000  -0.000000  -0.000000  -0.000006   0.000002
    22  C   -0.000027   0.000137  -0.000001  -0.000006  -0.000075  -0.000029
    23  H   -0.000292  -0.000018   0.000009  -0.000000  -0.000027  -0.000015
    24  H    0.000044  -0.000002  -0.000000   0.000001   0.000004   0.000000
    25  N    0.003799   0.000907  -0.000101   0.000111   0.005057   0.000146
    26  C   -0.034205  -0.039781   0.004394  -0.007821  -0.002320  -0.000072
    27  H    0.000346  -0.007655   0.000091   0.005156  -0.000092   0.000035
    28  H   -0.003907   0.003935  -0.000171   0.000145   0.000006   0.000003
    29  C    0.385965   0.358737  -0.034469  -0.041875  -0.044326  -0.006250
    30  H   -0.029514  -0.040486  -0.001178   0.005012  -0.004795   0.004354
    31  H    0.589258  -0.033962  -0.007223  -0.001045   0.004149   0.000021
    32  C   -0.033962   5.030769   0.379118   0.388629   0.355126  -0.049841
    33  H   -0.007223   0.379118   0.598354  -0.030846  -0.030402  -0.001600
    34  H   -0.001045   0.388629  -0.030846   0.602955  -0.036475   0.005056
    35  C    0.004149   0.355126  -0.030402  -0.036475   4.836933   0.396098
    36  H    0.000021  -0.049841  -0.001600   0.005056   0.396098   0.608939
    37  H   -0.000154  -0.042678  -0.001815  -0.003752   0.394756  -0.031122
    38  O   -0.000000  -0.000022   0.000000  -0.000000  -0.000203   0.001269
    39  H    0.000000   0.000594  -0.000015  -0.000005  -0.001766  -0.001804
    40  N   -0.000072  -0.062566   0.004532  -0.003370   0.298357  -0.044150
    41  H    0.000053  -0.004127  -0.000127  -0.000391  -0.038644  -0.003915
              37         38         39         40         41
     1  C   -0.000000   0.003093  -0.000285   0.000451  -0.002037
     2  C    0.000011  -0.048859  -0.001188  -0.002569   0.002859
     3  H   -0.000000  -0.000055  -0.000000  -0.000008   0.000051
     4  H    0.000000   0.000138   0.000019   0.000013  -0.000101
     5  H   -0.000000   0.002905  -0.000247   0.000073  -0.000067
     6  H   -0.000027  -0.000336   0.002937  -0.001013   0.001030
     7  C   -0.004766   0.000679  -0.001920   0.283776  -0.044056
     8  H   -0.001205  -0.000033   0.000491  -0.051706  -0.000631
     9  H    0.003713   0.000271  -0.001591  -0.049639   0.005240
    10  C    0.000064  -0.000235  -0.000379  -0.048112  -0.003160
    11  H    0.000004  -0.000002  -0.000012   0.003834   0.000055
    12  H   -0.000009   0.001133   0.001335  -0.001659  -0.001095
    13  C    0.000006   0.000024  -0.000076   0.002279   0.000048
    14  H   -0.000000  -0.000000  -0.000000  -0.000071  -0.000042
    15  H    0.000001  -0.000000   0.000002  -0.000032  -0.000231
    16  C   -0.000000  -0.000004   0.000020   0.002364  -0.006249
    17  H    0.000000  -0.000004  -0.000008   0.000394  -0.001468
    18  H   -0.000000  -0.000000   0.000000  -0.000217   0.001056
    19  C   -0.000006   0.251235  -0.036296   0.004422   0.000300
    20  H   -0.000005  -0.039424  -0.007917   0.000469  -0.000392
    21  H    0.000000  -0.036908   0.005924   0.000063   0.000008
    22  C    0.000002   0.000009   0.000020   0.001118  -0.002434
    23  H    0.000000   0.000004  -0.000003   0.000098  -0.000459
    24  H   -0.000000   0.000001   0.000001  -0.000080   0.000551
    25  N   -0.000100  -0.000048   0.000207  -0.053452   0.056594
    26  C   -0.000073   0.000002  -0.000012   0.005748  -0.009689
    27  H   -0.000018  -0.000000   0.000000  -0.000070  -0.000910
    28  H    0.000002   0.000000  -0.000000  -0.000211   0.001119
    29  C    0.004458  -0.000000  -0.000014  -0.000148   0.001764
    30  H    0.000039  -0.000000  -0.000021  -0.000123  -0.000397
    31  H   -0.000154  -0.000000   0.000000  -0.000072   0.000053
    32  C   -0.042678  -0.000022   0.000594  -0.062566  -0.004127
    33  H   -0.001815   0.000000  -0.000015   0.004532  -0.000127
    34  H   -0.003752  -0.000000  -0.000005  -0.003370  -0.000391
    35  C    0.394756  -0.000203  -0.001766   0.298357  -0.038644
    36  H   -0.031122   0.001269  -0.001804  -0.044150  -0.003915
    37  H    0.597792   0.000028  -0.000440  -0.040616   0.005827
    38  O    0.000028   8.241542   0.279908  -0.030490   0.000131
    39  H   -0.000440   0.279908   0.357343   0.071604  -0.003825
    40  N   -0.040616  -0.030490   0.071604   7.006897   0.304026
    41  H    0.005827   0.000131  -0.003825   0.304026   0.421267
 Mulliken charges:
               1
     1  C   -0.250946
     2  C   -0.227184
     3  H    0.128222
     4  H    0.119288
     5  H    0.117545
     6  H    0.108764
     7  C   -0.052554
     8  H    0.093453
     9  H    0.117805
    10  C   -0.250136
    11  H    0.128609
    12  H    0.122508
    13  C   -0.245781
    14  H    0.131513
    15  H    0.120949
    16  C   -0.053103
    17  H    0.120862
    18  H    0.101932
    19  C    0.034304
    20  H    0.078865
    21  H    0.111389
    22  C   -0.064876
    23  H    0.125310
    24  H    0.100575
    25  N   -0.479627
    26  C   -0.063701
    27  H    0.118318
    28  H    0.109507
    29  C   -0.232130
    30  H    0.116868
    31  H    0.126900
    32  C   -0.234617
    33  H    0.121695
    34  H    0.115009
    35  C   -0.085130
    36  H    0.115519
    37  H    0.120083
    38  O   -0.625751
    39  H    0.337421
    40  N   -0.600143
    41  H    0.322466
 Sum of Mulliken charges =  -0.00000
 Mulliken charges with hydrogens summed into heavy atoms:
               1
     1  C   -0.003435
     2  C   -0.000876
     7  C    0.158703
    10  C    0.000982
    13  C    0.006681
    16  C    0.169691
    19  C    0.224558
    22  C    0.161010
    25  N   -0.479627
    26  C    0.164124
    29  C    0.011638
    32  C    0.002087
    35  C    0.150471
    38  O   -0.288330
    40  N   -0.277676
 APT charges:
               1
     1  C    0.088950
     2  C    0.038488
     3  H   -0.055099
     4  H   -0.042893
     5  H   -0.068866
     6  H   -0.033450
     7  C    0.447299
     8  H   -0.099972
     9  H   -0.088965
    10  C    0.109603
    11  H   -0.060010
    12  H   -0.034221
    13  C    0.103191
    14  H   -0.056164
    15  H   -0.041180
    16  C    0.460556
    17  H   -0.036627
    18  H   -0.130143
    19  C    0.674550
    20  H   -0.098585
    21  H   -0.086219
    22  C    0.485452
    23  H   -0.037080
    24  H   -0.127198
    25  N   -0.927565
    26  C    0.418352
    27  H   -0.025935
    28  H   -0.110538
    29  C    0.099453
    30  H   -0.039694
    31  H   -0.061038
    32  C    0.056505
    33  H   -0.069321
    34  H   -0.045622
    35  C    0.484777
    36  H   -0.068948
    37  H   -0.069583
    38  O   -0.976195
    39  H    0.552321
    40  N   -0.927901
    41  H    0.399516
 Sum of APT charges =   0.00000
 APT charges with hydrogens summed into heavy atoms:
               1
     1  C   -0.009042
     2  C   -0.063829
     7  C    0.258363
    10  C    0.015372
    13  C    0.005847
    16  C    0.293785
    19  C    0.489745
    22  C    0.321174
    25  N   -0.927565
    26  C    0.281879
    29  C   -0.001278
    32  C   -0.058438
    35  C    0.346247
    38  O   -0.423874
    40  N   -0.528385
 Electronic spatial extent (au):  <R**2>=           3183.3070
 Charge=             -0.0000 electrons
 Dipole moment (field-independent basis, Debye):
    X=             -3.1327    Y=              4.4384    Z=              1.6607  Tot=              5.6808
 Quadrupole moment (field-independent basis, Debye-Ang):
   XX=            -95.8305   YY=           -102.2023   ZZ=            -92.0357
   XY=              8.8678   XZ=              3.0525   YZ=             -3.9799
 Traceless Quadrupole moment (field-independent basis, Debye-Ang):
   XX=              0.8590   YY=             -5.5128   ZZ=              4.6538
   XY=              8.8678   XZ=              3.0525   YZ=             -3.9799
 Octapole moment (field-independent basis, Debye-Ang**2):
  XXX=             -2.8470  YYY=             21.0631  ZZZ=              3.0677  XYY=            -23.0787
  XXY=             16.5007  XXZ=              3.7816  XZZ=             -5.0410  YZZ=             -0.2115
  YYZ=              6.5362  XYZ=             -7.3941
 Hexadecapole moment (field-independent basis, Debye-Ang**3):
 XXXX=          -1722.2991 YYYY=          -1391.3132 ZZZZ=          -1136.8989 XXXY=             20.4000
 XXXZ=              8.1764 YYYX=             55.7770 YYYZ=            -17.5564 ZZZX=              1.4469
 ZZZY=              1.7307 XXYY=           -552.2484 XXZZ=           -480.9090 YYZZ=           -420.0569
 XXYZ=            -20.0681 YYXZ=             16.5722 ZZXY=              7.8018
 N-N= 1.193778114766D+03 E-N=-3.913380001765D+03  KE= 6.512911001812D+02
  Exact polarizability: 191.286   3.511 187.739   1.459   0.557 185.126
 Approx polarizability: 157.428   1.305 152.490   0.174   0.640 153.122
 D2PCM: PCM CHGder 2nd derivatives, FixD1E=F FixD2E=F DoIter=F DoCFld=F I1PDM=0
 Calling FoFJK, ICntrl=    100127 FMM=F ISym2X=0 I1Cent= 0 IOpClX= 0 NMat=1 NMatS=1 NMatT=0.
 Full mass-weighted force constant matrix:
 Low frequencies ---  -13.0823   -0.0003    0.0009    0.0009    7.8730   12.4198
 Low frequencies ---   58.0558   91.5203  125.6775
 Diagonal vibrational polarizability:
       18.7246922      24.5560660      38.0609341
 Harmonic frequencies (cm**-1), IR intensities (KM/Mole), Raman scattering
 activities (A**4/AMU), depolarization ratios for plane and unpolarized
 incident light, reduced masses (AMU), force constants (mDyne/A),
 and normal coordinates:
                      1                      2                      3
                      A                      A                      A
 Frequencies --     57.9987                91.3680               125.6201
 Red. masses --      4.9831                 2.7056                 3.5474
 Frc consts  --      0.0099                 0.0133                 0.0330
 IR Inten    --      3.2973                 0.2603                 0.7514
  Atom  AN      X      Y      Z        X      Y      Z        X      Y      Z
     1   6    -0.00   0.03  -0.09     0.00  -0.06   0.08    -0.09  -0.08  -0.10
     2   6     0.02  -0.05   0.04     0.03  -0.04   0.04    -0.15  -0.09  -0.08
     3   1    -0.06   0.01  -0.20     0.06  -0.07   0.15    -0.08  -0.10  -0.13
     4   1     0.06   0.14  -0.09    -0.08  -0.09   0.10    -0.04  -0.08  -0.11
     5   1     0.04  -0.12   0.06     0.04  -0.01   0.05    -0.23  -0.08  -0.17
     6   1     0.03  -0.12   0.02     0.04  -0.04   0.04    -0.21  -0.12   0.02
     7   6     0.02  -0.01  -0.10     0.14  -0.13  -0.01     0.06   0.03  -0.02
     8   1     0.02  -0.01  -0.02     0.06  -0.31  -0.00     0.06   0.02  -0.07
     9   1     0.02  -0.01  -0.14     0.34  -0.15   0.01     0.07   0.03  -0.04
    10   6     0.09  -0.08  -0.11     0.07   0.01  -0.01    -0.02   0.02   0.02
    11   1     0.13  -0.11  -0.12     0.12  -0.01   0.00    -0.06   0.01  -0.01
    12   1     0.09  -0.09  -0.18     0.11   0.12   0.04    -0.01   0.02   0.07
    13   6     0.12  -0.09  -0.04    -0.10   0.02  -0.09    -0.03   0.01   0.03
    14   1     0.18  -0.14  -0.05    -0.23   0.08  -0.07    -0.03   0.01   0.03
    15   1     0.11  -0.10   0.03    -0.10  -0.07  -0.23    -0.03   0.01   0.03
    16   6     0.07  -0.05  -0.05    -0.09   0.05  -0.03    -0.04   0.02   0.03
    17   1     0.09  -0.03  -0.10    -0.10   0.07   0.02    -0.03   0.02   0.01
    18   1     0.06  -0.07  -0.02    -0.14   0.04  -0.03    -0.03   0.02   0.04
    19   6     0.02   0.05   0.18     0.03  -0.07   0.00     0.01  -0.06  -0.05
    20   1     0.03   0.15   0.16     0.03  -0.09   0.01     0.07  -0.06  -0.00
    21   1     0.02   0.08   0.20     0.03  -0.08  -0.00     0.04   0.01  -0.13
    22   6    -0.02  -0.01  -0.09     0.02  -0.02  -0.01    -0.05  -0.02  -0.02
    23   1    -0.05  -0.05  -0.10     0.07  -0.06  -0.04    -0.09   0.01   0.00
    24   1    -0.03   0.02  -0.13     0.03   0.01  -0.05     0.03  -0.03  -0.01
    25   7     0.00  -0.01  -0.04    -0.03   0.05  -0.03    -0.07   0.03   0.03
    26   6    -0.02   0.01   0.04     0.01   0.13  -0.05    -0.07   0.04   0.06
    27   1     0.01  -0.01   0.07    -0.02   0.27   0.00    -0.06   0.01   0.05
    28   1    -0.01   0.01   0.08     0.12   0.14  -0.15    -0.08   0.04   0.09
    29   6    -0.10   0.07   0.05    -0.06   0.04  -0.00    -0.07   0.08   0.05
    30   1    -0.15   0.10  -0.01    -0.09   0.00  -0.05    -0.11   0.25   0.01
    31   1    -0.13   0.08   0.12    -0.08   0.02  -0.01    -0.19   0.01   0.13
    32   6    -0.10   0.07   0.02    -0.06   0.02   0.13     0.11   0.01  -0.03
    33   1    -0.15   0.11   0.05    -0.19  -0.02   0.20     0.17  -0.01  -0.06
    34   1    -0.07   0.03   0.06     0.04   0.03   0.24     0.08  -0.10  -0.08
    35   6    -0.09   0.08  -0.07    -0.04   0.03   0.03     0.23   0.09  -0.02
    36   1    -0.13   0.12  -0.10    -0.11   0.06  -0.02     0.30   0.21   0.06
    37   1    -0.09   0.08  -0.08    -0.05   0.03   0.06     0.32   0.07  -0.15
    38   8     0.02  -0.04   0.33     0.03  -0.04  -0.04     0.02  -0.12   0.05
    39   1     0.03   0.04   0.14     0.03  -0.00  -0.07     0.02  -0.10   0.04
    40   7    -0.03   0.04  -0.11     0.05   0.01  -0.02     0.13   0.05   0.03
    41   1    -0.04   0.04  -0.10    -0.01   0.04  -0.00     0.09   0.05   0.09
                      4                      5                      6
                      A                      A                      A
 Frequencies --    139.1025               148.3972               162.6320
 Red. masses --      3.6778                 3.1894                 2.8827
 Frc consts  --      0.0419                 0.0414                 0.0449
 IR Inten    --      1.5508                 0.3253                 1.9442
  Atom  AN      X      Y      Z        X      Y      Z        X      Y      Z
     1   6    -0.00  -0.02   0.04    -0.03  -0.05   0.12    -0.04  -0.04  -0.01
     2   6     0.13  -0.02   0.05     0.07  -0.03   0.09    -0.13  -0.02  -0.04
     3   1     0.00   0.00   0.09     0.02  -0.04   0.21    -0.02  -0.06  -0.00
     4   1    -0.07   0.02   0.08    -0.14  -0.06   0.16    -0.02  -0.10  -0.03
     5   1     0.18   0.02   0.11     0.14   0.02   0.16    -0.26   0.02  -0.19
     6   1     0.17  -0.07  -0.02     0.13  -0.03  -0.01    -0.23  -0.06   0.13
     7   6    -0.11   0.10  -0.01     0.07   0.12  -0.02    -0.01   0.05  -0.01
     8   1    -0.05   0.22  -0.06     0.09   0.18   0.04     0.00   0.10   0.03
     9   1    -0.24   0.12   0.02     0.00   0.13  -0.02    -0.07   0.06   0.02
    10   6    -0.13   0.05   0.02     0.16   0.07  -0.04     0.07   0.05  -0.04
    11   1    -0.22   0.09  -0.00     0.27  -0.02  -0.05     0.20  -0.04  -0.03
    12   1    -0.15  -0.05   0.06     0.17   0.14  -0.16     0.09   0.14  -0.16
    13   6    -0.01   0.06   0.03     0.10   0.03   0.08    -0.02   0.01   0.04
    14   1     0.06   0.04   0.02     0.19  -0.03   0.07    -0.03  -0.02   0.04
    15   1     0.01   0.13   0.09     0.07  -0.04   0.19    -0.03  -0.03   0.04
    16   6     0.04  -0.02  -0.03    -0.03   0.10   0.04    -0.06   0.07   0.07
    17   1     0.02  -0.09  -0.07     0.00   0.23   0.06    -0.05   0.14   0.12
    18   1     0.13   0.00  -0.04    -0.13   0.12  -0.03    -0.14   0.07   0.04
    19   6     0.12  -0.04   0.02     0.00  -0.10   0.01     0.11  -0.01  -0.04
    20   1     0.00  -0.13  -0.04     0.03  -0.10   0.04     0.17  -0.04   0.01
    21   1     0.09   0.00   0.12    -0.01  -0.21  -0.02     0.16   0.11  -0.15
    22   6    -0.03  -0.06  -0.09    -0.04  -0.04  -0.03    -0.00   0.01   0.08
    23   1    -0.01  -0.18  -0.13     0.00  -0.16  -0.07    -0.02   0.10   0.11
    24   1    -0.08   0.01  -0.18    -0.08   0.02  -0.12     0.06  -0.03   0.14
    25   7    -0.03  -0.04  -0.03    -0.04  -0.01   0.03    -0.01   0.02   0.06
    26   6    -0.04  -0.00   0.04    -0.07  -0.08   0.01    -0.00  -0.01  -0.00
    27   1    -0.01   0.01   0.08    -0.05  -0.16   0.00    -0.02  -0.04  -0.05
    28   1    -0.00  -0.00   0.05    -0.14  -0.08   0.05    -0.04  -0.02   0.01
    29   6    -0.14   0.03   0.06    -0.05  -0.04  -0.01     0.10  -0.02  -0.03
    30   1    -0.20   0.12  -0.02    -0.05   0.01  -0.00     0.17  -0.14   0.06
    31   1    -0.22   0.01   0.16    -0.06  -0.03   0.02     0.22   0.04  -0.13
    32   6    -0.06   0.00   0.04    -0.03  -0.04  -0.09    -0.03   0.04  -0.04
    33   1    -0.07   0.00   0.05     0.02  -0.02  -0.12    -0.02   0.08  -0.04
    34   1    -0.06  -0.04   0.04    -0.07  -0.07  -0.13    -0.05   0.12  -0.04
    35   6    -0.01   0.04  -0.00     0.00  -0.01  -0.06    -0.13  -0.04  -0.02
    36   1    -0.00   0.11   0.02    -0.01  -0.01  -0.07    -0.19  -0.15  -0.09
    37   1     0.01   0.04  -0.07     0.03  -0.04  -0.02    -0.22  -0.01   0.09
    38   8     0.26  -0.04  -0.10    -0.11  -0.01  -0.06     0.18  -0.08   0.04
    39   1     0.26  -0.14  -0.13    -0.11   0.08  -0.04     0.19  -0.12  -0.03
    40   7    -0.02  -0.04  -0.00     0.02   0.08  -0.06    -0.05  -0.01  -0.06
    41   1     0.04  -0.06  -0.02     0.01   0.09  -0.09    -0.03  -0.02  -0.08
                      7                      8                      9
                      A                      A                      A
 Frequencies --    189.9764               219.6787               240.4346
 Red. masses --      2.2669                 3.4413                 2.9955
 Frc consts  --      0.0482                 0.0978                 0.1020
 IR Inten    --      3.0051                 2.1928                 2.2846
  Atom  AN      X      Y      Z        X      Y      Z        X      Y      Z
     1   6     0.01   0.00   0.03     0.06  -0.01  -0.13    -0.03  -0.00  -0.07
     2   6     0.05   0.02  -0.01     0.17  -0.00  -0.14     0.12  -0.02  -0.04
     3   1     0.01   0.03   0.07    -0.07   0.08  -0.19    -0.10   0.06  -0.09
     4   1    -0.03  -0.01   0.04     0.18   0.01  -0.17     0.00   0.05  -0.07
     5   1    -0.04   0.14  -0.13     0.30  -0.02   0.00     0.25  -0.02   0.10
     6   1    -0.02  -0.04   0.11     0.27  -0.00  -0.30     0.22  -0.05  -0.20
     7   6    -0.05  -0.01   0.03     0.05   0.03  -0.06    -0.00  -0.08   0.11
     8   1    -0.06  -0.03   0.05     0.02  -0.02  -0.12    -0.02  -0.11   0.17
     9   1    -0.03  -0.01  -0.01     0.10   0.02  -0.02     0.04  -0.08   0.10
    10   6    -0.02  -0.02   0.01    -0.05   0.09  -0.02     0.08  -0.06   0.07
    11   1     0.03  -0.04   0.03    -0.04   0.03  -0.07     0.19  -0.09   0.11
    12   1    -0.01   0.02  -0.06    -0.02   0.18   0.03     0.10   0.01  -0.02
    13   6    -0.04  -0.02  -0.01    -0.16   0.07   0.03    -0.00  -0.06   0.04
    14   1    -0.05   0.01  -0.01    -0.27   0.03   0.05     0.01  -0.01   0.04
    15   1    -0.03  -0.02  -0.03    -0.15   0.06  -0.07    -0.03  -0.14   0.04
    16   6    -0.01  -0.04  -0.02    -0.08   0.04   0.12    -0.09   0.01  -0.00
    17   1    -0.02  -0.08  -0.03    -0.10   0.06   0.22    -0.06   0.13   0.04
    18   1     0.03  -0.04  -0.01    -0.13   0.08   0.03    -0.20   0.01  -0.05
    19   6     0.25  -0.03  -0.07     0.02   0.05  -0.05    -0.02   0.01   0.00
    20   1     0.57   0.01   0.13    -0.01   0.19  -0.10    -0.14   0.05  -0.08
    21   1     0.34  -0.15  -0.44    -0.01   0.01   0.02    -0.07   0.01   0.16
    22   6    -0.00  -0.02  -0.01     0.01  -0.10   0.03    -0.07  -0.08  -0.06
    23   1     0.01  -0.04  -0.02    -0.08  -0.08   0.06    -0.09  -0.13  -0.07
    24   1    -0.03  -0.01  -0.02     0.05  -0.11   0.03    -0.08  -0.05  -0.11
    25   7    -0.01  -0.02  -0.02     0.02  -0.08   0.10    -0.07  -0.06  -0.01
    26   6    -0.01  -0.00  -0.02     0.03  -0.07   0.07    -0.04   0.00  -0.01
    27   1    -0.01   0.00  -0.02     0.01  -0.04   0.06    -0.07  -0.08  -0.10
    28   1     0.01  -0.01  -0.01     0.06  -0.07   0.07    -0.04  -0.01   0.12
    29   6    -0.03   0.01  -0.02     0.00  -0.05   0.08     0.07   0.13  -0.06
    30   1    -0.04   0.04  -0.03    -0.01  -0.06   0.05     0.11   0.12  -0.01
    31   1    -0.04   0.01   0.01     0.02  -0.02   0.11     0.11   0.15  -0.09
    32   6    -0.01   0.01  -0.03    -0.03  -0.02   0.05     0.07   0.14  -0.09
    33   1     0.02  -0.01  -0.04    -0.08   0.03   0.07     0.19   0.11  -0.16
    34   1    -0.03   0.00  -0.05     0.00  -0.05   0.08    -0.03   0.21  -0.18
    35   6     0.01   0.02   0.02    -0.02  -0.01  -0.05    -0.02   0.07   0.07
    36   1     0.04   0.02   0.05    -0.06   0.03  -0.08     0.03  -0.03   0.10
    37   1     0.03   0.01   0.01    -0.00  -0.02  -0.03    -0.10   0.12   0.06
    38   8    -0.09   0.04   0.06    -0.05   0.02   0.06     0.05   0.00  -0.02
    39   1    -0.08   0.20   0.20    -0.05   0.08   0.03     0.05  -0.05  -0.03
    40   7    -0.05   0.05   0.06     0.04   0.01  -0.08    -0.06  -0.01   0.08
    41   1    -0.09   0.07   0.07     0.05   0.01  -0.08    -0.02  -0.04   0.10
                     10                     11                     12
                      A                      A                      A
 Frequencies --    267.6617               290.1172               303.7829
 Red. masses --      2.0910                 2.4996                 3.0570
 Frc consts  --      0.0883                 0.1240                 0.1662
 IR Inten    --      0.6079                 0.1669                 0.7454
  Atom  AN      X      Y      Z        X      Y      Z        X      Y      Z
     1   6    -0.04   0.02  -0.01    -0.03  -0.01  -0.05     0.10  -0.05   0.01
     2   6    -0.03  -0.02   0.06     0.06  -0.02  -0.02    -0.00  -0.00  -0.05
     3   1    -0.05   0.00  -0.07    -0.08   0.02  -0.08     0.11  -0.05   0.03
     4   1    -0.02   0.10  -0.01     0.02   0.03  -0.06     0.13  -0.13  -0.02
     5   1    -0.06  -0.03   0.03     0.12  -0.01   0.05    -0.02  -0.05  -0.07
     6   1    -0.05  -0.06   0.09     0.11  -0.06  -0.11    -0.03   0.06  -0.01
     7   6     0.12  -0.06  -0.02     0.03   0.10  -0.05     0.04   0.02   0.04
     8   1     0.01  -0.29  -0.05     0.06   0.17  -0.04    -0.01  -0.08   0.11
     9   1     0.37  -0.09  -0.00    -0.05   0.12  -0.19     0.15   0.00  -0.05
    10   6    -0.06   0.05   0.05    -0.05  -0.09   0.03     0.01  -0.03   0.06
    11   1    -0.22   0.11   0.01    -0.24  -0.06  -0.05    -0.04  -0.03   0.04
    12   1    -0.06   0.01   0.25    -0.09  -0.22   0.14     0.01  -0.04   0.11
    13   6    -0.03   0.07  -0.01     0.04  -0.10   0.06    -0.01  -0.03   0.02
    14   1    -0.09   0.08  -0.00     0.14  -0.11   0.05    -0.00   0.03   0.01
    15   1    -0.00   0.13  -0.07     0.03  -0.08   0.16    -0.02  -0.06   0.01
    16   6     0.09  -0.05  -0.00    -0.03  -0.05   0.01    -0.04  -0.02  -0.02
    17   1     0.06  -0.22  -0.07    -0.00  -0.05  -0.08    -0.03   0.04   0.04
    18   1     0.27  -0.04   0.04    -0.00  -0.09   0.09    -0.11  -0.01  -0.07
    19   6     0.02  -0.04   0.03     0.02  -0.02  -0.00    -0.04   0.04  -0.01
    20   1     0.04  -0.09   0.06    -0.01  -0.00  -0.02    -0.15   0.05  -0.08
    21   1     0.03  -0.05  -0.01     0.00  -0.03   0.03    -0.07   0.11   0.11
    22   6    -0.04   0.01  -0.04    -0.04  -0.01   0.00     0.12   0.01   0.11
    23   1    -0.06  -0.04  -0.06    -0.05   0.01   0.02     0.13   0.19   0.16
    24   1    -0.06   0.04  -0.09     0.02  -0.01   0.00     0.16  -0.11   0.28
    25   7     0.01  -0.01   0.01    -0.07   0.05   0.02     0.06  -0.03  -0.04
    26   6    -0.03  -0.10   0.05    -0.04   0.08  -0.07     0.02  -0.08  -0.07
    27   1    -0.01  -0.26  -0.02    -0.08   0.18  -0.05     0.07  -0.11  -0.02
    28   1    -0.16  -0.11   0.18     0.02   0.09  -0.19    -0.01  -0.09  -0.05
    29   6     0.05   0.00   0.00     0.07  -0.07  -0.07    -0.16  -0.01  -0.06
    30   1     0.10  -0.06   0.07     0.17  -0.29   0.04    -0.25   0.14  -0.17
    31   1     0.14   0.06  -0.04     0.22  -0.02  -0.28    -0.27  -0.02   0.15
    32   6    -0.02   0.05  -0.06    -0.04  -0.03   0.06    -0.10  -0.03  -0.12
    33   1     0.04   0.07  -0.09    -0.14  -0.08   0.12     0.01  -0.06  -0.18
    34   1    -0.07   0.08  -0.10     0.04   0.03   0.15    -0.18  -0.06  -0.20
    35   6    -0.06   0.01   0.01    -0.01   0.00   0.05    -0.02   0.04   0.03
    36   1    -0.12  -0.09  -0.06    -0.09  -0.02  -0.03    -0.00   0.04   0.04
    37   1    -0.11   0.01   0.14     0.02  -0.05   0.19     0.07  -0.03   0.08
    38   8     0.01  -0.00  -0.03     0.01  -0.01  -0.01     0.07  -0.02   0.01
    39   1     0.01   0.05  -0.07     0.01   0.04  -0.02     0.07  -0.03  -0.06
    40   7     0.02   0.10  -0.03     0.08   0.16   0.02    -0.03   0.19   0.06
    41   1    -0.04   0.13  -0.02    -0.01   0.21  -0.00    -0.07   0.21   0.05
                     13                     14                     15
                      A                      A                      A
 Frequencies --    325.1529               341.0670               350.8435
 Red. masses --      2.6539                 2.2797                 2.2396
 Frc consts  --      0.1653                 0.1562                 0.1624
 IR Inten    --      2.8840                 2.1482                 3.3525
  Atom  AN      X      Y      Z        X      Y      Z        X      Y      Z
     1   6    -0.06  -0.08   0.14    -0.01  -0.00  -0.02     0.00  -0.05   0.05
     2   6    -0.02   0.08  -0.11     0.10  -0.01  -0.03     0.05   0.02  -0.08
     3   1     0.08  -0.03   0.45    -0.04   0.02  -0.03     0.14  -0.05   0.27
     4   1    -0.27  -0.33   0.18     0.05   0.00  -0.04    -0.19  -0.20   0.10
     5   1     0.03   0.17  -0.06     0.20   0.02   0.09     0.09   0.08  -0.03
     6   1     0.01   0.15  -0.16     0.18  -0.02  -0.17     0.07   0.05  -0.13
     7   6     0.07   0.05   0.00     0.01  -0.01   0.01    -0.03  -0.12  -0.03
     8   1     0.09   0.10  -0.04     0.01  -0.01   0.01    -0.10  -0.27  -0.05
     9   1     0.02   0.06   0.04     0.01  -0.01   0.03     0.15  -0.14  -0.02
    10   6     0.00   0.04   0.05     0.02   0.01  -0.00    -0.09  -0.04  -0.01
    11   1    -0.08   0.05   0.00     0.04   0.01   0.01    -0.25   0.08  -0.00
    12   1     0.00   0.02   0.14     0.02   0.04  -0.01    -0.13  -0.21   0.10
    13   6     0.01   0.03   0.03    -0.00   0.01  -0.02     0.08  -0.01   0.00
    14   1     0.06   0.06   0.02    -0.05   0.02  -0.01     0.20  -0.10  -0.01
    15   1     0.02   0.06   0.05     0.01   0.03  -0.07     0.07   0.03   0.16
    16   6     0.04  -0.08  -0.06     0.05  -0.04   0.01     0.00   0.12   0.03
    17   1     0.02  -0.20  -0.13     0.04  -0.22  -0.14     0.03   0.27   0.08
    18   1     0.20  -0.04  -0.08     0.26  -0.08   0.14    -0.18   0.08   0.05
    19   6    -0.05   0.09  -0.09     0.01  -0.03  -0.02     0.00   0.02  -0.07
    20   1    -0.05   0.17  -0.12    -0.01   0.01  -0.04    -0.03   0.09  -0.10
    21   1    -0.05   0.17  -0.05    -0.00  -0.06   0.02    -0.01   0.04  -0.02
    22   6    -0.03  -0.07   0.02     0.01   0.06   0.08     0.04   0.05  -0.07
    23   1     0.06  -0.06  -0.01    -0.00   0.20   0.12     0.06  -0.08  -0.11
    24   1    -0.11  -0.08   0.04     0.13  -0.01   0.17     0.08   0.12  -0.19
    25   7    -0.04  -0.09  -0.06    -0.06   0.12   0.04     0.02   0.12   0.04
    26   6    -0.01   0.00  -0.02    -0.07   0.12   0.04    -0.03  -0.02   0.04
    27   1    -0.03   0.02  -0.04    -0.07   0.18   0.07     0.03  -0.14   0.04
    28   1     0.06  -0.00   0.02    -0.06   0.13  -0.07    -0.18  -0.02   0.07
    29   6     0.01   0.05  -0.03    -0.06   0.02   0.04     0.02  -0.03   0.03
    30   1     0.01   0.05  -0.03    -0.07   0.17   0.05     0.05  -0.08   0.07
    31   1     0.00   0.04  -0.03    -0.16  -0.06   0.06     0.07  -0.01  -0.02
    32   6     0.02   0.04   0.02     0.05  -0.03  -0.10    -0.01  -0.01  -0.01
    33   1    -0.01   0.01   0.03     0.22   0.02  -0.19     0.01   0.02  -0.03
    34   1     0.03   0.08   0.04    -0.09  -0.05  -0.25    -0.03  -0.03  -0.03
    35   6    -0.02  -0.01   0.01    -0.05  -0.12  -0.01    -0.00   0.00  -0.02
    36   1    -0.08  -0.08  -0.05    -0.08  -0.32  -0.07     0.03   0.05   0.01
    37   1    -0.11   0.03   0.09    -0.17  -0.08   0.16     0.04  -0.01  -0.07
    38   8    -0.01  -0.02   0.11    -0.01  -0.05   0.02     0.01  -0.04   0.05
    39   1    -0.01  -0.03   0.05    -0.01  -0.04   0.01     0.01  -0.03   0.02
    40   7     0.07  -0.04  -0.04    -0.01  -0.04  -0.02    -0.05   0.01   0.01
    41   1     0.10  -0.04  -0.08    -0.03  -0.01  -0.07    -0.06   0.00   0.05
                     16                     17                     18
                      A                      A                      A
 Frequencies --    362.1073               371.9651               393.1019
 Red. masses --      1.8967                 1.8995                 2.1185
 Frc consts  --      0.1465                 0.1548                 0.1929
 IR Inten    --      6.1864                 0.6460                 0.2729
  Atom  AN      X      Y      Z        X      Y      Z        X      Y      Z
     1   6    -0.03  -0.02   0.03    -0.01   0.03  -0.02    -0.01  -0.02  -0.00
     2   6     0.02   0.01  -0.04     0.06  -0.01   0.00    -0.02  -0.00   0.00
     3   1     0.03  -0.02   0.13    -0.05   0.04  -0.07    -0.08   0.02  -0.06
     4   1    -0.11  -0.09   0.05     0.07   0.05  -0.04     0.07   0.01  -0.03
     5   1     0.08   0.03   0.03     0.14   0.02   0.09    -0.04  -0.02  -0.02
     6   1     0.06   0.03  -0.11     0.13  -0.01  -0.11    -0.04  -0.02   0.04
     7   6    -0.06   0.02   0.03    -0.00  -0.03   0.02     0.01  -0.08   0.02
     8   1    -0.06   0.02   0.11    -0.01  -0.05  -0.01    -0.08  -0.28   0.03
     9   1    -0.05   0.02  -0.01     0.02  -0.03   0.08     0.22  -0.12   0.12
    10   6     0.08   0.02  -0.05    -0.00   0.04   0.01    -0.01   0.06   0.03
    11   1     0.32  -0.07   0.02     0.01   0.06   0.02     0.02   0.03   0.02
    12   1     0.11   0.18  -0.26    -0.00   0.04   0.01    -0.00   0.07   0.03
    13   6    -0.06   0.01  -0.08     0.03   0.04   0.00     0.05   0.04   0.12
    14   1    -0.26   0.06  -0.06     0.14   0.04  -0.01     0.17  -0.04   0.11
    15   1    -0.04  -0.00  -0.29     0.02   0.06   0.11     0.06   0.11   0.23
    16   6     0.07  -0.06   0.01    -0.00   0.00  -0.07     0.05  -0.02   0.06
    17   1     0.03  -0.26  -0.06     0.00  -0.01  -0.11     0.05  -0.11  -0.06
    18   1     0.25  -0.08   0.10     0.04   0.02  -0.08     0.21   0.00   0.07
    19   6    -0.04   0.02  -0.02     0.02  -0.05  -0.01     0.01   0.03   0.02
    20   1    -0.11   0.04  -0.08     0.04  -0.04  -0.00     0.00   0.02   0.02
    21   1    -0.06   0.05   0.08     0.02  -0.09  -0.03     0.01   0.03   0.02
    22   6    -0.01   0.01  -0.03    -0.01   0.08   0.12    -0.02  -0.08   0.04
    23   1    -0.01  -0.06  -0.05    -0.00   0.37   0.21    -0.03  -0.10   0.03
    24   1     0.00   0.05  -0.10     0.06  -0.10   0.37    -0.03  -0.07   0.02
    25   7    -0.00   0.04   0.03    -0.03   0.01  -0.06    -0.05  -0.04   0.05
    26   6    -0.02  -0.02   0.03    -0.07  -0.06  -0.02     0.02   0.09  -0.06
    27   1    -0.02  -0.03   0.02    -0.03  -0.25  -0.08    -0.05   0.36   0.01
    28   1    -0.07  -0.02  -0.00    -0.22  -0.08   0.12     0.24   0.11  -0.27
    29   6     0.04  -0.07   0.02     0.01   0.00  -0.05    -0.01  -0.04  -0.04
    30   1     0.11  -0.21   0.10     0.09  -0.11   0.04     0.00  -0.10  -0.03
    31   1     0.16  -0.02  -0.10     0.10   0.04  -0.15     0.04  -0.01  -0.09
    32   6    -0.04  -0.03   0.01    -0.04   0.02   0.06    -0.04  -0.02  -0.06
    33   1    -0.04  -0.01   0.01    -0.17  -0.04   0.12    -0.06   0.02  -0.05
    34   1    -0.02  -0.06   0.02     0.06   0.03   0.17    -0.02  -0.08  -0.04
    35   6     0.05   0.05   0.00     0.03   0.08  -0.02     0.02   0.04  -0.10
    36   1     0.13   0.20   0.10     0.08   0.25   0.05     0.13   0.22   0.02
    37   1     0.19  -0.01  -0.13     0.11   0.07  -0.20     0.15   0.01  -0.31
    38   8     0.03  -0.03   0.01    -0.02  -0.06   0.01     0.01   0.04  -0.01
    39   1     0.04  -0.06  -0.01    -0.01  -0.06   0.00     0.01   0.05  -0.03
    40   7    -0.07   0.08   0.06    -0.01  -0.07  -0.01    -0.08  -0.01  -0.04
    41   1    -0.06   0.08   0.08     0.07  -0.11   0.00    -0.10  -0.01  -0.00
                     19                     20                     21
                      A                      A                      A
 Frequencies --    462.6321               479.3709               485.6844
 Red. masses --      2.9538                 2.4578                 1.8335
 Frc consts  --      0.3725                 0.3328                 0.2548
 IR Inten    --      1.4208                 4.9500                 6.8870
  Atom  AN      X      Y      Z        X      Y      Z        X      Y      Z
     1   6     0.02  -0.16  -0.02    -0.07   0.09   0.02    -0.05  -0.01  -0.00
     2   6    -0.01  -0.09  -0.02     0.01   0.05   0.01    -0.00  -0.01   0.00
     3   1     0.03  -0.14   0.03    -0.11   0.11  -0.02    -0.06   0.01   0.01
     4   1     0.03  -0.23  -0.04    -0.03   0.13   0.01    -0.04  -0.02  -0.01
     5   1    -0.06  -0.17  -0.08     0.09   0.11   0.10     0.03   0.02   0.03
     6   1    -0.06  -0.16   0.07     0.08   0.07  -0.10     0.02  -0.04  -0.03
     7   6    -0.05  -0.03  -0.04    -0.06  -0.04  -0.05     0.02   0.02   0.01
     8   1    -0.10  -0.15  -0.09    -0.16  -0.26  -0.07     0.03   0.06   0.05
     9   1     0.09  -0.05  -0.03     0.19  -0.08  -0.06    -0.03   0.02  -0.01
    10   6    -0.03   0.06  -0.10    -0.04   0.05  -0.11     0.01  -0.02   0.03
    11   1     0.12   0.02  -0.05     0.12   0.01  -0.06    -0.18   0.12   0.03
    12   1    -0.01   0.12  -0.24    -0.03   0.11  -0.27    -0.03  -0.18   0.17
    13   6     0.03   0.03  -0.02     0.04   0.03   0.00     0.06   0.02  -0.10
    14   1     0.22  -0.06  -0.05     0.19  -0.09  -0.02    -0.06   0.11  -0.09
    15   1     0.01   0.08   0.18     0.04   0.10   0.17     0.06  -0.02  -0.22
    16   6    -0.01   0.01  -0.08     0.01   0.02  -0.02    -0.00   0.05  -0.07
    17   1    -0.01  -0.01  -0.13     0.02   0.09   0.03     0.03   0.24   0.02
    18   1     0.04   0.02  -0.08    -0.05   0.06  -0.11    -0.20   0.07  -0.18
    19   6     0.02   0.07   0.08    -0.03  -0.04  -0.04     0.01  -0.00   0.01
    20   1    -0.04   0.09   0.04    -0.04  -0.06  -0.05     0.02  -0.01   0.02
    21   1     0.00   0.08   0.15    -0.03  -0.03  -0.03     0.02  -0.01  -0.01
    22   6     0.04  -0.09   0.04    -0.08   0.01   0.04    -0.04  -0.02   0.04
    23   1     0.10   0.09   0.08    -0.09   0.07   0.06    -0.02   0.15   0.09
    24   1     0.15  -0.19   0.17    -0.17  -0.03   0.12    -0.05  -0.12   0.19
    25   7    -0.07   0.00  -0.05     0.02  -0.11  -0.02    -0.01  -0.09  -0.05
    26   6    -0.10   0.01   0.05     0.08   0.00  -0.01     0.01   0.05   0.07
    27   1    -0.06  -0.14   0.02     0.03   0.13   0.01    -0.01   0.26   0.17
    28   1    -0.19  -0.00   0.16     0.23   0.00  -0.05     0.21   0.06  -0.06
    29   6     0.02   0.02   0.04     0.02   0.01   0.02     0.02  -0.06   0.13
    30   1     0.09   0.03   0.13    -0.06   0.16  -0.08     0.14  -0.21   0.26
    31   1     0.03  -0.02  -0.07    -0.11  -0.05   0.14     0.19   0.01  -0.04
    32   6     0.07  -0.02   0.05     0.09  -0.02   0.04    -0.03  -0.01  -0.04
    33   1     0.00  -0.02   0.09    -0.02  -0.01   0.09     0.19   0.11  -0.15
    34   1     0.12  -0.02   0.10     0.16  -0.02   0.12    -0.19  -0.07  -0.22
    35   6     0.02  -0.05   0.04     0.02  -0.05   0.04    -0.00   0.01  -0.01
    36   1    -0.02  -0.17  -0.01    -0.02  -0.23  -0.02     0.03   0.09   0.03
    37   1    -0.05  -0.04   0.16    -0.07  -0.05   0.21     0.06  -0.01  -0.08
    38   8     0.02   0.18  -0.04     0.01  -0.11   0.01     0.00   0.01  -0.00
    39   1     0.02   0.18   0.01     0.02  -0.10  -0.01     0.00   0.02  -0.00
    40   7    -0.00   0.05   0.04    -0.04   0.13   0.06    -0.01   0.02  -0.00
    41   1    -0.12   0.11   0.05    -0.12   0.16   0.07    -0.01   0.02  -0.01
                     22                     23                     24
                      A                      A                      A
 Frequencies --    519.9635               535.8656               558.4926
 Red. masses --      2.1526                 2.6917                 2.2474
 Frc consts  --      0.3429                 0.4554                 0.4130
 IR Inten    --      1.9601                 1.7613                 3.7645
  Atom  AN      X      Y      Z        X      Y      Z        X      Y      Z
     1   6     0.11   0.06   0.02     0.04   0.01   0.02     0.16   0.05   0.06
     2   6    -0.01   0.04   0.02    -0.01   0.02   0.01    -0.00   0.07   0.02
     3   1     0.10   0.04  -0.04    -0.07   0.05  -0.08    -0.08   0.13  -0.20
     4   1     0.12   0.10   0.02     0.16   0.06  -0.02     0.44   0.17  -0.03
     5   1    -0.09  -0.00  -0.07    -0.03   0.01  -0.02    -0.14   0.02  -0.13
     6   1    -0.07   0.14   0.11    -0.03   0.07   0.04    -0.11   0.23   0.18
     7   6     0.02  -0.00  -0.01    -0.02  -0.05  -0.07    -0.00   0.01   0.01
     8   1    -0.01  -0.05  -0.05     0.01  -0.00  -0.24    -0.01   0.01   0.08
     9   1     0.07  -0.01   0.02    -0.04  -0.05  -0.04    -0.01   0.01  -0.01
    10   6    -0.02   0.03  -0.00    -0.04   0.03  -0.13     0.02  -0.01   0.01
    11   1     0.17  -0.12  -0.01     0.05   0.04  -0.07    -0.13   0.10   0.01
    12   1     0.04   0.23  -0.12    -0.04   0.02  -0.22    -0.01  -0.15   0.11
    13   6    -0.09  -0.02   0.10     0.05   0.03  -0.05     0.06   0.02  -0.07
    14   1     0.27  -0.06   0.04     0.02  -0.11  -0.04    -0.12   0.07  -0.04
    15   1    -0.13  -0.03   0.43     0.07   0.11  -0.03     0.07  -0.01  -0.24
    16   6    -0.10  -0.06  -0.09     0.06   0.04   0.06     0.02   0.04  -0.01
    17   1    -0.13  -0.15  -0.08     0.07   0.04  -0.00     0.05   0.09  -0.08
    18   1    -0.01  -0.05  -0.10     0.08   0.04   0.08    -0.00   0.03   0.00
    19   6    -0.03  -0.01  -0.03    -0.01   0.00  -0.02    -0.03   0.00  -0.06
    20   1    -0.02  -0.02  -0.03     0.01   0.00   0.00    -0.03   0.00  -0.06
    21   1    -0.03  -0.00  -0.03    -0.01   0.01  -0.03    -0.02   0.02  -0.05
    22   6     0.06   0.02  -0.06    -0.01  -0.07   0.04     0.02  -0.13   0.04
    23   1     0.11  -0.06  -0.10     0.01  -0.14   0.02     0.12  -0.29  -0.03
    24   1    -0.02   0.07  -0.12    -0.03  -0.02  -0.02    -0.09  -0.03  -0.10
    25   7    -0.00   0.01  -0.09    -0.02  -0.01   0.06    -0.09  -0.01   0.02
    26   6    -0.03   0.05   0.06    -0.02  -0.01  -0.04    -0.12   0.02   0.02
    27   1     0.04   0.05   0.15    -0.06   0.06  -0.04    -0.12  -0.06  -0.04
    28   1    -0.02   0.05   0.03     0.02  -0.01  -0.10    -0.16   0.01   0.10
    29   6     0.01  -0.03   0.10    -0.05  -0.02  -0.06     0.00   0.03  -0.02
    30   1     0.14  -0.19   0.25    -0.01  -0.17  -0.02     0.05   0.04   0.06
    31   1     0.17   0.01  -0.11     0.06   0.06  -0.12     0.01  -0.01  -0.10
    32   6    -0.02  -0.00  -0.01    -0.11   0.03  -0.03     0.04  -0.01   0.01
    33   1     0.17   0.07  -0.11     0.27  -0.11  -0.22    -0.13  -0.01   0.10
    34   1    -0.16  -0.04  -0.17    -0.37   0.14  -0.30     0.17  -0.04   0.14
    35   6     0.00   0.00   0.01    -0.01   0.08   0.20     0.01  -0.03  -0.05
    36   1    -0.00   0.04   0.02    -0.09   0.12   0.13     0.03  -0.08  -0.04
    37   1     0.03  -0.01  -0.01     0.03   0.05   0.21    -0.02  -0.02  -0.02
    38   8    -0.00  -0.06   0.01    -0.01  -0.01   0.00     0.00  -0.07   0.02
    39   1    -0.00  -0.06  -0.01    -0.02  -0.04   0.03     0.00  -0.08   0.01
    40   7     0.02  -0.00  -0.00     0.13  -0.08   0.06    -0.04   0.03  -0.00
    41   1     0.02   0.00  -0.02     0.17  -0.12   0.15    -0.09   0.06  -0.01
                     25                     26                     27
                      A                      A                      A
 Frequencies --    725.7640               763.3783               775.7968
 Red. masses --      1.9093                 1.4794                 1.4011
 Frc consts  --      0.5925                 0.5080                 0.4968
 IR Inten    --     26.1878                 2.7775                79.1698
  Atom  AN      X      Y      Z        X      Y      Z        X      Y      Z
     1   6    -0.05  -0.05   0.03    -0.04  -0.04   0.01    -0.00   0.01  -0.01
     2   6    -0.04   0.01   0.02    -0.08   0.02   0.04     0.01  -0.01  -0.00
     3   1    -0.25  -0.01  -0.22    -0.11  -0.08  -0.16     0.03   0.01   0.04
     4   1     0.23   0.07  -0.06     0.13   0.02  -0.04    -0.06  -0.01   0.01
     5   1     0.12   0.05   0.20     0.24   0.01   0.39    -0.02  -0.00  -0.05
     6   1     0.10   0.04  -0.20     0.18   0.10  -0.38    -0.02  -0.07   0.06
     7   6     0.04   0.03   0.03    -0.02  -0.02  -0.00     0.04   0.04   0.02
     8   1     0.03   0.03   0.08    -0.02  -0.02  -0.05     0.01  -0.04   0.06
     9   1     0.03   0.03   0.06    -0.02  -0.02  -0.05     0.11   0.02   0.10
    10   6     0.02   0.04  -0.02    -0.02  -0.03   0.03     0.01   0.07  -0.06
    11   1    -0.12   0.14  -0.03     0.13  -0.10   0.06    -0.15   0.14  -0.09
    12   1     0.00  -0.03   0.13     0.00   0.06  -0.10    -0.01  -0.03   0.10
    13   6     0.00  -0.01  -0.09    -0.01   0.01   0.03     0.01  -0.03  -0.05
    14   1     0.30  -0.05  -0.13    -0.07   0.06   0.04     0.11  -0.12  -0.07
    15   1    -0.05  -0.06   0.21     0.01   0.03  -0.04    -0.01  -0.05   0.07
    16   6    -0.08  -0.03  -0.08     0.03   0.02  -0.00    -0.03  -0.05   0.02
    17   1    -0.10  -0.15  -0.13     0.04   0.08   0.04    -0.04  -0.04   0.07
    18   1     0.02  -0.07   0.05    -0.04   0.03  -0.06    -0.08  -0.07   0.04
    19   6    -0.01   0.02  -0.02    -0.04   0.02  -0.01     0.01   0.00   0.00
    20   1     0.10  -0.04   0.07     0.21  -0.13   0.19    -0.06   0.00  -0.05
    21   1     0.04   0.07  -0.17     0.08   0.13  -0.34    -0.01   0.02   0.10
    22   6    -0.01  -0.07   0.06     0.04  -0.02   0.01    -0.00   0.01  -0.00
    23   1     0.05  -0.25  -0.01     0.09  -0.08  -0.03    -0.04  -0.02   0.00
    24   1     0.02   0.06  -0.13     0.05   0.01  -0.05    -0.01   0.02  -0.02
    25   7    -0.01   0.10   0.04     0.04  -0.00  -0.02     0.02  -0.01   0.02
    26   6     0.08  -0.04  -0.03     0.00   0.04   0.04     0.01   0.02   0.03
    27   1     0.09  -0.10  -0.05     0.05  -0.05   0.04     0.02  -0.01   0.02
    28   1    -0.05  -0.04  -0.07    -0.02   0.03   0.14     0.03   0.02   0.10
    29   6     0.05  -0.06   0.04    -0.03   0.06  -0.02    -0.01   0.06  -0.03
    30   1    -0.10   0.10  -0.14     0.06  -0.08   0.08     0.03  -0.04   0.02
    31   1    -0.11  -0.11   0.26     0.11   0.13  -0.15     0.07   0.11  -0.09
    32   6     0.03   0.01   0.03    -0.06  -0.01  -0.04    -0.05  -0.01  -0.03
    33   1     0.13   0.07  -0.03    -0.16  -0.04   0.02    -0.12  -0.04   0.01
    34   1    -0.05   0.05  -0.05     0.02  -0.06   0.04     0.00  -0.01   0.03
    35   6    -0.03   0.03   0.02     0.03  -0.04  -0.03     0.01  -0.05  -0.00
    36   1    -0.00   0.11   0.05     0.01  -0.09  -0.05     0.07  -0.02   0.05
    37   1     0.01   0.03  -0.07     0.03  -0.07   0.05     0.07  -0.07  -0.04
    38   8     0.01   0.01   0.01     0.02   0.02  -0.00    -0.00   0.01  -0.03
    39   1     0.01  -0.02  -0.01     0.01  -0.09   0.11    -0.04  -0.38   0.74
    40   7    -0.04  -0.00  -0.00     0.04   0.01   0.01    -0.02  -0.01   0.03
    41   1     0.06  -0.05  -0.03     0.01   0.02  -0.00     0.02  -0.01  -0.03
                     28                     29                     30
                      A                      A                      A
 Frequencies --    795.2139               805.3689               831.9785
 Red. masses --      1.5433                 1.9571                 1.6276
 Frc consts  --      0.5750                 0.7479                 0.6638
 IR Inten    --     37.7587                12.7791                 0.7444
  Atom  AN      X      Y      Z        X      Y      Z        X      Y      Z
     1   6     0.00  -0.01   0.01     0.07   0.01  -0.04    -0.01  -0.00   0.00
     2   6     0.00  -0.00   0.01    -0.05   0.01   0.02    -0.00   0.01   0.01
     3   1    -0.04  -0.00  -0.04     0.23  -0.07   0.09    -0.04   0.01  -0.02
     4   1     0.06   0.02  -0.00    -0.10  -0.10   0.01    -0.01   0.03   0.00
     5   1     0.01   0.01   0.01     0.14  -0.14   0.24     0.00   0.03   0.01
     6   1     0.00  -0.02   0.02     0.11   0.12  -0.25    -0.00   0.02   0.01
     7   6    -0.02  -0.03  -0.04     0.04   0.05  -0.00     0.03   0.01  -0.06
     8   1    -0.02  -0.02  -0.04    -0.03  -0.09   0.06     0.02   0.01  -0.02
     9   1    -0.04  -0.03  -0.14     0.16   0.02   0.13     0.02   0.01  -0.08
    10   6    -0.00  -0.07   0.05     0.02   0.06  -0.07     0.02  -0.03  -0.02
    11   1     0.13  -0.15   0.06    -0.21   0.10  -0.17    -0.07  -0.07  -0.10
    12   1     0.02   0.02  -0.07    -0.02  -0.11   0.11     0.01  -0.06   0.03
    13   6    -0.01   0.03   0.06     0.02  -0.04   0.03    -0.02   0.01   0.08
    14   1    -0.12   0.12   0.08    -0.15  -0.11   0.06    -0.17   0.03   0.10
    15   1     0.00   0.03  -0.07     0.03  -0.07  -0.12    -0.00  -0.02  -0.09
    16   6     0.03   0.05  -0.02     0.00  -0.04   0.07     0.02   0.03   0.01
    17   1     0.03   0.02  -0.09     0.02   0.02   0.08     0.03   0.01  -0.03
    18   1     0.11   0.08  -0.04    -0.05  -0.04   0.04     0.08   0.07  -0.05
    19   6     0.00   0.01  -0.01    -0.04   0.01   0.02     0.00   0.00  -0.01
    20   1    -0.03  -0.00  -0.03     0.21  -0.14   0.21    -0.01  -0.00  -0.01
    21   1    -0.00   0.05   0.04     0.08   0.07  -0.32    -0.00   0.01   0.00
    22   6    -0.00  -0.01   0.00     0.05   0.04  -0.05     0.00  -0.03  -0.01
    23   1     0.04   0.03   0.00     0.02   0.12  -0.02     0.01   0.07   0.01
    24   1     0.01  -0.03   0.03     0.04  -0.01   0.02     0.02  -0.08   0.06
    25   7    -0.03   0.02  -0.02    -0.02  -0.05  -0.02    -0.01  -0.01  -0.04
    26   6    -0.01  -0.05  -0.05    -0.10  -0.01  -0.03     0.03   0.07  -0.01
    27   1    -0.02   0.04  -0.01    -0.12   0.11   0.01     0.04  -0.24  -0.17
    28   1    -0.01  -0.03  -0.19    -0.01  -0.01  -0.16    -0.16   0.05   0.28
    29   6     0.01  -0.08   0.05    -0.02  -0.05   0.00     0.06   0.05  -0.01
    30   1    -0.04   0.03  -0.01     0.01   0.01   0.06    -0.05   0.09  -0.16
    31   1    -0.07  -0.12   0.14    -0.07  -0.13  -0.07    -0.10  -0.07   0.04
    32   6     0.05   0.04   0.02     0.10   0.00   0.04    -0.01  -0.06   0.09
    33   1     0.10   0.10  -0.00     0.19  -0.04  -0.00     0.31  -0.00  -0.08
    34   1     0.01   0.02  -0.02     0.03   0.01  -0.03    -0.27   0.10  -0.17
    35   6    -0.02   0.07  -0.02    -0.02   0.06   0.05    -0.04  -0.09   0.05
    36   1    -0.08  -0.03  -0.08     0.01   0.03   0.07     0.04   0.34   0.18
    37   1    -0.13   0.12   0.07    -0.10   0.13  -0.01     0.23  -0.18  -0.28
    38   8     0.00   0.01  -0.03     0.02   0.01  -0.00     0.00  -0.01  -0.00
    39   1    -0.03  -0.37   0.71     0.02  -0.08  -0.01    -0.00  -0.03   0.08
    40   7     0.01   0.02  -0.03    -0.09  -0.00  -0.01    -0.04   0.01  -0.02
    41   1     0.04  -0.00   0.01     0.08  -0.08  -0.04    -0.16   0.09  -0.08
                     31                     32                     33
                      A                      A                      A
 Frequencies --    848.7616               880.1049               907.7406
 Red. masses --      1.5705                 1.7764                 1.9710
 Frc consts  --      0.6666                 0.8107                 0.9569
 IR Inten    --      4.0325                 2.8143                 1.0351
  Atom  AN      X      Y      Z        X      Y      Z        X      Y      Z
     1   6     0.02   0.02  -0.03     0.09   0.06  -0.06     0.07   0.02   0.06
     2   6    -0.01   0.02   0.01    -0.02   0.02  -0.01    -0.02  -0.11  -0.11
     3   1     0.09   0.02   0.09     0.28   0.09   0.29     0.09  -0.05  -0.02
     4   1    -0.12  -0.03   0.02    -0.23  -0.17   0.02     0.26  -0.15  -0.05
     5   1     0.02  -0.05   0.04     0.03  -0.21   0.05     0.08  -0.19   0.00
     6   1     0.02   0.05  -0.03     0.02   0.12  -0.09     0.04  -0.16  -0.21
     7   6     0.02  -0.07  -0.04    -0.02  -0.01   0.03     0.01  -0.03  -0.03
     8   1     0.14   0.22   0.17    -0.01  -0.00  -0.09     0.05   0.07   0.01
     9   1    -0.31  -0.02  -0.20    -0.01  -0.00  -0.01    -0.10  -0.01  -0.11
    10   6     0.08  -0.07  -0.05    -0.04  -0.00   0.05     0.01  -0.02   0.00
    11   1    -0.17   0.09  -0.06     0.17  -0.01   0.16    -0.00  -0.01  -0.00
    12   1     0.07  -0.14   0.26    -0.02   0.10  -0.14     0.03   0.01   0.05
    13   6    -0.07   0.07  -0.01     0.04   0.00  -0.06    -0.00   0.04   0.01
    14   1     0.18  -0.08  -0.04     0.12   0.04  -0.08     0.03   0.04   0.00
    15   1    -0.14  -0.06   0.27     0.05   0.07   0.01    -0.00   0.06   0.03
    16   6    -0.02   0.11   0.02    -0.02  -0.01  -0.02    -0.00  -0.00  -0.02
    17   1    -0.12  -0.31  -0.07    -0.00   0.02  -0.05     0.00   0.00  -0.02
    18   1     0.40   0.17   0.04    -0.06  -0.06   0.06     0.02   0.03  -0.07
    19   6    -0.01  -0.00   0.01    -0.04  -0.02   0.05     0.01  -0.02   0.02
    20   1     0.05  -0.06   0.07     0.14  -0.14   0.19     0.02   0.01   0.02
    21   1     0.02   0.01  -0.09     0.05   0.02  -0.20     0.02   0.02   0.01
    22   6     0.01  -0.03  -0.02    -0.02  -0.03  -0.02    -0.06   0.16   0.11
    23   1    -0.04   0.10   0.03    -0.13   0.10   0.05     0.07  -0.34  -0.08
    24   1     0.02  -0.10   0.09    -0.01  -0.11   0.09    -0.44   0.42  -0.25
    25   7    -0.00  -0.03   0.01    -0.07   0.00   0.06    -0.00  -0.05   0.00
    26   6     0.01  -0.01   0.02    -0.00  -0.01   0.00    -0.03  -0.02   0.01
    27   1     0.01   0.04   0.05    -0.09   0.03  -0.08    -0.09   0.10   0.01
    28   1     0.07  -0.01  -0.01     0.00   0.00  -0.04     0.11  -0.01  -0.04
    29   6    -0.01   0.02  -0.00     0.09  -0.01   0.02     0.02   0.02  -0.01
    30   1     0.02  -0.01   0.04    -0.05   0.21  -0.14     0.02   0.08   0.00
    31   1     0.04   0.05  -0.02    -0.08  -0.05   0.26    -0.01   0.00   0.01
    32   6    -0.01   0.00  -0.02    -0.06   0.02  -0.02    -0.00   0.00   0.01
    33   1    -0.09  -0.03   0.02    -0.11   0.13   0.00     0.02  -0.01   0.00
    34   1     0.06  -0.02   0.04    -0.04   0.17   0.02    -0.03   0.09  -0.00
    35   6     0.02  -0.00   0.01    -0.03  -0.05  -0.03    -0.01  -0.04   0.02
    36   1     0.03  -0.07   0.02    -0.02   0.15   0.00     0.02   0.10   0.07
    37   1     0.00  -0.01   0.06     0.15  -0.14  -0.11     0.09  -0.07  -0.09
    38   8     0.00  -0.01  -0.00     0.01  -0.01  -0.01     0.01   0.03  -0.01
    39   1     0.00  -0.02  -0.01     0.00  -0.06   0.04     0.01   0.04   0.04
    40   7    -0.03   0.01   0.02     0.08   0.01   0.01    -0.01   0.01   0.00
    41   1    -0.05   0.00   0.09    -0.07   0.09  -0.01    -0.06   0.04  -0.01
                     34                     35                     36
                      A                      A                      A
 Frequencies --    919.0931               929.8111               963.5127
 Red. masses --      1.7412                 1.6020                 2.2170
 Frc consts  --      0.8666                 0.8160                 1.2127
 IR Inten    --     11.2926                27.8681                43.3713
  Atom  AN      X      Y      Z        X      Y      Z        X      Y      Z
     1   6     0.01   0.05  -0.03    -0.03  -0.04   0.01    -0.00   0.03  -0.01
     2   6    -0.01   0.01  -0.04     0.00   0.01   0.05     0.01   0.02  -0.04
     3   1     0.08   0.13   0.19    -0.05  -0.10  -0.13    -0.04   0.15   0.14
     4   1    -0.12  -0.13  -0.01     0.03   0.10   0.01    -0.04  -0.09  -0.02
     5   1    -0.00  -0.08  -0.02     0.01   0.11   0.05    -0.05  -0.06  -0.10
     6   1    -0.00  -0.03  -0.05     0.01   0.01   0.04    -0.03   0.00   0.02
     7   6    -0.02  -0.03  -0.00     0.06  -0.04   0.01     0.07   0.04  -0.05
     8   1     0.00   0.03   0.06     0.16   0.20   0.09     0.04  -0.02  -0.01
     9   1    -0.09  -0.01  -0.09    -0.22   0.01  -0.13     0.09   0.03  -0.06
    10   6    -0.00  -0.01   0.06    -0.05  -0.01   0.03    -0.03  -0.04  -0.01
    11   1     0.11   0.01   0.14     0.13  -0.07   0.09     0.02  -0.24  -0.13
    12   1     0.04   0.13   0.04     0.06   0.33   0.10     0.01   0.08  -0.02
    13   6     0.01   0.03  -0.06    -0.04   0.00  -0.09    -0.03   0.01   0.04
    14   1     0.17   0.05  -0.09     0.24  -0.17  -0.12    -0.05   0.09   0.04
    15   1     0.01   0.11   0.10    -0.00   0.27   0.23    -0.00   0.07  -0.02
    16   6    -0.00  -0.03  -0.00     0.07  -0.03   0.04     0.04   0.01  -0.08
    17   1    -0.01   0.02   0.08     0.08   0.15   0.21     0.07   0.16  -0.03
    18   1    -0.09  -0.05   0.01    -0.20  -0.06   0.01    -0.07   0.03  -0.14
    19   6    -0.00  -0.02   0.05     0.01   0.02  -0.04    -0.00  -0.02   0.06
    20   1     0.04  -0.07   0.08    -0.05   0.05  -0.09     0.06  -0.03   0.10
    21   1     0.02  -0.03  -0.01    -0.02   0.03   0.04     0.01  -0.07  -0.02
    22   6    -0.02  -0.04   0.05     0.03   0.01  -0.03    -0.02  -0.05   0.03
    23   1    -0.11  -0.14   0.04     0.04   0.08  -0.01    -0.02  -0.08   0.03
    24   1    -0.06   0.02  -0.03     0.10  -0.03   0.02    -0.00  -0.02  -0.01
    25   7     0.04  -0.01   0.04     0.03  -0.04   0.01     0.01   0.05   0.00
    26   6     0.03   0.07  -0.00    -0.09   0.01   0.02     0.02   0.05   0.12
    27   1     0.08  -0.19  -0.10    -0.13   0.13   0.05     0.07   0.03   0.16
    28   1    -0.11   0.04   0.26     0.03   0.01  -0.09     0.00   0.06   0.11
    29   6    -0.07   0.01  -0.05     0.01  -0.02  -0.04     0.05  -0.04  -0.05
    30   1    -0.05  -0.28  -0.07     0.03   0.15   0.01     0.03   0.20  -0.04
    31   1     0.01  -0.03  -0.27    -0.10  -0.12  -0.05    -0.08  -0.11   0.05
    32   6     0.06  -0.06   0.09     0.05  -0.01   0.00     0.01  -0.08  -0.12
    33   1     0.34  -0.10  -0.06     0.03  -0.07   0.01    -0.27  -0.35   0.03
    34   1    -0.12  -0.25  -0.15     0.04   0.14   0.02     0.23   0.03   0.15
    35   6     0.01   0.07  -0.03    -0.06   0.00   0.01    -0.03   0.08   0.11
    36   1    -0.10  -0.07  -0.14    -0.01   0.19   0.08     0.04   0.05   0.17
    37   1    -0.18   0.16   0.08     0.04  -0.01  -0.16     0.02   0.06   0.07
    38   8     0.00  -0.00  -0.01    -0.00  -0.00   0.01    -0.01   0.00  -0.01
    39   1    -0.00  -0.04   0.06    -0.00   0.01   0.06    -0.00  -0.11  -0.04
    40   7    -0.02   0.03  -0.06    -0.01   0.01  -0.01    -0.08  -0.02  -0.02
    41   1    -0.00   0.01  -0.03    -0.11   0.07  -0.03     0.35  -0.25  -0.04
                     37                     38                     39
                      A                      A                      A
 Frequencies --    984.2893               990.5694               992.5896
 Red. masses --      2.4571                 2.1885                 1.8048
 Frc consts  --      1.4025                 1.2652                 1.0477
 IR Inten    --     10.5949                 0.4671                 5.8841
  Atom  AN      X      Y      Z        X      Y      Z        X      Y      Z
     1   6    -0.02   0.03  -0.01    -0.05   0.04  -0.05    -0.04   0.00  -0.04
     2   6    -0.01   0.04  -0.05    -0.04   0.10  -0.06    -0.02   0.06   0.02
     3   1    -0.07   0.16   0.12    -0.09   0.20   0.16     0.00  -0.02  -0.00
     4   1     0.00  -0.11  -0.04    -0.05  -0.18  -0.09    -0.08  -0.04  -0.04
     5   1    -0.02   0.01  -0.06     0.01   0.19  -0.01     0.01   0.20   0.05
     6   1    -0.02  -0.02  -0.05    -0.01  -0.04  -0.09     0.01  -0.05  -0.03
     7   6     0.08   0.12   0.08     0.02  -0.07  -0.07    -0.07   0.02  -0.04
     8   1    -0.02  -0.12   0.04     0.13   0.18   0.03    -0.14  -0.15  -0.21
     9   1     0.32   0.09   0.11    -0.27  -0.03  -0.13     0.14  -0.01  -0.04
    10   6    -0.09  -0.10  -0.00     0.03   0.05  -0.03     0.05  -0.01   0.06
    11   1     0.10  -0.32  -0.06    -0.08   0.05  -0.10     0.04   0.10   0.14
    12   1    -0.06   0.06  -0.23     0.06   0.13   0.22    -0.02  -0.23  -0.12
    13   6    -0.07  -0.05  -0.06     0.01   0.02   0.07     0.05   0.04  -0.01
    14   1     0.09  -0.20  -0.08    -0.12   0.06   0.09     0.06   0.29  -0.02
    15   1    -0.08  -0.01   0.14     0.08   0.18  -0.10    -0.02  -0.22  -0.03
    16   6     0.07   0.13  -0.00     0.01  -0.10  -0.02    -0.08  -0.00  -0.03
    17   1     0.05  -0.02  -0.07     0.08   0.20   0.04    -0.15  -0.23   0.01
    18   1     0.22   0.14   0.03    -0.25  -0.12  -0.07     0.10   0.00   0.03
    19   6     0.01  -0.03   0.07     0.03  -0.06   0.10     0.03  -0.01   0.02
    20   1     0.01  -0.05   0.07    -0.04  -0.09   0.06    -0.07  -0.00  -0.05
    21   1     0.01  -0.07   0.05     0.01  -0.09   0.16    -0.01  -0.03   0.14
    22   6    -0.00  -0.05   0.04     0.07  -0.06   0.04     0.08  -0.00   0.01
    23   1     0.07  -0.09   0.01     0.12  -0.19  -0.01     0.02  -0.11  -0.01
    24   1    -0.02  -0.01  -0.01     0.14   0.03  -0.11     0.16   0.05  -0.09
    25   7     0.03   0.02  -0.01     0.01   0.05  -0.02     0.04  -0.02   0.06
    26   6    -0.03  -0.08  -0.07    -0.03  -0.04  -0.07    -0.06  -0.05   0.06
    27   1     0.02   0.07   0.07     0.00   0.01  -0.00    -0.07   0.20   0.19
    28   1     0.07  -0.07  -0.22    -0.08  -0.03  -0.19     0.17  -0.04  -0.11
    29   6    -0.07   0.05   0.02    -0.02   0.00   0.05    -0.02   0.03  -0.06
    30   1     0.06  -0.09   0.19     0.03  -0.01   0.12     0.09   0.13   0.10
    31   1     0.10   0.13  -0.14     0.06   0.07   0.04    -0.03  -0.01  -0.13
    32   6     0.04   0.06   0.05    -0.01   0.07   0.00     0.05  -0.02   0.01
    33   1     0.11   0.11   0.01    -0.06   0.17   0.03     0.07  -0.23  -0.00
    34   1    -0.03   0.04  -0.02     0.01   0.08   0.03     0.01   0.20   0.01
    35   6    -0.00  -0.09  -0.01     0.03  -0.06   0.01    -0.04  -0.02   0.04
    36   1     0.11   0.04   0.11     0.09  -0.06   0.06    -0.06   0.21   0.05
    37   1     0.03  -0.06  -0.21     0.05  -0.06  -0.01     0.06  -0.04  -0.12
    38   8    -0.00  -0.01  -0.01    -0.01  -0.03  -0.02    -0.01  -0.02  -0.01
    39   1    -0.00   0.00  -0.04    -0.01   0.06   0.01    -0.01   0.04   0.04
    40   7    -0.03  -0.01   0.00    -0.03  -0.00   0.04     0.02   0.00  -0.05
    41   1     0.09  -0.02  -0.17    -0.15   0.05   0.08    -0.08   0.06  -0.07
                     40                     41                     42
                      A                      A                      A
 Frequencies --   1005.3612              1058.2606              1074.1739
 Red. masses --      2.3562                 1.7569                 1.8332
 Frc consts  --      1.4031                 1.1593                 1.2463
 IR Inten    --     56.8074                50.1507                 3.8552
  Atom  AN      X      Y      Z        X      Y      Z        X      Y      Z
     1   6    -0.04   0.04   0.00     0.02  -0.05  -0.07    -0.06   0.03   0.02
     2   6    -0.06   0.05  -0.06    -0.05   0.09   0.06     0.05  -0.04  -0.02
     3   1    -0.07   0.09   0.02     0.23  -0.27  -0.10    -0.14   0.11   0.03
     4   1     0.07  -0.12  -0.07     0.03  -0.19  -0.10    -0.08   0.12   0.05
     5   1     0.05   0.20   0.06     0.03   0.36   0.14    -0.06  -0.15  -0.13
     6   1     0.02  -0.12  -0.18     0.04  -0.03  -0.07    -0.04  -0.05   0.11
     7   6    -0.03  -0.01   0.11     0.03   0.03  -0.01    -0.03   0.03  -0.05
     8   1    -0.02  -0.00   0.05    -0.00  -0.05   0.06    -0.11  -0.14  -0.08
     9   1    -0.01  -0.01   0.22     0.09   0.02  -0.05     0.14   0.01  -0.12
    10   6    -0.00   0.01  -0.05    -0.02  -0.05   0.01     0.05  -0.03   0.04
    11   1    -0.06   0.12   0.00     0.05  -0.14  -0.02     0.02   0.04   0.08
    12   1    -0.05  -0.14  -0.07     0.00   0.04  -0.04     0.02  -0.11  -0.00
    13   6    -0.03  -0.05  -0.01     0.01   0.03  -0.03    -0.00   0.05  -0.04
    14   1    -0.04  -0.25   0.00     0.08   0.04  -0.04     0.16   0.12  -0.06
    15   1    -0.08  -0.17   0.05     0.05   0.16   0.01    -0.04  -0.03   0.10
    16   6     0.02   0.06   0.05    -0.02   0.01   0.00    -0.00  -0.02   0.05
    17   1    -0.02  -0.10   0.06    -0.01  -0.02  -0.08    -0.08  -0.13   0.28
    18   1     0.17   0.12  -0.04     0.03  -0.01   0.05    -0.01  -0.00  -0.00
    19   6     0.05  -0.05   0.07     0.07  -0.01  -0.00    -0.04   0.02  -0.00
    20   1    -0.09  -0.04  -0.02    -0.12   0.03  -0.12     0.10   0.05   0.08
    21   1     0.00  -0.04   0.24    -0.02  -0.05   0.25    -0.01  -0.06  -0.16
    22   6     0.07  -0.01   0.03     0.04   0.06   0.00     0.03  -0.01   0.03
    23   1     0.19  -0.12  -0.05    -0.01  -0.06  -0.02     0.03  -0.08   0.00
    24   1    -0.07   0.05  -0.05    -0.01   0.09  -0.07     0.10   0.03  -0.05
    25   7     0.03  -0.07  -0.07    -0.06  -0.07   0.04     0.08  -0.05  -0.03
    26   6    -0.05   0.11   0.03    -0.01   0.02  -0.03    -0.09   0.08  -0.06
    27   1     0.00  -0.13  -0.04    -0.17  -0.03  -0.24    -0.07  -0.09  -0.12
    28   1    -0.19   0.09   0.18    -0.00   0.01   0.09    -0.21   0.07   0.00
    29   6     0.06  -0.09  -0.01     0.05   0.02   0.04     0.02  -0.05   0.04
    30   1    -0.05   0.13  -0.12    -0.06  -0.02  -0.12    -0.04   0.05  -0.02
    31   1    -0.18  -0.28   0.05     0.03   0.06   0.17    -0.09  -0.16   0.02
    32   6    -0.01  -0.02  -0.05    -0.06  -0.02   0.01    -0.04   0.06  -0.01
    33   1    -0.10   0.07  -0.00    -0.01   0.08  -0.02    -0.09   0.31   0.02
    34   1     0.05   0.04   0.03    -0.07  -0.18  -0.03    -0.03   0.15   0.02
    35   6    -0.05   0.08  -0.06     0.06   0.01   0.01     0.05  -0.04   0.02
    36   1    -0.14   0.08  -0.13     0.06  -0.17  -0.01     0.07  -0.09   0.02
    37   1    -0.06   0.07   0.01     0.02  -0.01   0.16     0.13  -0.12   0.12
    38   8    -0.01  -0.01  -0.02    -0.02  -0.01   0.00     0.01   0.01   0.00
    39   1    -0.01   0.12   0.07    -0.01   0.05  -0.02     0.00  -0.15  -0.10
    40   7     0.10  -0.01   0.03    -0.06  -0.00  -0.01    -0.03   0.01  -0.00
    41   1    -0.12   0.10   0.08     0.32  -0.20  -0.03     0.35  -0.19  -0.03
                     43                     44                     45
                      A                      A                      A
 Frequencies --   1080.0401              1098.8061              1108.3169
 Red. masses --      2.2006                 2.1050                 2.1634
 Frc consts  --      1.5124                 1.4974                 1.5657
 IR Inten    --     46.0453                14.2103                 8.0006
  Atom  AN      X      Y      Z        X      Y      Z        X      Y      Z
     1   6     0.02   0.00  -0.08     0.03   0.12   0.05    -0.05   0.11   0.02
     2   6     0.01  -0.02   0.11    -0.10  -0.10  -0.01    -0.01  -0.10   0.01
     3   1     0.23  -0.12   0.06     0.08   0.07   0.04    -0.06   0.19   0.12
     4   1    -0.19  -0.09  -0.01    -0.10   0.16   0.11    -0.21   0.19   0.09
     5   1     0.02  -0.01   0.12     0.09  -0.04   0.21     0.02  -0.18   0.05
     6   1     0.03  -0.08   0.07     0.07  -0.25  -0.26     0.01  -0.25  -0.02
     7   6     0.06   0.02   0.03     0.05   0.02  -0.06     0.02  -0.01   0.08
     8   1     0.07   0.04   0.02     0.06   0.04  -0.22     0.04   0.04   0.24
     9   1     0.03   0.02   0.10     0.00   0.02  -0.10    -0.02  -0.00   0.13
    10   6    -0.01  -0.06  -0.08    -0.03   0.01   0.05    -0.02  -0.05  -0.08
    11   1    -0.09  -0.17  -0.21     0.10  -0.02   0.11    -0.07  -0.13  -0.16
    12   1    -0.05  -0.18  -0.16    -0.01   0.10  -0.06    -0.05  -0.14  -0.13
    13   6    -0.01   0.07   0.04     0.06  -0.00  -0.03    -0.00   0.06   0.03
    14   1    -0.01   0.20   0.03     0.01   0.06  -0.03    -0.00   0.09   0.03
    15   1    -0.00   0.09  -0.02     0.07   0.02  -0.06     0.05   0.21  -0.03
    16   6    -0.00  -0.03  -0.09    -0.05   0.01   0.06    -0.01  -0.03  -0.03
    17   1    -0.01   0.05   0.02    -0.06  -0.12  -0.05    -0.01   0.02   0.01
    18   1    -0.05   0.03  -0.20     0.04  -0.05   0.18    -0.06  -0.02  -0.05
    19   6    -0.00   0.04  -0.08     0.07  -0.00  -0.06    -0.01   0.04  -0.06
    20   1    -0.05   0.04  -0.11    -0.16   0.03  -0.21    -0.01   0.05  -0.07
    21   1    -0.02   0.07  -0.02     0.00   0.13   0.22    -0.01   0.06  -0.05
    22   6    -0.01  -0.01   0.07     0.03  -0.06  -0.03     0.11  -0.03   0.02
    23   1    -0.26  -0.20   0.07     0.05   0.09   0.01     0.09  -0.10   0.00
    24   1    -0.00   0.09  -0.08    -0.08  -0.14   0.10     0.22   0.02  -0.07
    25   7     0.05  -0.00   0.06    -0.02  -0.00  -0.02     0.00  -0.01   0.03
    26   6    -0.01   0.05   0.04     0.05   0.03  -0.04    -0.06  -0.03  -0.05
    27   1     0.03  -0.04   0.04     0.15  -0.16  -0.03    -0.19   0.07  -0.15
    28   1    -0.07   0.04   0.09    -0.16   0.02   0.04     0.04  -0.03  -0.10
    29   6    -0.06  -0.09  -0.04    -0.05  -0.03   0.05     0.07   0.09   0.04
    30   1    -0.11  -0.20  -0.13     0.02  -0.08   0.13     0.09   0.20   0.09
    31   1    -0.10  -0.18  -0.15     0.03  -0.00  -0.04     0.08   0.15   0.15
    32   6     0.04   0.10  -0.01     0.04   0.02  -0.06    -0.03  -0.10   0.02
    33   1    -0.04   0.27   0.03    -0.16   0.02   0.04     0.08  -0.19  -0.04
    34   1     0.06   0.11   0.02     0.18  -0.03   0.08    -0.08  -0.25  -0.05
    35   6    -0.02  -0.02  -0.04    -0.03  -0.00   0.06    -0.01   0.05  -0.03
    36   1     0.09  -0.02   0.07     0.15  -0.00   0.22    -0.13   0.04  -0.14
    37   1    -0.08   0.05  -0.16    -0.03   0.04  -0.12    -0.02   0.03   0.07
    38   8    -0.00  -0.01   0.01    -0.01   0.01   0.01    -0.00   0.00   0.00
    39   1     0.00   0.06  -0.01    -0.00   0.18   0.05    -0.00   0.00  -0.00
    40   7     0.03  -0.02   0.08    -0.03  -0.02   0.01     0.02   0.01  -0.01
    41   1    -0.20   0.11   0.03    -0.06   0.01  -0.03     0.00   0.01   0.03
                     46                     47                     48
                      A                      A                      A
 Frequencies --   1116.5443              1117.7491              1135.4672
 Red. masses --      2.2466                 2.2365                 2.1393
 Frc consts  --      1.6502                 1.6463                 1.6251
 IR Inten    --      6.0747                 6.3949                43.2006
  Atom  AN      X      Y      Z        X      Y      Z        X      Y      Z
     1   6     0.04   0.08   0.02    -0.01   0.00  -0.12    -0.08   0.04   0.01
     2   6    -0.08  -0.06   0.02     0.04  -0.00   0.13     0.04  -0.03  -0.02
     3   1     0.09   0.06   0.08     0.20  -0.05   0.13    -0.11   0.09   0.04
     4   1    -0.08   0.05   0.06    -0.16  -0.28  -0.11    -0.09   0.13   0.03
     5   1     0.06  -0.03   0.19    -0.02  -0.04   0.07    -0.03  -0.05  -0.09
     6   1     0.06  -0.17  -0.19     0.02  -0.20   0.19    -0.03  -0.12   0.09
     7   6    -0.07   0.01  -0.02    -0.03  -0.03  -0.02     0.07  -0.03  -0.03
     8   1    -0.13  -0.11   0.06     0.00   0.03  -0.08     0.15   0.16  -0.09
     9   1     0.06  -0.01   0.01    -0.10  -0.02  -0.03    -0.16  -0.00   0.01
    10   6     0.05   0.04   0.03    -0.01   0.08   0.04    -0.09   0.06   0.03
    11   1    -0.07   0.04  -0.04     0.05   0.16   0.15     0.11  -0.02   0.07
    12   1     0.08   0.12   0.27     0.02   0.18   0.12    -0.02   0.29  -0.00
    13   6    -0.08  -0.08   0.01     0.00  -0.10   0.00     0.07  -0.09   0.01
    14   1    -0.00  -0.13   0.00    -0.11  -0.25   0.02    -0.15  -0.14   0.04
    15   1    -0.12  -0.19   0.08    -0.03  -0.23  -0.04     0.08  -0.13  -0.18
    16   6     0.09   0.03  -0.08     0.03   0.06  -0.01    -0.05   0.08  -0.05
    17   1     0.11   0.17   0.01     0.04   0.01  -0.08    -0.03  -0.07  -0.34
    18   1    -0.03   0.05  -0.15     0.13   0.08  -0.04     0.19   0.06   0.07
    19   6     0.06  -0.00  -0.06    -0.02   0.07  -0.08    -0.04   0.02   0.00
    20   1    -0.14   0.01  -0.18     0.02   0.06  -0.05     0.08   0.04   0.07
    21   1     0.00   0.11   0.19    -0.03   0.00  -0.11    -0.01  -0.07  -0.14
    22   6    -0.00  -0.06  -0.00    -0.03  -0.02   0.11     0.13   0.05   0.01
    23   1    -0.06   0.03   0.05    -0.05  -0.29   0.04     0.10  -0.11  -0.03
    24   1     0.00  -0.11   0.08    -0.12   0.15  -0.13     0.23   0.09  -0.09
    25   7     0.01   0.04   0.03     0.04   0.00  -0.04    -0.04  -0.07   0.04
    26   6    -0.04  -0.02   0.07    -0.02   0.01  -0.09    -0.01  -0.01   0.08
    27   1    -0.06   0.13   0.13     0.10  -0.09  -0.01    -0.13   0.07  -0.02
    28   1     0.07  -0.00  -0.08    -0.11   0.01  -0.08     0.17  -0.01   0.17
    29   6     0.03  -0.02  -0.07     0.01   0.04   0.07     0.00  -0.04  -0.06
    30   1    -0.06   0.03  -0.18     0.12   0.16   0.24    -0.11  -0.14  -0.22
    31   1    -0.06  -0.04   0.05     0.05   0.05   0.01    -0.07  -0.08  -0.02
    32   6    -0.06   0.05   0.07     0.01  -0.05  -0.03    -0.01   0.04   0.03
    33   1     0.12   0.04  -0.03    -0.07  -0.11   0.01     0.05   0.15   0.00
    34   1    -0.19   0.23  -0.05     0.07  -0.03   0.04    -0.06  -0.01  -0.03
    35   6     0.11  -0.03  -0.01    -0.03   0.01   0.03     0.03  -0.01  -0.02
    36   1    -0.04  -0.12  -0.16    -0.06   0.10   0.02     0.08  -0.12   0.01
    37   1     0.10  -0.08   0.22     0.07  -0.05   0.02    -0.03   0.02   0.01
    38   8    -0.01   0.00   0.01    -0.00  -0.02   0.01     0.01   0.00  -0.00
    39   1    -0.00   0.15   0.01    -0.01  -0.09  -0.04     0.00  -0.12  -0.05
    40   7    -0.03   0.00  -0.04     0.01   0.02  -0.03    -0.05   0.01   0.03
    41   1     0.12  -0.09   0.00     0.04  -0.01   0.01     0.00  -0.03   0.06
                     49                     50                     51
                      A                      A                      A
 Frequencies --   1156.2556              1166.1995              1184.2914
 Red. masses --      4.5668                 1.5654                 1.8203
 Frc consts  --      3.5973                 1.2544                 1.5042
 IR Inten    --    164.2427                63.5313                 9.8954
  Atom  AN      X      Y      Z        X      Y      Z        X      Y      Z
     1   6    -0.01  -0.03   0.03     0.01   0.01  -0.01     0.04  -0.04   0.03
     2   6     0.02  -0.00  -0.00    -0.01  -0.00   0.02    -0.02   0.00  -0.04
     3   1    -0.04  -0.01  -0.00     0.04  -0.01   0.01     0.01  -0.10  -0.10
     4   1     0.10  -0.05  -0.02     0.01  -0.06  -0.02    -0.04   0.19   0.11
     5   1     0.05  -0.26   0.05    -0.01   0.03   0.02     0.01  -0.05  -0.01
     6   1    -0.00  -0.28   0.07     0.01  -0.12  -0.01     0.00   0.35  -0.10
     7   6     0.00   0.02  -0.02    -0.00  -0.06   0.09     0.07  -0.06   0.01
     8   1    -0.01  -0.02  -0.07     0.05   0.06   0.31     0.18   0.19  -0.12
     9   1     0.05   0.01   0.03    -0.12  -0.03  -0.03    -0.21  -0.03   0.10
    10   6     0.01  -0.01   0.02    -0.04  -0.01  -0.05    -0.06   0.05  -0.01
    11   1    -0.00  -0.02  -0.00     0.03   0.06   0.04     0.06   0.03   0.05
    12   1     0.00  -0.04  -0.01    -0.05  -0.03  -0.10    -0.09  -0.04  -0.20
    13   6    -0.01   0.01  -0.02     0.05   0.04   0.02     0.04  -0.03   0.03
    14   1     0.05   0.03  -0.03    -0.11  -0.07   0.04    -0.05   0.11   0.04
    15   1    -0.02   0.01   0.05     0.11   0.20  -0.09    -0.02  -0.29  -0.09
    16   6     0.01  -0.01   0.02    -0.06  -0.02   0.05    -0.01   0.01  -0.06
    17   1     0.01   0.01   0.05    -0.04  -0.05  -0.09    -0.09  -0.12   0.12
    18   1    -0.01  -0.01   0.02     0.01  -0.04   0.11     0.07   0.05  -0.09
    19   6     0.11   0.35   0.17     0.02   0.03  -0.00     0.05  -0.01   0.04
    20   1     0.14   0.24   0.18     0.01   0.06  -0.01    -0.04  -0.05  -0.01
    21   1     0.17   0.54   0.01    -0.00  -0.02   0.03     0.05   0.18   0.15
    22   6    -0.01   0.02  -0.01    -0.01  -0.02  -0.00    -0.07  -0.02  -0.01
    23   1     0.10   0.04  -0.04     0.07   0.01  -0.01    -0.32   0.05   0.08
    24   1    -0.02  -0.01   0.02    -0.07  -0.02   0.01     0.04  -0.04   0.02
    25   7    -0.02   0.00  -0.01    -0.03   0.02  -0.05     0.12   0.01   0.04
    26   6     0.01  -0.00   0.02     0.05  -0.01   0.03    -0.07   0.02  -0.05
    27   1    -0.01   0.02   0.01     0.19  -0.02   0.19    -0.07   0.02  -0.04
    28   1     0.02  -0.00   0.01     0.02  -0.01   0.02    -0.03   0.01  -0.05
    29   6     0.01  -0.01  -0.01    -0.04  -0.02  -0.03     0.02   0.04   0.02
    30   1    -0.03  -0.04  -0.07     0.06   0.05   0.11     0.04   0.10   0.06
    31   1     0.01   0.03   0.06    -0.08  -0.13  -0.19    -0.03  -0.05  -0.08
    32   6    -0.01   0.01   0.00     0.02   0.02   0.01     0.00  -0.04   0.01
    33   1     0.00  -0.04  -0.00     0.05   0.07  -0.00     0.02   0.14   0.01
    34   1    -0.02  -0.02  -0.01    -0.02   0.34   0.02    -0.03  -0.08  -0.02
    35   6     0.02   0.01   0.01     0.02  -0.04  -0.01    -0.03   0.01  -0.03
    36   1     0.05  -0.07   0.02    -0.14   0.12  -0.13    -0.03   0.02  -0.03
    37   1    -0.05   0.05   0.00     0.25  -0.21   0.12     0.08  -0.08   0.05
    38   8    -0.11  -0.27  -0.16    -0.01  -0.01  -0.01    -0.02  -0.02  -0.02
    39   1    -0.09   0.14  -0.04    -0.01  -0.07  -0.04    -0.01   0.13   0.07
    40   7    -0.01  -0.02  -0.00     0.00   0.06  -0.07    -0.03   0.04   0.02
    41   1    -0.14   0.05  -0.00     0.43  -0.17  -0.05     0.27  -0.14   0.07
                     52                     53                     54
                      A                      A                      A
 Frequencies --   1203.3389              1213.4113              1226.2518
 Red. masses --      1.7255                 1.9308                 1.3493
 Frc consts  --      1.4721                 1.6750                 1.1954
 IR Inten    --      6.1204                60.7826                11.8414
  Atom  AN      X      Y      Z        X      Y      Z        X      Y      Z
     1   6    -0.01  -0.00   0.03     0.02   0.02   0.01    -0.03  -0.02  -0.04
     2   6    -0.00  -0.01  -0.04    -0.02   0.00   0.01     0.01   0.00   0.04
     3   1     0.03  -0.10  -0.06     0.04   0.01   0.01    -0.14   0.18   0.11
     4   1    -0.10   0.25   0.11     0.11  -0.13  -0.05    -0.06  -0.07  -0.04
     5   1    -0.01  -0.00  -0.05     0.01   0.17   0.03    -0.02  -0.42   0.02
     6   1    -0.00   0.18  -0.05     0.02  -0.37  -0.01    -0.00   0.47   0.02
     7   6    -0.09   0.01   0.02     0.00   0.02  -0.07    -0.01   0.03  -0.03
     8   1    -0.16  -0.15   0.23    -0.04  -0.06  -0.15    -0.06  -0.08   0.02
     9   1     0.09  -0.01  -0.25     0.06   0.01  -0.19     0.10   0.02  -0.15
    10   6     0.04   0.00  -0.02     0.03   0.01   0.00     0.01  -0.02   0.00
    11   1    -0.04   0.09   0.01    -0.02   0.05   0.01     0.01  -0.03  -0.01
    12   1     0.07   0.10   0.23     0.04   0.00   0.07     0.05   0.10   0.12
    13   6    -0.04  -0.02   0.02    -0.01   0.00   0.00     0.02   0.01  -0.01
    14   1    -0.05  -0.19   0.03     0.03   0.04  -0.00    -0.03  -0.09   0.00
    15   1     0.01   0.12  -0.01    -0.03  -0.04   0.03     0.07   0.16  -0.03
    16   6     0.02   0.01  -0.07     0.01  -0.01   0.01    -0.03   0.00   0.05
    17   1     0.09   0.15  -0.21     0.02   0.04   0.03    -0.02  -0.04  -0.06
    18   1     0.02   0.03  -0.10    -0.05  -0.04   0.06     0.02  -0.01   0.08
    19   6     0.02   0.01   0.03    -0.01   0.03  -0.00     0.04  -0.03  -0.04
    20   1     0.01   0.02   0.02     0.06   0.12   0.02    -0.13  -0.21  -0.10
    21   1     0.03   0.08   0.05    -0.04  -0.19  -0.03     0.05   0.32   0.14
    22   6     0.04   0.03  -0.01    -0.01  -0.02  -0.03    -0.00   0.02   0.04
    23   1    -0.18  -0.03   0.04     0.12   0.09  -0.03     0.08  -0.08  -0.02
    24   1     0.20   0.04  -0.05    -0.08  -0.08   0.07     0.12   0.09  -0.10
    25   7    -0.03  -0.04   0.09    -0.01   0.03  -0.00    -0.01   0.00  -0.06
    26   6     0.03   0.01  -0.04     0.00  -0.04   0.02     0.00  -0.02   0.03
    27   1    -0.08  -0.06  -0.21    -0.02   0.07   0.05     0.04   0.04   0.09
    28   1     0.03  -0.00   0.13     0.15  -0.03   0.02     0.08  -0.02   0.02
    29   6    -0.05   0.01   0.05     0.01   0.05  -0.04     0.02   0.00  -0.02
    30   1    -0.02  -0.14   0.07     0.03   0.03  -0.01     0.02   0.06  -0.02
    31   1     0.01  -0.02  -0.12    -0.07  -0.08  -0.15    -0.03  -0.05  -0.03
    32   6     0.06  -0.00  -0.05     0.03  -0.05   0.03    -0.01  -0.01   0.02
    33   1    -0.10   0.17   0.03     0.05   0.29   0.01     0.03   0.02  -0.01
    34   1     0.17  -0.06   0.05    -0.03  -0.24  -0.07    -0.05  -0.02  -0.03
    35   6    -0.08  -0.02   0.04    -0.12   0.01  -0.11    -0.02   0.01  -0.04
    36   1    -0.05   0.19   0.08    -0.09   0.11  -0.07    -0.01  -0.01  -0.03
    37   1     0.11  -0.10  -0.08    -0.03  -0.03  -0.14    -0.06   0.03  -0.03
    38   8    -0.01  -0.01  -0.01    -0.00   0.00   0.00    -0.01  -0.00   0.01
    39   1    -0.01   0.03   0.00    -0.00  -0.16  -0.13    -0.00   0.26   0.09
    40   7     0.07   0.01  -0.02     0.03   0.00   0.17     0.00  -0.02   0.06
    41   1     0.22  -0.05  -0.07     0.41  -0.20   0.15     0.13  -0.07   0.02
                     55                     56                     57
                      A                      A                      A
 Frequencies --   1234.8569              1254.3692              1265.0549
 Red. masses --      1.2445                 1.3211                 1.3649
 Frc consts  --      1.1181                 1.2247                 1.2869
 IR Inten    --     19.3716                 8.7185                19.5952
  Atom  AN      X      Y      Z        X      Y      Z        X      Y      Z
     1   6    -0.00   0.01  -0.01    -0.02  -0.00  -0.01    -0.02   0.01  -0.01
     2   6    -0.01   0.00   0.02     0.01   0.01   0.02     0.01  -0.03  -0.03
     3   1    -0.08   0.14   0.08    -0.09   0.12   0.07     0.19  -0.24  -0.11
     4   1     0.05  -0.11  -0.05     0.08  -0.11  -0.07    -0.25   0.30   0.13
     5   1    -0.01  -0.11   0.02    -0.00  -0.17   0.01    -0.01   0.13  -0.06
     6   1     0.01  -0.00   0.00    -0.00   0.04   0.04    -0.00   0.19  -0.03
     7   6     0.02  -0.03   0.04     0.01  -0.02  -0.02     0.04   0.01  -0.01
     8   1     0.07   0.06  -0.07     0.07   0.10  -0.34     0.05   0.04  -0.27
     9   1    -0.07  -0.01  -0.17    -0.11  -0.02   0.48     0.01   0.01   0.01
    10   6    -0.01   0.01  -0.01     0.03   0.00   0.02     0.02  -0.01   0.01
    11   1     0.08   0.33   0.28    -0.03  -0.10  -0.09     0.05   0.17   0.17
    12   1    -0.10  -0.30  -0.28    -0.02  -0.16  -0.06    -0.03  -0.20  -0.13
    13   6    -0.03   0.03   0.02    -0.06  -0.00  -0.02    -0.04   0.03  -0.01
    14   1    -0.03  -0.16   0.02     0.13   0.16  -0.05    -0.03  -0.22   0.00
    15   1    -0.10  -0.16   0.07    -0.09  -0.08   0.11    -0.05   0.03   0.08
    16   6     0.04  -0.03   0.01     0.05  -0.00  -0.00     0.03  -0.02   0.01
    17   1     0.04   0.06   0.13     0.10   0.13  -0.07     0.08   0.12  -0.03
    18   1    -0.05   0.04  -0.17    -0.07  -0.05   0.05    -0.03   0.04  -0.13
    19   6     0.01  -0.00  -0.02     0.01  -0.01  -0.02    -0.00  -0.00   0.03
    20   1    -0.03  -0.03  -0.04    -0.04  -0.10  -0.03     0.04   0.07   0.03
    21   1    -0.00   0.03   0.03     0.01   0.08   0.02     0.01   0.01  -0.01
    22   6     0.00   0.01   0.00     0.02   0.03  -0.02     0.04  -0.00   0.05
    23   1     0.09  -0.00  -0.03     0.16   0.04  -0.05    -0.04  -0.13   0.03
    24   1     0.11   0.02  -0.02     0.06   0.03  -0.02     0.02   0.07  -0.06
    25   7    -0.04   0.02  -0.02    -0.06  -0.03   0.04    -0.08  -0.01  -0.01
    26   6     0.00  -0.02   0.03     0.05  -0.01  -0.03     0.04   0.01  -0.00
    27   1    -0.11   0.07  -0.04    -0.01  -0.05  -0.11     0.15  -0.06   0.09
    28   1     0.07  -0.01  -0.00     0.10  -0.02   0.13    -0.12   0.01  -0.07
    29   6     0.01   0.01  -0.02    -0.04   0.01   0.02    -0.01  -0.01  -0.00
    30   1    -0.11  -0.20  -0.21     0.04  -0.02   0.13     0.06   0.09   0.11
    31   1     0.06   0.12   0.11    -0.05  -0.09  -0.15     0.03   0.05   0.05
    32   6     0.02   0.02  -0.00     0.03  -0.02  -0.02    -0.01  -0.00   0.02
    33   1    -0.01   0.10   0.01    -0.04   0.16   0.03     0.05  -0.29  -0.02
    34   1     0.06  -0.27  -0.00     0.04   0.12   0.02    -0.08   0.26  -0.01
    35   6    -0.02  -0.02   0.04    -0.01   0.02   0.00     0.02  -0.01  -0.06
    36   1     0.14  -0.04   0.19    -0.11   0.08  -0.08    -0.04  -0.03  -0.11
    37   1    -0.01   0.01  -0.11     0.21  -0.17   0.19    -0.12   0.08  -0.08
    38   8    -0.00   0.00   0.01     0.00   0.00   0.01    -0.00  -0.00  -0.01
    39   1    -0.00   0.01   0.01    -0.00   0.06   0.05    -0.00  -0.01  -0.01
    40   7     0.00   0.03  -0.05    -0.03   0.02  -0.02    -0.03   0.01   0.06
    41   1     0.15  -0.02  -0.14     0.02  -0.05   0.15     0.11  -0.06   0.02
                     58                     59                     60
                      A                      A                      A
 Frequencies --   1287.8389              1301.6258              1308.7058
 Red. masses --      1.3516                 1.2169                 1.2138
 Frc consts  --      1.3207                 1.2147                 1.2249
 IR Inten    --     19.9464                12.9342                 6.9943
  Atom  AN      X      Y      Z        X      Y      Z        X      Y      Z
     1   6    -0.01   0.01  -0.03    -0.04   0.02  -0.02     0.02  -0.01  -0.00
     2   6     0.01  -0.03  -0.02     0.02  -0.01   0.00    -0.01  -0.00   0.00
     3   1     0.17  -0.21  -0.09     0.08  -0.13  -0.06    -0.02   0.04   0.01
     4   1    -0.25   0.24   0.11    -0.11   0.04   0.01    -0.02   0.03   0.02
     5   1    -0.00   0.17  -0.04    -0.03  -0.05  -0.05     0.00   0.02   0.02
     6   1    -0.01   0.17  -0.01     0.00   0.15   0.01     0.00  -0.01  -0.02
     7   6    -0.02   0.00  -0.01    -0.00  -0.02   0.01    -0.03  -0.01  -0.02
     8   1    -0.01   0.00  -0.06    -0.01  -0.02   0.31    -0.01   0.02  -0.15
     9   1    -0.02  -0.01   0.22    -0.04  -0.01  -0.21    -0.06  -0.03   0.34
    10   6     0.01  -0.01   0.01    -0.04   0.05  -0.01     0.01  -0.01   0.00
    11   1    -0.01  -0.07  -0.04    -0.07  -0.13  -0.17    -0.01  -0.15  -0.11
    12   1     0.02  -0.00   0.04    -0.03   0.09  -0.05     0.05   0.10   0.16
    13   6    -0.00   0.01  -0.01     0.00  -0.02  -0.00     0.02  -0.01  -0.01
    14   1    -0.01  -0.01  -0.01     0.13   0.48  -0.04     0.02  -0.01  -0.01
    15   1     0.02   0.09   0.03    -0.13  -0.44   0.05     0.05   0.09  -0.03
    16   6     0.00   0.00   0.04     0.06   0.01   0.01    -0.02   0.01   0.03
    17   1     0.00  -0.01   0.02     0.03   0.01   0.14    -0.06  -0.10   0.11
    18   1    -0.01  -0.02   0.07    -0.07  -0.07   0.13     0.05   0.06  -0.07
    19   6    -0.01  -0.00   0.02     0.00  -0.00   0.00     0.01   0.00   0.00
    20   1     0.03   0.07   0.03    -0.00  -0.02  -0.00     0.01   0.05  -0.00
    21   1     0.01   0.03  -0.03     0.01   0.06   0.01    -0.01  -0.05   0.02
    22   6     0.02  -0.03   0.06     0.04   0.00   0.02    -0.01  -0.00   0.02
    23   1     0.03  -0.12   0.03     0.23  -0.04  -0.05    -0.12  -0.06   0.02
    24   1    -0.14   0.02  -0.00    -0.21  -0.01   0.05     0.11   0.01  -0.02
    25   7    -0.02   0.04  -0.07    -0.06  -0.02   0.00     0.01   0.00  -0.05
    26   6    -0.01  -0.04   0.03     0.01   0.01   0.00    -0.02   0.01   0.04
    27   1     0.08   0.07   0.20     0.07  -0.04   0.05    -0.10   0.05  -0.03
    28   1     0.08  -0.03  -0.06    -0.10   0.02  -0.07    -0.11   0.02  -0.10
    29   6     0.03   0.03  -0.04    -0.01  -0.01  -0.01    -0.01  -0.01   0.01
    30   1    -0.03   0.00  -0.13    -0.03  -0.06  -0.05    -0.18  -0.34  -0.27
    31   1    -0.05  -0.07  -0.09     0.07   0.11   0.10     0.18   0.31   0.29
    32   6     0.00  -0.02   0.00     0.01   0.02  -0.00     0.06   0.03  -0.02
    33   1    -0.03   0.46   0.02     0.03  -0.07  -0.01     0.03  -0.24  -0.00
    34   1     0.04  -0.38  -0.02     0.03  -0.03   0.01     0.10   0.00   0.02
    35   6    -0.02   0.03   0.05    -0.01  -0.02  -0.01    -0.04  -0.03  -0.01
    36   1     0.07  -0.02   0.13    -0.04   0.06  -0.02    -0.16   0.17  -0.10
    37   1     0.18  -0.12   0.17    -0.01  -0.01  -0.06     0.11  -0.12  -0.04
    38   8     0.00  -0.00  -0.01    -0.00  -0.00  -0.00    -0.00   0.00  -0.00
    39   1     0.00  -0.01   0.02    -0.00   0.03   0.01    -0.00  -0.04  -0.02
    40   7     0.01  -0.01  -0.05     0.02   0.01   0.01     0.01   0.04   0.02
    41   1    -0.14   0.05   0.03     0.11  -0.03  -0.01     0.17  -0.06   0.07
                     61                     62                     63
                      A                      A                      A
 Frequencies --   1334.3470              1337.5755              1344.2503
 Red. masses --      1.3122                 1.2836                 1.1781
 Frc consts  --      1.3765                 1.3531                 1.2543
 IR Inten    --      9.0073                 6.8951                14.5506
  Atom  AN      X      Y      Z        X      Y      Z        X      Y      Z
     1   6     0.05  -0.03   0.01     0.04  -0.02  -0.03     0.00   0.01  -0.03
     2   6    -0.04  -0.00  -0.00    -0.03  -0.08   0.02     0.01  -0.05   0.01
     3   1    -0.09   0.17   0.10    -0.08   0.23   0.17    -0.01   0.05   0.01
     4   1     0.02   0.07   0.04    -0.04   0.07   0.03    -0.09  -0.01  -0.00
     5   1     0.04   0.03   0.09     0.00   0.35   0.04    -0.01   0.24  -0.02
     6   1    -0.00  -0.02  -0.05     0.00   0.21  -0.05    -0.00   0.15   0.02
     7   6     0.02   0.02  -0.02    -0.01  -0.02   0.02     0.01   0.01  -0.01
     8   1    -0.01  -0.03   0.21     0.01   0.02  -0.03    -0.01  -0.01   0.04
     9   1     0.04   0.02  -0.08    -0.05  -0.02  -0.04     0.03   0.01  -0.02
    10   6    -0.03   0.00   0.01     0.02   0.03   0.00    -0.02  -0.01   0.00
    11   1    -0.02  -0.07  -0.04    -0.06  -0.03  -0.08     0.03  -0.03   0.01
    12   1    -0.00   0.12  -0.04    -0.02  -0.09  -0.06     0.02   0.10   0.05
    13   6     0.03   0.02  -0.03    -0.03  -0.02   0.00     0.04   0.01   0.00
    14   1     0.02   0.05  -0.03     0.06   0.20  -0.02     0.01  -0.17   0.02
    15   1    -0.06  -0.28   0.02    -0.03  -0.00   0.06     0.03  -0.06  -0.10
    16   6     0.02  -0.03   0.04     0.01   0.02   0.02     0.00  -0.02  -0.01
    17   1    -0.01  -0.03   0.18     0.07   0.08  -0.17    -0.14  -0.18   0.39
    18   1     0.06   0.15  -0.30    -0.06  -0.17   0.36     0.06   0.15  -0.30
    19   6     0.01   0.01   0.00     0.00   0.01   0.02    -0.01  -0.01   0.01
    20   1     0.03   0.16  -0.02     0.06   0.26  -0.00     0.01   0.06   0.01
    21   1    -0.03  -0.20   0.02    -0.00  -0.04  -0.01     0.03   0.13  -0.04
    22   6    -0.03   0.03   0.01    -0.03  -0.00   0.03     0.00  -0.01   0.01
    23   1    -0.23  -0.03   0.05    -0.09  -0.02   0.03     0.30   0.04  -0.06
    24   1     0.51   0.13  -0.19     0.17   0.06  -0.08    -0.21  -0.02   0.05
    25   7    -0.08  -0.02  -0.02     0.02   0.01  -0.06    -0.02   0.06   0.01
    26   6     0.04  -0.01  -0.01    -0.03  -0.01  -0.02     0.02  -0.02  -0.00
    27   1     0.16  -0.03   0.12    -0.09   0.03  -0.08    -0.26   0.04  -0.29
    28   1    -0.03  -0.01  -0.04     0.33  -0.04   0.30     0.26  -0.04   0.25
    29   6    -0.00   0.01  -0.00     0.01  -0.01   0.02    -0.03  -0.01   0.02
    30   1     0.03   0.06   0.05    -0.01  -0.03   0.00     0.03  -0.07   0.09
    31   1    -0.01  -0.04  -0.07    -0.03  -0.05   0.02    -0.04  -0.04  -0.02
    32   6    -0.00  -0.02  -0.00    -0.01   0.00  -0.01     0.01  -0.01  -0.01
    33   1     0.01   0.13  -0.01    -0.02  -0.09  -0.00    -0.03  -0.00   0.01
    34   1     0.01   0.02   0.01    -0.01   0.10   0.01     0.01   0.17   0.02
    35   6     0.01   0.02  -0.00     0.01  -0.02   0.01     0.01   0.01  -0.00
    36   1    -0.06   0.03  -0.06     0.05  -0.03   0.03    -0.06   0.04  -0.06
    37   1     0.09  -0.06   0.14    -0.15   0.12  -0.14     0.03  -0.02   0.06
    38   8     0.00  -0.00  -0.00    -0.00  -0.00  -0.01    -0.00  -0.00  -0.01
    39   1     0.00  -0.07  -0.03    -0.00  -0.08  -0.03    -0.00   0.02   0.01
    40   7    -0.01  -0.03   0.01     0.01   0.02  -0.01    -0.01  -0.02   0.01
    41   1    -0.17   0.04   0.04     0.05   0.01  -0.05    -0.06   0.00   0.02
                     64                     65                     66
                      A                      A                      A
 Frequencies --   1346.1100              1355.3451              1361.1188
 Red. masses --      1.1456                 1.2685                 1.2443
 Frc consts  --      1.2231                 1.3729                 1.3582
 IR Inten    --      7.1742                12.4912                19.1146
  Atom  AN      X      Y      Z        X      Y      Z        X      Y      Z
     1   6     0.02  -0.01  -0.01    -0.01  -0.01  -0.03    -0.01  -0.01  -0.01
     2   6     0.04  -0.06   0.00    -0.02  -0.08   0.04    -0.02  -0.01   0.00
     3   1    -0.08   0.19   0.14    -0.16   0.25   0.16    -0.04   0.04   0.03
     4   1     0.09  -0.04  -0.04     0.07  -0.14  -0.09    -0.02  -0.01  -0.01
     5   1    -0.01   0.54  -0.07    -0.00   0.13   0.06     0.03  -0.10   0.07
     6   1    -0.02  -0.14   0.10    -0.00   0.43  -0.03    -0.02   0.18  -0.01
     7   6     0.01   0.01  -0.01    -0.01  -0.00  -0.01     0.05   0.03  -0.03
     8   1     0.00  -0.01   0.04    -0.01   0.01  -0.03     0.02  -0.02   0.17
     9   1     0.03   0.01  -0.09    -0.01  -0.01   0.16     0.09   0.03  -0.26
    10   6    -0.00   0.00   0.00     0.00  -0.02  -0.02     0.00   0.03   0.04
    11   1     0.02   0.01   0.02     0.01   0.08   0.07    -0.01   0.08   0.07
    12   1    -0.02  -0.04  -0.04     0.03   0.07   0.08    -0.07  -0.18  -0.27
    13   6    -0.00   0.01  -0.00     0.00  -0.01   0.01    -0.02   0.01   0.00
    14   1    -0.02  -0.02  -0.00    -0.01   0.02   0.00    -0.06  -0.15   0.02
    15   1    -0.02  -0.04   0.02     0.03   0.07  -0.02    -0.01   0.06   0.03
    16   6    -0.00  -0.00   0.00    -0.01  -0.01  -0.02    -0.00   0.01  -0.02
    17   1     0.03   0.04  -0.09    -0.00   0.02  -0.02     0.03   0.04  -0.14
    18   1    -0.01  -0.02   0.02     0.06   0.06  -0.12    -0.07  -0.12   0.21
    19   6    -0.05  -0.03   0.01     0.02   0.01   0.01     0.02   0.01   0.00
    20   1    -0.04  -0.27   0.06     0.07   0.39  -0.04     0.03   0.17  -0.03
    21   1     0.09   0.55  -0.13    -0.02  -0.17   0.03    -0.03  -0.20   0.03
    22   6     0.01   0.02  -0.01     0.03   0.02  -0.03     0.02  -0.00  -0.00
    23   1    -0.13   0.02   0.02     0.12   0.09  -0.04    -0.03  -0.02   0.01
    24   1     0.01   0.01  -0.01    -0.23  -0.02   0.06    -0.19  -0.04   0.07
    25   7     0.00  -0.02   0.01     0.00  -0.03   0.06     0.04   0.00  -0.01
    26   6     0.00   0.01   0.01     0.02   0.02   0.02    -0.02   0.00   0.01
    27   1     0.07  -0.02   0.08     0.09  -0.05   0.06    -0.09   0.03  -0.05
    28   1    -0.18   0.02  -0.16    -0.32   0.04  -0.29    -0.02   0.00  -0.03
    29   6     0.00   0.01  -0.00     0.00   0.00  -0.02    -0.01   0.01   0.01
    30   1    -0.03  -0.03  -0.05     0.03   0.12   0.03    -0.08  -0.17  -0.11
    31   1     0.03   0.04   0.01     0.01   0.00  -0.05     0.05   0.08   0.06
    32   6     0.01   0.00   0.00    -0.01   0.01   0.02     0.03  -0.00  -0.02
    33   1     0.02  -0.01  -0.01     0.01   0.02   0.01     0.03  -0.02  -0.02
    34   1     0.02  -0.04   0.00    -0.03  -0.13  -0.03     0.08   0.06   0.04
    35   6    -0.01   0.01  -0.01    -0.01  -0.01  -0.00    -0.00   0.03  -0.02
    36   1    -0.05   0.03  -0.04     0.08  -0.05   0.08    -0.22   0.16  -0.20
    37   1     0.12  -0.10   0.10    -0.02   0.00  -0.03     0.25  -0.21   0.29
    38   8    -0.01   0.00   0.00     0.00  -0.01  -0.01     0.00  -0.00  -0.00
    39   1    -0.01   0.14   0.04    -0.00  -0.10  -0.03     0.01  -0.04   0.00
    40   7    -0.01  -0.02   0.01     0.01   0.02  -0.01    -0.04  -0.06   0.03
    41   1    -0.01  -0.03   0.03     0.05   0.00  -0.01    -0.25   0.02   0.10
                     67                     68                     69
                      A                      A                      A
 Frequencies --   1379.3296              1388.4581              1399.9843
 Red. masses --      1.3142                 1.3170                 1.4728
 Frc consts  --      1.4732                 1.4959                 1.7008
 IR Inten    --      5.1185                 1.5737                 4.6814
  Atom  AN      X      Y      Z        X      Y      Z        X      Y      Z
     1   6     0.00   0.01   0.00    -0.01   0.01   0.01    -0.06   0.11   0.04
     2   6     0.00   0.00  -0.01     0.00  -0.01   0.00     0.02  -0.06   0.01
     3   1     0.04  -0.05  -0.02     0.02  -0.02  -0.00     0.28  -0.29  -0.09
     4   1    -0.02   0.03   0.01     0.05  -0.06  -0.03     0.28  -0.36  -0.18
     5   1     0.00   0.00  -0.00    -0.00   0.02  -0.01    -0.04   0.07  -0.08
     6   1    -0.00  -0.02   0.00    -0.00   0.04   0.01     0.02   0.22  -0.01
     7   6     0.02   0.03  -0.07     0.01   0.02  -0.01    -0.00  -0.01  -0.06
     8   1     0.01   0.02   0.27     0.02   0.02   0.03    -0.00   0.01   0.23
     9   1     0.10   0.01   0.28     0.06   0.01   0.09    -0.01  -0.02   0.10
    10   6    -0.03  -0.08  -0.07    -0.02  -0.05  -0.04     0.01   0.04   0.05
    11   1     0.12   0.46   0.43     0.06   0.22   0.21    -0.03  -0.11  -0.08
    12   1     0.04   0.16   0.08     0.03   0.10   0.07    -0.05  -0.13  -0.16
    13   6    -0.02  -0.05   0.02    -0.00  -0.01   0.01    -0.00  -0.01  -0.02
    14   1     0.04   0.38   0.00    -0.02   0.13   0.01    -0.03  -0.10  -0.01
    15   1    -0.01   0.03   0.05    -0.00   0.01   0.02     0.02   0.08   0.02
    16   6     0.01  -0.00   0.02    -0.00   0.00  -0.01    -0.02  -0.01   0.01
    17   1     0.05   0.09  -0.07     0.01   0.03  -0.02     0.01   0.02  -0.08
    18   1     0.05   0.02  -0.00     0.01  -0.02   0.05     0.05   0.07  -0.12
    19   6    -0.00  -0.00   0.00     0.00  -0.00   0.00    -0.01  -0.01   0.01
    20   1    -0.01  -0.04   0.00    -0.00  -0.01  -0.00     0.04   0.12   0.01
    21   1     0.00   0.02  -0.00     0.01   0.04  -0.00     0.01   0.07  -0.01
    22   6    -0.01  -0.01   0.01    -0.00  -0.00  -0.01    -0.04  -0.03  -0.01
    23   1     0.03  -0.02  -0.00    -0.01   0.02   0.00     0.07   0.07  -0.01
    24   1     0.06   0.00  -0.01     0.02  -0.00  -0.01     0.35  -0.02  -0.08
    25   7     0.01   0.01  -0.01     0.01  -0.01   0.01     0.01   0.00   0.01
    26   6    -0.01  -0.01  -0.01    -0.03   0.02  -0.02    -0.02   0.01  -0.02
    27   1    -0.06   0.00  -0.06     0.09   0.03   0.12     0.05  -0.02   0.05
    28   1     0.10  -0.02   0.05     0.03   0.01   0.17     0.12  -0.00   0.15
    29   6     0.01   0.01   0.03    -0.04  -0.04  -0.06    -0.01  -0.04  -0.02
    30   1    -0.02  -0.08  -0.03     0.04   0.09   0.05     0.06   0.13   0.08
    31   1    -0.09  -0.14  -0.07     0.26   0.42   0.32     0.05   0.06   0.09
    32   6    -0.00   0.05  -0.00     0.02  -0.10  -0.00    -0.00   0.05   0.01
    33   1     0.03  -0.27  -0.02     0.00   0.50   0.01     0.05  -0.10  -0.02
    34   1     0.01  -0.04   0.00     0.02   0.22   0.04     0.03  -0.21  -0.00
    35   6    -0.03   0.01  -0.03     0.03  -0.00   0.03    -0.02  -0.01  -0.01
    36   1     0.06  -0.07   0.04    -0.13   0.15  -0.09     0.01   0.05   0.03
    37   1     0.14  -0.12   0.09    -0.16   0.14  -0.02     0.04  -0.06   0.04
    38   8    -0.00   0.00   0.00    -0.00   0.00  -0.00     0.00   0.00  -0.01
    39   1     0.00   0.01  -0.00     0.00  -0.01  -0.00     0.00   0.02   0.02
    40   7     0.00  -0.01   0.01    -0.01  -0.01   0.00     0.01   0.00   0.01
    41   1    -0.04   0.00   0.06    -0.04   0.01   0.00     0.00  -0.00   0.04
                     70                     71                     72
                      A                      A                      A
 Frequencies --   1401.9804              1404.2040              1411.7254
 Red. masses --      1.5125                 1.4612                 1.4188
 Frc consts  --      1.7515                 1.6975                 1.6660
 IR Inten    --      7.2634                11.3980                23.4559
  Atom  AN      X      Y      Z        X      Y      Z        X      Y      Z
     1   6     0.06  -0.08  -0.03    -0.00  -0.01  -0.00    -0.02   0.01   0.01
     2   6    -0.01   0.04  -0.01    -0.00   0.00   0.00     0.01  -0.01   0.00
     3   1    -0.18   0.19   0.04    -0.05   0.05   0.03    -0.01   0.00   0.01
     4   1    -0.22   0.27   0.14     0.01   0.01   0.00     0.05  -0.05  -0.03
     5   1     0.02  -0.01   0.04     0.01  -0.02   0.02    -0.01  -0.00  -0.02
     6   1    -0.01  -0.18  -0.00    -0.01   0.00   0.01     0.00   0.03   0.00
     7   6    -0.01  -0.01  -0.09    -0.01   0.02  -0.02    -0.01  -0.01  -0.10
     8   1     0.01   0.04   0.35    -0.04  -0.04   0.05     0.01   0.06   0.42
     9   1     0.01  -0.03   0.20    -0.01   0.01   0.23     0.03  -0.03   0.34
    10   6     0.01   0.05   0.06    -0.02  -0.06  -0.01    -0.01   0.01   0.05
    11   1     0.02  -0.04  -0.00     0.06  -0.05   0.05     0.03  -0.04   0.03
    12   1    -0.07  -0.22  -0.18     0.05   0.17   0.15    -0.04  -0.09  -0.12
    13   6    -0.02  -0.04  -0.01     0.04   0.15   0.00     0.00   0.02  -0.02
    14   1    -0.01  -0.04  -0.01    -0.16  -0.43   0.06    -0.05  -0.13   0.00
    15   1     0.06   0.23   0.02    -0.15  -0.48   0.02    -0.03  -0.06   0.05
    16   6     0.00   0.02  -0.02     0.01  -0.02  -0.04    -0.00  -0.01   0.01
    17   1    -0.04  -0.07   0.04     0.03   0.06  -0.01     0.02   0.03  -0.04
    18   1    -0.01   0.03  -0.05    -0.16  -0.22   0.28    -0.00   0.01  -0.04
    19   6     0.01   0.01  -0.01     0.00   0.01  -0.00     0.01   0.00  -0.00
    20   1    -0.04  -0.16  -0.00    -0.00  -0.01  -0.00    -0.01  -0.07   0.00
    21   1    -0.01  -0.01   0.02    -0.01  -0.03   0.01     0.01   0.04   0.03
    22   6    -0.01   0.02   0.01     0.02   0.00  -0.01     0.04  -0.00  -0.01
    23   1     0.11   0.02  -0.02    -0.07   0.02   0.02    -0.15  -0.02   0.03
    24   1    -0.13   0.05  -0.01    -0.11  -0.00   0.02    -0.12  -0.02   0.04
    25   7    -0.00  -0.00   0.02     0.00  -0.00   0.02    -0.00   0.01  -0.01
    26   6     0.01   0.02   0.00    -0.03   0.01  -0.05     0.00  -0.03   0.01
    27   1     0.01  -0.04  -0.04     0.15  -0.02   0.14    -0.03   0.03   0.01
    28   1     0.04   0.02   0.10     0.15  -0.01   0.21    -0.05  -0.01  -0.12
    29   6    -0.03  -0.07  -0.06     0.01  -0.03  -0.01     0.03   0.06   0.05
    30   1     0.14   0.30   0.22     0.02   0.08   0.03    -0.12  -0.17  -0.18
    31   1     0.10   0.14   0.14     0.03   0.03   0.07    -0.11  -0.19  -0.23
    32   6    -0.01   0.06   0.02    -0.00   0.05   0.01    -0.02  -0.04  -0.04
    33   1     0.05  -0.01  -0.01     0.05  -0.15  -0.02    -0.08   0.12  -0.01
    34   1     0.01  -0.28  -0.02     0.02  -0.16   0.00     0.02   0.13   0.04
    35   6    -0.01  -0.03   0.00    -0.02  -0.01  -0.01     0.05  -0.05   0.05
    36   1     0.01   0.07   0.04     0.04  -0.02   0.04    -0.15   0.18  -0.11
    37   1    -0.03  -0.01  -0.03     0.06  -0.06   0.00    -0.35   0.27  -0.22
    38   8    -0.01   0.00   0.01    -0.00  -0.00   0.00    -0.01   0.00   0.00
    39   1    -0.00  -0.04  -0.03     0.00  -0.01  -0.01    -0.00  -0.04  -0.03
    40   7     0.02   0.01   0.01     0.01   0.01  -0.00     0.01   0.02   0.01
    41   1     0.06  -0.02   0.06     0.02  -0.01   0.04     0.08  -0.01   0.02
                     73                     74                     75
                      A                      A                      A
 Frequencies --   1417.6811              1437.3688              1439.3257
 Red. masses --      1.3313                 1.3710                 1.3576
 Frc consts  --      1.5764                 1.6689                 1.6571
 IR Inten    --     14.7592                 4.4253                 8.4958
  Atom  AN      X      Y      Z        X      Y      Z        X      Y      Z
     1   6     0.00  -0.00  -0.00    -0.01  -0.00   0.01    -0.02  -0.02   0.00
     2   6    -0.00   0.00  -0.00     0.00  -0.00   0.00     0.00   0.01  -0.01
     3   1     0.02  -0.01  -0.00    -0.09   0.06  -0.01    -0.04   0.04   0.06
     4   1    -0.02   0.03   0.01     0.06  -0.10  -0.04     0.04   0.04  -0.01
     5   1    -0.00   0.01  -0.00     0.02  -0.03   0.02     0.04  -0.05   0.04
     6   1     0.00  -0.00  -0.00    -0.02   0.02   0.04    -0.03  -0.01   0.05
     7   6     0.02   0.01   0.04     0.00  -0.00   0.01     0.00  -0.01   0.02
     8   1     0.02  -0.00  -0.26     0.01   0.01  -0.07    -0.01  -0.02  -0.04
     9   1    -0.01   0.02  -0.12     0.01   0.00  -0.07    -0.04   0.00  -0.05
    10   6    -0.01  -0.03  -0.03     0.01   0.02  -0.00     0.00   0.00   0.01
    11   1    -0.00   0.08   0.05     0.02   0.03   0.01    -0.11  -0.05  -0.09
    12   1     0.03   0.10   0.07    -0.01  -0.07   0.01     0.01   0.08  -0.07
    13   6     0.00   0.00   0.01    -0.00  -0.06   0.00     0.00   0.01  -0.03
    14   1     0.02   0.08  -0.00    -0.06   0.11   0.00     0.10   0.11  -0.05
    15   1    -0.00  -0.03  -0.02     0.09   0.27   0.04    -0.04  -0.14   0.02
    16   6    -0.01  -0.01   0.01     0.03   0.03  -0.03    -0.06  -0.08   0.10
    17   1     0.02   0.04  -0.04    -0.11  -0.19   0.33     0.17   0.40  -0.29
    18   1     0.03   0.01  -0.02    -0.01   0.04  -0.07     0.34   0.22  -0.30
    19   6    -0.00  -0.00   0.00    -0.00  -0.01   0.00     0.00   0.00  -0.00
    20   1    -0.00   0.00  -0.00    -0.01   0.05  -0.01    -0.01  -0.03  -0.00
    21   1     0.00   0.01  -0.00     0.01   0.02  -0.02    -0.00  -0.02   0.01
    22   6    -0.02  -0.00   0.00     0.08   0.01  -0.02     0.08  -0.03  -0.01
    23   1     0.10   0.01  -0.02    -0.27   0.07   0.09    -0.28   0.13   0.12
    24   1     0.06   0.00  -0.01    -0.20   0.04  -0.03    -0.37   0.06  -0.06
    25   7     0.00  -0.00   0.00    -0.06   0.00   0.03     0.02   0.04  -0.01
    26   6     0.00   0.00   0.01    -0.05  -0.01  -0.10    -0.02  -0.01  -0.01
    27   1     0.00  -0.04  -0.02     0.35   0.10   0.43    -0.08   0.10  -0.01
    28   1     0.04   0.00  -0.02     0.12  -0.04   0.35     0.08  -0.01   0.19
    29   6     0.01  -0.02  -0.00     0.04   0.01   0.03    -0.00  -0.02  -0.01
    30   1     0.01   0.16   0.00    -0.08  -0.08  -0.13     0.03   0.04   0.05
    31   1    -0.02  -0.11  -0.13    -0.02  -0.06  -0.01     0.02   0.04   0.08
    32   6    -0.01   0.09  -0.02    -0.01   0.02  -0.01     0.00   0.01   0.01
    33   1    -0.06  -0.03  -0.00     0.06  -0.11  -0.05     0.02  -0.02  -0.00
    34   1     0.07  -0.46  -0.02     0.07  -0.06   0.06     0.01  -0.04   0.00
    35   6     0.08  -0.07   0.05     0.00  -0.01   0.00    -0.01   0.00  -0.00
    36   1    -0.43   0.47  -0.33    -0.04   0.01  -0.04     0.01  -0.02   0.01
    37   1    -0.15   0.08   0.02     0.03  -0.02  -0.01     0.04  -0.03   0.00
    38   8    -0.00   0.00  -0.00     0.00  -0.00  -0.00    -0.00  -0.00   0.00
    39   1     0.00  -0.00   0.00    -0.00   0.01   0.01    -0.00  -0.00  -0.00
    40   7    -0.04  -0.01   0.01    -0.01  -0.00   0.00    -0.00   0.00  -0.00
    41   1    -0.04   0.01  -0.07     0.02  -0.01   0.01     0.03  -0.01  -0.00
                     76                     77                     78
                      A                      A                      A
 Frequencies --   1445.6802              1452.2991              1484.9790
 Red. masses --      1.3577                 1.3084                 1.0963
 Frc consts  --      1.6718                 1.6260                 1.4243
 IR Inten    --     12.2157                23.6191                14.0545
  Atom  AN      X      Y      Z        X      Y      Z        X      Y      Z
     1   6     0.03  -0.02  -0.03    -0.00  -0.02   0.00    -0.00  -0.00  -0.00
     2   6    -0.01   0.02   0.00     0.00   0.07   0.02    -0.00   0.01   0.00
     3   1     0.00   0.03   0.02     0.01  -0.01   0.02     0.02  -0.01   0.03
     4   1    -0.14   0.17   0.07     0.03   0.06   0.01     0.02   0.04  -0.00
     5   1    -0.01   0.01  -0.00    -0.03  -0.21  -0.01     0.02  -0.03   0.03
     6   1     0.02  -0.07  -0.03     0.04  -0.21  -0.03    -0.01  -0.01   0.02
     7   6    -0.00  -0.00   0.00    -0.00  -0.00  -0.01     0.00   0.01  -0.00
     8   1     0.00  -0.00   0.00     0.00   0.01   0.03    -0.00  -0.00   0.04
     9   1    -0.01  -0.00  -0.01     0.01  -0.01   0.04     0.02   0.01  -0.04
    10   6     0.01   0.00   0.02     0.00  -0.01   0.01    -0.04   0.05  -0.05
    11   1    -0.06  -0.03  -0.05    -0.09   0.04  -0.01     0.60  -0.27   0.10
    12   1     0.00   0.02  -0.06     0.02   0.06  -0.08    -0.14  -0.44   0.48
    13   6     0.01   0.01  -0.02    -0.00   0.00   0.00    -0.00   0.01  -0.01
    14   1    -0.07  -0.03  -0.01     0.00  -0.02   0.00     0.05   0.04  -0.02
    15   1    -0.00   0.00   0.06    -0.00  -0.00  -0.01    -0.02  -0.05  -0.02
    16   6    -0.04  -0.04   0.01     0.00   0.00  -0.01    -0.01  -0.01   0.02
    17   1     0.07   0.19  -0.18    -0.00   0.02   0.05     0.03   0.04  -0.08
    18   1     0.16   0.10  -0.16     0.03  -0.03   0.06     0.01   0.03  -0.04
    19   6    -0.00  -0.02   0.00    -0.02  -0.14   0.03     0.00  -0.01   0.02
    20   1     0.00   0.07  -0.01     0.02   0.73  -0.14    -0.11   0.12  -0.09
    21   1     0.01   0.05  -0.01     0.14   0.46  -0.18     0.05  -0.02  -0.15
    22   6    -0.09   0.03  -0.00     0.01   0.00  -0.00    -0.00  -0.00   0.00
    23   1     0.59  -0.07  -0.21    -0.09  -0.04   0.01     0.02   0.02   0.00
    24   1     0.13  -0.10   0.16    -0.02  -0.01   0.02    -0.01   0.01  -0.02
    25   7     0.04  -0.01   0.07    -0.00   0.00  -0.01     0.01   0.00   0.00
    26   6    -0.05   0.01  -0.06     0.01  -0.00   0.01    -0.00  -0.00  -0.00
    27   1     0.24   0.05   0.31    -0.04  -0.01  -0.05    -0.01   0.03   0.01
    28   1    -0.02  -0.01   0.13     0.00   0.00  -0.03    -0.02  -0.00   0.02
    29   6     0.03   0.03   0.03    -0.00  -0.00  -0.01     0.00   0.00  -0.00
    30   1    -0.10  -0.21  -0.19     0.02   0.03   0.04     0.02  -0.04   0.02
    31   1    -0.03  -0.02   0.04    -0.00   0.00   0.00    -0.04  -0.01   0.04
    32   6    -0.00  -0.02  -0.01    -0.00   0.00   0.00    -0.00   0.00  -0.00
    33   1     0.04  -0.02  -0.04    -0.01   0.01   0.01     0.01   0.00  -0.01
    34   1     0.06   0.08   0.06    -0.01  -0.01  -0.01     0.01  -0.00   0.01
    35   6    -0.00   0.00   0.00     0.00  -0.00   0.00     0.00  -0.00  -0.00
    36   1    -0.02  -0.03  -0.02     0.01   0.01   0.01    -0.01   0.02  -0.01
    37   1     0.01   0.00  -0.04    -0.02   0.01   0.00    -0.00  -0.00   0.01
    38   8     0.00   0.00  -0.00     0.00   0.01  -0.02     0.00  -0.00  -0.00
    39   1    -0.00  -0.00  -0.00    -0.01   0.00  -0.01     0.01   0.03   0.01
    40   7     0.00  -0.00   0.00    -0.00   0.00   0.00    -0.00  -0.01   0.00
    41   1    -0.00   0.00   0.00     0.02  -0.00  -0.01    -0.02   0.00   0.00
                     79                     80                     81
                      A                      A                      A
 Frequencies --   1486.5570              1497.0710              1499.2849
 Red. masses --      1.0968                 1.0963                 1.0920
 Frc consts  --      1.4280                 1.4477                 1.4462
 IR Inten    --      5.0164                 9.5226                11.4182
  Atom  AN      X      Y      Z        X      Y      Z        X      Y      Z
     1   6    -0.00   0.00  -0.00     0.00   0.00   0.00    -0.00   0.01  -0.00
     2   6    -0.00  -0.00  -0.01    -0.00  -0.00  -0.01    -0.01  -0.00  -0.06
     3   1     0.01   0.00   0.02    -0.02   0.01  -0.01     0.02  -0.04  -0.05
     4   1     0.02   0.01  -0.01    -0.01  -0.02   0.00    -0.03  -0.04  -0.00
     5   1     0.04   0.00   0.04     0.07  -0.00   0.08     0.36  -0.00   0.38
     6   1    -0.03  -0.00   0.05    -0.06   0.01   0.09    -0.29   0.06   0.42
     7   6     0.00   0.00   0.00    -0.01  -0.01   0.01     0.00   0.00   0.00
     8   1    -0.01  -0.02   0.00     0.04   0.09  -0.01    -0.01  -0.02  -0.01
     9   1    -0.02   0.00  -0.00     0.11  -0.02  -0.03    -0.02   0.01  -0.00
    10   6    -0.00   0.01  -0.00    -0.00   0.00  -0.00     0.00  -0.00   0.00
    11   1     0.04  -0.02   0.00     0.02  -0.04  -0.02    -0.02   0.02   0.00
    12   1    -0.01  -0.03   0.03    -0.00  -0.01   0.03     0.01   0.02  -0.02
    13   6    -0.00  -0.00   0.00     0.04  -0.01  -0.04     0.00   0.00  -0.00
    14   1     0.06   0.00  -0.01    -0.43   0.10   0.04    -0.04   0.00   0.01
    15   1     0.00  -0.01  -0.04    -0.02   0.04   0.44    -0.00  -0.00   0.03
    16   6    -0.00  -0.01   0.01    -0.00  -0.01  -0.00     0.00   0.00   0.00
    17   1     0.01   0.03   0.03    -0.00   0.02   0.02    -0.00  -0.05  -0.04
    18   1     0.05   0.02  -0.01     0.04   0.02  -0.05    -0.06  -0.00  -0.02
    19   6    -0.00  -0.00   0.00     0.00  -0.00   0.00     0.02  -0.02   0.01
    20   1    -0.02   0.00  -0.01    -0.03   0.01  -0.02    -0.08   0.02  -0.07
    21   1     0.01  -0.01  -0.03     0.01  -0.01  -0.03     0.05   0.08  -0.05
    22   6     0.00   0.02  -0.01     0.01   0.00  -0.01    -0.01  -0.01   0.00
    23   1    -0.02  -0.20  -0.07    -0.00   0.01  -0.00     0.05   0.04   0.00
    24   1     0.02  -0.12   0.19    -0.03  -0.00   0.02     0.03   0.02  -0.04
    25   7    -0.00   0.01  -0.01    -0.00   0.01   0.01     0.00   0.00   0.00
    26   6     0.00  -0.01  -0.00    -0.03   0.02   0.01    -0.00   0.00   0.01
    27   1    -0.05   0.05  -0.03     0.08  -0.31  -0.05    -0.01  -0.07  -0.04
    28   1     0.02  -0.02   0.06     0.29   0.03  -0.17     0.04   0.01  -0.06
    29   6    -0.02  -0.05   0.06     0.00  -0.00   0.01    -0.00  -0.00  -0.00
    30   1    -0.31   0.46  -0.31    -0.04  -0.00  -0.05    -0.01   0.03  -0.00
    31   1     0.45   0.15  -0.46     0.05   0.04  -0.00     0.02   0.01  -0.03
    32   6    -0.00  -0.01   0.01     0.05  -0.00   0.01    -0.01   0.00  -0.00
    33   1     0.06  -0.03  -0.02    -0.32  -0.04   0.19     0.10   0.03  -0.05
    34   1     0.02   0.06   0.04    -0.25   0.03  -0.29     0.08  -0.02   0.09
    35   6    -0.01   0.00  -0.02     0.00  -0.00  -0.01    -0.00   0.02   0.04
    36   1     0.09   0.02   0.08     0.05   0.08   0.05    -0.18  -0.30  -0.17
    37   1    -0.02  -0.01   0.09    -0.04  -0.00   0.11     0.18  -0.01  -0.36
    38   8     0.00  -0.00   0.00     0.00   0.00   0.00    -0.01   0.01   0.00
    39   1     0.00   0.01   0.01    -0.00   0.00   0.00    -0.01  -0.15  -0.09
    40   7     0.00  -0.00  -0.00    -0.00  -0.00  -0.00     0.00   0.01  -0.00
    41   1     0.01  -0.00  -0.00     0.01  -0.01   0.01     0.00  -0.01   0.07
                     82                     83                     84
                      A                      A                      A
 Frequencies --   1503.7566              1507.8468              1508.5132
 Red. masses --      1.0918                 1.0883                 1.0915
 Frc consts  --      1.4546                 1.4578                 1.4635
 IR Inten    --      2.0237                 0.3227                 3.8616
  Atom  AN      X      Y      Z        X      Y      Z        X      Y      Z
     1   6    -0.01  -0.01  -0.00     0.03   0.01   0.01     0.04   0.02   0.02
     2   6     0.00   0.00   0.04     0.00   0.00  -0.01     0.01  -0.01   0.02
     3   1     0.05   0.01   0.13    -0.15   0.01  -0.26    -0.22   0.03  -0.34
     4   1     0.11   0.10  -0.03    -0.24  -0.20   0.07    -0.29  -0.30   0.07
     5   1    -0.23  -0.01  -0.24     0.04   0.01   0.03    -0.09   0.03  -0.10
     6   1     0.18  -0.03  -0.26    -0.03  -0.01   0.05     0.07   0.01  -0.10
     7   6     0.00   0.00   0.00     0.01   0.00   0.01    -0.00  -0.00  -0.01
     8   1    -0.01  -0.02  -0.03    -0.03  -0.08  -0.05     0.01   0.03   0.03
     9   1    -0.03   0.01  -0.00    -0.10   0.01   0.01     0.04  -0.00   0.01
    10   6    -0.00   0.00  -0.01     0.00   0.00  -0.00    -0.00   0.01   0.00
    11   1     0.03  -0.02  -0.00     0.00  -0.01  -0.01     0.04  -0.01   0.01
    12   1    -0.00  -0.01   0.04     0.00  -0.00   0.02    -0.02  -0.05   0.01
    13   6     0.03  -0.01  -0.03     0.01  -0.00  -0.01    -0.01  -0.00   0.01
    14   1    -0.30   0.08   0.03    -0.18   0.03   0.02     0.08  -0.04  -0.01
    15   1    -0.02   0.02   0.32    -0.01   0.01   0.19     0.01   0.02  -0.09
    16   6     0.00  -0.00   0.01    -0.01  -0.00  -0.01    -0.03  -0.02  -0.04
    17   1    -0.00  -0.06  -0.03     0.01   0.07   0.01     0.02   0.35   0.27
    18   1    -0.05   0.02  -0.07     0.06  -0.02   0.04     0.39  -0.05   0.21
    19   6    -0.01   0.01  -0.01     0.00  -0.01   0.01    -0.01   0.00   0.00
    20   1     0.07   0.00   0.05    -0.02   0.02  -0.02    -0.03   0.00  -0.00
    21   1    -0.04  -0.04   0.05     0.02   0.03  -0.03     0.00  -0.03  -0.05
    22   6     0.01   0.01  -0.01    -0.01  -0.03   0.01     0.00   0.01  -0.00
    23   1    -0.05  -0.06  -0.01     0.08   0.26   0.08    -0.05  -0.06  -0.01
    24   1    -0.04  -0.04   0.06    -0.01   0.15  -0.23     0.06  -0.01   0.03
    25   7    -0.00   0.01  -0.00     0.00  -0.01   0.00    -0.01  -0.01  -0.01
    26   6    -0.00   0.01   0.02     0.00   0.01   0.02     0.00   0.00   0.01
    27   1    -0.03  -0.14  -0.10    -0.02  -0.09  -0.07     0.03  -0.06   0.00
    28   1     0.13   0.01  -0.09     0.04   0.01  -0.11     0.03   0.00  -0.04
    29   6    -0.01  -0.01   0.00    -0.01   0.01   0.01    -0.00  -0.00  -0.00
    30   1    -0.01   0.08   0.01    -0.03  -0.01  -0.04    -0.00   0.03  -0.00
    31   1     0.04   0.02  -0.05     0.01  -0.00  -0.05     0.02   0.01  -0.02
    32   6    -0.03   0.00  -0.00    -0.05  -0.01  -0.01     0.01   0.00   0.00
    33   1     0.25   0.05  -0.14     0.34   0.03  -0.20    -0.10   0.01   0.06
    34   1     0.19  -0.01   0.23     0.26   0.06   0.31    -0.07  -0.02  -0.09
    35   6    -0.00   0.02   0.03    -0.00  -0.02  -0.03     0.00   0.02   0.03
    36   1    -0.16  -0.27  -0.16     0.16   0.21   0.15    -0.13  -0.19  -0.13
    37   1     0.19  -0.03  -0.29    -0.16   0.02   0.24     0.14  -0.02  -0.21
    38   8     0.01  -0.01  -0.00    -0.00   0.00   0.00     0.01  -0.00  -0.00
    39   1     0.01   0.09   0.06    -0.00  -0.03  -0.02     0.01   0.08   0.05
    40   7    -0.00  -0.00   0.01     0.00   0.00   0.00    -0.00  -0.00   0.00
    41   1    -0.01   0.02  -0.04     0.01   0.01  -0.04    -0.01   0.00  -0.00
                     85                     86                     87
                      A                      A                      A
 Frequencies --   1511.6474              1520.2917              1524.3538
 Red. masses --      1.0905                 1.0900                 1.1066
 Frc consts  --      1.4681                 1.4844                 1.5151
 IR Inten    --     20.7776                19.8937                43.4010
  Atom  AN      X      Y      Z        X      Y      Z        X      Y      Z
     1   6     0.01  -0.00  -0.00     0.03   0.02   0.02    -0.02  -0.01  -0.01
     2   6     0.00   0.01   0.02     0.00  -0.00   0.00    -0.00   0.00  -0.01
     3   1    -0.04  -0.01  -0.07    -0.19   0.03  -0.29     0.15  -0.03   0.19
     4   1    -0.10  -0.01   0.04    -0.25  -0.26   0.06     0.16   0.17  -0.04
     5   1    -0.10  -0.01  -0.10     0.00   0.02   0.00     0.07   0.01   0.08
     6   1     0.08  -0.05  -0.11    -0.00   0.01   0.01    -0.06  -0.01   0.09
     7   6    -0.01  -0.00  -0.00    -0.01  -0.01   0.01    -0.03  -0.01   0.00
     8   1     0.03   0.06   0.03     0.04   0.10  -0.02     0.09   0.21  -0.01
     9   1     0.07  -0.01  -0.00     0.11  -0.02  -0.02     0.23  -0.04  -0.00
    10   6    -0.00  -0.00  -0.00    -0.00  -0.00  -0.01     0.00  -0.00   0.00
    11   1     0.01  -0.00   0.01     0.00  -0.02  -0.01    -0.04   0.00  -0.02
    12   1    -0.00  -0.00   0.01     0.00   0.02   0.03     0.01   0.03  -0.02
    13   6    -0.00   0.01   0.00     0.02   0.00  -0.02     0.02  -0.00  -0.01
    14   1     0.04  -0.02  -0.00    -0.20   0.07   0.02    -0.23   0.02   0.03
    15   1    -0.01  -0.03  -0.04    -0.04  -0.05   0.25    -0.01   0.02   0.22
    16   6     0.01   0.01   0.01     0.02   0.01   0.03    -0.02  -0.00  -0.04
    17   1     0.01  -0.14  -0.18     0.02  -0.17  -0.23    -0.02   0.19   0.26
    18   1    -0.19   0.00  -0.07    -0.23   0.03  -0.13     0.24  -0.08   0.20
    19   6    -0.01  -0.01  -0.00    -0.00  -0.01  -0.00    -0.02   0.01   0.00
    20   1     0.08   0.05   0.04     0.08   0.05   0.04    -0.07  -0.00  -0.03
    21   1    -0.02   0.04   0.06    -0.01   0.05   0.06    -0.01  -0.13  -0.11
    22   6    -0.01  -0.05   0.02     0.00   0.02  -0.01    -0.02  -0.02   0.01
    23   1     0.17   0.49   0.13    -0.08  -0.23  -0.06     0.08   0.11   0.03
    24   1    -0.06   0.26  -0.41     0.03  -0.12   0.19     0.04   0.06  -0.12
    25   7     0.01  -0.01   0.01     0.01   0.01  -0.01    -0.00  -0.01  -0.01
    26   6    -0.00  -0.01  -0.01     0.03  -0.02  -0.02     0.05  -0.02  -0.00
    27   1    -0.02   0.10   0.04    -0.16   0.37   0.00    -0.16   0.34  -0.02
    28   1    -0.10  -0.01   0.05    -0.29  -0.03   0.23    -0.33  -0.03   0.15
    29   6    -0.00  -0.01   0.03    -0.00  -0.01  -0.01    -0.01  -0.00  -0.00
    30   1    -0.16   0.10  -0.18     0.06   0.02   0.08     0.01   0.03   0.02
    31   1     0.16   0.06  -0.16    -0.04  -0.02   0.03    -0.01  -0.02  -0.04
    32   6     0.03  -0.00   0.00     0.00   0.01   0.00    -0.01   0.00  -0.00
    33   1    -0.17  -0.02   0.10    -0.03  -0.01   0.02     0.03   0.00  -0.02
    34   1    -0.12   0.02  -0.15    -0.03  -0.04  -0.04     0.03  -0.02   0.03
    35   6    -0.00   0.01   0.02     0.00  -0.00   0.00    -0.00  -0.00   0.00
    36   1    -0.09  -0.13  -0.08    -0.01  -0.00  -0.01     0.00   0.01   0.01
    37   1     0.10  -0.02  -0.13     0.01  -0.01  -0.00    -0.01   0.01  -0.00
    38   8     0.00  -0.00  -0.00    -0.00   0.00  -0.00     0.02  -0.01  -0.00
    39   1     0.00   0.02   0.01    -0.01  -0.03  -0.01     0.02   0.22   0.13
    40   7    -0.00  -0.00   0.00    -0.00   0.00   0.00    -0.00   0.00  -0.00
    41   1    -0.02   0.01   0.00     0.00  -0.00  -0.01     0.05  -0.03  -0.01
                     88                     89                     90
                      A                      A                      A
 Frequencies --   1529.1211              1534.1277              1544.5379
 Red. masses --      1.1626                 1.0786                 1.0901
 Frc consts  --      1.6017                 1.4957                 1.5322
 IR Inten    --     45.9292                10.9363                20.1921
  Atom  AN      X      Y      Z        X      Y      Z        X      Y      Z
     1   6     0.01   0.00   0.00    -0.01  -0.00  -0.00    -0.00  -0.00   0.00
     2   6     0.00   0.00  -0.02    -0.00   0.01  -0.01    -0.00  -0.00   0.00
     3   1    -0.05   0.02  -0.05     0.04  -0.01   0.05    -0.01   0.00  -0.01
     4   1    -0.06  -0.04   0.02     0.05   0.05  -0.01    -0.01  -0.01   0.00
     5   1     0.12   0.03   0.12     0.05  -0.03   0.06    -0.02  -0.01  -0.02
     6   1    -0.11  -0.07   0.16    -0.04  -0.02   0.06     0.02   0.01  -0.03
     7   6    -0.01  -0.00  -0.01     0.01   0.01   0.00    -0.07  -0.04   0.01
     8   1     0.02   0.06   0.04    -0.02  -0.05  -0.00     0.24   0.58  -0.05
     9   1     0.07  -0.01   0.00    -0.04   0.01  -0.02     0.61  -0.10  -0.05
    10   6    -0.00  -0.00   0.00    -0.01   0.01  -0.01    -0.00  -0.00  -0.00
    11   1     0.01   0.00   0.01     0.12  -0.05   0.02    -0.01  -0.03  -0.02
    12   1    -0.00  -0.00   0.00    -0.03  -0.10   0.10     0.00   0.02   0.03
    13   6    -0.01   0.00   0.01     0.00  -0.00  -0.00    -0.01   0.01   0.01
    14   1     0.11  -0.02  -0.01    -0.04   0.01   0.00     0.14  -0.04  -0.02
    15   1     0.00  -0.02  -0.11     0.00   0.01   0.04    -0.00  -0.04  -0.15
    16   6     0.01   0.00   0.01    -0.01  -0.01  -0.02     0.00  -0.00   0.01
    17   1     0.01  -0.07  -0.09    -0.00   0.13   0.14     0.01  -0.01  -0.04
    18   1    -0.09   0.02  -0.07     0.15  -0.02   0.09    -0.02   0.01  -0.03
    19   6    -0.08  -0.01  -0.03    -0.01  -0.02  -0.06     0.01  -0.00  -0.00
    20   1     0.28   0.18   0.18     0.54   0.02   0.30     0.02  -0.03   0.01
    21   1    -0.15  -0.17   0.09    -0.14   0.24   0.57     0.01   0.07   0.06
    22   6     0.00   0.00  -0.00    -0.00  -0.00   0.00     0.01   0.00  -0.00
    23   1    -0.01  -0.02  -0.01     0.01   0.01   0.00    -0.02  -0.01  -0.00
    24   1    -0.02  -0.02   0.03     0.01   0.01  -0.02    -0.02  -0.01   0.02
    25   7    -0.00   0.00   0.00    -0.00  -0.00  -0.00    -0.00   0.00   0.00
    26   6    -0.01   0.01   0.00     0.01  -0.00   0.00    -0.02   0.01   0.01
    27   1     0.05  -0.14  -0.00    -0.02   0.05  -0.00     0.06  -0.15  -0.01
    28   1     0.12   0.01  -0.07    -0.04  -0.01   0.02     0.13   0.01  -0.08
    29   6     0.00   0.00  -0.00    -0.00   0.00   0.00     0.00  -0.00   0.00
    30   1     0.01  -0.02   0.00     0.00   0.00   0.00    -0.00  -0.00  -0.01
    31   1    -0.01   0.00   0.02    -0.00  -0.00  -0.01     0.00   0.00   0.00
    32   6    -0.01  -0.00  -0.00     0.00   0.00   0.00    -0.02   0.00  -0.00
    33   1     0.04   0.02  -0.03    -0.01  -0.01   0.00     0.13   0.00  -0.07
    34   1     0.04   0.00   0.05    -0.01   0.00  -0.01     0.10  -0.01   0.12
    35   6     0.00  -0.01   0.00     0.00  -0.00  -0.00    -0.00   0.00  -0.01
    36   1     0.00   0.03   0.02     0.01   0.01   0.01     0.03   0.01   0.02
    37   1    -0.04   0.02  -0.02    -0.01   0.00   0.01     0.01  -0.02   0.04
    38   8     0.05  -0.03  -0.02    -0.01   0.01  -0.00    -0.01   0.01   0.00
    39   1     0.06   0.66   0.36    -0.03  -0.21  -0.13    -0.02  -0.17  -0.10
    40   7    -0.01   0.00  -0.01     0.00  -0.00  -0.00    -0.00  -0.00   0.00
    41   1     0.12  -0.07   0.07    -0.07   0.02   0.07    -0.02   0.01  -0.03
                     91                     92                     93
                      A                      A                      A
 Frequencies --   1646.5750              2955.1954              2963.0699
 Red. masses --      1.1238                 1.0731                 1.0728
 Frc consts  --      1.7952                 5.5214                 5.5494
 IR Inten    --     14.7253               155.8901               151.2645
  Atom  AN      X      Y      Z        X      Y      Z        X      Y      Z
     1   6     0.00   0.00   0.00     0.00   0.00   0.00     0.00   0.00   0.00
     2   6     0.00  -0.00   0.01     0.00   0.00  -0.00     0.00   0.00  -0.00
     3   1    -0.00  -0.00  -0.01    -0.00  -0.00   0.00    -0.02  -0.03   0.02
     4   1    -0.00  -0.01   0.00    -0.00   0.00  -0.01    -0.01   0.01  -0.04
     5   1    -0.05  -0.00  -0.05    -0.00   0.00   0.00    -0.00  -0.00   0.00
     6   1     0.05   0.01  -0.08    -0.00   0.00   0.00     0.00   0.00   0.00
     7   6     0.01   0.03   0.03    -0.00  -0.00  -0.00    -0.00  -0.00  -0.00
     8   1    -0.01  -0.01  -0.02     0.02  -0.01   0.00     0.02  -0.01   0.00
     9   1     0.08   0.03  -0.13     0.00   0.01   0.00     0.00   0.01   0.00
    10   6    -0.00  -0.00  -0.00     0.00   0.00   0.00     0.00  -0.00   0.00
    11   1    -0.00   0.02   0.01     0.00   0.00  -0.00     0.00   0.00  -0.00
    12   1     0.00   0.01  -0.01    -0.00   0.00  -0.00    -0.00   0.00  -0.00
    13   6     0.00  -0.00  -0.00    -0.00   0.00   0.00    -0.00   0.00   0.00
    14   1    -0.01   0.01  -0.00    -0.01  -0.00  -0.04    -0.00  -0.00  -0.00
    15   1     0.00   0.00   0.01     0.03  -0.01   0.01     0.00  -0.00   0.00
    16   6    -0.00  -0.01  -0.00     0.00  -0.07  -0.04     0.00   0.00   0.00
    17   1     0.00   0.00   0.00     0.13  -0.06   0.02    -0.02   0.00  -0.00
    18   1     0.00   0.00  -0.02    -0.17   0.86   0.45     0.00  -0.02   0.00
    19   6     0.01   0.00   0.01     0.00   0.00   0.00     0.00  -0.00  -0.00
    20   1    -0.05   0.00  -0.03     0.00  -0.00  -0.01    -0.00   0.00   0.00
    21   1     0.02  -0.00  -0.04    -0.01   0.00  -0.00    -0.00   0.00  -0.00
    22   6    -0.00   0.00   0.00    -0.00  -0.00  -0.00    -0.00  -0.07  -0.03
    23   1    -0.00   0.00   0.00     0.00   0.00   0.00    -0.04   0.03  -0.15
    24   1     0.01   0.01  -0.01     0.01   0.01   0.00     0.08   0.81   0.55
    25   7     0.00   0.00  -0.01    -0.00  -0.00  -0.00    -0.00  -0.00   0.00
    26   6     0.00   0.00   0.00    -0.00   0.00   0.00    -0.00   0.00   0.00
    27   1    -0.01  -0.00  -0.01     0.01   0.01  -0.01     0.01   0.01  -0.01
    28   1    -0.01   0.00  -0.01    -0.01  -0.03  -0.01    -0.01  -0.02  -0.00
    29   6    -0.00   0.00   0.00    -0.00   0.00  -0.00     0.00   0.00  -0.00
    30   1    -0.01   0.01  -0.00    -0.00  -0.00   0.00    -0.01  -0.00   0.01
    31   1     0.00   0.00  -0.01     0.00  -0.00   0.00     0.00  -0.00   0.00
    32   6    -0.00   0.00   0.00    -0.00   0.00  -0.00    -0.00  -0.00  -0.00
    33   1     0.02  -0.01  -0.01     0.00  -0.00   0.00     0.00  -0.00   0.00
    34   1     0.01  -0.01   0.02     0.00   0.00  -0.00     0.00   0.00  -0.00
    35   6    -0.01  -0.04   0.00    -0.00  -0.00  -0.00    -0.00  -0.00  -0.00
    36   1     0.04   0.01   0.06    -0.00  -0.00   0.00    -0.00  -0.00   0.00
    37   1    -0.10   0.04  -0.11     0.00   0.01   0.00     0.00   0.01   0.00
    38   8    -0.00   0.00   0.00    -0.00  -0.00  -0.00    -0.00  -0.00  -0.00
    39   1    -0.00  -0.03  -0.00     0.00   0.00   0.00     0.00   0.00   0.00
    40   7     0.00   0.01  -0.07     0.00   0.00   0.00     0.00   0.00   0.00
    41   1    -0.07  -0.21   0.93    -0.01  -0.02  -0.00    -0.01  -0.02  -0.00
                     94                     95                     96
                      A                      A                      A
 Frequencies --   2984.8303              2985.8295              3013.9467
 Red. masses --      1.0715                 1.0722                 1.0639
 Frc consts  --      5.6247                 5.6321                 5.6941
 IR Inten    --     82.9677               167.0060                75.0808
  Atom  AN      X      Y      Z        X      Y      Z        X      Y      Z
     1   6     0.00   0.00   0.00     0.00   0.00   0.00     0.00  -0.00   0.00
     2   6     0.00  -0.00   0.00     0.00   0.00  -0.00    -0.00  -0.00   0.00
     3   1     0.00  -0.00   0.00    -0.00  -0.00   0.00    -0.01  -0.01   0.01
     4   1    -0.00   0.00  -0.00    -0.00   0.00  -0.01    -0.02   0.02  -0.06
     5   1     0.00  -0.00   0.00    -0.00   0.00   0.00     0.03  -0.00  -0.02
     6   1    -0.00   0.00  -0.00    -0.00  -0.00  -0.00    -0.01  -0.00  -0.00
     7   6    -0.05   0.01  -0.00     0.05  -0.01   0.00     0.00  -0.00  -0.00
     8   1     0.61  -0.29   0.01    -0.63   0.30  -0.01    -0.02   0.01   0.00
     9   1     0.00   0.16   0.00    -0.00  -0.14  -0.00    -0.00  -0.01   0.00
    10   6     0.00   0.00  -0.00    -0.00  -0.00   0.00     0.01  -0.00   0.00
    11   1    -0.01  -0.01   0.01     0.01   0.01  -0.01     0.01   0.01  -0.02
    12   1    -0.03   0.01   0.00     0.03  -0.01  -0.00    -0.07   0.02   0.00
    13   6     0.00   0.00   0.00    -0.00   0.00   0.00    -0.00   0.00  -0.00
    14   1     0.00  -0.00  -0.01    -0.00   0.00  -0.01     0.00   0.00   0.01
    15   1     0.00  -0.00  -0.00     0.02  -0.00   0.00     0.00  -0.00   0.00
    16   6     0.00  -0.00  -0.00     0.00  -0.00  -0.00     0.00  -0.00  -0.00
    17   1    -0.01   0.00  -0.00    -0.00   0.00   0.00    -0.03   0.01  -0.01
    18   1    -0.00   0.01   0.01    -0.01   0.03   0.02    -0.00   0.01   0.01
    19   6     0.00   0.00  -0.00     0.00  -0.00   0.00     0.01  -0.01  -0.07
    20   1    -0.01   0.00   0.01     0.00  -0.00  -0.00    -0.51   0.17   0.76
    21   1     0.01  -0.00   0.00    -0.01   0.00  -0.00     0.33  -0.05   0.08
    22   6    -0.00   0.00  -0.00    -0.00  -0.00  -0.00     0.00   0.00   0.00
    23   1     0.01  -0.01   0.02     0.00  -0.00   0.01     0.00  -0.00   0.00
    24   1     0.01   0.00  -0.00     0.01   0.03   0.02    -0.00  -0.00  -0.00
    25   7     0.00  -0.00   0.00     0.00  -0.00   0.00     0.00  -0.00  -0.00
    26   6     0.00  -0.05  -0.01     0.00  -0.05  -0.01    -0.00   0.00   0.00
    27   1    -0.08  -0.05   0.07    -0.07  -0.05   0.06     0.00   0.00  -0.00
    28   1     0.00   0.70   0.05     0.00   0.68   0.05     0.00  -0.01  -0.00
    29   6    -0.00   0.00  -0.00    -0.00   0.00  -0.00    -0.00  -0.00   0.00
    30   1    -0.03  -0.00   0.02    -0.02  -0.00   0.01     0.00  -0.00  -0.00
    31   1     0.04  -0.04   0.02     0.04  -0.04   0.01    -0.00   0.00  -0.00
    32   6     0.00   0.00  -0.00    -0.00  -0.00   0.00    -0.00  -0.00   0.00
    33   1    -0.00  -0.00  -0.01     0.01  -0.00   0.02     0.00   0.00   0.00
    34   1    -0.04  -0.00   0.03     0.04   0.01  -0.04     0.00   0.00  -0.00
    35   6    -0.00   0.00   0.00     0.00  -0.00  -0.00     0.00  -0.00  -0.00
    36   1     0.01   0.00  -0.01    -0.02  -0.00   0.02    -0.00  -0.00   0.00
    37   1    -0.01  -0.01  -0.00     0.02   0.03   0.00     0.00   0.00   0.00
    38   8     0.00  -0.00   0.00    -0.00   0.00  -0.00     0.00  -0.00  -0.00
    39   1    -0.01  -0.00  -0.00     0.01   0.00   0.00    -0.04  -0.00   0.00
    40   7     0.00   0.00   0.00     0.00   0.00  -0.00    -0.00  -0.00   0.00
    41   1    -0.02  -0.03  -0.01    -0.01  -0.01  -0.00    -0.00   0.00   0.00
                     97                     98                     99
                      A                      A                      A
 Frequencies --   3045.3024              3054.2052              3057.8948
 Red. masses --      1.0611                 1.0635                 1.0652
 Frc consts  --      5.7976                 5.8448                 5.8685
 IR Inten    --     78.1601                62.7742                52.1950
  Atom  AN      X      Y      Z        X      Y      Z        X      Y      Z
     1   6    -0.00  -0.00  -0.00    -0.00  -0.00  -0.00    -0.03  -0.01  -0.03
     2   6    -0.00  -0.00  -0.00    -0.00  -0.00  -0.00     0.00   0.00  -0.00
     3   1     0.00   0.01  -0.00     0.01   0.01  -0.00     0.18   0.19  -0.13
     4   1     0.00  -0.00   0.01     0.00  -0.00   0.01     0.19  -0.11   0.52
     5   1    -0.00  -0.00   0.00    -0.00   0.00   0.00    -0.03   0.00   0.03
     6   1     0.00   0.00   0.00     0.01   0.00   0.00    -0.02  -0.00  -0.02
     7   6    -0.00   0.00   0.00    -0.01  -0.00  -0.00    -0.00   0.00   0.00
     8   1     0.03  -0.01   0.00     0.06  -0.03   0.00     0.02  -0.01   0.00
     9   1     0.00   0.00  -0.00     0.01   0.07   0.00    -0.00  -0.00  -0.00
    10   6    -0.00   0.00  -0.00     0.00   0.00  -0.00     0.00  -0.00   0.00
    11   1    -0.01  -0.01   0.01    -0.01  -0.01   0.02     0.00   0.00  -0.00
    12   1     0.01  -0.00  -0.00     0.01  -0.00  -0.00    -0.01   0.00   0.00
    13   6     0.00  -0.00  -0.00    -0.00   0.00   0.00     0.00  -0.00  -0.00
    14   1     0.00   0.00   0.01    -0.00  -0.00  -0.00     0.00   0.00   0.01
    15   1    -0.01   0.00  -0.00     0.00  -0.00  -0.00    -0.00   0.00  -0.00
    16   6    -0.00   0.00   0.00     0.00   0.00   0.00     0.00  -0.00   0.00
    17   1     0.00  -0.00   0.00    -0.00   0.00  -0.00    -0.04   0.01  -0.01
    18   1     0.00  -0.01  -0.00     0.00  -0.00  -0.00    -0.00   0.01   0.00
    19   6    -0.00   0.00   0.00    -0.00   0.00   0.00    -0.00   0.00  -0.00
    20   1     0.00  -0.00  -0.01     0.00  -0.00  -0.01    -0.01   0.00   0.02
    21   1     0.01  -0.00   0.00     0.01  -0.00   0.00     0.05  -0.01   0.01
    22   6     0.00   0.00   0.00    -0.00   0.00  -0.00     0.00  -0.00   0.01
    23   1    -0.00   0.00  -0.00     0.00  -0.01   0.02    -0.03   0.03  -0.11
    24   1    -0.00  -0.01  -0.00     0.00   0.00   0.00    -0.00   0.01   0.01
    25   7    -0.00  -0.00  -0.00    -0.00  -0.00  -0.00    -0.00   0.00  -0.00
    26   6    -0.00   0.00   0.00     0.00  -0.00  -0.00    -0.00   0.00   0.00
    27   1     0.00   0.00   0.00    -0.02  -0.01   0.01     0.03   0.02  -0.03
    28   1     0.00  -0.02  -0.00     0.00   0.02   0.00    -0.00  -0.04  -0.01
    29   6    -0.00   0.00   0.00     0.00  -0.02   0.02     0.02   0.03  -0.04
    30   1     0.01  -0.00  -0.01     0.16   0.01  -0.11    -0.48  -0.04   0.33
    31   1     0.00  -0.00   0.00    -0.19   0.20  -0.09     0.26  -0.27   0.12
    32   6     0.01   0.00   0.01    -0.06  -0.01   0.00    -0.02  -0.00   0.01
    33   1    -0.08  -0.00  -0.17     0.23  -0.01   0.49     0.02   0.00   0.04
    34   1    -0.06  -0.01   0.06     0.52   0.08  -0.50     0.18   0.03  -0.17
    35   6     0.02  -0.04  -0.06     0.01   0.00  -0.01     0.00   0.00  -0.00
    36   1    -0.52  -0.09   0.56    -0.14  -0.02   0.15    -0.03  -0.00   0.04
    37   1     0.32   0.50   0.11    -0.01  -0.00  -0.00    -0.01  -0.02  -0.01
    38   8     0.00  -0.00   0.00     0.00  -0.00   0.00     0.00  -0.00  -0.00
    39   1    -0.01  -0.00  -0.00    -0.01  -0.00  -0.00    -0.01   0.00  -0.00
    40   7     0.00   0.00  -0.00     0.00   0.00   0.00    -0.00   0.00  -0.00
    41   1    -0.01  -0.03  -0.01    -0.00  -0.01  -0.00     0.00  -0.00  -0.00
                    100                    101                    102
                      A                      A                      A
 Frequencies --   3058.6233              3061.6272              3065.5862
 Red. masses --      1.0651                 1.0711                 1.0673
 Frc consts  --      5.8709                 5.9154                 5.9098
 IR Inten    --     47.3249                23.4032                65.5869
  Atom  AN      X      Y      Z        X      Y      Z        X      Y      Z
     1   6    -0.04  -0.01  -0.04     0.00   0.00   0.00     0.00   0.00   0.00
     2   6     0.00   0.00  -0.00     0.00   0.00   0.00    -0.00  -0.00  -0.00
     3   1     0.22   0.24  -0.16    -0.01  -0.01   0.01    -0.01  -0.01   0.01
     4   1     0.22  -0.13   0.60    -0.01   0.01  -0.03    -0.01   0.01  -0.03
     5   1    -0.06   0.00   0.05     0.01  -0.00  -0.01     0.00  -0.00  -0.00
     6   1     0.02   0.00   0.01    -0.02  -0.00  -0.01     0.01   0.00   0.00
     7   6     0.00  -0.00  -0.00     0.00  -0.05  -0.00    -0.00   0.03   0.00
     8   1    -0.02   0.01  -0.00    -0.10   0.04  -0.00     0.07  -0.02   0.01
     9   1     0.00   0.02   0.00     0.07   0.57   0.02    -0.04  -0.34  -0.01
    10   6     0.00   0.00  -0.00    -0.02   0.03  -0.03     0.01  -0.01  -0.00
    11   1    -0.00  -0.00   0.00    -0.22  -0.28   0.36     0.01   0.01  -0.01
    12   1    -0.00   0.00  -0.00     0.48  -0.13  -0.03    -0.18   0.05   0.01
    13   6    -0.00   0.00   0.00    -0.01   0.01   0.02    -0.05   0.02   0.04
    14   1    -0.01  -0.00  -0.04    -0.05  -0.01  -0.28    -0.10  -0.02  -0.55
    15   1     0.05  -0.02   0.01     0.20  -0.06   0.03     0.67  -0.20   0.10
    16   6     0.01  -0.00   0.00     0.00   0.00   0.00     0.01   0.00   0.00
    17   1    -0.07   0.02  -0.02    -0.01   0.00  -0.00    -0.06   0.02  -0.01
    18   1    -0.00   0.01   0.01     0.00  -0.02  -0.01     0.00  -0.04  -0.01
    19   6    -0.00   0.00  -0.00    -0.01   0.00  -0.00     0.00  -0.00   0.00
    20   1    -0.02   0.01   0.03    -0.01   0.00   0.02     0.01  -0.00  -0.01
    21   1     0.04  -0.01   0.01     0.09  -0.01   0.02    -0.02   0.00  -0.01
    22   6     0.00  -0.00  -0.00     0.00   0.00   0.00     0.00   0.00   0.00
    23   1    -0.00   0.00  -0.02    -0.00   0.00  -0.00    -0.00   0.00  -0.01
    24   1     0.00   0.04   0.03    -0.00  -0.01  -0.00    -0.00  -0.01  -0.00
    25   7     0.00  -0.00   0.00    -0.00  -0.00  -0.00    -0.00   0.00  -0.00
    26   6     0.00  -0.00  -0.00     0.00   0.00  -0.00     0.00   0.00  -0.00
    27   1    -0.03  -0.01   0.02    -0.01  -0.01   0.01    -0.05  -0.03   0.04
    28   1     0.00   0.04   0.01     0.00  -0.02  -0.00     0.00  -0.03  -0.00
    29   6    -0.01  -0.02   0.03     0.00   0.00  -0.00     0.00   0.00  -0.00
    30   1     0.40   0.03  -0.28    -0.03  -0.00   0.02    -0.02  -0.00   0.02
    31   1    -0.22   0.23  -0.10     0.02  -0.02   0.01     0.01  -0.01   0.01
    32   6     0.02   0.00  -0.01     0.00   0.00   0.00    -0.00  -0.00   0.00
    33   1    -0.02  -0.00  -0.04    -0.02   0.00  -0.03     0.00  -0.00   0.01
    34   1    -0.17  -0.03   0.16    -0.01  -0.00   0.01     0.02   0.00  -0.02
    35   6    -0.00  -0.00   0.00    -0.00  -0.00   0.00     0.00   0.00  -0.00
    36   1     0.04   0.01  -0.05     0.02   0.00  -0.02    -0.02  -0.00   0.02
    37   1     0.01   0.01   0.00     0.01   0.01   0.00    -0.00  -0.01  -0.00
    38   8     0.00  -0.00  -0.00     0.00  -0.00  -0.00    -0.00   0.00   0.00
    39   1    -0.00   0.00   0.00    -0.01   0.00  -0.00     0.00  -0.00  -0.00
    40   7     0.00   0.00   0.00     0.00   0.00   0.00    -0.00  -0.00  -0.00
    41   1    -0.00  -0.00  -0.00    -0.00  -0.01  -0.01     0.01   0.02   0.00
                    103                    104                    105
                      A                      A                      A
 Frequencies --   3073.1782              3074.7416              3076.4970
 Red. masses --      1.0635                 1.0828                 1.0936
 Frc consts  --      5.9181                 6.0312                 6.0985
 IR Inten    --     41.3289               138.4394                70.1159
  Atom  AN      X      Y      Z        X      Y      Z        X      Y      Z
     1   6    -0.00  -0.01   0.01     0.00   0.00  -0.00     0.00   0.00   0.00
     2   6    -0.02  -0.00  -0.07    -0.01   0.00   0.01     0.02  -0.00  -0.01
     3   1     0.08   0.08  -0.05    -0.01  -0.01   0.00    -0.01  -0.01   0.01
     4   1    -0.04   0.02  -0.10     0.00  -0.00   0.01    -0.02   0.01  -0.06
     5   1    -0.42   0.01   0.35     0.09  -0.00  -0.08    -0.15   0.01   0.13
     6   1     0.69   0.03   0.42    -0.01   0.00  -0.00    -0.06  -0.01  -0.04
     7   6     0.00  -0.00  -0.00     0.00  -0.06  -0.00     0.00  -0.02  -0.00
     8   1    -0.01   0.00  -0.00    -0.12   0.05  -0.00    -0.05   0.02  -0.00
     9   1     0.01   0.05   0.00     0.08   0.64   0.03     0.03   0.23   0.01
    10   6     0.00  -0.00  -0.00     0.03  -0.03   0.02     0.01  -0.02   0.01
    11   1    -0.00  -0.00   0.00     0.14   0.18  -0.24     0.10   0.12  -0.16
    12   1    -0.02   0.00   0.00    -0.47   0.12   0.03    -0.23   0.06   0.01
    13   6    -0.00   0.00  -0.00    -0.02   0.01  -0.00    -0.01   0.00  -0.00
    14   1    -0.00   0.00  -0.00     0.00  -0.00   0.03     0.00  -0.00   0.02
    15   1     0.01  -0.00   0.00     0.20  -0.06   0.03     0.09  -0.03   0.01
    16   6     0.00   0.00   0.00     0.00   0.00   0.00    -0.00   0.00  -0.00
    17   1    -0.01   0.00  -0.00    -0.04   0.01  -0.01     0.03  -0.01   0.01
    18   1     0.00  -0.00  -0.00     0.00  -0.01  -0.00     0.00  -0.01  -0.00
    19   6     0.01  -0.00  -0.00     0.03  -0.01   0.00    -0.08   0.02   0.00
    20   1    -0.02   0.01   0.04    -0.04   0.01   0.07     0.16  -0.05  -0.26
    21   1    -0.06   0.01  -0.02    -0.36   0.06  -0.11     0.77  -0.14   0.23
    22   6    -0.00   0.00   0.00     0.00   0.00   0.00    -0.00   0.00  -0.00
    23   1     0.00  -0.00   0.01    -0.00   0.00  -0.01     0.00  -0.00   0.01
    24   1     0.00  -0.01  -0.00    -0.00  -0.01  -0.01     0.00   0.00   0.00
    25   7     0.00   0.00   0.00    -0.00  -0.00   0.00    -0.00   0.00   0.00
    26   6     0.00   0.00  -0.00     0.00   0.00  -0.00     0.00   0.00  -0.00
    27   1    -0.00  -0.00   0.00    -0.01  -0.00   0.01    -0.01  -0.00   0.01
    28   1    -0.00  -0.01  -0.00     0.00  -0.02  -0.00    -0.00  -0.00  -0.00
    29   6    -0.00   0.00  -0.00     0.00   0.00  -0.00    -0.00   0.00  -0.00
    30   1    -0.02  -0.00   0.01    -0.02  -0.00   0.01    -0.00   0.00  -0.00
    31   1     0.02  -0.02   0.01     0.00  -0.00   0.00     0.00  -0.00   0.00
    32   6    -0.00  -0.00   0.00     0.00  -0.00   0.00     0.00   0.00   0.00
    33   1    -0.01   0.00  -0.01    -0.02   0.00  -0.04    -0.01   0.00  -0.01
    34   1     0.01   0.00  -0.01     0.01   0.00  -0.01    -0.00  -0.00   0.00
    35   6     0.00   0.00  -0.00    -0.00  -0.00   0.00    -0.00  -0.00   0.00
    36   1    -0.01  -0.00   0.01     0.01   0.00  -0.01     0.02   0.00  -0.02
    37   1    -0.01  -0.01  -0.00     0.02   0.03   0.01     0.01   0.01   0.00
    38   8    -0.00   0.00   0.00    -0.00   0.00   0.00     0.00  -0.00  -0.00
    39   1     0.01   0.00  -0.00     0.01  -0.00   0.00    -0.03   0.01  -0.00
    40   7    -0.00  -0.00   0.00     0.00   0.00   0.00    -0.00   0.00   0.00
    41   1     0.00   0.00   0.00    -0.01  -0.03  -0.01     0.00  -0.01  -0.00
                    106                    107                    108
                      A                      A                      A
 Frequencies --   3093.9139              3099.2587              3101.3545
 Red. masses --      1.1020                 1.0962                 1.0963
 Frc consts  --      6.2152                 6.2035                 6.2128
 IR Inten    --     68.5864                27.8199                52.0014
  Atom  AN      X      Y      Z        X      Y      Z        X      Y      Z
     1   6     0.00   0.00  -0.00    -0.03  -0.04   0.05    -0.01  -0.01   0.02
     2   6    -0.00  -0.00  -0.00     0.02   0.00   0.01     0.01   0.00   0.00
     3   1    -0.01  -0.01   0.01     0.45   0.46  -0.29     0.12   0.12  -0.08
     4   1    -0.00   0.00  -0.00    -0.12   0.05  -0.29    -0.05   0.02  -0.12
     5   1    -0.00   0.00   0.00    -0.04   0.00   0.04    -0.01   0.00   0.01
     6   1     0.02   0.00   0.01    -0.17  -0.01  -0.11    -0.06  -0.00  -0.04
     7   6    -0.00   0.00  -0.00    -0.00  -0.00  -0.00    -0.00   0.00   0.00
     8   1     0.01  -0.01  -0.00    -0.00   0.00  -0.00     0.01  -0.00   0.00
     9   1    -0.00  -0.04  -0.00     0.00   0.02   0.00    -0.00  -0.04  -0.00
    10   6     0.00   0.00  -0.00     0.00  -0.00   0.00    -0.01   0.01  -0.01
    11   1    -0.00  -0.01   0.01     0.01   0.02  -0.02    -0.04  -0.05   0.06
    12   1     0.00  -0.00   0.00    -0.05   0.01   0.00     0.10  -0.03  -0.01
    13   6     0.00   0.00   0.00     0.01  -0.00   0.02    -0.04   0.01  -0.05
    14   1    -0.00  -0.00  -0.01    -0.04  -0.01  -0.22     0.09   0.03   0.58
    15   1     0.00  -0.00   0.00    -0.13   0.04  -0.02     0.39  -0.12   0.05
    16   6    -0.00   0.00   0.00    -0.02   0.01  -0.00     0.04  -0.01   0.01
    17   1     0.01  -0.00   0.00     0.25  -0.07   0.06    -0.42   0.12  -0.09
    18   1     0.00  -0.01  -0.00     0.00  -0.04  -0.02    -0.00   0.06   0.03
    19   6     0.00  -0.00   0.00     0.01  -0.00   0.00    -0.00   0.00   0.00
    20   1    -0.00   0.00   0.00    -0.01   0.00   0.01     0.01  -0.00  -0.01
    21   1    -0.01   0.00  -0.00    -0.06   0.01  -0.02    -0.00   0.00  -0.00
    22   6     0.00  -0.00   0.00    -0.01   0.00  -0.03    -0.00   0.00  -0.02
    23   1    -0.01   0.01  -0.04     0.10  -0.11   0.37     0.05  -0.06   0.19
    24   1    -0.00  -0.01  -0.01     0.00   0.06   0.04     0.00   0.02   0.01
    25   7    -0.00  -0.00  -0.00     0.00   0.00  -0.00     0.00  -0.00   0.00
    26   6    -0.00  -0.00   0.00    -0.00   0.00   0.00     0.01   0.01  -0.00
    27   1     0.02   0.01  -0.02     0.02   0.01  -0.02    -0.07  -0.04   0.06
    28   1    -0.00  -0.00  -0.00    -0.00  -0.02  -0.00     0.00  -0.04  -0.01
    29   6     0.02  -0.00  -0.01    -0.01   0.01  -0.00    -0.02   0.01  -0.00
    30   1    -0.13  -0.01   0.09     0.06   0.01  -0.05     0.10   0.01  -0.08
    31   1    -0.05   0.06  -0.03     0.10  -0.11   0.05     0.17  -0.19   0.09
    32   6    -0.01   0.00  -0.03    -0.00  -0.00   0.00    -0.00   0.00  -0.02
    33   1     0.17  -0.00   0.33    -0.00   0.00  -0.00     0.09  -0.00   0.18
    34   1    -0.08  -0.01   0.07     0.03   0.01  -0.03    -0.06  -0.01   0.06
    35   6    -0.06  -0.06   0.02    -0.00  -0.00   0.00     0.00  -0.00  -0.00
    36   1     0.33   0.05  -0.37     0.03   0.00  -0.03    -0.02  -0.00   0.02
    37   1     0.39   0.62   0.15     0.03   0.05   0.01     0.00   0.00   0.00
    38   8     0.00   0.00   0.00    -0.00   0.00  -0.00     0.00  -0.00  -0.00
    39   1    -0.00  -0.00   0.00    -0.00  -0.00   0.00    -0.00  -0.00  -0.00
    40   7     0.00   0.00   0.00     0.00   0.00   0.00    -0.00  -0.00  -0.00
    41   1    -0.01  -0.03  -0.00    -0.00  -0.00  -0.00     0.00   0.00   0.00
                    109                    110                    111
                      A                      A                      A
 Frequencies --   3102.2801              3104.7860              3114.5629
 Red. masses --      1.1014                 1.1018                 1.0929
 Frc consts  --      6.2452                 6.2576                 6.2463
 IR Inten    --     62.0315                73.4781                30.5057
  Atom  AN      X      Y      Z        X      Y      Z        X      Y      Z
     1   6     0.00   0.00  -0.00    -0.01  -0.02   0.02    -0.00  -0.00   0.00
     2   6    -0.00  -0.00  -0.00     0.01   0.00   0.00     0.00   0.00  -0.00
     3   1    -0.03  -0.03   0.02     0.17   0.18  -0.11     0.04   0.04  -0.03
     4   1     0.01  -0.01   0.03    -0.06   0.03  -0.15    -0.01   0.00  -0.00
     5   1     0.01  -0.00  -0.01    -0.05   0.00   0.04    -0.02   0.00   0.02
     6   1     0.02   0.00   0.01    -0.08  -0.00  -0.05    -0.02  -0.00  -0.01
     7   6     0.00  -0.01  -0.00     0.00  -0.00   0.00     0.00   0.00   0.00
     8   1    -0.03   0.01   0.00    -0.01   0.01   0.00    -0.01   0.01   0.00
     9   1     0.01   0.06   0.00    -0.00  -0.00   0.00    -0.01  -0.05  -0.00
    10   6     0.00  -0.00   0.00    -0.00   0.00  -0.00     0.03   0.01  -0.02
    11   1     0.01   0.02  -0.02    -0.01  -0.01   0.01    -0.16  -0.22   0.28
    12   1    -0.05   0.01   0.00     0.03  -0.01  -0.00    -0.22   0.06   0.01
    13   6     0.01  -0.00   0.01    -0.01   0.00  -0.01    -0.03   0.01  -0.03
    14   1    -0.03  -0.01  -0.16     0.02   0.01   0.13     0.06   0.01   0.36
    15   1    -0.10   0.03  -0.01     0.10  -0.03   0.01     0.25  -0.07   0.03
    16   6    -0.01   0.01  -0.00     0.01  -0.00   0.00    -0.05   0.02  -0.01
    17   1     0.14  -0.04   0.03    -0.09   0.02  -0.02     0.64  -0.18   0.14
    18   1     0.00  -0.02  -0.01    -0.00   0.01   0.01     0.00  -0.06  -0.03
    19   6     0.00  -0.00  -0.00     0.00  -0.00   0.00     0.00  -0.00  -0.00
    20   1    -0.00   0.00   0.00    -0.00   0.00   0.00    -0.01   0.00   0.01
    21   1    -0.00   0.00  -0.00    -0.02   0.00  -0.00    -0.01   0.00  -0.00
    22   6     0.00  -0.00   0.00     0.00  -0.00   0.00     0.01  -0.01   0.02
    23   1    -0.01   0.02  -0.05    -0.01   0.02  -0.05    -0.08   0.09  -0.28
    24   1    -0.00  -0.01  -0.00     0.00  -0.00  -0.00    -0.00  -0.02  -0.01
    25   7    -0.00   0.00   0.00     0.00  -0.00   0.00    -0.00   0.00   0.00
    26   6    -0.00  -0.00   0.00    -0.00  -0.01   0.00     0.01   0.00  -0.01
    27   1     0.04   0.02  -0.03     0.06   0.03  -0.05    -0.09  -0.04   0.08
    28   1    -0.00  -0.01  -0.00    -0.00   0.05   0.01     0.00  -0.00  -0.00
    29   6    -0.01   0.01  -0.01     0.07  -0.04  -0.01    -0.00   0.00   0.00
    30   1    -0.00  -0.00  -0.00    -0.42  -0.04   0.31     0.04   0.00  -0.03
    31   1     0.13  -0.14   0.07    -0.44   0.47  -0.23     0.01  -0.01   0.00
    32   6     0.00   0.01  -0.08     0.01   0.00  -0.01     0.00  -0.00   0.00
    33   1     0.32  -0.00   0.62     0.02   0.00   0.03    -0.01  -0.00  -0.02
    34   1    -0.38  -0.06   0.35    -0.15  -0.02   0.14     0.01   0.00  -0.01
    35   6     0.03   0.02  -0.01     0.01   0.01  -0.00    -0.00   0.00   0.00
    36   1    -0.19  -0.03   0.21    -0.08  -0.01   0.09     0.01   0.00  -0.01
    37   1    -0.11  -0.18  -0.04    -0.08  -0.13  -0.03    -0.00  -0.01  -0.00
    38   8     0.00   0.00   0.00    -0.00  -0.00  -0.00    -0.00   0.00   0.00
    39   1    -0.00  -0.00  -0.00     0.00  -0.00   0.00     0.00   0.00   0.00
    40   7    -0.00  -0.00  -0.00     0.00   0.00  -0.00     0.00  -0.00  -0.00
    41   1     0.00   0.00  -0.00    -0.00   0.00  -0.00    -0.00  -0.00   0.00
                    112                    113                    114
                      A                      A                      A
 Frequencies --   3116.7173              3118.9340              3124.9369
 Red. masses --      1.0994                 1.0939                 1.1020
 Frc consts  --      6.2920                 6.2696                 6.3401
 IR Inten    --    100.6252               105.0311               101.7739
  Atom  AN      X      Y      Z        X      Y      Z        X      Y      Z
     1   6    -0.01  -0.01   0.01     0.01   0.02  -0.03    -0.01  -0.02   0.01
     2   6    -0.00   0.00   0.00    -0.02  -0.00   0.00    -0.08   0.00   0.02
     3   1     0.10   0.10  -0.06    -0.15  -0.16   0.10     0.16   0.17  -0.11
     4   1    -0.04   0.02  -0.08     0.09  -0.05   0.22    -0.03   0.01  -0.07
     5   1     0.03  -0.00  -0.03     0.11  -0.00  -0.10     0.59  -0.02  -0.51
     6   1     0.00  -0.00   0.00     0.14   0.01   0.09     0.41   0.02   0.27
     7   6    -0.00  -0.00   0.00    -0.00  -0.00   0.00     0.00   0.00  -0.00
     8   1     0.03  -0.01   0.00     0.01  -0.00   0.00    -0.01   0.00   0.00
     9   1     0.00   0.03   0.00     0.00   0.00   0.00    -0.00  -0.01  -0.00
    10   6    -0.07  -0.02   0.04    -0.02  -0.00   0.01     0.01   0.00  -0.00
    11   1     0.25   0.34  -0.44     0.07   0.10  -0.13    -0.03  -0.04   0.05
    12   1     0.53  -0.15  -0.02     0.18  -0.05  -0.01    -0.07   0.02   0.00
    13   6    -0.02   0.00  -0.01    -0.02   0.00  -0.01     0.00  -0.00   0.00
    14   1     0.01   0.00   0.05     0.02   0.01   0.13    -0.00  -0.00  -0.00
    15   1     0.18  -0.05   0.02     0.19  -0.06   0.02    -0.02   0.01  -0.00
    16   6    -0.02   0.01  -0.00    -0.03   0.01  -0.00     0.01  -0.00   0.00
    17   1     0.21  -0.06   0.05     0.36  -0.10   0.08    -0.06   0.02  -0.01
    18   1     0.00  -0.03  -0.01     0.00  -0.05  -0.02    -0.00   0.01   0.01
    19   6     0.00  -0.00  -0.00    -0.00   0.00  -0.00    -0.02   0.00   0.00
    20   1    -0.02   0.01   0.03    -0.01   0.00   0.02     0.05  -0.02  -0.09
    21   1    -0.02   0.00  -0.01     0.02  -0.01   0.01     0.19  -0.04   0.05
    22   6     0.01  -0.01   0.03    -0.01   0.01  -0.06     0.00  -0.00   0.01
    23   1    -0.10   0.11  -0.37     0.18  -0.20   0.65    -0.02   0.03  -0.09
    24   1    -0.00  -0.04  -0.02     0.00   0.09   0.05    -0.00  -0.00   0.00
    25   7    -0.00   0.00   0.00    -0.00  -0.00  -0.00     0.00   0.00   0.00
    26   6     0.01   0.00  -0.01     0.00   0.00  -0.00    -0.00  -0.00   0.00
    27   1    -0.09  -0.04   0.08    -0.00  -0.00   0.01     0.02   0.01  -0.02
    28   1     0.00  -0.01  -0.00     0.00  -0.01  -0.00    -0.00   0.01   0.00
    29   6    -0.01   0.00   0.00     0.02  -0.01  -0.00     0.00  -0.00   0.00
    30   1     0.06   0.01  -0.04    -0.13  -0.01   0.09     0.00  -0.00   0.00
    31   1     0.03  -0.03   0.02    -0.07   0.08  -0.04    -0.01   0.01  -0.00
    32   6    -0.00  -0.00   0.00     0.00   0.00  -0.00     0.00   0.00   0.00
    33   1    -0.00  -0.00  -0.00     0.00   0.00   0.00    -0.00   0.00  -0.01
    34   1     0.01   0.00  -0.01    -0.02  -0.00   0.02    -0.00  -0.00   0.00
    35   6    -0.00  -0.00  -0.00     0.00   0.00  -0.00     0.00   0.00   0.00
    36   1     0.00  -0.00  -0.00    -0.01  -0.00   0.01     0.00   0.00  -0.00
    37   1     0.00   0.01   0.00    -0.01  -0.01  -0.00    -0.01  -0.01  -0.00
    38   8     0.00  -0.00  -0.00     0.00  -0.00   0.00     0.00  -0.00   0.00
    39   1    -0.00  -0.00  -0.00    -0.00   0.00  -0.00    -0.01   0.01  -0.00
    40   7     0.00   0.00   0.00    -0.00  -0.00   0.00    -0.00   0.00   0.00
    41   1    -0.01  -0.01  -0.00     0.00   0.00  -0.00     0.00  -0.00  -0.00
                    115                    116                    117
                      A                      A                      A
 Frequencies --   3137.1962              3363.0669              3508.8905
 Red. masses --      1.0886                 1.0766                 1.0682
 Frc consts  --      6.3124                 7.1743                 7.7486
 IR Inten    --     66.8185               554.8745               962.3510
  Atom  AN      X      Y      Z        X      Y      Z        X      Y      Z
     1   6     0.00   0.00   0.00    -0.00  -0.00  -0.00    -0.00  -0.00  -0.00
     2   6     0.00  -0.00  -0.00    -0.00  -0.00   0.00     0.00   0.00   0.00
     3   1    -0.00  -0.00   0.00     0.00   0.00  -0.00     0.00   0.00  -0.00
     4   1    -0.00   0.00  -0.01     0.00  -0.00   0.00     0.00  -0.00   0.00
     5   1    -0.02   0.00   0.01     0.00  -0.00  -0.00     0.00  -0.00  -0.00
     6   1    -0.01  -0.00  -0.01    -0.01   0.00  -0.00    -0.00  -0.00  -0.00
     7   6    -0.00   0.00   0.00    -0.00  -0.00   0.00    -0.00  -0.00   0.00
     8   1     0.01  -0.00   0.00     0.01  -0.00  -0.00     0.02  -0.00  -0.01
     9   1    -0.00  -0.01  -0.00     0.01   0.04  -0.01     0.00   0.02  -0.00
    10   6    -0.00   0.00   0.00    -0.00   0.00   0.00     0.00  -0.00   0.00
    11   1     0.01   0.01  -0.02     0.00   0.00  -0.01     0.00   0.00  -0.00
    12   1     0.04  -0.01  -0.00    -0.00   0.00   0.00     0.00   0.00   0.00
    13   6    -0.01   0.00  -0.01     0.00   0.00   0.00     0.00   0.00   0.00
    14   1     0.01   0.00   0.07    -0.00  -0.00   0.00    -0.00  -0.00  -0.00
    15   1     0.16  -0.05   0.03    -0.00   0.00  -0.00    -0.00  -0.00   0.00
    16   6    -0.01   0.00  -0.00    -0.00  -0.00  -0.00     0.00  -0.00  -0.00
    17   1     0.05  -0.01   0.01     0.01  -0.00   0.00    -0.00   0.00  -0.00
    18   1     0.00  -0.01  -0.01    -0.00   0.02   0.02    -0.00   0.00   0.00
    19   6     0.00  -0.00  -0.00     0.00   0.00   0.00    -0.00  -0.00  -0.00
    20   1    -0.00   0.00   0.01     0.00  -0.00  -0.01    -0.01   0.01   0.02
    21   1    -0.01   0.00  -0.00    -0.01  -0.00  -0.00     0.03   0.00   0.01
    22   6     0.00   0.00   0.00    -0.00  -0.00   0.00     0.00  -0.00   0.00
    23   1    -0.01   0.01  -0.05    -0.00   0.00  -0.01    -0.00   0.00  -0.00
    24   1     0.00  -0.01  -0.01     0.01   0.02   0.01    -0.00   0.00   0.00
    25   7     0.00  -0.00   0.00    -0.00   0.00  -0.00    -0.00  -0.00  -0.00
    26   6    -0.06  -0.04   0.05     0.00  -0.00  -0.00     0.00   0.00   0.00
    27   1     0.67   0.34  -0.59    -0.01  -0.00   0.01    -0.00   0.00   0.00
    28   1    -0.01   0.13   0.02    -0.01   0.03  -0.00    -0.00   0.00  -0.00
    29   6    -0.01   0.00   0.00     0.00   0.00   0.00     0.00   0.00  -0.00
    30   1     0.09   0.01  -0.07    -0.00  -0.00   0.00    -0.00  -0.00   0.00
    31   1     0.04  -0.04   0.02    -0.00   0.00  -0.00     0.00  -0.00   0.00
    32   6    -0.00  -0.00   0.00    -0.00   0.00  -0.00    -0.00   0.00   0.00
    33   1    -0.01  -0.00  -0.02     0.00  -0.00   0.01     0.00  -0.00   0.00
    34   1     0.03   0.01  -0.02     0.00   0.00  -0.00     0.00   0.00  -0.00
    35   6    -0.00  -0.00   0.00    -0.00  -0.00  -0.00    -0.00  -0.00  -0.00
    36   1     0.00  -0.00  -0.00    -0.00  -0.00   0.00    -0.00  -0.00   0.01
    37   1     0.00   0.01   0.00     0.03   0.03   0.02     0.01   0.01   0.00
    38   8    -0.00   0.00   0.00     0.01  -0.00   0.00    -0.06   0.00  -0.00
    39   1     0.00  -0.00  -0.00    -0.13  -0.00  -0.01     0.99  -0.03   0.03
    40   7    -0.00  -0.00  -0.00    -0.03  -0.06  -0.02    -0.00  -0.01  -0.00
    41   1     0.00   0.01   0.00     0.44   0.85   0.22     0.06   0.11   0.03

 -------------------
 - Thermochemistry -
 -------------------
 Temperature   298.150 Kelvin.  Pressure   1.00000 Atm.
 Atom     1 has atomic number  6 and mass  12.00000
 Atom     2 has atomic number  6 and mass  12.00000
 Atom     3 has atomic number  1 and mass   1.00783
 Atom     4 has atomic number  1 and mass   1.00783
 Atom     5 has atomic number  1 and mass   1.00783
 Atom     6 has atomic number  1 and mass   1.00783
 Atom     7 has atomic number  6 and mass  12.00000
 Atom     8 has atomic number  1 and mass   1.00783
 Atom     9 has atomic number  1 and mass   1.00783
 Atom    10 has atomic number  6 and mass  12.00000
 Atom    11 has atomic number  1 and mass   1.00783
 Atom    12 has atomic number  1 and mass   1.00783
 Atom    13 has atomic number  6 and mass  12.00000
 Atom    14 has atomic number  1 and mass   1.00783
 Atom    15 has atomic number  1 and mass   1.00783
 Atom    16 has atomic number  6 and mass  12.00000
 Atom    17 has atomic number  1 and mass   1.00783
 Atom    18 has atomic number  1 and mass   1.00783
 Atom    19 has atomic number  6 and mass  12.00000
 Atom    20 has atomic number  1 and mass   1.00783
 Atom    21 has atomic number  1 and mass   1.00783
 Atom    22 has atomic number  6 and mass  12.00000
 Atom    23 has atomic number  1 and mass   1.00783
 Atom    24 has atomic number  1 and mass   1.00783
 Atom    25 has atomic number  7 and mass  14.00307
 Atom    26 has atomic number  6 and mass  12.00000
 Atom    27 has atomic number  1 and mass   1.00783
 Atom    28 has atomic number  1 and mass   1.00783
 Atom    29 has atomic number  6 and mass  12.00000
 Atom    30 has atomic number  1 and mass   1.00783
 Atom    31 has atomic number  1 and mass   1.00783
 Atom    32 has atomic number  6 and mass  12.00000
 Atom    33 has atomic number  1 and mass   1.00783
 Atom    34 has atomic number  1 and mass   1.00783
 Atom    35 has atomic number  6 and mass  12.00000
 Atom    36 has atomic number  1 and mass   1.00783
 Atom    37 has atomic number  1 and mass   1.00783
 Atom    38 has atomic number  8 and mass  15.99491
 Atom    39 has atomic number  1 and mass   1.00783
 Atom    40 has atomic number  7 and mass  14.00307
 Atom    41 has atomic number  1 and mass   1.00783
 Molecular mass:   214.20451 amu.
 Principal axes and moments of inertia in atomic units:
                           1         2         3
     Eigenvalues --  2948.838543411.254223734.83808
           X            0.99750   0.06917   0.01476
           Y           -0.06833   0.99635  -0.05123
           Z           -0.01825   0.05009   0.99858
 This molecule is an asymmetric top.
 Rotational symmetry number  1.
 Warning -- assumption of classical behavior for rotation
           may cause significant error
 Rotational temperatures (Kelvin)      0.02937     0.02539     0.02319
 Rotational constants (GHZ):           0.61202     0.52906     0.48322
 Zero-point vibrational energy    1020090.3 (Joules/Mol)
                                  243.80743 (Kcal/Mol)
 Warning -- explicit consideration of  24 degrees of freedom as
           vibrations may cause significant error
 Vibrational temperatures:     83.45   131.46   180.74   200.14   213.51
          (Kelvin)            233.99   273.33   316.07   345.93   385.11
                              417.41   437.08   467.82   490.72   504.78
                              520.99   535.17   565.59   665.62   689.71
                              698.79   748.11   770.99   803.55  1044.21
                             1098.33  1116.20  1144.13  1158.74  1197.03
                             1221.18  1266.27  1306.03  1322.37  1337.79
                             1386.28  1416.17  1425.21  1428.11  1446.49
                             1522.60  1545.49  1553.93  1580.93  1594.62
                             1606.46  1608.19  1633.68  1663.59  1677.90
                             1703.93  1731.33  1745.83  1764.30  1776.68
                             1804.76  1820.13  1852.91  1872.75  1882.93
                             1919.83  1924.47  1934.07  1936.75  1950.04
                             1958.34  1984.55  1997.68  2014.26  2017.13
                             2020.33  2031.16  2039.72  2068.05  2070.87
                             2080.01  2089.53  2136.55  2138.82  2153.95
                             2157.13  2163.57  2169.45  2170.41  2174.92
                             2187.36  2193.20  2200.06  2207.26  2222.24
                             2369.05  4251.86  4263.19  4294.50  4295.94
                             4336.39  4381.51  4394.31  4399.62  4400.67
                             4404.99  4410.69  4421.61  4423.86  4426.39
                             4451.45  4459.14  4462.15  4463.48  4467.09
                             4481.16  4484.26  4487.44  4496.08  4513.72
                             4838.70  5048.50
 
 Zero-point correction=                           0.388532 (Hartree/Particle)
 Thermal correction to Energy=                    0.403462
 Thermal correction to Enthalpy=                  0.404406
 Thermal correction to Gibbs Free Energy=         0.348190
 Sum of electronic and zero-point Energies=           -657.123416
 Sum of electronic and thermal Energies=              -657.108486
 Sum of electronic and thermal Enthalpies=            -657.107542
 Sum of electronic and thermal Free Energies=         -657.163758
 
                     E (Thermal)             CV                S
                      KCal/Mol        Cal/Mol-Kelvin    Cal/Mol-Kelvin
 Total                  253.176             60.732            118.316
 Electronic               0.000              0.000              0.000
 Translational            0.889              2.981             41.989
 Rotational               0.889              2.981             31.997
 Vibrational            251.399             54.770             44.330
 Vibration     1          0.596              1.974              4.524
 Vibration     2          0.602              1.955              3.631
 Vibration     3          0.611              1.927              3.012
 Vibration     4          0.615              1.914              2.816
 Vibration     5          0.618              1.904              2.693
 Vibration     6          0.623              1.888              2.519
 Vibration     7          0.633              1.854              2.228
 Vibration     8          0.647              1.811              1.962
 Vibration     9          0.658              1.779              1.800
 Vibration    10          0.673              1.733              1.611
 Vibration    11          0.686              1.692              1.473
 Vibration    12          0.695              1.667              1.396
 Vibration    13          0.709              1.625              1.284
 Vibration    14          0.721              1.593              1.207
 Vibration    15          0.728              1.574              1.162
 Vibration    16          0.736              1.550              1.113
 Vibration    17          0.744              1.530              1.072
 Vibration    18          0.760              1.485              0.988
 Vibration    19          0.820              1.333              0.758
 Vibration    20          0.836              1.296              0.712
 Vibration    21          0.842              1.282              0.695
 Vibration    22          0.875              1.206              0.610
 Vibration    23          0.891              1.171              0.574
 Vibration    24          0.914              1.121              0.527
                       Q            Log10(Q)             Ln(Q)
 Total Bot       0.698050-160       -160.156113       -368.773079
 Total V=0       0.359552D+19         18.555762         42.726222
 Vib (Bot)       0.258181-174       -174.588076       -402.003902
 Vib (Bot)    1  0.356129D+01          0.551607          1.270122
 Vib (Bot)    2  0.224976D+01          0.352136          0.810822
 Vib (Bot)    3  0.162463D+01          0.210753          0.485277
 Vib (Bot)    4  0.146212D+01          0.164984          0.379889
 Vib (Bot)    5  0.136702D+01          0.135776          0.312635
 Vib (Bot)    6  0.124207D+01          0.094147          0.216782
 Vib (Bot)    7  0.105351D+01          0.022639          0.052128
 Vib (Bot)    8  0.900544D+00         -0.045495         -0.104756
 Vib (Bot)    9  0.815365D+00         -0.088648         -0.204119
 Vib (Bot)   10  0.722894D+00         -0.140925         -0.324493
 Vib (Bot)   11  0.659117D+00         -0.181038         -0.416855
 Vib (Bot)   12  0.624689D+00         -0.204336         -0.470501
 Vib (Bot)   13  0.576345D+00         -0.239318         -0.551049
 Vib (Bot)   14  0.544057D+00         -0.264356         -0.608702
 Vib (Bot)   15  0.525586D+00         -0.279356         -0.643241
 Vib (Bot)   16  0.505466D+00         -0.296308         -0.682274
 Vib (Bot)   17  0.488794D+00         -0.310874         -0.715813
 Vib (Bot)   18  0.455688D+00         -0.341333         -0.785948
 Vib (Bot)   19  0.366852D+00         -0.435510         -1.002798
 Vib (Bot)   20  0.349076D+00         -0.457080         -1.052466
 Vib (Bot)   21  0.342670D+00         -0.465125         -1.070989
 Vib (Bot)   22  0.310443D+00         -0.508018         -1.169754
 Vib (Bot)   23  0.296816D+00         -0.527512         -1.214641
 Vib (Bot)   24  0.278698D+00         -0.554867         -1.277628
 Vib (V=0)       0.132984D+05          4.123799          9.495399
 Vib (V=0)    1  0.409622D+01          0.612383          1.410064
 Vib (V=0)    2  0.280465D+01          0.447879          1.031279
 Vib (V=0)    3  0.219983D+01          0.342388          0.788378
 Vib (V=0)    4  0.204525D+01          0.310747          0.715521
 Vib (V=0)    5  0.195559D+01          0.291278          0.670693
 Vib (V=0)    6  0.183893D+01          0.264566          0.609186
 Vib (V=0)    7  0.166614D+01          0.221712          0.510510
 Vib (V=0)    8  0.153004D+01          0.184702          0.425293
 Vib (V=0)    9  0.145646D+01          0.163299          0.376010
 Vib (V=0)   10  0.137896D+01          0.139553          0.321332
 Vib (V=0)   11  0.132731D+01          0.122971          0.283151
 Vib (V=0)   12  0.130015D+01          0.113993          0.262478
 Vib (V=0)   13  0.126300D+01          0.101404          0.233492
 Vib (V=0)   14  0.123892D+01          0.093042          0.214237
 Vib (V=0)   15  0.122542D+01          0.088287          0.203287
 Vib (V=0)   16  0.121098D+01          0.083138          0.191432
 Vib (V=0)   17  0.119923D+01          0.078902          0.181678
 Vib (V=0)   18  0.117650D+01          0.070592          0.162543
 Vib (V=0)   19  0.112015D+01          0.049274          0.113458
 Vib (V=0)   20  0.110980D+01          0.045244          0.104178
 Vib (V=0)   21  0.110615D+01          0.043816          0.100889
 Vib (V=0)   22  0.108854D+01          0.036843          0.084834
 Vib (V=0)   23  0.108146D+01          0.034012          0.078315
 Vib (V=0)   24  0.107243D+01          0.030368          0.069924
 Electronic      0.100000D+01          0.000000          0.000000
 Translational   0.123225D+09          8.090698         18.629521
 Rotational      0.219414D+07          6.341265         14.601302
 ***** Axes restored to original set *****
 -------------------------------------------------------------------
 Center     Atomic                   Forces (Hartrees/Bohr)
 Number     Number              X              Y              Z
 -------------------------------------------------------------------
      1        6          -0.000228195   -0.000333613    0.000636525
      2        6           0.000211788    0.000810023   -0.000093588
      3        1           0.000110634    0.000416731   -0.000182775
      4        1           0.000058961    0.000102531   -0.000130827
      5        1          -0.000513242   -0.000244336   -0.000108533
      6        1           0.000271978   -0.000235378    0.000183745
      7        6           0.001205319   -0.000127083    0.001208714
      8        1          -0.000774367    0.000223745   -0.000272875
      9        1           0.000278054    0.000200858    0.000026380
     10        6           0.000538193   -0.000194740    0.000137738
     11        1          -0.000029575   -0.000022151   -0.000152815
     12        1          -0.000412501   -0.000109518    0.000322314
     13        6           0.000189763   -0.000404054    0.000188973
     14        1          -0.000095415    0.000129147   -0.000221908
     15        1          -0.000217623    0.000189504   -0.000083325
     16        6          -0.000047212   -0.000207092    0.000613773
     17        1          -0.000088835   -0.000105551    0.000267118
     18        1          -0.000041527    0.000426050   -0.000171711
     19        6          -0.001656361   -0.006307252    0.003144201
     20        1          -0.000288388    0.000890924   -0.001084070
     21        1          -0.000133230   -0.000050076    0.000119981
     22        6           0.000614061   -0.000529357   -0.000220930
     23        1          -0.000112343   -0.000029523    0.000114049
     24        1          -0.000293341    0.000455077   -0.000208719
     25        7          -0.000614990    0.001274505   -0.000589480
     26        6           0.000876357   -0.000511906   -0.000024346
     27        1          -0.000111987   -0.000131466   -0.000055921
     28        1          -0.000054138    0.000394951   -0.000078741
     29        6          -0.000255451   -0.000131837   -0.000019621
     30        1           0.000001694   -0.000064269   -0.000100444
     31        1          -0.000059607    0.000229276    0.000109802
     32        6           0.000145120   -0.000095482    0.000179982
     33        1          -0.000220308    0.000183708    0.000007117
     34        1          -0.000209096    0.000100246   -0.000043403
     35        6           0.001025024   -0.000471354   -0.001006251
     36        1           0.000023587   -0.000375591   -0.000251807
     37        1           0.000198728    0.000064839    0.000067379
     38        8          -0.000309303    0.005838271   -0.002530631
     39        1           0.003576496   -0.002105230    0.000596927
     40        7          -0.002849756    0.002340853   -0.000727194
     41        1           0.000291035   -0.001484379    0.000435198
 -------------------------------------------------------------------
 Cartesian Forces:  Max     0.006307252 RMS     0.001083520

 GradGradGradGradGradGradGradGradGradGradGradGradGradGradGradGradGradGrad
 Berny optimization.
 Search for a local minimum.
 Step number   1 out of a maximum of    2
 All quantities printed in internal units (Hartrees-Bohrs-Radians)
 Second derivative matrix not updated -- analytic derivatives used.
 ITU=  0
     Eigenvalues ---    0.00066   0.00083   0.00188   0.00213   0.00240
     Eigenvalues ---    0.00324   0.00421   0.00551   0.00574   0.00670
     Eigenvalues ---    0.00752   0.00794   0.00923   0.01015   0.01046
     Eigenvalues ---    0.01186   0.01381   0.01640   0.01767   0.02363
     Eigenvalues ---    0.02520   0.02540   0.02858   0.03107   0.03279
     Eigenvalues ---    0.04484   0.04593   0.04610   0.04853   0.05015
     Eigenvalues ---    0.05036   0.05122   0.05253   0.05303   0.05360
     Eigenvalues ---    0.05444   0.05565   0.05693   0.06053   0.06257
     Eigenvalues ---    0.06399   0.06507   0.06599   0.06902   0.07030
     Eigenvalues ---    0.07631   0.07720   0.07831   0.08147   0.08508
     Eigenvalues ---    0.08945   0.09194   0.09487   0.09600   0.10103
     Eigenvalues ---    0.10673   0.11178   0.11469   0.11525   0.12489
     Eigenvalues ---    0.13103   0.14822   0.15571   0.15787   0.16393
     Eigenvalues ---    0.16658   0.16851   0.16877   0.18219   0.18733
     Eigenvalues ---    0.19429   0.20135   0.20924   0.21710   0.22377
     Eigenvalues ---    0.24725   0.27450   0.28961   0.31888   0.32789
     Eigenvalues ---    0.38062   0.39588   0.43922   0.49964   0.51895
     Eigenvalues ---    0.52959   0.59122   0.61345   0.63971   0.64085
     Eigenvalues ---    0.69908   0.72326   0.72696   0.74048   0.75003
     Eigenvalues ---    0.75327   0.75921   0.76166   0.76762   0.77541
     Eigenvalues ---    0.78531   0.79783   0.80558   0.81928   0.82950
     Eigenvalues ---    0.83682   0.83749   0.85656   0.86106   0.87439
     Eigenvalues ---    0.88802   0.90321   0.91262   0.94199   0.94344
     Eigenvalues ---    0.98142   1.02401
 Angle between quadratic step and forces=  77.96 degrees.
 Linear search not attempted -- first point.
 B after Tr=     0.001223    0.000800    0.000011
         Rot=    1.000000   -0.000031   -0.000008    0.000221 Ang=  -0.03 deg.
 Variable       Old X    -DE/DX   Delta X   Delta X   Delta X     New X
                                 (Linear)    (Quad)   (Total)
    X1       -4.61789  -0.00023   0.00000  -0.00568  -0.00564  -4.62352
    Y1       -2.67036  -0.00033   0.00000   0.00149   0.00436  -2.66601
    Z1       -0.32555   0.00064   0.00000   0.00686   0.00679  -0.31877
    X2       -4.56374   0.00021   0.00000  -0.00997  -0.00887  -4.57261
    Y2       -0.20905   0.00081   0.00000   0.00038   0.00332  -0.20573
    Z2       -1.86944  -0.00009   0.00000   0.00339   0.00346  -1.86597
    X3       -5.92441   0.00011   0.00000  -0.00493  -0.00551  -5.92992
    Y3       -4.04170   0.00042   0.00000   0.00304   0.00653  -4.03517
    Z3       -1.16044  -0.00018   0.00000   0.00511   0.00498  -1.15547
    X4       -5.36181   0.00006   0.00000  -0.00204  -0.00180  -5.36361
    Y4       -2.29760   0.00010   0.00000   0.00163   0.00470  -2.29289
    Z4        1.57501  -0.00013   0.00000   0.00750   0.00746   1.58247
    X5       -6.11645  -0.00051   0.00000  -0.01524  -0.01414  -6.13059
    Y5       -0.14482  -0.00024   0.00000  -0.00732  -0.00361  -0.14843
    Z5       -3.23382  -0.00011   0.00000   0.00744   0.00754  -3.22628
    X6       -2.81736   0.00027   0.00000  -0.01028  -0.00917  -2.82653
    Y6       -0.12780  -0.00024   0.00000  -0.00847  -0.00624  -0.13404
    Z6       -2.98267   0.00018   0.00000   0.00231   0.00236  -2.98031
    X7        2.74466   0.00121   0.00000  -0.03166  -0.02892   2.71574
    Y7        3.38836  -0.00013   0.00000   0.01519   0.01471   3.40306
    Z7        1.34052   0.00121   0.00000  -0.00516  -0.00498   1.33554
    X8        4.65015  -0.00077   0.00000  -0.02635  -0.02397   4.62618
    Y8        2.54039   0.00022   0.00000   0.03530   0.03397   2.57436
    Z8        1.32933  -0.00027   0.00000  -0.01610  -0.01601   1.31333
    X9        3.01937   0.00028   0.00000  -0.05370  -0.05005   2.96932
    Y9        5.44177   0.00020   0.00000   0.01816   0.01757   5.45934
    Z9        1.26872   0.00003   0.00000  -0.01099  -0.01069   1.25803
   X10        1.46433   0.00054   0.00000  -0.01531  -0.01284   1.45149
   Y10        2.67782  -0.00019   0.00000   0.00197   0.00190   2.67972
   Z10        3.83605   0.00014   0.00000  -0.00041  -0.00026   3.83579
   X11        2.32722  -0.00003   0.00000  -0.01393  -0.01093   2.31629
   Y11        3.82950  -0.00002   0.00000   0.00647   0.00593   3.83542
   Z11        5.32410  -0.00015   0.00000  -0.00523  -0.00502   5.31908
   X12       -0.52883  -0.00041   0.00000  -0.02171  -0.01900  -0.54783
   Y12        3.23875  -0.00011   0.00000  -0.01411  -0.01330   3.22545
   Z12        3.75417   0.00032   0.00000   0.01645   0.01666   3.77083
   X13        1.71463   0.00019   0.00000   0.00515   0.00640   1.72103
   Y13       -0.10547  -0.00040   0.00000   0.00258   0.00233  -0.10313
   Z13        4.65268   0.00019   0.00000  -0.00608  -0.00611   4.64657
   X14        1.37484  -0.00010   0.00000   0.01623   0.01747   1.39231
   Y14       -0.20570   0.00013   0.00000  -0.00023  -0.00045  -0.20616
   Z14        6.69407  -0.00022   0.00000  -0.00512  -0.00515   6.68893
   X15        3.68850  -0.00022   0.00000   0.00583   0.00682   3.69532
   Y15       -0.69056   0.00019   0.00000   0.01389   0.01279  -0.67777
   Z15        4.40767  -0.00008   0.00000  -0.02068  -0.02077   4.38690
   X16       -0.07923  -0.00005   0.00000   0.00594   0.00631  -0.07292
   Y16       -2.07326  -0.00021   0.00000  -0.00028   0.00034  -2.07292
   Z16        3.50000   0.00061   0.00000  -0.00034  -0.00045   3.49954
   X17       -2.01777  -0.00009   0.00000   0.00563   0.00624  -2.01152
   Y17       -1.51704  -0.00011   0.00000  -0.01083  -0.00938  -1.52641
   Z17        3.96166   0.00027   0.00000   0.01217   0.01212   3.97378
   X18        0.25685  -0.00004   0.00000   0.01853   0.01810   0.27495
   Y18       -3.89598   0.00043   0.00000  -0.00088  -0.00047  -3.89645
   Z18        4.46811  -0.00017   0.00000  -0.01006  -0.01029   4.45782
   X19       -4.67397  -0.00166   0.00000   0.00089   0.00306  -4.67090
   Y19        2.15300  -0.00631   0.00000   0.00130   0.00418   2.15718
   Z19       -0.18485   0.00314   0.00000  -0.00011   0.00011  -0.18474
   X20       -3.59036  -0.00029   0.00000  -0.04750  -0.04548  -3.63584
   Y20        1.76378   0.00089   0.00000  -0.01480  -0.01249   1.75129
   Z20        1.55157  -0.00108   0.00000   0.02278   0.02296   1.57453
   X21       -6.63181  -0.00013   0.00000  -0.00516  -0.00281  -6.63462
   Y21        2.47435  -0.00005   0.00000   0.05671   0.06042   2.53477
   Z21        0.41563   0.00012   0.00000  -0.04989  -0.04961   0.36601
   X22       -2.04231   0.00061   0.00000  -0.00267  -0.00320  -2.04551
   Y22       -3.98098  -0.00053   0.00000   0.00581   0.00752  -3.97346
   Z22       -0.16998  -0.00022   0.00000  -0.00147  -0.00166  -0.17164
   X23       -1.54668  -0.00011   0.00000  -0.00764  -0.00847  -1.55515
   Y23       -4.58464  -0.00003   0.00000   0.00625   0.00786  -4.57678
   Z23       -2.08539   0.00011   0.00000  -0.00245  -0.00269  -2.08808
   X24       -2.19321  -0.00029   0.00000  -0.00066  -0.00194  -2.19516
   Y24       -5.72389   0.00046   0.00000   0.00847   0.01018  -5.71371
   Z24        0.97296  -0.00021   0.00000  -0.00041  -0.00071   0.97224
   X25        0.04023  -0.00061   0.00000  -0.00168  -0.00151   0.03872
   Y25       -2.40563   0.00127   0.00000   0.00927   0.01001  -2.39562
   Z25        0.75657  -0.00059   0.00000  -0.00478  -0.00491   0.75166
   X26        2.47723   0.00088   0.00000  -0.00220  -0.00248   2.47475
   Y26       -3.40312  -0.00051   0.00000  -0.00300  -0.00328  -3.40641
   Z26       -0.11585  -0.00002   0.00000  -0.00543  -0.00566  -0.12151
   X27        3.96555  -0.00011   0.00000  -0.00012  -0.00008   3.96547
   Y27       -2.70174  -0.00013   0.00000  -0.01783  -0.01885  -2.72060
   Z27        1.13316  -0.00006   0.00000  -0.00046  -0.00068   1.13248
   X28        2.49703  -0.00005   0.00000  -0.01793  -0.01913   2.47790
   Y28       -5.48008   0.00039   0.00000  -0.00207  -0.00237  -5.48245
   Z28        0.07420  -0.00008   0.00000  -0.01384  -0.01421   0.06000
   X29        3.17201  -0.00026   0.00000   0.00356   0.00355   3.17557
   Y29       -2.67215  -0.00013   0.00000   0.00255   0.00212  -2.67003
   Z29       -2.84291  -0.00002   0.00000  -0.00130  -0.00150  -2.84441
   X30        1.50160   0.00000   0.00000   0.01038   0.01029   1.51190
   Y30       -2.81689  -0.00006   0.00000  -0.00608  -0.00570  -2.82259
   Z30       -4.06458  -0.00010   0.00000  -0.00986  -0.01004  -4.07462
   X31        4.49896  -0.00006   0.00000   0.01456   0.01391   4.51287
   Y31       -4.10702   0.00023   0.00000   0.01053   0.00955  -4.09746
   Z31       -3.52831   0.00011   0.00000   0.00532   0.00501  -3.52330
   X32        4.41874   0.00015   0.00000  -0.00425  -0.00311   4.41563
   Y32       -0.06999  -0.00010   0.00000   0.00758   0.00662  -0.06337
   Z32       -3.21364   0.00018   0.00000   0.00651   0.00645  -3.20719
   X33        5.37195  -0.00022   0.00000   0.00306   0.00417   5.37612
   Y33       -0.06880   0.00018   0.00000   0.01419   0.01292  -0.05587
   Z33       -5.05387   0.00001   0.00000   0.01078   0.01070  -5.04318
   X34        5.92219  -0.00021   0.00000  -0.01391  -0.01264   5.90955
   Y34        0.16380   0.00010   0.00000   0.01487   0.01316   0.17697
   Z34       -1.80317  -0.00004   0.00000   0.01477   0.01469  -1.78848
   X35        2.63732   0.00103   0.00000  -0.01201  -0.00985   2.62746
   Y35        2.22366  -0.00047   0.00000  -0.00098  -0.00115   2.22252
   Z35       -3.17034  -0.00101   0.00000  -0.00620  -0.00610  -3.17644
   X36        1.24671   0.00002   0.00000  -0.00406  -0.00203   1.24468
   Y36        2.01327  -0.00038   0.00000  -0.01347  -0.01294   2.00034
   Z36       -4.69546  -0.00025   0.00000  -0.01236  -0.01225  -4.70771
   X37        3.72177   0.00020   0.00000  -0.01863  -0.01572   3.70605
   Y37        3.93727   0.00006   0.00000   0.00486   0.00424   3.94151
   Z37       -3.59955   0.00007   0.00000   0.00073   0.00092  -3.59863
   X38       -3.82044  -0.00031   0.00000   0.10680   0.10992  -3.71052
   Y38        4.35135   0.00584   0.00000  -0.01066  -0.00814   4.34321
   Z38       -1.37810  -0.00253   0.00000   0.01792   0.01826  -1.35984
   X39       -1.97348   0.00358   0.00000   0.11406   0.11707  -1.85641
   Y39        4.20440  -0.00211   0.00000  -0.11390  -0.11219   4.09221
   Z39       -1.38293   0.00060   0.00000   0.05325   0.05354  -1.32939
   X40        1.23219  -0.00285   0.00000  -0.02856  -0.02620   1.20599
   Y40        2.62135   0.00234   0.00000  -0.00964  -0.00932   2.61203
   Z40       -0.83444  -0.00073   0.00000  -0.00664  -0.00649  -0.84093
   X41        0.40530   0.00029   0.00000   0.02053   0.02214   0.42744
   Y41        0.92533  -0.00148   0.00000  -0.03798  -0.03734   0.88799
   Z41       -0.39042   0.00044   0.00000   0.00219   0.00224  -0.38817
         Item               Value     Threshold  Converged?
 Maximum Force            0.006307     0.000450     NO 
 RMS     Force            0.001084     0.000300     NO 
 Maximum Displacement     0.117073     0.001800     NO 
 RMS     Displacement     0.023276     0.001200     NO 
 Predicted change in Energy=-3.247998D-04
 GradGradGradGradGradGradGradGradGradGradGradGradGradGradGradGradGradGrad

 1\1\GINC-CDR1934\Freq\RwB97XD\6-31G(d,p)\C12H26N2O1\CLR426\20-Jul-2023
 \0\\# freq wb97xd/6-31g(d,p) scrf=(solvent=water)\\Title Card Required
 \\0,1\C,-2.443681,-1.413096,-0.172275\C,-2.415028,-0.110622,-0.989263\
 H,-3.135061,-2.138777,-0.61408\H,-2.837349,-1.215835,0.83346\H,-3.2366
 87,-0.076635,-1.711262\H,-1.490884,-0.067629,-1.578361\C,1.452411,1.79
 3041,0.709375\H,2.460755,1.344318,0.703453\H,1.59778,2.879663,0.671377
 \C,0.77489,1.417041,2.02995\H,1.231512,2.026482,2.817391\H,-0.279847,1
 .713871,1.986619\C,0.907344,-0.055811,2.462091\H,0.727536,-0.108854,3.
 542351\H,1.951868,-0.365429,2.33244\C,-0.041925,-1.09712,1.852118\H,-1
 .067757,-0.802781,2.096419\H,0.135919,-2.061663,2.36442\C,-2.473356,1.
 139321,-0.097819\H,-1.899936,0.933353,0.821055\H,-3.509404,1.30937,0.2
 1994\C,-1.080744,-2.106646,-0.089948\H,-0.818467,-2.426088,-1.103543\H
 ,-1.160599,-3.028954,0.514866\N,0.021288,-1.273004,0.400359\C,1.310896
 ,-1.800855,-0.061303\H,2.09848,-1.429701,0.599642\H,1.321369,-2.899934
 ,0.039267\C,1.678557,-1.414041,-1.504404\H,0.794615,-1.490632,-2.15088
 4\H,2.380746,-2.173339,-1.867102\C,2.338295,-0.037038,-1.700586\H,2.84
 2714,-0.036405,-2.674394\H,3.133888,0.086681,-0.954199\C,1.395609,1.17
 6712,-1.677672\H,0.659733,1.065378,-2.484728\H,1.969476,2.083513,-1.90
 48\O,-2.021689,2.302633,-0.729259\H,-1.04432,2.224875,-0.731816\N,0.65
 2047,1.38716,-0.441565\H,0.214473,0.489664,-0.206601\\Version=EM64L-G0
 9RevE.01\State=1-A\HF=-657.5119482\RMSD=3.561e-09\RMSF=1.084e-03\ZeroP
 oint=0.3885319\Thermal=0.4034619\Dipole=1.2324983,-1.7462008,0.653369\
 DipoleDeriv=0.0179959,0.0076798,-0.0324747,0.0150053,0.0933693,0.02819
 94,-0.0493268,0.01472,0.1554852,0.1531562,0.0410124,0.0303873,-0.01522
 88,-0.0978187,-0.0245938,0.0613898,-0.1381231,0.0601256,-0.0814349,-0.
 1025944,-0.0620452,-0.1050064,-0.1136942,-0.0415901,-0.1028661,-0.0628
 931,0.0298332,0.0224906,0.0360676,0.0652864,0.0702474,0.0227639,-0.049
 1339,0.1125035,-0.0027753,-0.1739341,-0.1154307,0.0172503,-0.1766683,0
 .0236243,-0.0015322,0.0061705,-0.1472458,0.0142193,-0.0896359,-0.10310
 73,-0.0175526,0.160764,-0.0001571,0.0147795,0.0017076,0.1405623,-0.001
 7279,-0.0120236,0.4298184,0.0684314,0.2277615,0.0947259,0.4629812,0.19
 05029,0.2514692,0.1488194,0.4490981,-0.2624181,0.0620715,-0.0563637,0.
 1488616,-0.0143528,-0.000649,-0.0320507,-0.0071741,-0.0231441,0.038506
 7,-0.0532912,-0.0170362,-0.100813,-0.2863594,-0.0114605,0.0033399,0.03
 55153,-0.0190416,0.1480736,-0.0397237,0.0015734,-0.0291934,0.1178712,-
 0.0061345,-0.0215119,-0.0355915,0.0628638,0.0221265,-0.0922944,-0.0991
 351,-0.0775217,-0.0798565,-0.0882494,-0.0602414,-0.1013103,-0.1223013,
 -0.1901714,0.0885246,0.035837,0.0515705,0.0144379,0.0536473,-0.0008887
 ,0.0519958,0.073071,0.1600616,-0.0264035,-0.0237596,-0.0294346,0.11677
 45,-0.040432,-0.0092316,-0.0082797,0.0327371,0.0689767,-0.0239922,0.05
 62428,-0.0364164,-0.0057004,0.0144336,0.0208764,0.0233139,-0.2317699,-
 0.20215,0.0625773,0.0129479,0.0450041,-0.0274422,-0.0029674,0.0730482,
 -0.0128984,0.1060525,0.1560341,-0.0392009,0.0159412,-0.0237334,0.42403
 99,0.0108305,0.0095678,-0.0767048,0.8015929,-0.1692665,0.0419971,0.073
 8394,0.0808605,0.0341745,-0.0397311,0.0444777,-0.0309819,0.0252109,0.0
 370022,0.0223043,-0.0661948,-0.0023499,-0.2905744,0.2018859,-0.0241643
 ,0.0361945,-0.1368576,0.5900594,0.1534431,-0.0671259,0.1678864,0.91932
 12,-0.1687549,-0.0941006,-0.1024382,0.5142683,-0.0330561,0.0175303,-0.
 1315033,-0.0151942,-0.0560286,0.0732008,-0.120439,0.0564509,-0.2066703
 ,-0.257286,0.0578186,0.1102428,0.0400061,-0.0227443,-0.0285204,0.07519
 56,-0.0230737,0.0213721,0.6140489,0.2143113,0.1514846,0.1718062,0.5737
 139,-0.0907114,0.2056386,-0.0235137,0.2685943,0.0125136,0.0399305,0.03
 95489,0.0106462,0.0392504,-0.041157,0.0273744,-0.0949478,-0.1630047,-0
 .0760103,0.0283127,-0.0544036,-0.0825514,-0.2671933,0.1128114,0.007212
 1,0.2217503,-0.0383919,-0.8690929,-0.022573,0.0654209,-0.1580831,-1.05
 592,0.0441065,-0.0079989,0.088126,-0.8576831,0.5071775,-0.2091027,-0.2
 135717,-0.1437279,0.4863907,-0.0300971,-0.2148373,0.0032286,0.261488,-
 0.1058972,-0.0503751,-0.0862356,-0.093483,0.055606,-0.0675122,-0.09326
 85,-0.0200034,-0.0275142,0.0026646,-0.0464142,0.0778919,0.0916611,-0.3
 155236,0.0350166,0.0661651,0.0699534,-0.0187541,0.1403814,0.0204727,0.
 0199817,0.0061657,0.0912568,0.0438182,0.0663039,-0.0132247,0.066721,-0
 .119554,-0.0693493,-0.1476865,-0.0346421,0.0346588,0.031155,-0.1154798
 ,-0.0017675,-0.0341866,-0.0618196,0.1145901,0.1082948,0.108914,-0.1300
 574,-0.0536045,0.0748865,-0.0287823,0.008764,0.0650534,0.0664919,0.082
 9404,0.0923004,0.0504103,-0.0471151,0.0554467,0.0187642,0.0540516,-0.0
 159052,-0.0103324,0.1438341,0.0066187,-0.009503,0.0009214,0.1625465,0.
 0151144,-0.1825555,-0.0759336,-0.0261703,-0.1304128,-0.0229056,-0.0098
 83,0.0113171,-0.1928152,-0.0145049,-0.0510492,0.4392657,-0.120582,-0.1
 972322,-0.0670365,0.3676466,-0.0305953,-0.2336003,0.0485554,0.6474188,
 -0.0868674,0.026623,-0.1454607,0.0020349,0.0389217,-0.0862805,-0.09900
 49,-0.0277981,-0.1588976,-0.0398445,-0.0977922,0.0964171,-0.1065603,-0
 .2056989,0.0790457,0.0304187,0.0165035,0.0367953,-1.0397774,-0.165951,
 0.0731658,-0.1096937,-1.1766445,0.1554985,0.0475275,0.2012974,-0.71216
 37,0.9581175,-0.0843897,0.0371001,-0.1694217,0.3777814,-0.0006058,0.11
 78513,-0.0110127,0.3210652,-1.0437011,-0.0389325,0.0904721,0.1007576,-
 0.8901258,0.0447546,-0.0029281,-0.0311517,-0.8498748,0.3651998,0.14957
 67,-0.0700657,0.0944572,0.7205033,-0.1891275,-0.0318015,-0.1938436,0.1
 128447\Polar=191.2858042,3.5113505,187.7389043,-1.4586059,-0.5572114,1
 85.126185\PG=C01 [X(C12H26N2O1)]\NImag=0\\0.51429422,0.04238123,0.5264
 6956,-0.01369681,0.05273993,0.56177224,-0.08043691,-0.00348909,0.00436
 954,0.60510697,-0.00310592,-0.15666641,0.04779365,0.00027373,0.4521564
 4,0.00227378,0.05138764,-0.11471019,0.00916562,-0.01169451,0.54934929,
 -0.15282579,-0.10953968,-0.06941084,0.00031160,0.00229699,0.00002886,0
 .16755523,-0.11056685,-0.16236331,-0.07355349,-0.01386666,-0.01720526,
 -0.01168592,0.11613849,0.17804477,-0.07063351,-0.07399122,-0.09409616,
 0.01093671,0.01426437,0.00712045,0.07706455,0.07687039,0.10028179,-0.0
 7953036,0.01711970,0.08189024,-0.00069094,-0.00048198,0.00069788,0.007
 92242,-0.00400833,-0.01991420,0.08619531,0.01715156,-0.05757419,-0.043
 47268,-0.01099495,0.00376041,0.02565479,0.00808228,-0.00435471,-0.0194
 2186,-0.02024031,0.06709248,0.08348669,-0.04460262,-0.26621255,0.00528
 381,-0.00033713,-0.01382292,0.00500315,-0.00273048,-0.01305387,-0.0897
 3597,0.04676407,0.29031338,0.00239100,-0.00167097,0.00350502,-0.205536
 43,0.00514873,-0.13282089,0.00132690,0.00035803,0.00026406,-0.00025276
 ,0.00009173,0.00025087,0.21767362,0.02161659,-0.00297540,0.01634072,0.
 00450393,-0.04766972,0.00530440,0.00059077,0.00094598,-0.00002097,0.00
 014397,-0.00095617,0.00117996,-0.00606151,0.05571649,-0.01167764,-0.00
 022674,-0.00837571,-0.13175699,0.00550095,-0.16167593,0.00020486,-0.00
 008211,0.00136334,0.00001336,0.00076627,-0.00089804,0.14352134,-0.0040
 4468,0.17426512,0.00153844,-0.00030408,-0.00055859,-0.23737518,-0.0085
 6919,0.11847183,0.00002417,-0.00022833,0.00036244,-0.00014642,0.000042
 19,-0.00076623,-0.02059676,-0.00071518,0.01330191,0.25882756,-0.021668
 75,-0.00279950,0.01631321,-0.00905285,-0.04488759,0.00548714,-0.000200
 96,-0.00137301,0.00082350,-0.00053263,-0.00359207,0.00174429,0.0002181
 8,-0.00023252,-0.00012121,0.00934679,0.05619805,0.01259613,0.00154176,
 -0.01098812,0.11649861,0.00412699,-0.11887092,0.00013590,0.00042483,-0
 .00057833,0.00042170,0.00279367,-0.00146280,-0.01878134,-0.00084829,0.
 01198969,-0.12829236,-0.00730730,0.12927310,-0.00004123,0.00001470,0.0
 0008926,0.00016632,0.00001046,-0.00023122,0.00005516,0.00003130,0.0000
 2260,-0.00001649,-0.00003101,-0.00000679,0.00002367,0.00002703,0.00008
 015,-0.00019975,-0.00000189,0.00003285,0.55297360,0.00007023,-0.000013
 12,0.00011407,-0.00003643,0.00014220,-0.00018976,0.00003241,0.00007092
 ,0.00000073,0.00000260,-0.00002845,-0.00002831,0.00004520,0.00003249,0
 .00008142,-0.00001775,-0.00009451,0.00002832,-0.00502264,0.60420800,0.
 00000198,0.00001942,0.00021900,-0.00035897,0.00014243,0.00003126,0.000
 09445,0.00011791,-0.00002623,0.00003321,-0.00001127,-0.00007908,0.0002
 9720,0.00000038,-0.00004465,0.00001065,-0.00020477,-0.00053232,-0.0082
 7970,0.00299067,0.47786560,-0.00000295,0.00004387,-0.00006580,0.000089
 50,-0.00002803,-0.00004594,-0.00000528,-0.00005874,0.00000865,0.000007
 59,0.00000055,0.00002060,-0.00008521,-0.00003853,-0.00001967,-0.000014
 86,0.00007419,0.00014208,-0.24051514,0.09034246,0.00700320,0.27111828,
 0.00000280,0.00001036,-0.00000102,0.00002042,-0.00000840,-0.00000519,0
 .00001353,-0.00000790,0.00000736,-0.00000245,-0.00000402,0.00000117,-0
 .00000296,-0.00000119,0.00000693,-0.00000892,0.00000601,0.00000600,0.0
 9270619,-0.09931541,-0.00531178,-0.09996377,0.10171984,-0.00001647,0.0
 0000209,-0.00005417,0.00013960,-0.00006804,0.00000328,-0.00001187,-0.0
 0003760,0.00000926,-0.00000350,-0.00000466,0.00001704,-0.00007841,0.00
 000333,0.00001750,-0.00002565,0.00006888,0.00013536,0.00785259,-0.0038
 2413,-0.04819345,-0.00338619,0.00471573,0.05905247,0.00001473,0.000005
 70,-0.00002665,0.00004989,0.00001677,-0.00006235,-0.00002018,-0.000018
 64,-0.00000210,0.00000396,0.00000067,0.00001183,-0.00006474,-0.0000110
 4,0.00000508,0.00000028,0.00002941,0.00011423,-0.05435625,-0.02199585,
 0.00386917,0.00348296,0.02969038,-0.00193373,0.05913570,-0.00000073,-0
 .00001923,-0.00004479,0.00004821,-0.00000605,-0.00001414,-0.00003880,-
 0.00002659,-0.00001059,0.00000868,0.00001139,0.00001320,-0.00007131,-0
 .00001201,-0.00001101,0.00001486,0.00003126,0.00010529,-0.02567599,-0.
 30347513,0.01513820,-0.00070128,-0.01439283,0.00175622,0.03387930,0.32
 840257,0.00001349,0.00000256,-0.00002833,0.00007039,0.00000729,-0.0000
 5936,-0.00001309,-0.00001776,0.00001106,-0.00001628,-0.00000238,0.0000
 1678,-0.00006130,-0.00000932,0.00001690,-0.00000071,0.00003149,0.00011
 281,0.00473529,0.01571557,-0.04673487,0.00069681,-0.00261353,0.0013025
 8,0.00385279,-0.01050040,0.05903739,0.00001598,-0.00007790,0.00000529,
 0.00016220,-0.00012343,0.00006129,-0.00003874,0.00004137,-0.00001077,0
 .00000014,-0.00001828,0.00000759,-0.00004450,0.00011182,0.00012639,0.0
 0000312,0.00005768,0.00010645,-0.10825072,-0.01290164,0.05006638,-0.01
 465147,-0.00810940,0.02741752,-0.00126771,0.00102920,0.00087015,0.5864
 2079,0.00000254,0.00011185,-0.00000827,-0.00018150,0.00014111,-0.00015
 719,0.00005781,-0.00005191,0.00002756,-0.00001498,-0.00000254,0.000005
 20,0.00001680,-0.00013340,-0.00009558,0.00001059,0.00000541,-0.0000382
 9,-0.01669353,-0.08847842,0.02499889,0.00699704,0.00281510,-0.01061471
 ,-0.01576586,-0.00609892,0.02923250,-0.00156685,0.49106588,0.00000300,
 -0.00000697,-0.00002855,-0.00015288,0.00007950,-0.00001084,-0.00001405
 ,-0.00001742,-0.00003163,0.00005073,0.00001205,-0.00002280,0.00002537,
 -0.00005422,-0.00007732,0.00004596,-0.00001573,-0.00005802,0.04473966,
 0.02298497,-0.16074720,0.00189743,0.00192578,-0.00164745,0.00144081,-0
 .00057412,-0.00329856,0.04220846,0.04050321,0.52432187,-0.00000051,0.0
 0002606,-0.00002503,-0.00015485,0.00009092,-0.00007337,-0.00001021,-0.
 00003048,-0.00001458,0.00002397,0.00001789,-0.00000462,-0.00000833,-0.
 00008085,-0.00008381,0.00001441,-0.00001655,-0.00000426,0.00682339,0.0
 0837753,0.01256841,0.00001941,0.00023191,-0.00073685,0.00090477,0.0002
 7150,-0.00042432,-0.09716059,-0.06177544,-0.08120281,0.09937332,-0.000
 00121,-0.00005011,-0.00000383,0.00000526,-0.00001525,0.00003325,-0.000
 03588,0.00000582,-0.00002974,0.00003524,0.00000740,-0.00000735,-0.0000
 1722,0.00002493,-0.00000115,0.00000307,-0.00000705,0.00001508,0.003485
 37,0.00256264,0.00657354,-0.00003961,-0.00007896,-0.00033248,0.0004325
 6,0.00080570,0.00064567,-0.06163539,-0.12647212,-0.10837998,0.06915568
 ,0.14242649,-0.00000198,0.00000856,-0.00002310,0.00001991,0.00000049,-
 0.00002422,-0.00001156,-0.00001772,0.00000050,-0.00000248,0.00000384,0
 .00000980,-0.00003650,-0.00001737,-0.00000901,0.00000962,0.00002212,0.
 00005258,-0.01512412,-0.01490180,-0.01996845,0.00054859,-0.00020427,0.
 00043248,-0.00064805,0.00050228,0.00050974,-0.08043739,-0.10775508,-0.
 18513564,0.08637803,0.11044558,0.20443251,-0.00000085,0.00003619,0.000
 00103,-0.00001931,0.00006716,0.00000284,0.00001288,-0.00002259,-0.0000
 0228,0.00000628,0.00001755,0.00000227,0.00000717,-0.00006425,-0.000067
 76,0.00001039,-0.00001322,-0.00003372,-0.01555215,0.00389303,-0.000765
 33,-0.00061395,-0.00122004,0.00286718,0.00018953,-0.00034229,0.0000072
 6,-0.29068578,0.06648522,-0.01106615,-0.01194389,0.00336203,0.00010096
 ,0.31804989,0.00000163,-0.00005271,0.00002110,0.00019376,-0.00012934,0
 .00013874,0.00000357,0.00004049,0.00001425,-0.00003487,-0.00001947,0.0
 0000357,0.00001865,0.00010627,0.00010186,-0.00001749,0.00000721,-0.000
 00441,-0.00756877,0.00220196,-0.00091550,-0.00036721,0.00034906,0.0015
 7340,0.00000536,0.00009246,-0.00054738,0.06656215,-0.06648881,0.003644
 67,-0.01786804,0.00476157,0.00010265,-0.07235497,0.07180836,-0.0000008
 7,-0.00001674,0.00006925,0.00015208,-0.00004535,0.00003370,0.00001100,
 0.00003814,0.00000463,-0.00001166,-0.00001004,-0.00000132,0.00002993,0
 .00006324,0.00005408,-0.00001035,0.00000680,-0.00002388,0.03061823,-0.
 00794132,-0.00032314,0.00273279,0.00141532,-0.00489818,-0.00072697,-0.
 00001022,0.00064597,-0.01294593,0.00381162,-0.04790064,-0.02286612,0.0
 0691665,-0.00063448,0.01210347,-0.00548429,0.05086439,-0.00001916,-0.0
 0000906,0.00011057,0.00003528,-0.00004982,-0.00002137,0.00010730,-0.00
 007437,-0.00010175,0.00029032,-0.00007172,-0.00011673,0.00005883,0.000
 00108,-0.00000651,-0.00000803,0.00003943,-0.00010179,-0.00054489,-0.01
 507663,0.00223171,0.00042189,-0.00181582,0.00083977,-0.00124030,-0.000
 88187,0.00370762,-0.08372335,0.01472465,-0.00628285,0.00144332,-0.0158
 5514,0.00471545,-0.00161156,0.03160420,-0.00771124,0.56786569,0.000094
 25,0.00021010,-0.00000563,-0.00005822,0.00009443,-0.00008914,0.0000497
 4,-0.00000653,0.00013418,-0.00025718,0.00000890,0.00008253,-0.00000377
 ,-0.00007560,0.00001135,-0.00001767,0.00001687,0.00003033,-0.00218431,
 -0.00681130,0.00642473,0.00098493,0.00093601,-0.00138785,0.00075670,0.
 00118720,-0.00017163,0.01165310,-0.17730132,0.02427070,0.00315886,-0.0
 2077489,0.00781346,0.00001938,-0.00921142,0.00168362,-0.02191157,0.471
 62179,0.00028282,-0.00001042,0.00005229,0.00006699,-0.00007131,0.00010
 784,-0.00014510,0.00009744,0.00014311,-0.00033129,0.00014756,0.0001706
 6,-0.00002899,0.00006126,0.00004003,0.00003646,-0.00004171,0.00006695,
 -0.00216366,0.03078935,-0.00775065,-0.00147070,0.00008302,0.00145211,0
 .00208060,0.00171430,-0.00402673,-0.00303471,0.03068161,-0.08851561,0.
 00285425,-0.02090554,0.00527990,0.00006815,0.00091180,-0.00035206,-0.0
 3747658,-0.00474402,0.56164725,0.00005580,-0.00002007,-0.00001182,-0.0
 0000586,-0.00000623,0.00002955,-0.00004160,0.00001806,0.00000815,-0.00
 002955,0.00003068,0.00003200,-0.00001447,0.00001197,-0.00000565,0.0000
 0665,-0.00001176,0.00001793,-0.00004150,0.00009404,0.00035360,0.000494
 45,0.00000467,-0.00024184,0.00030200,-0.00020426,0.00007322,0.00023929
 ,0.00053986,-0.00477101,0.00038839,-0.00074436,0.00048113,-0.00000063,
 -0.00036005,-0.00003759,-0.05622484,-0.00083604,0.04490854,0.05934031,
 0.00001070,-0.00007977,-0.00000354,-0.00000888,-0.00001443,0.00004075,
 -0.00006965,0.00002786,-0.00000829,-0.00002263,0.00003888,0.00001740,-
 0.00001372,0.00002423,-0.00000703,0.00001218,-0.00002284,0.00000826,0.
 00202411,-0.00576299,0.00013902,0.00007675,0.00011342,-0.00030617,-0.0
 0072192,-0.00071208,0.00143193,-0.00797544,-0.00479466,0.03172221,-0.0
 0056215,0.00087680,0.00067957,0.00041956,0.00049348,-0.00030645,-0.001
 02180,-0.04540337,0.01059087,0.00570858,0.05813927,0.00003677,-0.00005
 098,-0.00001009,-0.00001038,-0.00000507,0.00003369,-0.00006999,0.00000
 730,-0.00001941,0.00000263,0.00004226,0.00002816,-0.00004400,0.0000114
 3,-0.00002359,0.00001784,-0.00000910,0.00005020,-0.00064099,0.00204043
 ,0.00133824,-0.00019414,-0.00011712,0.00013441,0.00023108,0.00028954,-
 0.00071755,0.00203851,-0.00063167,-0.00800384,0.00025883,-0.00003062,0
 .00143147,-0.00022806,0.00019604,-0.00015316,0.04398458,0.01009439,-0.
 30522957,-0.04692426,-0.01040442,0.32944786,-0.00001408,-0.00006614,0.
 00001470,-0.00003649,0.00000869,-0.00000120,-0.00001174,-0.00001768,-0
 .00009473,0.00017286,-0.00001824,-0.00006968,-0.00000969,0.00000062,-0
 .00004384,0.00000678,0.00000671,-0.00000277,0.00085487,-0.00105969,0.0
 0043631,0.00045058,0.00027559,-0.00079538,0.00032286,-0.00018546,0.000
 00016,-0.00365598,0.00095020,0.00067124,0.00010520,0.00055624,-0.00007
 135,0.00094752,0.00085868,0.00026446,-0.28415544,0.06957785,0.03074019
 ,-0.00493815,0.00136788,0.00063113,0.30944053,-0.00006855,-0.00001745,
 0.00007236,0.00003986,-0.00004343,0.00004566,0.00001442,-0.00001554,-0
 .00007090,0.00011398,-0.00001507,-0.00008450,-0.00000619,0.00003327,0.
 00000291,0.00000285,0.00000717,-0.00000857,0.00198183,0.00154411,-0.00
 121923,-0.00119947,-0.00013051,0.00070875,-0.00027075,0.00026732,-0.00
 032941,0.03014510,-0.01118004,-0.00252377,-0.00042393,0.00043602,-0.00
 048202,0.00015815,-0.00605127,0.00156577,0.07047272,-0.06845966,-0.009
 46873,-0.00109938,-0.00026432,0.00001237,-0.07544392,0.08004592,0.0000
 2597,0.00006139,0.00004736,-0.00001342,0.00000235,-0.00000817,0.000054
 52,-0.00002234,-0.00001433,0.00006148,-0.00001485,-0.00003028,0.000014
 16,-0.00000679,-0.00000550,-0.00000292,0.00000566,-0.00002580,-0.00179
 140,0.00021513,0.00051557,0.00052911,0.00019698,-0.00014960,0.00009771
 ,-0.00024883,0.00011836,-0.01038307,0.00463923,0.00069568,0.00022481,-
 0.00022520,-0.00004367,-0.00044864,0.00241681,-0.00002509,0.03085894,-
 0.00951473,-0.05164605,0.03129657,-0.00924778,-0.00381962,-0.03545550,
 0.01130464,0.05587034,0.00011236,-0.00104809,-0.00090227,-0.00002369,0
 .00005031,-0.00037338,-0.00037281,0.00036511,0.00028207,-0.00106336,-0
 .00009681,-0.00032962,-0.00004190,0.00011739,0.00010888,-0.00005723,-0
 .00015160,0.00026007,-0.00073567,0.00015345,0.00063154,0.00017219,-0.0
 0017880,-0.00002343,0.00022039,0.00020385,-0.00040871,0.00428062,0.000
 78983,0.00441821,0.00043633,0.00319961,-0.00033960,0.00074489,0.001289
 42,0.00007837,-0.13134405,-0.04782269,-0.02311819,0.00244320,0.0042581
 7,0.00398398,-0.02001142,-0.02263314,-0.01465668,0.60112037,0.00030864
 ,0.00048141,0.00040141,-0.00000192,-0.00010916,0.00066674,0.00021835,-
 0.00006341,-0.00026870,0.00048621,0.00018109,-0.00012965,0.00021225,0.
 00001736,-0.00017955,0.00008593,0.00016927,-0.00038608,-0.00080419,-0.
 00083578,0.00010979,-0.00018796,-0.00015098,0.00016585,-0.00006172,0.0
 0028758,0.00004520,-0.01801192,-0.02074631,-0.01448625,0.00015692,-0.0
 0426178,0.00199749,-0.00045854,0.00198747,-0.00074771,-0.04853132,-0.1
 3271863,-0.02309566,-0.00017447,-0.00031848,0.00178220,0.00577909,0.00
 632616,0.00429102,-0.04149389,0.53819393,-0.00074959,0.00069609,0.0008
 3509,-0.00029782,-0.00005888,-0.00062286,0.00122916,-0.00025933,0.0000
 6299,0.00022105,-0.00032584,-0.00070820,0.00033533,-0.00016382,0.00002
 289,-0.00018044,0.00010772,-0.00054112,0.00114553,0.00215595,0.0026376
 3,-0.00018871,-0.00003705,-0.00019030,-0.00013944,-0.00014324,-0.00100
 887,0.01029622,0.00395304,0.00629598,-0.00006129,0.00308775,0.00026049
 ,-0.00027235,-0.00046216,0.00041475,-0.02505735,-0.02141165,-0.0929978
 9,-0.02324966,-0.02192703,-0.01498246,0.00400197,0.00486554,0.00204629
 ,-0.01195397,-0.01387762,0.49273406,-0.00064872,-0.00021523,-0.0015069
 3,-0.00014083,-0.00001991,0.00011801,0.00023654,-0.00011625,-0.0001148
 2,-0.00165715,-0.00054810,-0.00188272,-0.00001275,-0.00003415,-0.00004
 848,0.00005256,-0.00002358,-0.00002154,0.00011318,0.00004142,0.0000100
 1,0.00010316,0.00007425,-0.00010217,0.00002629,-0.00005926,0.00002819,
 0.00068405,0.00097648,0.00032625,0.00030914,0.00007684,-0.00008341,0.0
 0027776,-0.00089297,0.00027216,-0.02042613,0.00495613,0.00257780,0.000
 55955,0.00008845,-0.00032465,-0.00154207,-0.00304951,-0.00192879,-0.28
 210879,0.07019694,0.05420706,0.30912556,-0.00005275,0.00006773,-0.0004
 5495,-0.00004778,0.00010913,-0.00000594,-0.00000402,-0.00002150,0.0002
 0834,-0.00070231,0.00027584,-0.00010543,-0.00000991,-0.00007914,-0.000
 01107,0.00001245,-0.00005954,0.00006122,-0.00009621,-0.00006010,0.0001
 4266,0.00016017,-0.00003784,-0.00003328,0.00004257,0.00000038,-0.00000
 562,-0.00075008,0.00172280,0.00040223,0.00021809,0.00030387,-0.0000860
 4,0.00047532,-0.00029227,-0.00007051,-0.02370653,0.00515533,0.00385088
 ,0.00080695,0.00069004,0.00051344,-0.00343802,-0.00267063,-0.00194496,
 0.06959055,-0.06942691,-0.01394093,-0.07304206,0.07309081,-0.00032821,
 0.00009893,-0.00077784,0.00008257,0.00007796,-0.00020476,0.00004474,0.
 00010009,0.00039889,-0.00196740,-0.00030317,-0.00064445,0.00002715,-0.
 00000642,0.00014742,-0.00003653,-0.00005935,0.00011233,-0.00002841,-0.
 00000372,-0.00008819,0.00001381,-0.00000637,-0.00002703,0.00001403,-0.
 00001616,0.00002270,0.00041628,0.00048242,0.00002394,-0.00001216,0.000
 10294,-0.00007908,0.00030834,-0.00004872,0.00002906,-0.01265824,0.0027
 9726,0.00200879,-0.00022199,0.00037307,0.00031452,-0.00185980,-0.00249
 443,-0.00022173,0.04546720,-0.01173923,-0.05901448,-0.05418025,0.01979
 167,0.07649838,-0.00035585,-0.00004014,0.00023675,-0.00005756,-0.00007
 696,0.00005518,0.00004253,-0.00002530,-0.00012047,0.00013047,0.0000296
 8,-0.00010918,-0.00004666,-0.00002571,-0.00005596,0.00001935,-0.000006
 55,0.00000171,0.00010457,-0.00010370,-0.00029682,-0.00001507,0.0000306
 1,0.00001911,-0.00001524,-0.00001887,0.00018024,-0.00241942,-0.0014385
 3,-0.00255246,0.00014424,-0.00114769,0.00015336,0.00018471,-0.00019551
 ,-0.00000877,0.00268031,-0.02185462,0.00846155,0.00073649,0.00062344,0
 .00020331,0.00072328,0.00051845,0.00085881,-0.06105827,0.03830092,-0.0
 1624725,-0.00413726,0.02711854,-0.01311503,0.05904160,0.00000991,-0.00
 010893,0.00018519,0.00003474,-0.00000627,-0.00016419,0.00003774,0.0000
 2511,0.00008817,-0.00008057,-0.00008892,0.00002304,0.00005568,0.000024
 64,0.00003790,-0.00009896,0.00000612,-0.00008084,0.00029755,-0.0002318
 9,-0.00027784,-0.00007282,0.00005758,0.00002749,-0.00008918,-0.0001462
 6,0.00026254,-0.00372986,-0.00048621,-0.00304471,-0.00020349,-0.001560
 89,0.00031834,0.00004977,0.00047961,0.00004548,0.00546559,-0.02071815,
 0.00925753,0.00030043,-0.00004127,-0.00046393,-0.00035947,0.00086087,0
 .00039583,0.03722031,-0.23224540,0.08431141,0.00103643,-0.00802134,0.0
 0335782,-0.03770551,0.25156376,-0.00011027,-0.00035895,-0.00010428,0.0
 0013240,-0.00010438,-0.00014075,-0.00025271,0.00004213,0.00001356,-0.0
 0004597,0.00005441,0.00007821,-0.00019881,0.00003346,0.00004929,0.0000
 0078,-0.00009268,0.00029808,-0.00013551,-0.00049068,-0.00061240,0.0000
 2020,0.00002048,0.00007859,-0.00000488,0.00004468,0.00034051,-0.002025
 10,-0.00096281,-0.00024582,-0.00015285,-0.00057836,0.00002666,0.000003
 61,0.00024539,-0.00009885,0.00193519,-0.01132300,0.00520960,0.00041881
 ,-0.00026946,0.00052034,-0.00006048,0.00047832,0.00006680,-0.01603446,
 0.08795880,-0.09011585,0.00049312,-0.00529897,0.00354181,0.02139358,-0
 .09857215,0.11594703,-0.00367395,-0.00510197,-0.00002125,-0.08314323,0
 .00760352,0.00479732,0.00036955,-0.00155729,0.00040543,0.00164897,-0.0
 0100979,-0.00071569,0.00226439,-0.02140955,-0.01549294,-0.00258370,0.0
 2478139,0.01990928,-0.00035779,-0.00057819,-0.00069149,0.00037696,0.00
 001066,0.00030813,0.00012279,0.00016756,0.00009498,0.00035502,-0.00003
 999,-0.00010373,0.00014451,0.00004101,0.00016766,-0.00098040,-0.000286
 56,-0.00101250,-0.00005550,0.00007542,-0.00012666,-0.00000072,-0.00004
 280,0.00007261,0.00009788,-0.00001853,0.00001420,-0.00033256,-0.000032
 80,0.00023082,0.00014041,0.00037385,-0.00044631,0.00027807,-0.00020063
 ,0.00001099,0.63136973,-0.00212971,-0.02574304,-0.00570733,0.00846906,
 -0.12818365,-0.06064272,0.00100283,-0.00075691,0.00028941,0.00019766,-
 0.00081323,-0.00311503,0.00232721,0.00062429,0.00114298,-0.00071295,-0
 .00253727,0.00087522,-0.00037396,-0.00107658,-0.00163698,0.00056188,0.
 00009142,0.00064328,0.00000152,0.00019750,0.00012374,0.00018572,-0.000
 53377,-0.00043937,-0.00045021,-0.00000441,0.00007293,-0.00031201,0.000
 77051,-0.00022218,0.00007489,0.00002046,0.00013838,-0.00004019,-0.0000
 7471,-0.00007668,-0.00012980,0.00005576,-0.00003554,0.00024820,-0.0001
 6703,0.00039175,0.00002182,-0.00020352,0.00044362,-0.00021191,0.000265
 53,-0.00015327,-0.01019174,0.48346917,-0.00140738,0.01547336,0.0138199
 9,0.00236700,-0.05477002,-0.13391856,0.00017613,0.00407680,-0.00222482
 ,0.00069297,0.00241392,-0.00017681,0.00359165,-0.01995242,-0.01606839,
 0.00104012,-0.01466631,-0.01115165,-0.00043416,0.00039118,0.00118848,-
 0.00021678,-0.00010152,-0.00047022,0.00000926,-0.00007060,-0.00013200,
 -0.00023702,0.00077494,0.00069491,0.00073694,-0.00000956,0.00004799,-0
 .00052798,-0.00098053,-0.00090774,-0.00027827,0.00013183,-0.00055266,0
 .00001075,-0.00002353,0.00007646,0.00025058,-0.00005845,0.00006146,-0.
 00094857,0.00014646,0.00074684,0.00058676,0.00072212,-0.00089272,0.000
 57449,-0.00026548,-0.00017199,-0.00040181,-0.03307838,0.54725049,0.000
 77516,-0.00031127,-0.00074091,0.00181417,0.00062709,0.00185348,-0.0000
 7119,-0.00003819,0.00026166,-0.00035715,-0.00056554,0.00029147,0.00112
 949,-0.00014848,0.00025315,0.00026204,-0.00044212,-0.00017936,-0.00013
 463,-0.00012759,-0.00007718,0.00004600,0.00002271,-0.00001184,0.000032
 94,0.00005461,0.00002249,-0.00119500,-0.00028640,-0.00047889,0.0000103
 4,0.00000971,0.00002861,-0.00120254,-0.00085995,-0.00126720,-0.0000523
 8,0.00013039,-0.00004742,0.00001655,-0.00002135,0.00003875,-0.00001219
 ,-0.00006992,0.00002813,-0.00019919,0.00090219,-0.00054456,-0.00031406
 ,0.00058529,-0.00009253,-0.00009853,-0.00005751,0.00004322,-0.13085458
 ,0.02179205,-0.10975246,0.13614292,-0.00039962,0.00118567,-0.00192159,
 -0.01493338,-0.00003531,-0.02144886,-0.00003264,0.00029749,0.00010186,
 -0.00057867,-0.00023221,0.00040816,0.00050331,-0.00392187,-0.00381977,
 0.00030613,0.00058067,0.00027112,-0.00002865,0.00007937,0.00031651,-0.
 00002318,-0.00001055,-0.00015462,-0.00001332,-0.00001908,-0.00001966,-
 0.00079411,0.00046877,0.00011711,0.00023154,-0.00008472,0.00001571,-0.
 00034168,-0.00031209,-0.00066487,0.00013829,0.00010265,0.00000474,-0.0
 0001950,-0.00002735,-0.00001375,-0.00002283,-0.00012110,0.00000073,0.0
 0114539,-0.00093278,0.00047930,0.00034304,-0.00067246,0.00066176,-0.00
 010955,0.00007604,-0.00003038,0.01883614,-0.05380957,0.02735336,-0.021
 09460,0.07598080,0.00082961,0.00143829,0.00027859,-0.01493709,0.000249
 46,-0.01761184,-0.00006728,0.00025525,0.00045232,-0.00019361,-0.000415
 49,0.00095973,0.00079567,-0.00338179,-0.00229109,0.00020053,0.00053940
 ,0.00024855,0.00042950,0.00005482,-0.00006797,-0.00007549,0.00005991,0
 .00002506,-0.00005956,-0.00004917,-0.00000756,-0.00059299,-0.00064542,
 -0.00063769,-0.00036544,0.00003619,-0.00008069,-0.00132661,-0.00019544
 ,-0.00014052,0.00014804,-0.00006003,0.00018388,-0.00000564,0.00000291,
 -0.00006325,-0.00010939,0.00001497,0.00000478,-0.00001333,0.00047934,-
 0.00006296,-0.00057023,0.00041071,0.00031872,-0.00024301,0.00013856,-0
 .00001972,-0.10585552,0.02695086,-0.21118064,0.11955321,-0.04063175,0.
 23729815,0.00023803,0.00056523,0.00037455,-0.00062438,-0.00070862,-0.0
 0159424,0.00002316,0.00030573,-0.00004081,-0.00024730,0.00044177,-0.00
 007422,0.00150763,-0.00000009,0.00017914,0.00103651,-0.00002569,-0.000
 20681,0.00025193,0.00026610,0.00028740,-0.00015530,-0.00000336,-0.0000
 7957,-0.00005115,-0.00010330,-0.00003857,0.00017963,-0.00022211,-0.000
 12649,-0.00017334,0.00001121,-0.00006315,-0.00012986,0.00019435,0.0001
 8747,0.00005857,-0.00005982,0.00008662,-0.00000668,0.00000935,-0.00005
 276,-0.00005323,0.00002339,0.00000079,0.00019511,-0.00009039,0.0001963
 4,-0.00011173,-0.00007901,0.00016231,-0.00009265,0.00010472,-0.0000315
 9,-0.28050712,0.04552499,0.06348395,-0.01607721,0.00430538,0.00453414,
 0.30525215,-0.00003533,0.00129948,-0.00108915,0.02439421,-0.00447068,-
 0.00924671,-0.00008410,-0.00007874,0.00012198,-0.00035712,0.00006002,0
 .00069802,-0.00051108,0.00123988,0.00057061,0.00041318,-0.00437641,-0.
 00280836,0.00006269,0.00016422,0.00014603,-0.00005813,-0.00001282,-0.0
 0006657,0.00001467,-0.00002774,-0.00000515,-0.00006971,0.00000835,0.00
 002290,0.00003024,0.00000619,-0.00000601,0.00005229,-0.00002936,0.0000
 3773,-0.00001878,-0.00000986,-0.00000553,0.00000719,0.00001181,0.00001
 231,0.00001209,-0.00000027,0.00000165,-0.00003857,-0.00000098,-0.00013
 148,0.00000093,0.00002160,-0.00004647,0.00002371,-0.00002246,0.0000409
 0,0.05336718,-0.05921250,-0.01331596,0.00436710,0.00041828,-0.00241334
 ,-0.04103201,0.07109680,0.00003224,0.00002391,-0.00097371,0.02016008,-
 0.00753619,-0.00676926,-0.00001023,-0.00018538,0.00010082,-0.00019138,
 -0.00011563,0.00023305,0.00029394,0.00091714,0.00094485,0.00061631,-0.
 00347095,-0.00201676,0.00010418,-0.00004179,-0.00017392,0.00002446,0.0
 0001526,0.00007584,-0.00000866,0.00000594,0.00001717,0.00016706,-0.000
 20908,-0.00017632,-0.00016796,0.00001709,-0.00001450,-0.00010717,0.000
 18066,0.00012214,0.00005264,-0.00005320,0.00009986,-0.00000319,0.00000
 691,-0.00001926,-0.00003826,0.00002405,-0.00001104,0.00021203,-0.00007
 930,-0.00004443,-0.00013344,-0.00007582,0.00011944,-0.00009164,0.00005
 779,0.00003489,0.05848246,-0.01130031,-0.06774071,-0.02536343,0.004771
 19,0.00832371,-0.07479116,0.01097901,0.07356621,-0.16461834,0.05226809
 ,0.00124214,0.00310935,0.00378530,-0.00686420,-0.01864322,0.01050017,0
 .00133945,-0.00968304,0.00427064,-0.00132152,0.00008082,-0.00118247,0.
 00152874,-0.00063049,-0.00116845,0.00150777,-0.00074145,-0.00023589,-0
 .00074604,0.00009911,-0.00007466,0.00008773,0.00018496,0.00027381,0.00
 008128,0.00036676,-0.00068435,-0.00008880,0.00005291,0.00028849,0.0000
 9672,-0.00011801,-0.00001413,-0.00008795,-0.00075320,0.00018987,0.0030
 6991,0.00070352,0.00070562,0.00100723,0.00017827,0.00002447,-0.0001659
 4,0.00378420,-0.00544020,-0.00944170,-0.00047786,0.00109852,0.00185941
 ,0.00057538,0.00026214,0.00451084,-0.00019166,0.00090463,0.00250475,-0
 .00001057,0.00000892,-0.00040415,0.00010107,0.00007330,-0.00023683,0.4
 9407559,0.04934559,-0.11000132,0.00062547,0.02611958,-0.01679254,0.003
 56194,-0.02173277,0.00933030,-0.00124716,0.00737024,-0.00459120,0.0006
 9103,-0.00028788,-0.00296148,0.00121607,0.00122366,0.00119569,0.000260
 86,-0.00012680,0.00024041,-0.00055933,0.00008314,-0.00003891,0.0000788
 0,0.00011177,0.00019067,0.00011258,0.00019586,0.00014019,0.00005259,0.
 00010254,0.00011662,0.00006082,-0.00002644,-0.00010016,-0.00005478,0.0
 0019023,-0.00014574,-0.00107096,-0.00025141,0.00015721,-0.00006913,0.0
 0012372,0.00010754,-0.00016217,-0.00316870,-0.01235238,-0.00205741,-0.
 00091725,0.00019114,-0.00050147,0.00186771,0.00292710,0.00489240,0.001
 20979,-0.00106578,0.00248909,-0.00013773,-0.00037347,-0.00084428,-0.00
 032571,0.00031823,-0.00025664,-0.01346758,0.52547387,0.00178596,-0.001
 31787,-0.07992373,-0.01647339,0.01051050,-0.00454327,-0.01327240,0.006
 60501,-0.00135889,0.02961105,-0.01484373,0.00300086,-0.00005531,0.0032
 6001,-0.00142034,-0.00134634,0.00128847,0.00098300,-0.00035714,-0.0004
 9829,-0.00066696,0.00004502,-0.00004473,0.00006504,0.00006792,0.000119
 05,0.00015914,0.00006585,-0.00003364,-0.00013872,0.00003468,-0.0001020
 4,0.00016591,0.00003961,-0.00011169,0.00001057,0.00179047,0.00087402,-
 0.00527397,-0.00103324,-0.00110217,-0.00067064,-0.00007792,0.00017677,
 -0.00004172,-0.03046608,-0.02599808,-0.02190213,-0.00031800,-0.0007733
 8,0.00064803,-0.00075793,-0.00172911,0.00134371,-0.00003461,-0.0001495
 2,-0.00103332,0.00015703,-0.00000680,0.00003236,-0.00027140,0.00000978
 ,0.00007200,-0.03753137,-0.00628373,0.61508355,-0.01189428,0.00955092,
 0.02753363,0.00042965,-0.00149366,0.00068779,0.00069367,-0.00034454,0.
 00020298,-0.00500841,0.00351917,-0.00058467,0.00005942,-0.00009405,-0.
 00006944,0.00054167,0.00014308,-0.00053354,0.00003950,-0.00004226,-0.0
 0002143,-0.00001035,0.00000611,-0.00000296,-0.00001549,-0.00001009,0.0
 0002445,-0.00006526,0.00011394,-0.00005039,-0.00000151,-0.00007632,0.0
 0002792,0.00002582,-0.00001780,0.00001548,0.00058615,0.00011164,-0.001
 43771,-0.00030021,-0.00035607,-0.00028664,-0.00005427,0.00004971,0.000
 05098,-0.00428022,-0.00336448,-0.00045334,0.00005545,-0.00010907,0.000
 00930,-0.00002305,0.00013694,0.00008376,0.00020406,-0.00011983,0.00009
 755,-0.00006887,-0.00006601,-0.00004906,0.00006255,-0.00007462,-0.0000
 7327,-0.06234594,0.01956860,0.06681728,0.08285172,0.00614613,-0.005138
 81,-0.01448839,0.00029315,0.00080787,-0.00137969,-0.00080054,0.0006794
 2,0.00047613,0.00281594,-0.00056998,0.00014325,-0.00011701,0.00009897,
 0.00001291,-0.00039086,-0.00054123,0.00043851,0.00004954,-0.00000574,-
 0.00002409,-0.00000464,0.00000833,-0.00000348,-0.00001031,-0.00001253,
 0.00002398,0.00001059,0.00013868,0.00003639,-0.00001345,-0.00003817,0.
 00000984,0.00001328,-0.00000474,0.00002115,0.00026205,0.00048102,-0.00
 115979,-0.00027584,-0.00028039,-0.00022165,-0.00008524,-0.00001720,0.0
 0000611,-0.00304955,-0.00195977,0.00096110,0.00011635,-0.00008595,0.00
 022205,-0.00014906,0.00017953,-0.00046240,-0.00015983,-0.00005991,-0.0
 0013406,0.00001772,0.00007414,0.00009658,-0.00004909,0.00004767,0.0001
 0024,0.01495124,-0.07001329,-0.06457441,-0.01586492,0.07588068,-0.0003
 3287,0.00131846,0.00145580,-0.00022934,0.00024381,0.00092221,0.0005905
 8,0.00011303,0.00068350,-0.00041158,0.00057919,0.00127147,-0.00007900,
 -0.00016925,0.00011612,0.00008219,-0.00042751,0.00015108,0.00007814,0.
 00000147,0.00000275,-0.00001090,0.00001009,-0.00000738,-0.00002048,-0.
 00003423,0.00001958,-0.00010755,0.00007897,-0.00009721,-0.00001307,-0.
 00010573,0.00001730,0.00002448,-0.00000019,0.00002713,0.00055379,0.000
 34918,-0.00058717,-0.00022382,-0.00022249,-0.00021088,-0.00013934,-0.0
 0003735,0.00000480,-0.00265057,-0.00241461,0.00119680,0.00007970,0.000
 16323,0.00027596,0.00005856,0.00016888,0.00020916,-0.00031859,0.000108
 38,0.00002378,-0.00000319,0.00003008,0.00004625,0.00007862,0.00011061,
 0.00004352,0.05900744,-0.06965899,-0.27813416,-0.06426694,0.07733196,0
 .30198086,0.00243767,0.02470220,-0.01743236,-0.00537125,0.00182351,0.0
 0093530,0.00067188,-0.00072165,-0.00021034,0.00113060,-0.00041784,0.00
 055939,-0.00020341,0.00122239,-0.00067374,0.00012155,-0.00024837,0.000
 11454,0.00019762,0.00016559,0.00025474,-0.00001259,0.00002455,-0.00002
 167,-0.00005172,-0.00006074,-0.00005134,0.00000771,0.00018244,0.000058
 33,-0.00000199,-0.00000474,-0.00003928,0.00001082,0.00000050,0.0000021
 2,-0.00001188,0.00022520,-0.00017844,-0.00005584,-0.00002960,-0.000105
 61,0.00002047,0.00000894,0.00006088,0.00041292,0.00014457,0.00402444,0
 .00003267,0.00016832,-0.00029012,-0.00011176,0.00117914,-0.00083426,-0
 .00017805,-0.00056684,-0.00126358,0.00006694,0.00003389,0.00019150,-0.
 00005627,0.00002768,0.00014481,-0.05087765,-0.00930648,0.00909802,-0.0
 0008005,-0.00671324,0.00484257,0.06070957,-0.00072708,-0.01208648,0.01
 000427,0.00298743,0.00034356,-0.00017311,0.00040408,0.00032536,0.00011
 510,-0.00063934,0.00018530,-0.00044827,0.00011610,-0.00084759,0.000334
 06,-0.00024473,0.00010907,-0.00030373,0.00029794,0.00021540,0.00048228
 ,-0.00007209,0.00002981,-0.00006216,-0.00008411,-0.00012150,-0.0001044
 6,0.00004519,0.00019670,0.00014909,-0.00003569,0.00000027,-0.00007732,
 0.00000037,0.00004000,0.00004570,0.00020964,0.00037133,-0.00040314,-0.
 00010141,-0.00009338,-0.00016850,0.00003428,0.00003598,0.00010045,-0.0
 0012257,0.00204410,0.00315815,0.00021335,-0.00034124,-0.00018067,-0.00
 030079,-0.00013423,-0.00190163,-0.00003366,0.00041924,0.00040717,-0.00
 004117,0.00003152,0.00003159,0.00012335,-0.00003937,-0.00003457,-0.006
 60309,-0.20269204,0.10946218,0.00094512,0.00793121,-0.00456655,0.01861
 852,0.23022340,0.00207161,-0.00113278,-0.00039308,0.00011760,0.0004242
 6,0.00138545,-0.00042084,0.00017558,-0.00017578,-0.00057384,-0.0001214
 9,0.00067448,-0.00023609,0.00005343,0.00003788,-0.00009205,-0.00033934
 ,0.00038573,-0.00001799,0.00005891,-0.00004798,0.00001467,0.00000400,0
 .00001397,0.00000491,0.00002446,-0.00000564,0.00007404,0.00002817,-0.0
 0003492,0.00001825,0.00003993,0.00000781,-0.00000931,-0.00000815,-0.00
 002276,-0.00004145,0.00003888,-0.00006935,0.00000996,0.00006042,0.0000
 1421,0.00007043,0.00002064,0.00000253,0.00012460,-0.00392373,0.0031383
 2,-0.00011130,0.00011936,-0.00007734,0.00017611,0.00151341,0.00085969,
 -0.00037227,-0.00019416,-0.00034687,0.00001153,-0.00003045,-0.00002452
 ,-0.00005856,0.00014264,0.00010483,0.00798138,0.10911512,-0.13004361,0
 .00081957,0.02479186,-0.01567300,-0.00731959,-0.11979507,0.13354746,-0
 .02780249,-0.02030261,-0.01376477,0.00101861,-0.00138572,0.00162006,-0
 .00600229,0.00291316,0.00007711,0.00134762,-0.00029225,0.00054541,-0.0
 0026641,-0.00025640,0.00012485,0.00082787,0.00022454,0.00046687,0.0008
 8091,0.00072985,0.00052712,-0.00001583,0.00017577,-0.00001035,-0.00013
 150,-0.00005520,0.00003159,0.00042709,0.00124389,0.00071171,0.00005851
 ,-0.00003867,0.00005188,0.00017773,-0.00038650,0.00012261,0.00478778,0
 .00140214,-0.02427836,-0.00358060,-0.00338160,-0.00295200,0.00015827,0
 .00113125,0.00023500,-0.10304695,-0.00398331,0.00771822,-0.00173951,0.
 00199743,0.03710870,0.00269866,-0.00222472,-0.00655510,0.00009678,-0.0
 0087307,-0.00022606,-0.00123701,0.00078039,-0.00011812,-0.00030180,0.0
 0013473,-0.00008523,-0.15151574,-0.07513417,-0.01231841,0.00225755,0.0
 0277526,-0.00084031,-0.01279215,-0.01564505,-0.00379222,0.52769858,0.0
 0411790,0.01182276,0.00375811,-0.00003976,0.00066643,0.00175127,0.0035
 7440,-0.00079818,0.00039431,-0.00033117,0.00026820,-0.00025118,0.00050
 169,-0.00007062,-0.00007006,0.00050913,-0.00011827,-0.00056465,0.00221
 588,0.00053305,0.00439227,-0.00071607,0.00012124,-0.00051474,-0.000834
 66,-0.00072074,-0.00106197,0.00062870,0.00159277,0.00006852,-0.0000618
 1,0.00008544,-0.00020609,0.00020753,0.00005254,0.00022796,0.00384315,0
 .00074468,-0.02333403,-0.00336990,-0.00261086,-0.00274734,0.00019550,0
 .00052187,0.00082905,-0.00271381,-0.06803593,-0.03630758,0.00084035,-0
 .00061694,-0.01102476,-0.00336537,0.00480837,0.02805024,-0.00028605,-0
 .00010477,-0.00053321,0.00081252,-0.00057969,0.00030817,0.00027012,-0.
 00003893,0.00012331,-0.03527822,-0.11864607,-0.02045652,-0.01000375,-0
 .00829010,-0.00454079,-0.02978122,-0.02690679,-0.01067425,0.02978181,0
 .32569167,-0.00183276,0.00248499,0.00000699,-0.00079590,-0.00016420,-0
 .00134761,0.00060621,-0.00011038,0.00060104,0.00016350,0.00048712,-0.0
 0004221,-0.00053350,-0.00009916,0.00037628,-0.00021574,-0.00023747,0.0
 0094774,-0.00011814,0.00054715,-0.00159699,0.00028001,0.00004481,0.000
 13661,0.00051088,0.00032299,0.00085872,0.00001370,0.00096256,0.0016124
 8,-0.00000932,0.00000989,0.00008828,0.00014772,-0.00010868,0.00011975,
 -0.00116568,-0.00426946,-0.01758368,-0.00165752,-0.00159655,-0.0001863
 5,0.00056523,0.00019503,0.00066494,0.00621734,0.01143545,-0.21059756,0
 .00276378,-0.00245439,-0.01622526,0.00146579,0.00389869,-0.03983693,0.
 00026600,-0.00016644,-0.00050475,0.00003283,0.00004730,-0.00004621,-0.
 00003537,0.00002015,0.00013187,-0.02226779,-0.04797446,-0.10152875,-0.
 02728722,-0.02329570,-0.01288894,0.00935319,0.00524272,0.00722629,-0.0
 2205815,0.09681450,0.49964960,-0.00171389,-0.00323008,-0.00039325,0.00
 011262,-0.00018889,-0.00004847,-0.00051919,0.00043458,0.00014702,-0.00
 013822,-0.00017687,-0.00004495,0.00038493,-0.00002688,0.00001298,-0.00
 007527,0.00017622,-0.00055510,0.00142668,0.00001668,0.00124577,-0.0007
 0434,-0.00002197,-0.00022370,-0.00046628,-0.00013924,-0.00019454,-0.00
 073180,0.00017188,-0.00008645,-0.00007514,-0.00026878,-0.00005810,-0.0
 0003634,0.00031825,0.00006653,0.00197792,0.00042344,-0.00025533,-0.001
 01409,-0.00061834,-0.00048681,-0.00109401,-0.00056578,-0.00089132,-0.0
 0257684,0.00690941,0.01205684,0.00160144,-0.00037066,-0.00225183,0.000
 61372,0.00026618,-0.00409938,-0.00022469,0.00043597,-0.00021363,0.0000
 2616,0.00012050,0.00031608,0.00023770,-0.00011486,0.00005097,-0.040834
 70,0.01120651,-0.00132582,-0.00063964,0.00112157,0.00163267,0.00400026
 ,0.00240729,0.00054530,-0.18012046,0.02101863,0.03429945,0.53708331,-0
 .00142643,-0.00226726,-0.00083760,0.00023648,-0.00002183,-0.00000795,-
 0.00088965,0.00045264,-0.00020731,-0.00009293,0.00006059,0.00014492,-0
 .00011336,0.00011684,-0.00000046,0.00008765,-0.00005438,0.00011324,-0.
 00055615,-0.00072084,-0.00072743,0.00008124,-0.00030613,0.00013064,0.0
 0018455,0.00023515,0.00012133,0.00041618,-0.00025670,-0.00005671,-0.00
 003227,0.00018439,0.00010706,-0.00010605,0.00011860,-0.00002396,-0.000
 17544,-0.00001818,-0.00160010,0.00011414,0.00017145,0.00037520,0.00050
 798,-0.00043798,-0.00101912,0.00251025,-0.00732922,0.00332521,-0.00069
 404,0.00105699,-0.00022480,-0.00212305,0.00250166,0.00188344,0.0000709
 1,-0.00006316,-0.00040992,0.00013109,-0.00003047,0.00005934,-0.0000245
 3,0.00001495,0.00010796,-0.01782635,0.00200752,0.00959115,-0.00052002,
 0.00091807,-0.00117575,-0.00457619,-0.00033196,-0.00104205,0.05976490,
 -0.09264111,-0.03648965,0.04565200,0.56812165,-0.00327504,-0.00268753,
 -0.00178604,-0.00019922,-0.00062597,0.00071245,-0.00156807,0.00035094,
 -0.00016155,0.00002642,0.00008227,0.00020896,-0.00010278,0.00009384,-0
 .00011458,0.00030037,-0.00001870,0.00009708,0.00027333,0.00002623,-0.0
 0009249,-0.00024519,-0.00007282,0.00007174,-0.00010049,0.00011173,0.00
 003064,0.00014024,-0.00033083,-0.00022154,0.00002267,0.00005488,0.0000
 0861,-0.00010831,0.00000531,-0.00003646,0.00005850,-0.00044798,0.00004
 383,0.00010566,0.00011654,0.00040083,0.00014880,-0.00075369,-0.0010929
 3,0.03616859,-0.01440264,-0.01679215,0.00018069,-0.00124625,-0.0060291
 8,0.00035314,-0.00038603,0.00211244,0.00013614,-0.00039662,-0.00008593
 ,-0.00006490,0.00001176,-0.00014608,-0.00010223,0.00004327,-0.00002620
 ,-0.00788242,0.00941822,0.00625213,-0.00260449,-0.00056888,-0.00086696
 ,-0.00070468,-0.00126346,-0.00036127,0.01478844,-0.01684563,-0.1023329
 7,0.06067561,0.02760859,0.52597714,-0.00081979,-0.00161446,-0.00053304
 ,-0.00000270,-0.00016615,0.00018914,-0.00067010,0.00024100,-0.00007393
 ,-0.00007960,0.00007986,0.00010997,-0.00005277,0.00008312,-0.00004616,
 0.00008268,-0.00001588,0.00004085,-0.00023667,0.00005779,-0.00013751,0
 .00025221,-0.00001494,0.00004538,0.00010064,-0.00008462,0.00004129,0.0
 0008696,0.00024585,-0.00002582,-0.00001035,-0.00006014,-0.00002116,0.0
 0006778,-0.00015299,0.00002958,-0.00001855,0.00036432,-0.00027500,0.00
 049750,-0.00023612,-0.00022162,0.00131000,0.00037612,0.00074085,-0.001
 05922,-0.00149795,-0.00227749,0.00024624,-0.00013241,-0.00009303,0.000
 03059,-0.00025355,0.00046021,0.00000252,-0.00017520,-0.00010030,-0.000
 00230,-0.00001885,-0.00001307,-0.00002127,0.00002309,0.00001751,-0.003
 70723,0.00528206,0.00207297,0.00025570,0.00023649,-0.00000327,-0.00003
 066,-0.00025391,0.00016115,-0.02713896,-0.01144834,-0.01632353,-0.1834
 8543,-0.06253460,-0.11224783,0.20697283,0.00046565,0.00052997,0.000278
 79,-0.00007001,0.00002867,-0.00001647,0.00017783,-0.00009274,0.0000071
 6,-0.00006485,0.00003533,-0.00000267,0.00000159,0.00000902,-0.00001444
 ,-0.00000071,0.00000825,-0.00000242,0.00034890,-0.00039171,0.00004806,
 -0.00022036,-0.00022875,-0.00001767,-0.00009842,0.00012216,-0.00001877
 ,0.00006352,-0.00011276,-0.00010012,0.00000024,0.00004740,0.00004708,-
 0.00005154,0.00002984,0.00003829,0.00095278,-0.00101880,-0.00144065,0.
 00004240,0.00004752,0.00006850,0.00034246,-0.00094721,-0.00228564,-0.0
 0047289,0.00122632,-0.00034308,-0.00012797,-0.00006320,0.00029954,-0.0
 0014533,-0.00018885,-0.00007884,0.00001929,0.00001509,0.00001067,0.000
 00285,-0.00000368,-0.00001071,-0.00001451,-0.00000268,-0.00000468,0.00
 071824,-0.00079209,-0.00113946,0.00010144,-0.00003228,0.00034627,0.000
 35792,0.00017453,-0.00003131,0.01174669,0.00525788,0.00932021,-0.06942
 479,-0.08582888,-0.06115595,0.07122400,0.08912416,0.00045472,0.0003931
 7,0.00030126,0.00001655,0.00005048,-0.00004759,0.00017813,-0.00006676,
 0.00002154,-0.00002617,0.00001057,-0.00003120,-0.00001240,-0.00001407,
 0.00000946,0.00000720,-0.00004353,0.00001846,-0.00029054,0.00016585,0.
 00014044,0.00012967,0.00003245,0.00009255,0.00008204,-0.00003415,-0.00
 004583,-0.00008489,0.00002421,0.00012625,0.00000543,0.00006572,-0.0000
 1620,0.00001484,0.00006543,-0.00000158,0.00150424,-0.00179184,-0.00233
 449,0.00020850,0.00009901,0.00001922,0.00067904,-0.00228476,-0.0033726
 0,0.00112044,-0.00002244,-0.00013873,-0.00021943,0.00001402,0.00009168
 ,-0.00003626,0.00008645,0.00001642,-0.00001541,-0.00002847,0.00004653,
 -0.00000736,-0.00000153,-0.00001266,-0.00000145,0.00000920,-0.00000140
 ,0.00235950,-0.00094927,-0.00049050,0.00018509,0.00004705,0.00003058,-
 0.00010398,-0.00000825,0.00001959,0.00966950,0.00450017,0.00686136,-0.
 12102194,-0.05926684,-0.14740281,0.12209838,0.06582073,0.16865831,0.00
 012211,-0.00038346,-0.00009786,0.00013568,-0.00003191,-0.00006832,-0.0
 0010965,-0.00001036,-0.00000304,0.00015188,-0.00002355,-0.00000366,-0.
 00009192,-0.00002655,0.00000909,-0.00001551,-0.00002744,0.00011921,-0.
 00023893,0.00007793,-0.00009922,0.00017471,0.00005953,0.00006313,0.000
 10127,-0.00002304,0.00001911,-0.00003529,0.00000686,0.00001869,0.00002
 530,0.00001379,-0.00000545,0.00003966,-0.00006945,-0.00002067,-0.00052
 828,-0.00014567,-0.00004722,0.00028877,-0.00001745,0.00006283,0.000338
 39,0.00001640,0.00008938,-0.00050152,0.00093943,-0.00415591,-0.0000388
 2,-0.00030469,0.00046819,0.00062102,-0.00123723,0.00062610,0.00002634,
 -0.00013678,0.00020354,-0.00003296,-0.00003150,-0.00011693,-0.00005617
 ,0.00003320,-0.00004920,0.00251214,0.00474670,0.00037711,-0.00051289,0
 .00003546,-0.00035379,0.00034674,-0.00121819,0.00077440,-0.01464845,0.
 03784720,0.00393012,-0.04789653,-0.00907169,-0.00255368,0.00112032,-0.
 02269874,0.00276136,0.05913229,0.00002747,0.00028377,0.00035442,-0.000
 14662,0.00001498,-0.00011571,0.00019193,-0.00003148,0.00004570,-0.0001
 3809,0.00000965,-0.00004415,0.00011915,0.00001425,0.00000446,-0.000072
 25,0.00003106,-0.00019725,0.00010677,0.00016645,0.00029326,0.00003409,
 0.00006381,-0.00000146,-0.00002289,-0.00015000,-0.00007120,-0.00006164
 ,0.00019483,0.00003398,-0.00003204,-0.00007577,-0.00006115,0.00003392,
 0.00002749,0.00004892,0.00008819,0.00014741,-0.00022373,0.00002847,-0.
 00012220,-0.00015098,0.00009723,-0.00002097,0.00017632,0.00002463,0.00
 012379,0.00227002,0.00018597,0.00001581,-0.00047024,0.00006062,-0.0001
 4121,-0.00131865,-0.00010257,0.00014310,-0.00008228,0.00000546,0.00004
 325,0.00012862,0.00009739,-0.00004100,0.00002005,-0.00320387,0.0021418
 9,-0.00305321,0.00011472,0.00015594,0.00073568,0.00198854,0.00058046,0
 .00042578,0.01356141,-0.01675638,-0.00286906,-0.01006783,-0.28682064,0
 .02273860,-0.00037941,-0.01071597,0.00159690,-0.00067283,0.31531752,0.
 00005246,-0.00002556,-0.00010428,0.00002817,0.00002567,-0.00001249,0.0
 0003515,-0.00000384,0.00001310,0.00000022,-0.00002475,-0.00000726,0.00
 002689,-0.00001294,0.00000815,0.00000877,0.00001094,-0.00003427,-0.000
 14180,-0.00005908,-0.00000075,0.00009165,0.00001652,-0.00000221,0.0000
 4450,-0.00005216,-0.00001647,0.00005075,0.00021469,0.00000287,-0.00001
 468,-0.00002161,0.00000082,0.00002151,-0.00000992,0.00002489,-0.000322
 35,0.00017666,-0.00035470,0.00008750,-0.00009283,-0.00005915,0.0002071
 0,0.00001886,0.00011309,0.00013323,-0.00183991,0.00295974,0.00007046,0
 .00035235,-0.00020800,-0.00044692,0.00110838,0.00003799,-0.00001698,0.
 00006671,-0.00006333,0.00002007,0.00000048,0.00004571,0.00001969,-0.00
 000939,0.00001502,-0.00170469,-0.00069740,-0.00001643,-0.00040419,0.00
 044276,-0.00005772,-0.00019621,0.00058467,-0.00024694,0.00417852,-0.01
 255875,0.00095093,-0.00109816,0.02042193,-0.05375684,0.00023896,-0.020
 23522,0.00247325,-0.00605213,-0.02101917,0.05651061,0.00009040,-0.0000
 4120,0.00012187,-0.00003628,-0.00007571,0.00004955,0.00002924,0.000013
 33,-0.00000702,0.00006253,-0.00000711,-0.00002283,0.00006765,0.0000025
 4,-0.00003275,-0.00013765,0.00027224,-0.00003582,-0.00065179,-0.000335
 19,-0.00054934,0.00021414,-0.00000316,0.00001244,0.00003886,0.00003538
 ,0.00000051,0.00036245,-0.00004322,0.00010867,-0.00001090,0.00002547,0
 .00006927,0.00001398,-0.00011019,-0.00002794,-0.00021859,-0.00001639,-
 0.00050201,0.00024739,-0.00006741,-0.00006061,0.00059352,0.00017366,0.
 00027202,-0.00522548,-0.00044711,-0.00000676,-0.00007934,0.00022308,0.
 00138428,-0.00010353,-0.00015524,0.00034742,0.00017268,0.00013679,0.00
 002238,0.00001233,-0.00003417,-0.00004895,-0.00002449,-0.00004782,-0.0
 0002649,0.00014190,-0.00042594,0.00167358,-0.00106361,-0.00061548,0.00
 074819,-0.00018496,-0.00009722,-0.00031842,-0.00927469,-0.00248373,0.0
 3121121,-0.08273217,-0.00818095,0.01434671,0.00565069,0.00605023,-0.02
 180762,-0.00084915,-0.00136186,0.00463632,0.57964173,0.00007129,0.0001
 3699,0.00006728,-0.00017193,-0.00009524,0.00004042,0.00006666,-0.00003
 018,0.00002068,-0.00006893,0.00003089,-0.00001756,0.00003903,0.0000012
 1,-0.00001994,0.00008168,0.00009346,-0.00006228,0.00013156,-0.00024557
 ,-0.00036933,-0.00021127,-0.00002156,0.00001965,-0.00006114,0.00017070
 ,0.00021638,0.00010336,0.00012465,-0.00010819,-0.00001388,-0.00006354,
 0.00007450,-0.00003665,-0.00004967,0.00001843,0.00024654,0.00018285,0.
 00007101,-0.00002121,-0.00008140,-0.00005670,0.00000240,0.00006856,0.0
 0014606,0.00348141,0.00006823,-0.00099559,0.00033242,-0.00013225,-0.00
 113641,0.00009994,-0.00008916,-0.00056493,0.00010263,0.00018661,-0.000
 08955,0.00000415,0.00001156,0.00000874,-0.00000983,-0.00004269,-0.0000
 0102,-0.00083864,-0.00078223,-0.00064270,-0.00052396,0.00015323,0.0007
 9334,0.00035800,0.00031263,0.00028881,0.00310977,0.00348357,-0.0183590
 5,-0.00339129,-0.09003326,0.02995010,0.00099867,0.00306866,-0.00877361
 ,-0.00559223,-0.00751411,0.03176923,-0.04663369,0.51050200,-0.00023574
 ,-0.00032981,0.00014336,-0.00017948,-0.00008255,0.00019011,-0.00008262
 ,0.00003034,0.00001143,-0.00000390,0.00001695,-0.00002634,0.00007175,0
 .00001796,-0.00004785,-0.00002724,0.00023138,-0.00008545,-0.00030174,-
 0.00022078,-0.00056303,0.00006425,-0.00009535,0.00008815,0.00004116,0.
 00006475,-0.00001336,0.00008240,-0.00014184,0.00006056,0.00000556,0.00
 001386,0.00002478,0.00003586,0.00000798,-0.00002266,0.00009970,0.00002
 630,0.00016037,-0.00001344,0.00005076,0.00002864,-0.00005613,0.0000813
 8,0.00006306,0.00047713,0.00075066,0.00001659,-0.00018324,0.00017799,0
 .00004851,0.00004241,-0.00018900,-0.00001833,0.00010852,0.00010504,0.0
 0003698,-0.00001656,-0.00000812,-0.00004488,-0.00001013,-0.00004654,-0
 .00004487,-0.00049095,0.00113364,0.00041356,-0.00035683,-0.00064886,0.
 00035234,0.00007895,-0.00026647,-0.00043177,0.00857763,-0.00415838,-0.
 01009452,0.01546234,0.02940649,-0.17559452,0.00406526,0.00766490,-0.02
 171793,0.00053929,-0.00130644,-0.00356784,0.03242258,0.02489423,0.5049
 1500,0.00004722,0.00009552,0.00008945,-0.00014493,-0.00004348,-0.00001
 846,0.00003877,0.00000930,-0.00002024,-0.00003293,0.00002651,0.0000044
 8,0.00003305,-0.00000892,-0.00000663,-0.00029588,0.00017332,0.00002125
 ,-0.00016954,0.00014844,0.00004307,0.00011431,-0.00003970,0.00000276,0
 .00004420,-0.00006576,-0.00002476,-0.00001325,-0.00000733,0.00001143,-
 0.00000390,-0.00000785,-0.00002542,0.00001718,0.00001088,-0.00000184,0
 .00005355,0.00000689,-0.00001547,-0.00002513,-0.00001575,-0.00003095,-
 0.00001500,-0.00000150,0.00001100,0.00023805,-0.00007019,0.00019993,0.
 00002484,-0.00003329,-0.00011870,-0.00006207,0.00012894,-0.00003910,0.
 00002807,-0.00000365,-0.00001764,-0.00000628,0.00000129,0.00000822,0.0
 0001012,-0.00001215,-0.00000907,-0.00108164,-0.00097224,0.00123401,-0.
 00234538,-0.00121685,0.00199719,0.00002426,0.00014369,0.00019517,0.000
 16895,0.00013045,-0.00070725,0.00720143,0.00016759,0.00580248,0.000136
 03,-0.00014992,0.00191337,0.00010447,0.00017824,-0.00061349,-0.2173086
 2,-0.01321374,-0.12313265,0.23995653,-0.00000501,-0.00007599,-0.000197
 07,0.00027749,0.00010369,-0.00022104,-0.00005211,0.00000060,0.00000397
 ,0.00003534,-0.00003223,0.00002794,-0.00009724,0.00000168,0.00004002,0
 .00011557,-0.00017268,0.00011929,-0.00025402,0.00007232,-0.00016939,0.
 00014225,0.00000140,0.00009715,0.00005564,-0.00000048,0.00002577,0.000
 07051,-0.00005411,0.00007197,-0.00000173,0.00000421,0.00001293,0.00001
 643,0.00000940,-0.00003502,0.00003661,-0.00001080,0.00001379,-0.000015
 44,0.00001179,0.00001543,-0.00004554,0.00000960,-0.00000629,0.00001226
 ,-0.00002913,-0.00017779,-0.00001321,0.00000928,0.00003608,0.00003146,
 -0.00003070,0.00002229,-0.00007104,-0.00008014,-0.00000283,0.00000625,
 -0.00000058,0.00000385,-0.00001366,0.00003385,0.00002758,-0.00018189,0
 .00043400,0.00085713,-0.00156969,-0.00058921,0.00086493,0.00002324,-0.
 00006321,0.00002161,-0.00081273,0.00000462,-0.00057189,0.00696542,0.00
 037697,0.00267188,-0.00074380,0.00004089,0.00094449,0.00003990,-0.0000
 9395,-0.00020537,-0.01347408,-0.04887671,-0.00820178,0.01972106,0.0538
 4687,0.00021382,0.00013020,0.00034345,0.00022740,0.00009779,-0.0001318
 4,0.00001612,-0.00004356,-0.00001353,-0.00017549,0.00008710,0.00005575
 ,-0.00011261,0.00002907,0.00001941,0.00004643,-0.00017926,0.00012174,-
 0.00012483,0.00010262,-0.00003370,0.00005982,0.00002009,0.00001043,0.0
 0004445,-0.00000207,0.00003202,0.00006321,0.00004926,-0.00000210,0.000
 00036,-0.00000798,-0.00000026,0.00001108,-0.00004799,0.00000263,-0.000
 16721,0.00002164,-0.00010754,0.00012740,-0.00004995,-0.00003508,0.0002
 6114,0.00004544,0.00013406,-0.00019649,-0.00038975,0.00008229,0.000053
 96,-0.00002566,0.00000031,-0.00004852,-0.00004526,0.00026541,-0.000106
 19,-0.00014531,-0.00004535,0.00000635,-0.00000445,0.00000570,-0.000020
 20,0.00005357,0.00003645,0.00068110,-0.00024046,-0.00117672,0.00199507
 ,0.00155318,-0.00035382,-0.00012141,0.00007102,0.00033078,-0.00105724,
 -0.00001213,0.00280266,-0.02604742,-0.00238780,-0.01982411,0.00167445,
 0.00210517,-0.00527939,0.00037635,0.00021967,0.00015934,-0.12234932,-0
 .00941950,-0.13602809,0.13205336,0.00751019,0.14890303,0.00004993,-0.0
 0003746,0.00002706,0.00013547,0.00004172,-0.00006705,-0.00006617,-0.00
 000452,-0.00002225,-0.00004277,0.00003574,0.00004153,-0.00008825,0.000
 02004,0.00000788,0.00002337,-0.00010058,0.00010993,0.00001929,0.000038
 01,-0.00001515,-0.00002372,-0.00001360,0.00001197,0.00001356,0.0000276
 0,0.00001847,0.00002705,-0.00004599,0.00000572,0.00001157,0.00003382,0
 .00000462,-0.00001141,-0.00000372,-0.00001030,-0.00003737,-0.00006354,
 -0.00001195,0.00001120,0.00004515,0.00005033,0.00000043,0.00000699,-0.
 00003915,-0.00055852,-0.00043031,-0.00043768,-0.00006902,0.00003537,0.
 00022644,0.00000035,-0.00006670,0.00026267,-0.00004126,-0.00012709,0.0
 0000788,0.00000408,-0.00001178,-0.00002404,-0.00002845,0.00003730,0.00
 001422,0.00056081,0.00052370,0.00013876,0.00030518,0.00033491,-0.00005
 369,-0.00005161,-0.00011672,0.00010880,-0.00030090,0.00006243,0.003001
 75,-0.00493939,0.00504275,0.00013940,-0.00010740,-0.00004563,0.0004165
 7,0.00017622,-0.00037975,0.00031120,-0.15947554,0.11807789,0.05475562,
 -0.01671494,0.01780742,0.00956965,0.17080498,0.,-0.00001299,-0.0000230
 6,-0.00004225,-0.00000329,0.00001637,0.00000252,0.00001091,-0.00000234
 ,0.00000873,-0.00000015,-0.00000083,0.00002485,0.00000218,-0.00000123,
 -0.00001858,-0.00001860,-0.00003440,0.00024266,0.00025327,0.00024176,-
 0.00003152,0.00002428,0.00003713,-0.00002088,-0.00007273,-0.00002499,-
 0.00007427,-0.00004147,-0.00001095,0.00000406,0.00000422,-0.00006301,0
 .00001363,0.00000839,0.00000436,-0.00000408,-0.00005622,-0.00000594,0.
 00001968,0.00001907,-0.00001981,0.00002156,0.00000779,0.00002321,-0.00
 046885,0.00027523,0.00022740,-0.00002877,0.00001546,0.00017165,-0.0000
 0401,0.00002380,-0.00005769,-0.00003959,-0.00004584,0.00002581,-0.0000
 0878,0.00000362,0.00001738,0.00002346,-0.00000023,-0.00000165,0.000005
 75,0.00006488,-0.00002618,0.00005085,0.00002597,-0.00005573,0.00004473
 ,0.00005537,0.00002398,-0.00002823,0.00074129,0.00175436,-0.00638096,0
 .00348865,0.00414907,0.00026065,-0.00005214,-0.00018390,-0.00082671,0.
 00110143,0.00040297,0.11924874,-0.17267208,-0.06146555,-0.00194468,0.0
 0149567,0.00114936,-0.12512619,0.19162993,0.00005358,0.00013008,0.0000
 4329,0.00007198,0.00005530,-0.00009659,0.00007221,-0.00002401,0.000023
 58,-0.00002740,-0.00002472,-0.00000425,-0.00001035,-0.00001514,0.00002
 778,-0.00001935,-0.00004167,0.00001992,-0.00000060,0.00003126,0.000017
 87,0.00002311,0.00002972,0.00000434,-0.00000106,-0.00003041,0.00000044
 ,-0.00003604,0.00006427,-0.00002221,-0.00001056,-0.00004675,0.00000220
 ,0.00000978,0.00000378,0.00000778,0.00009449,0.00009491,0.00005702,-0.
 00003078,-0.00004944,-0.00005471,-0.00005244,0.00000073,0.00005821,0.0
 0176578,0.00005280,0.00032963,0.00014678,-0.00010195,-0.00060996,-0.00
 001867,0.00011432,-0.00019708,-0.00004683,0.00003001,-0.00004081,0.000
 00323,0.00001641,0.00003445,0.00001604,0.00000485,0.00001626,-0.000496
 21,-0.00041474,-0.00055703,0.00001897,0.00013773,0.00005295,0.00018859
 ,0.00016602,0.00006257,0.00058240,0.00054929,-0.00681783,0.02207813,-0
 .02049468,-0.00898207,-0.00077108,-0.00008777,0.00006826,0.00081060,0.
 00018143,0.00101041,0.05403850,-0.06058217,-0.07697806,-0.01250797,0.0
 1407555,0.00678973,-0.06427110,0.06021875,0.08449236,0.00004582,0.0000
 2279,0.00014601,-0.00010699,-0.00002216,0.00012519,0.00004474,-0.00001
 116,0.00000037,-0.00004512,0.00003250,-0.00000957,0.00005485,-0.000005
 05,-0.00003350,-0.00002052,0.00005448,-0.00012703,0.00170890,0.0002096
 7,0.00006730,-0.00011650,-0.00004814,0.00002530,-0.00054870,0.00022732
 ,0.00029593,-0.00014827,-0.00000022,-0.00036891,0.00007806,-0.00001973
 ,-0.00003207,-0.00005991,-0.00005395,0.00008332,0.00013005,0.00001135,
 -0.00001070,-0.00004128,-0.00004068,0.00000389,-0.00002870,0.00002950,
 -0.00004431,0.00014934,0.00033464,0.00039488,0.00003327,-0.00000926,-0
 .00009776,-0.00003242,0.00003799,-0.00017472,0.00013499,0.00024385,-0.
 00009601,0.00003769,0.00000091,-0.00000526,-0.00002280,-0.00003196,-0.
 00000925,-0.00054240,-0.00055159,-0.00034782,0.00012085,0.00019186,0.0
 0021557,0.00002695,0.00018699,0.00009541,0.00052730,-0.00044765,-0.000
 83399,-0.00524325,-0.00740430,0.00231326,0.00103260,0.00126634,-0.0017
 4154,0.00045900,-0.00021140,-0.00054478,-0.10446279,-0.04501311,0.0058
 6658,-0.01088025,-0.02549472,0.00257932,0.00967393,0.01962927,-0.00176
 098,0.53525531,-0.00001647,0.00006897,0.00004099,0.00001454,0.00000074
 ,-0.00001633,0.00006522,-0.00001552,0.00002074,0.00002502,-0.00004105,
 -0.00001858,0.00001128,-0.00002726,0.00001369,0.00000834,0.00008046,-0
 .00003900,-0.00084263,-0.00038052,-0.00058281,0.00051612,-0.00058288,-
 0.00090068,0.00015407,-0.00002083,0.00016199,0.00013137,0.00023962,0.0
 0017411,-0.00003662,-0.00006124,0.00011331,0.00000750,-0.00000025,-0.0
 0002274,0.00000827,0.00005250,-0.00002554,-0.00000494,-0.00007494,-0.0
 0003651,0.00002690,0.00001484,0.00004670,0.00023946,0.00012614,0.00040
 740,0.00006695,-0.00004597,-0.00015416,-0.00002356,0.00003392,-0.00011
 743,0.00001663,0.00011265,-0.00003308,0.00000267,0.00000927,0.00001551
 ,-0.00000380,-0.00000995,-0.00001046,-0.00022592,-0.00006335,-0.000140
 83,-0.00021504,-0.00013756,-0.00006770,0.00019506,0.00004804,-0.000160
 05,-0.00003418,0.00057009,-0.00050203,-0.00289861,-0.00541596,0.005986
 49,0.00007188,0.00064253,-0.00111127,-0.00044117,0.00119351,-0.0004646
 7,-0.03973014,-0.16517531,0.00628347,-0.00124429,-0.00367511,0.0001493
 3,-0.01356036,-0.02280385,0.00350679,0.00760282,0.45871650,0.00003494,
 0.00002682,0.00021021,0.00007221,0.00004654,-0.00006421,0.00004103,0.0
 0002262,0.00000493,-0.00006285,-0.00000122,-0.00000355,0.00002388,0.00
 001458,0.00003941,0.00005255,-0.00001831,-0.00009412,0.00460984,-0.001
 10675,0.00331022,-0.00050189,-0.00021210,-0.00067520,-0.00049000,-0.00
 004814,-0.00029850,-0.00001264,-0.00008232,-0.00022042,-0.00010258,0.0
 0008463,-0.00017062,-0.00022012,0.00008283,0.00007065,0.00003636,-0.00
 009170,0.00001577,-0.00002944,0.00004582,-0.00004599,-0.00004081,0.000
 04511,-0.00000589,0.00023660,-0.00015854,0.00037087,0.00002206,-0.0001
 0296,-0.00009696,-0.00006366,0.00010458,0.00009249,-0.00036296,-0.0005
 6662,0.00015340,-0.00007948,0.00003444,0.00008334,0.00011929,0.0000705
 1,-0.00000291,-0.00045791,-0.00069702,-0.00048798,0.00005397,0.0002314
 3,0.00022848,-0.00016573,0.00004201,0.00013786,-0.00021867,0.00007626,
 0.00021325,0.01129968,0.03070431,-0.00351641,0.00120991,0.00108476,0.0
 0131708,0.00157264,0.00216004,-0.00547984,0.00416652,0.01000350,-0.082
 70423,-0.00802638,-0.01813237,0.00211897,-0.00403149,-0.00730258,-0.00
 007827,0.01278380,0.00536279,0.60644222,0.00000210,-0.00001204,-0.0000
 2463,0.00003257,-0.00000874,-0.00001056,-0.00002612,-0.00001519,-0.000
 00429,-0.00000340,0.00001095,0.00001141,-0.00004399,-0.00000150,-0.000
 00591,0.00001166,0.00000636,0.00006371,-0.00122013,-0.00028057,-0.0011
 5719,0.00050489,-0.00010789,0.00021737,0.00028602,0.00002538,0.0001537
 5,0.00024588,0.00004021,0.00014271,0.00000877,-0.00002502,0.00010347,0
 .00004868,-0.00000555,-0.00010994,-0.00005526,0.00004243,0.00001229,0.
 00000964,-0.00000788,0.00002899,0.00000583,-0.00000944,-0.00000008,-0.
 00006827,-0.00002480,-0.00024810,-0.00001573,0.00002929,0.00003662,0.0
 0001938,-0.00005655,0.00004327,0.00010266,0.00014705,-0.00006870,0.000
 02162,-0.00001610,-0.00003308,-0.00005283,-0.00001086,0.00000744,0.000
 18809,0.00015536,0.00010133,0.00004807,0.00001893,-0.00000742,-0.00002
 408,-0.00006290,0.00002559,-0.00005888,-0.00009958,0.00013692,-0.00027
 646,-0.00216347,-0.00141414,0.00011328,0.00006051,0.00018116,-0.000063
 01,-0.00021944,0.00079637,-0.00669127,-0.00023281,0.01343141,-0.000110
 95,0.00037142,-0.00009011,0.00112779,0.00040052,-0.00045369,-0.1028839
 9,0.00043009,0.10549576,0.10886326,-0.00000283,-0.00004562,0.00001158,
 -0.00002356,0.00000847,0.00000613,-0.00003282,0.00002198,-0.00001053,-
 0.00001274,0.00001497,0.00000459,0.00000754,0.00002169,0.00000178,0.00
 000823,-0.00003588,-0.00002056,0.00128384,0.00035099,0.00124946,-0.000
 35095,0.00029917,0.00022413,-0.00008972,-0.00008332,-0.00010034,-0.000
 08230,-0.00010498,-0.00005633,-0.00001452,0.00004762,-0.00011609,-0.00
 003062,0.00004274,-0.00000104,0.00002283,-0.00010528,0.00002547,-0.000
 00233,0.00006586,-0.00000055,-0.00003110,0.00000716,-0.00001893,-0.000
 25825,-0.00004746,-0.00018457,-0.00003944,0.00003797,0.00012200,0.0000
 3930,-0.00001970,0.00000783,-0.00012246,-0.00021792,0.00006892,-0.0000
 2934,0.00000510,0.00002017,0.00004237,0.00002422,-0.00000362,0.0001006
 3,0.00019442,0.00009229,0.00008802,0.00002710,0.00000596,0.00001083,-0
 .00000418,0.00001697,-0.00020114,0.00038362,0.00039178,-0.00236557,-0.
 00496798,-0.00121299,0.00005291,0.00008053,-0.00042743,-0.00044040,-0.
 00079105,0.00142792,-0.01271629,-0.00321746,0.02823794,0.00001132,0.00
 059593,-0.00049487,0.00020104,0.00075816,0.00091680,0.00068777,-0.0453
 4202,-0.00197645,-0.00144150,0.05669157,0.00000774,0.00003527,0.000016
 38,-0.00002603,0.00000650,0.00000572,0.00003635,0.00000564,0.00000821,
 0.00000774,-0.00001333,-0.00001169,0.00003687,-0.00000369,0.00000581,-
 0.00001131,-0.00000131,-0.00004323,0.00020983,0.00037279,0.00063573,0.
 00008971,0.00028060,0.00039469,0.00005429,-0.00013709,-0.00002586,0.00
 008924,-0.00001813,0.00008301,-0.00001178,-0.00001517,-0.00005142,0.00
 004134,0.00003264,-0.00006484,-0.00002806,-0.00002287,-0.00002067,0.00
 002943,0.00000409,-0.00005574,0.00003426,-0.00000538,0.00007090,-0.000
 01286,-0.00002804,0.00025077,0.00003027,-0.00000896,-0.00003779,-0.000
 01161,0.00006578,-0.00004660,-0.00006540,-0.00004913,0.00002772,-0.000
 01518,0.00000915,0.00002254,0.00003698,0.00000299,-0.00000418,-0.00011
 487,-0.00016613,-0.00009617,-0.00004780,-0.00003126,-0.00000589,0.0000
 2741,0.00006364,-0.00002755,0.00020898,0.00021100,-0.00007746,-0.00003
 833,0.00103423,0.00095948,0.00018028,-0.00015377,0.00054228,0.00041978
 ,0.00030573,-0.00035528,0.00024238,-0.00118079,-0.00270758,0.00032891,
 0.00034984,0.00007508,-0.00039932,0.00052361,0.00066429,0.10596489,-0.
 00152143,-0.25859543,-0.11637569,0.00070540,0.27755695,0.00001762,0.00
 003650,0.00004738,0.00006675,0.00000554,-0.00003285,0.00000468,-0.0000
 0830,0.00000096,-0.00002227,0.00000313,0.00000855,-0.00002508,0.000002
 64,0.00001084,0.00002365,-0.00000059,0.00002270,-0.00100810,0.00011062
 ,-0.00018008,0.00104915,0.00049101,0.00111731,0.00033102,-0.00019479,-
 0.00002951,0.00037146,-0.00009552,0.00028076,-0.00003185,-0.00001685,0
 .00000021,0.00011905,0.00004456,-0.00019425,-0.00008425,-0.00002114,-0
 .00002338,0.00004826,0.00002436,-0.00003895,0.00003796,-0.00001547,0.0
 0007685,-0.00008653,-0.00010628,-0.00002976,0.00001143,0.00000636,0.00
 000928,0.00001036,0.00002080,0.00002817,-0.00002307,-0.00002838,-0.000
 03143,-0.00000245,-0.00000478,0.00000856,-0.00000099,0.00001302,0.0000
 0979,0.00005581,-0.00008933,-0.00017001,0.00007185,0.00008951,0.000065
 16,-0.00000623,0.00001889,0.00005296,0.00009521,0.00020885,0.00026228,
 0.00025409,0.00077843,-0.00133198,-0.00009319,-0.00044286,0.00125139,0
 .00032330,0.00023433,0.00014854,-0.01169101,-0.00281159,-0.01012579,-0
 .00052127,-0.00322954,0.00013720,0.00023968,-0.00025327,0.00017129,-0.
 18374514,-0.02006346,-0.12655688,0.01135863,0.00177150,0.01038673,0.19
 780717,0.00003314,0.00000469,0.00008400,-0.00000152,0.00001452,-0.0000
 0055,-0.00000108,-0.00000243,-0.00000539,-0.00003572,0.00002828,0.0000
 0254,0.00000012,0.00000758,-0.00000670,-0.00001893,-0.00005732,0.00001
 654,0.00031384,-0.00035628,-0.00049187,0.00033922,-0.00087156,-0.00159
 403,-0.00001365,-0.00000737,0.00002638,-0.00027320,0.00008429,-0.00007
 925,0.00001286,0.00000902,-0.00000384,-0.00001935,-0.00001184,0.000087
 86,-0.00000958,0.00001908,0.00002616,0.00000346,-0.00000374,0.00000968
 ,0.00000108,0.00000072,0.00000159,-0.00003558,-0.00002807,-0.00001503,
 -0.00000697,0.00000613,0.00001450,-0.00000133,-0.00001771,0.00002438,-
 0.00000826,-0.00001436,0.00001244,0.00000106,-0.00000143,-0.00000404,0
 .00000064,-0.00000108,0.00000498,-0.00001656,-0.00016475,-0.00020996,0
 .00009008,0.00013662,0.00015573,-0.00004213,-0.00000163,0.00009576,-0.
 00000297,0.00015550,0.00023469,-0.00022390,0.00151502,-0.00206554,0.00
 032483,0.00001938,0.00110987,0.00032981,0.00015204,-0.00014665,-0.0225
 7761,-0.00521095,-0.01938907,-0.00247400,-0.00528723,0.00083097,0.0007
 0706,0.00044904,-0.00012476,-0.01969099,-0.05184650,-0.01961236,-0.000
 29566,-0.00072707,-0.00041099,0.02318671,0.06082997,-0.00002049,-0.000
 00164,-0.00005525,0.00002302,-0.00001246,-0.00001491,-0.00002243,-0.00
 000370,-0.00000553,0.00001070,-0.00000122,0.00000657,-0.00002512,0.000
 00018,-0.00000173,-0.00000448,0.00000489,0.00003837,0.00013820,-0.0011
 3873,-0.00074383,0.00083250,-0.00131027,-0.00094371,0.00016277,0.00002
 277,0.00004258,0.00007675,0.00009445,0.00011823,-0.00001839,-0.0000007
 5,0.00008580,0.00002062,0.00001535,-0.00003786,-0.00001339,0.00001066,
 0.00002597,-0.00001729,0.00000315,0.00002738,-0.00003539,0.00000571,-0
 .00000778,-0.00005781,0.00000129,-0.00017800,-0.00002169,0.00001329,0.
 00003306,0.00001429,-0.00003207,0.00002179,0.00004422,0.00004608,-0.00
 002932,0.00000603,-0.00000910,-0.00001295,-0.00002460,-0.00000264,0.00
 000762,0.00021399,0.00011287,0.00005334,0.00002050,-0.00001298,-0.0000
 4349,-0.00002157,-0.00003349,0.00001532,-0.00014438,-0.00010100,0.0001
 1365,0.00147227,0.00056368,0.00117793,-0.00017607,0.00007951,0.0000805
 2,0.00003737,-0.00009395,0.00020306,0.00405543,0.00160736,0.00263560,0
 .00099366,0.00083453,0.00065113,-0.00016775,-0.00049176,-0.00009623,-0
 .12670542,-0.02000348,-0.16985604,-0.02138185,-0.00329792,-0.01948749,
 0.13949568,0.02132993,0.18395514,0.00004844,-0.00004410,0.00006486,-0.
 00009549,0.00017587,0.00024806,0.00001424,0.00006910,-0.00002124,-0.00
 000289,0.00005242,-0.00005545,0.00020732,0.00002099,-0.00005766,-0.000
 49882,-0.00040784,-0.00016110,0.01315166,0.00167973,-0.01887690,-0.000
 25067,0.00013370,-0.00204614,-0.00046550,-0.00042088,-0.00158563,-0.00
 388877,-0.00209969,-0.00361055,0.00080552,0.00020469,-0.00184276,0.000
 36445,-0.00007373,0.00015555,0.00032328,-0.00038135,0.00004910,0.00002
 226,0.00027129,-0.00008865,-0.00012808,0.00004426,0.00004058,-0.000377
 94,0.00022522,0.00007630,0.00000927,0.00002059,0.00008025,0.00006656,0
 .00012331,-0.00010957,-0.00027057,-0.00031906,0.00060826,-0.00008686,0
 .00009305,-0.00021482,0.00011844,0.00013148,-0.00019638,-0.00016713,-0
 .00002374,-0.00015407,0.00012470,0.00006544,0.00006306,0.00006968,0.00
 014888,0.00000573,0.00042575,0.00148230,-0.00064375,0.00124626,-0.0015
 5639,-0.00142027,0.00005706,0.00017203,0.00012205,-0.00040357,-0.00021
 618,0.00080251,0.01422176,-0.00971802,-0.00109499,0.00051967,-0.000852
 74,0.00010469,-0.00130695,-0.00550942,0.00039867,-0.12131680,0.0482078
 7,-0.00761932,-0.00952560,0.01027981,-0.00194414,-0.01459018,0.0187106
 5,0.00149453,0.55669079,-0.00001482,0.00008689,-0.00004120,0.00016292,
 0.00000060,-0.00003185,0.00000091,-0.00001954,0.00000748,0.00001907,-0
 .00002242,0.00001047,-0.00004360,-0.00001834,0.00000568,-0.00021791,0.
 00004096,0.00015317,0.00980419,-0.00374633,-0.00522130,-0.00063809,0.0
 0125145,0.00101792,-0.00013466,-0.00020384,-0.00134835,-0.00054674,-0.
 00028928,-0.00032032,0.00000070,0.00042225,-0.00019711,-0.00009999,-0.
 00006866,0.00012666,-0.00019994,0.00001776,-0.00037832,0.00004974,0.00
 009186,-0.00002618,0.00005862,-0.00001450,0.00006656,0.00000068,0.0004
 9352,-0.00052955,0.00003180,0.00002093,-0.00002823,0.00001116,0.000001
 92,-0.00003006,-0.00014924,-0.00040597,0.00032062,-0.00017624,-0.00002
 928,-0.00009580,-0.00008768,0.00001525,-0.00005512,0.00032633,-0.00007
 222,0.00019787,-0.00005856,-0.00008374,-0.00004159,-0.00009209,-0.0001
 1382,-0.00000882,-0.00006646,-0.00261135,-0.00032632,-0.00010614,-0.00
 026455,0.00076477,0.00001244,-0.00018781,0.00033580,0.00022234,0.00026
 695,-0.00007945,0.01787561,-0.02700992,-0.00223566,0.00159308,0.002054
 90,0.00006898,-0.00194969,-0.00354982,0.00116347,0.04646889,-0.1476303
 1,0.00647775,-0.00116979,0.00023317,0.00167338,-0.00224556,0.00317519,
 0.00027295,0.07991652,0.54047743,0.00001266,-0.00008274,-0.00032299,0.
 00005010,-0.00014149,-0.00007175,-0.00010611,-0.00012610,-0.00001516,0
 .00004826,0.00007829,0.00002409,-0.00019929,-0.00006334,-0.00008977,-0
 .00048887,-0.00014265,0.00068437,0.00980151,-0.00460315,-0.03459128,0.
 00387879,-0.00014617,0.00253934,0.00106303,0.00080460,0.00208718,-0.00
 188806,-0.00226627,-0.00228659,0.00068897,0.00034122,-0.00033032,0.000
 02701,-0.00020301,0.00000435,-0.00022968,0.00032908,-0.00005128,-0.000
 02186,-0.00007509,0.00024066,0.00004007,0.00004435,-0.00014563,0.00012
 503,0.00008845,-0.00148659,-0.00006507,0.00004231,-0.00000163,0.000040
 95,-0.00030070,0.00038943,0.00117956,0.00188942,-0.00055044,0.00016598
 ,-0.00016945,-0.00029111,-0.00047090,-0.00027033,0.00004609,0.00105059
 ,0.00049792,0.00088411,-0.00007132,-0.00010525,-0.00015377,-0.00031025
 ,-0.00053859,0.00000115,-0.00079677,-0.00398500,0.00146100,-0.00182179
 ,0.00210844,0.00057447,0.00001398,0.00009959,-0.00002957,0.00026538,-0
 .00028258,-0.00037611,-0.00514455,0.00267104,-0.00056960,0.00058818,-0
 .00152154,0.00058252,0.00026127,0.00086961,0.00058154,-0.00816297,0.00
 830212,-0.08388452,0.02008866,-0.02428609,-0.00041233,-0.01530251,0.02
 105548,0.00071717,0.04191255,-0.01306738,0.54947944,0.00003288,-0.0000
 2234,0.00000813,-0.00022190,0.00010286,0.00019738,0.00000815,0.0000193
 4,-0.00000385,0.00000081,0.00000348,-0.00001209,0.00004544,0.00000533,
 -0.00000705,-0.00037274,-0.00040813,0.00003155,-0.00091327,-0.00059125
 ,0.00287829,0.00012992,0.00000858,0.00039469,0.00002382,0.00011119,-0.
 00003077,0.00054967,0.00032121,0.00062860,-0.00014205,-0.00004209,0.00
 024933,-0.00002547,0.00001054,-0.00005949,-0.00001905,0.00003104,-0.00
 001617,-0.00000087,-0.00002935,-0.00000213,0.00000953,-0.00000803,0.00
 001448,0.00003320,-0.00002139,0.00008606,0.00000771,-0.00000727,-0.000
 01047,-0.00000917,0.00000202,-0.00000926,-0.00013815,-0.00022313,0.000
 10053,0.00000764,0.00004083,-0.00002545,0.00003098,0.00003720,-0.00005
 067,0.00000281,-0.00001691,-0.00004720,-0.00001111,-0.00000330,-0.0000
 1344,0.00000598,0.00001950,-0.00001300,-0.00002110,0.00009890,-0.00001
 154,0.00002012,-0.00002120,0.00015733,-0.00005028,-0.00009825,0.000129
 13,0.00005868,0.00006356,-0.00003474,0.00078240,-0.00103608,0.00032931
 ,0.00052853,0.00085525,0.00006021,0.00015076,-0.00003352,0.00022453,-0
 .01536021,-0.00164790,-0.01483262,0.00013706,-0.00022658,0.00034449,-0
 .00185811,0.00404488,0.00033767,-0.17211320,-0.02117712,-0.12962944,0.
 18479314,0.00002471,-0.00002582,0.00000261,-0.00020010,-0.00001245,0.0
 0016766,0.00001455,0.00001666,-0.00000389,0.00000219,0.00001186,-0.000
 01606,0.00007497,0.00000380,-0.00002010,-0.00030176,-0.00020468,-0.000
 00219,0.00121450,0.00124388,-0.00096931,-0.00018139,-0.00004137,0.0000
 5042,0.00006369,0.00008343,0.00017398,-0.00040202,-0.00012309,-0.00017
 803,0.00004472,0.00001311,-0.00017181,0.00002740,0.00001529,0.00000826
 ,0.00008201,-0.00008194,-0.00004621,-0.00000447,0.00005485,-0.00003209
 ,-0.00002041,0.00001315,0.00001430,-0.00003975,0.00000134,0.00009403,0
 .00000676,-0.00000588,-0.00000010,0.00000654,0.00004097,-0.00002820,0.
 00000607,0.00014543,-0.00004797,-0.00002199,-0.00002428,0.00003656,0.0
 0001902,-0.00003629,-0.00000907,-0.00009416,-0.00006675,-0.00001298,0.
 00000189,-0.00000794,0.00000304,0.00001432,0.00004260,-0.00002044,-0.0
 0001049,0.00019665,-0.00015018,-0.00002008,-0.00012438,0.00012132,-0.0
 0004970,0.00000494,-0.00015472,-0.00003309,0.00001636,0.00001075,0.000
 93564,0.00202907,0.00100757,-0.00072195,-0.00016917,-0.00042247,-0.000
 16173,0.00032205,-0.00026470,0.02077460,0.00056892,0.01931585,-0.00074
 070,0.00086165,-0.00028356,0.00373078,-0.00400425,0.00008621,-0.019702
 75,-0.05367285,-0.01766831,0.01591239,0.05580895,-0.00004484,0.0000710
 2,0.00003676,0.00023711,-0.00008192,-0.00014382,0.00000135,-0.00002615
 ,0.00001592,-0.00002230,-0.00005260,0.00004122,-0.00011763,0.00000160,
 0.00006023,0.00037910,0.00038946,-0.00005708,0.00506211,0.00306049,-0.
 00293877,-0.00017504,0.00020336,0.00014038,-0.00005388,-0.00031023,0.0
 0008303,-0.00143134,-0.00099977,-0.00097455,0.00028329,0.00012557,-0.0
 0071088,0.00010867,0.00002752,0.00006743,0.00010169,-0.00021174,-0.000
 00312,0.00002097,0.00013089,-0.00006502,-0.00002515,0.00003141,0.00004
 220,-0.00008829,-0.00010211,0.00004415,0.00001308,-0.00000914,0.000000
 11,0.00002193,0.00007262,0.00001635,-0.00010244,-0.00017527,-0.0001436
 0,-0.00002777,-0.00001061,0.00006255,0.00000047,0.00007732,0.00003566,
 -0.00015375,0.00001132,-0.00011338,0.00001577,0.00003869,0.00002242,0.
 00004797,0.00003489,0.00002331,0.00015512,0.00045668,-0.00001233,0.000
 09913,-0.00004132,0.00002751,0.00000390,-0.00007690,0.00005032,0.00001
 103,0.00003930,-0.00000554,0.00031002,-0.00019554,0.00000864,0.0001036
 3,0.00064479,-0.00017034,0.00019236,0.00005093,0.00010271,-0.00154155,
 -0.00053233,0.00016557,-0.00020696,0.00044588,0.00044147,-0.00005338,-
 0.00029199,0.00116237,-0.12453694,-0.01685167,-0.17901341,0.13346884,0
 .02420328,0.20679122,-0.00002316,0.00005867,-0.00004754,0.00016104,-0.
 00001605,-0.00005337,-0.00002355,-0.00003594,0.00000248,0.00000468,-0.
 00001374,0.00002584,-0.00010556,-0.00001858,0.00000939,0.00009954,0.00
 011127,0.00012733,-0.00001598,0.00046734,-0.00167526,0.00036148,0.0001
 1842,0.00015163,0.00034301,0.00030492,0.00064350,0.00011040,0.00019286
 ,-0.00004009,0.00001885,-0.00000076,0.00013587,0.00002099,-0.00005430,
 -0.00008134,-0.00006166,0.00007978,-0.00009731,0.00000103,-0.00001340,
 0.00004103,0.00002071,-0.00000796,-0.00001036,0.00007517,0.00007753,-0
 .00035367,-0.00000519,0.00001143,-0.00001541,0.00000100,-0.00006160,0.
 00008100,0.00012610,0.00006302,-0.00002798,0.00001152,-0.00001705,-0.0
 0007998,-0.00009882,0.00002245,-0.00000583,0.00024853,0.00011335,0.000
 15960,-0.00001952,-0.00000762,-0.00002448,-0.00007245,-0.00012020,0.00
 001131,-0.00005698,-0.00125727,0.00009707,-0.00039285,0.00036079,0.000
 33002,0.00000128,-0.00002855,-0.00004651,0.00013070,-0.00006094,-0.000
 19698,-0.00280307,0.00240372,0.00007653,0.00009122,0.00004118,0.000186
 33,0.00039729,0.00104856,0.00003039,0.01079595,0.01955117,-0.00404561,
 0.00085622,-0.00077747,0.00007347,0.00077417,-0.00074837,-0.00022172,-
 0.11966171,-0.11178970,0.02371052,-0.01084011,-0.01769488,0.00462063,0
 .13242200,-0.00000306,-0.00001641,-0.00000482,0.00006194,-0.00000412,-
 0.00003958,-0.00002895,-0.00000866,-0.00000522,-0.00001175,0.00000946,
 0.00001356,-0.00004628,0.00000299,0.00000285,0.00000848,-0.00000942,0.
 00006146,-0.00014082,0.00130465,-0.00013294,0.00019907,-0.00018983,0.0
 0012981,0.00014970,-0.00027166,0.00088416,0.00025902,0.00006998,0.0000
 5316,-0.00002116,-0.00001969,0.00009447,0.00000441,0.00000128,-0.00007
 686,-0.00000776,-0.00002855,-0.00001363,-0.00001318,0.00000865,0.00003
 474,-0.00002167,-0.00000161,-0.00002870,-0.00004949,-0.00003922,-0.000
 18977,-0.00002512,0.00001637,0.00004723,0.00001437,-0.00004164,0.00004
 808,0.00002662,0.00003705,-0.00003207,0.00001168,-0.00000852,-0.000018
 25,-0.00003069,-0.00000279,0.00001059,0.00010978,0.00014585,0.00002302
 ,0.00005061,0.00004181,0.00001418,-0.00002035,-0.00004196,0.00002632,-
 0.00005234,0.00008040,0.00027785,0.00015733,-0.00009131,-0.00055694,-0
 .00000468,0.00006759,0.00005073,-0.00016369,-0.00011136,0.00028027,0.0
 0521883,-0.00210392,-0.00063713,0.00005154,0.00045580,0.00001335,-0.00
 049234,-0.00178481,0.00034146,-0.01480424,-0.02158703,0.00381963,-0.00
 008221,0.00038742,-0.00055549,0.00002833,0.00088305,0.00055790,-0.1136
 8297,-0.23029932,0.04070552,-0.00085759,-0.00206286,0.00028898,0.12098
 697,0.24764633,-0.00002981,0.00002437,0.00004589,0.00004404,-0.0000428
 1,-0.00004265,0.00002187,0.00000878,0.00000786,-0.00000945,-0.00001958
 ,0.00000275,0.00001302,0.00000902,0.00002189,0.00002798,0.00002299,-0.
 00007313,0.00060286,0.00179866,0.00181475,-0.00026923,0.00006247,-0.00
 031376,-0.00014798,-0.00061933,0.00007919,-0.00007920,-0.00019355,0.00
 003357,-0.00004526,-0.00003997,-0.00006127,-0.00008875,0.00003028,0.00
 009559,0.00000245,-0.00006474,0.00014085,-0.00000966,-0.00003561,-0.00
 002077,-0.00000471,0.00000884,0.00000185,-0.00001953,-0.00012053,0.000
 42754,0.00000615,-0.00001323,-0.00000332,-0.00000968,0.00004813,-0.000
 09045,-0.00012343,-0.00008131,-0.00008023,0.00000802,0.00001098,0.0000
 9278,0.00006934,0.00001385,0.00004402,-0.00027339,-0.00010037,-0.00021
 099,0.00001534,0.00002639,0.00002604,0.00009776,0.00013057,-0.00000072
 ,0.00004594,0.00151804,-0.00017056,0.00034971,-0.00049396,-0.00015318,
 -0.00000955,-0.00000920,0.00002303,-0.00008401,0.00005780,0.00015092,-
 0.00016425,-0.00015831,0.00098999,0.00024633,0.00031333,0.00005266,0.0
 0021972,0.00003340,0.00015313,-0.00022159,0.00153580,-0.00019568,-0.00
 022979,-0.00031563,0.00018714,0.00048212,0.00007006,-0.00000774,0.0202
 3132,0.03649196,-0.05821991,-0.01187730,-0.01970153,0.00578457,-0.0341
 3406,-0.04411769,0.06663208,0.00197825,0.00063018,-0.00166659,0.002203
 28,-0.00622662,0.00400509,-0.00000532,-0.00024776,0.00013660,0.0000480
 0,0.00062617,0.00023206,-0.00001956,0.00150213,0.00031484,0.00193411,0
 .00031259,-0.00202410,0.00036496,0.00436862,0.00499790,-0.00207303,-0.
 00025893,-0.00206767,-0.00027113,-0.00092573,-0.00050362,-0.00046476,-
 0.00008550,0.00028776,0.00014117,0.00002366,-0.00045093,0.00007667,-0.
 00014155,0.00032841,0.00012069,-0.00031082,-0.00003470,0.00003991,0.00
 015022,-0.00012584,0.00001354,-0.00000572,0.00011317,-0.00028533,-0.00
 008648,0.00054235,0.00014068,-0.00002642,-0.00016086,0.00010132,0.0000
 8619,-0.00011658,-0.11499748,-0.06183067,0.03527050,0.01144700,0.00839
 453,0.00013996,-0.01305581,-0.03924549,0.02110133,-0.00122881,-0.00074
 952,-0.00016565,0.00006431,-0.00001609,0.00003744,0.00053700,0.0000410
 5,0.00011282,0.00067798,0.00188741,-0.00050347,0.00030855,-0.00038823,
 0.00012834,0.00008585,-0.00010656,0.00005437,0.00003072,0.00017431,-0.
 00004706,-0.00028032,-0.00041674,-0.00011917,0.00010809,-0.00000074,0.
 00004703,0.00001843,0.00022610,-0.00001283,-0.00069959,-0.00020477,0.0
 0208714,-0.00064585,0.00070725,0.00031070,0.00006431,-0.00004472,-0.00
 026421,0.00075600,0.00159502,-0.00648561,0.00043545,0.00007629,0.00071
 791,-0.00050960,-0.00027174,0.00041268,0.57129991,-0.00214035,-0.00468
 406,-0.00784160,-0.01270055,-0.04217187,0.02267075,0.00024307,-0.00311
 500,0.00128806,0.00027098,0.00074836,0.00012333,-0.00133193,0.00076482
 ,-0.00113359,0.00017890,0.00360168,0.00267680,0.00094580,-0.00080183,0
 .00000567,0.00017850,0.00001890,0.00026712,0.00013149,0.00001636,-0.00
 000851,0.00030230,0.00023977,-0.00000224,0.00019151,0.00005036,0.00004
 488,-0.00021154,-0.00048871,0.00005598,-0.00018955,-0.00007582,-0.0001
 1563,0.00003208,0.00003948,0.00011011,0.00011583,0.00005031,-0.0000060
 6,-0.00046919,0.00008291,-0.00040718,0.00023266,0.00013461,-0.00051350
 ,0.00027739,-0.00027240,0.00011166,-0.02372396,-0.20652552,0.07780465,
 -0.00526832,-0.01865841,0.01687047,-0.00807361,-0.00259356,0.00423725,
 -0.00193282,0.00012555,0.00038207,0.00013620,-0.00000763,-0.00012596,0
 .00089430,-0.00053069,0.00038007,0.00104541,-0.00003212,0.00029855,-0.
 00055904,0.00027682,0.00038552,0.00017396,0.00001622,0.00000378,0.0000
 6919,-0.00021240,-0.00005081,-0.00001110,-0.00005893,-0.00002827,-0.00
 002828,0.00006510,0.00011096,0.00010713,-0.00002168,-0.00004574,-0.000
 07836,-0.00008520,-0.00007566,0.00004049,0.00000723,-0.00005083,0.0000
 0405,0.00003094,0.00003985,-0.00001565,0.00002304,0.00027461,-0.000209
 03,-0.00009037,0.00008608,0.00012798,0.00002910,0.00000701,0.02739483,
 0.31571307,-0.00004820,-0.00299690,-0.00067630,-0.00236538,-0.00773073
 ,0.01479664,-0.00013060,-0.00040801,0.00054344,-0.00035371,-0.00092466
 ,0.00023128,0.00022664,0.00153158,0.00167687,-0.00130121,0.00134823,0.
 00229618,0.00075098,-0.00046008,-0.00016503,0.00006421,0.00002004,0.00
 024346,0.00003436,-0.00006101,-0.00000778,0.00063798,-0.00021088,-0.00
 018380,-0.00023861,-0.00002099,-0.00002430,0.00024441,0.00014052,0.000
 83389,0.00006836,0.00000906,0.00021911,-0.00000640,-0.00000120,-0.0000
 5203,-0.00013091,-0.00000714,-0.00002516,0.00061246,-0.00008081,-0.000
 26137,-0.00034213,-0.00031357,0.00049249,-0.00029527,0.00017837,0.0000
 5318,0.01506196,0.08099415,-0.11199055,0.01366079,0.03584664,-0.016678
 00,0.00598120,0.01203665,-0.00429044,-0.00033819,-0.00061516,0.0000675
 2,-0.00004444,0.00006731,0.00000131,0.00013541,0.00001036,-0.00003544,
 -0.00019488,0.00021631,0.00005179,0.00023525,0.00003952,-0.00005493,-0
 .00000679,-0.00001031,-0.00001569,-0.00007876,0.00008447,0.00003138,-0
 .00003877,0.00000759,-0.00002821,0.00002638,0.00000638,0.00000355,-0.0
 0001945,0.00000168,0.00003175,-0.00014668,0.00001998,0.00029115,-0.000
 06843,0.00005349,0.00002251,0.00001769,-0.00002617,-0.00000370,-0.0010
 2549,0.00080673,-0.00043800,-0.00035573,0.00032935,0.00038127,0.000027
 88,-0.00000486,0.00004560,-0.03715559,-0.13402376,0.12902383,0.0003179
 4,0.00055037,0.00112860,0.00078079,0.00214108,-0.00273311,-0.00008642,
 0.00066125,-0.00015201,-0.00009554,-0.00014745,-0.00004017,0.00005227,
 0.00008628,0.00038474,0.00000355,-0.00050084,0.00017770,-0.00246146,-0
 .00429542,-0.00652879,0.00248964,0.00009892,0.00228234,0.00060679,0.00
 111408,0.00086836,0.00112971,0.00023547,-0.00027339,-0.00013535,-0.000
 04981,0.00059264,0.00003709,0.00002879,0.00000488,-0.00021989,0.000399
 62,0.00006203,-0.00004085,-0.00018961,0.00016971,-0.00002285,-0.000004
 73,-0.00014351,0.00039206,0.00011844,-0.00076603,-0.00017900,-0.000028
 30,0.00024414,-0.00013025,-0.00014478,0.00016833,-0.02057082,-0.011302
 61,0.00848554,0.00075423,0.00396171,-0.00328243,0.00279062,-0.00019961
 ,-0.00093965,0.00121644,0.00023027,0.00036914,-0.00004088,-0.00000069,
 -0.00001624,-0.00044955,-0.00014476,-0.00007791,-0.00090191,-0.0023814
 0,0.00062223,-0.00041941,0.00051376,-0.00013492,-0.00008957,0.00013422
 ,-0.00007009,-0.00004280,-0.00021867,0.00006178,0.00036945,0.00049862,
 0.00014071,-0.00014440,0.00000244,-0.00003888,-0.00000894,-0.00028830,
 0.00001764,0.00089753,0.00019482,-0.00208992,0.00075059,-0.00078230,-0
 .00039692,-0.00002559,-0.00002554,0.00030965,-0.00297204,-0.00049329,0
 .00755836,0.00015170,-0.00023026,-0.00103707,0.00069945,0.00034190,-0.
 00070077,-0.43392996,0.02194690,0.00739448,0.44008731,0.00063528,-0.00
 004129,0.00010856,-0.00183064,0.00002019,0.00111225,0.00005479,0.00023
 078,-0.00008372,0.00007094,0.00016024,-0.00015241,0.00052229,0.0003242
 6,-0.00000105,0.00042879,-0.00122169,-0.00124767,-0.00109579,0.0027588
 2,0.00239058,-0.00131231,-0.00008760,-0.00132315,-0.00035597,-0.000323
 63,-0.00030641,-0.00033268,-0.00019806,0.00017004,-0.00003949,0.000013
 45,-0.00026638,0.00005731,0.00011322,0.00013907,0.00014062,-0.00017256
 ,0.00001124,0.00000765,0.00007280,-0.00010913,-0.00002437,0.00000417,0
 .00006211,-0.00008383,-0.00007972,0.00051152,0.00002835,-0.00001870,-0
 .00000184,-0.00000076,0.00013942,-0.00013356,-0.04301212,-0.00399748,0
 .00474596,0.00055467,0.00013365,0.00133227,-0.00132346,-0.00435005,0.0
 0246238,-0.00028722,-0.00048705,-0.00015269,0.00001276,-0.00001545,0.0
 0002798,0.00005880,0.00018671,-0.00006679,-0.00017289,0.00100660,-0.00
 038031,0.00037063,-0.00020570,-0.00007475,-0.00001352,-0.00005779,0.00
 001808,-0.00003774,0.00018288,-0.00000290,-0.00014118,-0.00012450,-0.0
 0000994,0.00005709,-0.00004212,-0.00003340,-0.00003718,0.00013133,-0.0
 0000606,-0.00022087,-0.00004437,0.00073423,-0.00028122,0.00030209,0.00
 016907,-0.00000811,0.00001381,-0.00014003,0.00090807,-0.00002620,-0.00
 297623,0.00024702,0.00006651,0.00002988,-0.00048985,-0.00011543,0.0002
 5407,0.05953341,-0.04550994,0.01375517,-0.01061634,0.06325535,0.000206
 38,-0.00009608,-0.00001318,-0.00162553,0.00016957,0.00043825,0.0000047
 7,0.00004672,-0.00009817,0.00011086,0.00007368,-0.00008505,0.00011821,
 -0.00006279,-0.00016052,0.00015441,-0.00051755,-0.00010849,-0.00258194
 ,0.00088146,-0.00123578,0.00022197,-0.00007324,-0.00009834,0.00007466,
 0.00022590,0.00020916,-0.00060537,0.00025397,0.00019889,0.00025701,-0.
 00005506,0.00015240,0.00032865,-0.00017235,-0.00053021,0.00004484,0.00
 015548,-0.00007257,-0.00000319,-0.00004677,0.00006302,0.00006637,-0.00
 008191,0.00000116,-0.00006881,0.00009486,-0.00010220,0.00006221,0.0000
 7425,-0.00007387,0.00004937,-0.00010534,0.00001095,0.02529052,0.003594
 37,-0.00362919,0.00124700,-0.00087906,0.00076830,0.00233242,0.00473231
 ,-0.00214444,0.00023111,0.00013769,0.00015410,-0.00001088,-0.00001992,
 -0.00003110,-0.00005973,-0.00005652,-0.00000674,-0.00001067,-0.0004791
 4,0.00005504,-0.00017198,0.00005880,0.00000784,-0.00001277,0.00002743,
 -0.00000666,0.00002379,-0.00007803,0.00000169,0.00007226,0.00011741,0.
 00004769,-0.00004507,-0.00001487,-0.00001842,-0.00000435,-0.00005758,-
 0.00000887,0.00047881,0.00007929,-0.00105838,0.00027689,-0.00029340,-0
 .00010149,-0.00002407,0.00004112,0.00005317,0.00280402,-0.00252549,0.0
 0213911,0.00029110,-0.00042376,-0.00065933,0.00006027,0.00007694,-0.00
 018217,-0.01728846,0.01514005,-0.02000050,-0.01375967,-0.02084509,0.03
 494206,-0.00003045,-0.00015866,-0.00054382,0.00024190,-0.00070267,0.00
 025003,-0.00011343,-0.00033449,0.00005157,0.00004404,0.00007401,0.0000
 9190,-0.00032443,-0.00005345,-0.00011566,-0.00085384,-0.00018134,0.000
 22103,-0.13791504,-0.02829325,-0.04591302,-0.02261501,-0.01159603,-0.0
 3217044,-0.00789760,-0.00861947,-0.01262683,0.00997284,0.00643951,0.01
 245888,-0.00092272,-0.00104022,0.00470060,0.00172015,0.00030549,-0.000
 21331,0.00016040,0.00078943,0.00060214,0.00009745,-0.00020452,-0.00002
 233,0.00019962,-0.00045464,0.00028926,0.00015252,-0.00026468,-0.001382
 25,0.00004966,0.00013065,-0.00006678,0.00001862,-0.00037155,0.00052165
 ,0.00192605,0.00699845,-0.00326792,-0.00028981,-0.00080351,0.00037446,
 -0.00083367,-0.00082005,0.00060957,0.00068048,0.00106824,0.00028197,-0
 .00010317,-0.00007896,-0.00011021,0.00001830,-0.00051091,0.00018095,0.
 00287721,-0.00545038,0.00172856,-0.00124554,0.00000331,0.00101342,0.00
 017131,-0.00030291,0.00014143,0.00072807,-0.00052258,-0.00046061,0.000
 58010,-0.00206589,-0.00106835,0.00051024,0.00035244,0.00017046,0.00022
 759,0.00021752,-0.00024501,-0.01460524,0.00458058,0.02725144,-0.003861
 52,0.00520570,0.00084792,0.00084725,-0.00162328,-0.00062996,-0.1281192
 7,0.00038120,0.04519052,0.01392300,-0.00263999,-0.01567791,-0.01318588
 ,0.00237662,0.02347870,-0.02396485,0.00335324,-0.00094110,0.00766867,-
 0.00635571,0.00281341,0.40234330,0.00008375,-0.00036308,-0.00008408,0.
 00008084,-0.00004540,-0.00015122,-0.00034690,0.00013072,-0.00007610,-0
 .00003383,0.00008312,0.00007148,-0.00001830,0.00016208,0.00000358,-0.0
 0041525,-0.00024306,-0.00021157,-0.05323601,-0.09514101,-0.04462413,0.
 00392220,0.00816680,0.00802281,-0.02443888,-0.00646825,-0.03137250,0.0
 0508054,0.00271301,0.00356287,-0.00077871,0.00049411,0.00102255,-0.000
 00180,0.00000812,0.00006136,0.00031864,0.00091114,0.00056785,-0.000009
 95,0.00011228,0.00008750,0.00004680,0.00019212,-0.00029292,0.00014108,
 -0.00121681,-0.00455939,-0.00030609,-0.00000866,0.00038408,0.00016910,
 -0.00062326,0.00167091,0.00029150,-0.00276033,0.00129153,-0.00014080,0
 .00004851,-0.00046215,0.00045092,0.00073323,-0.00040460,0.00374611,0.0
 0025122,0.00333090,-0.00008467,-0.00009745,-0.00028262,-0.00133753,-0.
 00174979,-0.00010741,-0.00819509,-0.01915049,0.00633414,-0.00391516,0.
 00242115,0.00125185,0.00023193,0.00014019,-0.00012552,0.00048810,-0.00
 089336,-0.00010291,-0.00031215,0.00269084,-0.00016993,-0.00032327,-0.0
 0011821,-0.00013354,0.00012441,0.00020076,0.00000445,0.01473445,0.0007
 3954,-0.02863557,0.00514719,-0.00498289,-0.00108707,-0.00111290,0.0011
 1892,0.00083034,-0.01415732,-0.08738084,-0.00834462,0.00522847,-0.0003
 9450,-0.01040316,-0.01619628,0.00661056,0.02704924,0.00717076,0.003889
 74,0.00032739,-0.00551456,-0.00688533,-0.00105610,0.19423124,0.5079059
 2,-0.00003656,-0.00000290,0.00005548,0.00051053,-0.00015717,-0.0008872
 1,0.00007029,-0.00006852,0.00007470,-0.00006838,-0.00009078,0.00005438
 ,-0.00032316,-0.00000402,0.00024950,-0.00049681,0.00008505,0.00047933,
 -0.06316629,-0.01793639,-0.16614689,-0.01187951,0.00100093,-0.00829328
 ,-0.00509437,-0.00570425,-0.00431799,-0.02015613,-0.01384519,-0.033521
 70,0.00202626,0.00213111,-0.00599873,-0.00166035,-0.00024709,0.0029404
 2,-0.00036094,-0.00074463,0.00171180,0.00013535,0.00021284,-0.00004053
 ,0.00001090,0.00021038,0.00011018,-0.00000617,-0.00071475,0.00167156,0
 .00010804,-0.00001475,0.00001964,0.00000755,0.00028539,0.00001224,0.00
 032915,0.00078939,-0.00167259,0.00039097,-0.00042908,0.00082613,0.0000
 1905,-0.00045684,0.00060982,-0.00159017,0.00066464,-0.00141041,0.00006
 463,0.00013122,0.00015321,0.00057766,0.00057494,0.00014820,0.00337770,
 0.00808931,0.00325054,0.00084134,-0.00075825,-0.00067073,-0.00005779,-
 0.00016297,0.00002157,-0.00047777,0.00027074,0.00021433,-0.00010528,0.
 00123786,0.00068912,-0.00031321,0.00008612,-0.00005662,-0.00021503,-0.
 00028913,0.00016507,0.01126803,-0.00557891,-0.00900418,0.00115352,-0.0
 0158445,0.00014294,0.00006159,-0.00063827,0.00035743,0.08031953,-0.036
 52361,-0.18699028,0.01766906,-0.00526873,-0.03066205,0.00778321,-0.000
 27373,-0.01205038,-0.00315686,0.00106005,0.00415461,0.00336890,-0.0013
 6970,-0.00887939,-0.04528957,0.01075864,0.53338664,-0.00017338,-0.0003
 6786,0.00046468,-0.00193846,-0.00073840,-0.00074291,0.00017019,0.00024
 426,-0.00000663,-0.00004678,0.00003244,-0.00011442,0.00056710,0.000192
 55,0.00011015,-0.00158925,-0.00082028,-0.00220073,-0.01283761,-0.02039
 483,-0.00154000,-0.00029124,-0.00071579,0.00013390,-0.00001975,0.00108
 553,-0.00052138,0.00244184,0.00030190,0.00075535,-0.00055392,0.0001637
 2,0.00065890,-0.00017900,0.00043945,0.00014780,0.00031229,0.00041092,-
 0.00083240,-0.00018673,-0.00012769,0.00004734,-0.00022550,0.00002456,-
 0.00008456,0.00045285,0.00018957,0.00153261,-0.00013691,-0.00015478,0.
 00008880,-0.00007380,0.00031343,-0.00059473,-0.00086320,0.00092119,-0.
 00130382,-0.00031304,0.00015022,0.00130107,0.00068915,-0.00051669,0.00
 048732,-0.00074989,-0.00312646,0.00060277,0.00008624,0.00007715,0.0000
 7474,-0.00022540,0.00021393,-0.00030944,-0.00625376,0.00011528,-0.0006
 7517,0.00110075,0.00385327,-0.00154892,-0.00059803,0.00031570,-0.00019
 852,-0.00108231,0.00067445,0.00022345,0.00001205,0.00187287,0.00072401
 ,-0.00012240,-0.00005064,-0.00011085,-0.00010632,-0.00036098,-0.000043
 75,-0.00029626,-0.00093475,-0.00115866,0.00088466,-0.00044664,-0.00054
 069,-0.00016756,0.00009144,0.00021416,-0.01300108,-0.01707389,0.013433
 13,0.00022744,0.00023862,-0.00067983,0.00010374,0.00077488,0.00215606,
 -0.00056478,-0.00145092,0.00044628,0.00177167,0.00438481,-0.00134885,-
 0.08827726,-0.11081258,0.02436107,0.12205365,-0.00023552,0.00045206,0.
 00046635,-0.00031893,0.00018425,-0.00058813,0.00055564,-0.00021876,0.0
 0013251,0.00001689,-0.00014461,-0.00008153,0.00000985,-0.00033891,0.00
 000917,-0.00052916,0.00047084,0.00003991,-0.00286326,-0.01017160,-0.00
 291422,0.00173971,0.00043602,0.00150688,-0.00061296,0.00129100,-0.0006
 0531,0.00044357,0.00187513,0.00039664,0.00016875,-0.00014130,0.0010626
 6,0.00029616,-0.00025459,-0.00073427,0.00068837,0.00092312,-0.00088365
 ,-0.00023368,-0.00048543,-0.00026095,0.00000156,-0.00020163,0.00007700
 ,-0.00064531,0.00100950,0.00750257,0.00029219,-0.00007817,-0.00062445,
 -0.00014912,0.00122091,-0.00270132,0.00117847,0.00190357,-0.00000309,-
 0.00019397,0.00033852,-0.00033230,-0.00049854,-0.00011361,-0.00024419,
 -0.00585559,-0.00355150,-0.00337655,0.00021758,0.00020284,0.00037257,0
 .00144584,0.00219727,-0.00023409,0.00101740,-0.00005987,-0.00099958,0.
 00690321,-0.00580724,-0.00082999,-0.00048974,-0.00001973,-0.00015577,-
 0.00126033,0.00210323,0.00038352,-0.00006619,0.00031489,-0.00057211,-0
 .00005636,-0.00022684,-0.00033354,-0.00053563,0.00002316,0.00046456,0.
 00141157,0.00184876,-0.00177034,0.00044521,-0.00077802,-0.00010694,-0.
 00006118,-0.00003823,0.00015425,0.00604454,0.00904685,0.00116404,-0.00
 048314,-0.00041259,-0.00014952,0.00326910,0.00104180,-0.00339868,-0.00
 330993,0.00001175,0.00006529,0.00430035,-0.00511162,0.00195875,-0.1530
 5850,-0.31120134,0.06527551,0.14101106,0.31246013,0.00000265,-0.000169
 84,-0.00009505,-0.00142218,-0.00014568,0.00072418,-0.00011159,0.000101
 61,-0.00009859,0.00008482,0.00014791,-0.00007394,0.00038853,0.00002388
 ,-0.00025590,-0.00129626,-0.00057517,-0.00181715,-0.01543966,-0.031164
 73,0.00444846,-0.00068797,0.00017351,-0.00057239,-0.00439093,-0.002539
 54,-0.00500835,-0.00101354,-0.00164023,-0.00002656,0.00029595,0.000179
 30,0.00033882,0.00039220,-0.00041511,-0.00026763,-0.00079795,0.0008455
 9,-0.00130722,0.00016428,0.00003941,0.00036941,0.00007111,-0.00006973,
 -0.00000105,0.00024529,0.00471785,-0.00479714,0.00000174,0.00003768,0.
 00016778,0.00016092,-0.00049543,0.00005244,-0.00047692,-0.00033505,0.0
 0163016,0.00068624,-0.00025490,-0.00069326,-0.00007162,-0.00003837,-0.
 00034677,0.00229776,-0.00051200,0.00185087,-0.00008349,-0.00021698,-0.
 00020391,-0.00068968,-0.00082492,-0.00011215,-0.00150366,-0.00190758,-
 0.00628991,-0.00155883,-0.00063984,0.00143886,0.00003278,0.00005236,-0
 .00008514,0.00068912,-0.00075264,-0.00020188,0.00093662,-0.00129045,0.
 00036463,-0.00019997,-0.00024159,-0.00030219,-0.00011407,0.00017555,-0
 .00027355,0.00030858,-0.00018048,0.00127346,-0.00061807,0.00036532,0.0
 0011508,-0.00002917,-0.00011821,-0.00005764,0.01772417,0.03000114,-0.0
 1211398,-0.00055828,0.00027120,0.00006585,0.00277224,-0.00116859,-0.00
 497679,0.00097138,-0.00000600,-0.00056157,-0.00123041,0.00164875,0.000
 06219,0.03747519,0.06605364,-0.08089590,-0.03340729,-0.05913164,0.1085
 3339\\0.00022819,0.00033361,-0.00063652,-0.00021179,-0.00081002,0.0000
 9359,-0.00011063,-0.00041673,0.00018278,-0.00005896,-0.00010253,0.0001
 3083,0.00051324,0.00024434,0.00010853,-0.00027198,0.00023538,-0.000183
 75,-0.00120532,0.00012708,-0.00120871,0.00077437,-0.00022375,0.0002728
 8,-0.00027805,-0.00020086,-0.00002638,-0.00053819,0.00019474,-0.000137
 74,0.00002957,0.00002215,0.00015282,0.00041250,0.00010952,-0.00032231,
 -0.00018976,0.00040405,-0.00018897,0.00009541,-0.00012915,0.00022191,0
 .00021762,-0.00018950,0.00008333,0.00004721,0.00020709,-0.00061377,0.0
 0008884,0.00010555,-0.00026712,0.00004153,-0.00042605,0.00017171,0.001
 65636,0.00630725,-0.00314420,0.00028839,-0.00089092,0.00108407,0.00013
 323,0.00005008,-0.00011998,-0.00061406,0.00052936,0.00022093,0.0001123
 4,0.00002952,-0.00011405,0.00029334,-0.00045508,0.00020872,0.00061499,
 -0.00127450,0.00058948,-0.00087636,0.00051191,0.00002435,0.00011199,0.
 00013147,0.00005592,0.00005414,-0.00039495,0.00007874,0.00025545,0.000
 13184,0.00001962,-0.00000169,0.00006427,0.00010044,0.00005961,-0.00022
 928,-0.00010980,-0.00014512,0.00009548,-0.00017998,0.00022031,-0.00018
 371,-0.00000712,0.00020910,-0.00010025,0.00004340,-0.00102502,0.000471
 35,0.00100625,-0.00002359,0.00037559,0.00025181,-0.00019873,-0.0000648
 4,-0.00006738,0.00030930,-0.00583827,0.00253063,-0.00357650,0.00210523
 ,-0.00059693,0.00284976,-0.00234085,0.00072719,-0.00029103,0.00148438,
 -0.00043520\\\@


 MARY HAD A LITTLE LAMB
      HIS FEET WERE BLACK AS SOOT,
           AND EVERYWHERE THAT MARY WENT
                HIS SOOTY FOOT HE PUT.

                    -- NONAME
 Job cpu time:       0 days  2 hours 12 minutes  3.4 seconds.
 File lengths (MBytes):  RWF=    613 Int=      0 D2E=      0 Chk=     17 Scr=      1
 Normal termination of Gaussian 09 at Thu Jul 20 12:28:08 2023.
