# Supplementary material for: An organic proton cage that is ultra-resistant to hydroxide-promoted degradation
Source: Nat Commun. 2024 Apr 22;15:3395. doi: 10.1038/s41467-024-47809-0 (PMC11035699; doi:10.1038/s41467-024-47809-0)
Supplement: Supplementary file 3 — Source Data [file 41467_2024_47809_MOESM3_ESM.zip › Paper/in-DBD-addition-wb97xd.out]

 Entering Gaussian System, Link 0=g09
 Initial command:
 /opt/software/gaussian/g09.e01/l1.exe "/localscratch/clr426.7425959.0/Gau-148936.inp" -scrdir="/localscratch/clr426.7425959.0/"
 Entering Link 1 = /opt/software/gaussian/g09.e01/l1.exe PID=    148937.
  
 Copyright (c) 1988,1990,1992,1993,1995,1998,2003,2009,2015,
            Gaussian, Inc.  All Rights Reserved.
  
 This is part of the Gaussian(R) 09 program.  It is based on
 the Gaussian(R) 03 system (copyright 2003, Gaussian, Inc.),
 the Gaussian(R) 98 system (copyright 1998, Gaussian, Inc.),
 the Gaussian(R) 94 system (copyright 1995, Gaussian, Inc.),
 the Gaussian 92(TM) system (copyright 1992, Gaussian, Inc.),
 the Gaussian 90(TM) system (copyright 1990, Gaussian, Inc.),
 the Gaussian 88(TM) system (copyright 1988, Gaussian, Inc.),
 the Gaussian 86(TM) system (copyright 1986, Carnegie Mellon
 University), and the Gaussian 82(TM) system (copyright 1983,
 Carnegie Mellon University). Gaussian is a federally registered
 trademark of Gaussian, Inc.
  
 This software contains proprietary and confidential information,
 including trade secrets, belonging to Gaussian, Inc.
  
 This software is provided under written license and may be
 used, copied, transmitted, or stored only in accord with that
 written license.
  
 The following legend is applicable only to US Government
 contracts under FAR:
  
                    RESTRICTED RIGHTS LEGEND
  
 Use, reproduction and disclosure by the US Government is
 subject to restrictions as set forth in subparagraphs (a)
 and (c) of the Commercial Computer Software - Restricted
 Rights clause in FAR 52.227-19.
  
 Gaussian, Inc.
 340 Quinnipiac St., Bldg. 40, Wallingford CT 06492
  
  
 ---------------------------------------------------------------
 Warning -- This program may not be used in any manner that
 competes with the business of Gaussian, Inc. or will provide
 assistance to any competitor of Gaussian, Inc.  The licensee
 of this program is prohibited from giving any competitor of
 Gaussian, Inc. access to this program.  By using this program,
 the user acknowledges that Gaussian, Inc. is engaged in the
 business of creating and licensing software in the field of
 computational chemistry and represents and warrants to the
 licensee that it is not a competitor of Gaussian, Inc. and that
 it will not use this program in any manner prohibited above.
 ---------------------------------------------------------------
  

 Cite this work as:
 Gaussian 09, Revision E.01,
 M. J. Frisch, G. W. Trucks, H. B. Schlegel, G. E. Scuseria, 
 M. A. Robb, J. R. Cheeseman, G. Scalmani, V. Barone, B. Mennucci, 
 G. A. Petersson, H. Nakatsuji, M. Caricato, X. Li, H. P. Hratchian, 
 A. F. Izmaylov, J. Bloino, G. Zheng, J. L. Sonnenberg, M. Hada, 
 M. Ehara, K. Toyota, R. Fukuda, J. Hasegawa, M. Ishida, T. Nakajima, 
 Y. Honda, O. Kitao, H. Nakai, T. Vreven, J. A. Montgomery, Jr., 
 J. E. Peralta, F. Ogliaro, M. Bearpark, J. J. Heyd, E. Brothers, 
 K. N. Kudin, V. N. Staroverov, T. Keith, R. Kobayashi, J. Normand, 
 K. Raghavachari, A. Rendell, J. C. Burant, S. S. Iyengar, J. Tomasi, 
 M. Cossi, N. Rega, J. M. Millam, M. Klene, J. E. Knox, J. B. Cross, 
 V. Bakken, C. Adamo, J. Jaramillo, R. Gomperts, R. E. Stratmann, 
 O. Yazyev, A. J. Austin, R. Cammi, C. Pomelli, J. W. Ochterski, 
 R. L. Martin, K. Morokuma, V. G. Zakrzewski, G. A. Voth, 
 P. Salvador, J. J. Dannenberg, S. Dapprich, A. D. Daniels, 
 O. Farkas, J. B. Foresman, J. V. Ortiz, J. Cioslowski, 
 and D. J. Fox, Gaussian, Inc., Wallingford CT, 2013.
 
 ******************************************
 Gaussian 09:  EM64L-G09RevE.01 30-Nov-2015
                15-Jul-2023 
 ******************************************
 %chk=inprot-add-wb97xd.chk
 %mem=10GB
 ----------------------------
 # opt freq wb97xd/6-31g(d,p)
 ----------------------------
 1/14=-1,18=20,19=15,26=3,38=1/1,3;
 2/9=110,12=2,17=6,18=5,40=1/2;
 3/5=1,6=6,7=101,11=2,16=1,25=1,30=1,71=1,74=-58/1,2,3;
 4//1;
 5/5=2,38=5/2;
 6/7=2,8=2,9=2,10=2,28=1/1;
 7//1,2,3,16;
 1/14=-1,18=20,19=15,26=3/3(2);
 2/9=110/2;
 99//99;
 2/9=110/2;
 3/5=1,6=6,7=101,11=2,16=1,25=1,30=1,71=1,74=-58/1,2,3;
 4/5=5,16=3,69=1/1;
 5/5=2,38=5/2;
 7//1,2,3,16;
 1/14=-1,18=20,19=15,26=3/3(-5);
 2/9=110/2;
 6/7=2,8=2,9=2,10=2,19=2,28=1/1;
 99/9=1/99;
 -------------------
 Title Card Required
 -------------------
 Symbolic Z-matrix:
 Charge =  0 Multiplicity = 1
 C                     2.98507   2.38778  -0.38435 
 C                     1.58413   1.91506  -0.81792 
 H                     2.87548   3.41879  -0.03543 
 H                     3.61038   2.44554  -1.28438 
 H                     1.1508    2.84152  -1.20654 
 H                     1.09566   1.7443    0.14969 
 C                     2.93234  -1.45076  -2.10234 
 H                     3.07191  -2.45216  -1.68511 
 H                     2.26132  -1.55624  -2.96419 
 C                     4.29222  -0.90945  -2.55256 
 H                     4.61828  -1.53475  -3.38871 
 H                     4.18359   0.10127  -2.96576 
 C                     5.40033  -0.91625  -1.48164 
 H                     6.37117  -0.91046  -1.98557 
 H                     5.36777  -1.85692  -0.91769 
 C                     5.41103   0.27977  -0.52806 
 H                     5.42672   1.20692  -1.1066 
 H                     6.30376   0.27234   0.10493 
 C                     0.88681   0.89889  -1.72658 
 H                     0.36516   0.18285  -1.12652 
 H                     1.61686   0.3971   -2.32669 
 C                     3.79779   1.70688   0.71864 
 H                     3.19651   1.64497   1.62879 
 H                     4.69781   2.2823    0.95659 
 N                     4.21041   0.32159   0.35428 
 C                     4.31286  -0.58936   1.52969 
 H                     4.96377  -1.42059   1.24728 
 H                     4.80467  -0.048     2.34374 
 C                     2.95359  -1.13588   1.97081 
 H                     2.28016  -0.31384   2.24409 
 H                     3.13595  -1.68629   2.89851 
 C                     2.25331  -2.07606   0.9706 
 H                     1.5522   -2.70711   1.5247 
 H                     2.98884  -2.76417   0.53479 
 C                     1.44626  -1.38765  -0.1343 
 H                     0.73206  -0.69909   0.32606 
 H                     0.85985  -2.12784  -0.69348 
 O                    -0.04295   1.57744  -2.57513 
 H                    -0.58776   2.16603  -2.04755 
 N                     2.2891   -0.61256  -1.06883 
 H                     3.1054   -0.15212  -0.72004 
 

 GradGradGradGradGradGradGradGradGradGradGradGradGradGradGradGradGradGrad
 Berny optimization.
 Initialization pass.
                           ----------------------------
                           !    Initial Parameters    !
                           ! (Angstroms and Degrees)  !
 --------------------------                            --------------------------
 ! Name  Definition              Value          Derivative Info.                !
 --------------------------------------------------------------------------------
 ! R1    R(1,2)                  1.5408         estimate D2E/DX2                !
 ! R2    R(1,3)                  1.094          estimate D2E/DX2                !
 ! R3    R(1,4)                  1.0975         estimate D2E/DX2                !
 ! R4    R(1,22)                 1.5299         estimate D2E/DX2                !
 ! R5    R(2,5)                  1.0941         estimate D2E/DX2                !
 ! R6    R(2,6)                  1.0973         estimate D2E/DX2                !
 ! R7    R(2,19)                 1.5312         estimate D2E/DX2                !
 ! R8    R(7,8)                  1.0938         estimate D2E/DX2                !
 ! R9    R(7,9)                  1.0974         estimate D2E/DX2                !
 ! R10   R(7,10)                 1.5313         estimate D2E/DX2                !
 ! R11   R(7,40)                 1.478          estimate D2E/DX2                !
 ! R12   R(10,11)                1.0938         estimate D2E/DX2                !
 ! R13   R(10,12)                1.0973         estimate D2E/DX2                !
 ! R14   R(10,13)                1.541          estimate D2E/DX2                !
 ! R15   R(13,14)                1.0939         estimate D2E/DX2                !
 ! R16   R(13,15)                1.0973         estimate D2E/DX2                !
 ! R17   R(13,16)                1.5297         estimate D2E/DX2                !
 ! R18   R(16,17)                1.093          estimate D2E/DX2                !
 ! R19   R(16,18)                1.0944         estimate D2E/DX2                !
 ! R20   R(16,25)                1.4906         estimate D2E/DX2                !
 ! R21   R(19,20)                1.07           estimate D2E/DX2                !
 ! R22   R(19,21)                1.07           estimate D2E/DX2                !
 ! R23   R(19,38)                1.43           estimate D2E/DX2                !
 ! R24   R(22,23)                1.0926         estimate D2E/DX2                !
 ! R25   R(22,24)                1.0944         estimate D2E/DX2                !
 ! R26   R(22,25)                1.4907         estimate D2E/DX2                !
 ! R27   R(25,26)                1.4906         estimate D2E/DX2                !
 ! R28   R(26,27)                1.0929         estimate D2E/DX2                !
 ! R29   R(26,28)                1.0944         estimate D2E/DX2                !
 ! R30   R(26,29)                1.53           estimate D2E/DX2                !
 ! R31   R(29,30)                1.0972         estimate D2E/DX2                !
 ! R32   R(29,31)                1.094          estimate D2E/DX2                !
 ! R33   R(29,32)                1.541          estimate D2E/DX2                !
 ! R34   R(32,33)                1.094          estimate D2E/DX2                !
 ! R35   R(32,34)                1.0975         estimate D2E/DX2                !
 ! R36   R(32,35)                1.5317         estimate D2E/DX2                !
 ! R37   R(35,36)                1.0937         estimate D2E/DX2                !
 ! R38   R(35,37)                1.0975         estimate D2E/DX2                !
 ! R39   R(35,40)                1.478          estimate D2E/DX2                !
 ! R40   R(38,39)                0.96           estimate D2E/DX2                !
 ! R41   R(40,41)                1.0            estimate D2E/DX2                !
 ! A1    A(2,1,3)              106.7272         estimate D2E/DX2                !
 ! A2    A(2,1,4)              107.6644         estimate D2E/DX2                !
 ! A3    A(2,1,22)             123.32           estimate D2E/DX2                !
 ! A4    A(3,1,4)              105.6075         estimate D2E/DX2                !
 ! A5    A(3,1,22)             104.0464         estimate D2E/DX2                !
 ! A6    A(4,1,22)             108.1797         estimate D2E/DX2                !
 ! A7    A(1,2,5)              101.5523         estimate D2E/DX2                !
 ! A8    A(1,2,6)              101.7924         estimate D2E/DX2                !
 ! A9    A(1,2,19)             141.69           estimate D2E/DX2                !
 ! A10   A(5,2,6)              105.5854         estimate D2E/DX2                !
 ! A11   A(5,2,19)              99.8343         estimate D2E/DX2                !
 ! A12   A(6,2,19)             102.5502         estimate D2E/DX2                !
 ! A13   A(8,7,9)              106.8357         estimate D2E/DX2                !
 ! A14   A(8,7,10)             108.8123         estimate D2E/DX2                !
 ! A15   A(8,7,40)             107.9393         estimate D2E/DX2                !
 ! A16   A(9,7,10)             110.2489         estimate D2E/DX2                !
 ! A17   A(9,7,40)             109.7291         estimate D2E/DX2                !
 ! A18   A(10,7,40)            113.0538         estimate D2E/DX2                !
 ! A19   A(7,10,11)            106.7011         estimate D2E/DX2                !
 ! A20   A(7,10,12)            110.3891         estimate D2E/DX2                !
 ! A21   A(7,10,13)            115.638          estimate D2E/DX2                !
 ! A22   A(11,10,12)           105.5575         estimate D2E/DX2                !
 ! A23   A(11,10,13)           108.3222         estimate D2E/DX2                !
 ! A24   A(12,10,13)           109.6899         estimate D2E/DX2                !
 ! A25   A(10,13,14)           108.544          estimate D2E/DX2                !
 ! A26   A(10,13,15)           109.8538         estimate D2E/DX2                !
 ! A27   A(10,13,16)           115.7721         estimate D2E/DX2                !
 ! A28   A(14,13,15)           105.5243         estimate D2E/DX2                !
 ! A29   A(14,13,16)           106.0718         estimate D2E/DX2                !
 ! A30   A(15,13,16)           110.4939         estimate D2E/DX2                !
 ! A31   A(13,16,17)           109.4744         estimate D2E/DX2                !
 ! A32   A(13,16,18)           111.159          estimate D2E/DX2                !
 ! A33   A(13,16,25)           112.6639         estimate D2E/DX2                !
 ! A34   A(17,16,18)           107.4701         estimate D2E/DX2                !
 ! A35   A(17,16,25)           107.524          estimate D2E/DX2                !
 ! A36   A(18,16,25)           108.3526         estimate D2E/DX2                !
 ! A37   A(2,19,20)            109.4712         estimate D2E/DX2                !
 ! A38   A(2,19,21)            109.4712         estimate D2E/DX2                !
 ! A39   A(2,19,38)            109.4712         estimate D2E/DX2                !
 ! A40   A(20,19,21)           109.4712         estimate D2E/DX2                !
 ! A41   A(20,19,38)           109.4712         estimate D2E/DX2                !
 ! A42   A(21,19,38)           109.4712         estimate D2E/DX2                !
 ! A43   A(1,22,23)            109.4774         estimate D2E/DX2                !
 ! A44   A(1,22,24)            111.0754         estimate D2E/DX2                !
 ! A45   A(1,22,25)            112.6073         estimate D2E/DX2                !
 ! A46   A(23,22,24)           107.5328         estimate D2E/DX2                !
 ! A47   A(23,22,25)           107.6557         estimate D2E/DX2                !
 ! A48   A(24,22,25)           108.3076         estimate D2E/DX2                !
 ! A49   A(16,25,22)           113.1868         estimate D2E/DX2                !
 ! A50   A(16,25,26)           113.2211         estimate D2E/DX2                !
 ! A51   A(22,25,26)           113.2167         estimate D2E/DX2                !
 ! A52   A(25,26,27)           107.5762         estimate D2E/DX2                !
 ! A53   A(25,26,28)           108.369          estimate D2E/DX2                !
 ! A54   A(25,26,29)           112.618          estimate D2E/DX2                !
 ! A55   A(27,26,28)           107.5062         estimate D2E/DX2                !
 ! A56   A(27,26,29)           109.3875         estimate D2E/DX2                !
 ! A57   A(28,26,29)           111.1923         estimate D2E/DX2                !
 ! A58   A(26,29,30)           110.4542         estimate D2E/DX2                !
 ! A59   A(26,29,31)           106.0283         estimate D2E/DX2                !
 ! A60   A(26,29,32)           115.7547         estimate D2E/DX2                !
 ! A61   A(30,29,31)           105.5473         estimate D2E/DX2                !
 ! A62   A(30,29,32)           109.8666         estimate D2E/DX2                !
 ! A63   A(31,29,32)           108.6137         estimate D2E/DX2                !
 ! A64   A(29,32,33)           108.3257         estimate D2E/DX2                !
 ! A65   A(29,32,34)           109.6166         estimate D2E/DX2                !
 ! A66   A(29,32,35)           115.6859         estimate D2E/DX2                !
 ! A67   A(33,32,34)           105.6033         estimate D2E/DX2                !
 ! A68   A(33,32,35)           106.6747         estimate D2E/DX2                !
 ! A69   A(34,32,35)           110.3942         estimate D2E/DX2                !
 ! A70   A(32,35,36)           108.8692         estimate D2E/DX2                !
 ! A71   A(32,35,37)           110.2408         estimate D2E/DX2                !
 ! A72   A(32,35,40)           113.0378         estimate D2E/DX2                !
 ! A73   A(36,35,37)           106.8677         estimate D2E/DX2                !
 ! A74   A(36,35,40)           107.9612         estimate D2E/DX2                !
 ! A75   A(37,35,40)           109.6475         estimate D2E/DX2                !
 ! A76   A(19,38,39)           109.5            estimate D2E/DX2                !
 ! A77   A(7,40,35)            113.1357         estimate D2E/DX2                !
 ! A78   A(7,40,41)             98.6129         estimate D2E/DX2                !
 ! A79   A(35,40,41)           119.1057         estimate D2E/DX2                !
 ! D1    D(3,1,2,5)             33.5405         estimate D2E/DX2                !
 ! D2    D(3,1,2,6)            -75.2927         estimate D2E/DX2                !
 ! D3    D(3,1,2,19)           156.2203         estimate D2E/DX2                !
 ! D4    D(4,1,2,5)            -79.4477         estimate D2E/DX2                !
 ! D5    D(4,1,2,6)            171.7191         estimate D2E/DX2                !
 ! D6    D(4,1,2,19)            43.2321         estimate D2E/DX2                !
 ! D7    D(22,1,2,5)           153.5967         estimate D2E/DX2                !
 ! D8    D(22,1,2,6)            44.7635         estimate D2E/DX2                !
 ! D9    D(22,1,2,19)          -83.7235         estimate D2E/DX2                !
 ! D10   D(2,1,22,23)          -53.6885         estimate D2E/DX2                !
 ! D11   D(2,1,22,24)         -172.2918         estimate D2E/DX2                !
 ! D12   D(2,1,22,25)           66.0312         estimate D2E/DX2                !
 ! D13   D(3,1,22,23)           67.6115         estimate D2E/DX2                !
 ! D14   D(3,1,22,24)          -50.9918         estimate D2E/DX2                !
 ! D15   D(3,1,22,25)         -172.6688         estimate D2E/DX2                !
 ! D16   D(4,1,22,23)          179.5783         estimate D2E/DX2                !
 ! D17   D(4,1,22,24)           60.975          estimate D2E/DX2                !
 ! D18   D(4,1,22,25)          -60.702          estimate D2E/DX2                !
 ! D19   D(1,2,19,20)          113.0906         estimate D2E/DX2                !
 ! D20   D(1,2,19,21)           -6.9094         estimate D2E/DX2                !
 ! D21   D(1,2,19,38)         -126.9094         estimate D2E/DX2                !
 ! D22   D(5,2,19,20)         -123.7287         estimate D2E/DX2                !
 ! D23   D(5,2,19,21)          116.2713         estimate D2E/DX2                !
 ! D24   D(5,2,19,38)           -3.7287         estimate D2E/DX2                !
 ! D25   D(6,2,19,20)          -15.19           estimate D2E/DX2                !
 ! D26   D(6,2,19,21)         -135.19           estimate D2E/DX2                !
 ! D27   D(6,2,19,38)          104.81           estimate D2E/DX2                !
 ! D28   D(8,7,10,11)           66.4343         estimate D2E/DX2                !
 ! D29   D(8,7,10,12)         -179.3451         estimate D2E/DX2                !
 ! D30   D(8,7,10,13)          -54.0993         estimate D2E/DX2                !
 ! D31   D(9,7,10,11)          -50.4249         estimate D2E/DX2                !
 ! D32   D(9,7,10,12)           63.7957         estimate D2E/DX2                !
 ! D33   D(9,7,10,13)         -170.9585         estimate D2E/DX2                !
 ! D34   D(40,7,10,11)        -173.6573         estimate D2E/DX2                !
 ! D35   D(40,7,10,12)         -59.4367         estimate D2E/DX2                !
 ! D36   D(40,7,10,13)          65.8091         estimate D2E/DX2                !
 ! D37   D(8,7,40,35)          -28.4005         estimate D2E/DX2                !
 ! D38   D(8,7,40,41)           98.4489         estimate D2E/DX2                !
 ! D39   D(9,7,40,35)           87.6725         estimate D2E/DX2                !
 ! D40   D(9,7,40,41)         -145.478          estimate D2E/DX2                !
 ! D41   D(10,7,40,35)        -148.8081         estimate D2E/DX2                !
 ! D42   D(10,7,40,41)         -21.9587         estimate D2E/DX2                !
 ! D43   D(7,10,13,14)         157.1877         estimate D2E/DX2                !
 ! D44   D(7,10,13,15)          42.2729         estimate D2E/DX2                !
 ! D45   D(7,10,13,16)         -83.72           estimate D2E/DX2                !
 ! D46   D(11,10,13,14)         37.5367         estimate D2E/DX2                !
 ! D47   D(11,10,13,15)        -77.378          estimate D2E/DX2                !
 ! D48   D(11,10,13,16)        156.6291         estimate D2E/DX2                !
 ! D49   D(12,10,13,14)        -77.208          estimate D2E/DX2                !
 ! D50   D(12,10,13,15)        167.8772         estimate D2E/DX2                !
 ! D51   D(12,10,13,16)         41.8843         estimate D2E/DX2                !
 ! D52   D(10,13,16,17)        -53.3986         estimate D2E/DX2                !
 ! D53   D(10,13,16,18)       -171.9738         estimate D2E/DX2                !
 ! D54   D(10,13,16,25)         66.1895         estimate D2E/DX2                !
 ! D55   D(14,13,16,17)         67.0409         estimate D2E/DX2                !
 ! D56   D(14,13,16,18)        -51.5343         estimate D2E/DX2                !
 ! D57   D(14,13,16,25)       -173.371          estimate D2E/DX2                !
 ! D58   D(15,13,16,17)       -179.0658         estimate D2E/DX2                !
 ! D59   D(15,13,16,18)         62.359          estimate D2E/DX2                !
 ! D60   D(15,13,16,25)        -59.4777         estimate D2E/DX2                !
 ! D61   D(13,16,25,22)       -148.7716         estimate D2E/DX2                !
 ! D62   D(13,16,25,26)         80.655          estimate D2E/DX2                !
 ! D63   D(17,16,25,22)        -28.06           estimate D2E/DX2                !
 ! D64   D(17,16,25,26)       -158.6334         estimate D2E/DX2                !
 ! D65   D(18,16,25,22)         87.8169         estimate D2E/DX2                !
 ! D66   D(18,16,25,26)        -42.7565         estimate D2E/DX2                !
 ! D67   D(2,19,38,39)         -48.762          estimate D2E/DX2                !
 ! D68   D(20,19,38,39)         71.238          estimate D2E/DX2                !
 ! D69   D(21,19,38,39)       -168.762          estimate D2E/DX2                !
 ! D70   D(1,22,25,16)          80.6577         estimate D2E/DX2                !
 ! D71   D(1,22,25,26)        -148.7666         estimate D2E/DX2                !
 ! D72   D(23,22,25,16)       -158.5731         estimate D2E/DX2                !
 ! D73   D(23,22,25,26)        -27.9975         estimate D2E/DX2                !
 ! D74   D(24,22,25,16)        -42.577          estimate D2E/DX2                !
 ! D75   D(24,22,25,26)         87.9986         estimate D2E/DX2                !
 ! D76   D(16,25,26,27)        -28.0594         estimate D2E/DX2                !
 ! D77   D(16,25,26,28)         87.8954         estimate D2E/DX2                !
 ! D78   D(16,25,26,29)       -148.6697         estimate D2E/DX2                !
 ! D79   D(22,25,26,27)       -158.6179         estimate D2E/DX2                !
 ! D80   D(22,25,26,28)        -42.663          estimate D2E/DX2                !
 ! D81   D(22,25,26,29)         80.7719         estimate D2E/DX2                !
 ! D82   D(25,26,29,30)        -59.5717         estimate D2E/DX2                !
 ! D83   D(25,26,29,31)       -173.4497         estimate D2E/DX2                !
 ! D84   D(25,26,29,32)         66.0648         estimate D2E/DX2                !
 ! D85   D(27,26,29,30)       -179.137          estimate D2E/DX2                !
 ! D86   D(27,26,29,31)         66.9851         estimate D2E/DX2                !
 ! D87   D(27,26,29,32)        -53.5004         estimate D2E/DX2                !
 ! D88   D(28,26,29,30)         62.2778         estimate D2E/DX2                !
 ! D89   D(28,26,29,31)        -51.6001         estimate D2E/DX2                !
 ! D90   D(28,26,29,32)       -172.0856         estimate D2E/DX2                !
 ! D91   D(26,29,32,33)        156.6261         estimate D2E/DX2                !
 ! D92   D(26,29,32,34)         41.8639         estimate D2E/DX2                !
 ! D93   D(26,29,32,35)        -83.723          estimate D2E/DX2                !
 ! D94   D(30,29,32,33)        -77.4381         estimate D2E/DX2                !
 ! D95   D(30,29,32,34)        167.7997         estimate D2E/DX2                !
 ! D96   D(30,29,32,35)         42.2129         estimate D2E/DX2                !
 ! D97   D(31,29,32,33)         37.5498         estimate D2E/DX2                !
 ! D98   D(31,29,32,34)        -77.2125         estimate D2E/DX2                !
 ! D99   D(31,29,32,35)        157.2007         estimate D2E/DX2                !
 ! D100  D(29,32,35,36)        -54.0409         estimate D2E/DX2                !
 ! D101  D(29,32,35,37)       -170.9675         estimate D2E/DX2                !
 ! D102  D(29,32,35,40)         65.9241         estimate D2E/DX2                !
 ! D103  D(33,32,35,36)         66.5082         estimate D2E/DX2                !
 ! D104  D(33,32,35,37)        -50.4185         estimate D2E/DX2                !
 ! D105  D(33,32,35,40)       -173.5269         estimate D2E/DX2                !
 ! D106  D(34,32,35,36)       -179.2291         estimate D2E/DX2                !
 ! D107  D(34,32,35,37)         63.8443         estimate D2E/DX2                !
 ! D108  D(34,32,35,40)        -59.2642         estimate D2E/DX2                !
 ! D109  D(32,35,40,7)          80.9203         estimate D2E/DX2                !
 ! D110  D(32,35,40,41)        -34.1839         estimate D2E/DX2                !
 ! D111  D(36,35,40,7)        -158.5958         estimate D2E/DX2                !
 ! D112  D(36,35,40,41)         86.3            estimate D2E/DX2                !
 ! D113  D(37,35,40,7)         -42.5162         estimate D2E/DX2                !
 ! D114  D(37,35,40,41)       -157.6204         estimate D2E/DX2                !
 --------------------------------------------------------------------------------
 Trust Radius=3.00D-01 FncErr=1.00D-07 GrdErr=1.00D-06
 Number of steps in this run=    244 maximum allowed number of steps=    246.
 GradGradGradGradGradGradGradGradGradGradGradGradGradGradGradGradGradGrad

                          Input orientation:                          
 ---------------------------------------------------------------------
 Center     Atomic      Atomic             Coordinates (Angstroms)
 Number     Number       Type             X           Y           Z
 ---------------------------------------------------------------------
      1          6           0        2.985068    2.387775   -0.384352
      2          6           0        1.584128    1.915058   -0.817918
      3          1           0        2.875482    3.418785   -0.035432
      4          1           0        3.610380    2.445540   -1.284384
      5          1           0        1.150798    2.841515   -1.206536
      6          1           0        1.095656    1.744298    0.149686
      7          6           0        2.932344   -1.450764   -2.102343
      8          1           0        3.071911   -2.452161   -1.685106
      9          1           0        2.261318   -1.556236   -2.964194
     10          6           0        4.292222   -0.909453   -2.552557
     11          1           0        4.618277   -1.534750   -3.388711
     12          1           0        4.183594    0.101270   -2.965759
     13          6           0        5.400326   -0.916252   -1.481644
     14          1           0        6.371170   -0.910463   -1.985568
     15          1           0        5.367774   -1.856924   -0.917692
     16          6           0        5.411025    0.279769   -0.528060
     17          1           0        5.426719    1.206923   -1.106597
     18          1           0        6.303760    0.272336    0.104928
     19          6           0        0.886808    0.898891   -1.726582
     20          1           0        0.365156    0.182853   -1.126524
     21          1           0        1.616858    0.397101   -2.326693
     22          6           0        3.797791    1.706877    0.718645
     23          1           0        3.196512    1.644971    1.628791
     24          1           0        4.697807    2.282297    0.956587
     25          7           0        4.210415    0.321590    0.354284
     26          6           0        4.312858   -0.589361    1.529695
     27          1           0        4.963770   -1.420588    1.247276
     28          1           0        4.804671   -0.048000    2.343742
     29          6           0        2.953589   -1.135880    1.970809
     30          1           0        2.280157   -0.313840    2.244086
     31          1           0        3.135946   -1.686289    2.898508
     32          6           0        2.253314   -2.076059    0.970604
     33          1           0        1.552205   -2.707108    1.524697
     34          1           0        2.988843   -2.764173    0.534789
     35          6           0        1.446259   -1.387652   -0.134297
     36          1           0        0.732061   -0.699089    0.326059
     37          1           0        0.859850   -2.127835   -0.693478
     38          8           0       -0.042948    1.577436   -2.575128
     39          1           0       -0.587760    2.166026   -2.047547
     40          7           0        2.289101   -0.612557   -1.068830
     41          1           0        3.105399   -0.152121   -0.720038
 ---------------------------------------------------------------------
                    Distance matrix (angstroms):
                    1          2          3          4          5
     1  C    0.000000
     2  C    1.540803   0.000000
     3  H    1.093955   2.130980   0.000000
     4  H    1.097455   2.145856   1.745612   0.000000
     5  H    2.060683   1.094130   2.163160   2.492468   0.000000
     6  H    2.066189   1.097279   2.450705   2.978612   1.745355
     7  C    4.205789   3.846582   5.290356   4.038561   4.732868
     8  H    5.012433   4.694477   6.101477   4.943481   5.651788
     9  H    4.768084   4.137024   5.805659   4.544881   4.864445
    10  C    4.157100   4.280258   5.203530   3.650911   5.074454
    11  H    5.203820   5.264619   6.230516   4.613758   5.994747
    12  H    3.650785   3.828873   4.615613   2.941292   4.449905
    13  C    4.237230   4.797939   5.221007   3.813721   5.679347
    14  H    4.990787   5.680031   5.896207   4.401861   6.475841
    15  H    4.896857   5.343574   5.901103   4.661984   6.319940
    16  C    3.217081   4.171730   4.065106   2.916319   5.017211
    17  H    2.806725   3.917945   3.542391   2.205644   4.578796
    18  H    3.965878   5.081841   4.655420   3.729249   5.905390
    19  C    2.901906   1.531183   3.628317   3.163149   2.028282
    20  H    3.503775   2.140483   4.238334   3.959312   2.773468
    21  H    3.099592   2.140483   3.995571   3.042472   2.728942
    22  C    1.529948   2.702715   2.085645   2.143098   3.464144
    23  H    2.156202   2.942637   2.453388   3.049390   3.695367
    24  H    2.177778   3.602600   2.365708   2.496216   4.192027
    25  N    2.513201   3.287945   3.395077   2.748898   4.259981
    26  C    3.780203   4.385130   4.536618   4.197992   5.408927
    27  H    4.591416   5.178180   5.424558   4.815383   6.222980
    28  H    4.084905   4.921543   4.626104   4.561510   5.857009
    29  C    4.238386   4.354382   4.977557   4.884078   5.400486
    30  H    3.834620   3.850756   4.413968   4.672662   4.810251
    31  H    5.234303   5.402746   5.893864   5.898617   6.425979
    32  C    4.721990   4.424437   5.620722   5.231774   5.489811
    33  H    5.626313   5.182015   6.458454   6.219067   6.197417
    34  H    5.233297   5.069343   6.210231   5.553090   6.150964
    35  C    4.084644   3.375536   5.015406   4.549669   4.372968
    36  H    3.887088   2.977997   4.656374   4.557075   3.880730
    37  H    5.000285   4.109143   5.938081   5.369390   5.004231
    38  O    3.824269   2.418501   4.284607   3.970696   2.212684
    39  H    3.947213   2.508399   4.196672   4.276087   2.046013
    40  N    3.155135   2.636055   4.202794   3.338293   3.639411
    41  H    2.564807   2.568477   3.643202   2.705796   3.608185
                    6          7          8          9         10
     6  H    0.000000
     7  C    4.318967   0.000000
     8  H    4.988218   1.093783   0.000000
     9  H    4.684927   1.097355   1.759492   0.000000
    10  C    4.956062   1.531333   2.149786   2.170794   0.000000
    11  H    5.973380   2.122302   2.476926   2.394981   1.093828
    12  H    4.684111   2.172539   3.065277   2.538203   1.097314
    13  C    5.316949   2.600367   2.796772   3.530001   1.541037
    14  H    6.279977   3.482972   3.654070   4.273829   2.154879
    15  H    5.688505   2.738555   2.492833   3.732111   2.174235
    16  C    4.607233   3.408369   3.778049   4.384783   2.600877
    17  H    4.541489   3.778455   4.389612   4.594070   2.803022
    18  H    5.412303   4.382644   4.590420   5.394861   3.536261
    19  C    2.068505   3.137880   4.000743   3.073859   3.943247
    20  H    2.144867   3.195525   3.818616   3.161786   4.318397
    21  H    2.866888   2.279351   3.262991   2.153430   2.985912
    22  C    2.761638   4.321767   4.858242   5.154799   4.217868
    23  H    2.571228   4.855381   5.271046   5.676075   5.020890
    24  H    3.730418   5.139033   5.660139   6.003611   4.760868
    25  N    3.430405   3.287814   3.626155   4.282231   3.157829
    26  C    4.207229   3.979891   3.917259   5.033756   4.094834
    27  H    5.116983   3.917595   3.638975   5.005810   3.892425
    28  H    4.667227   5.024045   5.001407   6.075986   4.997845
    29  C    3.881215   4.085360   3.887455   5.001019   4.722716
    30  H    3.166305   4.539757   4.542889   5.354446   5.235547
    31  H    4.846415   5.010533   4.647599   5.929011   5.626239
    32  C    4.075440   3.208594   2.804344   3.968994   4.234475
    33  H    4.681251   4.079044   3.560525   4.688016   5.230990
    34  H    4.904974   2.946642   2.243253   3.772438   3.830207
    35  C    3.164283   2.466908   2.486148   2.949756   3.765125
    36  H    2.476580   3.362052   3.548654   3.728149   4.583168
    37  H    3.969880   2.595873   2.445757   2.728918   4.089231
    38  O    2.957849   4.271520   5.170313   3.909081   4.997883
    39  H    2.799924   5.047307   5.903576   4.776266   5.790323
    40  N    2.909271   1.478006   2.092063   2.117477   2.510396
    41  H    2.896876   1.904518   2.494527   2.778534   2.310893
                   11         12         13         14         15
    11  H    0.000000
    12  H    1.744821   0.000000
    13  C    2.151986   2.172185   0.000000
    14  H    2.330489   2.601897   1.093852   0.000000
    15  H    2.602206   3.071056   1.097254   1.744407   0.000000
    16  C    3.479117   2.735111   1.529675   2.112549   2.172359
    17  H    3.657649   2.494857   2.156208   2.479497   3.070232
    18  H    4.279244   3.735437   2.178565   2.402860   2.540781
    19  C    4.754907   3.611171   4.870995   5.780923   5.322394
    20  H    5.114361   4.239093   5.165954   6.164860   5.406522
    21  H    3.724036   2.661588   4.093121   4.942628   4.597313
    22  C    5.296387   4.037531   3.780238   4.559114   4.224112
    23  H    6.107975   4.946436   4.592545   5.447227   4.843782
    24  H    5.784271   4.517311   4.082796   4.652971   4.592922
    25  N    4.197899   3.327454   2.513717   3.414927   2.775486
    26  C    5.017744   4.550032   3.218323   4.086175   2.951146
    27  H    4.650245   4.546911   2.809260   3.562624   2.245149
    28  H    5.925047   5.347787   3.967650   4.684089   3.771770
    29  C    5.626254   5.235757   4.237238   5.232934   3.832966
    30  H    6.219793   5.562183   4.896879   5.914586   4.680954
    31  H    6.461377   6.219531   4.990602   5.909551   4.424201
    32  C    4.988956   4.895069   4.154799   5.201376   3.648772
    33  H    5.909044   5.914000   5.201278   6.226743   4.609408
    34  H    4.422712   4.678892   3.646377   4.607449   2.931231
    35  C    4.546927   4.210353   4.203833   5.282961   4.026438
    36  H    5.440636   4.836292   5.010754   6.098184   4.937341
    37  H    4.662811   4.602113   4.764983   5.790177   4.521620
    38  O    5.663448   4.493920   6.086331   6.904935   6.619504
    39  H    6.526660   5.279408   6.758540   7.608898   7.275238
    40  N    3.414286   2.774346   3.153152   4.194335   3.324081
    41  H    3.364859   2.503991   2.535869   3.583561   2.839676
                   16         17         18         19         20
    16  C    0.000000
    17  H    1.092963   0.000000
    18  H    1.094397   1.763647   0.000000
    19  C    4.721050   4.592391   5.752423   0.000000
    20  H    5.082160   5.164158   6.065599   1.070000   0.000000
    21  H    4.200542   4.081603   5.281609   1.070000   1.747303
    22  C    2.488661   2.496972   2.952023   3.886618   4.184528
    23  H    3.379326   3.556410   3.723073   4.141243   4.212615
    24  H    2.592870   2.438129   2.710047   4.861782   5.245844
    25  N    1.490552   2.096994   2.108719   3.963539   4.122869
    26  C    2.489118   3.378958   2.595413   4.955406   4.820390
    27  H    2.498614   3.557930   2.442647   5.553867   5.417859
    28  H    2.953361   3.723791   2.713332   5.728332   5.639621
    29  C    3.779868   4.590809   4.085123   4.699210   4.246470
    30  H    4.223684   4.841555   4.594451   4.379309   3.908317
    31  H    4.558809   5.446025   4.655679   5.756148   5.231811
    32  C    4.215099   5.016297   4.761351   4.241754   3.614660
    33  H    5.293934   6.103705   5.785335   4.900693   4.097551
    34  H    4.032642   4.940344   4.515954   4.790656   4.281197
    35  C    4.319111   4.849872   5.138882   2.841942   2.149368
    36  H    4.855964   5.265472   5.660070   2.605920   1.738515
    37  H    5.151420   5.669883   6.002869   3.198297   2.402401
    38  O    5.968270   5.675484   7.011896   1.430000   2.051796
    39  H    6.469330   6.162728   7.464064   1.970533   2.385227
    40  N    3.291670   3.627200   4.275304   2.164149   2.082683
    41  H    2.353571   2.717527   3.330202   2.653282   2.790407
                   21         22         23         24         25
    21  H    0.000000
    22  C    3.968131   0.000000
    23  H    4.438281   1.092581   0.000000
    24  H    4.881202   1.094419   1.764066   0.000000
    25  N    3.730935   1.490650   2.098500   2.108244   0.000000
    26  C    4.807624   2.489137   2.499657   2.953483   1.490609
    27  H    5.222937   3.379349   3.558990   3.723788   2.097657
    28  H    5.672145   2.595061   2.442024   2.714020   2.108952
    29  C    4.754514   3.218984   2.812316   3.969242   2.513360
    30  H    4.673053   2.951861   2.248386   3.773939   2.775071
    31  H    5.826738   4.086982   3.565550   4.686165   3.414548
    32  C    4.170584   4.093837   3.894727   4.997100   3.155759
    33  H    4.947070   5.017533   4.653512   5.925515   4.196303
    34  H    4.479294   4.547361   4.547584   5.344655   3.323665
    35  C    2.832146   3.979111   3.920290   5.023059   3.286454
    36  H    3.003596   3.916822   3.642149   5.001337   3.625125
    37  H    3.100929   5.032952   5.008692   6.074694   4.280628
    38  O    2.051796   5.061321   5.307692   5.953536   5.315045
    39  H    2.840310   5.205352   5.301667   6.080752   5.673907
    40  N    1.747439   3.294083   3.632765   4.276021   2.566969
    41  H    2.258039   2.450528   2.958858   3.357562   1.612337
                   26         27         28         29         30
    26  C    0.000000
    27  H    1.092880   0.000000
    28  H    1.094361   1.763959   0.000000
    29  C    1.529993   2.155316   2.179236   0.000000
    30  H    2.172128   3.069251   2.540428   1.097242   0.000000
    31  H    2.112350   2.477520   2.403414   1.093998   1.744780
    32  C    2.600879   2.802277   3.536659   1.541016   2.174372
    33  H    3.479380   3.656620   4.280213   2.152127   2.602915
    34  H    2.733617   2.492628   3.734587   2.171344   3.070515
    35  C    3.409330   3.779248   4.383410   2.601327   2.739556
    36  H    3.779271   4.390509   4.591418   2.798424   2.494764
    37  H    4.385506   4.594441   5.395557   3.530742   3.733247
    38  O    6.365345   6.976113   7.094838   6.083326   5.674378
    39  H    6.663698   7.385062   7.298194   6.292131   5.726500
    40  N    3.293700   3.629203   4.276969   3.155125   3.326368
    41  H    2.590450   2.988792   3.505013   2.869057   3.081106
                   31         32         33         34         35
    31  H    0.000000
    32  C    2.155870   0.000000
    33  H    2.331880   1.093982   0.000000
    34  H    2.602046   1.097468   1.745596   0.000000
    35  C    3.484557   1.531682   2.122368   2.173028   0.000000
    36  H    3.656600   2.150744   2.478207   3.066138   1.093675
    37  H    4.275271   2.171081   2.394830   2.538932   1.097465
    38  O    7.121654   5.585075   6.140879   6.141083   4.119119
    39  H    7.291761   5.930955   6.409977   6.615694   4.519556
    40  N    4.196405   2.510460   3.414167   2.773207   1.478008
    41  H    3.930456   2.699233   3.738878   2.900171   2.149972
                   36         37         38         39         40
    36  H    0.000000
    37  H    1.759858   0.000000
    38  O    3.768300   4.252610   0.000000
    39  H    3.947760   4.729305   0.960000   0.000000
    40  N    2.092266   2.116534   3.536023   4.117614   0.000000
    41  H    2.650703   2.991095   4.042872   4.558016   1.000000
                   41
    41  H    0.000000
 Stoichiometry    C12H26N2O
 Framework group  C1[X(C12H26N2O)]
 Deg. of freedom   117
 Full point group                 C1      NOp   1
 Largest Abelian subgroup         C1      NOp   1
 Largest concise Abelian subgroup C1      NOp   1
                         Standard orientation:                         
 ---------------------------------------------------------------------
 Center     Atomic      Atomic             Coordinates (Angstroms)
 Number     Number       Type             X           Y           Z
 ---------------------------------------------------------------------
      1          6           0       -0.951980   -1.772100   -1.273139
      2          6           0       -2.027184   -0.704990   -0.991559
      3          1           0       -1.327910   -2.388670   -2.094879
      4          1           0       -0.906810   -2.437420   -0.401521
      5          1           0       -2.946107   -1.256122   -1.212817
      6          1           0       -1.886082   -0.016641   -1.834345
      7          6           0       -0.100828    0.679931    2.036202
      8          1           0        0.636903    1.469870    2.203866
      9          1           0       -0.968976    0.917381    2.663995
     10          6           0        0.507040   -0.660942    2.457553
     11          1           0        0.649152   -0.615008    3.541138
     12          1           0       -0.209001   -1.475150    2.288888
     13          6           0        1.858209   -1.014542    1.806318
     14          1           0        2.375059   -1.735135    2.446726
     15          1           0        2.503606   -0.127506    1.781929
     16          6           0        1.780525   -1.658581    0.421009
     17          1           0        1.121317   -2.529473    0.460508
     18          1           0        2.764492   -2.006017    0.091158
     19          6           0       -2.538494    0.222929    0.113905
     20          1           0       -2.353018    1.240415   -0.160358
     21          1           0       -2.029770    0.001750    1.028880
     22          6           0        0.480611   -1.432376   -1.689084
     23          1           0        0.460476   -0.775363   -2.561817
     24          1           0        1.033784   -2.334500   -1.968236
     25          7           0        1.238838   -0.732221   -0.613485
     26          6           0        2.256194    0.222709   -1.137900
     27          1           0        2.993727    0.385854   -0.348081
     28          1           0        2.773035   -0.251039   -1.978177
     29          6           0        1.646901    1.564618   -1.548898
     30          1           0        0.891784    1.419222   -2.331585
     31          1           0        2.454547    2.130773   -2.022191
     32          6           0        1.058036    2.411377   -0.403922
     33          1           0        1.046462    3.458286   -0.721164
     34          1           0        1.727952    2.373483    0.464533
     35          6           0       -0.374335    2.062089    0.011240
     36          1           0       -1.016694    2.093832   -0.873346
     37          1           0       -0.760326    2.813153    0.712200
     38          8           0       -3.943777    0.025303    0.290038
     39          1           0       -4.380559    0.050841   -0.564461
     40          7           0       -0.490813    0.716288    0.611039
     41          1           0        0.098833   -0.018437    0.275632
 ---------------------------------------------------------------------
 Rotational constants (GHZ):      0.6910614      0.4738269      0.4721136
 Standard basis: 6-31G(d,p) (6D, 7F)
 There are   355 symmetry adapted cartesian basis functions of A   symmetry.
 There are   355 symmetry adapted basis functions of A   symmetry.
   355 basis functions,   602 primitive gaussians,   355 cartesian basis functions
    60 alpha electrons       60 beta electrons
       nuclear repulsion energy      1200.9491584327 Hartrees.
 NAtoms=   41 NActive=   41 NUniq=   41 SFac= 1.00D+00 NAtFMM=   60 NAOKFM=F Big=F
 Integral buffers will be    131072 words long.
 Raffenetti 2 integral format.
 Two-electron integral symmetry is turned on.
 Nuclear repulsion after empirical dispersion term =     1200.9047411324 Hartrees.
 One-electron integrals computed using PRISM.
 NBasis=   355 RedAO= T EigKep=  2.43D-03  NBF=   355
 NBsUse=   355 1.00D-06 EigRej= -1.00D+00 NBFU=   355
 ExpMin= 1.61D-01 ExpMax= 5.48D+03 ExpMxC= 8.25D+02 IAcc=1 IRadAn=         1 AccDes= 0.00D+00
 Harris functional with IExCor= 4639 and IRadAn=       1 diagonalized for initial guess.
 HarFok:  IExCor= 4639 AccDes= 0.00D+00 IRadAn=         1 IDoV= 1 UseB2=F ITyADJ=14
 ICtDFT=  3500011 ScaDFX=  1.000000  1.000000  1.000000  1.000000
 FoFCou: FMM=F IPFlag=           0 FMFlag=      100000 FMFlg1=           0
         NFxFlg=           0 DoJE=T BraDBF=F KetDBF=T FulRan=T
         wScrn=  0.000000 ICntrl=     500 IOpCl=  0 I1Cent=   200000004 NGrid=           0
         NMat0=    1 NMatS0=      1 NMatT0=    0 NMatD0=    1 NMtDS0=    0 NMtDT0=    0
 Petite list used in FoFCou.
 Requested convergence on RMS density matrix=1.00D-08 within 128 cycles.
 Requested convergence on MAX density matrix=1.00D-06.
 Requested convergence on             energy=1.00D-06.
 No special actions if energy rises.
 Integral accuracy reduced to 1.0D-05 until final iterations.
 Initial convergence to 1.0D-05 achieved.  Increase integral accuracy.
 SCF Done:  E(RwB97XD) =  -657.379901694     A.U. after   14 cycles
            NFock= 14  Conv=0.60D-08     -V/T= 2.0086

 **********************************************************************

            Population analysis using the SCF density.

 **********************************************************************

 Orbital symmetries:
       Occupied  (A) (A) (A) (A) (A) (A) (A) (A) (A) (A) (A) (A)
                 (A) (A) (A) (A) (A) (A) (A) (A) (A) (A) (A) (A)
                 (A) (A) (A) (A) (A) (A) (A) (A) (A) (A) (A) (A)
                 (A) (A) (A) (A) (A) (A) (A) (A) (A) (A) (A) (A)
                 (A) (A) (A) (A) (A) (A) (A) (A) (A) (A) (A) (A)
       Virtual   (A) (A) (A) (A) (A) (A) (A) (A) (A) (A) (A) (A)
                 (A) (A) (A) (A) (A) (A) (A) (A) (A) (A) (A) (A)
                 (A) (A) (A) (A) (A) (A) (A) (A) (A) (A) (A) (A)
                 (A) (A) (A) (A) (A) (A) (A) (A) (A) (A) (A) (A)
                 (A) (A) (A) (A) (A) (A) (A) (A) (A) (A) (A) (A)
                 (A) (A) (A) (A) (A) (A) (A) (A) (A) (A) (A) (A)
                 (A) (A) (A) (A) (A) (A) (A) (A) (A) (A) (A) (A)
                 (A) (A) (A) (A) (A) (A) (A) (A) (A) (A) (A) (A)
                 (A) (A) (A) (A) (A) (A) (A) (A) (A) (A) (A) (A)
                 (A) (A) (A) (A) (A) (A) (A) (A) (A) (A) (A) (A)
                 (A) (A) (A) (A) (A) (A) (A) (A) (A) (A) (A) (A)
                 (A) (A) (A) (A) (A) (A) (A) (A) (A) (A) (A) (A)
                 (A) (A) (A) (A) (A) (A) (A) (A) (A) (A) (A) (A)
                 (A) (A) (A) (A) (A) (A) (A) (A) (A) (A) (A) (A)
                 (A) (A) (A) (A) (A) (A) (A) (A) (A) (A) (A) (A)
                 (A) (A) (A) (A) (A) (A) (A) (A) (A) (A) (A) (A)
                 (A) (A) (A) (A) (A) (A) (A) (A) (A) (A) (A) (A)
                 (A) (A) (A) (A) (A) (A) (A) (A) (A) (A) (A) (A)
                 (A) (A) (A) (A) (A) (A) (A) (A) (A) (A) (A) (A)
                 (A) (A) (A) (A) (A) (A) (A) (A) (A) (A) (A) (A)
                 (A) (A) (A) (A) (A) (A) (A) (A) (A) (A) (A) (A)
                 (A) (A) (A) (A) (A) (A) (A) (A) (A) (A) (A) (A)
                 (A) (A) (A) (A) (A) (A) (A) (A) (A) (A) (A) (A)
                 (A) (A) (A) (A) (A) (A) (A) (A) (A) (A) (A) (A)
                 (A) (A) (A) (A) (A) (A) (A)
 The electronic state is 1-A.
 Alpha  occ. eigenvalues --  -19.21766 -14.44521 -14.37606 -10.32639 -10.32634
 Alpha  occ. eigenvalues --  -10.32403 -10.30903 -10.30125 -10.29884 -10.29737
 Alpha  occ. eigenvalues --  -10.29499 -10.29287 -10.28934 -10.28870 -10.27267
 Alpha  occ. eigenvalues --   -1.07231  -1.02522  -0.97872  -0.89980  -0.88722
 Alpha  occ. eigenvalues --   -0.85342  -0.82862  -0.81038  -0.75532  -0.73956
 Alpha  occ. eigenvalues --   -0.72789  -0.69811  -0.67363  -0.66096  -0.63630
 Alpha  occ. eigenvalues --   -0.57476  -0.57275  -0.56314  -0.55994  -0.55470
 Alpha  occ. eigenvalues --   -0.54334  -0.53035  -0.52526  -0.50660  -0.49637
 Alpha  occ. eigenvalues --   -0.48936  -0.48389  -0.48085  -0.47859  -0.46018
 Alpha  occ. eigenvalues --   -0.44996  -0.44597  -0.42634  -0.42310  -0.41941
 Alpha  occ. eigenvalues --   -0.41356  -0.40559  -0.40138  -0.39738  -0.38960
 Alpha  occ. eigenvalues --   -0.37915  -0.34916  -0.31219  -0.29381  -0.24072
 Alpha virt. eigenvalues --    0.15164   0.15605   0.16138   0.17632   0.19218
 Alpha virt. eigenvalues --    0.19646   0.19940   0.20896   0.21337   0.21677
 Alpha virt. eigenvalues --    0.22175   0.22866   0.23723   0.23986   0.24473
 Alpha virt. eigenvalues --    0.25550   0.25869   0.26223   0.26934   0.27106
 Alpha virt. eigenvalues --    0.27786   0.28237   0.28871   0.29200   0.30146
 Alpha virt. eigenvalues --    0.30716   0.31178   0.31916   0.32996   0.33430
 Alpha virt. eigenvalues --    0.34628   0.35804   0.36197   0.36289   0.37586
 Alpha virt. eigenvalues --    0.37960   0.39380   0.40534   0.42550   0.44344
 Alpha virt. eigenvalues --    0.49217   0.56033   0.57041   0.59405   0.59718
 Alpha virt. eigenvalues --    0.60601   0.61386   0.64044   0.64860   0.65309
 Alpha virt. eigenvalues --    0.65909   0.68738   0.70448   0.71115   0.72414
 Alpha virt. eigenvalues --    0.73131   0.73810   0.74868   0.75570   0.75675
 Alpha virt. eigenvalues --    0.76746   0.77879   0.79303   0.79691   0.81171
 Alpha virt. eigenvalues --    0.81871   0.83445   0.84424   0.85999   0.86728
 Alpha virt. eigenvalues --    0.87036   0.88818   0.90821   0.91116   0.91812
 Alpha virt. eigenvalues --    0.93053   0.93740   0.94172   0.95038   0.95514
 Alpha virt. eigenvalues --    0.96527   0.97337   0.97771   0.98465   0.99536
 Alpha virt. eigenvalues --    0.99867   1.00356   1.00919   1.01850   1.02359
 Alpha virt. eigenvalues --    1.03272   1.04677   1.04756   1.05108   1.05875
 Alpha virt. eigenvalues --    1.06421   1.07131   1.07805   1.07984   1.09802
 Alpha virt. eigenvalues --    1.10403   1.12376   1.14401   1.14868   1.16883
 Alpha virt. eigenvalues --    1.17181   1.19638   1.19959   1.22815   1.27072
 Alpha virt. eigenvalues --    1.27389   1.30306   1.30938   1.32776   1.34879
 Alpha virt. eigenvalues --    1.37997   1.40123   1.44042   1.44806   1.47673
 Alpha virt. eigenvalues --    1.49864   1.52282   1.54766   1.58163   1.59367
 Alpha virt. eigenvalues --    1.60230   1.63332   1.63594   1.64215   1.67219
 Alpha virt. eigenvalues --    1.69181   1.70663   1.72711   1.74284   1.75291
 Alpha virt. eigenvalues --    1.76925   1.78522   1.80649   1.82507   1.84337
 Alpha virt. eigenvalues --    1.85507   1.86576   1.87285   1.88797   1.90022
 Alpha virt. eigenvalues --    1.91100   1.93087   1.94380   1.94584   1.95350
 Alpha virt. eigenvalues --    1.96791   1.97421   1.98273   1.99017   2.00577
 Alpha virt. eigenvalues --    2.01103   2.02230   2.03271   2.05164   2.05856
 Alpha virt. eigenvalues --    2.07392   2.07891   2.08618   2.09402   2.12629
 Alpha virt. eigenvalues --    2.14074   2.17319   2.18595   2.19160   2.19476
 Alpha virt. eigenvalues --    2.20836   2.21835   2.22654   2.24301   2.24509
 Alpha virt. eigenvalues --    2.24916   2.26459   2.26647   2.28876   2.29447
 Alpha virt. eigenvalues --    2.29878   2.30483   2.32027   2.33328   2.33895
 Alpha virt. eigenvalues --    2.34424   2.36042   2.36720   2.38184   2.38528
 Alpha virt. eigenvalues --    2.39271   2.41721   2.42754   2.43241   2.44850
 Alpha virt. eigenvalues --    2.46671   2.47805   2.48822   2.50506   2.51524
 Alpha virt. eigenvalues --    2.52887   2.53589   2.55421   2.55715   2.56473
 Alpha virt. eigenvalues --    2.57113   2.58770   2.60535   2.61204   2.64009
 Alpha virt. eigenvalues --    2.66396   2.68072   2.68795   2.70449   2.71160
 Alpha virt. eigenvalues --    2.73173   2.74839   2.76022   2.76647   2.77782
 Alpha virt. eigenvalues --    2.78629   2.80007   2.80847   2.81575   2.82413
 Alpha virt. eigenvalues --    2.83532   2.85710   2.86778   2.87733   2.88554
 Alpha virt. eigenvalues --    2.89740   2.90661   2.91680   2.92296   2.93459
 Alpha virt. eigenvalues --    2.94758   2.96554   2.97204   2.97782   2.98277
 Alpha virt. eigenvalues --    3.00220   3.01320   3.01966   3.02169   3.02422
 Alpha virt. eigenvalues --    3.04371   3.05855   3.06910   3.07947   3.08934
 Alpha virt. eigenvalues --    3.11916   3.12185   3.17043   3.22399   3.35373
 Alpha virt. eigenvalues --    3.37684   3.38306   3.40653   3.41154   3.43237
 Alpha virt. eigenvalues --    3.45330   3.45518   3.45605   3.46624   3.47941
 Alpha virt. eigenvalues --    3.52257   3.53042   3.53417   3.54768   3.55439
 Alpha virt. eigenvalues --    3.57685   3.58452   3.60885   3.61404   3.62922
 Alpha virt. eigenvalues --    3.68105   3.68297   3.68938   3.74046   3.90351
 Alpha virt. eigenvalues --    4.20927   4.35024   4.39359   4.39819   4.49937
 Alpha virt. eigenvalues --    4.57285   4.62623   4.65587   4.76101   4.78742
 Alpha virt. eigenvalues --    4.81382   4.83434   4.86805   4.92120   4.94296
          Condensed to atoms (all electrons):
               1          2          3          4          5          6
     1  C    5.024830   0.324454   0.384741   0.381511  -0.029924  -0.056769
     2  C    0.324454   5.105951  -0.028002  -0.048393   0.370034   0.364295
     3  H    0.384741  -0.028002   0.604551  -0.030072  -0.013701  -0.002348
     4  H    0.381511  -0.048393  -0.030072   0.620934  -0.000214   0.007641
     5  H   -0.029924   0.370034  -0.013701  -0.000214   0.636112  -0.028256
     6  H   -0.056769   0.364295  -0.002348   0.007641  -0.028256   0.689235
     7  C   -0.000157   0.001790  -0.000003  -0.000118  -0.000069  -0.000022
     8  H    0.000015  -0.000059   0.000000   0.000002   0.000002  -0.000003
     9  H   -0.000023  -0.000073  -0.000001   0.000002  -0.000003   0.000016
    10  C    0.000176  -0.000009   0.000004   0.000183  -0.000000  -0.000005
    11  H    0.000002   0.000003  -0.000000  -0.000002  -0.000000   0.000000
    12  H    0.000106  -0.000122   0.000007   0.000962   0.000018   0.000001
    13  C   -0.000117   0.000014  -0.000001  -0.000560  -0.000002   0.000002
    14  H   -0.000008   0.000000   0.000000   0.000021  -0.000000   0.000000
    15  H   -0.000006   0.000002   0.000000   0.000001   0.000000  -0.000000
    16  C   -0.002665  -0.000031  -0.000051   0.000448  -0.000004   0.000006
    17  H    0.000296  -0.000070  -0.000169   0.004602   0.000011   0.000005
    18  H   -0.000236   0.000005   0.000016   0.000023   0.000000   0.000001
    19  C   -0.011639   0.349590   0.002711  -0.002430  -0.061649  -0.045115
    20  H    0.003840  -0.056204  -0.000172  -0.000130   0.007034  -0.016375
    21  H   -0.005451  -0.050860  -0.000086   0.002594  -0.000093   0.008005
    22  C    0.363999  -0.031438  -0.040902  -0.042627   0.004296  -0.009532
    23  H   -0.038403  -0.005483  -0.002868   0.005648   0.000088   0.005756
    24  H   -0.042553   0.003872  -0.000463  -0.004429  -0.000174  -0.000000
    25  N   -0.060022   0.003997   0.004641  -0.004949  -0.000076  -0.000233
    26  C    0.004587  -0.000127  -0.000170   0.000017   0.000003  -0.000093
    27  H   -0.000216   0.000001   0.000004   0.000003  -0.000000   0.000002
    28  H   -0.000176   0.000020   0.000019  -0.000007  -0.000000  -0.000003
    29  C    0.000093   0.000165  -0.000004  -0.000014   0.000000  -0.000095
    30  H   -0.000503   0.000097   0.000016   0.000005  -0.000004   0.000788
    31  H    0.000001   0.000001   0.000000   0.000000  -0.000000   0.000000
    32  C    0.000069  -0.000249  -0.000000  -0.000000   0.000010  -0.000276
    33  H   -0.000002  -0.000004  -0.000000   0.000000  -0.000000   0.000013
    34  H   -0.000002   0.000003   0.000000  -0.000000  -0.000000   0.000003
    35  C   -0.000240   0.000076   0.000001   0.000017  -0.000006   0.000474
    36  H   -0.000196   0.000542  -0.000004   0.000005  -0.000219   0.003816
    37  H    0.000001   0.000076   0.000000   0.000001  -0.000000   0.000046
    38  O    0.002259  -0.046272  -0.000064   0.000122   0.005342   0.001705
    39  H   -0.000157  -0.004393  -0.000040   0.000048   0.002103   0.002481
    40  N    0.003728  -0.007253   0.000140   0.000020   0.002154  -0.004291
    41  H   -0.001816  -0.003717   0.000148  -0.001083   0.000143  -0.000457
               7          8          9         10         11         12
     1  C   -0.000157   0.000015  -0.000023   0.000176   0.000002   0.000106
     2  C    0.001790  -0.000059  -0.000073  -0.000009   0.000003  -0.000122
     3  H   -0.000003   0.000000  -0.000001   0.000004  -0.000000   0.000007
     4  H   -0.000118   0.000002   0.000002   0.000183  -0.000002   0.000962
     5  H   -0.000069   0.000002  -0.000003  -0.000000  -0.000000   0.000018
     6  H   -0.000022  -0.000003   0.000016  -0.000005   0.000000   0.000001
     7  C    4.844992   0.381471   0.384749   0.369202  -0.032430  -0.037529
     8  H    0.381471   0.680327  -0.054328  -0.031139  -0.003045   0.005811
     9  H    0.384749  -0.054328   0.650764  -0.039118  -0.002141  -0.004995
    10  C    0.369202  -0.031139  -0.039118   5.003681   0.387511   0.391955
    11  H   -0.032430  -0.003045  -0.002141   0.387511   0.589202  -0.030491
    12  H   -0.037529   0.005811  -0.004995   0.391955  -0.030491   0.595668
    13  C   -0.039534  -0.012615   0.005665   0.337370  -0.032721  -0.046416
    14  H    0.004038  -0.000040  -0.000134  -0.032878  -0.007559  -0.000405
    15  H   -0.006014   0.005589  -0.000012  -0.039196  -0.000448   0.004888
    16  C   -0.003231   0.000485  -0.000189  -0.037459   0.003992  -0.004990
    17  H   -0.000071   0.000019  -0.000002  -0.006302   0.000089   0.004197
    18  H   -0.000028   0.000001   0.000001   0.004435  -0.000160   0.000094
    19  C   -0.006843   0.000022   0.004418  -0.000600   0.000002  -0.000112
    20  H    0.001260  -0.000364   0.001891  -0.000092   0.000002  -0.000048
    21  H   -0.006913  -0.000699   0.008808  -0.001357  -0.000010   0.001098
    22  C    0.000004  -0.000028   0.000010  -0.000298   0.000005  -0.000215
    23  H   -0.000001  -0.000000   0.000000   0.000004  -0.000000   0.000003
    24  H    0.000007   0.000000  -0.000000   0.000023  -0.000000   0.000000
    25  N    0.009234  -0.000079  -0.000283   0.003196  -0.000045  -0.000056
    26  C    0.000363  -0.000152   0.000005  -0.000184  -0.000003   0.000016
    27  H    0.000000  -0.000114   0.000002  -0.000070   0.000006  -0.000003
    28  H    0.000013   0.000000  -0.000000   0.000006   0.000000   0.000001
    29  C   -0.000685   0.000326  -0.000011   0.000118  -0.000001   0.000002
    30  H    0.000028  -0.000012   0.000002  -0.000002   0.000000  -0.000001
    31  H   -0.000002   0.000007  -0.000000   0.000000  -0.000000   0.000000
    32  C   -0.005183   0.002449  -0.000525   0.000070   0.000003  -0.000015
    33  H    0.000168  -0.000782   0.000044  -0.000007  -0.000000  -0.000000
    34  H    0.001280   0.004716  -0.000042  -0.000471   0.000018   0.000005
    35  C   -0.036190  -0.006447  -0.000446   0.004166  -0.000159   0.000093
    36  H    0.005872  -0.000455   0.000320  -0.000295   0.000004  -0.000003
    37  H   -0.008197   0.000068   0.003208   0.000180   0.000002  -0.000003
    38  O   -0.000014   0.000005  -0.000331   0.000008  -0.000000   0.000002
    39  H   -0.000013  -0.000000   0.000022  -0.000001   0.000000  -0.000000
    40  N    0.278231  -0.054253  -0.064901  -0.047762   0.003848  -0.001242
    41  H   -0.052059   0.000419   0.005576  -0.004379  -0.000063  -0.000833
              13         14         15         16         17         18
     1  C   -0.000117  -0.000008  -0.000006  -0.002665   0.000296  -0.000236
     2  C    0.000014   0.000000   0.000002  -0.000031  -0.000070   0.000005
     3  H   -0.000001   0.000000   0.000000  -0.000051  -0.000169   0.000016
     4  H   -0.000560   0.000021   0.000001   0.000448   0.004602   0.000023
     5  H   -0.000002  -0.000000   0.000000  -0.000004   0.000011   0.000000
     6  H    0.000002   0.000000  -0.000000   0.000006   0.000005   0.000001
     7  C   -0.039534   0.004038  -0.006014  -0.003231  -0.000071  -0.000028
     8  H   -0.012615  -0.000040   0.005589   0.000485   0.000019   0.000001
     9  H    0.005665  -0.000134  -0.000012  -0.000189  -0.000002   0.000001
    10  C    0.337370  -0.032878  -0.039196  -0.037459  -0.006302   0.004435
    11  H   -0.032721  -0.007559  -0.000448   0.003992   0.000089  -0.000160
    12  H   -0.046416  -0.000405   0.004888  -0.004990   0.004197   0.000094
    13  C    5.024643   0.383932   0.385787   0.361493  -0.039038  -0.045167
    14  H    0.383932   0.597460  -0.031678  -0.035000  -0.002472  -0.000900
    15  H    0.385787  -0.031678   0.604250  -0.035892   0.004943  -0.003398
    16  C    0.361493  -0.035000  -0.035892   4.864597   0.396647   0.382326
    17  H   -0.039038  -0.002472   0.004943   0.396647   0.589052  -0.033015
    18  H   -0.045167  -0.000900  -0.003398   0.382326  -0.033015   0.634530
    19  C    0.000107   0.000001  -0.000004  -0.000032  -0.000025  -0.000001
    20  H    0.000011   0.000000  -0.000000  -0.000007   0.000000  -0.000000
    21  H    0.000233   0.000004   0.000001  -0.000087   0.000008   0.000000
    22  C    0.005259  -0.000151  -0.000008  -0.034279  -0.004021  -0.003442
    23  H   -0.000220   0.000003   0.000001   0.004448   0.000261  -0.000159
    24  H   -0.000222   0.000019  -0.000005  -0.009318  -0.000401   0.006248
    25  N   -0.064833   0.004408  -0.004712   0.262307  -0.039704  -0.045648
    26  C   -0.003099  -0.000048   0.000967  -0.034253   0.004497  -0.008563
    27  H    0.000055  -0.000180   0.003736  -0.003535   0.000246  -0.000344
    28  H   -0.000238   0.000017  -0.000004  -0.003695  -0.000180   0.006146
    29  C   -0.000119  -0.000000  -0.000435   0.005085  -0.000215  -0.000198
    30  H   -0.000006   0.000000   0.000001   0.000022   0.000002  -0.000007
    31  H   -0.000008   0.000000   0.000017  -0.000157   0.000003   0.000021
    32  C    0.000131   0.000002  -0.000020  -0.000243   0.000001   0.000029
    33  H    0.000014   0.000000  -0.000007  -0.000000  -0.000000  -0.000000
    34  H   -0.000062  -0.000001   0.001030  -0.000096   0.000004  -0.000001
    35  C   -0.000056   0.000008  -0.000086  -0.000199   0.000003   0.000007
    36  H    0.000027   0.000000   0.000002  -0.000014  -0.000000  -0.000000
    37  H    0.000009  -0.000000  -0.000003  -0.000001  -0.000000  -0.000000
    38  O   -0.000000  -0.000000   0.000000   0.000000   0.000000   0.000000
    39  H    0.000000   0.000000  -0.000000  -0.000000  -0.000000  -0.000000
    40  N    0.005576  -0.000077  -0.000232   0.003930   0.000299  -0.000416
    41  H    0.002164   0.000039  -0.001110  -0.012050  -0.001839   0.001356
              19         20         21         22         23         24
     1  C   -0.011639   0.003840  -0.005451   0.363999  -0.038403  -0.042553
     2  C    0.349590  -0.056204  -0.050860  -0.031438  -0.005483   0.003872
     3  H    0.002711  -0.000172  -0.000086  -0.040902  -0.002868  -0.000463
     4  H   -0.002430  -0.000130   0.002594  -0.042627   0.005648  -0.004429
     5  H   -0.061649   0.007034  -0.000093   0.004296   0.000088  -0.000174
     6  H   -0.045115  -0.016375   0.008005  -0.009532   0.005756  -0.000000
     7  C   -0.006843   0.001260  -0.006913   0.000004  -0.000001   0.000007
     8  H    0.000022  -0.000364  -0.000699  -0.000028  -0.000000   0.000000
     9  H    0.004418   0.001891   0.008808   0.000010   0.000000  -0.000000
    10  C   -0.000600  -0.000092  -0.001357  -0.000298   0.000004   0.000023
    11  H    0.000002   0.000002  -0.000010   0.000005  -0.000000  -0.000000
    12  H   -0.000112  -0.000048   0.001098  -0.000215   0.000003   0.000000
    13  C    0.000107   0.000011   0.000233   0.005259  -0.000220  -0.000222
    14  H    0.000001   0.000000   0.000004  -0.000151   0.000003   0.000019
    15  H   -0.000004  -0.000000   0.000001  -0.000008   0.000001  -0.000005
    16  C   -0.000032  -0.000007  -0.000087  -0.034279   0.004448  -0.009318
    17  H   -0.000025   0.000000   0.000008  -0.004021   0.000261  -0.000401
    18  H   -0.000001  -0.000000   0.000000  -0.003442  -0.000159   0.006248
    19  C    4.723445   0.429474   0.445588  -0.000773  -0.000116  -0.000011
    20  H    0.429474   0.691228  -0.040283   0.000116  -0.000018  -0.000001
    21  H    0.445588  -0.040283   0.623550   0.000038   0.000033  -0.000006
    22  C   -0.000773   0.000116   0.000038   4.865218   0.391498   0.381302
    23  H   -0.000116  -0.000018   0.000033   0.391498   0.601636  -0.035578
    24  H   -0.000011  -0.000001  -0.000006   0.381302  -0.035578   0.637840
    25  N    0.000089  -0.000202  -0.000116   0.258193  -0.040243  -0.045763
    26  C   -0.000008   0.000021   0.000005  -0.034067  -0.003311  -0.003189
    27  H    0.000000  -0.000000  -0.000000   0.004404   0.000274  -0.000186
    28  H   -0.000000  -0.000000  -0.000000  -0.008248  -0.000526   0.006025
    29  C   -0.000056  -0.000053  -0.000033  -0.003323  -0.000328  -0.000228
    30  H   -0.000067  -0.000068   0.000010   0.001033   0.004106  -0.000019
    31  H    0.000001  -0.000001   0.000000  -0.000063  -0.000187   0.000018
    32  C    0.001155   0.000682  -0.000294  -0.000179  -0.000087   0.000011
    33  H   -0.000005   0.000085   0.000014   0.000000   0.000007  -0.000000
    34  H   -0.000045  -0.000026   0.000002   0.000010  -0.000000   0.000001
    35  C   -0.015553  -0.010061   0.000764   0.000221   0.000012   0.000011
    36  H   -0.008527   0.005137   0.001676   0.000047  -0.000017  -0.000000
    37  H   -0.000526   0.001713  -0.000052  -0.000005   0.000001  -0.000000
    38  O    0.189775  -0.048363  -0.042503  -0.000030   0.000000   0.000000
    39  H   -0.029358  -0.001903   0.008083  -0.000001   0.000001  -0.000000
    40  N   -0.124431  -0.050026  -0.086612   0.002954   0.000120  -0.000378
    41  H   -0.001095   0.002152  -0.000233  -0.009622  -0.000804   0.001181
              25         26         27         28         29         30
     1  C   -0.060022   0.004587  -0.000216  -0.000176   0.000093  -0.000503
     2  C    0.003997  -0.000127   0.000001   0.000020   0.000165   0.000097
     3  H    0.004641  -0.000170   0.000004   0.000019  -0.000004   0.000016
     4  H   -0.004949   0.000017   0.000003  -0.000007  -0.000014   0.000005
     5  H   -0.000076   0.000003  -0.000000  -0.000000   0.000000  -0.000004
     6  H   -0.000233  -0.000093   0.000002  -0.000003  -0.000095   0.000788
     7  C    0.009234   0.000363   0.000000   0.000013  -0.000685   0.000028
     8  H   -0.000079  -0.000152  -0.000114   0.000000   0.000326  -0.000012
     9  H   -0.000283   0.000005   0.000002  -0.000000  -0.000011   0.000002
    10  C    0.003196  -0.000184  -0.000070   0.000006   0.000118  -0.000002
    11  H   -0.000045  -0.000003   0.000006   0.000000  -0.000001   0.000000
    12  H   -0.000056   0.000016  -0.000003   0.000001   0.000002  -0.000001
    13  C   -0.064833  -0.003099   0.000055  -0.000238  -0.000119  -0.000006
    14  H    0.004408  -0.000048  -0.000180   0.000017  -0.000000   0.000000
    15  H   -0.004712   0.000967   0.003736  -0.000004  -0.000435   0.000001
    16  C    0.262307  -0.034253  -0.003535  -0.003695   0.005085   0.000022
    17  H   -0.039704   0.004497   0.000246  -0.000180  -0.000215   0.000002
    18  H   -0.045648  -0.008563  -0.000344   0.006146  -0.000198  -0.000007
    19  C    0.000089  -0.000008   0.000000  -0.000000  -0.000056  -0.000067
    20  H   -0.000202   0.000021  -0.000000  -0.000000  -0.000053  -0.000068
    21  H   -0.000116   0.000005  -0.000000  -0.000000  -0.000033   0.000010
    22  C    0.258193  -0.034067   0.004404  -0.008248  -0.003323   0.001033
    23  H   -0.040243  -0.003311   0.000274  -0.000526  -0.000328   0.004106
    24  H   -0.045763  -0.003189  -0.000186   0.006025  -0.000228  -0.000019
    25  N    7.228803   0.267936  -0.040193  -0.046077  -0.062359  -0.004998
    26  C    0.267936   4.841789   0.395238   0.386052   0.366658  -0.035792
    27  H   -0.040193   0.395238   0.598542  -0.034287  -0.038358   0.005025
    28  H   -0.046077   0.386052  -0.034287   0.632885  -0.045382  -0.003501
    29  C   -0.062359   0.366658  -0.038358  -0.045382   4.998787   0.386904
    30  H   -0.004998  -0.035792   0.005025  -0.003501   0.386904   0.604376
    31  H    0.004397  -0.035763  -0.002570  -0.000762   0.383049  -0.032151
    32  C    0.003917  -0.041129  -0.006889   0.004527   0.356885  -0.040679
    33  H   -0.000066   0.004384   0.000094  -0.000155  -0.036848  -0.000004
    34  H    0.000025  -0.006144   0.004463   0.000092  -0.042459   0.004906
    35  C    0.007962  -0.002460  -0.000020  -0.000018  -0.040880  -0.005992
    36  H   -0.000099   0.000187   0.000025   0.000001  -0.008970   0.005590
    37  H   -0.000264  -0.000053  -0.000001   0.000001   0.004334   0.000072
    38  O    0.000000  -0.000000  -0.000000   0.000000   0.000000  -0.000000
    39  H   -0.000001   0.000000  -0.000000  -0.000000  -0.000000   0.000000
    40  N   -0.123223   0.006233   0.000224  -0.000400  -0.000796   0.000220
    41  H    0.037530  -0.006974  -0.000601   0.000938   0.000408  -0.000270
              31         32         33         34         35         36
     1  C    0.000001   0.000069  -0.000002  -0.000002  -0.000240  -0.000196
     2  C    0.000001  -0.000249  -0.000004   0.000003   0.000076   0.000542
     3  H    0.000000  -0.000000  -0.000000   0.000000   0.000001  -0.000004
     4  H    0.000000  -0.000000   0.000000  -0.000000   0.000017   0.000005
     5  H   -0.000000   0.000010  -0.000000  -0.000000  -0.000006  -0.000219
     6  H    0.000000  -0.000276   0.000013   0.000003   0.000474   0.003816
     7  C   -0.000002  -0.005183   0.000168   0.001280  -0.036190   0.005872
     8  H    0.000007   0.002449  -0.000782   0.004716  -0.006447  -0.000455
     9  H   -0.000000  -0.000525   0.000044  -0.000042  -0.000446   0.000320
    10  C    0.000000   0.000070  -0.000007  -0.000471   0.004166  -0.000295
    11  H   -0.000000   0.000003  -0.000000   0.000018  -0.000159   0.000004
    12  H    0.000000  -0.000015  -0.000000   0.000005   0.000093  -0.000003
    13  C   -0.000008   0.000131   0.000014  -0.000062  -0.000056   0.000027
    14  H    0.000000   0.000002   0.000000  -0.000001   0.000008   0.000000
    15  H    0.000017  -0.000020  -0.000007   0.001030  -0.000086   0.000002
    16  C   -0.000157  -0.000243  -0.000000  -0.000096  -0.000199  -0.000014
    17  H    0.000003   0.000001  -0.000000   0.000004   0.000003  -0.000000
    18  H    0.000021   0.000029  -0.000000  -0.000001   0.000007  -0.000000
    19  C    0.000001   0.001155  -0.000005  -0.000045  -0.015553  -0.008527
    20  H   -0.000001   0.000682   0.000085  -0.000026  -0.010061   0.005137
    21  H    0.000000  -0.000294   0.000014   0.000002   0.000764   0.001676
    22  C   -0.000063  -0.000179   0.000000   0.000010   0.000221   0.000047
    23  H   -0.000187  -0.000087   0.000007  -0.000000   0.000012  -0.000017
    24  H    0.000018   0.000011  -0.000000   0.000001   0.000011  -0.000000
    25  N    0.004397   0.003917  -0.000066   0.000025   0.007962  -0.000099
    26  C   -0.035763  -0.041129   0.004384  -0.006144  -0.002460   0.000187
    27  H   -0.002570  -0.006889   0.000094   0.004463  -0.000020   0.000025
    28  H   -0.000762   0.004527  -0.000155   0.000092  -0.000018   0.000001
    29  C    0.383049   0.356885  -0.036848  -0.042459  -0.040880  -0.008970
    30  H   -0.032151  -0.040679  -0.000004   0.004906  -0.005992   0.005590
    31  H    0.602716  -0.032607  -0.008046  -0.000234   0.003939   0.000037
    32  C   -0.032607   5.009126   0.372392   0.386773   0.363044  -0.051450
    33  H   -0.008046   0.372392   0.626125  -0.033720  -0.036134   0.000655
    34  H   -0.000234   0.386773  -0.033720   0.615043  -0.033697   0.005112
    35  C    0.003939   0.363044  -0.036134  -0.033697   4.808974   0.392398
    36  H    0.000037  -0.051450   0.000655   0.005112   0.392398   0.642919
    37  H   -0.000159  -0.038703  -0.002520  -0.003560   0.397067  -0.037287
    38  O    0.000000  -0.000002  -0.000000   0.000000  -0.000005  -0.000293
    39  H   -0.000000  -0.000001   0.000000  -0.000000  -0.000004   0.000107
    40  N   -0.000134  -0.060301   0.005642  -0.005980   0.307128  -0.056803
    41  H    0.000024  -0.000875  -0.000027  -0.000412  -0.032577  -0.001202
              37         38         39         40         41
     1  C    0.000001   0.002259  -0.000157   0.003728  -0.001816
     2  C    0.000076  -0.046272  -0.004393  -0.007253  -0.003717
     3  H    0.000000  -0.000064  -0.000040   0.000140   0.000148
     4  H    0.000001   0.000122   0.000048   0.000020  -0.001083
     5  H   -0.000000   0.005342   0.002103   0.002154   0.000143
     6  H    0.000046   0.001705   0.002481  -0.004291  -0.000457
     7  C   -0.008197  -0.000014  -0.000013   0.278231  -0.052059
     8  H    0.000068   0.000005  -0.000000  -0.054253   0.000419
     9  H    0.003208  -0.000331   0.000022  -0.064901   0.005576
    10  C    0.000180   0.000008  -0.000001  -0.047762  -0.004379
    11  H    0.000002  -0.000000   0.000000   0.003848  -0.000063
    12  H   -0.000003   0.000002  -0.000000  -0.001242  -0.000833
    13  C    0.000009  -0.000000   0.000000   0.005576   0.002164
    14  H   -0.000000  -0.000000   0.000000  -0.000077   0.000039
    15  H   -0.000003   0.000000  -0.000000  -0.000232  -0.001110
    16  C   -0.000001   0.000000  -0.000000   0.003930  -0.012050
    17  H   -0.000000   0.000000  -0.000000   0.000299  -0.001839
    18  H   -0.000000   0.000000  -0.000000  -0.000416   0.001356
    19  C   -0.000526   0.189775  -0.029358  -0.124431  -0.001095
    20  H    0.001713  -0.048363  -0.001903  -0.050026   0.002152
    21  H   -0.000052  -0.042503   0.008083  -0.086612  -0.000233
    22  C   -0.000005  -0.000030  -0.000001   0.002954  -0.009622
    23  H    0.000001   0.000000   0.000001   0.000120  -0.000804
    24  H   -0.000000   0.000000  -0.000000  -0.000378   0.001181
    25  N   -0.000264   0.000000  -0.000001  -0.123223   0.037530
    26  C   -0.000053  -0.000000   0.000000   0.006233  -0.006974
    27  H   -0.000001  -0.000000  -0.000000   0.000224  -0.000601
    28  H    0.000001   0.000000  -0.000000  -0.000400   0.000938
    29  C    0.004334   0.000000  -0.000000  -0.000796   0.000408
    30  H    0.000072  -0.000000   0.000000   0.000220  -0.000270
    31  H   -0.000159   0.000000  -0.000000  -0.000134   0.000024
    32  C   -0.038703  -0.000002  -0.000001  -0.060301  -0.000875
    33  H   -0.002520  -0.000000   0.000000   0.005642  -0.000027
    34  H   -0.003560   0.000000  -0.000000  -0.005980  -0.000412
    35  C    0.397067  -0.000005  -0.000004   0.307128  -0.032577
    36  H   -0.037287  -0.000293   0.000107  -0.056803  -0.001202
    37  H    0.592146  -0.000013   0.000003  -0.035809   0.004365
    38  O   -0.000013   8.269797   0.276971   0.006423   0.000009
    39  H    0.000003   0.276971   0.457890  -0.000742   0.000010
    40  N   -0.035809   0.006423  -0.000742   7.395688   0.318580
    41  H    0.004365   0.000009   0.000010   0.318580   0.390910
 Mulliken charges:
               1
     1  C   -0.243428
     2  C   -0.242228
     3  H    0.122119
     4  H    0.110218
     5  H    0.107044
     6  H    0.079582
     7  C   -0.047394
     8  H    0.082878
     9  H    0.102052
    10  C   -0.260663
    11  H    0.124587
    12  H    0.122550
    13  C   -0.227456
    14  H    0.121580
    15  H    0.112055
    16  C   -0.068306
    17  H    0.122337
    18  H    0.106444
    19  C    0.162643
    20  H    0.079754
    21  H    0.135175
    22  C   -0.055358
    23  H    0.114448
    24  H    0.106367
    25  N   -0.512393
    26  C   -0.063376
    27  H    0.115221
    28  H    0.106917
    29  C   -0.220966
    30  H    0.110872
    31  H    0.118612
    32  C   -0.221569
    33  H    0.108692
    34  H    0.103466
    35  C   -0.065133
    36  H    0.101359
    37  H    0.123865
    38  O   -0.614531
    39  H    0.288896
    40  N   -0.615077
    41  H    0.368146
 Sum of Mulliken charges =  -0.00000
 Mulliken charges with hydrogens summed into heavy atoms:
               1
     1  C   -0.011091
     2  C   -0.055602
     7  C    0.137535
    10  C   -0.013526
    13  C    0.006178
    16  C    0.160475
    19  C    0.377572
    22  C    0.165458
    25  N   -0.512393
    26  C    0.158762
    29  C    0.008518
    32  C   -0.009411
    35  C    0.160091
    38  O   -0.325635
    40  N   -0.246931
 Electronic spatial extent (au):  <R**2>=           3217.1851
 Charge=              0.0000 electrons
 Dipole moment (field-independent basis, Debye):
    X=              3.9432    Y=             -0.4060    Z=             -1.8570  Tot=              4.3774
 Quadrupole moment (field-independent basis, Debye-Ang):
   XX=           -103.7213   YY=            -92.3780   ZZ=            -92.5632
   XY=             -0.9666   XZ=              7.4339   YZ=             -0.4585
 Traceless Quadrupole moment (field-independent basis, Debye-Ang):
   XX=             -7.5005   YY=              3.8428   ZZ=              3.6577
   XY=             -0.9666   XZ=              7.4339   YZ=             -0.4585
 Octapole moment (field-independent basis, Debye-Ang**2):
  XXX=             27.8712  YYY=              0.2076  ZZZ=              1.8219  XYY=             -3.1974
  XXY=              0.8571  XXZ=            -32.9296  XZZ=             -2.3462  YZZ=             -2.8612
  YYZ=             -0.5522  XYZ=             -1.5043
 Hexadecapole moment (field-independent basis, Debye-Ang**3):
 XXXX=          -2010.0231 YYYY=          -1159.1307 ZZZZ=          -1148.1813 XXXY=             -5.3280
 XXXZ=            136.3411 YYYX=             -9.6440 YYYZ=              0.8878 ZZZX=             -2.0175
 ZZZY=             -0.8249 XXYY=           -516.1918 XXZZ=           -508.5864 YYZZ=           -384.7454
 XXYZ=             -3.2385 YYXZ=              0.0122 ZZXY=             -2.9923
 N-N= 1.200904741132D+03 E-N=-3.928428806255D+03  KE= 6.517647230110D+02
 Calling FoFJK, ICntrl=      2127 FMM=F ISym2X=0 I1Cent= 0 IOpClX= 0 NMat=1 NMatS=1 NMatT=0.
 ***** Axes restored to original set *****
 -------------------------------------------------------------------
 Center     Atomic                   Forces (Hartrees/Bohr)
 Number     Number              X              Y              Z
 -------------------------------------------------------------------
      1        6           0.020859429   -0.007743416   -0.022342633
      2        6          -0.028710934    0.027878034    0.038505723
      3        1          -0.003163029    0.001597329   -0.002750875
      4        1           0.004088445    0.003017816   -0.000400026
      5        1          -0.000582195    0.004211670    0.003920174
      6        1          -0.005973145    0.006585155    0.006127529
      7        6          -0.013015325    0.000784701    0.013706199
      8        1           0.004261579   -0.008367115   -0.004739309
      9        1          -0.000625627    0.000031763   -0.004979054
     10        6          -0.001554301   -0.001705372    0.000275123
     11        1           0.000832165   -0.000622119   -0.000778849
     12        1          -0.001331634    0.001205659    0.001036150
     13        6           0.001864721    0.002194923   -0.001670177
     14        1           0.001573592   -0.000675879   -0.001368229
     15        1          -0.001367231    0.000057561    0.000583870
     16        6          -0.016832653   -0.000006799    0.015597311
     17        1           0.000508439    0.000177103   -0.001332116
     18        1           0.006983550   -0.000443910   -0.001132603
     19        6           0.001685784    0.033406505   -0.040623024
     20        1          -0.012925910   -0.002637614   -0.002804440
     21        1          -0.018396378    0.012053661   -0.025837244
     22        6          -0.002108885   -0.028448074   -0.008231973
     23        1          -0.001291538   -0.000045723    0.001525473
     24        1           0.000475464    0.007583514    0.000833598
     25        7           0.024082469    0.011974409    0.013826210
     26        6          -0.005146739    0.013948633   -0.020904157
     27        1           0.000208447   -0.001556469    0.000553418
     28        1           0.001414235   -0.000856882    0.006035894
     29        6           0.001681465   -0.002670846   -0.000396328
     30        1          -0.000177293    0.000809407   -0.001145545
     31        1          -0.000495720   -0.001234843    0.001847405
     32        6          -0.005231756   -0.002326519    0.004639047
     33        1          -0.000108323   -0.002234733    0.003737838
     34        1           0.000577297    0.000628301   -0.001167332
     35        6           0.036982752    0.010704996   -0.000879611
     36        1          -0.001884296   -0.000564110    0.004883591
     37        1           0.002080437    0.001887275   -0.001864622
     38        8          -0.003289168    0.004205991   -0.005072247
     39        1          -0.002773027   -0.001087306    0.002799808
     40        7           0.021160482   -0.085985510   -0.008902507
     41        1          -0.004335648    0.004268835    0.038888545
 -------------------------------------------------------------------
 Cartesian Forces:  Max     0.085985510 RMS     0.013731766

 GradGradGradGradGradGradGradGradGradGradGradGradGradGradGradGradGradGrad
 Berny optimization.
 FormGI is forming the generalized inverse of G from B-inverse, IUseBI=4.
 GSVD:  received Info=                   1 from GESDD.
 Internal  Forces:  Max     0.410752825 RMS     0.047712068
 Search for a local minimum.
 Step number   1 out of a maximum of  244
 All quantities printed in internal units (Hartrees-Bohrs-Radians)
 Mixed Optimization -- RFO/linear search
 Second derivative matrix not updated -- first step.
 ITU=  0
     Eigenvalues ---    0.00230   0.00299   0.00353   0.00370   0.00412
     Eigenvalues ---    0.00415   0.00493   0.00529   0.00635   0.01105
     Eigenvalues ---    0.01295   0.01304   0.01365   0.01814   0.02482
     Eigenvalues ---    0.02557   0.02590   0.03025   0.03125   0.03353
     Eigenvalues ---    0.04048   0.04077   0.04329   0.04379   0.04427
     Eigenvalues ---    0.04493   0.04602   0.04618   0.04726   0.04801
     Eigenvalues ---    0.04898   0.05204   0.05281   0.05329   0.05888
     Eigenvalues ---    0.05960   0.06209   0.06349   0.06663   0.07526
     Eigenvalues ---    0.08428   0.08834   0.08840   0.08870   0.08878
     Eigenvalues ---    0.09396   0.09411   0.09425   0.09476   0.09486
     Eigenvalues ---    0.10089   0.11241   0.11251   0.12610   0.12633
     Eigenvalues ---    0.12759   0.12814   0.12967   0.13077   0.13199
     Eigenvalues ---    0.13391   0.13708   0.14077   0.14849   0.15859
     Eigenvalues ---    0.16000   0.17227   0.18838   0.19457   0.21940
     Eigenvalues ---    0.21956   0.21971   0.22072   0.22096   0.22373
     Eigenvalues ---    0.22677   0.27921   0.28289   0.28448   0.28781
     Eigenvalues ---    0.28984   0.29190   0.29314   0.29369   0.29428
     Eigenvalues ---    0.32652   0.33088   0.33378   0.33964   0.33964
     Eigenvalues ---    0.33965   0.33976   0.33981   0.33985   0.33988
     Eigenvalues ---    0.33989   0.34307   0.34309   0.34314   0.34340
     Eigenvalues ---    0.34352   0.34355   0.34357   0.34360   0.34371
     Eigenvalues ---    0.34374   0.34379   0.34391   0.34473   0.34482
     Eigenvalues ---    0.34516   0.34556   0.37230   0.37230   0.40989
     Eigenvalues ---    0.47688   0.55473
 RFO step:  Lambda=-6.46708394D-01 EMin= 2.30000000D-03
 Linear search not attempted -- first point.
 Maximum step size (   0.300) exceeded in Quadratic search.
    -- Step size scaled by   0.392
 Iteration  1 RMS(Cart)=  0.26399767 RMS(Int)=  0.01020645
 Iteration  2 RMS(Cart)=  0.11580536 RMS(Int)=  0.00152847
 Iteration  3 RMS(Cart)=  0.00367744 RMS(Int)=  0.00050821
 Iteration  4 RMS(Cart)=  0.00000499 RMS(Int)=  0.00050821
 Iteration  5 RMS(Cart)=  0.00000000 RMS(Int)=  0.00050821
 Variable       Old X    -DE/DX   Delta X   Delta X   Delta X     New X
                                 (Linear)    (Quad)   (Total)
    R1        2.91170   0.04500   0.00000   0.01895   0.01895   2.93064
    R2        2.06727   0.00094   0.00000   0.00037   0.00037   2.06765
    R3        2.07389   0.00282   0.00000   0.00112   0.00112   2.07501
    R4        2.89118   0.09736   0.00000   0.04057   0.04057   2.93175
    R5        2.06761   0.00241   0.00000   0.00095   0.00095   2.06856
    R6        2.07356   0.00703   0.00000   0.00279   0.00279   2.07635
    R7        2.89352   0.02821   0.00000   0.01177   0.01177   2.90529
    R8        2.06695   0.00640   0.00000   0.00253   0.00253   2.06948
    R9        2.07370   0.00429   0.00000   0.00170   0.00170   2.07540
   R10        2.89380   0.01931   0.00000   0.00755   0.00751   2.90131
   R11        2.79303  -0.00836   0.00000  -0.00388  -0.00381   2.78921
   R12        2.06704   0.00120   0.00000   0.00047   0.00047   2.06751
   R13        2.07362   0.00085   0.00000   0.00034   0.00034   2.07396
   R14        2.91214  -0.02099   0.00000  -0.00842  -0.00845   2.90369
   R15        2.06708   0.00202   0.00000   0.00080   0.00080   2.06788
   R16        2.07351   0.00030   0.00000   0.00012   0.00012   2.07363
   R17        2.89067   0.01589   0.00000   0.00703   0.00694   2.89761
   R18        2.06540   0.00086   0.00000   0.00034   0.00034   2.06574
   R19        2.06811   0.00505   0.00000   0.00200   0.00200   2.07011
   R20        2.81673  -0.02626   0.00000  -0.00984  -0.00985   2.80688
   R21        2.02201   0.00649   0.00000   0.00250   0.00250   2.02450
   R22        2.02201  -0.00371   0.00000  -0.00143  -0.00143   2.02058
   R23        2.70231   0.00677   0.00000   0.00251   0.00251   2.70482
   R24        2.06468   0.00198   0.00000   0.00078   0.00078   2.06546
   R25        2.06815   0.00456   0.00000   0.00181   0.00181   2.06996
   R26        2.81692   0.05743   0.00000   0.02297   0.02297   2.83989
   R27        2.81684   0.02290   0.00000   0.00986   0.00989   2.82674
   R28        2.06524   0.00116   0.00000   0.00046   0.00046   2.06570
   R29        2.06804   0.00470   0.00000   0.00186   0.00186   2.06990
   R30        2.89127  -0.01290   0.00000  -0.00487  -0.00483   2.88643
   R31        2.07349   0.00044   0.00000   0.00017   0.00017   2.07366
   R32        2.06736   0.00210   0.00000   0.00083   0.00083   2.06819
   R33        2.91210  -0.00225   0.00000  -0.00130  -0.00122   2.91088
   R34        2.06733   0.00325   0.00000   0.00129   0.00129   2.06861
   R35        2.07391   0.00045   0.00000   0.00018   0.00018   2.07409
   R36        2.89446  -0.04383   0.00000  -0.01883  -0.01885   2.87561
   R37        2.06675   0.00293   0.00000   0.00116   0.00116   2.06791
   R38        2.07391  -0.00143   0.00000  -0.00057  -0.00057   2.07334
   R39        2.79303  -0.02715   0.00000  -0.01140  -0.01144   2.78159
   R40        1.81414   0.00244   0.00000   0.00080   0.00080   1.81493
   R41        1.88973   0.01199   0.00000   0.00418   0.00418   1.89391
    A1        1.86274  -0.10178   0.00000  -0.04833  -0.04673   1.81602
    A2        1.87910  -0.08195   0.00000  -0.03440  -0.03580   1.84330
    A3        2.15234   0.30549   0.00000   0.13880   0.13918   2.29152
    A4        1.84320   0.03821   0.00000   0.01436   0.01233   1.85553
    A5        1.81595  -0.10889   0.00000  -0.05136  -0.04980   1.76615
    A6        1.88809  -0.07925   0.00000  -0.03285  -0.03419   1.85390
    A7        1.77242  -0.02215   0.00000  -0.01064  -0.01042   1.76200
    A8        1.77661  -0.03148   0.00000  -0.01368  -0.01396   1.76265
    A9        2.47296   0.08252   0.00000   0.03732   0.03730   2.51026
   A10        1.84281   0.00406   0.00000   0.00098   0.00086   1.84367
   A11        1.74244  -0.03822   0.00000  -0.01848  -0.01826   1.72417
   A12        1.78984  -0.00727   0.00000  -0.00169  -0.00189   1.78795
   A13        1.86463   0.00317   0.00000   0.00085   0.00085   1.86548
   A14        1.89913  -0.00229   0.00000  -0.00035  -0.00043   1.89870
   A15        1.88390  -0.01016   0.00000  -0.00367  -0.00368   1.88022
   A16        1.92421  -0.01932   0.00000  -0.00882  -0.00881   1.91539
   A17        1.91513  -0.00086   0.00000   0.00039   0.00035   1.91548
   A18        1.97316   0.02836   0.00000   0.01118   0.01128   1.98444
   A19        1.86228  -0.00960   0.00000  -0.00557  -0.00552   1.85677
   A20        1.92665   0.02545   0.00000   0.01207   0.01211   1.93876
   A21        2.01826  -0.02715   0.00000  -0.01157  -0.01169   2.00657
   A22        1.84233  -0.00322   0.00000  -0.00102  -0.00103   1.84130
   A23        1.89058   0.01533   0.00000   0.00654   0.00649   1.89707
   A24        1.91445   0.00066   0.00000   0.00015   0.00025   1.91470
   A25        1.89445   0.01216   0.00000   0.00631   0.00637   1.90082
   A26        1.91731  -0.04185   0.00000  -0.02026  -0.02025   1.89706
   A27        2.02060   0.04974   0.00000   0.02384   0.02381   2.04441
   A28        1.84175   0.00774   0.00000   0.00317   0.00316   1.84491
   A29        1.85130  -0.03194   0.00000  -0.01506  -0.01514   1.83616
   A30        1.92848   0.00186   0.00000   0.00089   0.00098   1.92946
   A31        1.91069   0.03160   0.00000   0.01574   0.01580   1.92649
   A32        1.94009  -0.04243   0.00000  -0.02153  -0.02147   1.91862
   A33        1.96636   0.01425   0.00000   0.00788   0.00780   1.97415
   A34        1.87571   0.00138   0.00000   0.00055   0.00064   1.87635
   A35        1.87665  -0.03179   0.00000  -0.01542  -0.01544   1.86121
   A36        1.89111   0.02661   0.00000   0.01257   0.01265   1.90376
   A37        1.91063   0.01053   0.00000   0.00538   0.00534   1.91597
   A38        1.91063   0.02181   0.00000   0.01102   0.01099   1.92162
   A39        1.91063  -0.01371   0.00000  -0.00646  -0.00644   1.90419
   A40        1.91063   0.00044   0.00000   0.00087   0.00079   1.91143
   A41        1.91063  -0.00573   0.00000  -0.00351  -0.00350   1.90713
   A42        1.91063  -0.01333   0.00000  -0.00731  -0.00728   1.90335
   A43        1.91074  -0.06675   0.00000  -0.02605  -0.02786   1.88288
   A44        1.93863  -0.15450   0.00000  -0.07317  -0.07121   1.86742
   A45        1.96537   0.41075   0.00000   0.18722   0.18799   2.15336
   A46        1.87680   0.05269   0.00000   0.01914   0.01583   1.89263
   A47        1.87895  -0.11132   0.00000  -0.04682  -0.04946   1.82948
   A48        1.89032  -0.14399   0.00000  -0.06638  -0.06392   1.82640
   A49        1.97548   0.00215   0.00000  -0.00032  -0.00059   1.97489
   A50        1.97608   0.00387   0.00000  -0.00077  -0.00091   1.97517
   A51        1.97600  -0.04801   0.00000  -0.02410  -0.02419   1.95182
   A52        1.87756   0.00106   0.00000   0.00153   0.00180   1.87936
   A53        1.89140  -0.05675   0.00000  -0.02747  -0.02766   1.86373
   A54        1.96556   0.09321   0.00000   0.04492   0.04496   2.01052
   A55        1.87634   0.01212   0.00000   0.00465   0.00453   1.88086
   A56        1.90917  -0.05540   0.00000  -0.02704  -0.02711   1.88206
   A57        1.94067   0.00271   0.00000   0.00191   0.00201   1.94269
   A58        1.92779  -0.00129   0.00000  -0.00040  -0.00051   1.92728
   A59        1.85054   0.02034   0.00000   0.00888   0.00872   1.85927
   A60        2.02030  -0.03113   0.00000  -0.01408  -0.01380   2.00650
   A61        1.84215  -0.00434   0.00000  -0.00161  -0.00152   1.84063
   A62        1.91753   0.03676   0.00000   0.01838   0.01837   1.93590
   A63        1.89567  -0.01972   0.00000  -0.01100  -0.01112   1.88454
   A64        1.89064  -0.01048   0.00000  -0.00406  -0.00418   1.88646
   A65        1.91317  -0.00241   0.00000  -0.00122  -0.00115   1.91202
   A66        2.01910   0.01953   0.00000   0.00786   0.00791   2.02701
   A67        1.84313   0.00279   0.00000   0.00094   0.00095   1.84408
   A68        1.86182   0.00692   0.00000   0.00414   0.00418   1.86601
   A69        1.92674  -0.01729   0.00000  -0.00800  -0.00806   1.91869
   A70        1.90013  -0.00657   0.00000  -0.00309  -0.00310   1.89703
   A71        1.92406   0.00874   0.00000   0.00454   0.00463   1.92869
   A72        1.97288  -0.00658   0.00000  -0.00413  -0.00427   1.96861
   A73        1.86519  -0.00022   0.00000  -0.00009  -0.00010   1.86509
   A74        1.88428   0.00913   0.00000   0.00439   0.00451   1.88879
   A75        1.91371  -0.00419   0.00000  -0.00144  -0.00146   1.91225
   A76        1.91114  -0.00228   0.00000  -0.00111  -0.00111   1.91003
   A77        1.97459   0.05289   0.00000   0.02518   0.02503   1.99962
   A78        1.72112   0.00820   0.00000   0.00573   0.00596   1.72708
   A79        2.07879  -0.03090   0.00000  -0.01539  -0.01557   2.06321
    D1        0.58539  -0.02408   0.00000  -0.01301  -0.01245   0.57295
    D2       -1.31411  -0.01292   0.00000  -0.00703  -0.00655  -1.32066
    D3        2.72656  -0.04691   0.00000  -0.02665  -0.02611   2.70045
    D4       -1.38662   0.01812   0.00000   0.00929   0.00913  -1.37749
    D5        2.99706   0.02928   0.00000   0.01528   0.01502   3.01209
    D6        0.75454  -0.00471   0.00000  -0.00435  -0.00453   0.75001
    D7        2.68077  -0.04932   0.00000  -0.02907  -0.02936   2.65141
    D8        0.78127  -0.03816   0.00000  -0.02308  -0.02347   0.75781
    D9       -1.46125  -0.07215   0.00000  -0.04271  -0.04302  -1.50427
   D10       -0.93704  -0.00448   0.00000  -0.00034  -0.00004  -0.93708
   D11       -3.00706   0.06735   0.00000   0.03735   0.03672  -2.97034
   D12        1.15246   0.07461   0.00000   0.04363   0.04511   1.19758
   D13        1.18004  -0.03401   0.00000  -0.01838  -0.01904   1.16100
   D14       -0.88998   0.03783   0.00000   0.01931   0.01772  -0.87225
   D15       -3.01364   0.04509   0.00000   0.02559   0.02611  -2.98753
   D16        3.13423  -0.07237   0.00000  -0.03879  -0.03868   3.09555
   D17        1.06421  -0.00054   0.00000  -0.00110  -0.00192   1.06229
   D18       -1.05945   0.00672   0.00000   0.00518   0.00647  -1.05298
   D19        1.97380   0.02019   0.00000   0.01165   0.01177   1.98557
   D20       -0.12059  -0.00014   0.00000   0.00054   0.00060  -0.11999
   D21       -2.21499   0.01122   0.00000   0.00669   0.00679  -2.20820
   D22       -2.15947   0.00101   0.00000  -0.00017  -0.00018  -2.15966
   D23        2.02932  -0.01933   0.00000  -0.01128  -0.01135   2.01797
   D24       -0.06508  -0.00796   0.00000  -0.00513  -0.00516  -0.07024
   D25       -0.26512  -0.00777   0.00000  -0.00498  -0.00501  -0.27013
   D26       -2.35951  -0.02811   0.00000  -0.01609  -0.01617  -2.37569
   D27        1.82928  -0.01674   0.00000  -0.00994  -0.00999   1.81929
   D28        1.15950  -0.01316   0.00000  -0.00733  -0.00731   1.15219
   D29       -3.13016  -0.00953   0.00000  -0.00556  -0.00554  -3.13570
   D30       -0.94421  -0.00854   0.00000  -0.00429  -0.00428  -0.94849
   D31       -0.88008  -0.00466   0.00000  -0.00313  -0.00311  -0.88319
   D32        1.11344  -0.00103   0.00000  -0.00136  -0.00134   1.11211
   D33       -2.98379  -0.00003   0.00000  -0.00009  -0.00008  -2.98387
   D34       -3.03089  -0.00945   0.00000  -0.00507  -0.00501  -3.03590
   D35       -1.03737  -0.00582   0.00000  -0.00330  -0.00324  -1.04061
   D36        1.14859  -0.00483   0.00000  -0.00202  -0.00198   1.14660
   D37       -0.49568  -0.00385   0.00000  -0.00308  -0.00311  -0.49879
   D38        1.71826  -0.00870   0.00000  -0.00502  -0.00490   1.71336
   D39        1.53017  -0.00621   0.00000  -0.00391  -0.00396   1.52621
   D40       -2.53907  -0.01106   0.00000  -0.00585  -0.00575  -2.54482
   D41       -2.59719  -0.01176   0.00000  -0.00712  -0.00711  -2.60431
   D42       -0.38325  -0.01661   0.00000  -0.00906  -0.00890  -0.39215
   D43        2.74344  -0.02794   0.00000  -0.01585  -0.01591   2.72753
   D44        0.73780  -0.02140   0.00000  -0.01223  -0.01228   0.72552
   D45       -1.46119  -0.02763   0.00000  -0.01503  -0.01492  -1.47611
   D46        0.65514  -0.00917   0.00000  -0.00595  -0.00597   0.64917
   D47       -1.35050  -0.00263   0.00000  -0.00233  -0.00234  -1.35284
   D48        2.73369  -0.00886   0.00000  -0.00513  -0.00498   2.72871
   D49       -1.34753  -0.01408   0.00000  -0.00840  -0.00845  -1.35598
   D50        2.93001  -0.00754   0.00000  -0.00478  -0.00482   2.92520
   D51        0.73102  -0.01377   0.00000  -0.00758  -0.00746   0.72356
   D52       -0.93198  -0.03210   0.00000  -0.01818  -0.01816  -0.95014
   D53       -3.00151  -0.02779   0.00000  -0.01562  -0.01557  -3.01708
   D54        1.15522  -0.04148   0.00000  -0.02182  -0.02173   1.13349
   D55        1.17008  -0.00921   0.00000  -0.00641  -0.00649   1.16359
   D56       -0.89944  -0.00490   0.00000  -0.00385  -0.00390  -0.90334
   D57       -3.02590  -0.01859   0.00000  -0.01005  -0.01006  -3.03596
   D58       -3.12529  -0.01639   0.00000  -0.01036  -0.01041  -3.13569
   D59        1.08837  -0.01208   0.00000  -0.00780  -0.00781   1.08056
   D60       -1.03808  -0.02576   0.00000  -0.01400  -0.01398  -1.05206
   D61       -2.59655  -0.08677   0.00000  -0.04926  -0.04927  -2.64582
   D62        1.40769  -0.02361   0.00000  -0.01373  -0.01361   1.39409
   D63       -0.48974  -0.06002   0.00000  -0.03517  -0.03526  -0.52500
   D64       -2.76868   0.00314   0.00000   0.00035   0.00040  -2.76827
   D65        1.53269  -0.06137   0.00000  -0.03614  -0.03623   1.49647
   D66       -0.74624   0.00179   0.00000  -0.00062  -0.00057  -0.74681
   D67       -0.85106   0.00134   0.00000   0.00051   0.00051  -0.85054
   D68        1.24334   0.00232   0.00000   0.00099   0.00099   1.24433
   D69       -2.94545  -0.00881   0.00000  -0.00456  -0.00457  -2.95002
   D70        1.40774  -0.05840   0.00000  -0.03257  -0.03285   1.37490
   D71       -2.59647  -0.09557   0.00000  -0.05641  -0.05654  -2.65301
   D72       -2.76762   0.03730   0.00000   0.01914   0.01812  -2.74950
   D73       -0.48865   0.00013   0.00000  -0.00470  -0.00557  -0.49422
   D74       -0.74311  -0.03339   0.00000  -0.01714  -0.01606  -0.75917
   D75        1.53587  -0.07056   0.00000  -0.04098  -0.03976   1.49611
   D76       -0.48973   0.01502   0.00000   0.00869   0.00883  -0.48090
   D77        1.53406   0.00062   0.00000   0.00082   0.00103   1.53509
   D78       -2.59478   0.02603   0.00000   0.01375   0.01348  -2.58129
   D79       -2.76840   0.05308   0.00000   0.03232   0.03237  -2.73603
   D80       -0.74461   0.03868   0.00000   0.02445   0.02457  -0.72004
   D81        1.40973   0.06408   0.00000   0.03738   0.03703   1.44676
   D82       -1.03972   0.02579   0.00000   0.01473   0.01459  -1.02514
   D83       -3.02727   0.02060   0.00000   0.01205   0.01193  -3.01534
   D84        1.15305   0.05004   0.00000   0.02825   0.02818   1.18123
   D85       -3.12653   0.00231   0.00000   0.00237   0.00248  -3.12405
   D86        1.16911  -0.00287   0.00000  -0.00031  -0.00018   1.16893
   D87       -0.93376   0.02657   0.00000   0.01589   0.01607  -0.91769
   D88        1.08695   0.02077   0.00000   0.01258   0.01263   1.09958
   D89       -0.90059   0.01558   0.00000   0.00991   0.00997  -0.89062
   D90       -3.00346   0.04502   0.00000   0.02611   0.02622  -2.97724
   D91        2.73364  -0.00231   0.00000  -0.00176  -0.00164   2.73201
   D92        0.73066   0.00137   0.00000  -0.00002   0.00011   0.73077
   D93       -1.46124   0.01161   0.00000   0.00572   0.00584  -1.45540
   D94       -1.35155   0.00269   0.00000   0.00225   0.00230  -1.34925
   D95        2.92866   0.00637   0.00000   0.00399   0.00404   2.93270
   D96        0.73675   0.01661   0.00000   0.00973   0.00978   0.74653
   D97        0.65537   0.00641   0.00000   0.00414   0.00409   0.65946
   D98       -1.34761   0.01009   0.00000   0.00588   0.00583  -1.34178
   D99        2.74367   0.02033   0.00000   0.01162   0.01157   2.75524
   D100      -0.94319  -0.00026   0.00000  -0.00058  -0.00050  -0.94370
   D101      -2.98395  -0.00112   0.00000  -0.00125  -0.00119  -2.98514
   D102       1.15059   0.00252   0.00000   0.00019   0.00033   1.15092
   D103       1.16079   0.00378   0.00000   0.00225   0.00230   1.16309
   D104      -0.87997   0.00292   0.00000   0.00159   0.00161  -0.87836
   D105      -3.02862   0.00656   0.00000   0.00303   0.00313  -3.02548
   D106      -3.12814   0.00224   0.00000   0.00164   0.00167  -3.12647
   D107       1.11429   0.00138   0.00000   0.00098   0.00098   1.11528
   D108      -1.03436   0.00502   0.00000   0.00242   0.00251  -1.03185
   D109       1.41233   0.02381   0.00000   0.01302   0.01302   1.42535
   D110      -0.59662  -0.00781   0.00000  -0.00401  -0.00388  -0.60050
   D111      -2.76802   0.01768   0.00000   0.00956   0.00953  -2.75849
   D112       1.50622  -0.01393   0.00000  -0.00747  -0.00737   1.49885
   D113      -0.74205   0.02025   0.00000   0.01113   0.01113  -0.73091
   D114      -2.75100  -0.01137   0.00000  -0.00590  -0.00577  -2.75676
         Item               Value     Threshold  Converged?
 Maximum Force            0.410753     0.000450     NO 
 RMS     Force            0.047712     0.000300     NO 
 Maximum Displacement     1.995252     0.001800     NO 
 RMS     Displacement     0.374855     0.001200     NO 
 Predicted change in Energy=-2.430930D-01
 GradGradGradGradGradGradGradGradGradGradGradGradGradGradGradGradGradGrad

                          Input orientation:                          
 ---------------------------------------------------------------------
 Center     Atomic      Atomic             Coordinates (Angstroms)
 Number     Number       Type             X           Y           Z
 ---------------------------------------------------------------------
      1          6           0        2.825719    2.500706   -0.377842
      2          6           0        1.379959    2.326398   -0.911193
      3          1           0        2.803594    3.464580    0.139485
      4          1           0        3.453785    2.642393   -1.267319
      5          1           0        1.106554    3.366581   -1.114891
      6          1           0        0.847663    2.055473    0.011048
      7          6           0        3.125161   -1.886321   -2.012938
      8          1           0        3.396524   -2.829213   -1.526509
      9          1           0        2.482901   -2.141089   -2.866614
     10          6           0        4.405127   -1.201636   -2.513002
     11          1           0        4.811693   -1.844175   -3.299676
     12          1           0        4.176339   -0.246772   -3.003289
     13          6           0        5.487114   -0.988442   -1.443009
     14          1           0        6.461091   -0.906335   -1.935010
     15          1           0        5.545230   -1.888117   -0.817461
     16          6           0        5.370166    0.267087   -0.570581
     17          1           0        5.306446    1.161008   -1.196523
     18          1           0        6.260807    0.368515    0.059096
     19          6           0        0.531292    1.643675   -1.996222
     20          1           0       -0.118514    0.920349   -1.546467
     21          1           0        1.165346    1.160185   -2.708610
     22          6           0        3.661866    1.647006    0.611573
     23          1           0        3.078951    1.529000    1.528594
     24          1           0        4.564557    2.221364    0.846325
     25          7           0        4.162150    0.266039    0.293668
     26          6           0        4.321492   -0.565455    1.526866
     27          1           0        5.046612   -1.352784    1.304984
     28          1           0        4.758045    0.084835    2.292586
     29          6           0        3.043698   -1.234476    2.029568
     30          1           0        2.277413   -0.480303    2.249049
     31          1           0        3.289389   -1.689972    2.993910
     32          6           0        2.483015   -2.337359    1.111950
     33          1           0        1.867245   -3.006234    1.721641
     34          1           0        3.307640   -2.955643    0.734640
     35          6           0        1.614212   -1.868519   -0.046051
     36          1           0        0.809162   -1.242398    0.350606
     37          1           0        1.137688   -2.724431   -0.540123
     38          8           0       -0.255749    2.633278   -2.667012
     39          1           0       -0.697725    3.184809   -2.016719
     40          7           0        2.363354   -1.080870   -1.038546
     41          1           0        3.103602   -0.488979   -0.712767
 ---------------------------------------------------------------------
                    Distance matrix (angstroms):
                    1          2          3          4          5
     1  C    0.000000
     2  C    1.550829   0.000000
     3  H    1.094152   2.103835   0.000000
     4  H    1.098049   2.127776   1.754377   0.000000
     5  H    2.061191   1.094634   2.112583   2.461133   0.000000
     6  H    2.064504   1.098758   2.414073   2.961515   1.747503
     7  C    4.691398   4.691116   5.776545   4.601433   5.698618
     8  H    5.482088   5.570051   6.537502   5.478040   6.618251
     9  H    5.278047   4.999858   6.368909   5.136346   5.941152
    10  C    4.556399   4.915734   5.601264   4.151305   5.805506
    11  H    5.599929   5.905533   6.636503   5.109176   6.756724
    12  H    4.033086   4.337949   5.053276   3.447165   5.103523
    13  C    4.515723   5.304687   5.434609   4.165123   6.185725
    14  H    5.220022   6.108736   6.065123   4.699274   6.899382
    15  H    5.181773   5.926246   6.089637   5.010192   6.884922
    16  C    3.391226   4.503168   4.161183   3.130501   5.299200
    17  H    2.935820   4.105709   3.654536   2.373155   4.744503
    18  H    4.066569   5.347657   4.641595   3.848281   6.077250
    19  C    2.935652   1.537411   3.611135   3.173279   2.018929
    20  H    3.540018   2.150806   4.225431   3.975510   2.769675
    21  H    3.160114   2.153327   4.013196   3.084026   2.722422
    22  C    1.551414   2.826215   2.064721   2.136429   3.530897
    23  H    2.154724   3.078145   2.398315   3.032700   3.775588
    24  H    2.144801   3.638896   2.268524   2.424576   4.137109
    25  N    2.688998   3.665700   3.478522   2.930106   4.575376
    26  C    3.907249   4.791614   4.524381   4.341736   5.724999
    27  H    4.755381   5.647314   5.440268   5.011514   6.606985
    28  H    4.086747   5.167231   4.458520   4.573305   5.976131
    29  C    4.449126   4.908760   5.070621   5.105658   5.899989
    30  H    4.010937   4.320894   4.504357   4.847672   5.242663
    31  H    5.398655   5.918359   5.912118   6.079019   6.871371
    32  C    5.073835   5.201968   5.891601   5.603681   6.276018
    33  H    5.971004   5.967096   6.726917   6.584677   7.016932
    34  H    5.589420   5.858726   6.467421   5.947033   6.945219
    35  C    4.546203   4.289600   5.467266   5.022334   5.367160
    36  H    4.313696   3.828087   5.116442   4.970242   4.845494
    37  H    5.493437   5.070233   6.445229   5.890324   6.118150
    38  O    3.841006   2.419218   4.234037   3.964828   2.191502
    39  H    3.945704   2.505161   4.121496   4.253334   2.025280
    40  N    3.671239   3.548627   4.716215   3.886394   4.622250
    41  H    3.021193   3.307062   4.055486   3.199319   4.360647
                    6          7          8          9         10
     6  H    0.000000
     7  C    4.982094   0.000000
     8  H    5.720221   1.095123   0.000000
     9  H    5.344724   1.098257   1.761847   0.000000
    10  C    5.443816   1.535308   2.153939   2.168540   0.000000
    11  H    6.471606   2.121759   2.473282   2.387253   1.094080
    12  H    5.046449   2.184923   3.075384   2.544572   1.097492
    13  C    5.736219   2.590333   2.786749   3.518599   1.536565
    14  H    6.638526   3.477768   3.640865   4.268314   2.155984
    15  H    6.189141   2.699241   2.450581   3.693357   2.155447
    16  C    4.897923   3.428937   3.794224   4.405381   2.619436
    17  H    4.705215   3.835460   4.436052   4.654617   2.850891
    18  H    5.670120   4.382908   4.576431   5.397265   3.539012
    19  C    2.073355   4.380561   5.332627   4.346354   4.834196
    20  H    2.155889   4.314675   5.139563   4.228776   5.089237
    21  H    2.880799   3.688636   4.721315   3.557994   4.014055
    22  C    2.906409   4.434018   4.967729   5.276117   4.293037
    23  H    2.749321   4.920264   5.331840   5.756968   5.054662
    24  H    3.813202   5.207718   5.701137   6.095097   4.798689
    25  N    3.777271   3.320908   3.671486   4.312948   3.176555
    26  C    4.608086   3.963093   3.911938   5.016543   4.090507
    27  H    5.560725   3.871077   3.594438   4.959463   3.874450
    28  H    4.937603   5.008922   4.993085   6.062043   4.987307
    29  C    4.440806   4.095533   3.913228   5.010892   4.742310
    30  H    3.671920   4.567285   4.585262   5.382420   5.265416
    31  H    5.374742   5.013387   4.662997   5.932931   5.639984
    32  C    4.814908   3.221911   2.835117   3.983402   4.257306
    33  H    5.439353   4.096784   3.594511   4.709522   5.256388
    34  H    5.629064   2.953969   2.266425   3.783216   3.850739
    35  C    3.998571   2.480308   2.508252   2.963864   3.784149
    36  H    3.315529   3.371176   3.568752   3.736249   4.597050
    37  H    4.820310   2.611831   2.467039   2.749990   4.109417
    38  O    2.953537   5.682002   6.669232   5.507688   6.037718
    39  H    2.788452   6.350656   7.291889   6.261301   6.747317
    40  N    3.638078   1.475989   2.088601   2.116646   2.521396
    41  H    3.476694   1.908789   2.494930   2.784563   2.332957
                   11         12         13         14         15
    11  H    0.000000
    12  H    1.744482   0.000000
    13  C    2.153064   2.168566   0.000000
    14  H    2.337172   2.606979   1.094275   0.000000
    15  H    2.588707   3.057077   1.097316   1.746886   0.000000
    16  C    3.495323   2.758142   1.533350   2.104449   2.176350
    17  H    3.701238   2.554093   2.171067   2.480418   3.081861
    18  H    4.275193   3.755235   2.167084   2.375251   2.524438
    19  C    5.673264   4.227806   5.638639   6.455139   6.245207
    20  H    5.918047   4.682976   5.922605   6.839513   6.363719
    21  H    4.761448   3.336531   4.989591   5.737062   5.661446
    22  C    5.367338   4.113187   3.807680   4.565118   4.252798
    23  H    6.139454   4.989548   4.578994   5.419066   4.823193
    24  H    5.811971   4.589329   4.049076   4.595124   4.540675
    25  N    4.217467   3.336630   2.518987   3.409779   2.790681
    26  C    5.017064   4.543669   3.218346   4.083952   2.956828
    27  H    4.636760   4.532312   2.806822   3.563373   2.244988
    28  H    5.915856   5.338037   3.954508   4.664263   3.766243
    29  C    5.647865   5.252436   4.253187   5.244438   3.845839
    30  H    6.250686   5.589947   4.918503   5.932201   4.697238
    31  H    6.476914   6.231846   5.000839   5.913377   4.433354
    32  C    5.012826   4.916614   4.167974   5.211227   3.647137
    33  H    5.935805   5.938982   5.214398   6.235711   4.607037
    34  H    4.446712   4.697311   3.655426   4.612043   2.924968
    35  C    4.561859   4.235541   4.210154   5.290198   4.006040
    36  H    5.450409   4.855694   5.016451   6.105840   4.920536
    37  H    4.678493   4.630268   4.769315   5.795671   4.494749
    38  O    6.791673   5.296336   6.898950   7.627623   7.583878
    39  H    7.569039   6.041984   7.483141   8.245774   8.133098
    40  N    3.419022   2.800508   3.151192   4.198280   3.290116
    41  H    3.383228   2.540850   2.542409   3.597332   2.816043
                   16         17         18         19         20
    16  C    0.000000
    17  H    1.093142   0.000000
    18  H    1.095455   1.765058   0.000000
    19  C    5.228972   4.865654   6.219140   0.000000
    20  H    5.612906   5.441560   6.601370   1.071321   0.000000
    21  H    4.800969   4.408528   5.852407   1.069245   1.748255
    22  C    2.493983   2.491998   2.948604   4.074445   4.413212
    23  H    3.353896   3.538844   3.691931   4.350637   4.477750
    24  H    2.544764   2.418260   2.632497   4.968000   5.417495
    25  N    1.485338   2.081118   2.114210   4.508282   4.705136
    26  C    2.488398   3.371596   2.605300   5.626546   5.600593
    27  H    2.499282   3.555869   2.447320   6.345458   6.322692
    28  H    2.933536   3.692259   2.706888   6.220072   6.262367
    29  C    3.798410   4.611511   4.099039   5.550038   5.237450
    30  H    4.251356   4.872465   4.624263   5.057919   4.701940
    31  H    4.567856   5.454937   4.656159   6.604674   6.248408
    32  C    4.236708   5.053651   4.764658   5.414664   4.944471
    33  H    5.314073   6.140822   5.784148   6.101552   5.481043
    34  H    4.042722   4.967035   4.497508   6.026562   5.653786
    35  C    4.352371   4.912659   5.158121   4.160696   3.609899
    36  H    4.891819   5.328746   5.692139   3.730178   3.022738
    37  H    5.183047   5.736379   6.014293   4.644168   3.984369
    38  O    6.453278   5.938681   7.417972   1.431330   2.051482
    39  H    6.886488   6.388941   7.788561   1.971293   2.384198
    40  N    3.328197   3.703075   4.300659   3.420050   3.228394
    41  H    2.393568   2.794459   3.361400   3.579419   3.614317
                   21         22         23         24         25
    21  H    0.000000
    22  C    4.182490   0.000000
    23  H    4.663883   1.092996   0.000000
    24  H    5.031730   1.095375   1.775354   0.000000
    25  N    4.335206   1.502804   2.072060   2.071391   0.000000
    26  C    5.556829   2.483516   2.435293   2.878989   1.495844
    27  H    6.122759   3.375956   3.496622   3.635558   2.103716
    28  H    6.251066   2.543185   2.342788   2.587251   2.093705
    29  C    5.631425   3.270440   2.808740   3.956755   2.552612
    30  H    5.339127   3.020510   2.280092   3.807581   2.816518
    31  H    6.719650   4.117000   3.543052   4.640767   3.446592
    32  C    5.344693   4.185120   3.934141   5.018499   3.204179
    33  H    6.121996   5.109360   4.698281   5.947222   4.244227
    34  H    5.778013   4.617900   4.560119   5.328575   3.362124
    35  C    4.057554   4.121198   4.020958   5.121329   3.341217
    36  H    3.906159   4.068744   3.770974   5.132872   3.677112
    37  H    4.448971   5.177581   5.112706   6.174671   4.334223
    38  O    2.047253   5.202841   5.471998   5.979010   5.821278
    39  H    2.837050   5.317781   5.438220   6.067690   6.121723
    40  N    3.040833   3.442431   3.730108   4.393493   2.612398
    41  H    3.234187   2.574484   3.016048   3.451249   1.644229
                   26         27         28         29         30
    26  C    0.000000
    27  H    1.093123   0.000000
    28  H    1.095346   1.767873   0.000000
    29  C    1.527434   2.133233   2.179161   0.000000
    30  H    2.169576   3.053022   2.544565   1.097334   0.000000
    31  H    2.117072   2.460488   2.408058   1.094439   1.744194
    32  C    2.586851   2.752941   3.526569   1.540370   2.187218
    33  H    3.466795   3.607752   4.270528   2.148950   2.612800
    34  H    2.714501   2.432791   3.711519   2.170005   3.079303
    35  C    3.391372   3.724600   4.378184   2.598776   2.763053
    36  H    3.765408   4.344998   4.596358   2.795018   2.518061
    37  H    4.366947   4.534922   5.387318   3.529327   3.756935
    38  O    6.983670   7.731783   7.498687   6.921253   6.346570
    39  H    7.198196   8.038711   7.612187   7.064048   6.362490
    40  N    3.268225   3.572946   4.264956   3.146393   3.343104
    41  H    2.550503   2.931343   3.478304   2.842492   3.074902
                   31         32         33         34         35
    31  H    0.000000
    32  C    2.147353   0.000000
    33  H    2.318126   1.094664   0.000000
    34  H    2.589702   1.097563   1.746845   0.000000
    35  C    3.475552   1.521708   2.117347   2.158476   0.000000
    36  H    3.652246   2.140179   2.471922   3.053700   1.094290
    37  H    4.264893   2.165427   2.393166   2.527285   1.097164
    38  O    7.956414   6.818256   7.454628   7.450169   5.534651
    39  H    8.047793   7.099297   7.673554   7.830586   5.896160
    40  N    4.182015   2.493535   3.401733   2.747843   1.471955
    41  H    3.900815   2.670437   3.713691   2.867238   2.136802
                   36         37         38         39         40
    36  H    0.000000
    37  H    1.760043   0.000000
    38  O    5.026024   5.930461   0.000000
    39  H    5.241669   6.361462   0.960421   0.000000
    40  N    2.090777   2.109971   4.827680   5.340697   0.000000
    41  H    2.638723   2.981924   4.985258   5.444914   1.002214
                   41
    41  H    0.000000
 Stoichiometry    C12H26N2O
 Framework group  C1[X(C12H26N2O)]
 Deg. of freedom   117
 Full point group                 C1      NOp   1
 Largest Abelian subgroup         C1      NOp   1
 Largest concise Abelian subgroup C1      NOp   1
                         Standard orientation:                         
 ---------------------------------------------------------------------
 Center     Atomic      Atomic             Coordinates (Angstroms)
 Number     Number       Type             X           Y           Z
 ---------------------------------------------------------------------
      1          6           0       -1.702558   -1.788467    0.221199
      2          6           0       -2.696818   -0.712961   -0.288510
      3          1           0       -2.186995   -2.737383   -0.027897
      4          1           0       -1.719809   -1.711514    1.316412
      5          1           0       -3.653245   -1.219577   -0.124767
      6          1           0       -2.518688   -0.759547   -1.371732
      7          6           0        0.888310    2.058997    0.923791
      8          1           0        1.879069    2.348202    0.557660
      9          1           0        0.345115    2.988244    1.141983
     10          6           0        1.056586    1.241763    2.212581
     11          1           0        1.469768    1.925659    2.959961
     12          1           0        0.083392    0.926332    2.609930
     13          6           0        1.986150    0.024239    2.091838
     14          1           0        2.373105   -0.226293    3.084278
     15          1           0        2.861805    0.308163    1.494580
     16          6           0        1.370593   -1.275650    1.560295
     17          1           0        0.495147   -1.552672    2.153434
     18          1           0        2.095711   -2.092726    1.641607
     19          6           0       -3.163234    0.738705   -0.091654
     20          1           0       -2.921988    1.317882   -0.960034
     21          1           0       -2.686779    1.164721    0.765542
     22          6           0       -0.231545   -2.089779   -0.168954
     23          1           0       -0.191746   -2.219048   -1.253549
     24          1           0        0.036571   -3.041003    0.303417
     25          7           0        0.913555   -1.170627    0.150928
     26          6           0        2.026293   -1.302566   -0.840009
     27          1           0        2.944651   -0.961013   -0.355366
     28          1           0        2.137229   -2.371749   -1.050542
     29          6           0        1.849677   -0.498885   -2.126849
     30          1           0        0.926832   -0.796479   -2.640597
     31          1           0        2.664240   -0.796855   -2.794304
     32          6           0        1.913356    1.030233   -1.952254
     33          1           0        2.196834    1.470528   -2.913540
     34          1           0        2.723847    1.287230   -1.258207
     35          6           0        0.623039    1.709642   -1.517420
     36          1           0       -0.173350    1.427789   -2.212972
     37          1           0        0.724714    2.800554   -1.575207
     38          8           0       -4.580713    0.752476    0.106517
     39          1           0       -5.003596    0.221713   -0.573092
     40          7           0        0.205545    1.324777   -0.159396
     41          1           0        0.391075    0.388371    0.145818
 ---------------------------------------------------------------------
 Rotational constants (GHZ):      0.6637865      0.3836726      0.3759571
 Standard basis: 6-31G(d,p) (6D, 7F)
 There are   355 symmetry adapted cartesian basis functions of A   symmetry.
 There are   355 symmetry adapted basis functions of A   symmetry.
   355 basis functions,   602 primitive gaussians,   355 cartesian basis functions
    60 alpha electrons       60 beta electrons
       nuclear repulsion energy      1146.2411270768 Hartrees.
 NAtoms=   41 NActive=   41 NUniq=   41 SFac= 1.00D+00 NAtFMM=   60 NAOKFM=F Big=F
 Integral buffers will be    131072 words long.
 Raffenetti 2 integral format.
 Two-electron integral symmetry is turned on.
 Nuclear repulsion after empirical dispersion term =     1146.2018277233 Hartrees.
 One-electron integrals computed using PRISM.
 NBasis=   355 RedAO= T EigKep=  3.04D-03  NBF=   355
 NBsUse=   355 1.00D-06 EigRej= -1.00D+00 NBFU=   355
 Initial guess from the checkpoint file:  "inprot-add-wb97xd.chk"
 B after Tr=    -0.000000    0.000000   -0.000000
         Rot=    0.913557    0.383220   -0.030753    0.132704 Ang=  48.00 deg.
 ExpMin= 1.61D-01 ExpMax= 5.48D+03 ExpMxC= 8.25D+02 IAcc=1 IRadAn=         1 AccDes= 0.00D+00
 Harris functional with IExCor= 4639 and IRadAn=       1 diagonalized for initial guess.
 HarFok:  IExCor= 4639 AccDes= 0.00D+00 IRadAn=         1 IDoV= 1 UseB2=F ITyADJ=14
 ICtDFT=  3500011 ScaDFX=  1.000000  1.000000  1.000000  1.000000
 FoFCou: FMM=F IPFlag=           0 FMFlag=      100000 FMFlg1=           0
         NFxFlg=           0 DoJE=T BraDBF=F KetDBF=T FulRan=T
         wScrn=  0.000000 ICntrl=     500 IOpCl=  0 I1Cent=   200000004 NGrid=           0
         NMat0=    1 NMatS0=      1 NMatT0=    0 NMatD0=    1 NMtDS0=    0 NMtDT0=    0
 Petite list used in FoFCou.
 Requested convergence on RMS density matrix=1.00D-08 within 128 cycles.
 Requested convergence on MAX density matrix=1.00D-06.
 Requested convergence on             energy=1.00D-06.
 No special actions if energy rises.
 Integral accuracy reduced to 1.0D-05 until final iterations.
 Initial convergence to 1.0D-05 achieved.  Increase integral accuracy.
 SCF Done:  E(RwB97XD) =  -657.422541285     A.U. after   14 cycles
            NFock= 14  Conv=0.37D-08     -V/T= 2.0094
 Calling FoFJK, ICntrl=      2127 FMM=F ISym2X=0 I1Cent= 0 IOpClX= 0 NMat=1 NMatS=1 NMatT=0.
 ***** Axes restored to original set *****
 -------------------------------------------------------------------
 Center     Atomic                   Forces (Hartrees/Bohr)
 Number     Number              X              Y              Z
 -------------------------------------------------------------------
      1        6           0.028866801   -0.013128708   -0.036921999
      2        6          -0.025925559    0.013294058    0.052366239
      3        1          -0.000263031    0.001127554   -0.002343342
      4        1           0.005067866    0.005236897    0.000404048
      5        1           0.002548600    0.003246820    0.004833307
      6        1          -0.005713199    0.006820652    0.004186572
      7        6          -0.017236234    0.000491299    0.007073182
      8        1           0.006932147   -0.008471987   -0.003983192
      9        1           0.002042385   -0.001317827   -0.002111708
     10        6          -0.004527442   -0.001153564    0.002062834
     11        1           0.001607166   -0.000600960   -0.000244754
     12        1          -0.002978959    0.000643087    0.001503313
     13        6           0.004047893    0.002920894   -0.001428427
     14        1           0.001563244   -0.001559689   -0.001654357
     15        1           0.000142057    0.000616550    0.001720468
     16        6          -0.018116682   -0.002108450    0.013006870
     17        1           0.001073342   -0.000617110   -0.003099106
     18        1           0.006035313    0.000897217    0.000050445
     19        6           0.017980282    0.013039800   -0.006937360
     20        1          -0.005487166   -0.014620842    0.005412473
     21        1           0.002364908   -0.008037840   -0.016803071
     22        6          -0.004033100   -0.028832966    0.003801553
     23        1           0.000088576    0.002695170    0.002898097
     24        1          -0.002206286    0.009992401    0.003772574
     25        7           0.006002466    0.015655861    0.003380256
     26        6          -0.000262520    0.014567716   -0.019239896
     27        1           0.001729342    0.000483316   -0.000402997
     28        1           0.001973012   -0.002202480    0.007043370
     29        6           0.000204943   -0.000599886   -0.003169920
     30        1          -0.001420946   -0.000292312   -0.002000918
     31        1           0.001185160    0.000245822    0.001523233
     32        6          -0.003991613   -0.005577483    0.008493123
     33        1           0.000279947   -0.001928966    0.003214877
     34        1           0.001010834    0.000524648   -0.000361443
     35        6           0.020526704    0.020422025   -0.009156457
     36        1          -0.002750150    0.000670225    0.000805240
     37        1           0.001760766    0.001176707   -0.000783695
     38        8           0.007953882   -0.008536989   -0.007060253
     39        1          -0.000408452   -0.003965093    0.003581136
     40        7          -0.018021188   -0.023623264   -0.046414176
     41        1          -0.009645108    0.012407696    0.032983858
 -------------------------------------------------------------------
 Cartesian Forces:  Max     0.052366239 RMS     0.011425893

 GradGradGradGradGradGradGradGradGradGradGradGradGradGradGradGradGradGrad
 Berny optimization.
 Using GEDIIS/GDIIS optimizer.
 FormGI is forming the generalized inverse of G from B-inverse, IUseBI=4.
 Internal  Forces:  Max     0.075246627 RMS     0.009950284
 Search for a local minimum.
 Step number   2 out of a maximum of  244
 All quantities printed in internal units (Hartrees-Bohrs-Radians)
 Mixed Optimization -- RFO/linear search
 Update second derivatives using D2CorX and points    1    2
 DE= -4.26D-02 DEPred=-2.43D-01 R= 1.75D-01
 Trust test= 1.75D-01 RLast= 3.49D-01 DXMaxT set to 3.00D-01
 ITU=  0  0
 Use linear search instead of GDIIS.
     Eigenvalues ---    0.00233   0.00300   0.00354   0.00371   0.00411
     Eigenvalues ---    0.00416   0.00504   0.00529   0.00635   0.01171
     Eigenvalues ---    0.01263   0.01284   0.01295   0.01841   0.02096
     Eigenvalues ---    0.02530   0.02606   0.02959   0.03136   0.03274
     Eigenvalues ---    0.03342   0.04019   0.04328   0.04364   0.04390
     Eigenvalues ---    0.04496   0.04530   0.04620   0.04707   0.04802
     Eigenvalues ---    0.04881   0.05233   0.05265   0.05304   0.05831
     Eigenvalues ---    0.05939   0.06197   0.06349   0.06628   0.07534
     Eigenvalues ---    0.08357   0.08735   0.08766   0.08910   0.09079
     Eigenvalues ---    0.09443   0.09480   0.09565   0.09767   0.10943
     Eigenvalues ---    0.11266   0.11355   0.11409   0.12619   0.12654
     Eigenvalues ---    0.12816   0.13158   0.13262   0.13308   0.13684
     Eigenvalues ---    0.13802   0.14112   0.14309   0.14991   0.15813
     Eigenvalues ---    0.15998   0.17216   0.18674   0.19279   0.21886
     Eigenvalues ---    0.21987   0.22057   0.22180   0.22272   0.22697
     Eigenvalues ---    0.27928   0.28280   0.28398   0.28772   0.28907
     Eigenvalues ---    0.29155   0.29263   0.29319   0.29366   0.32640
     Eigenvalues ---    0.33034   0.33268   0.33963   0.33964   0.33964
     Eigenvalues ---    0.33976   0.33981   0.33982   0.33988   0.33989
     Eigenvalues ---    0.34286   0.34308   0.34312   0.34322   0.34340
     Eigenvalues ---    0.34355   0.34356   0.34360   0.34371   0.34374
     Eigenvalues ---    0.34377   0.34391   0.34472   0.34482   0.34515
     Eigenvalues ---    0.34537   0.37199   0.37228   0.40978   0.47670
     Eigenvalues ---    0.55473   2.40812
 RFO step:  Lambda=-2.71693655D-02 EMin= 2.32684294D-03
 Quartic linear search produced a step of -0.46229.
 Maximum step size (   0.300) exceeded in Quadratic search.
    -- Step size scaled by   0.913
 Iteration  1 RMS(Cart)=  0.15358667 RMS(Int)=  0.00506945
 Iteration  2 RMS(Cart)=  0.01165802 RMS(Int)=  0.00049313
 Iteration  3 RMS(Cart)=  0.00006528 RMS(Int)=  0.00049256
 Iteration  4 RMS(Cart)=  0.00000007 RMS(Int)=  0.00049256
 Variable       Old X    -DE/DX   Delta X   Delta X   Delta X     New X
                                 (Linear)    (Quad)   (Total)
    R1        2.93064  -0.00753  -0.00876   0.00977   0.00101   2.93165
    R2        2.06765  -0.00011  -0.00017   0.00031   0.00013   2.06778
    R3        2.07501   0.00324  -0.00052   0.00567   0.00516   2.08017
    R4        2.93175  -0.01803  -0.01875   0.01922   0.00047   2.93222
    R5        2.06856   0.00155  -0.00044   0.00319   0.00275   2.07131
    R6        2.07635   0.00460  -0.00129   0.00949   0.00819   2.08455
    R7        2.90529   0.01286  -0.00544   0.03322   0.02778   2.93307
    R8        2.06948   0.00724  -0.00117   0.01261   0.01144   2.08092
    R9        2.07540   0.00075  -0.00079   0.00304   0.00225   2.07766
   R10        2.90131   0.00376  -0.00347   0.01782   0.01439   2.91571
   R11        2.78921  -0.00397   0.00176  -0.00540  -0.00379   2.78542
   R12        2.06751   0.00112  -0.00022   0.00206   0.00184   2.06935
   R13        2.07396   0.00051  -0.00016   0.00108   0.00093   2.07489
   R14        2.90369   0.01376   0.00391   0.00898   0.01274   2.91642
   R15        2.06788   0.00202  -0.00037   0.00363   0.00326   2.07114
   R16        2.07363   0.00048  -0.00005   0.00079   0.00073   2.07436
   R17        2.89761   0.00512  -0.00321   0.01197   0.00892   2.90653
   R18        2.06574   0.00120  -0.00016   0.00199   0.00184   2.06757
   R19        2.07011   0.00503  -0.00092   0.00905   0.00813   2.07824
   R20        2.80688  -0.01605   0.00455  -0.03806  -0.03346   2.77342
   R21        2.02450   0.01546  -0.00115   0.02203   0.02088   2.04538
   R22        2.02058   0.01624   0.00066   0.01819   0.01885   2.03943
   R23        2.70482  -0.01116  -0.00116  -0.00939  -0.01055   2.69427
   R24        2.06546   0.00210  -0.00036   0.00371   0.00335   2.06881
   R25        2.06996   0.00423  -0.00084   0.00776   0.00693   2.07689
   R26        2.83989  -0.02448  -0.01062  -0.00591  -0.01653   2.82336
   R27        2.82674  -0.02029  -0.00457  -0.01993  -0.02478   2.80195
   R28        2.06570   0.00088  -0.00021   0.00171   0.00150   2.06720
   R29        2.06990   0.00440  -0.00086   0.00806   0.00720   2.07710
   R30        2.88643   0.01027   0.00224   0.00669   0.00889   2.89532
   R31        2.07366   0.00039  -0.00008   0.00073   0.00065   2.07431
   R32        2.06819   0.00150  -0.00039   0.00299   0.00260   2.07079
   R33        2.91088   0.00684   0.00056   0.01264   0.01313   2.92400
   R34        2.06861   0.00281  -0.00060   0.00527   0.00467   2.07328
   R35        2.07409   0.00059  -0.00008   0.00100   0.00092   2.07501
   R36        2.87561   0.01600   0.00871   0.00633   0.01530   2.89092
   R37        2.06791   0.00269  -0.00054   0.00495   0.00442   2.07232
   R38        2.07334  -0.00132   0.00026  -0.00245  -0.00219   2.07115
   R39        2.78159  -0.02238   0.00529  -0.03881  -0.03335   2.74825
   R40        1.81493   0.00033  -0.00037   0.00132   0.00095   1.81589
   R41        1.89391   0.01093  -0.00193   0.01599   0.01406   1.90797
    A1        1.81602   0.01184   0.02160  -0.00677   0.01436   1.83038
    A2        1.84330   0.02039   0.01655  -0.01596   0.00032   1.84362
    A3        2.29152  -0.05176  -0.06434   0.03806  -0.02684   2.26467
    A4        1.85553  -0.00754  -0.00570   0.02203   0.01737   1.87289
    A5        1.76615   0.01685   0.02302   0.00171   0.02437   1.79052
    A6        1.85390   0.01425   0.01580  -0.03458  -0.01878   1.83513
    A7        1.76200   0.01560   0.00482   0.02372   0.03036   1.79236
    A8        1.76265   0.02556   0.00645   0.02592   0.03130   1.79396
    A9        2.51026  -0.07525  -0.01724  -0.10925  -0.12623   2.38403
   A10        1.84367  -0.00878  -0.00040  -0.00688  -0.00882   1.83485
   A11        1.72417   0.02680   0.00844   0.04852   0.05791   1.78208
   A12        1.78795   0.02431   0.00087   0.03394   0.03326   1.82121
   A13        1.86548  -0.00118  -0.00039  -0.00510  -0.00578   1.85970
   A14        1.89870  -0.00783   0.00020  -0.02883  -0.02921   1.86949
   A15        1.88022   0.01023   0.00170   0.02739   0.02888   1.90910
   A16        1.91539   0.00285   0.00407  -0.01530  -0.01150   1.90390
   A17        1.91548  -0.00002  -0.00016  -0.00703  -0.00697   1.90851
   A18        1.98444  -0.00389  -0.00522   0.02750   0.02284   2.00728
   A19        1.85677  -0.00369   0.00255  -0.02047  -0.01789   1.83888
   A20        1.93876  -0.00472  -0.00560   0.00676   0.00135   1.94011
   A21        2.00657   0.01197   0.00540   0.01976   0.02428   2.03085
   A22        1.84130   0.00259   0.00048  -0.00023   0.00016   1.84146
   A23        1.89707  -0.00634  -0.00300  -0.01706  -0.01938   1.87769
   A24        1.91470  -0.00073  -0.00011   0.00785   0.00742   1.92212
   A25        1.90082  -0.00424  -0.00295  -0.00424  -0.00671   1.89411
   A26        1.89706  -0.00436   0.00936  -0.02421  -0.01527   1.88180
   A27        2.04441   0.01474  -0.01101   0.05097   0.03983   2.08424
   A28        1.84491   0.00198  -0.00146   0.00345   0.00182   1.84673
   A29        1.83616  -0.00429   0.00700  -0.02579  -0.01899   1.81717
   A30        1.92946  -0.00486  -0.00045  -0.00394  -0.00410   1.92536
   A31        1.92649  -0.00260  -0.00730   0.00002  -0.00745   1.91904
   A32        1.91862  -0.00102   0.00993  -0.01649  -0.00703   1.91159
   A33        1.97415  -0.00018  -0.00360   0.00014  -0.00272   1.97143
   A34        1.87635  -0.00005  -0.00030   0.00059   0.00034   1.87669
   A35        1.86121   0.00068   0.00714  -0.01649  -0.00997   1.85123
   A36        1.90376   0.00327  -0.00585   0.03281   0.02705   1.93081
   A37        1.91597  -0.00277  -0.00247   0.00106  -0.00147   1.91450
   A38        1.92162   0.00579  -0.00508   0.02701   0.02203   1.94365
   A39        1.90419   0.00956   0.00298   0.01625   0.01911   1.92330
   A40        1.91143  -0.00288  -0.00037  -0.01959  -0.01996   1.89147
   A41        1.90713  -0.00052   0.00162   0.00532   0.00679   1.91393
   A42        1.90335  -0.00923   0.00337  -0.03022  -0.02706   1.87629
   A43        1.88288   0.01146   0.01288  -0.03362  -0.01997   1.86291
   A44        1.86742   0.00532   0.03292  -0.05063  -0.01897   1.84846
   A45        2.15336  -0.04347  -0.08691   0.10332   0.01592   2.16929
   A46        1.89263  -0.00638  -0.00732   0.03140   0.02565   1.91828
   A47        1.82948   0.01348   0.02287  -0.05131  -0.02710   1.80239
   A48        1.82640   0.02173   0.02955   0.00068   0.02914   1.85554
   A49        1.97489  -0.00118   0.00027   0.02699   0.02460   1.99949
   A50        1.97517   0.00906   0.00042   0.05024   0.04992   2.02510
   A51        1.95182  -0.00284   0.01118   0.00270   0.01103   1.96284
   A52        1.87936   0.00133  -0.00083   0.00022  -0.00048   1.87888
   A53        1.86373   0.00435   0.01279  -0.00943   0.00381   1.86754
   A54        2.01052  -0.00408  -0.02079   0.03074   0.00896   2.01947
   A55        1.88086  -0.00141  -0.00209   0.00533   0.00314   1.88400
   A56        1.88206  -0.00005   0.01253  -0.02745  -0.01448   1.86758
   A57        1.94269  -0.00001  -0.00093  -0.00014  -0.00105   1.94164
   A58        1.92728   0.00103   0.00024   0.00314   0.00322   1.93050
   A59        1.85927  -0.00406  -0.00403  -0.00665  -0.01051   1.84876
   A60        2.00650   0.00474   0.00638   0.00866   0.01493   2.02143
   A61        1.84063   0.00125   0.00070  -0.00201  -0.00133   1.83929
   A62        1.93590  -0.00166  -0.00849   0.01122   0.00251   1.93842
   A63        1.88454  -0.00178   0.00514  -0.01680  -0.01150   1.87305
   A64        1.88646  -0.00305   0.00193  -0.01899  -0.01719   1.86927
   A65        1.91202  -0.00970   0.00053  -0.01840  -0.01809   1.89393
   A66        2.02701   0.01861  -0.00366   0.05719   0.05366   2.08067
   A67        1.84408   0.00268  -0.00044  -0.00163  -0.00238   1.84170
   A68        1.86601  -0.00523  -0.00193  -0.00876  -0.01061   1.85540
   A69        1.91869  -0.00439   0.00372  -0.01423  -0.01055   1.90814
   A70        1.89703   0.00344   0.00143   0.00699   0.00827   1.90529
   A71        1.92869  -0.00555  -0.00214  -0.01746  -0.01956   1.90913
   A72        1.96861   0.00508   0.00198   0.02836   0.03027   1.99887
   A73        1.86509   0.00063   0.00005  -0.00304  -0.00299   1.86210
   A74        1.88879  -0.00423  -0.00208   0.00145  -0.00106   1.88773
   A75        1.91225   0.00046   0.00068  -0.01726  -0.01643   1.89582
   A76        1.91003  -0.00828   0.00051  -0.02269  -0.02217   1.88785
   A77        1.99962   0.00354  -0.01157   0.02374   0.01142   2.01104
   A78        1.72708   0.02002  -0.00276   0.07002   0.06786   1.79494
   A79        2.06321  -0.02854   0.00720  -0.11677  -0.10918   1.95403
    D1        0.57295   0.00360   0.00575   0.04547   0.05102   0.62397
    D2       -1.32066   0.00177   0.00303   0.03935   0.04233  -1.27833
    D3        2.70045   0.00323   0.01207   0.06611   0.07789   2.77834
    D4       -1.37749  -0.00057  -0.00422   0.02990   0.02572  -1.35178
    D5        3.01209  -0.00240  -0.00695   0.02377   0.01703   3.02911
    D6        0.75001  -0.00094   0.00210   0.05053   0.05259   0.80260
    D7        2.65141   0.00299   0.01357   0.06985   0.08351   2.73492
    D8        0.75781   0.00116   0.01085   0.06372   0.07482   0.83262
    D9       -1.50427   0.00263   0.01989   0.09048   0.11038  -1.39389
   D10       -0.93708   0.00097   0.00002  -0.03845  -0.03831  -0.97539
   D11       -2.97034  -0.00007  -0.01698  -0.03216  -0.04875  -3.01909
   D12        1.19758  -0.00306  -0.02086  -0.06288  -0.08414   1.11344
   D13        1.16100  -0.00025   0.00880  -0.01866  -0.00948   1.15152
   D14       -0.87225  -0.00130  -0.00819  -0.01236  -0.01992  -0.89218
   D15       -2.98753  -0.00428  -0.01207  -0.04309  -0.05532  -3.04284
   D16        3.09555   0.00264   0.01788  -0.00512   0.01253   3.10808
   D17        1.06229   0.00159   0.00089   0.00117   0.00209   1.06438
   D18       -1.05298  -0.00139  -0.00299  -0.02955  -0.03330  -1.08628
   D19        1.98557  -0.00263  -0.00544  -0.03112  -0.03615   1.94943
   D20       -0.11999  -0.00097  -0.00028  -0.02465  -0.02438  -0.14437
   D21       -2.20820   0.00091  -0.00314  -0.01404  -0.01677  -2.22497
   D22       -2.15966  -0.00475   0.00009  -0.01552  -0.01632  -2.17598
   D23        2.01797  -0.00309   0.00525  -0.00905  -0.00455   2.01341
   D24       -0.07024  -0.00121   0.00239   0.00156   0.00305  -0.06719
   D25       -0.27013  -0.00066   0.00232  -0.00100   0.00166  -0.26846
   D26       -2.37569   0.00100   0.00748   0.00547   0.01343  -2.36226
   D27        1.81929   0.00289   0.00462   0.01608   0.02103   1.84032
   D28        1.15219  -0.00203   0.00338   0.00773   0.01114   1.16333
   D29       -3.13570  -0.00336   0.00256  -0.00057   0.00215  -3.13356
   D30       -0.94849   0.00126   0.00198   0.03170   0.03380  -0.91470
   D31       -0.88319   0.00228   0.00144   0.03892   0.04009  -0.84309
   D32        1.11211   0.00094   0.00062   0.03063   0.03110   1.14320
   D33       -2.98387   0.00557   0.00004   0.06290   0.06275  -2.92112
   D34       -3.03590   0.00292   0.00232   0.04000   0.04171  -2.99419
   D35       -1.04061   0.00159   0.00150   0.03170   0.03272  -1.00789
   D36        1.14660   0.00621   0.00092   0.06397   0.06437   1.21097
   D37       -0.49879   0.00998   0.00144   0.08187   0.08351  -0.41529
   D38        1.71336  -0.00927   0.00226  -0.00011   0.00233   1.71569
   D39        1.52621   0.01424   0.00183   0.08729   0.08897   1.61519
   D40       -2.54482  -0.00501   0.00266   0.00531   0.00780  -2.53703
   D41       -2.60431   0.01516   0.00329   0.08170   0.08494  -2.51936
   D42       -0.39215  -0.00409   0.00412  -0.00028   0.00377  -0.38839
   D43        2.72753  -0.00386   0.00735  -0.03668  -0.02975   2.69778
   D44        0.72552  -0.00163   0.00568  -0.02561  -0.02045   0.70507
   D45       -1.47611  -0.00279   0.00690  -0.03926  -0.03300  -1.50911
   D46        0.64917  -0.00231   0.00276  -0.01098  -0.00824   0.64093
   D47       -1.35284  -0.00008   0.00108   0.00009   0.00106  -1.35178
   D48        2.72871  -0.00124   0.00230  -0.01356  -0.01149   2.71722
   D49       -1.35598  -0.00150   0.00390  -0.00553  -0.00169  -1.35767
   D50        2.92520   0.00073   0.00223   0.00555   0.00760   2.93280
   D51        0.72356  -0.00043   0.00345  -0.00811  -0.00494   0.71862
   D52       -0.95014  -0.00069   0.00840   0.00652   0.01466  -0.93548
   D53       -3.01708   0.00161   0.00720   0.01599   0.02301  -2.99407
   D54        1.13349  -0.00175   0.01005  -0.01440  -0.00489   1.12861
   D55        1.16359  -0.00017   0.00300   0.01333   0.01612   1.17972
   D56       -0.90334   0.00212   0.00180   0.02280   0.02448  -0.87887
   D57       -3.03596  -0.00123   0.00465  -0.00758  -0.00342  -3.03938
   D58       -3.13569  -0.00238   0.00481   0.00190   0.00655  -3.12915
   D59        1.08056  -0.00008   0.00361   0.01137   0.01490   1.09546
   D60       -1.05206  -0.00344   0.00646  -0.01902  -0.01300  -1.06506
   D61       -2.64582   0.00258   0.02277   0.07224   0.09547  -2.55035
   D62        1.39409  -0.00041   0.00629  -0.00008   0.00547   1.39956
   D63       -0.52500  -0.00030   0.01630   0.06109   0.07790  -0.44710
   D64       -2.76827  -0.00329  -0.00019  -0.01124  -0.01210  -2.78038
   D65        1.49647   0.00163   0.01675   0.06944   0.08647   1.58294
   D66       -0.74681  -0.00136   0.00026  -0.00289  -0.00353  -0.75034
   D67       -0.85054   0.00013  -0.00024  -0.01462  -0.01506  -0.86560
   D68        1.24433   0.00223  -0.00046  -0.00031  -0.00079   1.24354
   D69       -2.95002  -0.00711   0.00211  -0.03907  -0.03674  -2.98676
   D70        1.37490  -0.00455   0.01518   0.00505   0.02050   1.39539
   D71       -2.65301   0.00452   0.02614   0.10064   0.12703  -2.52598
   D72       -2.74950  -0.00818  -0.00838  -0.01404  -0.02189  -2.77139
   D73       -0.49422   0.00089   0.00258   0.08156   0.08464  -0.40958
   D74       -0.75917  -0.00099   0.00743   0.00037   0.00704  -0.75214
   D75        1.49611   0.00808   0.01838   0.09597   0.11357   1.60967
   D76       -0.48090   0.00382  -0.00408   0.03977   0.03558  -0.44532
   D77        1.53509   0.00499  -0.00048   0.04136   0.04089   1.57598
   D78       -2.58129   0.00554  -0.00623   0.05490   0.04871  -2.53258
   D79       -2.73603   0.00012  -0.01497  -0.04365  -0.05899  -2.79502
   D80       -0.72004   0.00129  -0.01136  -0.04206  -0.05368  -0.77372
   D81        1.44676   0.00185  -0.01712  -0.02852  -0.04585   1.40091
   D82       -1.02514  -0.00054  -0.00674  -0.01341  -0.02012  -1.04525
   D83       -3.01534  -0.00033  -0.00551  -0.00899  -0.01446  -3.02980
   D84        1.18123   0.00190  -0.01303   0.01159  -0.00151   1.17972
   D85       -3.12405   0.00044  -0.00115  -0.01348  -0.01463  -3.13868
   D86        1.16893   0.00065   0.00008  -0.00907  -0.00897   1.15996
   D87       -0.91769   0.00288  -0.00743   0.01151   0.00398  -0.91371
   D88        1.09958   0.00219  -0.00584  -0.00307  -0.00907   1.09052
   D89       -0.89062   0.00241  -0.00461   0.00135  -0.00341  -0.89403
   D90       -2.97724   0.00463  -0.01212   0.02193   0.00954  -2.96769
   D91        2.73201  -0.00626   0.00076  -0.05503  -0.05413   2.67788
   D92        0.73077  -0.00271  -0.00005  -0.03322  -0.03335   0.69742
   D93       -1.45540  -0.00303  -0.00270  -0.04290  -0.04554  -1.50093
   D94       -1.34925  -0.00240  -0.00106  -0.03407  -0.03503  -1.38428
   D95        2.93270   0.00114  -0.00187  -0.01226  -0.01425   2.91845
   D96        0.74653   0.00083  -0.00452  -0.02194  -0.02644   0.72010
   D97        0.65946  -0.00282  -0.00189  -0.04010  -0.04185   0.61761
   D98       -1.34178   0.00073  -0.00270  -0.01829  -0.02107  -1.36285
   D99        2.75524   0.00041  -0.00535  -0.02796  -0.03326   2.72198
   D100      -0.94370  -0.00516   0.00023  -0.02623  -0.02612  -0.96982
   D101      -2.98514  -0.00479   0.00055  -0.01674  -0.01623  -3.00137
   D102       1.15092  -0.00491  -0.00015  -0.00168  -0.00163   1.14929
   D103       1.16309  -0.00101  -0.00106  -0.02035  -0.02153   1.14155
   D104      -0.87836  -0.00064  -0.00074  -0.01086  -0.01164  -0.89000
   D105      -3.02548  -0.00076  -0.00145   0.00419   0.00296  -3.02252
   D106      -3.12647  -0.00284  -0.00077  -0.03401  -0.03495   3.12177
   D107       1.11528  -0.00247  -0.00045  -0.02452  -0.02505   1.09022
   D108      -1.03185  -0.00259  -0.00116  -0.00946  -0.01045  -1.04230
   D109       1.42535  -0.00312  -0.00602  -0.05054  -0.05713   1.36822
   D110      -0.60050  -0.01148   0.00179  -0.07603  -0.07427  -0.67477
   D111      -2.75849   0.00150  -0.00441  -0.02303  -0.02776  -2.78624
   D112       1.49885  -0.00686   0.00341  -0.04852  -0.04490   1.45395
   D113      -0.73091   0.00013  -0.00515  -0.03518  -0.04062  -0.77153
   D114      -2.75676  -0.00823   0.00267  -0.06067  -0.05776  -2.81453
         Item               Value     Threshold  Converged?
 Maximum Force            0.075247     0.000450     NO 
 RMS     Force            0.009950     0.000300     NO 
 Maximum Displacement     0.929209     0.001800     NO 
 RMS     Displacement     0.159690     0.001200     NO 
 Predicted change in Energy=-2.111188D-03
 GradGradGradGradGradGradGradGradGradGradGradGradGradGradGradGradGradGrad

                          Input orientation:                          
 ---------------------------------------------------------------------
 Center     Atomic      Atomic             Coordinates (Angstroms)
 Number     Number       Type             X           Y           Z
 ---------------------------------------------------------------------
      1          6           0        2.871756    2.532448   -0.303308
      2          6           0        1.429071    2.259466   -0.804174
      3          1           0        2.812448    3.495652    0.212487
      4          1           0        3.477034    2.683339   -1.210269
      5          1           0        1.072173    3.261573   -1.068410
      6          1           0        0.893565    1.998654    0.124280
      7          6           0        3.007618   -1.778369   -2.072943
      8          1           0        3.288105   -2.735981   -1.607224
      9          1           0        2.397213   -2.025175   -2.953443
     10          6           0        4.313069   -1.100112   -2.538112
     11          1           0        4.701663   -1.737607   -3.339194
     12          1           0        4.109423   -0.129050   -3.008363
     13          6           0        5.424861   -0.953994   -1.477754
     14          1           0        6.391535   -0.902266   -1.991641
     15          1           0        5.449308   -1.878877   -0.887035
     16          6           0        5.427254    0.272561   -0.549733
     17          1           0        5.390025    1.190458   -1.144008
     18          1           0        6.360687    0.291939    0.031464
     19          6           0        0.761466    1.378383   -1.893692
     20          1           0        0.183754    0.592790   -1.423997
     21          1           0        1.498676    0.921103   -2.535668
     22          6           0        3.767448    1.694474    0.647058
     23          1           0        3.201987    1.558139    1.574519
     24          1           0        4.659163    2.307553    0.839074
     25          7           0        4.262178    0.318197    0.341594
     26          6           0        4.332693   -0.539453    1.549051
     27          1           0        5.013232   -1.367095    1.328774
     28          1           0        4.783582    0.066356    2.347699
     29          6           0        3.006677   -1.158376    2.002988
     30          1           0        2.274855   -0.374692    2.237882
     31          1           0        3.217467   -1.654650    2.956975
     32          6           0        2.399409   -2.220409    1.055622
     33          1           0        1.783979   -2.887956    1.671521
     34          1           0        3.213146   -2.846644    0.666552
     35          6           0        1.511418   -1.765886   -0.104202
     36          1           0        0.688269   -1.157622    0.289536
     37          1           0        1.055950   -2.642515   -0.578859
     38          8           0       -0.089560    2.173277   -2.716284
     39          1           0       -0.659655    2.693092   -2.143430
     40          7           0        2.200096   -0.990877   -1.124055
     41          1           0        2.877575   -0.358086   -0.724061
 ---------------------------------------------------------------------
                    Distance matrix (angstroms):
                    1          2          3          4          5
     1  C    0.000000
     2  C    1.551362   0.000000
     3  H    1.094223   2.115535   0.000000
     4  H    1.100777   2.130431   1.767983   0.000000
     5  H    2.086984   1.096091   2.173487   2.477465   0.000000
     6  H    2.093085   1.103094   2.435343   2.987329   1.746246
     7  C    4.661889   4.517266   5.751224   4.568523   5.491452
     8  H    5.443334   5.390305   6.509289   5.437123   6.416489
     9  H    5.293424   4.890276   6.377701   5.135638   5.767043
    10  C    4.501913   4.755076   5.562257   4.095927   5.629184
    11  H    5.549642   5.754370   6.600800   5.057351   6.581903
    12  H    3.991580   4.212807   5.019411   3.397439   4.948194
    13  C    4.478051   5.171689   5.429638   4.134703   6.073257
    14  H    5.199671   6.002723   6.083562   4.686302   6.818029
    15  H    5.142402   5.770187   6.086670   4.980780   6.753994
    16  C    3.420290   4.471912   4.219776   3.170413   5.307537
    17  H    2.974794   4.116725   3.714554   2.427472   4.789476
    18  H    4.159880   5.374969   4.783989   3.946664   6.164157
    19  C    2.883489   1.552113   3.622892   3.089383   2.079431
    20  H    3.499082   2.170899   4.244375   3.906632   2.835160
    21  H    3.076559   2.189551   3.988315   2.962442   2.795094
    22  C    1.551664   2.809502   2.084495   2.124114   3.558530
    23  H    2.141159   3.048487   2.400173   3.016086   3.797745
    24  H    2.133176   3.624372   2.283538   2.395507   4.173146
    25  N    2.692969   3.620470   3.494941   2.935750   4.563738
    26  C    3.873260   4.669329   4.514379   4.328093   5.650653
    27  H    4.738781   5.526990   5.453060   5.021222   6.534753
    28  H    4.094450   5.098703   4.494950   4.605953   5.971078
    29  C    4.354237   4.695811   4.990350   5.030411   5.719418
    30  H    3.907095   4.111963   4.401226   4.763039   5.059687
    31  H    5.317965   5.715322   5.849946   6.020918   6.706360
    32  C    4.965828   4.946683   5.792653   5.508383   6.027038
    33  H    5.870603   5.722847   6.628497   6.496960   6.769830
    34  H    5.476477   5.605204   6.371142   5.845752   6.701057
    35  C    4.512852   4.086587   5.429249   4.988250   5.137896
    36  H    4.328474   3.663533   5.115763   4.977912   4.639039
    37  H    5.491204   4.921321   6.433398   5.884306   5.924372
    38  O    3.836776   2.443324   4.329899   3.904976   2.291178
    39  H    3.985313   2.518812   4.271995   4.240646   2.116144
    40  N    3.679480   3.355821   4.721257   3.890742   4.399845
    41  H    2.921002   2.992684   3.966442   3.137837   4.059554
                    6          7          8          9         10
     6  H    0.000000
     7  C    4.854165   0.000000
     8  H    5.581102   1.101175   0.000000
     9  H    5.284367   1.099449   1.763871   0.000000
    10  C    5.327634   1.542925   2.143169   2.167659   0.000000
    11  H    6.360574   2.115382   2.448390   2.354143   1.095051
    12  H    4.968131   2.192998   3.071457   2.555381   1.097984
    13  C    5.640681   2.622386   2.785313   3.534366   1.543305
    14  H    6.566593   3.496436   3.625130   4.259179   2.158193
    15  H    6.067356   2.716308   2.433947   3.688730   2.150249
    16  C    4.897758   3.518681   3.839996   4.498729   2.660693
    17  H    4.741297   3.918254   4.477673   4.750924   2.889648
    18  H    5.728082   4.467413   4.614581   5.476114   3.568370
    19  C    2.115278   3.878455   4.836730   3.922110   4.378595
    20  H    2.208495   3.744027   4.555358   3.753978   4.599827
    21  H    2.933020   3.127007   4.175923   3.108449   3.464985
    22  C    2.936840   4.476202   4.994046   5.355086   4.272320
    23  H    2.761532   4.947124   5.345126   5.830115   5.021407
    24  H    3.845267   5.282254   5.770738   6.186448   4.810130
    25  N    3.770772   3.435039   3.751628   4.452724   3.210435
    26  C    4.505503   4.050873   3.984718   5.121124   4.125485
    27  H    5.454423   3.970303   3.670149   5.061028   3.938822
    28  H    4.879508   5.108730   5.072569   6.178298   5.045114
    29  C    4.238115   4.122814   3.949895   5.068431   4.725636
    30  H    3.465262   4.592435   4.624630   5.448754   5.243154
    31  H    5.174100   5.035813   4.691074   5.978557   5.630616
    32  C    4.575528   3.217644   2.854180   4.013816   4.222805
    33  H    5.202475   4.092613   3.610493   4.744548   5.226250
    34  H    5.399206   2.947590   2.277702   3.800648   3.811834
    35  C    3.821741   2.472794   2.521265   2.995002   3.770466
    36  H    3.167259   3.368384   3.584420   3.766968   4.597616
    37  H    4.696938   2.605387   2.459428   2.796202   4.102012
    38  O    3.010952   5.061809   6.061307   4.885415   5.489076
    39  H    2.835004   5.783410   6.734031   5.680019   6.266750
    40  N    3.493231   1.473982   2.112487   2.110755   2.544826
    41  H    3.195341   1.963058   2.569610   2.824903   2.429409
                   11         12         13         14         15
    11  H    0.000000
    12  H    1.745753   0.000000
    13  C    2.145232   2.180292   0.000000
    14  H    2.317188   2.615267   1.096000   0.000000
    15  H    2.567491   3.058957   1.097705   1.749777   0.000000
    16  C    3.514021   2.818302   1.538072   2.095031   2.177830
    17  H    3.723741   2.618561   2.170546   2.470019   3.080644
    18  H    4.269983   3.806044   2.169299   2.349475   2.527191
    19  C    5.227238   3.837142   5.230701   6.075247   5.796461
    20  H    5.432332   4.294433   5.464854   6.410458   5.841535
    21  H    4.239518   2.853465   4.477734   5.249830   5.115210
    22  C    5.342485   4.099304   3.778389   4.537800   4.236855
    23  H    6.103731   4.967177   4.535234   5.379991   4.787774
    24  H    5.815759   4.587158   4.073288   4.617034   4.596736
    25  N    4.238829   3.383131   2.506058   3.386396   2.783153
    26  C    5.046449   4.581299   3.244414   4.111809   2.995898
    27  H    4.693003   4.600042   2.866477   3.625044   2.315576
    28  H    5.966719   5.401858   4.010790   4.727961   3.832835
    29  C    5.634482   5.233469   4.243224   5.242130   3.851987
    30  H    6.233034   5.563189   4.905515   5.925729   4.701578
    31  H    6.469270   6.221599   5.003032   5.927022   4.450596
    32  C    4.984764   4.879949   4.144292   5.192339   3.632140
    33  H    5.911298   5.909363   5.187886   6.212190   4.582476
    34  H    4.414935   4.657643   3.615503   4.576982   2.889745
    35  C    4.543526   4.226466   4.226209   5.303189   4.016537
    36  H    5.441635   4.861933   5.059652   6.147864   4.957018
    37  H    4.661494   4.641519   4.769329   5.787305   4.469867
    38  O    6.216015   4.797654   6.459304   7.210317   7.102476
    39  H    7.057243   5.608628   7.125005   7.916371   7.733102
    40  N    3.423781   2.817604   3.244314   4.281205   3.376700
    41  H    3.474089   2.605369   2.722467   3.775025   2.992186
                   16         17         18         19         20
    16  C    0.000000
    17  H    1.094113   0.000000
    18  H    1.099756   1.769536   0.000000
    19  C    4.979824   4.692644   6.019790   0.000000
    20  H    5.325521   5.247939   6.353219   1.082369   0.000000
    21  H    4.449525   4.141482   5.534002   1.079220   1.752890
    22  C    2.491807   2.468746   3.011802   3.948577   4.283205
    23  H    3.334212   3.509001   3.736531   4.244637   4.362652
    24  H    2.580687   2.390540   2.758645   4.850094   5.300112
    25  N    1.467633   2.059100   2.121464   4.286663   4.452669
    26  C    2.502464   3.370921   2.665904   5.318293   5.228258
    27  H    2.527583   3.577388   2.500209   5.999954   5.894299
    28  H    2.975222   3.717983   2.811244   5.990679   5.971703
    29  C    3.797783   4.593578   4.152073   5.163355   4.772808
    30  H    4.257623   4.857073   4.691130   4.736404   4.326440
    31  H    4.571028   5.443593   4.714621   6.225769   5.783366
    32  C    4.237913   5.041445   4.801303   4.932810   4.355654
    33  H    5.310018   6.128967   5.809284   5.653134   4.925296
    34  H    4.013859   4.931037   4.490107   5.515110   5.037591
    35  C    4.437063   4.986457   5.269579   3.694743   3.011296
    36  H    5.020734   5.447480   5.860389   3.347112   2.500934
    37  H    5.254219   5.813371   6.092927   4.240652   3.455747
    38  O    6.224299   5.784794   7.259149   1.425748   2.059768
    39  H    6.741610   6.313112   7.731812   1.952028   2.374909
    40  N    3.512929   3.864488   4.504593   2.876698   2.581396
    41  H    2.632294   2.981066   3.622903   2.976790   2.941215
                   21         22         23         24         25
    21  H    0.000000
    22  C    3.984367   0.000000
    23  H    4.494521   1.094768   0.000000
    24  H    4.826988   1.099041   1.796068   0.000000
    25  N    4.034734   1.494057   2.044888   2.088689   0.000000
    26  C    5.181680   2.474575   2.383072   2.952303   1.482730
    27  H    5.702795   3.374896   3.449346   3.724005   2.092562
    28  H    5.947140   2.564269   2.307524   2.704514   2.088000
    29  C    5.215141   3.249011   2.757025   4.012240   2.552799
    30  H    5.006828   3.006660   2.243983   3.851756   2.832924
    31  H    6.305385   4.105463   3.497633   4.718373   3.438570
    32  C    4.855696   4.167105   3.897539   5.065157   3.228663
    33  H    5.682497   5.097288   4.667753   5.996079   4.264926
    34  H    5.233502   4.574865   4.497404   5.355976   3.349968
    35  C    3.623824   4.198590   4.089653   5.233638   3.479772
    36  H    3.599949   4.212318   3.917310   5.298814   3.866986
    37  H    4.089558   5.259712   5.185364   6.284652   4.460151
    38  O    2.030531   5.139828   5.442762   5.933715   5.632900
    39  H    2.819963   5.327598   5.479374   6.110138   6.003325
    40  N    2.477965   3.578344   3.844941   4.558567   2.848505
    41  H    2.611438   2.623899   3.010088   3.566943   1.873527
                   26         27         28         29         30
    26  C    0.000000
    27  H    1.093914   0.000000
    28  H    1.099155   1.773620   0.000000
    29  C    1.532137   2.127061   2.185449   0.000000
    30  H    2.176311   3.051237   2.549567   1.097679   0.000000
    31  H    2.114153   2.441003   2.405368   1.095816   1.744680
    32  C    2.608960   2.763119   3.547257   1.547317   2.195433
    33  H    3.467912   3.585884   4.264129   2.143900   2.622637
    34  H    2.712070   2.422377   3.711885   2.163085   3.075714
    35  C    3.492417   3.804623   4.480623   2.654263   2.829066
    36  H    3.905168   4.452999   4.744022   2.882869   2.631785
    37  H    4.437107   4.574477   5.458751   3.560047   3.816122
    38  O    6.716271   7.411829   7.336930   6.554244   6.051971
    39  H    7.000521   7.792494   7.529861   6.743039   6.100700
    40  N    3.449239   3.751219   4.454797   3.233732   3.418756
    41  H    2.705051   3.129419   3.639879   2.844982   3.022689
                   31         32         33         34         35
    31  H    0.000000
    32  C    2.145797   0.000000
    33  H    2.286553   1.097135   0.000000
    34  H    2.582035   1.098049   1.747623   0.000000
    35  C    3.506249   1.529807   2.118141   2.158235   0.000000
    36  H    3.709328   2.155088   2.470733   3.061036   1.096627
    37  H    4.260300   2.157448   2.377914   2.499242   1.096006
    38  O    7.601008   6.302913   6.955505   6.895727   4.990301
    39  H    7.742679   6.613191   7.188414   7.320059   5.362322
    40  N    4.257986   2.510471   3.404013   2.770634   1.454309
    41  H    3.917477   2.619953   3.651712   2.870424   2.057306
                   36         37         38         39         40
    36  H    0.000000
    37  H    1.759036   0.000000
    38  O    4.553554   5.391904   0.000000
    39  H    4.750181   5.818926   0.960925   0.000000
    40  N    2.076455   2.081878   4.217770   4.773776   0.000000
    41  H    2.541593   2.925409   4.379571   4.882243   1.009652
                   41
    41  H    0.000000
 Stoichiometry    C12H26N2O
 Framework group  C1[X(C12H26N2O)]
 Deg. of freedom   117
 Full point group                 C1      NOp   1
 Largest Abelian subgroup         C1      NOp   1
 Largest concise Abelian subgroup C1      NOp   1
                         Standard orientation:                         
 ---------------------------------------------------------------------
 Center     Atomic      Atomic             Coordinates (Angstroms)
 Number     Number       Type             X           Y           Z
 ---------------------------------------------------------------------
      1          6           0       -1.513652   -2.006715    0.200511
      2          6           0       -2.518907   -0.960918   -0.349485
      3          1           0       -1.942706   -2.976890   -0.067814
      4          1           0       -1.563679   -1.918359    1.296596
      5          1           0       -3.486437   -1.452132   -0.194534
      6          1           0       -2.345114   -1.004149   -1.437945
      7          6           0        0.535891    2.120405    0.907238
      8          1           0        1.505368    2.508556    0.557897
      9          1           0       -0.077003    2.995660    1.166232
     10          6           0        0.809112    1.299898    2.185024
     11          1           0        1.143781    2.028062    2.931290
     12          1           0       -0.118699    0.872385    2.587477
     13          6           0        1.894804    0.208168    2.079251
     14          1           0        2.307978    0.029988    3.078628
     15          1           0        2.721624    0.613456    1.481699
     16          6           0        1.510054   -1.193743    1.576977
     17          1           0        0.677513   -1.586703    2.168196
     18          1           0        2.361255   -1.877637    1.708169
     19          6           0       -2.861637    0.527519   -0.073541
     20          1           0       -2.575817    1.131529   -0.925011
     21          1           0       -2.339496    0.896508    0.795902
     22          6           0       -0.008491   -2.201665   -0.122203
     23          1           0        0.067616   -2.327582   -1.207039
     24          1           0        0.290390   -3.130156    0.384221
     25          7           0        1.054587   -1.196854    0.181812
     26          6           0        2.118868   -1.168256   -0.850165
     27          1           0        3.001747   -0.701879   -0.403326
     28          1           0        2.368950   -2.212954   -1.082995
     29          6           0        1.790517   -0.379257   -2.121821
     30          1           0        0.906157   -0.798319   -2.619009
     31          1           0        2.623662   -0.558801   -2.810622
     32          6           0        1.657704    1.152633   -1.949015
     33          1           0        1.903784    1.608919   -2.915945
     34          1           0        2.437793    1.494265   -1.255862
     35          6           0        0.310963    1.742337   -1.526109
     36          1           0       -0.462467    1.415992   -2.231726
     37          1           0        0.355808    2.835464   -1.591622
     38          8           0       -4.258612    0.673803    0.171041
     39          1           0       -4.734585    0.223147   -0.531624
     40          7           0       -0.114729    1.374550   -0.185015
     41          1           0        0.111117    0.414913    0.032902
 ---------------------------------------------------------------------
 Rotational constants (GHZ):      0.6439542      0.4224032      0.4048043
 Standard basis: 6-31G(d,p) (6D, 7F)
 There are   355 symmetry adapted cartesian basis functions of A   symmetry.
 There are   355 symmetry adapted basis functions of A   symmetry.
   355 basis functions,   602 primitive gaussians,   355 cartesian basis functions
    60 alpha electrons       60 beta electrons
       nuclear repulsion energy      1156.0121884274 Hartrees.
 NAtoms=   41 NActive=   41 NUniq=   41 SFac= 1.00D+00 NAtFMM=   60 NAOKFM=F Big=F
 Integral buffers will be    131072 words long.
 Raffenetti 2 integral format.
 Two-electron integral symmetry is turned on.
 Nuclear repulsion after empirical dispersion term =     1155.9713233301 Hartrees.
 One-electron integrals computed using PRISM.
 NBasis=   355 RedAO= T EigKep=  3.42D-03  NBF=   355
 NBsUse=   355 1.00D-06 EigRej= -1.00D+00 NBFU=   355
 Initial guess from the checkpoint file:  "inprot-add-wb97xd.chk"
 B after Tr=     0.000000   -0.000000    0.000000
         Rot=    0.999253    0.001786   -0.002216   -0.038535 Ang=   4.43 deg.
 ExpMin= 1.61D-01 ExpMax= 5.48D+03 ExpMxC= 8.25D+02 IAcc=1 IRadAn=         1 AccDes= 0.00D+00
 Harris functional with IExCor= 4639 and IRadAn=       1 diagonalized for initial guess.
 HarFok:  IExCor= 4639 AccDes= 0.00D+00 IRadAn=         1 IDoV= 1 UseB2=F ITyADJ=14
 ICtDFT=  3500011 ScaDFX=  1.000000  1.000000  1.000000  1.000000
 FoFCou: FMM=F IPFlag=           0 FMFlag=      100000 FMFlg1=           0
         NFxFlg=           0 DoJE=T BraDBF=F KetDBF=T FulRan=T
         wScrn=  0.000000 ICntrl=     500 IOpCl=  0 I1Cent=   200000004 NGrid=           0
         NMat0=    1 NMatS0=      1 NMatT0=    0 NMatD0=    1 NMtDS0=    0 NMtDT0=    0
 Petite list used in FoFCou.
 Requested convergence on RMS density matrix=1.00D-08 within 128 cycles.
 Requested convergence on MAX density matrix=1.00D-06.
 Requested convergence on             energy=1.00D-06.
 No special actions if energy rises.
 Integral accuracy reduced to 1.0D-05 until final iterations.
 Initial convergence to 1.0D-05 achieved.  Increase integral accuracy.
 SCF Done:  E(RwB97XD) =  -657.446046866     A.U. after   13 cycles
            NFock= 13  Conv=0.56D-08     -V/T= 2.0097
 Calling FoFJK, ICntrl=      2127 FMM=F ISym2X=0 I1Cent= 0 IOpClX= 0 NMat=1 NMatS=1 NMatT=0.
 ***** Axes restored to original set *****
 -------------------------------------------------------------------
 Center     Atomic                   Forces (Hartrees/Bohr)
 Number     Number              X              Y              Z
 -------------------------------------------------------------------
      1        6           0.023613664   -0.015012107   -0.037455522
      2        6          -0.022115401    0.002720302    0.038755656
      3        1           0.001055528    0.000844020   -0.002003814
      4        1           0.001860379    0.007116358    0.000512333
      5        1           0.001884061    0.001548747    0.001377727
      6        1          -0.004055608    0.004455960    0.000316479
      7        6          -0.006027303   -0.000132346    0.007820980
      8        1           0.002643912   -0.003845593   -0.002760274
      9        1           0.001576966    0.000049540   -0.000426318
     10        6          -0.005057671    0.001566648    0.003683394
     11        1           0.001337652    0.000308998   -0.000320513
     12        1          -0.002444529    0.000623592    0.001756779
     13        6           0.005449310    0.001281265   -0.001030997
     14        1           0.000560966   -0.003203003   -0.002331730
     15        1           0.000974482    0.001075379    0.002179317
     16        6          -0.018396261   -0.004443369    0.006013297
     17        1           0.002306305   -0.000886155   -0.003035277
     18        1           0.003035142    0.000313883   -0.000401461
     19        6           0.013819707    0.012587108   -0.005383971
     20        1          -0.000221612   -0.007968636    0.002172135
     21        1           0.000694582   -0.003983584   -0.007260200
     22        6          -0.006271745   -0.023951657    0.009912091
     23        1           0.002692447    0.006352668    0.003892862
     24        1          -0.003046100    0.005930273    0.005363993
     25        7          -0.017599586    0.009637100   -0.006228500
     26        6           0.002991454    0.010688212   -0.016408948
     27        1           0.002779317    0.001041318   -0.000197976
     28        1           0.000373552   -0.004167140    0.006177893
     29        6          -0.001502766    0.001013692   -0.004934358
     30        1          -0.001136206    0.000065536   -0.002203360
     31        1           0.000317392    0.000496035    0.000871199
     32        6          -0.001400901   -0.006236779    0.008384198
     33        1           0.000780793   -0.001136890    0.001207261
     34        1           0.000568832   -0.000003088   -0.000531638
     35        6           0.011433266    0.011433373   -0.002362173
     36        1          -0.001639223    0.000218452    0.001406823
     37        1          -0.000131969   -0.000088706    0.000555440
     38        8           0.005459980   -0.000502447   -0.000951523
     39        1          -0.001275922   -0.002195173    0.001135371
     40        7           0.006197901   -0.009799423   -0.023579639
     41        1          -0.002084785    0.006187638    0.016312964
 -------------------------------------------------------------------
 Cartesian Forces:  Max     0.038755656 RMS     0.008394328

 GradGradGradGradGradGradGradGradGradGradGradGradGradGradGradGradGradGrad
 Berny optimization.
 Using GEDIIS/GDIIS optimizer.
 FormGI is forming the generalized inverse of G from B-inverse, IUseBI=4.
 Internal  Forces:  Max     0.041057974 RMS     0.004662284
 Search for a local minimum.
 Step number   3 out of a maximum of  244
 All quantities printed in internal units (Hartrees-Bohrs-Radians)
 Mixed Optimization -- RFO/linear search
 Update second derivatives using D2CorX and points    1    2    3
 DE= -2.35D-02 DEPred=-2.11D-03 R= 1.11D+01
 TightC=F SS=  1.41D+00  RLast= 5.27D-01 DXNew= 5.0454D-01 1.5797D+00
 Trust test= 1.11D+01 RLast= 5.27D-01 DXMaxT set to 5.05D-01
 ITU=  1  0  0
 Use linear search instead of GDIIS.
     Eigenvalues ---    0.00234   0.00318   0.00354   0.00370   0.00404
     Eigenvalues ---    0.00416   0.00500   0.00521   0.00621   0.01064
     Eigenvalues ---    0.01286   0.01296   0.01657   0.01962   0.02216
     Eigenvalues ---    0.02407   0.02512   0.02971   0.03133   0.03302
     Eigenvalues ---    0.03332   0.03944   0.04275   0.04352   0.04408
     Eigenvalues ---    0.04469   0.04540   0.04596   0.04706   0.04802
     Eigenvalues ---    0.04822   0.05051   0.05318   0.05349   0.05694
     Eigenvalues ---    0.05917   0.06215   0.06347   0.06586   0.07680
     Eigenvalues ---    0.08481   0.08910   0.08993   0.09395   0.09418
     Eigenvalues ---    0.09448   0.09699   0.09734   0.09805   0.10935
     Eigenvalues ---    0.11076   0.11467   0.11920   0.12252   0.12792
     Eigenvalues ---    0.12855   0.12969   0.13262   0.13659   0.13818
     Eigenvalues ---    0.13890   0.14287   0.14446   0.14541   0.15906
     Eigenvalues ---    0.16054   0.17215   0.19047   0.19793   0.20243
     Eigenvalues ---    0.22009   0.22021   0.22287   0.22818   0.25457
     Eigenvalues ---    0.27942   0.28385   0.28468   0.28811   0.28995
     Eigenvalues ---    0.29210   0.29266   0.29334   0.32119   0.32707
     Eigenvalues ---    0.33092   0.33321   0.33960   0.33964   0.33966
     Eigenvalues ---    0.33976   0.33981   0.33988   0.33989   0.34006
     Eigenvalues ---    0.34235   0.34308   0.34311   0.34319   0.34340
     Eigenvalues ---    0.34355   0.34357   0.34360   0.34372   0.34374
     Eigenvalues ---    0.34382   0.34392   0.34472   0.34481   0.34515
     Eigenvalues ---    0.36738   0.37222   0.39865   0.41567   0.47475
     Eigenvalues ---    0.55470   0.76696
 RFO step:  Lambda=-3.79046028D-02 EMin= 2.34258266D-03
 Quartic linear search produced a step of  0.10627.
 Iteration  1 RMS(Cart)=  0.14079540 RMS(Int)=  0.00654923
 Iteration  2 RMS(Cart)=  0.01399540 RMS(Int)=  0.00103508
 Iteration  3 RMS(Cart)=  0.00010205 RMS(Int)=  0.00103381
 Iteration  4 RMS(Cart)=  0.00000028 RMS(Int)=  0.00103381
 Variable       Old X    -DE/DX   Delta X   Delta X   Delta X     New X
                                 (Linear)    (Quad)   (Total)
    R1        2.93165  -0.00550   0.00011  -0.02809  -0.02799   2.90366
    R2        2.06778  -0.00026   0.00001  -0.00098  -0.00097   2.06681
    R3        2.08017   0.00157   0.00055   0.00428   0.00483   2.08499
    R4        2.93222  -0.00681   0.00005  -0.03944  -0.03939   2.89283
    R5        2.07131   0.00047   0.00029   0.00092   0.00121   2.07252
    R6        2.08455   0.00119   0.00087   0.00210   0.00297   2.08751
    R7        2.93307   0.00043   0.00295  -0.00587  -0.00292   2.93015
    R8        2.08092   0.00285   0.00122   0.00724   0.00846   2.08938
    R9        2.07766  -0.00054   0.00024  -0.00263  -0.00239   2.07526
   R10        2.91571  -0.00571   0.00153  -0.02896  -0.02753   2.88817
   R11        2.78542  -0.00654  -0.00040  -0.02308  -0.02359   2.76183
   R12        2.06935   0.00053   0.00020   0.00138   0.00157   2.07092
   R13        2.07489   0.00026   0.00010   0.00065   0.00075   2.07564
   R14        2.91642  -0.00364   0.00135  -0.01394  -0.01255   2.90387
   R15        2.07114   0.00144   0.00035   0.00413   0.00447   2.07561
   R16        2.07436   0.00028   0.00008   0.00082   0.00089   2.07526
   R17        2.90653  -0.00265   0.00095  -0.01125  -0.01022   2.89631
   R18        2.06757   0.00083   0.00020   0.00242   0.00261   2.07019
   R19        2.07824   0.00237   0.00086   0.00625   0.00711   2.08535
   R20        2.77342  -0.00760  -0.00356  -0.01516  -0.01858   2.75484
   R21        2.04538   0.00685   0.00222   0.01786   0.02008   2.06546
   R22        2.03943   0.00648   0.00200   0.01813   0.02013   2.05956
   R23        2.69427  -0.00411  -0.00112  -0.01110  -0.01222   2.68206
   R24        2.06881   0.00112   0.00036   0.00304   0.00340   2.07221
   R25        2.07689   0.00177   0.00074   0.00447   0.00521   2.08210
   R26        2.82336  -0.01363  -0.00176  -0.05157  -0.05333   2.77003
   R27        2.80195  -0.01142  -0.00263  -0.03815  -0.04069   2.76126
   R28        2.06720   0.00099   0.00016   0.00293   0.00309   2.07029
   R29        2.07710   0.00234   0.00076   0.00632   0.00709   2.08419
   R30        2.89532  -0.00182   0.00094  -0.00372  -0.00267   2.89265
   R31        2.07431   0.00033   0.00007   0.00096   0.00103   2.07534
   R32        2.07079   0.00060   0.00028   0.00140   0.00167   2.07247
   R33        2.92400  -0.00435   0.00140  -0.01939  -0.01805   2.90596
   R34        2.07328   0.00093   0.00050   0.00211   0.00260   2.07589
   R35        2.07501   0.00062   0.00010   0.00191   0.00200   2.07702
   R36        2.89092   0.00016   0.00163   0.00549   0.00705   2.89797
   R37        2.07232   0.00185   0.00047   0.00524   0.00571   2.07803
   R38        2.07115  -0.00011  -0.00023   0.00007  -0.00016   2.07099
   R39        2.74825  -0.00446  -0.00354  -0.00901  -0.01268   2.73557
   R40        1.81589   0.00025   0.00010   0.00023   0.00034   1.81622
   R41        1.90797   0.00894   0.00149   0.01927   0.02076   1.92873
    A1        1.83038   0.00322   0.00153   0.01004   0.00796   1.83833
    A2        1.84362   0.00677   0.00003   0.06883   0.07164   1.91527
    A3        2.26467  -0.01580  -0.00285  -0.12399  -0.12658   2.13809
    A4        1.87289  -0.00422   0.00185  -0.03686  -0.03564   1.83725
    A5        1.79052   0.00314   0.00259   0.00748   0.00659   1.79712
    A6        1.83513   0.00718  -0.00200   0.07400   0.07480   1.90993
    A7        1.79236   0.00959   0.00323   0.02490   0.02378   1.81614
    A8        1.79396   0.01451   0.00333   0.08592   0.09364   1.88760
    A9        2.38403  -0.04106  -0.01341  -0.19727  -0.20967   2.17436
   A10        1.83485  -0.00541  -0.00094  -0.01391  -0.01869   1.81617
   A11        1.78208   0.01264   0.00615   0.04580   0.04580   1.82789
   A12        1.82121   0.01398   0.00353   0.07830   0.08587   1.90708
   A13        1.85970  -0.00112  -0.00061  -0.00463  -0.00554   1.85417
   A14        1.86949   0.00014  -0.00310   0.00695   0.00413   1.87363
   A15        1.90910   0.00475   0.00307   0.04289   0.04579   1.95490
   A16        1.90390  -0.00089  -0.00122  -0.01048  -0.01206   1.89183
   A17        1.90851   0.00185  -0.00074   0.00809   0.00656   1.91507
   A18        2.00728  -0.00455   0.00243  -0.04050  -0.03776   1.96952
   A19        1.83888  -0.00015  -0.00190   0.00884   0.00683   1.84571
   A20        1.94011  -0.00097   0.00014  -0.01319  -0.01291   1.92720
   A21        2.03085   0.00084   0.00258  -0.00321  -0.00071   2.03014
   A22        1.84146   0.00070   0.00002   0.00890   0.00894   1.85040
   A23        1.87769  -0.00081  -0.00206  -0.00194  -0.00386   1.87383
   A24        1.92212   0.00036   0.00079   0.00269   0.00331   1.92543
   A25        1.89411   0.00020  -0.00071  -0.00386  -0.00432   1.88979
   A26        1.88180   0.00214  -0.00162   0.01778   0.01596   1.89776
   A27        2.08424  -0.00409   0.00423  -0.02758  -0.02347   2.06077
   A28        1.84673  -0.00105   0.00019  -0.00561  -0.00539   1.84134
   A29        1.81717   0.00299  -0.00202   0.03095   0.02888   1.84606
   A30        1.92536   0.00004  -0.00044  -0.00979  -0.01003   1.91533
   A31        1.91904  -0.00130  -0.00079  -0.01010  -0.01208   1.90696
   A32        1.91159  -0.00497  -0.00075  -0.03516  -0.03620   1.87539
   A33        1.97143   0.00564  -0.00029   0.04025   0.04079   2.01222
   A34        1.87669   0.00052   0.00004  -0.00742  -0.00776   1.86893
   A35        1.85123  -0.00068  -0.00106   0.01714   0.01561   1.86684
   A36        1.93081   0.00072   0.00287  -0.00520  -0.00208   1.92872
   A37        1.91450   0.00047  -0.00016   0.00540   0.00512   1.91962
   A38        1.94365   0.00385   0.00234   0.01671   0.01910   1.96275
   A39        1.92330   0.00024   0.00203   0.00401   0.00595   1.92925
   A40        1.89147  -0.00264  -0.00212  -0.02303  -0.02512   1.86635
   A41        1.91393   0.00124   0.00072   0.01551   0.01609   1.93002
   A42        1.87629  -0.00326  -0.00288  -0.01924  -0.02214   1.85416
   A43        1.86291   0.00358  -0.00212   0.04551   0.04582   1.90874
   A44        1.84846  -0.00446  -0.00202  -0.02128  -0.02331   1.82514
   A45        2.16929  -0.00592   0.00169  -0.09793  -0.09558   2.07371
   A46        1.91828  -0.00430   0.00273  -0.05317  -0.05153   1.86675
   A47        1.80239   0.00472  -0.00288   0.07468   0.07284   1.87523
   A48        1.85554   0.00606   0.00310   0.04904   0.04918   1.90472
   A49        1.99949   0.00026   0.00261  -0.02881  -0.02973   1.96975
   A50        2.02510  -0.00217   0.00531  -0.04676  -0.04354   1.98156
   A51        1.96284  -0.00202   0.00117  -0.02433  -0.02685   1.93599
   A52        1.87888   0.00120  -0.00005   0.00307   0.00311   1.88199
   A53        1.86754   0.00213   0.00040   0.03344   0.03379   1.90133
   A54        2.01947   0.00010   0.00095  -0.00518  -0.00423   2.01524
   A55        1.88400  -0.00120   0.00033  -0.01879  -0.01862   1.86539
   A56        1.86758  -0.00050  -0.00154   0.01028   0.00885   1.87643
   A57        1.94164  -0.00178  -0.00011  -0.02402  -0.02426   1.91738
   A58        1.93050  -0.00036   0.00034   0.00177   0.00181   1.93232
   A59        1.84876   0.00150  -0.00112   0.00031  -0.00087   1.84789
   A60        2.02143  -0.00165   0.00159  -0.00308  -0.00099   2.02043
   A61        1.83929   0.00021  -0.00014   0.00666   0.00660   1.84589
   A62        1.93842   0.00228   0.00027   0.00241   0.00260   1.94101
   A63        1.87305  -0.00194  -0.00122  -0.00759  -0.00905   1.86400
   A64        1.86927   0.00024  -0.00183   0.01382   0.01211   1.88138
   A65        1.89393   0.00173  -0.00192   0.00297   0.00063   1.89456
   A66        2.08067  -0.00418   0.00570  -0.03913  -0.03326   2.04742
   A67        1.84170  -0.00077  -0.00025   0.00085   0.00055   1.84225
   A68        1.85540   0.00365  -0.00113   0.02783   0.02693   1.88233
   A69        1.90814  -0.00033  -0.00112  -0.00127  -0.00297   1.90517
   A70        1.90529  -0.00102   0.00088  -0.00360  -0.00264   1.90265
   A71        1.90913  -0.00175  -0.00208  -0.01204  -0.01407   1.89506
   A72        1.99887   0.00330   0.00322   0.01338   0.01614   2.01502
   A73        1.86210   0.00029  -0.00032  -0.00218  -0.00261   1.85949
   A74        1.88773   0.00017  -0.00011   0.00189   0.00191   1.88963
   A75        1.89582  -0.00115  -0.00175   0.00173   0.00012   1.89594
   A76        1.88785  -0.00229  -0.00236  -0.01065  -0.01301   1.87485
   A77        2.01104  -0.00014   0.00121  -0.00377  -0.00348   2.00756
   A78        1.79494   0.01036   0.00721   0.06840   0.07611   1.87105
   A79        1.95403  -0.01024  -0.01160  -0.06197  -0.07318   1.88085
    D1        0.62397   0.00190   0.00542   0.00804   0.01237   0.63633
    D2       -1.27833   0.00007   0.00450  -0.01212  -0.00902  -1.28736
    D3        2.77834  -0.00217   0.00828  -0.06762  -0.05800   2.72034
    D4       -1.35178   0.00249   0.00273   0.01683   0.01841  -1.33337
    D5        3.02911   0.00066   0.00181  -0.00332  -0.00299   3.02612
    D6        0.80260  -0.00158   0.00559  -0.05883  -0.05196   0.75064
    D7        2.73492  -0.00243   0.00887  -0.06942  -0.06042   2.67450
    D8        0.83262  -0.00425   0.00795  -0.08958  -0.08182   0.75080
    D9       -1.39389  -0.00650   0.01173  -0.14508  -0.13079  -1.52468
   D10       -0.97539  -0.00042  -0.00407   0.02295   0.01793  -0.95746
   D11       -3.01909   0.00496  -0.00518   0.07263   0.06754  -2.95155
   D12        1.11344   0.00534  -0.00894   0.10025   0.08939   1.20282
   D13        1.15152  -0.00434  -0.00101  -0.05018  -0.05072   1.10079
   D14       -0.89218   0.00104  -0.00212  -0.00049  -0.00112  -0.89330
   D15       -3.04284   0.00142  -0.00588   0.02713   0.02073  -3.02212
   D16        3.10808  -0.00523   0.00133  -0.06167  -0.05990   3.04818
   D17        1.06438   0.00015   0.00022  -0.01198  -0.01029   1.05409
   D18       -1.08628   0.00053  -0.00354   0.01564   0.01155  -1.07473
   D19        1.94943   0.00047  -0.00384   0.01087   0.00627   1.95570
   D20       -0.14437   0.00099  -0.00259   0.02541   0.02211  -0.12226
   D21       -2.22497   0.00245  -0.00178   0.03614   0.03364  -2.19133
   D22       -2.17598  -0.00440  -0.00173  -0.07057  -0.07289  -2.24887
   D23        2.01341  -0.00388  -0.00048  -0.05603  -0.05705   1.95636
   D24       -0.06719  -0.00241   0.00032  -0.04530  -0.04552  -0.11271
   D25       -0.26846  -0.00145   0.00018  -0.04494  -0.04351  -0.31197
   D26       -2.36226  -0.00092   0.00143  -0.03040  -0.02767  -2.38993
   D27        1.84032   0.00054   0.00224  -0.01967  -0.01614   1.82419
   D28        1.16333  -0.00201   0.00118  -0.02757  -0.02644   1.13689
   D29       -3.13356  -0.00173   0.00023  -0.01855  -0.01841   3.13122
   D30       -0.91470  -0.00138   0.00359  -0.02958  -0.02606  -0.94076
   D31       -0.84309  -0.00033   0.00426  -0.02055  -0.01611  -0.85920
   D32        1.14320  -0.00004   0.00330  -0.01153  -0.00808   1.13512
   D33       -2.92112   0.00030   0.00667  -0.02257  -0.01573  -2.93685
   D34       -2.99419   0.00121   0.00443   0.00615   0.01023  -2.98396
   D35       -1.00789   0.00150   0.00348   0.01517   0.01826  -0.98963
   D36        1.21097   0.00184   0.00684   0.00414   0.01061   1.22158
   D37       -0.41529   0.00119   0.00887  -0.01961  -0.01095  -0.42624
   D38        1.71569  -0.00436   0.00025  -0.05084  -0.05095   1.66473
   D39        1.61519   0.00358   0.00946   0.00369   0.01333   1.62852
   D40       -2.53703  -0.00197   0.00083  -0.02754  -0.02667  -2.56370
   D41       -2.51936   0.00057   0.00903  -0.03308  -0.02373  -2.54309
   D42       -0.38839  -0.00498   0.00040  -0.06431  -0.06373  -0.45211
   D43        2.69778  -0.00174  -0.00316  -0.01899  -0.02231   2.67547
   D44        0.70507  -0.00170  -0.00217  -0.01959  -0.02197   0.68309
   D45       -1.50911  -0.00040  -0.00351   0.00017  -0.00357  -1.51268
   D46        0.64093  -0.00148  -0.00088  -0.02686  -0.02778   0.61315
   D47       -1.35178  -0.00144   0.00011  -0.02747  -0.02744  -1.37922
   D48        2.71722  -0.00015  -0.00122  -0.00770  -0.00903   2.70819
   D49       -1.35767  -0.00206  -0.00018  -0.03772  -0.03795  -1.39563
   D50        2.93280  -0.00202   0.00081  -0.03832  -0.03761   2.89518
   D51        0.71862  -0.00073  -0.00053  -0.01856  -0.01921   0.69941
   D52       -0.93548  -0.00302   0.00156  -0.04983  -0.04793  -0.98341
   D53       -2.99407   0.00009   0.00245  -0.01372  -0.01131  -3.00538
   D54        1.12861  -0.00114  -0.00052  -0.00929  -0.00962   1.11898
   D55        1.17972  -0.00294   0.00171  -0.04731  -0.04552   1.13419
   D56       -0.87887   0.00018   0.00260  -0.01119  -0.00891  -0.88777
   D57       -3.03938  -0.00105  -0.00036  -0.00677  -0.00722  -3.04660
   D58       -3.12915  -0.00261   0.00070  -0.04220  -0.04146   3.11257
   D59        1.09546   0.00050   0.00158  -0.00609  -0.00485   1.09061
   D60       -1.06506  -0.00073  -0.00138  -0.00166  -0.00316  -1.06822
   D61       -2.55035  -0.00673   0.01015  -0.16117  -0.15057  -2.70092
   D62        1.39956  -0.00147   0.00058  -0.03973  -0.03954   1.36002
   D63       -0.44710  -0.00548   0.00828  -0.13879  -0.12965  -0.57675
   D64       -2.78038  -0.00022  -0.00129  -0.01735  -0.01862  -2.79900
   D65        1.58294  -0.00487   0.00919  -0.14057  -0.13112   1.45182
   D66       -0.75034   0.00038  -0.00037  -0.01913  -0.02009  -0.77042
   D67       -0.86560  -0.00100  -0.00160  -0.03053  -0.03225  -0.89785
   D68        1.24354   0.00053  -0.00008  -0.01132  -0.01132   1.23222
   D69       -2.98676  -0.00380  -0.00390  -0.04129  -0.04515  -3.03191
   D70        1.39539  -0.00392   0.00218  -0.05896  -0.05694   1.33846
   D71       -2.52598  -0.00911   0.01350  -0.18631  -0.17267  -2.69866
   D72       -2.77139   0.00143  -0.00233   0.00715   0.00332  -2.76807
   D73       -0.40958  -0.00376   0.00899  -0.12019  -0.11242  -0.52200
   D74       -0.75214   0.00114   0.00075   0.00023   0.00221  -0.74993
   D75        1.60967  -0.00405   0.01207  -0.12711  -0.11353   1.49614
   D76       -0.44532   0.00155   0.00378   0.00710   0.01113  -0.43419
   D77        1.57598   0.00183   0.00434   0.00359   0.00825   1.58423
   D78       -2.53258   0.00125   0.00518  -0.00501   0.00022  -2.53236
   D79       -2.79502   0.00567  -0.00627   0.12778   0.12111  -2.67390
   D80       -0.77372   0.00595  -0.00570   0.12427   0.11823  -0.65549
   D81        1.40091   0.00537  -0.00487   0.11567   0.11020   1.51111
   D82       -1.04525   0.00259  -0.00214   0.05259   0.05063  -0.99462
   D83       -3.02980   0.00172  -0.00154   0.04379   0.04250  -2.98730
   D84        1.17972   0.00406  -0.00016   0.05494   0.05505   1.23477
   D85       -3.13868   0.00137  -0.00155   0.04441   0.04285  -3.09583
   D86        1.15996   0.00049  -0.00095   0.03562   0.03472   1.19468
   D87       -0.91371   0.00284   0.00042   0.04677   0.04727  -0.86643
   D88        1.09052   0.00409  -0.00096   0.07410   0.07305   1.16357
   D89       -0.89403   0.00321  -0.00036   0.06530   0.06492  -0.82911
   D90       -2.96769   0.00556   0.00101   0.07645   0.07747  -2.89023
   D91        2.67788   0.00008  -0.00575   0.01688   0.01124   2.68911
   D92        0.69742   0.00002  -0.00354   0.00757   0.00419   0.70161
   D93       -1.50093   0.00229  -0.00484   0.03865   0.03392  -1.46701
   D94       -1.38428   0.00023  -0.00372   0.01890   0.01528  -1.36900
   D95        2.91845   0.00017  -0.00151   0.00960   0.00823   2.92668
   D96        0.72010   0.00244  -0.00281   0.04068   0.03796   0.75806
   D97        0.61761   0.00056  -0.00445   0.02378   0.01933   0.63694
   D98       -1.36285   0.00050  -0.00224   0.01448   0.01229  -1.35056
   D99        2.72198   0.00278  -0.00353   0.04556   0.04202   2.76400
   D100      -0.96982  -0.00128  -0.00278  -0.01901  -0.02157  -0.99139
   D101      -3.00137  -0.00007  -0.00172  -0.00758  -0.00921  -3.01057
   D102       1.14929   0.00044  -0.00017  -0.01008  -0.00987   1.13943
   D103       1.14155  -0.00076  -0.00229  -0.00406  -0.00636   1.13519
   D104      -0.89000   0.00045  -0.00124   0.00737   0.00600  -0.88400
   D105      -3.02252   0.00096   0.00031   0.00487   0.00534  -3.01718
   D106       3.12177   0.00006  -0.00371   0.01050   0.00676   3.12853
   D107       1.09022   0.00127  -0.00266   0.02193   0.01912   1.10934
   D108      -1.04230   0.00178  -0.00111   0.01943   0.01846  -1.02384
   D109       1.36822   0.00181  -0.00607   0.01540   0.00895   1.37717
   D110      -0.67477  -0.00408  -0.00789  -0.02570  -0.03361  -0.70838
   D111      -2.78624   0.00283  -0.00295   0.02115   0.01799  -2.76825
   D112       1.45395  -0.00306  -0.00477  -0.01995  -0.02456   1.42938
   D113      -0.77153   0.00266  -0.00432   0.02047   0.01599  -0.75555
   D114      -2.81453  -0.00323  -0.00614  -0.02062  -0.02657  -2.84110
         Item               Value     Threshold  Converged?
 Maximum Force            0.041058     0.000450     NO 
 RMS     Force            0.004662     0.000300     NO 
 Maximum Displacement     0.813714     0.001800     NO 
 RMS     Displacement     0.138769     0.001200     NO 
 Predicted change in Energy=-2.742626D-02
 GradGradGradGradGradGradGradGradGradGradGradGradGradGradGradGradGradGrad

                          Input orientation:                          
 ---------------------------------------------------------------------
 Center     Atomic      Atomic             Coordinates (Angstroms)
 Number     Number       Type             X           Y           Z
 ---------------------------------------------------------------------
      1          6           0        2.953094    2.604676   -0.290103
      2          6           0        1.499006    2.314481   -0.693103
      3          1           0        2.925807    3.576466    0.210976
      4          1           0        3.566140    2.761002   -1.194025
      5          1           0        1.098872    3.296706   -0.972297
      6          1           0        0.936491    2.044845    0.218575
      7          6           0        2.949215   -1.845637   -2.066083
      8          1           0        3.289584   -2.804234   -1.632836
      9          1           0        2.336435   -2.104043   -2.940000
     10          6           0        4.190932   -1.098484   -2.551649
     11          1           0        4.604092   -1.705352   -3.365265
     12          1           0        3.908094   -0.138064   -3.003351
     13          6           0        5.309997   -0.893366   -1.518714
     14          1           0        6.263751   -0.807342   -2.056640
     15          1           0        5.397976   -1.802370   -0.908824
     16          6           0        5.233537    0.336301   -0.607055
     17          1           0        5.175930    1.240110   -1.223431
     18          1           0        6.180103    0.388926   -0.042256
     19          6           0        1.077802    1.373468   -1.851267
     20          1           0        0.584318    0.484681   -1.449810
     21          1           0        1.929275    1.026709   -2.436568
     22          6           0        3.722366    1.728300    0.701661
     23          1           0        3.154183    1.652390    1.636469
     24          1           0        4.636315    2.301012    0.926732
     25          7           0        4.094120    0.367955    0.301738
     26          6           0        4.255996   -0.493757    1.470645
     27          1           0        4.961185   -1.289268    1.205877
     28          1           0        4.721072    0.089040    2.283327
     29          6           0        2.975903   -1.162855    1.977382
     30          1           0        2.212153   -0.410330    2.215049
     31          1           0        3.240286   -1.631155    2.933181
     32          6           0        2.402729   -2.273688    1.081697
     33          1           0        1.824014   -2.954805    1.720366
     34          1           0        3.236974   -2.873354    0.691212
     35          6           0        1.503174   -1.843913   -0.083567
     36          1           0        0.662174   -1.255584    0.311166
     37          1           0        1.069483   -2.741293   -0.539270
     38          8           0        0.222760    2.052094   -2.758313
     39          1           0       -0.484282    2.450842   -2.243717
     40          7           0        2.153595   -1.068084   -1.118258
     41          1           0        2.785962   -0.409268   -0.662434
 ---------------------------------------------------------------------
                    Distance matrix (angstroms):
                    1          2          3          4          5
     1  C    0.000000
     2  C    1.536553   0.000000
     3  H    1.093710   2.108490   0.000000
     4  H    1.103331   2.173326   1.746149   0.000000
     5  H    2.093427   1.096733   2.194560   2.534473   0.000000
     6  H    2.153799   1.104664   2.510637   3.069751   1.735425
     7  C    4.791597   4.614625   5.880880   4.728869   5.573493
     8  H    5.583231   5.503682   6.651715   5.589355   6.515904
     9  H    5.438222   5.027244   6.522591   5.313121   5.879754
    10  C    4.512231   4.727472   5.575643   4.138736   5.601150
    11  H    5.546058   5.739431   6.595737   5.073455   6.559989
    12  H    3.974464   4.141972   5.009443   3.434410   4.880016
    13  C    4.393265   5.049314   5.353092   4.062125   5.965639
    14  H    5.071782   5.857287   5.958333   4.555687   6.685431
    15  H    5.077629   5.674237   6.024737   4.925579   6.669851
    16  C    3.232090   4.226976   4.061215   3.000654   5.098319
    17  H    2.770224   3.867207   3.546708   2.214813   4.573298
    18  H    3.922316   5.103336   4.562344   3.712966   5.927822
    19  C    2.733098   1.550568   3.538526   2.923874   2.114681
    20  H    3.383844   2.181153   4.218995   3.760097   2.898322
    21  H    2.854032   2.209786   3.808389   2.689054   2.826047
    22  C    1.530820   2.689295   2.071472   2.164372   3.484933
    23  H    2.158463   2.933408   2.405463   3.067641   3.705906
    24  H    2.099079   3.530830   2.250540   2.419602   4.136572
    25  N    2.579755   3.393124   3.415807   2.871017   4.378614
    26  C    3.794479   4.490991   4.463506   4.262607   5.504817
    27  H    4.629599   5.346010   5.367305   4.910231   6.379112
    28  H    4.009577   4.918682   4.436187   4.534889   5.831685
    29  C    4.397306   4.626509   5.058050   5.079651   5.666705
    30  H    3.989366   4.048521   4.518867   4.848960   5.014049
    31  H    5.330507   5.634717   5.884609   6.035814   6.642457
    32  C    5.097369   5.001793   5.937682   5.646285   6.078506
    33  H    6.018690   5.804812   6.793358   6.648242   6.845266
    34  H    5.572466   5.643624   6.475155   5.950498   6.738575
    35  C    4.683468   4.202832   5.611698   5.166642   5.232521
    36  H    4.528956   3.801869   5.336926   5.179921   4.749877
    37  H    5.673576   5.076318   6.627435   6.077602   6.053578
    38  O    3.721846   2.441873   4.294980   3.758689   2.346590
    39  H    3.956745   2.521196   4.349857   4.195709   2.199630
    40  N    3.848923   3.471454   4.892343   4.082024   4.492788
    41  H    3.041451   3.012641   4.082705   3.307851   4.083692
                    6          7          8          9         10
     6  H    0.000000
     7  C    4.940300   0.000000
     8  H    5.698977   1.105650   0.000000
     9  H    5.399047   1.098182   1.762793   0.000000
    10  C    5.305284   1.528356   2.136874   2.145023   0.000000
    11  H    6.352888   2.108595   2.436552   2.341384   1.095884
    12  H    4.896562   2.171112   3.060936   2.517776   1.098380
    13  C    5.547866   2.603791   2.783256   3.511106   1.536664
    14  H    6.456878   3.473369   3.607333   4.229133   2.150901
    15  H    5.998078   2.708792   2.444022   3.686423   2.156684
    16  C    4.697382   3.479618   3.833294   4.448720   2.631935
    17  H    4.549706   3.897455   4.481365   4.710913   2.864159
    18  H    5.505049   4.419025   4.591440   5.420848   3.530757
    19  C    2.180587   3.729741   4.732112   3.855201   4.036416
    20  H    2.311200   3.376819   4.262502   3.462956   4.090003
    21  H    3.011976   3.070490   4.143978   3.197003   3.105605
    22  C    2.845114   4.585978   5.116742   5.465286   4.335238
    23  H    2.661316   5.097754   5.528851   5.976919   5.116883
    24  H    3.775687   5.384974   5.867590   6.296473   4.884063
    25  N    3.576241   3.437641   3.801663   4.439493   3.209616
    26  C    4.362487   4.005459   3.987964   5.072625   4.068019
    27  H    5.318763   3.881146   3.625971   4.974079   3.840403
    28  H    4.734071   5.079352   5.075089   6.146483   5.006821
    29  C    4.188311   4.100794   3.978215   5.047316   4.689623
    30  H    3.411907   4.575091   4.658096   5.427581   5.206778
    31  H    5.117571   5.012321   4.714558   5.961109   5.592033
    32  C    4.641612   3.223414   2.904597   4.025819   4.216631
    33  H    5.295241   4.102869   3.662586   4.765017   5.224782
    34  H    5.450164   2.956634   2.325671   3.819491   3.817899
    35  C    3.941429   2.453856   2.552197   2.986838   3.724398
    36  H    3.313104   3.351124   3.616731   3.754079   4.546705
    37  H    4.847590   2.582006   2.475621   2.788326   4.061027
    38  O    3.061262   4.806770   5.852865   4.666273   5.071019
    39  H    2.871639   5.502744   6.498544   5.402613   5.877939
    40  N    3.599832   1.461496   2.137634   2.103659   2.491240
    41  H    3.196778   2.014953   2.632713   2.874307   2.453180
                   11         12         13         14         15
    11  H    0.000000
    12  H    1.752652   0.000000
    13  C    2.137141   2.177145   0.000000
    14  H    2.296386   2.625512   1.098367   0.000000
    15  H    2.583364   3.062142   1.098179   1.748465   0.000000
    16  C    3.488878   2.779219   1.532661   2.114369   2.166107
    17  H    3.686489   2.583581   2.157982   2.463667   3.066753
    18  H    4.232280   3.769327   2.140394   2.344312   2.482830
    19  C    4.919964   3.409190   4.812546   5.629580   5.444084
    20  H    4.962237   3.721396   4.922987   5.856067   5.356732
    21  H    3.934627   2.365093   3.994800   4.721840   4.729649
    22  C    5.395118   4.152701   3.784676   4.527289   4.226933
    23  H    6.196290   5.030113   4.591687   5.418371   4.842364
    24  H    5.871391   4.682409   4.078983   4.605531   4.559291
    25  N    4.243299   3.348772   2.526526   3.413293   2.806388
    26  C    4.997516   4.501577   3.194820   4.070769   2.945923
    27  H    4.603910   4.489084   2.775213   3.545835   2.219464
    28  H    5.927910   5.353641   3.970827   4.692405   3.771665
    29  C    5.611522   5.169804   4.212280   5.216288   3.821727
    30  H    6.207928   5.493819   4.875546   5.900881   4.673952
    31  H    6.444835   6.157735   4.964616   5.892225   4.409755
    32  C    4.994445   4.849189   4.137588   5.187178   3.627095
    33  H    5.929049   5.881405   5.185870   6.211975   4.584097
    34  H    4.437145   4.645645   3.619607   4.580444   2.894313
    35  C    4.517127   4.149542   4.177929   5.256480   3.981489
    36  H    5.408989   4.771883   5.008185   6.097957   4.920891
    37  H    4.642509   4.572331   4.728225   5.746564   4.444547
    38  O    5.803694   4.294010   6.007688   6.720289   6.712702
    39  H    6.665086   5.154847   6.729267   7.495780   7.380564
    40  N    3.385275   2.738025   3.186497   4.223970   3.333024
    41  H    3.505813   2.610101   2.708933   3.767929   2.970532
                   16         17         18         19         20
    16  C    0.000000
    17  H    1.095495   0.000000
    18  H    1.103518   1.768630   0.000000
    19  C    4.460259   4.148085   5.502301   0.000000
    20  H    4.727314   4.658844   5.770892   1.092995   0.000000
    21  H    3.839523   3.472465   4.920268   1.089873   1.753965
    22  C    2.435988   2.461129   2.896171   3.692840   4.002845
    23  H    3.330045   3.526537   3.683836   4.068594   4.182448
    24  H    2.563058   2.457620   2.641645   4.608756   5.036437
    25  N    1.457799   2.063276   2.114260   3.839878   3.924316
    26  C    2.441602   3.333260   2.601959   4.962111   4.792454
    27  H    2.450178   3.513604   2.420730   5.613996   5.418167
    28  H    2.945855   3.718764   2.761709   5.658448   5.586196
    29  C    3.744822   4.567227   4.093148   4.969334   4.492182
    30  H    4.201249   4.830225   4.634530   4.582970   4.108782
    31  H    4.514112   5.410019   4.645049   6.049384   5.544505
    32  C    4.204450   5.034981   4.756189   4.864099   4.162181
    33  H    5.279499   6.123610   5.767399   5.661038   4.839104
    34  H    3.996704   4.934166   4.454487   5.400160   4.785077
    35  C    4.352354   4.929465   5.182754   3.695572   2.851889
    36  H    4.926925   5.381214   5.768610   3.429400   2.477019
    37  H    5.178371   5.760430   6.013629   4.318873   3.386942
    38  O    5.716620   5.248721   6.755222   1.419282   2.073569
    39  H    6.312164   5.877487   7.315187   1.937746   2.374444
    40  N    3.423400   3.804383   4.415136   2.766914   2.232406
    41  H    2.559212   2.957552   3.541459   2.740307   2.503266
                   21         22         23         24         25
    21  H    0.000000
    22  C    3.681832   0.000000
    23  H    4.299011   1.096567   0.000000
    24  H    4.501522   1.101798   1.766678   0.000000
    25  N    3.552299   1.465837   2.077200   2.102689   0.000000
    26  C    4.794972   2.411148   2.418147   2.872493   1.461197
    27  H    5.274811   3.300700   3.479083   3.615739   2.077416
    28  H    5.563341   2.487218   2.305999   2.596219   2.097035
    29  C    5.037119   3.247067   2.841410   3.982362   2.530133
    30  H    4.876745   3.024041   2.340297   3.858458   2.794332
    31  H    6.133286   4.061776   3.531366   4.629975   3.413205
    32  C    4.847161   4.231049   4.035659   5.093211   3.232247
    33  H    5.757051   5.154898   4.796106   6.013527   4.266922
    34  H    5.167550   4.627195   4.624146   5.365416   3.375274
    35  C    3.736127   4.278096   4.231842   5.293173   3.428385
    36  H    3.790046   4.291949   4.052511   5.368621   3.796606
    37  H    4.305441   5.343684   5.327688   6.347936   4.418501
    38  O    2.016712   4.931887   5.297840   5.755084   5.214179
    39  H    2.809022   5.185866   5.378828   6.024510   5.637333
    40  N    2.485240   3.686857   3.998834   4.657971   2.800756
    41  H    2.437928   2.703111   3.109819   3.646214   1.801383
                   26         27         28         29         30
    26  C    0.000000
    27  H    1.095551   0.000000
    28  H    1.102905   1.765866   0.000000
    29  C    1.530722   2.133668   2.169437   0.000000
    30  H    2.176785   3.057472   2.559045   1.098223   0.000000
    31  H    2.112902   2.462104   2.360956   1.096702   1.750196
    32  C    2.598852   2.744120   3.521521   1.537768   2.189271
    33  H    3.468956   3.588948   4.239677   2.145691   2.621014
    34  H    2.703406   2.397313   3.676024   2.155967   3.072267
    35  C    3.437517   3.732041   4.437720   2.623029   2.800258
    36  H    3.852314   4.391256   4.708724   2.852756   2.596470
    37  H    4.386917   4.505470   5.414050   3.529793   3.784885
    38  O    6.374358   7.023687   7.036088   6.351575   5.895384
    39  H    6.703535   7.452599   7.291636   6.545943   5.944549
    40  N    3.384134   3.651450   4.416068   3.204397   3.398089
    41  H    2.591942   2.999430   3.559560   2.751835   2.934138
                   31         32         33         34         35
    31  H    0.000000
    32  C    2.131277   0.000000
    33  H    2.286655   1.098513   0.000000
    34  H    2.563102   1.099109   1.749928   0.000000
    35  C    3.487634   1.533540   2.142707   2.160114   0.000000
    36  H    3.696305   2.158654   2.494608   3.064508   1.099648
    37  H    4.242960   2.150287   2.391832   2.495906   1.095921
    38  O    7.420572   6.181451   6.905912   6.726422   4.896182
    39  H    7.572013   6.458669   7.089655   7.128017   5.202034
    40  N    4.232270   2.520982   3.424344   2.776129   1.447600
    41  H    3.824639   2.581651   3.617020   2.847365   2.009686
                   36         37         38         39         40
    36  H    0.000000
    37  H    1.759680   0.000000
    38  O    4.533820   5.349547   0.000000
    39  H    4.645362   5.681337   0.961103   0.000000
    40  N    2.074306   2.076091   4.019131   4.539592   0.000000
    41  H    2.484879   2.898242   4.125654   4.623331   1.020638
                   41
    41  H    0.000000
 Stoichiometry    C12H26N2O
 Framework group  C1[X(C12H26N2O)]
 Deg. of freedom   117
 Full point group                 C1      NOp   1
 Largest Abelian subgroup         C1      NOp   1
 Largest concise Abelian subgroup C1      NOp   1
                         Standard orientation:                         
 ---------------------------------------------------------------------
 Center     Atomic      Atomic             Coordinates (Angstroms)
 Number     Number       Type             X           Y           Z
 ---------------------------------------------------------------------
      1          6           0       -1.718489   -1.931201    0.246638
      2          6           0       -2.512830   -0.884480   -0.549850
      3          1           0       -2.209336   -2.886239    0.038860
      4          1           0       -1.858563   -1.761728    1.327840
      5          1           0       -3.551529   -1.229858   -0.481728
      6          1           0       -2.260705   -1.001497   -1.618972
      7          6           0        0.673665    2.189954    0.749715
      8          1           0        1.726284    2.453053    0.537029
      9          1           0        0.139253    3.140818    0.877251
     10          6           0        0.651177    1.441610    2.082137
     11          1           0        0.973484    2.167977    2.836770
     12          1           0       -0.377646    1.164080    2.348481
     13          6           0        1.578915    0.221736    2.194141
     14          1           0        1.836605    0.080982    3.252533
     15          1           0        2.526687    0.451904    1.689417
     16          6           0        1.050479   -1.133149    1.710310
     17          1           0        0.120981   -1.368610    2.240123
     18          1           0        1.790762   -1.899135    1.998406
     19          6           0       -2.575623    0.625081   -0.201215
     20          1           0       -2.061499    1.207721   -0.969880
     21          1           0       -2.090820    0.853717    0.747739
     22          6           0       -0.244541   -2.234178   -0.034595
     23          1           0       -0.122636   -2.496151   -1.092408
     24          1           0       -0.032539   -3.144716    0.548445
     25          7           0        0.759552   -1.214935    0.284179
     26          6           0        1.950907   -1.378484   -0.545895
     27          1           0        2.803496   -0.968316    0.006451
     28          1           0        2.146407   -2.455196   -0.683264
     29          6           0        1.905307   -0.680441   -1.907426
     30          1           0        1.038248   -1.020437   -2.489409
     31          1           0        2.788059   -1.032465   -2.454769
     32          6           0        1.985851    0.854861   -1.874420
     33          1           0        2.404422    1.189779   -2.833253
     34          1           0        2.721100    1.150146   -1.112674
     35          6           0        0.679816    1.622973   -1.637732
     36          1           0       -0.049504    1.335829   -2.409007
     37          1           0        0.874131    2.692771   -1.774912
     38          8           0       -3.923402    1.050358   -0.070857
     39          1           0       -4.392158    0.767171   -0.860662
     40          7           0        0.069013    1.426597   -0.340080
     41          1           0        0.156470    0.438194   -0.101097
 ---------------------------------------------------------------------
 Rotational constants (GHZ):      0.6377399      0.4565828      0.4269597
 Standard basis: 6-31G(d,p) (6D, 7F)
 There are   355 symmetry adapted cartesian basis functions of A   symmetry.
 There are   355 symmetry adapted basis functions of A   symmetry.
   355 basis functions,   602 primitive gaussians,   355 cartesian basis functions
    60 alpha electrons       60 beta electrons
       nuclear repulsion energy      1171.2244172587 Hartrees.
 NAtoms=   41 NActive=   41 NUniq=   41 SFac= 1.00D+00 NAtFMM=   60 NAOKFM=F Big=F
 Integral buffers will be    131072 words long.
 Raffenetti 2 integral format.
 Two-electron integral symmetry is turned on.
 Nuclear repulsion after empirical dispersion term =     1171.1823407757 Hartrees.
 One-electron integrals computed using PRISM.
 NBasis=   355 RedAO= T EigKep=  3.22D-03  NBF=   355
 NBsUse=   355 1.00D-06 EigRej= -1.00D+00 NBFU=   355
 Initial guess from the checkpoint file:  "inprot-add-wb97xd.chk"
 B after Tr=    -0.000000    0.000000   -0.000000
         Rot=    0.997276    0.036889    0.043487    0.046788 Ang=   8.46 deg.
 ExpMin= 1.61D-01 ExpMax= 5.48D+03 ExpMxC= 8.25D+02 IAcc=1 IRadAn=         1 AccDes= 0.00D+00
 Harris functional with IExCor= 4639 and IRadAn=       1 diagonalized for initial guess.
 HarFok:  IExCor= 4639 AccDes= 0.00D+00 IRadAn=         1 IDoV= 1 UseB2=F ITyADJ=14
 ICtDFT=  3500011 ScaDFX=  1.000000  1.000000  1.000000  1.000000
 FoFCou: FMM=F IPFlag=           0 FMFlag=      100000 FMFlg1=           0
         NFxFlg=           0 DoJE=T BraDBF=F KetDBF=T FulRan=T
         wScrn=  0.000000 ICntrl=     500 IOpCl=  0 I1Cent=   200000004 NGrid=           0
         NMat0=    1 NMatS0=      1 NMatT0=    0 NMatD0=    1 NMtDS0=    0 NMtDT0=    0
 Petite list used in FoFCou.
 Requested convergence on RMS density matrix=1.00D-08 within 128 cycles.
 Requested convergence on MAX density matrix=1.00D-06.
 Requested convergence on             energy=1.00D-06.
 No special actions if energy rises.
 Integral accuracy reduced to 1.0D-05 until final iterations.
 Initial convergence to 1.0D-05 achieved.  Increase integral accuracy.
 SCF Done:  E(RwB97XD) =  -657.469346816     A.U. after   13 cycles
            NFock= 13  Conv=0.60D-08     -V/T= 2.0093
 Calling FoFJK, ICntrl=      2127 FMM=F ISym2X=0 I1Cent= 0 IOpClX= 0 NMat=1 NMatS=1 NMatT=0.
 ***** Axes restored to original set *****
 -------------------------------------------------------------------
 Center     Atomic                   Forces (Hartrees/Bohr)
 Number     Number              X              Y              Z
 -------------------------------------------------------------------
      1        6           0.004403160   -0.002630244   -0.009509948
      2        6          -0.008555026    0.001699547    0.010654896
      3        1           0.001588850    0.003055758   -0.000770566
      4        1          -0.002746555   -0.001055189    0.001728591
      5        1           0.000074357   -0.000010223   -0.002090829
      6        1           0.002565862   -0.001146414   -0.001954815
      7        6          -0.002449804    0.001309954    0.005919718
      8        1           0.000624934   -0.000459480   -0.000427320
      9        1          -0.000583433   -0.000514921   -0.000037347
     10        6           0.000653479   -0.001207943   -0.002834631
     11        1           0.000783851    0.001367447   -0.001118908
     12        1          -0.000750209   -0.000051478    0.001252592
     13        6           0.000870820   -0.000555983    0.000111861
     14        1          -0.000810575   -0.000030831    0.000905470
     15        1           0.000022274   -0.000052320    0.000412090
     16        6          -0.000195221    0.000278313   -0.000425599
     17        1           0.001311452   -0.001588964   -0.001584651
     18        1           0.000805489    0.002810628    0.000561306
     19        6          -0.002043380    0.008749970    0.003556535
     20        1           0.002298669    0.001083973   -0.002950234
     21        1          -0.000184054    0.000883096   -0.000219954
     22        6           0.000376227   -0.001731987   -0.001188632
     23        1          -0.001159747    0.000721886   -0.001894560
     24        1           0.002351323   -0.000287039    0.005696841
     25        7          -0.006811813    0.005960327    0.000010417
     26        6           0.003646198   -0.001447654   -0.002209903
     27        1           0.000418516    0.000097319    0.001292157
     28        1           0.000810769   -0.002311048    0.001463438
     29        6           0.001091211   -0.001232047    0.000936616
     30        1          -0.000756211   -0.000058447   -0.002042449
     31        1           0.000135176    0.001767435    0.001175439
     32        6          -0.001238352   -0.003497195    0.002126197
     33        1          -0.000060255    0.000435540   -0.000541767
     34        1           0.000036174   -0.000075282   -0.000246223
     35        6           0.001070501    0.001193763   -0.000131965
     36        1          -0.000538783   -0.000506014    0.001360400
     37        1          -0.001681744   -0.000170010    0.000296186
     38        8           0.000404156    0.003883158   -0.002877150
     39        1          -0.001046562   -0.001859022   -0.000555602
     40        7           0.007202359   -0.014718496   -0.005543741
     41        1          -0.001934081    0.001900117    0.001696044
 -------------------------------------------------------------------
 Cartesian Forces:  Max     0.014718496 RMS     0.002952597

 GradGradGradGradGradGradGradGradGradGradGradGradGradGradGradGradGradGrad
 Berny optimization.
 Using GEDIIS/GDIIS optimizer.
 FormGI is forming the generalized inverse of G from B-inverse, IUseBI=4.
 Internal  Forces:  Max     0.052596035 RMS     0.006243110
 Search for a local minimum.
 Step number   4 out of a maximum of  244
 All quantities printed in internal units (Hartrees-Bohrs-Radians)
 Mixed Optimization -- RFO/linear search
 Update second derivatives using D2CorX and points    3    4
 DE= -2.33D-02 DEPred=-2.74D-02 R= 8.50D-01
 TightC=F SS=  1.41D+00  RLast= 6.69D-01 DXNew= 8.4853D-01 2.0068D+00
 Trust test= 8.50D-01 RLast= 6.69D-01 DXMaxT set to 8.49D-01
 ITU=  1  1  0  0
 Use linear search instead of GDIIS.
     Eigenvalues ---    0.00234   0.00306   0.00358   0.00370   0.00404
     Eigenvalues ---    0.00419   0.00506   0.00518   0.00631   0.01086
     Eigenvalues ---    0.01293   0.01298   0.02007   0.02370   0.02506
     Eigenvalues ---    0.02590   0.02790   0.03020   0.03288   0.03372
     Eigenvalues ---    0.03817   0.03860   0.04284   0.04432   0.04499
     Eigenvalues ---    0.04565   0.04601   0.04664   0.04751   0.04827
     Eigenvalues ---    0.04867   0.04929   0.05330   0.05402   0.05598
     Eigenvalues ---    0.05964   0.06192   0.06367   0.06537   0.07811
     Eigenvalues ---    0.08488   0.08897   0.08963   0.09103   0.09247
     Eigenvalues ---    0.09396   0.09645   0.09740   0.09824   0.09964
     Eigenvalues ---    0.10235   0.10386   0.11572   0.12157   0.12720
     Eigenvalues ---    0.12784   0.12928   0.13198   0.13327   0.13528
     Eigenvalues ---    0.13633   0.13805   0.14094   0.14368   0.15777
     Eigenvalues ---    0.15917   0.16182   0.17635   0.19107   0.19575
     Eigenvalues ---    0.21957   0.21975   0.22189   0.22858   0.25420
     Eigenvalues ---    0.27943   0.28370   0.28472   0.28788   0.28994
     Eigenvalues ---    0.29259   0.29267   0.29726   0.32655   0.32856
     Eigenvalues ---    0.33256   0.33539   0.33960   0.33965   0.33975
     Eigenvalues ---    0.33981   0.33982   0.33989   0.33989   0.34086
     Eigenvalues ---    0.34167   0.34310   0.34317   0.34331   0.34341
     Eigenvalues ---    0.34355   0.34358   0.34367   0.34374   0.34380
     Eigenvalues ---    0.34391   0.34454   0.34477   0.34498   0.34611
     Eigenvalues ---    0.36768   0.37283   0.39816   0.41651   0.47553
     Eigenvalues ---    0.55474   1.12016
 RFO step:  Lambda=-2.64752953D-02 EMin= 2.34306480D-03
 Quartic linear search produced a step of  0.23269.
 Iteration  1 RMS(Cart)=  0.23334903 RMS(Int)=  0.00829937
 Iteration  2 RMS(Cart)=  0.01767545 RMS(Int)=  0.00084360
 Iteration  3 RMS(Cart)=  0.00014383 RMS(Int)=  0.00084162
 Iteration  4 RMS(Cart)=  0.00000009 RMS(Int)=  0.00084162
 Variable       Old X    -DE/DX   Delta X   Delta X   Delta X     New X
                                 (Linear)    (Quad)   (Total)
    R1        2.90366   0.00270  -0.00651  -0.01559  -0.02210   2.88156
    R2        2.06681   0.00232  -0.00023   0.00554   0.00531   2.07212
    R3        2.08499  -0.00309   0.00112  -0.00943  -0.00831   2.07668
    R4        2.89283   0.01209  -0.00917  -0.00951  -0.01868   2.87415
    R5        2.07252   0.00050   0.00028   0.00005   0.00033   2.07286
    R6        2.08751  -0.00264   0.00069  -0.01086  -0.01017   2.07734
    R7        2.93015  -0.00532  -0.00068  -0.03447  -0.03515   2.89500
    R8        2.08938   0.00042   0.00197  -0.00210  -0.00014   2.08924
    R9        2.07526   0.00048  -0.00056  -0.00131  -0.00187   2.07339
   R10        2.88817   0.00642  -0.00641   0.00071  -0.00617   2.88201
   R11        2.76183  -0.00538  -0.00549  -0.01689  -0.02260   2.73922
   R12        2.07092   0.00037   0.00037   0.00044   0.00081   2.07173
   R13        2.07564  -0.00037   0.00017  -0.00134  -0.00116   2.07447
   R14        2.90387   0.00081  -0.00292   0.00625   0.00383   2.90770
   R15        2.07561  -0.00115   0.00104  -0.00356  -0.00252   2.07309
   R16        2.07526   0.00027   0.00021   0.00063   0.00084   2.07610
   R17        2.89631   0.00470  -0.00238   0.00483   0.00254   2.89885
   R18        2.07019  -0.00049   0.00061  -0.00146  -0.00085   2.06934
   R19        2.08535   0.00111   0.00165   0.00070   0.00235   2.08770
   R20        2.75484  -0.00002  -0.00432   0.01553   0.01167   2.76651
   R21        2.06546  -0.00300   0.00467  -0.01029  -0.00562   2.05984
   R22        2.05956  -0.00031   0.00468   0.00015   0.00483   2.06440
   R23        2.68206   0.00355  -0.00284   0.00580   0.00296   2.68502
   R24        2.07221  -0.00107   0.00079  -0.00358  -0.00279   2.06942
   R25        2.08210   0.00297   0.00121   0.00565   0.00686   2.08896
   R26        2.77003   0.01033  -0.01241   0.00001  -0.01240   2.75763
   R27        2.76126   0.00796  -0.00947   0.01288   0.00432   2.76558
   R28        2.07029  -0.00011   0.00072  -0.00039   0.00033   2.07062
   R29        2.08419   0.00020   0.00165  -0.00135   0.00030   2.08449
   R30        2.89265   0.00101  -0.00062   0.00728   0.00709   2.89973
   R31        2.07534   0.00004   0.00024   0.00002   0.00026   2.07560
   R32        2.07247   0.00030   0.00039  -0.00021   0.00018   2.07264
   R33        2.90596   0.00447  -0.00420   0.00710   0.00278   2.90874
   R34        2.07589  -0.00055   0.00061  -0.00318  -0.00257   2.07331
   R35        2.07702   0.00016   0.00047   0.00047   0.00093   2.07795
   R36        2.89797  -0.00251   0.00164   0.00545   0.00634   2.90431
   R37        2.07803   0.00063   0.00133   0.00079   0.00212   2.08016
   R38        2.07099   0.00068  -0.00004   0.00281   0.00278   2.07377
   R39        2.73557   0.00121  -0.00295   0.01575   0.01200   2.74756
   R40        1.81622  -0.00029   0.00008  -0.00127  -0.00119   1.81503
   R41        1.92873   0.00079   0.00483  -0.00079   0.00404   1.93276
    A1        1.83833  -0.00838   0.00185   0.01068   0.01036   1.84869
    A2        1.91527  -0.01006   0.01667   0.01557   0.03371   1.94897
    A3        2.13809   0.02973  -0.02946  -0.04504  -0.07436   2.06373
    A4        1.83725   0.00344  -0.00829  -0.01966  -0.02803   1.80922
    A5        1.79712  -0.01156   0.00153  -0.00564  -0.00575   1.79136
    A6        1.90993  -0.00633   0.01741   0.04163   0.06041   1.97034
    A7        1.81614   0.00121   0.00553   0.00779   0.00830   1.82444
    A8        1.88760  -0.00064   0.02179   0.02895   0.05318   1.94078
    A9        2.17436  -0.00076  -0.04879  -0.05957  -0.10852   2.06585
   A10        1.81617   0.00103  -0.00435   0.01320   0.00772   1.82388
   A11        1.82789  -0.00499   0.01066  -0.02277  -0.01628   1.81161
   A12        1.90708   0.00405   0.01998   0.03881   0.06143   1.96851
   A13        1.85417   0.00031  -0.00129  -0.00362  -0.00502   1.84915
   A14        1.87363  -0.00126   0.00096   0.00616   0.00723   1.88086
   A15        1.95490  -0.00063   0.01066   0.01288   0.02399   1.97889
   A16        1.89183  -0.00114  -0.00281   0.00523   0.00257   1.89440
   A17        1.91507  -0.00141   0.00153  -0.00811  -0.00697   1.90810
   A18        1.96952   0.00391  -0.00879  -0.01195  -0.02128   1.94824
   A19        1.84571  -0.00042   0.00159  -0.00102   0.00053   1.84624
   A20        1.92720   0.00340  -0.00300   0.00374   0.00025   1.92745
   A21        2.03014  -0.00447  -0.00017  -0.00005   0.00045   2.03059
   A22        1.85040  -0.00068   0.00208  -0.00161   0.00063   1.85103
   A23        1.87383   0.00118  -0.00090  -0.01355  -0.01484   1.85899
   A24        1.92543   0.00113   0.00077   0.01096   0.01169   1.93712
   A25        1.88979   0.00024  -0.00101  -0.00602  -0.00758   1.88220
   A26        1.89776  -0.00852   0.00371  -0.00468  -0.00070   1.89705
   A27        2.06077   0.01468  -0.00546   0.03130   0.02617   2.08694
   A28        1.84134   0.00209  -0.00125  -0.00764  -0.00890   1.83244
   A29        1.84606  -0.00757   0.00672  -0.01061  -0.00381   1.84224
   A30        1.91533  -0.00185  -0.00233  -0.00652  -0.00927   1.90606
   A31        1.90696   0.00430  -0.00281   0.00523   0.00048   1.90745
   A32        1.87539  -0.00557  -0.00842  -0.01825  -0.02642   1.84897
   A33        2.01222   0.00174   0.00949   0.02276   0.03327   2.04549
   A34        1.86893  -0.00036  -0.00181  -0.00920  -0.01096   1.85797
   A35        1.86684  -0.00303   0.00363   0.01635   0.01944   1.88628
   A36        1.92872   0.00295  -0.00048  -0.01863  -0.01952   1.90920
   A37        1.91962   0.00306   0.00119   0.01841   0.01920   1.93882
   A38        1.96275  -0.00201   0.00444  -0.03248  -0.02797   1.93478
   A39        1.92925   0.00075   0.00138   0.00932   0.01035   1.93960
   A40        1.86635  -0.00068  -0.00584  -0.01253  -0.01825   1.84810
   A41        1.93002  -0.00062   0.00374   0.01512   0.01832   1.94834
   A42        1.85416  -0.00072  -0.00515   0.00120  -0.00391   1.85025
   A43        1.90874  -0.01299   0.01066  -0.00242   0.00890   1.91764
   A44        1.82514  -0.01596  -0.00543   0.01783   0.01243   1.83757
   A45        2.07371   0.05260  -0.02224  -0.00502  -0.02702   2.04668
   A46        1.86675   0.00506  -0.01199  -0.03266  -0.04486   1.82189
   A47        1.87523  -0.01435   0.01695   0.02329   0.04055   1.91578
   A48        1.90472  -0.01773   0.01144  -0.00589   0.00491   1.90963
   A49        1.96975   0.00049  -0.00692  -0.01949  -0.03073   1.93902
   A50        1.98156   0.00160  -0.01013  -0.02967  -0.04286   1.93869
   A51        1.93599  -0.00916  -0.00625  -0.03350  -0.04409   1.89190
   A52        1.88199   0.00314   0.00072   0.02220   0.02276   1.90475
   A53        1.90133  -0.00738   0.00786  -0.00502   0.00221   1.90355
   A54        2.01524   0.01032  -0.00098   0.01241   0.01268   2.02793
   A55        1.86539   0.00048  -0.00433  -0.01708  -0.02143   1.84396
   A56        1.87643  -0.00835   0.00206  -0.00634  -0.00484   1.87159
   A57        1.91738   0.00125  -0.00564  -0.00792  -0.01416   1.90322
   A58        1.93232  -0.00102   0.00042   0.00398   0.00353   1.93585
   A59        1.84789   0.00149  -0.00020  -0.01594  -0.01609   1.83180
   A60        2.02043  -0.00161  -0.00023   0.01565   0.01619   2.03662
   A61        1.84589  -0.00006   0.00154   0.00044   0.00220   1.84809
   A62        1.94101   0.00450   0.00060   0.00999   0.01036   1.95137
   A63        1.86400  -0.00347  -0.00210  -0.01806  -0.02062   1.84338
   A64        1.88138  -0.00304   0.00282   0.00278   0.00563   1.88701
   A65        1.89456  -0.00264   0.00015  -0.00273  -0.00251   1.89206
   A66        2.04742   0.00984  -0.00774   0.01092   0.00289   2.05030
   A67        1.84225   0.00148   0.00013  -0.00376  -0.00367   1.83858
   A68        1.88233  -0.00173   0.00627  -0.00362   0.00296   1.88528
   A69        1.90517  -0.00457  -0.00069  -0.00494  -0.00586   1.89931
   A70        1.90265  -0.00010  -0.00061   0.00193   0.00189   1.90454
   A71        1.89506   0.00006  -0.00327  -0.00695  -0.00961   1.88545
   A72        2.01502  -0.00138   0.00376  -0.00291  -0.00134   2.01368
   A73        1.85949  -0.00064  -0.00061  -0.00704  -0.00797   1.85152
   A74        1.88963   0.00156   0.00044   0.00668   0.00787   1.89750
   A75        1.89594   0.00053   0.00003   0.00786   0.00848   1.90442
   A76        1.87485   0.00035  -0.00303   0.00513   0.00211   1.87695
   A77        2.00756   0.01151  -0.00081   0.01594   0.01420   2.02176
   A78        1.87105  -0.00169   0.01771  -0.01055   0.00746   1.87851
   A79        1.88085  -0.00367  -0.01703   0.01309  -0.00402   1.87683
    D1        0.63633  -0.00142   0.00288  -0.00820  -0.00578   0.63056
    D2       -1.28736  -0.00286  -0.00210  -0.03767  -0.04050  -1.32785
    D3        2.72034  -0.00775  -0.01349  -0.07285  -0.08561   2.63474
    D4       -1.33337   0.00335   0.00428   0.00209   0.00592  -1.32745
    D5        3.02612   0.00191  -0.00070  -0.02737  -0.02880   2.99733
    D6        0.75064  -0.00298  -0.01209  -0.06255  -0.07391   0.67673
    D7        2.67450  -0.00540  -0.01406  -0.03498  -0.04904   2.62545
    D8        0.75080  -0.00684  -0.01904  -0.06444  -0.08377   0.66704
    D9       -1.52468  -0.01173  -0.03043  -0.09963  -0.12888  -1.65356
   D10       -0.95746  -0.00069   0.00417   0.01345   0.01691  -0.94054
   D11       -2.95155   0.00728   0.01572   0.04309   0.05833  -2.89322
   D12        1.20282   0.00933   0.02080   0.03965   0.05953   1.26235
   D13        1.10079  -0.00378  -0.01180  -0.00407  -0.01541   1.08538
   D14       -0.89330   0.00419  -0.00026   0.02557   0.02601  -0.86729
   D15       -3.02212   0.00624   0.00482   0.02212   0.02720  -2.99491
   D16        3.04818  -0.00779  -0.01394  -0.01280  -0.02652   3.02166
   D17        1.05409   0.00018  -0.00240   0.01684   0.01490   1.06899
   D18       -1.07473   0.00223   0.00269   0.01340   0.01610  -1.05863
   D19        1.95570   0.00142   0.00146   0.01591   0.01595   1.97165
   D20       -0.12226   0.00150   0.00514   0.04024   0.04413  -0.07813
   D21       -2.19133   0.00320   0.00783   0.05360   0.06027  -2.13106
   D22       -2.24887  -0.00209  -0.01696  -0.03530  -0.05156  -2.30043
   D23        1.95636  -0.00201  -0.01328  -0.01097  -0.02338   1.93298
   D24       -0.11271  -0.00031  -0.01059   0.00239  -0.00724  -0.11995
   D25       -0.31197  -0.00161  -0.01012  -0.01497  -0.02480  -0.33677
   D26       -2.38993  -0.00153  -0.00644   0.00936   0.00338  -2.38655
   D27        1.82419   0.00018  -0.00375   0.02272   0.01951   1.84370
   D28        1.13689  -0.00133  -0.00615   0.02340   0.01742   1.15431
   D29        3.13122  -0.00074  -0.00428   0.02275   0.01856  -3.13341
   D30       -0.94076   0.00015  -0.00606   0.04132   0.03551  -0.90524
   D31       -0.85920  -0.00050  -0.00375   0.02190   0.01831  -0.84090
   D32        1.13512   0.00010  -0.00188   0.02126   0.01944   1.15456
   D33       -2.93685   0.00099  -0.00366   0.03983   0.03640  -2.90046
   D34       -2.98396  -0.00046   0.00238   0.03629   0.03887  -2.94509
   D35       -0.98963   0.00014   0.00425   0.03565   0.04000  -0.94963
   D36        1.22158   0.00103   0.00247   0.05421   0.05696   1.27854
   D37       -0.42624  -0.00074  -0.00255   0.00621   0.00387  -0.42236
   D38        1.66473   0.00058  -0.01186   0.02521   0.01324   1.67798
   D39        1.62852  -0.00165   0.00310   0.00444   0.00792   1.63644
   D40       -2.56370  -0.00033  -0.00621   0.02344   0.01729  -2.54641
   D41       -2.54309  -0.00148  -0.00552  -0.00264  -0.00750  -2.55058
   D42       -0.45211  -0.00016  -0.01483   0.01635   0.00187  -0.45024
   D43        2.67547  -0.00474  -0.00519  -0.05427  -0.05923   2.61624
   D44        0.68309  -0.00294  -0.00511  -0.03976  -0.04456   0.63853
   D45       -1.51268  -0.00447  -0.00083  -0.05162  -0.05233  -1.56501
   D46        0.61315  -0.00229  -0.00646  -0.04306  -0.04947   0.56369
   D47       -1.37922  -0.00049  -0.00638  -0.02855  -0.03480  -1.41402
   D48        2.70819  -0.00201  -0.00210  -0.04041  -0.04257   2.66562
   D49       -1.39563  -0.00272  -0.00883  -0.03931  -0.04791  -1.44354
   D50        2.89518  -0.00092  -0.00875  -0.02480  -0.03325   2.86194
   D51        0.69941  -0.00244  -0.00447  -0.03665  -0.04101   0.65840
   D52       -0.98341  -0.00573  -0.01115  -0.04257  -0.05316  -1.03657
   D53       -3.00538  -0.00452  -0.00263  -0.02457  -0.02666  -3.03204
   D54        1.11898  -0.00524  -0.00224  -0.00183  -0.00306   1.11592
   D55        1.13419  -0.00183  -0.01059  -0.03840  -0.04888   1.08531
   D56       -0.88777  -0.00062  -0.00207  -0.02039  -0.02238  -0.91016
   D57       -3.04660  -0.00134  -0.00168   0.00235   0.00122  -3.04538
   D58        3.11257  -0.00414  -0.00965  -0.05571  -0.06526   3.04731
   D59        1.09061  -0.00293  -0.00113  -0.03770  -0.03877   1.05184
   D60       -1.06822  -0.00365  -0.00074  -0.01496  -0.01517  -1.08338
   D61       -2.70092  -0.01624  -0.03504  -0.19000  -0.22453  -2.92545
   D62        1.36002  -0.00533  -0.00920  -0.10090  -0.10974   1.25028
   D63       -0.57675  -0.01185  -0.03017  -0.15633  -0.18545  -0.76220
   D64       -2.79900  -0.00093  -0.00433  -0.06723  -0.07065  -2.86965
   D65        1.45182  -0.01245  -0.03051  -0.16777  -0.19793   1.25389
   D66       -0.77042  -0.00153  -0.00467  -0.07867  -0.08313  -0.85356
   D67       -0.89785  -0.00340  -0.00750  -0.05460  -0.06227  -0.96011
   D68        1.23222   0.00057  -0.00263  -0.01477  -0.01722   1.21500
   D69       -3.03191  -0.00094  -0.01051  -0.02129  -0.03182  -3.06373
   D70        1.33846  -0.00603  -0.01325  -0.02696  -0.04049   1.29796
   D71       -2.69866  -0.01118  -0.04018  -0.11193  -0.15175  -2.85041
   D72       -2.76807   0.00356   0.00077  -0.01346  -0.01334  -2.78142
   D73       -0.52200  -0.00159  -0.02616  -0.09843  -0.12460  -0.64660
   D74       -0.74993  -0.00730   0.00051  -0.04247  -0.04199  -0.79192
   D75        1.49614  -0.01245  -0.02642  -0.12744  -0.15324   1.34290
   D76       -0.43419   0.00313   0.00259   0.04953   0.05289  -0.38129
   D77        1.58423   0.00152   0.00192   0.03865   0.04096   1.62519
   D78       -2.53236   0.00483   0.00005   0.03321   0.03325  -2.49911
   D79       -2.67390   0.00896   0.02818   0.12966   0.15759  -2.51631
   D80       -0.65549   0.00736   0.02751   0.11879   0.14566  -0.50983
   D81        1.51111   0.01066   0.02564   0.11335   0.13795   1.64906
   D82       -0.99462   0.00538   0.01178   0.08373   0.09597  -0.89865
   D83       -2.98730   0.00514   0.00989   0.08994   0.10041  -2.88689
   D84        1.23477   0.00939   0.01281   0.11463   0.12825   1.36302
   D85       -3.09583   0.00086   0.00997   0.05194   0.06182  -3.03401
   D86        1.19468   0.00062   0.00808   0.05815   0.06626   1.26094
   D87       -0.86643   0.00486   0.01100   0.08284   0.09410  -0.77234
   D88        1.16357   0.00426   0.01700   0.07990   0.09684   1.26041
   D89       -0.82911   0.00403   0.01511   0.08611   0.10128  -0.72783
   D90       -2.89023   0.00827   0.01803   0.11080   0.12912  -2.76111
   D91        2.68911  -0.00080   0.00261  -0.02438  -0.02168   2.66743
   D92        0.70161   0.00034   0.00097  -0.02004  -0.01900   0.68261
   D93       -1.46701   0.00134   0.00789  -0.01929  -0.01111  -1.47811
   D94       -1.36900   0.00046   0.00355   0.00370   0.00753  -1.36148
   D95        2.92668   0.00160   0.00191   0.00804   0.01021   2.93689
   D96        0.75806   0.00259   0.00883   0.00879   0.01810   0.77616
   D97        0.63694   0.00072   0.00450  -0.00090   0.00361   0.64055
   D98       -1.35056   0.00186   0.00286   0.00343   0.00629  -1.34427
   D99        2.76400   0.00286   0.00978   0.00419   0.01419   2.77819
   D100      -0.99139  -0.00083  -0.00502  -0.01525  -0.02007  -1.01145
   D101      -3.01057  -0.00005  -0.00214  -0.00415  -0.00646  -3.01703
   D102       1.13943   0.00016  -0.00230  -0.00702  -0.00919   1.13024
   D103       1.13519   0.00063  -0.00148  -0.00684  -0.00812   1.12707
   D104      -0.88400   0.00141   0.00140   0.00426   0.00549  -0.87851
   D105      -3.01718   0.00162   0.00124   0.00138   0.00276  -3.01443
   D106       3.12853  -0.00087   0.00157  -0.01567  -0.01386   3.11467
   D107       1.10934  -0.00009   0.00445  -0.00458  -0.00025   1.10909
   D108      -1.02384   0.00012   0.00429  -0.00745  -0.00298  -1.02683
   D109       1.37717   0.00017   0.00208  -0.04442  -0.04251   1.33466
   D110      -0.70838  -0.00232  -0.00782  -0.05046  -0.05821  -0.76659
   D111      -2.76825   0.00029   0.00419  -0.03874  -0.03484  -2.80310
   D112       1.42938  -0.00220  -0.00572  -0.04479  -0.05054   1.37884
   D113      -0.75555   0.00064   0.00372  -0.03938  -0.03554  -0.79109
   D114      -2.84110  -0.00186  -0.00618  -0.04542  -0.05124  -2.89234
         Item               Value     Threshold  Converged?
 Maximum Force            0.052596     0.000450     NO 
 RMS     Force            0.006243     0.000300     NO 
 Maximum Displacement     1.008003     0.001800     NO 
 RMS     Displacement     0.239959     0.001200     NO 
 Predicted change in Energy=-1.957118D-02
 GradGradGradGradGradGradGradGradGradGradGradGradGradGradGradGradGradGrad

                          Input orientation:                          
 ---------------------------------------------------------------------
 Center     Atomic      Atomic             Coordinates (Angstroms)
 Number     Number       Type             X           Y           Z
 ---------------------------------------------------------------------
      1          6           0        2.999785    2.767339   -0.261564
      2          6           0        1.522348    2.579991   -0.589081
      3          1           0        3.069971    3.719528    0.277664
      4          1           0        3.597847    2.937508   -1.167665
      5          1           0        1.157783    3.591803   -0.804803
      6          1           0        0.955027    2.266469    0.298765
      7          6           0        3.056483   -2.211041   -2.015538
      8          1           0        3.535383   -3.065017   -1.502037
      9          1           0        2.516528   -2.637455   -2.870204
     10          6           0        4.163900   -1.305567   -2.544361
     11          1           0        4.681855   -1.887382   -3.315797
     12          1           0        3.734931   -0.435039   -3.057443
     13          6           0        5.236065   -0.873645   -1.528750
     14          1           0        6.176500   -0.727618   -2.074406
     15          1           0        5.431263   -1.711235   -0.845145
     16          6           0        5.031677    0.408076   -0.711075
     17          1           0        4.933089    1.259814   -1.392214
     18          1           0        5.970739    0.563055   -0.150142
     19          6           0        1.150303    1.782496   -1.843077
     20          1           0        0.658166    0.845992   -1.580573
     21          1           0        2.044070    1.503200   -2.405732
     22          6           0        3.652699    1.789607    0.703313
     23          1           0        3.080887    1.749504    1.636398
     24          1           0        4.611975    2.258811    0.988996
     25          7           0        3.900457    0.435960    0.217785
     26          6           0        4.145035   -0.430932    1.371242
     27          1           0        4.901292   -1.177873    1.105212
     28          1           0        4.590714    0.167496    2.183646
     29          6           0        2.928735   -1.190166    1.917854
     30          1           0        2.089753   -0.505734    2.102400
     31          1           0        3.241942   -1.553974    2.904011
     32          6           0        2.485660   -2.440166    1.136547
     33          1           0        1.986645   -3.121296    1.837108
     34          1           0        3.384897   -2.976244    0.800214
     35          6           0        1.554001   -2.230362   -0.067627
     36          1           0        0.639456   -1.718461    0.268915
     37          1           0        1.235459   -3.217249   -0.426587
     38          8           0        0.357109    2.560786   -2.728469
     39          1           0       -0.402660    2.877780   -2.233724
     40          7           0        2.126420   -1.482729   -1.175483
     41          1           0        2.626424   -0.682274   -0.781357
 ---------------------------------------------------------------------
                    Distance matrix (angstroms):
                    1          2          3          4          5
     1  C    0.000000
     2  C    1.524856   0.000000
     3  H    1.096520   2.108300   0.000000
     4  H    1.098934   2.184096   1.726032   0.000000
     5  H    2.089933   1.096908   2.201025   2.552192   0.000000
     6  H    2.178503   1.099282   2.566089   3.095999   1.736515
     7  C    5.278628   5.228991   6.358507   5.245905   6.224464
     8  H    5.986820   6.062336   7.029509   6.012155   7.102984
     9  H    6.020825   5.780455   7.115237   5.928583   6.701920
    10  C    4.811953   5.089055   5.866181   4.496598   6.003919
    11  H    5.815851   6.113500   6.851902   5.391577   6.981808
    12  H    4.314233   4.480931   5.368942   3.868349   5.285030
    13  C    4.456846   5.157740   5.390022   4.164016   6.090708
    14  H    5.058917   5.899796   5.912686   4.572174   6.742167
    15  H    5.129354   5.810319   6.027403   5.007618   6.810762
    16  C    3.145913   4.128860   3.973866   2.943190   5.015173
    17  H    2.699753   3.744469   3.508546   2.155911   4.476178
    18  H    3.701061   4.903966   4.308224   3.507706   5.724198
    19  C    2.625201   1.531966   3.454672   2.789392   2.086064
    20  H    3.303716   2.176378   4.186533   3.631344   2.896708
    21  H    2.666251   2.175291   3.628387   2.450362   2.776823
    22  C    1.520935   2.614075   2.060423   2.195733   3.427380
    23  H    2.155186   2.841041   2.393172   3.088912   3.612736
    24  H    2.102774   3.484147   2.239969   2.477957   4.114125
    25  N    2.544860   3.302015   3.387493   2.875550   4.304334
    26  C    3.769163   4.448260   4.424703   4.253452   5.462715
    27  H    4.587865   5.330051   5.293686   4.878658   6.357030
    28  H    3.907594   4.787799   4.308405   4.459825   5.695764
    29  C    4.518490   4.740963   5.178346   5.196714   5.780689
    30  H    4.138778   4.133729   4.705669   4.982327   5.109815
    31  H    5.362205   5.678764   5.893818   6.072777   6.676679
    32  C    5.416378   5.395159   6.246673   5.955311   6.474315
    33  H    6.333000   6.213424   7.099460   6.952247   7.261708
    34  H    5.853583   6.022540   6.723511   6.236214   7.118663
    35  C    5.206238   4.838638   6.149681   5.665180   5.882009
    36  H    5.096563   4.471280   5.956442   5.700341   5.442466
    37  H    6.241423   5.806608   7.209734   6.634086   6.819991
    38  O    3.621053   2.436212   4.211786   3.616685   2.324773
    39  H    3.934240   2.549349   4.367467   4.140544   2.233075
    40  N    4.434083   4.149032   5.483193   4.658718   5.179434
    41  H    3.508478   3.449395   4.549079   3.767721   4.519424
                    6          7          8          9         10
     6  H    0.000000
     7  C    5.460789   0.000000
     8  H    6.190789   1.105578   0.000000
     9  H    6.043933   1.097193   1.758623   0.000000
    10  C    5.580293   1.525093   2.139424   2.143346   0.000000
    11  H    6.648969   2.106481   2.447641   2.334481   1.096312
    12  H    5.127392   2.167958   3.062007   2.523925   1.097764
    13  C    5.614928   2.603108   2.774012   3.508049   1.538688
    14  H    6.469952   3.455215   3.573029   4.204303   2.146029
    15  H    6.096503   2.694291   2.420453   3.668027   2.158265
    16  C    4.592655   3.530268   3.863534   4.501452   2.655286
    17  H    4.438214   3.994624   4.546406   4.817979   2.915523
    18  H    5.316061   4.434884   4.574001   5.438159   3.533935
    19  C    2.204506   4.428499   5.413252   4.738938   4.371464
    20  H    2.374404   3.909804   4.855979   4.153439   4.224720
    21  H    3.013785   3.869473   4.889712   4.193325   3.521657
    22  C    2.769205   4.873686   5.333358   5.801705   4.515397
    23  H    2.564332   5.387315   5.765064   6.314537   5.290097
    24  H    3.721525   5.605922   5.975570   6.577062   5.038866
    25  N    3.468844   3.564638   3.917641   4.571303   3.275937
    26  C    4.313043   3.977941   3.945354   5.050806   4.012143
    27  H    5.299704   3.769594   3.496394   4.860186   3.725512
    28  H    4.601813   5.064035   5.014691   6.140961   4.970526
    29  C    4.297127   4.065720   3.946991   5.018969   4.631448
    30  H    3.496543   4.560707   4.650993   5.427076   5.151136
    31  H    5.158786   4.966699   4.667186   5.919604   5.531408
    32  C    5.019674   3.211538   2.907659   4.011724   4.201534
    33  H    5.697257   4.100731   3.681256   4.761687   5.218676
    34  H    5.800152   2.936300   2.308872   3.786927   3.818926
    35  C    4.551319   2.460119   2.584580   2.991090   3.714973
    36  H    3.997516   3.362051   3.651832   3.771209   4.528433
    37  H    5.538586   2.617890   2.543505   2.819320   4.088430
    38  O    3.099722   5.528583   6.576870   5.630710   5.429018
    39  H    2.937773   6.157059   7.166616   6.272526   6.200835
    40  N    4.195480   1.449534   2.143700   2.087500   2.461003
    41  H    3.557431   2.011289   2.650104   2.863231   2.420849
                   11         12         13         14         15
    11  H    0.000000
    12  H    1.752915   0.000000
    13  C    2.127991   2.186935   0.000000
    14  H    2.262756   2.648249   1.097033   0.000000
    15  H    2.587809   3.066020   1.098624   1.741828   0.000000
    16  C    3.489423   2.810309   1.534007   2.111656   2.160816
    17  H    3.697043   2.661033   2.159186   2.441586   3.061795
    18  H    4.205619   3.800978   2.122360   2.326149   2.438536
    19  C    5.301770   3.615584   4.883374   5.622885   5.615037
    20  H    5.164534   3.645362   4.890501   5.759525   5.464679
    21  H    4.391147   2.653396   4.075208   4.707791   4.923525
    22  C    5.543703   4.370251   3.818647   4.519039   4.221007
    23  H    6.349353   5.218443   4.641538   5.430380   4.864056
    24  H    5.977210   4.939606   4.067040   4.555318   4.449334
    25  N    4.300546   3.393104   2.559160   3.433427   2.843173
    26  C    4.937383   4.447635   3.129904   4.010906   2.864599
    27  H    4.482954   4.386331   2.672524   3.455265   2.090272
    28  H    5.871516   5.344570   3.909263   4.631085   3.661930
    29  C    5.563330   5.096444   4.159692   5.167211   3.764083
    30  H    6.163180   5.416233   4.818701   5.847772   4.615944
    31  H    6.393006   6.085556   4.908029   5.837734   4.344425
    32  C    4.995219   4.813602   4.137937   5.183179   3.624227
    33  H    5.944672   5.850564   5.190343   6.211644   4.587826
    34  H    4.450761   4.632685   3.643052   4.594868   2.914631
    35  C    4.522357   4.113227   4.187261   5.258602   3.988381
    36  H    5.405524   4.721630   5.007407   6.093585   4.919613
    37  H    4.689747   4.572685   4.765720   5.772993   4.477503
    38  O    6.231740   4.526906   6.085956   6.716153   6.895224
    39  H    7.051946   5.364041   6.809214   7.503973   7.551282
    40  N    3.357817   2.688258   3.188366   4.216800   3.329163
    41  H    3.478573   2.543714   2.721295   3.778501   2.988302
                   16         17         18         19         20
    16  C    0.000000
    17  H    1.095046   0.000000
    18  H    1.104764   1.762082   0.000000
    19  C    4.270307   3.845250   5.252587   0.000000
    20  H    4.480557   4.299034   5.509049   1.090022   0.000000
    21  H    3.605128   3.071301   4.624964   1.092431   1.741706
    22  C    2.410539   2.512232   2.757920   3.570173   3.882496
    23  H    3.334013   3.583705   3.598699   3.979320   4.127325
    24  H    2.547864   2.602166   2.453459   4.497853   4.922535
    25  N    1.463973   2.082584   2.106559   3.691024   3.730237
    26  C    2.413735   3.334117   2.576007   4.919302   4.743628
    27  H    2.414775   3.490052   2.398011   5.614812   5.414203
    28  H    2.937982   3.754617   2.739981   5.537070   5.485858
    29  C    3.726662   4.579998   4.074822   5.113134   4.641165
    30  H    4.172002   4.838805   4.612841   4.656753   4.176229
    31  H    4.485715   5.406933   4.610422   6.167806   5.705018
    32  C    4.243630   5.106309   4.777100   5.337809   4.639106
    33  H    5.312431   6.189036   5.778980   6.187923   5.402292
    34  H    4.055800   5.014761   4.485131   5.884387   5.264285
    35  C    4.412438   5.035284   5.226620   4.406611   3.543371
    36  H    4.977363   5.483133   5.814077   4.120458   3.161862
    37  H    5.256918   5.886339   6.065475   5.197224   4.263200
    38  O    5.527714   4.941427   6.492422   1.420849   2.085383
    39  H    6.160349   5.638809   7.093622   1.940089   2.383300
    40  N    3.497333   3.930128   4.473851   3.472777   2.782590
    41  H    2.641788   3.076614   3.624048   3.062887   2.616941
                   21         22         23         24         25
    21  H    0.000000
    22  C    3.512246   0.000000
    23  H    4.180248   1.095092   0.000000
    24  H    4.323108   1.105431   1.738607   0.000000
    25  N    3.386445   1.459274   2.099895   2.103285   0.000000
    26  C    4.735024   2.370510   2.440702   2.756604   1.463484
    27  H    5.261045   3.244448   3.487918   3.450798   2.096105
    28  H    5.415892   2.387991   2.254287   2.408576   2.100747
    29  C    5.170130   3.298224   2.957031   3.948610   2.545342
    30  H    4.935701   3.109475   2.507110   3.904354   2.777986
    31  H    6.242962   4.023845   3.541998   4.481250   3.407241
    32  C    5.319104   4.409156   4.261160   5.159784   3.334348
    33  H    6.276220   5.308314   4.996233   6.046255   4.351891
    34  H    5.669332   4.774353   4.808776   5.380257   3.499738
    35  C    4.432424   4.599895   4.590688   5.533564   3.563227
    36  H    4.416534   4.644876   4.456161   5.667284   3.908743
    37  H    5.182036   5.673476   5.685961   6.587258   4.567643
    38  O    2.017049   4.820037   5.208571   5.658146   5.074506
    39  H    2.811680   5.124084   5.327846   5.992963   5.521702
    40  N    3.230489   4.070330   4.389193   4.986188   2.961380
    41  H    2.784605   3.060667   3.459136   3.965671   1.967713
                   26         27         28         29         30
    26  C    0.000000
    27  H    1.095727   0.000000
    28  H    1.103062   1.751998   0.000000
    29  C    1.534473   2.133429   2.162422   0.000000
    30  H    2.182744   3.057925   2.591263   1.098360   0.000000
    31  H    2.103849   2.476000   2.302515   1.096796   1.751835
    32  C    2.616416   2.725738   3.511065   1.539239   2.198099
    33  H    3.480479   3.578790   4.209207   2.150190   2.631003
    34  H    2.717075   2.372050   3.640190   2.155754   3.078393
    35  C    3.467239   3.699681   4.476559   2.629455   2.823187
    36  H    3.893834   4.376628   4.778647   2.870347   2.633578
    37  H    4.411506   4.465848   5.433926   3.531664   3.804984
    38  O    6.332961   7.023125   6.912317   6.501632   5.978536
    39  H    6.680186   7.465167   7.196706   6.699401   6.038398
    40  N    3.415684   3.604779   4.481042   3.209055   3.420582
    41  H    2.646325   2.996629   3.656746   2.763165   2.938576
                   31         32         33         34         35
    31  H    0.000000
    32  C    2.116892   0.000000
    33  H    2.273885   1.097150   0.000000
    34  H    2.543472   1.099603   1.746796   0.000000
    35  C    3.483859   1.536893   2.146848   2.159089   0.000000
    36  H    3.707252   2.163819   2.498418   3.066226   1.100771
    37  H    4.229106   2.147148   2.387006   2.486605   1.097391
    38  O    7.548400   6.669228   7.468998   7.230340   5.609611
    39  H    7.701940   6.926880   7.633436   7.603944   5.883333
    40  N    4.229863   2.528087   3.432221   2.778081   1.453948
    41  H    3.836751   2.605447   3.635175   2.887724   2.013970
                   36         37         38         39         40
    36  H    0.000000
    37  H    1.756505   0.000000
    38  O    5.232206   6.281389   0.000000
    39  H    5.336163   6.564949   0.960471   0.000000
    40  N    2.086365   2.088831   4.678914   5.150743   0.000000
    41  H    2.474832   2.913201   4.411176   4.894763   1.022774
                   41
    41  H    0.000000
 Stoichiometry    C12H26N2O
 Framework group  C1[X(C12H26N2O)]
 Deg. of freedom   117
 Full point group                 C1      NOp   1
 Largest Abelian subgroup         C1      NOp   1
 Largest concise Abelian subgroup C1      NOp   1
                         Standard orientation:                         
 ---------------------------------------------------------------------
 Center     Atomic      Atomic             Coordinates (Angstroms)
 Number     Number       Type             X           Y           Z
 ---------------------------------------------------------------------
      1          6           0       -2.301072   -1.477609    0.330436
      2          6           0       -2.807787   -0.444611   -0.670235
      3          1           0       -2.958998   -2.348239    0.223223
      4          1           0       -2.466598   -1.153333    1.367307
      5          1           0       -3.898002   -0.565332   -0.662230
      6          1           0       -2.509544   -0.704968   -1.695753
      7          6           0        1.600476    2.068236    0.592762
      8          1           0        2.679732    1.838418    0.524265
      9          1           0        1.525430    3.162803    0.603912
     10          6           0        1.094781    1.533833    1.928649
     11          1           0        1.594532    2.133764    2.698215
     12          1           0        0.020735    1.732176    2.038972
     13          6           0        1.418618    0.062658    2.242232
     14          1           0        1.508631   -0.037008    3.331013
     15          1           0        2.419245   -0.168528    1.852011
     16          6           0        0.441085   -1.036899    1.807972
     17          1           0       -0.533324   -0.859796    2.275183
     18          1           0        0.829461   -1.976289    2.240654
     19          6           0       -2.602190    1.039600   -0.351228
     20          1           0       -1.901481    1.497396   -1.049495
     21          1           0       -2.162253    1.166903    0.640567
     22          6           0       -0.919834   -2.075259    0.110797
     23          1           0       -0.850573   -2.491091   -0.899903
     24          1           0       -0.875362   -2.958045    0.774640
     25          7           0        0.229872   -1.214840    0.370286
     26          6           0        1.405831   -1.811329   -0.264620
     27          1           0        2.284064   -1.631889    0.365560
     28          1           0        1.281300   -2.906874   -0.296540
     29          6           0        1.745460   -1.304725   -1.672672
     30          1           0        0.866966   -1.355121   -2.330018
     31          1           0        2.460845   -2.034411   -2.071098
     32          6           0        2.450990    0.060188   -1.764853
     33          1           0        3.046492    0.074903   -2.686210
     34          1           0        3.180981    0.129752   -0.945463
     35          6           0        1.567340    1.317557   -1.749793
     36          1           0        0.852595    1.266010   -2.585365
     37          1           0        2.208130    2.185427   -1.950931
     38          8           0       -3.841595    1.733751   -0.322231
     39          1           0       -4.280790    1.577188   -1.161934
     40          7           0        0.829444    1.545825   -0.517979
     41          1           0        0.433145    0.649442   -0.225556
 ---------------------------------------------------------------------
 Rotational constants (GHZ):      0.6355466      0.4200670      0.3881066
 Standard basis: 6-31G(d,p) (6D, 7F)
 There are   355 symmetry adapted cartesian basis functions of A   symmetry.
 There are   355 symmetry adapted basis functions of A   symmetry.
   355 basis functions,   602 primitive gaussians,   355 cartesian basis functions
    60 alpha electrons       60 beta electrons
       nuclear repulsion energy      1151.9779114282 Hartrees.
 NAtoms=   41 NActive=   41 NUniq=   41 SFac= 1.00D+00 NAtFMM=   60 NAOKFM=F Big=F
 Integral buffers will be    131072 words long.
 Raffenetti 2 integral format.
 Two-electron integral symmetry is turned on.
 Nuclear repulsion after empirical dispersion term =     1151.9380393738 Hartrees.
 One-electron integrals computed using PRISM.
 NBasis=   355 RedAO= T EigKep=  3.39D-03  NBF=   355
 NBsUse=   355 1.00D-06 EigRej= -1.00D+00 NBFU=   355
 Initial guess from the checkpoint file:  "inprot-add-wb97xd.chk"
 B after Tr=     0.000000   -0.000000    0.000000
         Rot=    0.989645    0.051523    0.031897    0.130116 Ang=  16.50 deg.
 ExpMin= 1.61D-01 ExpMax= 5.48D+03 ExpMxC= 8.25D+02 IAcc=1 IRadAn=         1 AccDes= 0.00D+00
 Harris functional with IExCor= 4639 and IRadAn=       1 diagonalized for initial guess.
 HarFok:  IExCor= 4639 AccDes= 0.00D+00 IRadAn=         1 IDoV= 1 UseB2=F ITyADJ=14
 ICtDFT=  3500011 ScaDFX=  1.000000  1.000000  1.000000  1.000000
 FoFCou: FMM=F IPFlag=           0 FMFlag=      100000 FMFlg1=           0
         NFxFlg=           0 DoJE=T BraDBF=F KetDBF=T FulRan=T
         wScrn=  0.000000 ICntrl=     500 IOpCl=  0 I1Cent=   200000004 NGrid=           0
         NMat0=    1 NMatS0=      1 NMatT0=    0 NMatD0=    1 NMtDS0=    0 NMtDT0=    0
 Petite list used in FoFCou.
 Requested convergence on RMS density matrix=1.00D-08 within 128 cycles.
 Requested convergence on MAX density matrix=1.00D-06.
 Requested convergence on             energy=1.00D-06.
 No special actions if energy rises.
 Integral accuracy reduced to 1.0D-05 until final iterations.
 Initial convergence to 1.0D-05 achieved.  Increase integral accuracy.
 SCF Done:  E(RwB97XD) =  -657.476468873     A.U. after   13 cycles
            NFock= 13  Conv=0.51D-08     -V/T= 2.0094
 Calling FoFJK, ICntrl=      2127 FMM=F ISym2X=0 I1Cent= 0 IOpClX= 0 NMat=1 NMatS=1 NMatT=0.
 ***** Axes restored to original set *****
 -------------------------------------------------------------------
 Center     Atomic                   Forces (Hartrees/Bohr)
 Number     Number              X              Y              Z
 -------------------------------------------------------------------
      1        6          -0.001296942    0.006961157    0.009790209
      2        6          -0.004168830    0.011239298   -0.002914519
      3        1           0.000882847    0.002285421   -0.000588222
      4        1          -0.002472877   -0.005277616    0.000117208
      5        1          -0.001144492    0.000505795    0.000031948
      6        1           0.003440019   -0.004303999   -0.001058542
      7        6          -0.000731177    0.000662607    0.000202471
      8        1           0.000162236    0.000402605    0.001192953
      9        1          -0.000316019   -0.001137245   -0.000879217
     10        6           0.004230297   -0.002942589   -0.004648460
     11        1           0.000103828    0.001547554   -0.001656110
     12        1          -0.001003349    0.000153738    0.001863259
     13        6          -0.002137413   -0.001165429    0.001982064
     14        1          -0.000227565    0.001203811    0.001192208
     15        1          -0.000482028   -0.000557966   -0.000903448
     16        6           0.003064902    0.001197769   -0.001099917
     17        1          -0.000934790   -0.001668995   -0.000939097
     18        1           0.001076514    0.003466358    0.000456133
     19        6           0.000330646   -0.000685568    0.000617757
     20        1          -0.002147199   -0.004841994   -0.000017254
     21        1           0.001072143    0.000728744   -0.000887764
     22        6           0.008565087    0.005629919   -0.006269698
     23        1          -0.004940069   -0.002830093   -0.003425569
     24        1           0.003416565   -0.002108717    0.002771802
     25        7          -0.002633000   -0.003562413    0.000120233
     26        6           0.001208026   -0.006858987    0.001650308
     27        1          -0.000602401    0.000244424    0.000177432
     28        1           0.000527761   -0.001250891    0.000123051
     29        6           0.002984255   -0.002025481    0.003213554
     30        1          -0.000452569   -0.000317022   -0.002571196
     31        1          -0.000749929    0.002094095    0.001800700
     32        6          -0.000316819   -0.000819802   -0.002069491
     33        1          -0.001008977    0.000578408    0.000081119
     34        1           0.000076120    0.000103619    0.000333363
     35        6           0.000245577    0.000842293    0.000875062
     36        1           0.001740188   -0.000061079   -0.000042687
     37        1          -0.000656594    0.000803260   -0.001222702
     38        8           0.001432052   -0.002042146   -0.001803488
     39        1          -0.001213749   -0.001784008   -0.000048844
     40        7          -0.000204810    0.004385309    0.004425937
     41        1          -0.004717465    0.001205858    0.000027453
 -------------------------------------------------------------------
 Cartesian Forces:  Max     0.011239298 RMS     0.002740946

 GradGradGradGradGradGradGradGradGradGradGradGradGradGradGradGradGradGrad
 Berny optimization.
 Using GEDIIS/GDIIS optimizer.
 FormGI is forming the generalized inverse of G from B-inverse, IUseBI=4.
 Internal  Forces:  Max     0.011375502 RMS     0.002754640
 Search for a local minimum.
 Step number   5 out of a maximum of  244
 All quantities printed in internal units (Hartrees-Bohrs-Radians)
 Mixed Optimization -- RFO/linear search
 Update second derivatives using D2CorX and points    4    5
 DE= -7.12D-03 DEPred=-1.96D-02 R= 3.64D-01
 Trust test= 3.64D-01 RLast= 7.42D-01 DXMaxT set to 8.49D-01
 ITU=  0  1  1  0  0
 Use linear search instead of GDIIS.
     Eigenvalues ---    0.00240   0.00349   0.00361   0.00369   0.00397
     Eigenvalues ---    0.00435   0.00507   0.00554   0.00634   0.01257
     Eigenvalues ---    0.01285   0.01515   0.02105   0.02461   0.02742
     Eigenvalues ---    0.02756   0.03025   0.03207   0.03313   0.03422
     Eigenvalues ---    0.03733   0.04177   0.04402   0.04519   0.04579
     Eigenvalues ---    0.04692   0.04733   0.04787   0.04809   0.04831
     Eigenvalues ---    0.04857   0.05028   0.05391   0.05678   0.05866
     Eigenvalues ---    0.05966   0.06207   0.06316   0.06490   0.08021
     Eigenvalues ---    0.08506   0.08974   0.09062   0.09136   0.09194
     Eigenvalues ---    0.09322   0.09346   0.09517   0.09748   0.09831
     Eigenvalues ---    0.09986   0.10161   0.11613   0.11923   0.12774
     Eigenvalues ---    0.12826   0.12960   0.13094   0.13149   0.13292
     Eigenvalues ---    0.13506   0.13784   0.14105   0.14428   0.15396
     Eigenvalues ---    0.15559   0.16096   0.16937   0.18668   0.19094
     Eigenvalues ---    0.21948   0.22026   0.22186   0.22856   0.25614
     Eigenvalues ---    0.27958   0.28453   0.28501   0.28786   0.29074
     Eigenvalues ---    0.29269   0.29346   0.30081   0.32753   0.32972
     Eigenvalues ---    0.33277   0.33411   0.33959   0.33965   0.33974
     Eigenvalues ---    0.33981   0.33985   0.33988   0.33989   0.34004
     Eigenvalues ---    0.34174   0.34311   0.34316   0.34337   0.34346
     Eigenvalues ---    0.34356   0.34359   0.34372   0.34378   0.34380
     Eigenvalues ---    0.34391   0.34400   0.34474   0.34484   0.34525
     Eigenvalues ---    0.36786   0.37344   0.39805   0.41660   0.47553
     Eigenvalues ---    0.55475   0.99790
 RFO step:  Lambda=-7.32761872D-03 EMin= 2.39945190D-03
 Quartic linear search produced a step of -0.30956.
 Iteration  1 RMS(Cart)=  0.14863851 RMS(Int)=  0.00738105
 Iteration  2 RMS(Cart)=  0.01565577 RMS(Int)=  0.00045072
 Iteration  3 RMS(Cart)=  0.00015762 RMS(Int)=  0.00044718
 Iteration  4 RMS(Cart)=  0.00000011 RMS(Int)=  0.00044718
 Variable       Old X    -DE/DX   Delta X   Delta X   Delta X     New X
                                 (Linear)    (Quad)   (Total)
    R1        2.88156   0.00382   0.00684   0.00666   0.01351   2.89507
    R2        2.07212   0.00175  -0.00164   0.00675   0.00511   2.07723
    R3        2.07668  -0.00227   0.00257  -0.00872  -0.00615   2.07053
    R4        2.87415   0.00199   0.00578   0.01501   0.02080   2.89495
    R5        2.07286   0.00084  -0.00010   0.00238   0.00227   2.07513
    R6        2.07734  -0.00140   0.00315  -0.00695  -0.00380   2.07354
    R7        2.89500   0.00637   0.01088   0.00147   0.01235   2.90735
    R8        2.08924   0.00031   0.00004   0.00200   0.00204   2.09128
    R9        2.07339   0.00128   0.00058   0.00254   0.00312   2.07651
   R10        2.88201   0.00114   0.00191   0.00826   0.01026   2.89227
   R11        2.73922   0.00437   0.00700  -0.00213   0.00474   2.74397
   R12        2.07173   0.00039  -0.00025   0.00148   0.00123   2.07296
   R13        2.07447  -0.00035   0.00036  -0.00120  -0.00084   2.07364
   R14        2.90770   0.00095  -0.00118   0.00175   0.00034   2.90804
   R15        2.07309  -0.00062   0.00078  -0.00241  -0.00163   2.07147
   R16        2.07610  -0.00023  -0.00026   0.00011  -0.00015   2.07594
   R17        2.89885  -0.00185  -0.00079  -0.00039  -0.00105   2.89780
   R18        2.06934  -0.00063   0.00026  -0.00159  -0.00133   2.06801
   R19        2.08770   0.00163  -0.00073   0.00556   0.00483   2.09253
   R20        2.76651   0.00116  -0.00361  -0.00003  -0.00364   2.76287
   R21        2.05984   0.00513   0.00174   0.00705   0.00879   2.06863
   R22        2.06440   0.00114  -0.00150   0.00431   0.00282   2.06721
   R23        2.68502  -0.00107  -0.00092   0.00122   0.00030   2.68532
   R24        2.06942  -0.00023   0.00086  -0.00172  -0.00086   2.06857
   R25        2.08896   0.00278  -0.00212   0.01040   0.00827   2.09723
   R26        2.75763   0.00170   0.00384   0.00928   0.01312   2.77075
   R27        2.76558   0.00695  -0.00134   0.01984   0.01811   2.78370
   R28        2.07062  -0.00063  -0.00010  -0.00091  -0.00101   2.06961
   R29        2.08449  -0.00037  -0.00009   0.00037   0.00027   2.08476
   R30        2.89973  -0.00007  -0.00219   0.00048  -0.00177   2.89796
   R31        2.07560  -0.00029  -0.00008  -0.00035  -0.00043   2.07517
   R32        2.07264   0.00071  -0.00005   0.00193   0.00188   2.07452
   R33        2.90874  -0.00254  -0.00086  -0.00010  -0.00099   2.90775
   R34        2.07331   0.00015   0.00080  -0.00045   0.00035   2.07366
   R35        2.07795  -0.00008  -0.00029   0.00039   0.00010   2.07805
   R36        2.90431  -0.00081  -0.00196  -0.00434  -0.00594   2.89837
   R37        2.08016  -0.00149  -0.00066  -0.00114  -0.00180   2.07836
   R38        2.07377  -0.00013  -0.00086   0.00095   0.00009   2.07386
   R39        2.74756  -0.00205  -0.00371  -0.00135  -0.00483   2.74273
   R40        1.81503   0.00035   0.00037   0.00012   0.00049   1.81552
   R41        1.93276  -0.00135  -0.00125   0.00191   0.00066   1.93342
    A1        1.84869   0.00486  -0.00321   0.03312   0.02966   1.87835
    A2        1.94897   0.00104  -0.01043  -0.03216  -0.04344   1.90553
    A3        2.06373  -0.01007   0.02302  -0.00778   0.01406   2.07779
    A4        1.80922  -0.00073   0.00868   0.01020   0.01977   1.82898
    A5        1.79136   0.00506   0.00178   0.02418   0.02543   1.81679
    A6        1.97034   0.00188  -0.01870  -0.01339  -0.03309   1.93724
    A7        1.82444   0.00446  -0.00257   0.04568   0.04510   1.86954
    A8        1.94078   0.00123  -0.01646  -0.00621  -0.02522   1.91556
    A9        2.06585  -0.00888   0.03359  -0.07404  -0.04153   2.02432
   A10        1.82388  -0.00020  -0.00239   0.02733   0.02541   1.84929
   A11        1.81161   0.00370   0.00504   0.02347   0.03010   1.84171
   A12        1.96851   0.00137  -0.01902   0.00512  -0.01680   1.95171
   A13        1.84915   0.00032   0.00155  -0.00233  -0.00081   1.84834
   A14        1.88086  -0.00012  -0.00224  -0.00169  -0.00390   1.87696
   A15        1.97889  -0.00100  -0.00743   0.00485  -0.00279   1.97610
   A16        1.89440  -0.00065  -0.00080  -0.00405  -0.00488   1.88952
   A17        1.90810  -0.00021   0.00216  -0.00654  -0.00419   1.90391
   A18        1.94824   0.00159   0.00659   0.00887   0.01551   1.96375
   A19        1.84624   0.00206  -0.00016   0.02269   0.02256   1.86879
   A20        1.92745  -0.00193  -0.00008  -0.01426  -0.01426   1.91318
   A21        2.03059   0.00020  -0.00014  -0.01080  -0.01161   2.01897
   A22        1.85103  -0.00008  -0.00019   0.00209   0.00196   1.85299
   A23        1.85899   0.00006   0.00460   0.00864   0.01354   1.87253
   A24        1.93712  -0.00011  -0.00362  -0.00447  -0.00843   1.92869
   A25        1.88220   0.00177   0.00235   0.00742   0.00998   1.89218
   A26        1.89705   0.00268   0.00022  -0.00685  -0.00685   1.89021
   A27        2.08694  -0.00717  -0.00810   0.00309  -0.00497   2.08196
   A28        1.83244  -0.00085   0.00275   0.00281   0.00562   1.83806
   A29        1.84224   0.00131   0.00118  -0.01087  -0.00984   1.83241
   A30        1.90606   0.00282   0.00287   0.00457   0.00761   1.91366
   A31        1.90745  -0.00283  -0.00015  -0.01185  -0.01180   1.89565
   A32        1.84897   0.00542   0.00818   0.01428   0.02222   1.87119
   A33        2.04549  -0.00345  -0.01030  -0.00799  -0.01824   2.02725
   A34        1.85797  -0.00087   0.00339  -0.00574  -0.00220   1.85576
   A35        1.88628   0.00269  -0.00602  -0.00005  -0.00656   1.87972
   A36        1.90920  -0.00082   0.00604   0.01155   0.01775   1.92695
   A37        1.93882   0.00022  -0.00594   0.01976   0.01379   1.95262
   A38        1.93478  -0.00307   0.00866  -0.02335  -0.01457   1.92021
   A39        1.93960   0.00766  -0.00320   0.02801   0.02478   1.96438
   A40        1.84810   0.00062   0.00565  -0.01246  -0.00684   1.84126
   A41        1.94834  -0.00387  -0.00567  -0.00224  -0.00815   1.94019
   A42        1.85025  -0.00213   0.00121  -0.01407  -0.01277   1.83748
   A43        1.91764   0.00107  -0.00276  -0.03410  -0.03623   1.88141
   A44        1.83757   0.00782  -0.00385   0.02549   0.02084   1.85841
   A45        2.04668  -0.01138   0.00837   0.04074   0.04862   2.09530
   A46        1.82189  -0.00005   0.01389   0.00477   0.01884   1.84073
   A47        1.91578   0.00097  -0.01255  -0.03571  -0.04789   1.86789
   A48        1.90963   0.00307  -0.00152  -0.00170  -0.00476   1.90486
   A49        1.93902  -0.00191   0.00951  -0.00442   0.00578   1.94480
   A50        1.93869  -0.00024   0.01327  -0.00124   0.01271   1.95140
   A51        1.89190   0.00521   0.01365   0.00049   0.01518   1.90708
   A52        1.90475  -0.00073  -0.00705   0.01811   0.01094   1.91569
   A53        1.90355   0.00262  -0.00069  -0.00287  -0.00326   1.90029
   A54        2.02793  -0.00195  -0.00393   0.00828   0.00402   2.03195
   A55        1.84396  -0.00052   0.00663  -0.00982  -0.00319   1.84077
   A56        1.87159   0.00306   0.00150  -0.00209  -0.00039   1.87120
   A57        1.90322  -0.00238   0.00438  -0.01323  -0.00880   1.89442
   A58        1.93585   0.00066  -0.00109  -0.01391  -0.01495   1.92090
   A59        1.83180  -0.00094   0.00498   0.01200   0.01679   1.84859
   A60        2.03662   0.00033  -0.00501  -0.00183  -0.00738   2.02924
   A61        1.84809  -0.00007  -0.00068   0.00362   0.00308   1.85117
   A62        1.95137  -0.00292  -0.00321  -0.01148  -0.01509   1.93629
   A63        1.84338   0.00322   0.00638   0.01615   0.02278   1.86616
   A64        1.88701   0.00296  -0.00174   0.00488   0.00326   1.89027
   A65        1.89206   0.00085   0.00078  -0.00194  -0.00131   1.89075
   A66        2.05030  -0.00656  -0.00089  -0.00840  -0.00929   2.04101
   A67        1.83858  -0.00065   0.00114   0.00568   0.00681   1.84539
   A68        1.88528   0.00051  -0.00092   0.00199   0.00089   1.88617
   A69        1.89931   0.00341   0.00181  -0.00062   0.00135   1.90067
   A70        1.90454   0.00002  -0.00058  -0.00286  -0.00363   1.90090
   A71        1.88545  -0.00007   0.00298   0.00238   0.00503   1.89048
   A72        2.01368   0.00158   0.00041   0.00246   0.00379   2.01747
   A73        1.85152   0.00025   0.00247  -0.00342  -0.00082   1.85070
   A74        1.89750  -0.00158  -0.00244  -0.00067  -0.00350   1.89400
   A75        1.90442  -0.00029  -0.00263   0.00160  -0.00120   1.90322
   A76        1.87695  -0.00072  -0.00065  -0.00292  -0.00357   1.87338
   A77        2.02176  -0.00489  -0.00439   0.01231   0.00804   2.02980
   A78        1.87851   0.00315  -0.00231   0.03427   0.03167   1.91018
   A79        1.87683   0.00088   0.00124  -0.00323  -0.00236   1.87447
    D1        0.63056  -0.00001   0.00179  -0.02534  -0.02377   0.60679
    D2       -1.32785  -0.00266   0.01254  -0.07827  -0.06544  -1.39330
    D3        2.63474   0.00306   0.02650  -0.00284   0.02265   2.65739
    D4       -1.32745  -0.00230  -0.00183  -0.04026  -0.04167  -1.36912
    D5        2.99733  -0.00494   0.00891  -0.09319  -0.08335   2.91398
    D6        0.67673   0.00078   0.02288  -0.01776   0.00475   0.68148
    D7        2.62545   0.00427   0.01518   0.02469   0.03995   2.66540
    D8        0.66704   0.00163   0.02593  -0.02824  -0.00173   0.66531
    D9       -1.65356   0.00735   0.03989   0.04719   0.08637  -1.56719
   D10       -0.94054  -0.00116  -0.00524  -0.05949  -0.06468  -1.00522
   D11       -2.89322  -0.00547  -0.01806  -0.06271  -0.08021  -2.97342
   D12        1.26235  -0.00822  -0.01843  -0.10650  -0.12524   1.13710
   D13        1.08538   0.00332   0.00477  -0.00511  -0.00025   1.08513
   D14       -0.86729  -0.00100  -0.00805  -0.00833  -0.01578  -0.88307
   D15       -2.99491  -0.00375  -0.00842  -0.05211  -0.06082  -3.05573
   D16        3.02166   0.00595   0.00821   0.01433   0.02226   3.04392
   D17        1.06899   0.00163  -0.00461   0.01111   0.00673   1.07572
   D18       -1.05863  -0.00112  -0.00498  -0.03268  -0.03831  -1.09694
   D19        1.97165  -0.00441  -0.00494  -0.10107  -0.10539   1.86626
   D20       -0.07813  -0.00338  -0.01366  -0.08325  -0.09623  -0.17436
   D21       -2.13106  -0.00361  -0.01866  -0.06861  -0.08647  -2.21754
   D22       -2.30043  -0.00086   0.01596  -0.06607  -0.05054  -2.35096
   D23        1.93298   0.00017   0.00724  -0.04825  -0.04137   1.89161
   D24       -0.11995  -0.00007   0.00224  -0.03362  -0.03162  -0.15157
   D25       -0.33677   0.00156   0.00768  -0.01876  -0.01152  -0.34829
   D26       -2.38655   0.00259  -0.00105  -0.00094  -0.00236  -2.38891
   D27        1.84370   0.00236  -0.00604   0.01370   0.00740   1.85110
   D28        1.15431   0.00090  -0.00539   0.01250   0.00705   1.16137
   D29       -3.13341   0.00098  -0.00574   0.02030   0.01443  -3.11898
   D30       -0.90524  -0.00076  -0.01099  -0.00822  -0.01928  -0.92452
   D31       -0.84090   0.00092  -0.00567   0.01813   0.01240  -0.82850
   D32        1.15456   0.00100  -0.00602   0.02592   0.01978   1.17434
   D33       -2.90046  -0.00074  -0.01127  -0.00259  -0.01393  -2.91439
   D34       -2.94509   0.00061  -0.01203   0.02339   0.01118  -2.93391
   D35       -0.94963   0.00070  -0.01238   0.03119   0.01856  -0.93107
   D36        1.27854  -0.00104  -0.01763   0.00268  -0.01515   1.26338
   D37       -0.42236  -0.00037  -0.00120  -0.04055  -0.04203  -0.46439
   D38        1.67798  -0.00008  -0.00410  -0.01109  -0.01509   1.66288
   D39        1.63644  -0.00075  -0.00245  -0.04487  -0.04758   1.58886
   D40       -2.54641  -0.00045  -0.00535  -0.01540  -0.02065  -2.56705
   D41       -2.55058  -0.00068   0.00232  -0.04862  -0.04662  -2.59720
   D42       -0.45024  -0.00039  -0.00058  -0.01915  -0.01968  -0.46993
   D43        2.61624   0.00336   0.01833   0.03668   0.05480   2.67104
   D44        0.63853   0.00212   0.01379   0.03304   0.04661   0.68514
   D45       -1.56501   0.00155   0.01620   0.03049   0.04643  -1.51858
   D46        0.56369   0.00059   0.01531   0.00825   0.02351   0.58720
   D47       -1.41402  -0.00065   0.01077   0.00460   0.01532  -1.39870
   D48        2.66562  -0.00122   0.01318   0.00205   0.01514   2.68076
   D49       -1.44354   0.00071   0.01483   0.00318   0.01792  -1.42562
   D50        2.86194  -0.00053   0.01029  -0.00047   0.00973   2.87166
   D51        0.65840  -0.00109   0.01270  -0.00302   0.00955   0.66794
   D52       -1.03657   0.00249   0.01646   0.00589   0.02196  -1.01461
   D53       -3.03204   0.00205   0.00825   0.01080   0.01883  -3.01321
   D54        1.11592   0.00114   0.00095  -0.01025  -0.00963   1.10629
   D55        1.08531   0.00110   0.01513   0.00877   0.02372   1.10903
   D56       -0.91016   0.00066   0.00693   0.01368   0.02059  -0.88957
   D57       -3.04538  -0.00026  -0.00038  -0.00736  -0.00787  -3.05325
   D58        3.04731   0.00202   0.02020   0.00869   0.02867   3.07598
   D59        1.05184   0.00159   0.01200   0.01360   0.02554   1.07738
   D60       -1.08338   0.00067   0.00469  -0.00745  -0.00292  -1.08630
   D61       -2.92545   0.00713   0.06951  -0.03002   0.03919  -2.88626
   D62        1.25028   0.00198   0.03397  -0.02679   0.00678   1.25707
   D63       -0.76220   0.00303   0.05741  -0.05192   0.00529  -0.75692
   D64       -2.86965  -0.00213   0.02187  -0.04869  -0.02713  -2.89678
   D65        1.25389   0.00303   0.06127  -0.05263   0.00845   1.26234
   D66       -0.85356  -0.00213   0.02573  -0.04940  -0.02396  -0.87752
   D67       -0.96011  -0.00251   0.01927  -0.08044  -0.06111  -1.02122
   D68        1.21500   0.00064   0.00533  -0.03530  -0.03014   1.18486
   D69       -3.06373  -0.00177   0.00985  -0.05921  -0.04925  -3.11298
   D70        1.29796   0.00249   0.01253  -0.08631  -0.07362   1.22435
   D71       -2.85041   0.00445   0.04698  -0.09036  -0.04332  -2.89372
   D72       -2.78142  -0.00451   0.00413  -0.13254  -0.12855  -2.90997
   D73       -0.64660  -0.00256   0.03857  -0.13658  -0.09825  -0.74485
   D74       -0.79192  -0.00235   0.01300  -0.14726  -0.13414  -0.92606
   D75        1.34290  -0.00039   0.04744  -0.15131  -0.10384   1.23906
   D76       -0.38129  -0.00202  -0.01637  -0.03769  -0.05434  -0.43563
   D77        1.62519  -0.00162  -0.01268  -0.04111  -0.05398   1.57121
   D78       -2.49911  -0.00411  -0.01029  -0.05504  -0.06544  -2.56455
   D79       -2.51631  -0.00296  -0.04878  -0.03171  -0.08055  -2.59686
   D80       -0.50983  -0.00256  -0.04509  -0.03513  -0.08019  -0.59002
   D81        1.64906  -0.00504  -0.04270  -0.04905  -0.09165   1.55740
   D82       -0.89865   0.00009  -0.02971   0.05775   0.02767  -0.87099
   D83       -2.88689   0.00037  -0.03108   0.05351   0.02215  -2.86474
   D84        1.36302  -0.00317  -0.03970   0.02604  -0.01407   1.34895
   D85       -3.03401  -0.00001  -0.01914   0.03013   0.01088  -3.02313
   D86        1.26094   0.00027  -0.02051   0.02589   0.00536   1.26630
   D87       -0.77234  -0.00328  -0.02913  -0.00157  -0.03086  -0.80319
   D88        1.26041   0.00020  -0.02998   0.04918   0.01908   1.27948
   D89       -0.72783   0.00048  -0.03135   0.04495   0.01356  -0.71427
   D90       -2.76111  -0.00307  -0.03997   0.01748  -0.02266  -2.78377
   D91        2.66743   0.00112   0.00671   0.04690   0.05344   2.72087
   D92        0.68261  -0.00005   0.00588   0.03877   0.04448   0.72709
   D93       -1.47811  -0.00047   0.00344   0.04754   0.05063  -1.42748
   D94       -1.36148  -0.00046  -0.00233   0.01383   0.01146  -1.35002
   D95        2.93689  -0.00163  -0.00316   0.00570   0.00250   2.93939
   D96        0.77616  -0.00205  -0.00560   0.01447   0.00865   0.78481
   D97        0.64055  -0.00014  -0.00112   0.02166   0.02044   0.66099
   D98       -1.34427  -0.00131  -0.00195   0.01353   0.01148  -1.33279
   D99        2.77819  -0.00173  -0.00439   0.02230   0.01764   2.79583
   D100      -1.01145  -0.00068   0.00621  -0.02089  -0.01482  -1.02627
   D101      -3.01703  -0.00095   0.00200  -0.01665  -0.01463  -3.03166
   D102       1.13024  -0.00161   0.00284  -0.02226  -0.01958   1.11065
   D103       1.12707  -0.00101   0.00251  -0.01876  -0.01638   1.11069
   D104      -0.87851  -0.00128  -0.00170  -0.01452  -0.01620  -0.89471
   D105      -3.01443  -0.00194  -0.00085  -0.02013  -0.02115  -3.03558
   D106       3.11467   0.00021   0.00429  -0.01140  -0.00724   3.10743
   D107       1.10909  -0.00006   0.00008  -0.00715  -0.00706   1.10203
   D108      -1.02683  -0.00072   0.00092  -0.01276  -0.01201  -1.03884
   D109       1.33466  -0.00036   0.01316  -0.01582  -0.00276   1.33190
   D110      -0.76659  -0.00189   0.01802  -0.06553  -0.04752  -0.81410
   D111      -2.80310  -0.00044   0.01079  -0.01835  -0.00760  -2.81070
   D112       1.37884  -0.00197   0.01565  -0.06806  -0.05236   1.32648
   D113      -0.79109  -0.00116   0.01100  -0.02190  -0.01111  -0.80220
   D114      -2.89234  -0.00269   0.01586  -0.07161  -0.05587  -2.94821
         Item               Value     Threshold  Converged?
 Maximum Force            0.011376     0.000450     NO 
 RMS     Force            0.002755     0.000300     NO 
 Maximum Displacement     0.741095     0.001800     NO 
 RMS     Displacement     0.155259     0.001200     NO 
 Predicted change in Energy=-5.973434D-03
 GradGradGradGradGradGradGradGradGradGradGradGradGradGradGradGradGradGrad

                          Input orientation:                          
 ---------------------------------------------------------------------
 Center     Atomic      Atomic             Coordinates (Angstroms)
 Number     Number       Type             X           Y           Z
 ---------------------------------------------------------------------
      1          6           0        2.941562    2.781745   -0.151724
      2          6           0        1.517126    2.530041   -0.656363
      3          1           0        2.921277    3.694458    0.460516
      4          1           0        3.586213    3.029696   -1.002288
      5          1           0        1.059597    3.512026   -0.835867
      6          1           0        0.920831    2.059654    0.135577
      7          6           0        2.955916   -2.121817   -1.962340
      8          1           0        3.456473   -2.986898   -1.487184
      9          1           0        2.355347   -2.535610   -2.784259
     10          6           0        4.045717   -1.232281   -2.565297
     11          1           0        4.508097   -1.798833   -3.382945
     12          1           0        3.586681   -0.348967   -3.026988
     13          6           0        5.172546   -0.814082   -1.604320
     14          1           0        6.078037   -0.626865   -2.193074
     15          1           0        5.415582   -1.672500   -0.963346
     16          6           0        4.994741    0.440353   -0.740463
     17          1           0        4.820225    1.296409   -1.399473
     18          1           0        5.961253    0.629207   -0.234155
     19          6           0        1.398504    1.770729   -1.989167
     20          1           0        1.050337    0.743161   -1.843599
     21          1           0        2.382609    1.682145   -2.458584
     22          6           0        3.604798    1.739508    0.754201
     23          1           0        2.966524    1.605762    1.633378
     24          1           0        4.539250    2.201964    1.134473
     25          7           0        3.906916    0.401751    0.235618
     26          6           0        4.213135   -0.498097    1.360978
     27          1           0        4.935080   -1.257398    1.042073
     28          1           0        4.722800    0.079059    2.151040
     29          6           0        3.024054   -1.237045    1.986896
     30          1           0        2.217153   -0.527727    2.214215
     31          1           0        3.379314   -1.613460    2.955010
     32          6           0        2.487145   -2.448625    1.204944
     33          1           0        1.977063   -3.115989    1.911047
     34          1           0        3.344628   -3.020030    0.820936
     35          6           0        1.525364   -2.157176    0.046314
     36          1           0        0.650782   -1.616326    0.436434
     37          1           0        1.145156   -3.113368   -0.335148
     38          8           0        0.591812    2.456334   -2.937037
     39          1           0       -0.276343    2.573528   -2.542608
     40          7           0        2.084087   -1.396005   -1.055947
     41          1           0        2.593222   -0.604673   -0.654258
 ---------------------------------------------------------------------
                    Distance matrix (angstroms):
                    1          2          3          4          5
     1  C    0.000000
     2  C    1.532003   0.000000
     3  H    1.099225   2.138908   0.000000
     4  H    1.095679   2.156488   1.738920   0.000000
     5  H    2.131467   1.098112   2.275905   2.577620   0.000000
     6  H    2.165020   1.097269   2.603835   3.056138   1.752810
     7  C    5.227184   5.041376   6.300832   5.277979   6.050220
     8  H    5.943554   5.906602   6.980007   6.037496   6.957388
     9  H    5.962227   5.558001   7.047169   5.971857   6.484528
    10  C    4.812161   4.918625   5.890048   4.562739   5.866540
    11  H    5.820354   5.926155   6.889589   5.461876   6.825320
    12  H    4.299381   4.265162   5.380960   3.938879   5.108271
    13  C    4.474070   5.044193   5.445980   4.201610   6.018479
    14  H    5.061937   5.755818   5.973316   4.582313   6.645086
    15  H    5.159438   5.740518   6.087132   5.045666   6.772752
    16  C    3.169270   4.058038   4.041139   2.959257   4.992958
    17  H    2.700458   3.603404   3.579972   2.164445   4.401015
    18  H    3.709279   4.851979   4.372617   3.463119   5.718298
    19  C    2.603724   1.538503   3.467062   2.710166   2.115910
    20  H    3.254996   2.195532   4.185632   3.516634   2.946562
    21  H    2.615942   2.171633   3.586184   2.320637   2.780655
    22  C    1.531940   2.640645   2.091718   2.179491   3.485424
    23  H    2.137791   2.863208   2.395893   3.059140   3.656143
    24  H    2.131444   3.528167   2.302084   2.481766   4.207907
    25  N    2.597366   3.322099   3.444413   2.922559   4.350760
    26  C    3.829168   4.528548   4.478531   4.292246   5.554459
    27  H    4.659822   5.376968   5.377219   4.937411   6.425996
    28  H    3.972410   4.915808   4.378866   4.465598   5.841740
    29  C    4.553150   4.842374   5.163344   5.239878   5.863511
    30  H    4.132196   4.252082   4.625808   4.987532   5.192547
    31  H    5.400116   5.803306   5.882711   6.104253   6.783984
    32  C    5.422528   5.403009   6.203234   6.007646   6.460043
    33  H    6.322069   6.219388   7.026932   6.989015   7.233109
    34  H    5.896535   6.027060   6.737468   6.323107   7.115765
    35  C    5.141768   4.739601   6.030071   5.678935   5.756304
    36  H    4.993659   4.374598   5.775825   5.680862   5.299611
    37  H    6.165474   5.664768   7.080550   6.643874   6.644839
    38  O    3.658577   2.462339   4.301479   3.610877   2.397546
    39  H    4.014298   2.603140   4.527694   4.183301   2.361881
    40  N    4.359642   3.986847   5.377115   4.673979   5.018644
    41  H    3.441178   3.314275   4.453411   3.783621   4.396840
                    6          7          8          9         10
     6  H    0.000000
     7  C    5.101718   0.000000
     8  H    5.876268   1.106660   0.000000
     9  H    5.630251   1.098844   1.760267   0.000000
    10  C    5.281711   1.530523   2.142013   2.145685   0.000000
    11  H    6.335330   2.128780   2.472108   2.352785   1.096962
    12  H    4.786442   2.162022   3.057226   2.521212   1.097322
    13  C    5.418735   2.598423   2.771238   3.506069   1.538867
    14  H    6.263926   3.469260   3.597310   4.225071   2.152999
    15  H    5.944695   2.692552   2.416642   3.664112   2.153270
    16  C    4.470607   3.494926   3.830132   4.472119   2.651107
    17  H    4.259600   3.934049   4.496024   4.762103   2.890204
    18  H    5.252498   4.425699   4.573863   5.433383   3.545228
    19  C    2.196858   4.192632   5.207902   4.482441   4.044469
    20  H    2.380559   3.442881   4.453074   3.652154   3.659989
    21  H    3.001497   3.878797   4.888432   4.230398   3.357260
    22  C    2.772881   4.765550   5.233041   5.688449   4.477165
    23  H    2.575711   5.179203   5.574091   6.086051   5.181508
    24  H    3.756461   5.549079   5.913526   6.524607   5.072072
    25  N    3.416922   3.479054   3.828040   4.489444   3.245682
    26  C    4.345453   3.906598   3.857291   4.978536   3.997836
    27  H    5.285713   3.700109   3.402144   4.788492   3.715469
    28  H    4.737068   4.988550   4.923449   6.066176   4.941851
    29  C    4.326564   4.047707   3.913849   4.989725   4.665435
    30  H    3.563107   4.531060   4.613436   5.388453   5.165635
    31  H    5.242624   4.961655   4.650309   5.902378   5.573435
    32  C    4.890957   3.218421   2.911510   3.992327   4.257154
    33  H    5.572720   4.116996   3.708544   4.746139   5.278764
    34  H    5.669894   2.950340   2.311066   3.769717   3.892833
    35  C    4.260878   2.466256   2.601776   2.973924   3.745414
    36  H    3.698144   3.365008   3.667517   3.758123   4.547908
    37  H    5.199236   2.628645   2.585608   2.792223   4.114038
    38  O    3.115536   5.243900   6.319584   5.296499   5.066906
    39  H    2.978249   5.729788   6.779836   5.752171   5.758897
    40  N    3.835945   1.452045   2.144843   2.087904   2.480511
    41  H    3.243358   2.035768   2.667202   2.884789   2.481070
                   11         12         13         14         15
    11  H    0.000000
    12  H    1.754373   0.000000
    13  C    2.138863   2.180661   0.000000
    14  H    2.292164   2.641873   1.096173   0.000000
    15  H    2.587266   3.058633   1.098542   1.744829   0.000000
    16  C    3.497640   2.798902   1.533451   2.102989   2.165855
    17  H    3.689459   2.622536   2.149481   2.431230   3.059261
    18  H    4.233429   3.794118   2.140676   2.329961   2.475344
    19  C    4.934974   3.218432   4.590507   5.261945   5.389346
    20  H    4.559323   3.004363   4.413034   5.222727   5.066126
    21  H    4.182027   2.428639   3.839878   4.365571   4.763224
    22  C    5.518313   4.319658   3.813303   4.516974   4.227375
    23  H    6.255495   5.091618   4.604875   5.413674   4.846428
    24  H    6.034436   4.973167   4.122935   4.630627   4.492246
    25  N    4.277615   3.363142   2.542724   3.416191   2.831273
    26  C    4.927851   4.434966   3.132620   4.015684   2.868376
    27  H    4.478420   4.381858   2.693755   3.488566   2.103544
    28  H    5.847869   5.318453   3.886220   4.605032   3.639685
    29  C    5.599392   5.122916   4.206157   5.212608   3.822690
    30  H    6.179995   5.420127   4.837103   5.860073   4.651597
    31  H    6.440356   6.117699   4.964089   5.895697   4.416264
    32  C    5.055215   4.850442   4.216050   5.268761   3.725533
    33  H    6.013933   5.884851   5.278987   6.313283   4.708420
    34  H    4.529635   4.690382   3.753580   4.720490   3.047680
    35  C    4.559048   4.118717   4.222610   5.299391   4.048225
    36  H    5.431376   4.713915   5.025399   6.111338   4.966474
    37  H    4.725086   4.566066   4.808055   5.828199   4.550525
    38  O    5.800222   4.104515   5.784019   6.337055   6.649172
    39  H    6.535639   4.868116   6.484341   7.123400   7.274670
    40  N    3.384230   2.690553   3.190286   4.223301   3.344232
    41  H    3.540975   2.584995   2.756698   3.809512   3.033399
                   16         17         18         19         20
    16  C    0.000000
    17  H    1.094342   0.000000
    18  H    1.107321   1.762121   0.000000
    19  C    4.032627   3.504410   5.020141   0.000000
    20  H    4.106936   3.836064   5.169177   1.094672   0.000000
    21  H    3.364108   2.685606   4.343208   1.093921   1.742081
    22  C    2.419455   2.512351   2.786125   3.520621   3.777107
    23  H    3.332711   3.567926   3.661931   3.950789   4.062662
    24  H    2.612687   2.705524   2.523648   4.450547   4.813474
    25  N    1.462048   2.075588   2.119604   3.621588   3.549612
    26  C    2.430565   3.347969   2.621293   4.928812   4.670474
    27  H    2.462387   3.535006   2.498213   5.555658   5.236465
    28  H    2.926649   3.754674   2.743280   5.572612   5.466732
    29  C    3.759755   4.594793   4.128329   5.243872   4.742306
    30  H    4.169208   4.812712   4.620746   4.860196   4.409362
    31  H    4.525955   5.431858   4.676188   6.310406   5.831333
    32  C    4.291717   5.123624   4.859370   5.402816   4.641716
    33  H    5.365115   6.205834   5.873854   6.279046   5.463445
    34  H    4.139455   5.073386   4.612686   5.885188   5.150254
    35  C    4.404855   4.987350   5.245923   4.425800   3.494191
    36  H    4.948231   5.407295   5.804585   4.232584   3.305355
    37  H    5.254761   5.838240   6.100152   5.162786   4.142128
    38  O    5.317415   4.646396   6.282902   1.421008   2.083462
    39  H    5.965105   5.377061   6.929425   1.938013   2.366207
    40  N    3.455958   3.854030   4.450757   3.371813   2.503011
    41  H    2.620458   3.021424   3.611451   2.975209   2.368899
                   21         22         23         24         25
    21  H    0.000000
    22  C    3.437881   0.000000
    23  H    4.134120   1.094639   0.000000
    24  H    4.222721   1.109808   1.754375   0.000000
    25  N    3.349872   1.466218   2.070679   2.109159   0.000000
    26  C    4.763752   2.396899   2.460582   2.729100   1.473069
    27  H    5.235515   3.291499   3.524562   3.483161   2.111934
    28  H    5.412487   2.440938   2.383967   2.360896   2.106808
    29  C    5.356811   3.273632   2.865281   3.853470   2.555793
    30  H    5.171650   3.032747   2.334675   3.742886   2.762984
    31  H    6.415718   4.017063   3.504354   4.383751   3.425571
    32  C    5.522284   4.358069   4.105047   5.083707   3.328661
    33  H    6.502326   5.250111   4.832294   5.953864   4.348091
    34  H    5.813018   4.767110   4.711791   5.366065   3.516725
    35  C    4.663665   4.473175   4.330753   5.410148   3.500820
    36  H    4.718079   4.482054   4.144537   5.494250   3.836063
    37  H    5.388619   5.548596   5.427952   6.475524   4.506568
    38  O    2.008790   4.818419   5.220290   5.676632   5.027620
    39  H    2.805645   5.160212   5.375092   6.070330   5.471271
    40  N    3.395808   3.926912   4.125745   4.875566   2.867538
    41  H    2.920529   2.915857   3.202914   3.855359   1.878979
                   26         27         28         29         30
    26  C    0.000000
    27  H    1.095191   0.000000
    28  H    1.103207   1.749568   0.000000
    29  C    1.533536   2.131930   2.155182   0.000000
    30  H    2.170907   3.048518   2.578846   1.098132   0.000000
    31  H    2.116656   2.491288   2.305632   1.097789   1.754483
    32  C    2.609204   2.727257   3.504630   1.538716   2.186634
    33  H    3.486539   3.599909   4.219597   2.152296   2.616993
    34  H    2.721415   2.384389   3.643197   2.154360   3.069853
    35  C    3.421257   3.664328   4.433308   2.618888   2.798834
    36  H    3.846502   4.341755   4.732392   2.860106   2.607503
    37  H    4.373669   4.439018   5.401135   3.527427   3.786023
    38  O    6.349454   6.963411   6.971730   6.618305   6.171042
    39  H    6.695391   7.394920   7.296857   6.777130   6.201828
    40  N    3.343742   3.542465   4.407197   3.188684   3.386086
    41  H    2.587789   2.964436   3.587797   2.749764   2.894043
                   31         32         33         34         35
    31  H    0.000000
    32  C    2.134525   0.000000
    33  H    2.305160   1.097334   0.000000
    34  H    2.556152   1.099655   1.751509   0.000000
    35  C    3.491887   1.533750   2.144898   2.157378   0.000000
    36  H    3.713236   2.157675   2.486463   3.061868   1.099821
    37  H    4.250450   2.148186   2.395302   2.486548   1.097440
    38  O    7.684374   6.693797   7.514894   7.189640   5.572825
    39  H    7.817832   6.848578   7.568585   7.464096   5.685791
    40  N    4.220507   2.526281   3.431160   2.783723   1.451390
    41  H    3.829152   2.620695   3.642410   2.928268   2.010320
                   36         37         38         39         40
    36  H    0.000000
    37  H    1.755243   0.000000
    38  O    5.288700   6.172325   0.000000
    39  H    5.223899   6.263730   0.960730   0.000000
    40  N    2.080891   2.085780   4.539372   4.851698   0.000000
    41  H    2.446656   2.914151   4.311205   4.679875   1.023122
                   41
    41  H    0.000000
 Stoichiometry    C12H26N2O
 Framework group  C1[X(C12H26N2O)]
 Deg. of freedom   117
 Full point group                 C1      NOp   1
 Largest Abelian subgroup         C1      NOp   1
 Largest concise Abelian subgroup C1      NOp   1
                         Standard orientation:                         
 ---------------------------------------------------------------------
 Center     Atomic      Atomic             Coordinates (Angstroms)
 Number     Number       Type             X           Y           Z
 ---------------------------------------------------------------------
      1          6           0       -2.216936   -1.661043    0.241815
      2          6           0       -2.690896   -0.654211   -0.811126
      3          1           0       -2.776890   -2.594017    0.085916
      4          1           0       -2.522651   -1.313919    1.235070
      5          1           0       -3.761213   -0.837311   -0.974666
      6          1           0       -2.199444   -0.861420   -1.770052
      7          6           0        1.313581    2.192944    0.317301
      8          1           0        2.409795    2.066406    0.400957
      9          1           0        1.148823    3.258418    0.104986
     10          6           0        0.706956    1.877376    1.686580
     11          1           0        1.048147    2.657987    2.377637
     12          1           0       -0.385255    1.970232    1.635897
     13          6           0        1.104999    0.521447    2.295784
     14          1           0        1.041321    0.600170    3.387270
     15          1           0        2.167333    0.344487    2.079160
     16          6           0        0.291150   -0.728612    1.940154
     17          1           0       -0.751869   -0.558942    2.224597
     18          1           0        0.658808   -1.552538    2.582129
     19          6           0       -2.581939    0.830159   -0.421557
     20          1           0       -1.768251    1.332919   -0.953958
     21          1           0       -2.336642    0.921554    0.640583
     22          6           0       -0.749849   -2.102060    0.242000
     23          1           0       -0.529094   -2.530283   -0.740918
     24          1           0       -0.675445   -2.947791    0.956756
     25          7           0        0.308809   -1.130763    0.534612
     26          6           0        1.610804   -1.698482    0.144183
     27          1           0        2.395800   -1.311895    0.802799
     28          1           0        1.591561   -2.787855    0.317278
     29          6           0        2.062032   -1.441871   -1.298827
     30          1           0        1.255666   -1.701791   -1.997476
     31          1           0        2.873266   -2.155807   -1.492055
     32          6           0        2.618868   -0.039194   -1.598951
     33          1           0        3.277298   -0.109740   -2.473957
     34          1           0        3.265865    0.262349   -0.762465
     35          6           0        1.595924    1.072967   -1.861770
     36          1           0        0.971422    0.787199   -2.720805
     37          1           0        2.139188    1.975707   -2.168852
     38          8           0       -3.809300    1.527672   -0.583811
     39          1           0       -4.066576    1.443763   -1.505641
     40          7           0        0.725326    1.400132   -0.747519
     41          1           0        0.376334    0.518641   -0.362868
 ---------------------------------------------------------------------
 Rotational constants (GHZ):      0.6441791      0.4321960      0.3956122
 Standard basis: 6-31G(d,p) (6D, 7F)
 There are   355 symmetry adapted cartesian basis functions of A   symmetry.
 There are   355 symmetry adapted basis functions of A   symmetry.
   355 basis functions,   602 primitive gaussians,   355 cartesian basis functions
    60 alpha electrons       60 beta electrons
       nuclear repulsion energy      1157.7213295283 Hartrees.
 NAtoms=   41 NActive=   41 NUniq=   41 SFac= 1.00D+00 NAtFMM=   60 NAOKFM=F Big=F
 Integral buffers will be    131072 words long.
 Raffenetti 2 integral format.
 Two-electron integral symmetry is turned on.
 Nuclear repulsion after empirical dispersion term =     1157.6804393629 Hartrees.
 One-electron integrals computed using PRISM.
 NBasis=   355 RedAO= T EigKep=  3.44D-03  NBF=   355
 NBsUse=   355 1.00D-06 EigRej= -1.00D+00 NBFU=   355
 Initial guess from the checkpoint file:  "inprot-add-wb97xd.chk"
 B after Tr=    -0.000000    0.000000   -0.000000
         Rot=    0.996507    0.068018    0.035714   -0.032747 Ang=   9.58 deg.
 ExpMin= 1.61D-01 ExpMax= 5.48D+03 ExpMxC= 8.25D+02 IAcc=1 IRadAn=         1 AccDes= 0.00D+00
 Harris functional with IExCor= 4639 and IRadAn=       1 diagonalized for initial guess.
 HarFok:  IExCor= 4639 AccDes= 0.00D+00 IRadAn=         1 IDoV= 1 UseB2=F ITyADJ=14
 ICtDFT=  3500011 ScaDFX=  1.000000  1.000000  1.000000  1.000000
 FoFCou: FMM=F IPFlag=           0 FMFlag=      100000 FMFlg1=           0
         NFxFlg=           0 DoJE=T BraDBF=F KetDBF=T FulRan=T
         wScrn=  0.000000 ICntrl=     500 IOpCl=  0 I1Cent=   200000004 NGrid=           0
         NMat0=    1 NMatS0=      1 NMatT0=    0 NMatD0=    1 NMtDS0=    0 NMtDT0=    0
 Petite list used in FoFCou.
 Requested convergence on RMS density matrix=1.00D-08 within 128 cycles.
 Requested convergence on MAX density matrix=1.00D-06.
 Requested convergence on             energy=1.00D-06.
 No special actions if energy rises.
 Integral accuracy reduced to 1.0D-05 until final iterations.
 Initial convergence to 1.0D-05 achieved.  Increase integral accuracy.
 SCF Done:  E(RwB97XD) =  -657.482874192     A.U. after   13 cycles
            NFock= 13  Conv=0.53D-08     -V/T= 2.0095
 Calling FoFJK, ICntrl=      2127 FMM=F ISym2X=0 I1Cent= 0 IOpClX= 0 NMat=1 NMatS=1 NMatT=0.
 ***** Axes restored to original set *****
 -------------------------------------------------------------------
 Center     Atomic                   Forces (Hartrees/Bohr)
 Number     Number              X              Y              Z
 -------------------------------------------------------------------
      1        6           0.001398279    0.001420744    0.001117030
      2        6          -0.000938369    0.001790171   -0.000102374
      3        1           0.000994045   -0.001543156   -0.000314643
      4        1           0.000565675   -0.000511965   -0.000861908
      5        1           0.001284628   -0.000623806    0.000080004
      6        1           0.000186662   -0.002000907   -0.000678209
      7        6           0.000061837   -0.000620341   -0.000170970
      8        1           0.000047162    0.000678535    0.000963183
      9        1           0.000193556   -0.000849901    0.000052183
     10        6          -0.000000463    0.000771506   -0.000256175
     11        1          -0.000653492    0.000672456    0.000203898
     12        1          -0.000612162    0.000158249    0.000712593
     13        6           0.000888011   -0.001778411    0.001731343
     14        1           0.000117821   -0.000264341   -0.000330682
     15        1           0.000497782    0.000070591   -0.000424707
     16        6           0.000885794   -0.000311525   -0.001523720
     17        1          -0.000693466   -0.000646416   -0.000855525
     18        1          -0.000888883    0.001517727    0.000287237
     19        6          -0.000298014   -0.002735621   -0.001276169
     20        1          -0.000613266   -0.001491918    0.001530028
     21        1           0.001077992    0.001679879   -0.000820913
     22        6           0.002510657    0.001711437    0.004847351
     23        1          -0.001904186   -0.000337813   -0.000145935
     24        1          -0.000562667   -0.001203224    0.000339683
     25        7          -0.001786663    0.001965755   -0.000392561
     26        6           0.002095468   -0.000199411    0.001590643
     27        1          -0.000452742    0.001495196   -0.002381363
     28        1           0.000744439   -0.000059920   -0.000161398
     29        6          -0.000543617   -0.000148033   -0.000627612
     30        1          -0.000960202   -0.000640100   -0.000766812
     31        1          -0.000363047    0.001888093    0.000027442
     32        6           0.001689971   -0.001481604   -0.000068982
     33        1          -0.000401775    0.000367668   -0.000039461
     34        1          -0.000190518   -0.000318657    0.000557581
     35        6          -0.000657683   -0.000515172   -0.000898707
     36        1           0.000924539    0.000129907    0.000103743
     37        1          -0.000535441    0.000421304   -0.000622740
     38        8           0.000860408    0.001063748    0.001434772
     39        1          -0.000740505   -0.001649612   -0.000611127
     40        7          -0.002187729    0.002717045    0.001059770
     41        1          -0.001039835   -0.000588156   -0.002305791
 -------------------------------------------------------------------
 Cartesian Forces:  Max     0.004847351 RMS     0.001155824

 GradGradGradGradGradGradGradGradGradGradGradGradGradGradGradGradGradGrad
 Berny optimization.
 Using GEDIIS/GDIIS optimizer.
 FormGI is forming the generalized inverse of G from B-inverse, IUseBI=4.
 Internal  Forces:  Max     0.015367849 RMS     0.001840708
 Search for a local minimum.
 Step number   6 out of a maximum of  244
 All quantities printed in internal units (Hartrees-Bohrs-Radians)
 Mixed Optimization -- RFO/linear search
 Update second derivatives using D2CorX and points    5    6
 DE= -6.41D-03 DEPred=-5.97D-03 R= 1.07D+00
 TightC=F SS=  1.41D+00  RLast= 5.14D-01 DXNew= 1.4270D+00 1.5416D+00
 Trust test= 1.07D+00 RLast= 5.14D-01 DXMaxT set to 1.43D+00
 ITU=  1  0  1  1  0  0
 Use linear search instead of GDIIS.
     Eigenvalues ---    0.00238   0.00333   0.00363   0.00366   0.00397
     Eigenvalues ---    0.00436   0.00485   0.00556   0.00634   0.01239
     Eigenvalues ---    0.01270   0.01528   0.02119   0.02490   0.02802
     Eigenvalues ---    0.02946   0.02982   0.03131   0.03330   0.03549
     Eigenvalues ---    0.03737   0.04211   0.04393   0.04481   0.04544
     Eigenvalues ---    0.04566   0.04679   0.04701   0.04731   0.04821
     Eigenvalues ---    0.04870   0.04956   0.05329   0.05465   0.05829
     Eigenvalues ---    0.05948   0.06161   0.06325   0.06530   0.08098
     Eigenvalues ---    0.08548   0.08833   0.08880   0.08957   0.09035
     Eigenvalues ---    0.09362   0.09441   0.09466   0.09750   0.09857
     Eigenvalues ---    0.09950   0.10523   0.11804   0.12101   0.12699
     Eigenvalues ---    0.12716   0.12752   0.12975   0.13060   0.13414
     Eigenvalues ---    0.13679   0.13859   0.14128   0.14322   0.15472
     Eigenvalues ---    0.15978   0.16145   0.17117   0.19059   0.19345
     Eigenvalues ---    0.21937   0.22014   0.22454   0.22774   0.25559
     Eigenvalues ---    0.27969   0.28387   0.28463   0.28765   0.29033
     Eigenvalues ---    0.29267   0.29389   0.30074   0.32758   0.33238
     Eigenvalues ---    0.33334   0.33386   0.33959   0.33965   0.33973
     Eigenvalues ---    0.33981   0.33986   0.33987   0.33989   0.34008
     Eigenvalues ---    0.34177   0.34311   0.34315   0.34323   0.34347
     Eigenvalues ---    0.34357   0.34360   0.34371   0.34378   0.34383
     Eigenvalues ---    0.34391   0.34472   0.34477   0.34515   0.35417
     Eigenvalues ---    0.36864   0.37375   0.39908   0.41684   0.47549
     Eigenvalues ---    0.55473   0.90473
 RFO step:  Lambda=-6.48421869D-03 EMin= 2.38385933D-03
 Quartic linear search produced a step of  0.23245.
 Iteration  1 RMS(Cart)=  0.18091721 RMS(Int)=  0.00852731
 Iteration  2 RMS(Cart)=  0.01721763 RMS(Int)=  0.00025203
 Iteration  3 RMS(Cart)=  0.00012273 RMS(Int)=  0.00023969
 Iteration  4 RMS(Cart)=  0.00000009 RMS(Int)=  0.00023969
 Variable       Old X    -DE/DX   Delta X   Delta X   Delta X     New X
                                 (Linear)    (Quad)   (Total)
    R1        2.89507  -0.00001   0.00314   0.00291   0.00605   2.90111
    R2        2.07723  -0.00147   0.00119  -0.00489  -0.00371   2.07353
    R3        2.07053   0.00089  -0.00143   0.00250   0.00107   2.07160
    R4        2.89495  -0.00446   0.00483  -0.01385  -0.00902   2.88593
    R5        2.07513  -0.00111   0.00053  -0.00380  -0.00327   2.07186
    R6        2.07354   0.00026  -0.00088   0.00041  -0.00047   2.07307
    R7        2.90735   0.00131   0.00287   0.00513   0.00800   2.91535
    R8        2.09128  -0.00010   0.00048  -0.00196  -0.00148   2.08980
    R9        2.07651   0.00018   0.00072   0.00061   0.00134   2.07785
   R10        2.89227  -0.00006   0.00239  -0.00054   0.00195   2.89422
   R11        2.74397  -0.00044   0.00110   0.00236   0.00361   2.74758
   R12        2.07296  -0.00077   0.00029  -0.00274  -0.00245   2.07050
   R13        2.07364   0.00008  -0.00019   0.00017  -0.00002   2.07362
   R14        2.90804   0.00185   0.00008   0.00599   0.00606   2.91410
   R15        2.07147   0.00023  -0.00038   0.00030  -0.00008   2.07139
   R16        2.07594  -0.00019  -0.00004  -0.00081  -0.00084   2.07510
   R17        2.89780   0.00024  -0.00024  -0.00028  -0.00062   2.89718
   R18        2.06801   0.00011  -0.00031   0.00005  -0.00026   2.06775
   R19        2.09253  -0.00038   0.00112  -0.00250  -0.00138   2.09116
   R20        2.76287   0.00042  -0.00085   0.00549   0.00449   2.76737
   R21        2.06863   0.00179   0.00204   0.00295   0.00499   2.07362
   R22        2.06721   0.00119   0.00065   0.00036   0.00101   2.06822
   R23        2.68532  -0.00090   0.00007  -0.00123  -0.00116   2.68415
   R24        2.06857   0.00103  -0.00020   0.00291   0.00271   2.07128
   R25        2.09723  -0.00086   0.00192  -0.00405  -0.00212   2.09511
   R26        2.77075  -0.00323   0.00305  -0.00612  -0.00307   2.76768
   R27        2.78370  -0.00298   0.00421  -0.00513  -0.00097   2.78273
   R28        2.06961  -0.00064  -0.00024  -0.00240  -0.00263   2.06698
   R29        2.08476   0.00020   0.00006  -0.00059  -0.00053   2.08423
   R30        2.89796   0.00151  -0.00041   0.00429   0.00376   2.90172
   R31        2.07517   0.00014  -0.00010   0.00027   0.00017   2.07534
   R32        2.07452  -0.00074   0.00044  -0.00266  -0.00222   2.07230
   R33        2.90775   0.00032  -0.00023  -0.00009  -0.00028   2.90747
   R34        2.07366  -0.00006   0.00008  -0.00063  -0.00055   2.07311
   R35        2.07805  -0.00018   0.00002  -0.00085  -0.00083   2.07722
   R36        2.89837   0.00173  -0.00138   0.00380   0.00243   2.90080
   R37        2.07836  -0.00063  -0.00042  -0.00305  -0.00347   2.07489
   R38        2.07386   0.00004   0.00002   0.00014   0.00016   2.07402
   R39        2.74273  -0.00112  -0.00112  -0.00025  -0.00126   2.74147
   R40        1.81552   0.00021   0.00011   0.00035   0.00047   1.81598
   R41        1.93342  -0.00188   0.00015  -0.00728  -0.00713   1.92629
    A1        1.87835   0.00495   0.00689   0.03255   0.03970   1.91805
    A2        1.90553   0.00274  -0.01010  -0.00100  -0.01222   1.89331
    A3        2.07779  -0.01131   0.00327  -0.04261  -0.04005   2.03774
    A4        1.82898  -0.00142   0.00459   0.00625   0.01108   1.84007
    A5        1.81679   0.00263   0.00591   0.00928   0.01556   1.83235
    A6        1.93724   0.00353  -0.00769   0.00358  -0.00539   1.93185
    A7        1.86954   0.00108   0.01048   0.01106   0.02152   1.89106
    A8        1.91556   0.00086  -0.00586  -0.01753  -0.02450   1.89106
    A9        2.02432  -0.00285  -0.00965   0.01360   0.00303   2.02735
   A10        1.84929   0.00021   0.00591   0.01690   0.02336   1.87265
   A11        1.84171   0.00162   0.00700   0.00975   0.01674   1.85845
   A12        1.95171  -0.00054  -0.00391  -0.02944  -0.03438   1.91733
   A13        1.84834  -0.00014  -0.00019   0.00296   0.00275   1.85109
   A14        1.87696   0.00013  -0.00091   0.00190   0.00095   1.87791
   A15        1.97610   0.00054  -0.00065  -0.00766  -0.00829   1.96781
   A16        1.88952   0.00106  -0.00113   0.00816   0.00705   1.89657
   A17        1.90391   0.00003  -0.00097   0.00024  -0.00075   1.90316
   A18        1.96375  -0.00150   0.00361  -0.00446  -0.00088   1.96287
   A19        1.86879  -0.00005   0.00524  -0.00087   0.00447   1.87326
   A20        1.91318  -0.00150  -0.00332  -0.00764  -0.01099   1.90220
   A21        2.01897   0.00194  -0.00270   0.00961   0.00667   2.02564
   A22        1.85299   0.00037   0.00046  -0.00003   0.00044   1.85343
   A23        1.87253  -0.00108   0.00315  -0.00466  -0.00150   1.87102
   A24        1.92869   0.00021  -0.00196   0.00282   0.00087   1.92956
   A25        1.89218  -0.00033   0.00232  -0.00764  -0.00531   1.88687
   A26        1.89021   0.00121  -0.00159   0.01346   0.01198   1.90218
   A27        2.08196  -0.00185  -0.00116  -0.01466  -0.01612   2.06584
   A28        1.83806  -0.00045   0.00131  -0.00387  -0.00257   1.83549
   A29        1.83241   0.00104  -0.00229   0.00133  -0.00099   1.83142
   A30        1.91366   0.00046   0.00177   0.01131   0.01318   1.92684
   A31        1.89565  -0.00079  -0.00274  -0.00826  -0.01095   1.88470
   A32        1.87119   0.00218   0.00516   0.02168   0.02712   1.89831
   A33        2.02725  -0.00147  -0.00424  -0.00751  -0.01257   2.01468
   A34        1.85576  -0.00021  -0.00051   0.00076   0.00024   1.85601
   A35        1.87972   0.00110  -0.00152   0.00181   0.00019   1.87991
   A36        1.92695  -0.00075   0.00413  -0.00808  -0.00362   1.92334
   A37        1.95262  -0.00078   0.00321  -0.00480  -0.00161   1.95100
   A38        1.92021  -0.00114  -0.00339  -0.00949  -0.01283   1.90738
   A39        1.96438   0.00094   0.00576   0.00002   0.00575   1.97014
   A40        1.84126   0.00112  -0.00159   0.01900   0.01742   1.85868
   A41        1.94019  -0.00005  -0.00190  -0.00398  -0.00596   1.93422
   A42        1.83748  -0.00007  -0.00297   0.00063  -0.00230   1.83518
   A43        1.88141   0.00379  -0.00842   0.01364   0.00418   1.88559
   A44        1.85841   0.00535   0.00484   0.03131   0.03626   1.89467
   A45        2.09530  -0.01537   0.01130  -0.07109  -0.06013   2.03517
   A46        1.84073  -0.00146   0.00438   0.00754   0.01166   1.85239
   A47        1.86789   0.00372  -0.01113   0.00566  -0.00625   1.86164
   A48        1.90486   0.00525  -0.00111   0.02127   0.02049   1.92535
   A49        1.94480   0.00141   0.00134   0.00582   0.00723   1.95203
   A50        1.95140   0.00023   0.00295  -0.00059   0.00226   1.95367
   A51        1.90708  -0.00016   0.00353  -0.00227   0.00117   1.90824
   A52        1.91569  -0.00139   0.00254  -0.01524  -0.01245   1.90324
   A53        1.90029   0.00121  -0.00076  -0.00209  -0.00280   1.89749
   A54        2.03195  -0.00285   0.00093  -0.01376  -0.01320   2.01875
   A55        1.84077  -0.00026  -0.00074   0.00390   0.00297   1.84374
   A56        1.87120   0.00294  -0.00009   0.02458   0.02438   1.89558
   A57        1.89442   0.00058  -0.00204   0.00462   0.00272   1.89714
   A58        1.92090   0.00052  -0.00348   0.00506   0.00159   1.92248
   A59        1.84859  -0.00146   0.00390  -0.00865  -0.00469   1.84391
   A60        2.02924   0.00177  -0.00172   0.01061   0.00835   2.03759
   A61        1.85117   0.00008   0.00072  -0.00493  -0.00417   1.84700
   A62        1.93629  -0.00196  -0.00351  -0.01248  -0.01584   1.92045
   A63        1.86616   0.00097   0.00530   0.00935   0.01470   1.88086
   A64        1.89027   0.00085   0.00076   0.00019   0.00077   1.89104
   A65        1.89075   0.00015  -0.00030   0.00650   0.00627   1.89702
   A66        2.04101  -0.00169  -0.00216  -0.01240  -0.01463   2.02639
   A67        1.84539  -0.00026   0.00158   0.00085   0.00245   1.84784
   A68        1.88617  -0.00030   0.00021  -0.00849  -0.00830   1.87787
   A69        1.90067   0.00137   0.00031   0.01437   0.01467   1.91533
   A70        1.90090   0.00004  -0.00084  -0.00240  -0.00324   1.89766
   A71        1.89048   0.00013   0.00117   0.00774   0.00895   1.89942
   A72        2.01747   0.00045   0.00088  -0.00143  -0.00070   2.01677
   A73        1.85070   0.00010  -0.00019   0.00271   0.00251   1.85321
   A74        1.89400  -0.00063  -0.00081  -0.00704  -0.00782   1.88618
   A75        1.90322  -0.00011  -0.00028   0.00082   0.00054   1.90376
   A76        1.87338  -0.00005  -0.00083   0.00257   0.00174   1.87512
   A77        2.02980  -0.00305   0.00187  -0.01937  -0.01734   2.01246
   A78        1.91018  -0.00045   0.00736  -0.01718  -0.00974   1.90044
   A79        1.87447   0.00204  -0.00055   0.03130   0.03056   1.90503
    D1        0.60679   0.00096  -0.00553  -0.06343  -0.06901   0.53778
    D2       -1.39330  -0.00029  -0.01521  -0.08040  -0.09533  -1.48863
    D3        2.65739   0.00207   0.00527  -0.03509  -0.02991   2.62748
    D4       -1.36912  -0.00128  -0.00969  -0.08699  -0.09651  -1.46563
    D5        2.91398  -0.00254  -0.01937  -0.10397  -0.12283   2.79115
    D6        0.68148  -0.00018   0.00110  -0.05865  -0.05741   0.62407
    D7        2.66540   0.00098   0.00929  -0.05313  -0.04426   2.62114
    D8        0.66531  -0.00028  -0.00040  -0.07010  -0.07058   0.59474
    D9       -1.56719   0.00208   0.02008  -0.02478  -0.00516  -1.57235
   D10       -1.00522  -0.00045  -0.01503  -0.04070  -0.05562  -1.06084
   D11       -2.97342  -0.00303  -0.01864  -0.07034  -0.08900  -3.06242
   D12        1.13710  -0.00351  -0.02911  -0.07428  -0.10309   1.03402
   D13        1.08513   0.00116  -0.00006  -0.01714  -0.01718   1.06794
   D14       -0.88307  -0.00142  -0.00367  -0.04677  -0.05056  -0.93364
   D15       -3.05573  -0.00190  -0.01414  -0.05072  -0.06465  -3.12038
   D16        3.04392   0.00240   0.00517  -0.00360   0.00139   3.04531
   D17        1.07572  -0.00019   0.00156  -0.03323  -0.03199   1.04373
   D18       -1.09694  -0.00066  -0.00890  -0.03718  -0.04608  -1.14302
   D19        1.86626  -0.00151  -0.02450  -0.08572  -0.11007   1.75618
   D20       -0.17436  -0.00170  -0.02237  -0.10031  -0.12250  -0.29686
   D21       -2.21754  -0.00145  -0.02010  -0.09492  -0.11481  -2.33235
   D22       -2.35096  -0.00066  -0.01175  -0.05712  -0.06879  -2.41975
   D23        1.89161  -0.00085  -0.00962  -0.07171  -0.08122   1.81039
   D24       -0.15157  -0.00060  -0.00735  -0.06632  -0.07353  -0.22510
   D25       -0.34829   0.00024  -0.00268  -0.04601  -0.04900  -0.39729
   D26       -2.38891   0.00005  -0.00055  -0.06060  -0.06143  -2.45034
   D27        1.85110   0.00030   0.00172  -0.05521  -0.05374   1.79736
   D28        1.16137   0.00103   0.00164   0.06986   0.07152   1.23289
   D29       -3.11898   0.00069   0.00335   0.06552   0.06889  -3.05009
   D30       -0.92452   0.00122  -0.00448   0.07042   0.06595  -0.85858
   D31       -0.82850   0.00060   0.00288   0.06143   0.06433  -0.76417
   D32        1.17434   0.00026   0.00460   0.05709   0.06169   1.23603
   D33       -2.91439   0.00079  -0.00324   0.06199   0.05875  -2.85564
   D34       -2.93391   0.00079   0.00260   0.05841   0.06103  -2.87288
   D35       -0.93107   0.00044   0.00431   0.05407   0.05839  -0.87268
   D36        1.26338   0.00098  -0.00352   0.05897   0.05545   1.31884
   D37       -0.46439  -0.00002  -0.00977  -0.01128  -0.02110  -0.48549
   D38        1.66288   0.00012  -0.00351   0.00255  -0.00086   1.66202
   D39        1.58886   0.00016  -0.01106  -0.01213  -0.02323   1.56562
   D40       -2.56705   0.00030  -0.00480   0.00171  -0.00300  -2.57005
   D41       -2.59720   0.00055  -0.01084  -0.00456  -0.01543  -2.61264
   D42       -0.46993   0.00069  -0.00458   0.00928   0.00480  -0.46513
   D43        2.67104   0.00051   0.01274  -0.01176   0.00098   2.67203
   D44        0.68514   0.00059   0.01083  -0.01021   0.00063   0.68577
   D45       -1.51858   0.00032   0.01079  -0.02675  -0.01581  -1.53438
   D46        0.58720   0.00013   0.00546  -0.01330  -0.00785   0.57935
   D47       -1.39870   0.00021   0.00356  -0.01175  -0.00820  -1.40691
   D48        2.68076  -0.00006   0.00352  -0.02829  -0.02464   2.65612
   D49       -1.42562   0.00018   0.00416  -0.01212  -0.00798  -1.43360
   D50        2.87166   0.00026   0.00226  -0.01057  -0.00834   2.86333
   D51        0.66794  -0.00001   0.00222  -0.02711  -0.02477   0.64317
   D52       -1.01461   0.00112   0.00510   0.02742   0.03238  -0.98223
   D53       -3.01321   0.00065   0.00438   0.01952   0.02374  -2.98947
   D54        1.10629   0.00092  -0.00224   0.01810   0.01576   1.12206
   D55        1.10903   0.00032   0.00551   0.00872   0.01422   1.12325
   D56       -0.88957  -0.00016   0.00479   0.00083   0.00558  -0.88399
   D57       -3.05325   0.00011  -0.00183  -0.00059  -0.00240  -3.05565
   D58        3.07598   0.00052   0.00666   0.00991   0.01659   3.09256
   D59        1.07738   0.00005   0.00594   0.00202   0.00795   1.08533
   D60       -1.08630   0.00032  -0.00068   0.00060  -0.00003  -1.08633
   D61       -2.88626   0.00123   0.00911  -0.06952  -0.06038  -2.94664
   D62        1.25707   0.00025   0.00158  -0.07037  -0.06886   1.18821
   D63       -0.75692   0.00004   0.00123  -0.08404  -0.08283  -0.83975
   D64       -2.89678  -0.00094  -0.00631  -0.08489  -0.09131  -2.98809
   D65        1.26234   0.00001   0.00196  -0.08641  -0.08436   1.17799
   D66       -0.87752  -0.00097  -0.00557  -0.08726  -0.09283  -0.97035
   D67       -1.02122  -0.00128  -0.01421  -0.05497  -0.06917  -1.09039
   D68        1.18486  -0.00162  -0.00701  -0.06456  -0.07160   1.11327
   D69       -3.11298  -0.00037  -0.01145  -0.04385  -0.05527   3.11493
   D70        1.22435  -0.00028  -0.01711  -0.13473  -0.15217   1.07218
   D71       -2.89372   0.00088  -0.01007  -0.13310  -0.14341  -3.03713
   D72       -2.90997  -0.00317  -0.02988  -0.16378  -0.19342  -3.10339
   D73       -0.74485  -0.00202  -0.02284  -0.16214  -0.18466  -0.92951
   D74       -0.92606  -0.00041  -0.03118  -0.14175  -0.17296  -1.09902
   D75        1.23906   0.00075  -0.02414  -0.14011  -0.16420   1.07486
   D76       -0.43563   0.00057  -0.01263   0.00072  -0.01172  -0.44735
   D77        1.57121   0.00018  -0.01255  -0.00408  -0.01642   1.55479
   D78       -2.56455  -0.00014  -0.01521  -0.00967  -0.02456  -2.58911
   D79       -2.59686  -0.00128  -0.01872  -0.00469  -0.02341  -2.62026
   D80       -0.59002  -0.00167  -0.01864  -0.00949  -0.02811  -0.61812
   D81        1.55740  -0.00199  -0.02130  -0.01508  -0.03625   1.52116
   D82       -0.87099  -0.00029   0.00643   0.07739   0.08381  -0.78718
   D83       -2.86474   0.00015   0.00515   0.08530   0.09038  -2.77436
   D84        1.34895  -0.00108  -0.00327   0.07340   0.07011   1.41906
   D85       -3.02313   0.00119   0.00253   0.08744   0.09014  -2.93299
   D86        1.26630   0.00163   0.00125   0.09535   0.09672   1.36302
   D87       -0.80319   0.00040  -0.00717   0.08344   0.07645  -0.72675
   D88        1.27948  -0.00027   0.00443   0.06838   0.07281   1.35229
   D89       -0.71427   0.00017   0.00315   0.07629   0.07938  -0.63489
   D90       -2.78377  -0.00106  -0.00527   0.06438   0.05911  -2.72465
   D91        2.72087  -0.00016   0.01242  -0.01043   0.00210   2.72297
   D92        0.72709  -0.00037   0.01034  -0.01485  -0.00441   0.72268
   D93       -1.42748  -0.00108   0.01177  -0.03040  -0.01843  -1.44591
   D94       -1.35002   0.00029   0.00266  -0.00562  -0.00294  -1.35296
   D95        2.93939   0.00008   0.00058  -0.01004  -0.00945   2.92993
   D96        0.78481  -0.00063   0.00201  -0.02559  -0.02348   0.76134
   D97        0.66099  -0.00008   0.00475  -0.01263  -0.00791   0.65309
   D98       -1.33279  -0.00029   0.00267  -0.01706  -0.01442  -1.34721
   D99        2.79583  -0.00100   0.00410  -0.03261  -0.02844   2.76739
   D100      -1.02627  -0.00001  -0.00344  -0.00361  -0.00712  -1.03339
   D101      -3.03166  -0.00021  -0.00340  -0.00966  -0.01314  -3.04480
   D102       1.11065  -0.00048  -0.00455  -0.01577  -0.02040   1.09026
   D103       1.11069  -0.00033  -0.00381  -0.01903  -0.02276   1.08792
   D104      -0.89471  -0.00053  -0.00377  -0.02508  -0.02878  -0.92349
   D105      -3.03558  -0.00080  -0.00492  -0.03119  -0.03604  -3.07162
   D106       3.10743  -0.00009  -0.00168  -0.01510  -0.01675   3.09068
   D107       1.10203  -0.00029  -0.00164  -0.02115  -0.02277   1.07926
   D108      -1.03884  -0.00056  -0.00279  -0.02726  -0.03003  -1.06886
   D109       1.33190  -0.00120  -0.00064  -0.04673  -0.04743   1.28447
   D110      -0.81410  -0.00010  -0.01105  -0.03552  -0.04650  -0.86061
   D111      -2.81070  -0.00131  -0.00177  -0.05640  -0.05823  -2.86893
   D112       1.32648  -0.00022  -0.01217  -0.04520  -0.05730   1.26919
   D113      -0.80220  -0.00159  -0.00258  -0.05654  -0.05917  -0.86137
   D114      -2.94821  -0.00050  -0.01299  -0.04534  -0.05824  -3.00644
         Item               Value     Threshold  Converged?
 Maximum Force            0.015368     0.000450     NO 
 RMS     Force            0.001841     0.000300     NO 
 Maximum Displacement     1.014184     0.001800     NO 
 RMS     Displacement     0.188017     0.001200     NO 
 Predicted change in Energy=-4.981488D-03
 GradGradGradGradGradGradGradGradGradGradGradGradGradGradGradGradGradGrad

                          Input orientation:                          
 ---------------------------------------------------------------------
 Center     Atomic      Atomic             Coordinates (Angstroms)
 Number     Number       Type             X           Y           Z
 ---------------------------------------------------------------------
      1          6           0        2.967040    2.805901   -0.042555
      2          6           0        1.643477    2.479682   -0.748679
      3          1           0        2.841301    3.688391    0.597279
      4          1           0        3.702697    3.098004   -0.800998
      5          1           0        1.097576    3.416904   -0.908847
      6          1           0        1.037145    1.859839   -0.076659
      7          6           0        2.837298   -2.104542   -1.882592
      8          1           0        3.412238   -2.920046   -1.405775
      9          1           0        2.231001   -2.578639   -2.667863
     10          6           0        3.841175   -1.155740   -2.544160
     11          1           0        4.263054   -1.678723   -3.409598
     12          1           0        3.301953   -0.287764   -2.944098
     13          6           0        5.023770   -0.700633   -1.665328
     14          1           0        5.866692   -0.463342   -2.324633
     15          1           0        5.364533   -1.549297   -1.057492
     16          6           0        4.843739    0.545287   -0.790268
     17          1           0        4.553784    1.375997   -1.440754
     18          1           0        5.823372    0.818590   -0.354180
     19          6           0        1.758419    1.798854   -2.128280
     20          1           0        1.587020    0.716918   -2.064009
     21          1           0        2.774725    1.930178   -2.512613
     22          6           0        3.538978    1.729404    0.877382
     23          1           0        2.810272    1.541887    1.674377
     24          1           0        4.442804    2.134669    1.375417
     25          7           0        3.834434    0.432316    0.264761
     26          6           0        4.237759   -0.520981    1.312125
     27          1           0        4.932554   -1.249086    0.883737
     28          1           0        4.812337    0.021066    2.081859
     29          6           0        3.092368   -1.280701    1.996771
     30          1           0        2.276927   -0.589371    2.248188
     31          1           0        3.497879   -1.626065    2.955334
     32          6           0        2.533662   -2.506956    1.254256
     33          1           0        2.069302   -3.174548    1.990596
     34          1           0        3.373354   -3.071177    0.824318
     35          6           0        1.490425   -2.219765    0.165440
     36          1           0        0.636674   -1.702602    0.622851
     37          1           0        1.102587   -3.173796   -0.213984
     38          8           0        0.912831    2.386801   -3.106450
     39          1           0        0.005837    2.267880   -2.812010
     40          7           0        1.955686   -1.419256   -0.951395
     41          1           0        2.431933   -0.591781   -0.594252
 ---------------------------------------------------------------------
                    Distance matrix (angstroms):
                    1          2          3          4          5
     1  C    0.000000
     2  C    1.535203   0.000000
     3  H    1.097263   2.169646   0.000000
     4  H    1.096244   2.150684   1.745203   0.000000
     5  H    2.149112   1.096380   2.320064   2.626782   0.000000
     6  H    2.149579   1.097020   2.655706   3.027026   1.766533
     7  C    5.245476   4.870942   6.301416   5.383795   5.870365
     8  H    5.902798   5.719908   6.928898   6.055332   6.764727
     9  H    6.035500   5.441972   7.092904   6.154295   6.350223
    10  C    4.766207   4.611932   5.859521   4.599144   5.577693
    11  H    5.755735   5.588829   6.847069   5.471373   6.499187
    12  H    4.254630   3.902456   5.344470   4.027021   4.767189
    13  C    4.377135   4.730859   5.398712   4.113629   5.739458
    14  H    4.929890   5.383360   5.909945   4.437063   6.309138
    15  H    5.074034   5.493113   6.044695   4.942155   6.549211
    16  C    3.031741   3.739691   3.976701   2.796151   4.721651
    17  H    2.552908   3.188569   3.526094   2.024585   4.048901
    18  H    3.493586   4.515127   4.246619   3.145256   5.421442
    19  C    2.612500   1.542737   3.488790   2.688807   2.131154
    20  H    3.217853   2.200140   4.181546   3.426493   2.977227
    21  H    2.627749   2.166366   3.573119   2.270370   2.755948
    22  C    1.527169   2.607665   2.098295   2.171827   3.463917
    23  H    2.137793   2.848169   2.401787   3.057025   3.622438
    24  H    2.153851   3.530870   2.363125   2.492500   4.248828
    25  N    2.545726   3.165289   3.420366   2.873863   4.216101
    26  C    3.810253   4.470032   4.492206   4.224764   5.504580
    27  H    4.600454   5.233212   5.369737   4.821625   6.300149
    28  H    3.958985   4.909013   4.420207   4.360013   5.854527
    29  C    4.568902   4.876192   5.168509   5.231928   5.872759
    30  H    4.153508   4.336076   4.619877   4.992703   5.235263
    31  H    5.376936   5.832295   5.851065   6.038941   6.791530
    32  C    5.485980   5.447085   6.237675   6.083279   6.467880
    33  H    6.380079   6.297243   7.045371   7.057329   7.266242
    34  H    5.954545   6.023191   6.784275   6.388186   7.090714
    35  C    5.242229   4.789972   6.075990   5.840104   5.751562
    36  H    5.118590   4.515112   5.824417   5.871427   5.363569
    37  H    6.265968   5.704408   7.125370   6.814737   6.627231
    38  O    3.712529   2.470133   4.373870   3.688396   2.434071
    39  H    4.089996   2.642737   4.656281   4.289527   2.476728
    40  N    4.438555   3.916667   5.410246   4.845648   4.911884
    41  H    3.483526   3.174806   4.461749   3.907954   4.236631
                    6          7          8          9         10
     6  H    0.000000
     7  C    4.713625   0.000000
     8  H    5.500447   1.105874   0.000000
     9  H    5.276336   1.099552   1.762029   0.000000
    10  C    4.800506   1.531557   2.143055   2.152349   0.000000
    11  H    5.834072   2.132100   2.506009   2.342917   1.095663
    12  H    4.238368   2.154851   3.050821   2.543886   1.097312
    13  C    4.997306   2.607456   2.755031   3.511629   1.542076
    14  H    5.811633   3.473638   3.592219   4.220253   2.151819
    15  H    5.595581   2.715880   2.410748   3.670403   2.164645
    16  C    4.089920   3.498653   3.799549   4.484493   2.640977
    17  H    3.802842   3.905855   4.445260   4.747659   2.852194
    18  H    4.906035   4.449425   4.571304   5.458885   3.552899
    19  C    2.175570   4.057196   5.052242   4.435868   3.638743
    20  H    2.357582   3.091398   4.122160   3.411751   2.969614
    21  H    2.992993   4.084092   5.015594   4.544135   3.265149
    22  C    2.680742   4.775872   5.181336   5.730515   4.485791
    23  H    2.512210   5.094036   5.455139   6.014095   5.112338
    24  H    3.712488   5.582399   5.860651   6.592075   5.152846
    25  N    3.158989   3.470023   3.769253   4.498570   3.226763
    26  C    4.223855   3.830819   3.718061   4.909311   3.928248
    27  H    5.075626   3.574140   3.216415   4.656174   3.598652
    28  H    4.721479   4.912826   4.772212   5.998468   4.871147
    29  C    4.287895   3.974070   3.790393   4.917866   4.603952
    30  H    3.597305   4.435437   4.480225   5.303476   5.072893
    31  H    5.234474   4.906204   4.549834   5.842322   5.530234
    32  C    4.804144   3.177097   2.831660   3.934432   4.238317
    33  H    5.539309   4.091005   3.661091   4.699202   5.270591
    34  H    5.530331   2.923886   2.235546   3.707141   3.903127
    35  C    4.111842   2.453931   2.579238   2.950398   3.741671
    36  H    3.652489   3.358801   3.647087   3.760069   4.538484
    37  H    5.035934   2.633777   2.611368   2.765692   4.123365
    38  O    3.077787   5.037217   6.107532   5.156115   4.630438
    39  H    2.951650   5.291413   6.363618   5.334873   5.148080
    40  N    3.515870   1.453955   2.140181   2.089552   2.482218
    41  H    2.867713   2.027951   2.653372   2.878861   2.471063
                   11         12         13         14         15
    11  H    0.000000
    12  H    1.753617   0.000000
    13  C    2.139586   2.184117   0.000000
    14  H    2.286034   2.644324   1.096133   0.000000
    15  H    2.600464   3.066755   1.098096   1.742730   0.000000
    16  C    3.484868   2.776700   1.533120   2.101914   2.174837
    17  H    3.645846   2.568117   2.140961   2.426549   3.059665
    18  H    4.243436   3.780112   2.160211   2.351151   2.512384
    19  C    4.473088   2.720667   4.138148   4.694037   5.035946
    20  H    3.835475   2.173692   3.738936   4.447081   4.518674
    21  H    4.005480   2.320218   3.563321   3.914656   4.575066
    22  C    5.524293   4.327685   3.817730   4.525405   4.222116
    23  H    6.191099   4.991962   4.591525   5.418000   4.852090
    24  H    6.121327   5.082119   4.197927   4.739989   4.510015
    25  N    4.259239   3.331490   2.534431   3.411340   2.831315
    26  C    4.861654   4.364122   3.084691   3.985318   2.818180
    27  H    4.366411   4.270283   2.608995   3.432731   2.011244
    28  H    5.774695   5.257079   3.821906   4.556697   3.553376
    29  C    5.545968   5.044010   4.180641   5.199950   3.816202
    30  H    6.094418   5.301083   4.782586   5.814893   4.624098
    31  H    6.410978   6.052498   4.953311   5.902648   4.426405
    32  C    5.042648   4.810536   4.241157   5.300367   3.778243
    33  H    6.017653   5.848433   5.311772   6.355471   4.773974
    34  H    4.544947   4.685451   3.813357   4.788886   3.134026
    35  C    4.556434   4.084543   4.259577   5.332653   4.117499
    36  H    5.423269   4.672109   5.048397   6.129968   5.019930
    37  H    4.736639   4.540916   4.857840   5.873508   4.638393
    38  O    5.276777   3.589924   5.339372   5.768473   6.285598
    39  H    5.835810   4.172906   5.941935   6.484345   6.809170
    40  N    3.381425   2.657739   3.230984   4.253883   3.412976
    41  H    3.529961   2.524112   2.806541   3.848154   3.119546
                   16         17         18         19         20
    16  C    0.000000
    17  H    1.094206   0.000000
    18  H    1.106593   1.761590   0.000000
    19  C    3.588998   2.909564   4.542267   0.000000
    20  H    3.501156   3.102341   4.569522   1.097312   0.000000
    21  H    3.027411   2.149663   3.897269   1.094456   1.756100
    22  C    2.426024   2.555090   2.750415   3.494170   3.672472
    23  H    3.347039   3.573709   3.703643   3.953811   4.019011
    24  H    2.716077   2.918684   2.574789   4.426577   4.689901
    25  N    1.464427   2.077686   2.118530   3.450204   3.248852
    26  C    2.433967   3.358086   2.661803   4.833751   4.467336
    27  H    2.455596   3.526725   2.569296   5.332665   4.873087
    28  H    2.919744   3.783053   2.755453   5.496564   5.298594
    29  C    3.764189   4.583706   4.170417   5.317812   4.769328
    30  H    4.136204   4.759731   4.618652   5.012578   4.558224
    31  H    4.533833   5.427053   4.726219   6.371728   5.859587
    32  C    4.339668   5.140165   4.946566   5.530149   4.722328
    33  H    5.409980   6.217257   5.961223   6.465023   5.640562
    34  H    4.224658   5.128482   4.745707   5.919718   5.087543
    35  C    4.450124   4.989342   5.317521   4.634897   3.688344
    36  H    4.974867   5.392586   5.849173   4.592083   3.738509
    37  H    5.306590   5.840921   6.184223   5.368603   4.335312
    38  O    4.920154   4.129504   5.843602   1.420393   2.080798
    39  H    5.519064   4.833179   6.479589   1.938818   2.337761
    40  N    3.496604   3.847470   4.508172   3.432230   2.436609
    41  H    2.673604   3.015124   3.680848   2.919247   2.141672
                   21         22         23         24         25
    21  H    0.000000
    22  C    3.480871   0.000000
    23  H    4.205106   1.096073   0.000000
    24  H    4.235692   1.108683   1.762364   0.000000
    25  N    3.328721   1.464594   2.065689   2.121715   0.000000
    26  C    4.772554   2.396148   2.534634   2.664306   1.472555
    27  H    5.128268   3.288387   3.594262   3.454186   2.101454
    28  H    5.376406   2.447575   2.546999   2.258967   2.104107
    29  C    5.544834   3.242410   2.854911   3.724850   2.546556
    30  H    5.409358   2.974659   2.270677   3.587916   2.720966
    31  H    6.562641   3.946991   3.485624   4.187140   3.404319
    32  C    5.825425   4.370290   4.079969   5.020377   3.363098
    33  H    6.843592   5.239078   4.784746   5.848055   4.370775
    34  H    6.042104   4.803730   4.724407   5.343058   3.577732
    35  C    5.103275   4.505482   4.262500   5.398303   3.540872
    36  H    5.253521   4.501868   4.044371   5.456888   3.861576
    37  H    5.842114   5.582872   5.359083   6.470166   4.549312
    38  O    2.006936   4.816611   5.212529   5.710640   4.870404
    39  H    2.805427   5.136600   5.340373   6.102373   5.243469
    40  N    3.785093   3.970554   4.048872   4.922417   2.904660
    41  H    3.187146   2.962964   3.137253   3.918766   1.937444
                   26         27         28         29         30
    26  C    0.000000
    27  H    1.093798   0.000000
    28  H    1.102926   1.750210   0.000000
    29  C    1.535524   2.150844   2.158734   0.000000
    30  H    2.173879   3.057663   2.613159   1.098222   0.000000
    31  H    2.113946   2.547925   2.281184   1.096613   1.750860
    32  C    2.617516   2.733899   3.502597   1.538565   2.175074
    33  H    3.493415   3.623638   4.212425   2.152524   2.606262
    34  H    2.736540   2.398885   3.635113   2.158565   3.064134
    35  C    3.427622   3.647796   4.441744   2.608033   2.759458
    36  H    3.852160   4.327622   4.747199   2.845362   2.563481
    37  H    4.381295   4.424720   5.407429   3.525688   3.757742
    38  O    6.247731   6.730485   6.908067   6.651602   6.276185
    39  H    6.534171   7.092258   7.218072   6.726326   6.239177
    40  N    3.337406   3.501201   4.408584   3.162740   3.321030
    41  H    2.626841   2.978188   3.633658   2.761192   2.846664
                   31         32         33         34         35
    31  H    0.000000
    32  C    2.144610   0.000000
    33  H    2.317186   1.097045   0.000000
    34  H    2.577806   1.099216   1.752553   0.000000
    35  C    3.487959   1.535038   2.139604   2.168974   0.000000
    36  H    3.692266   2.155045   2.467747   3.066432   1.097986
    37  H    4.263505   2.156010   2.407222   2.498998   1.097524
    38  O    7.715620   6.752163   7.631901   7.162028   5.679729
    39  H    7.785847   6.761913   7.546054   7.284819   5.586426
    40  N    4.205195   2.526271   3.427722   2.809233   1.450725
    41  H    3.847797   2.663686   3.672005   3.007660   2.028274
                   36         37         38         39         40
    36  H    0.000000
    37  H    1.755500   0.000000
    38  O    5.541404   6.270774   0.000000
    39  H    5.287811   6.128983   0.960977   0.000000
    40  N    2.073241   2.085657   4.496429   4.567140   0.000000
    41  H    2.436845   2.928919   4.182196   4.356840   1.019351
                   41
    41  H    0.000000
 Stoichiometry    C12H26N2O
 Framework group  C1[X(C12H26N2O)]
 Deg. of freedom   117
 Full point group                 C1      NOp   1
 Largest Abelian subgroup         C1      NOp   1
 Largest concise Abelian subgroup C1      NOp   1
                         Standard orientation:                         
 ---------------------------------------------------------------------
 Center     Atomic      Atomic             Coordinates (Angstroms)
 Number     Number       Type             X           Y           Z
 ---------------------------------------------------------------------
      1          6           0       -2.162443   -1.810706   -0.023020
      2          6           0       -2.514212   -0.676196   -0.995641
      3          1           0       -2.664464   -2.736280   -0.331685
      4          1           0       -2.579746   -1.566757    0.960899
      5          1           0       -3.523071   -0.856064   -1.385382
      6          1           0       -1.822816   -0.723541   -1.846044
      7          6           0        1.206861    2.198493    0.275521
      8          1           0        2.260210    2.052064    0.578793
      9          1           0        1.117603    3.255699   -0.013203
     10          6           0        0.331616    1.951337    1.507806
     11          1           0        0.493215    2.788368    2.196096
     12          1           0       -0.723837    1.998322    1.211319
     13          6           0        0.616507    0.654494    2.292046
     14          1           0        0.316505    0.813689    3.334237
     15          1           0        1.701550    0.489437    2.327451
     16          6           0       -0.105566   -0.628638    1.864683
     17          1           0       -1.182230   -0.435327    1.891361
     18          1           0        0.088460   -1.414472    2.619247
     19          6           0       -2.520970    0.748796   -0.404547
     20          1           0       -1.601432    1.295421   -0.648975
     21          1           0       -2.564835    0.687015    0.687283
     22          6           0       -0.685893   -2.182558    0.094331
     23          1           0       -0.339642   -2.512643   -0.891838
     24          1           0       -0.595673   -3.062354    0.762911
     25          7           0        0.225706   -1.120513    0.525704
     26          6           0        1.613334   -1.606883    0.446016
     27          1           0        2.213002   -1.101725    1.208647
     28          1           0        1.629555   -2.676325    0.715232
     29          6           0        2.302476   -1.431349   -0.914905
     30          1           0        1.626176   -1.738491   -1.723838
     31          1           0        3.127322   -2.153915   -0.924153
     32          6           0        2.891315   -0.042801   -1.218857
     33          1           0        3.686541   -0.160776   -1.965318
     34          1           0        3.383698    0.337114   -0.312492
     35          6           0        1.906144    1.006580   -1.752317
     36          1           0        1.463278    0.632476   -2.684781
     37          1           0        2.464550    1.912475   -2.020823
     38          8           0       -3.668259    1.497138   -0.780351
     39          1           0       -3.649459    1.592402   -1.736410
     40          7           0        0.825634    1.364725   -0.852965
     41          1           0        0.387216    0.514193   -0.501592
 ---------------------------------------------------------------------
 Rotational constants (GHZ):      0.6679564      0.4493238      0.3973752
 Standard basis: 6-31G(d,p) (6D, 7F)
 There are   355 symmetry adapted cartesian basis functions of A   symmetry.
 There are   355 symmetry adapted basis functions of A   symmetry.
   355 basis functions,   602 primitive gaussians,   355 cartesian basis functions
    60 alpha electrons       60 beta electrons
       nuclear repulsion energy      1166.5881689640 Hartrees.
 NAtoms=   41 NActive=   41 NUniq=   41 SFac= 1.00D+00 NAtFMM=   60 NAOKFM=F Big=F
 Integral buffers will be    131072 words long.
 Raffenetti 2 integral format.
 Two-electron integral symmetry is turned on.
 Nuclear repulsion after empirical dispersion term =     1166.5459234908 Hartrees.
 One-electron integrals computed using PRISM.
 NBasis=   355 RedAO= T EigKep=  3.39D-03  NBF=   355
 NBsUse=   355 1.00D-06 EigRej= -1.00D+00 NBFU=   355
 Initial guess from the checkpoint file:  "inprot-add-wb97xd.chk"
 B after Tr=    -0.000000   -0.000000   -0.000000
         Rot=    0.998109    0.015452    0.058570   -0.010420 Ang=   7.05 deg.
 ExpMin= 1.61D-01 ExpMax= 5.48D+03 ExpMxC= 8.25D+02 IAcc=1 IRadAn=         1 AccDes= 0.00D+00
 Harris functional with IExCor= 4639 and IRadAn=       1 diagonalized for initial guess.
 HarFok:  IExCor= 4639 AccDes= 0.00D+00 IRadAn=         1 IDoV= 1 UseB2=F ITyADJ=14
 ICtDFT=  3500011 ScaDFX=  1.000000  1.000000  1.000000  1.000000
 FoFCou: FMM=F IPFlag=           0 FMFlag=      100000 FMFlg1=           0
         NFxFlg=           0 DoJE=T BraDBF=F KetDBF=T FulRan=T
         wScrn=  0.000000 ICntrl=     500 IOpCl=  0 I1Cent=   200000004 NGrid=           0
         NMat0=    1 NMatS0=      1 NMatT0=    0 NMatD0=    1 NMtDS0=    0 NMtDT0=    0
 Petite list used in FoFCou.
 Requested convergence on RMS density matrix=1.00D-08 within 128 cycles.
 Requested convergence on MAX density matrix=1.00D-06.
 Requested convergence on             energy=1.00D-06.
 No special actions if energy rises.
 Integral accuracy reduced to 1.0D-05 until final iterations.
 Initial convergence to 1.0D-05 achieved.  Increase integral accuracy.
 SCF Done:  E(RwB97XD) =  -657.485007603     A.U. after   13 cycles
            NFock= 13  Conv=0.56D-08     -V/T= 2.0095
 Calling FoFJK, ICntrl=      2127 FMM=F ISym2X=0 I1Cent= 0 IOpClX= 0 NMat=1 NMatS=1 NMatT=0.
 ***** Axes restored to original set *****
 -------------------------------------------------------------------
 Center     Atomic                   Forces (Hartrees/Bohr)
 Number     Number              X              Y              Z
 -------------------------------------------------------------------
      1        6           0.001913642    0.001204395   -0.001560109
      2        6          -0.001969585   -0.002756514    0.002554465
      3        1          -0.001473259   -0.000469214   -0.001311386
      4        1           0.000872561    0.001927413    0.001597184
      5        1           0.000824939   -0.000621553   -0.000561498
      6        1          -0.002348846    0.000588842   -0.000300416
      7        6           0.001126008   -0.000497185    0.000075718
      8        1          -0.000051815   -0.000035053    0.000090684
      9        1           0.000657587   -0.000215736    0.000228071
     10        6          -0.000029502    0.000575080    0.000056208
     11        1          -0.000407368   -0.000107081   -0.000035937
     12        1           0.002165717   -0.001405964   -0.000137540
     13        6           0.000999694    0.000204641   -0.000295423
     14        1           0.000252249   -0.000375219   -0.000232985
     15        1          -0.000245651    0.000112667   -0.000932822
     16        6          -0.001039010   -0.000990266    0.000976141
     17        1           0.001307621   -0.002004222    0.000252187
     18        1           0.000515244   -0.000304932   -0.000679443
     19        6           0.001250513    0.001694864   -0.001388399
     20        1          -0.002177808    0.001614438    0.002573195
     21        1          -0.000339522    0.001998400   -0.001835784
     22        6          -0.001303578   -0.002625989    0.000017626
     23        1          -0.000261575    0.000507929    0.000497946
     24        1          -0.000130526   -0.000087629   -0.001191180
     25        7           0.001534735    0.001204120   -0.000918806
     26        6          -0.000558437    0.001988270   -0.000813385
     27        1          -0.001472779   -0.000435451    0.000036873
     28        1           0.000659012   -0.000234270    0.000467618
     29        6           0.000598184   -0.000230596    0.000487213
     30        1           0.000109674    0.000226884   -0.000559617
     31        1          -0.000935688   -0.000076508    0.000317669
     32        6           0.001159606   -0.001139482    0.000538411
     33        1           0.000084983   -0.000007000    0.000350074
     34        1          -0.000608536   -0.000015403    0.000166139
     35        6           0.000987847    0.002247325   -0.000070608
     36        1           0.000042731    0.000054349    0.000772027
     37        1          -0.000051758    0.000477404   -0.000655188
     38        8           0.000121719    0.000528303    0.002386217
     39        1           0.000051936   -0.001447464   -0.000367277
     40        7          -0.002595699   -0.000204707   -0.003885861
     41        1           0.000764740   -0.000867887    0.003291997
 -------------------------------------------------------------------
 Cartesian Forces:  Max     0.003885861 RMS     0.001180283

 GradGradGradGradGradGradGradGradGradGradGradGradGradGradGradGradGradGrad
 Berny optimization.
 Using GEDIIS/GDIIS optimizer.
 FormGI is forming the generalized inverse of G from B-inverse, IUseBI=4.
 Internal  Forces:  Max     0.016530753 RMS     0.001896122
 Search for a local minimum.
 Step number   7 out of a maximum of  244
 All quantities printed in internal units (Hartrees-Bohrs-Radians)
 Mixed Optimization -- RFO/linear search
 Update second derivatives using D2CorX and points    6    7
 DE= -2.13D-03 DEPred=-4.98D-03 R= 4.28D-01
 Trust test= 4.28D-01 RLast= 7.21D-01 DXMaxT set to 1.43D+00
 ITU=  0  1  0  1  1  0  0
 Use linear search instead of GDIIS.
     Eigenvalues ---    0.00239   0.00299   0.00362   0.00384   0.00399
     Eigenvalues ---    0.00431   0.00512   0.00641   0.01138   0.01215
     Eigenvalues ---    0.01243   0.01772   0.02306   0.02520   0.02853
     Eigenvalues ---    0.02988   0.03079   0.03368   0.03573   0.03616
     Eigenvalues ---    0.03921   0.04226   0.04457   0.04502   0.04550
     Eigenvalues ---    0.04586   0.04625   0.04713   0.04745   0.04816
     Eigenvalues ---    0.04850   0.04949   0.05339   0.05503   0.05932
     Eigenvalues ---    0.05993   0.06144   0.06313   0.06585   0.08136
     Eigenvalues ---    0.08617   0.08849   0.08893   0.08908   0.09029
     Eigenvalues ---    0.09053   0.09330   0.09363   0.09737   0.09780
     Eigenvalues ---    0.09884   0.10029   0.11804   0.11982   0.12625
     Eigenvalues ---    0.12696   0.12739   0.12894   0.13029   0.13361
     Eigenvalues ---    0.13685   0.13808   0.14196   0.14267   0.15833
     Eigenvalues ---    0.15943   0.16283   0.17058   0.18991   0.19404
     Eigenvalues ---    0.21953   0.22268   0.22682   0.23180   0.25550
     Eigenvalues ---    0.27995   0.28311   0.28486   0.28754   0.29065
     Eigenvalues ---    0.29282   0.29390   0.30239   0.32750   0.33205
     Eigenvalues ---    0.33315   0.33430   0.33959   0.33963   0.33970
     Eigenvalues ---    0.33984   0.33985   0.33989   0.34000   0.34042
     Eigenvalues ---    0.34218   0.34298   0.34311   0.34325   0.34347
     Eigenvalues ---    0.34357   0.34361   0.34372   0.34380   0.34389
     Eigenvalues ---    0.34412   0.34472   0.34507   0.34523   0.35250
     Eigenvalues ---    0.36892   0.37389   0.40146   0.41576   0.47529
     Eigenvalues ---    0.55472   0.90959
 RFO step:  Lambda=-4.72005961D-03 EMin= 2.39292772D-03
 Quartic linear search produced a step of -0.28642.
 Iteration  1 RMS(Cart)=  0.17872905 RMS(Int)=  0.00730353
 Iteration  2 RMS(Cart)=  0.01374890 RMS(Int)=  0.00018123
 Iteration  3 RMS(Cart)=  0.00008884 RMS(Int)=  0.00017501
 Iteration  4 RMS(Cart)=  0.00000002 RMS(Int)=  0.00017501
 Variable       Old X    -DE/DX   Delta X   Delta X   Delta X     New X
                                 (Linear)    (Quad)   (Total)
    R1        2.90111   0.00221  -0.00173   0.00901   0.00728   2.90839
    R2        2.07353  -0.00098   0.00106  -0.00494  -0.00387   2.06965
    R3        2.07160   0.00000  -0.00031   0.00164   0.00134   2.07294
    R4        2.88593   0.00316   0.00258  -0.00150   0.00108   2.88701
    R5        2.07186  -0.00086   0.00094  -0.00400  -0.00306   2.06880
    R6        2.07307   0.00078   0.00013   0.00190   0.00204   2.07511
    R7        2.91535  -0.00324  -0.00229   0.00168  -0.00061   2.91474
    R8        2.08980   0.00004   0.00043  -0.00022   0.00020   2.09000
    R9        2.07785  -0.00043  -0.00038   0.00035  -0.00003   2.07782
   R10        2.89422  -0.00029  -0.00056   0.00216   0.00169   2.89591
   R11        2.74758   0.00137  -0.00103   0.00494   0.00398   2.75155
   R12        2.07050  -0.00008   0.00070  -0.00200  -0.00130   2.06921
   R13        2.07362  -0.00213   0.00001  -0.00364  -0.00364   2.06998
   R14        2.91410  -0.00223  -0.00174   0.00079  -0.00102   2.91308
   R15        2.07139   0.00025   0.00002   0.00079   0.00081   2.07220
   R16        2.07510  -0.00068   0.00024  -0.00181  -0.00157   2.07353
   R17        2.89718   0.00139   0.00018   0.00276   0.00289   2.90007
   R18        2.06775  -0.00202   0.00007  -0.00347  -0.00340   2.06435
   R19        2.09116   0.00011   0.00039  -0.00040  -0.00000   2.09115
   R20        2.76737   0.00273  -0.00129   0.00490   0.00350   2.77087
   R21        2.07362  -0.00110  -0.00143   0.00379   0.00237   2.07598
   R22        2.06822   0.00057  -0.00029   0.00317   0.00288   2.07110
   R23        2.68415  -0.00187   0.00033  -0.00458  -0.00425   2.67991
   R24        2.07128   0.00044  -0.00078   0.00331   0.00254   2.07382
   R25        2.09511  -0.00067   0.00061  -0.00266  -0.00205   2.09305
   R26        2.76768   0.00327   0.00088   0.00137   0.00225   2.76993
   R27        2.78273  -0.00082   0.00028  -0.00576  -0.00561   2.77712
   R28        2.06698  -0.00066   0.00075  -0.00305  -0.00230   2.06468
   R29        2.08423   0.00056   0.00015   0.00119   0.00134   2.08557
   R30        2.90172   0.00004  -0.00108   0.00249   0.00133   2.90305
   R31        2.07534  -0.00007  -0.00005   0.00010   0.00005   2.07539
   R32        2.07230  -0.00004   0.00064  -0.00171  -0.00107   2.07122
   R33        2.90747   0.00013   0.00008   0.00015   0.00028   2.90774
   R34        2.07311   0.00020   0.00016   0.00032   0.00048   2.07359
   R35        2.07722  -0.00053   0.00024  -0.00150  -0.00126   2.07595
   R36        2.90080   0.00088  -0.00070   0.00492   0.00434   2.90514
   R37        2.07489   0.00032   0.00099  -0.00175  -0.00076   2.07414
   R38        2.07402  -0.00018  -0.00005  -0.00037  -0.00042   2.07360
   R39        2.74147  -0.00058   0.00036  -0.00381  -0.00331   2.73816
   R40        1.81598   0.00002  -0.00013   0.00049   0.00036   1.81634
   R41        1.92629   0.00081   0.00204  -0.00330  -0.00126   1.92503
    A1        1.91805  -0.00351  -0.01137   0.00207  -0.00966   1.90839
    A2        1.89331   0.00252   0.00350   0.01756   0.02144   1.91476
    A3        2.03774   0.00111   0.01147  -0.03158  -0.02009   2.01765
    A4        1.84007  -0.00035  -0.00317   0.00424   0.00112   1.84119
    A5        1.83235   0.00005  -0.00446   0.00071  -0.00421   1.82814
    A6        1.93185  -0.00018   0.00154   0.00954   0.01151   1.94336
    A7        1.89106  -0.00088  -0.00617   0.01327   0.00714   1.89820
    A8        1.89106  -0.00067   0.00702  -0.01064  -0.00345   1.88761
    A9        2.02735   0.00434  -0.00087   0.00595   0.00523   2.03258
   A10        1.87265   0.00030  -0.00669   0.01096   0.00414   1.87679
   A11        1.85845  -0.00248  -0.00480   0.00411  -0.00068   1.85777
   A12        1.91733  -0.00087   0.00985  -0.02194  -0.01196   1.90537
   A13        1.85109  -0.00023  -0.00079   0.00020  -0.00062   1.85048
   A14        1.87791   0.00080  -0.00027   0.00158   0.00133   1.87924
   A15        1.96781  -0.00030   0.00238  -0.00667  -0.00422   1.96359
   A16        1.89657  -0.00049  -0.00202   0.00107  -0.00078   1.89579
   A17        1.90316   0.00083   0.00021   0.00275   0.00308   1.90624
   A18        1.96287  -0.00060   0.00025   0.00120   0.00115   1.96402
   A19        1.87326   0.00011  -0.00128   0.00359   0.00253   1.87579
   A20        1.90220   0.00091   0.00315  -0.00587  -0.00250   1.89970
   A21        2.02564  -0.00078  -0.00191   0.00668   0.00403   2.02967
   A22        1.85343  -0.00043  -0.00013  -0.00294  -0.00318   1.85026
   A23        1.87102   0.00077   0.00043   0.00221   0.00286   1.87388
   A24        1.92956  -0.00055  -0.00025  -0.00403  -0.00407   1.92549
   A25        1.88687  -0.00043   0.00152  -0.00473  -0.00292   1.88394
   A26        1.90218  -0.00048  -0.00343   0.00482   0.00134   1.90352
   A27        2.06584   0.00057   0.00462  -0.00990  -0.00558   2.06026
   A28        1.83549  -0.00007   0.00074  -0.00323  -0.00256   1.83293
   A29        1.83142   0.00051   0.00028   0.00379   0.00421   1.83563
   A30        1.92684  -0.00013  -0.00377   0.00921   0.00551   1.93235
   A31        1.88470  -0.00026   0.00314  -0.00582  -0.00233   1.88237
   A32        1.89831  -0.00238  -0.00777   0.00617  -0.00147   1.89683
   A33        2.01468   0.00204   0.00360  -0.00535  -0.00260   2.01208
   A34        1.85601   0.00027  -0.00007  -0.00057  -0.00076   1.85524
   A35        1.87991   0.00048  -0.00006   0.00955   0.00964   1.88955
   A36        1.92334  -0.00021   0.00104  -0.00371  -0.00227   1.92107
   A37        1.95100  -0.00256   0.00046  -0.01616  -0.01577   1.93523
   A38        1.90738   0.00147   0.00368   0.00203   0.00573   1.91311
   A39        1.97014  -0.00065  -0.00165   0.00034  -0.00139   1.96875
   A40        1.85868   0.00180  -0.00499   0.02729   0.02235   1.88103
   A41        1.93422   0.00075   0.00171  -0.00767  -0.00610   1.92812
   A42        1.83518  -0.00047   0.00066  -0.00293  -0.00227   1.83291
   A43        1.88559  -0.00696  -0.00120  -0.02541  -0.02617   1.85942
   A44        1.89467  -0.00303  -0.01039   0.02797   0.01736   1.91203
   A45        2.03517   0.01653   0.01722  -0.00342   0.01368   2.04885
   A46        1.85239   0.00222  -0.00334   0.00813   0.00502   1.85741
   A47        1.86164  -0.00295   0.00179  -0.01400  -0.01194   1.84969
   A48        1.92535  -0.00689  -0.00587   0.00597  -0.00043   1.92492
   A49        1.95203   0.00617  -0.00207   0.03042   0.02851   1.98055
   A50        1.95367  -0.00223  -0.00065  -0.00197  -0.00256   1.95111
   A51        1.90824  -0.00492  -0.00033  -0.01441  -0.01471   1.89354
   A52        1.90324   0.00117   0.00357  -0.00748  -0.00381   1.89943
   A53        1.89749   0.00050   0.00080   0.00303   0.00404   1.90153
   A54        2.01875  -0.00169   0.00378  -0.02046  -0.01720   2.00154
   A55        1.84374   0.00002  -0.00085   0.00706   0.00615   1.84989
   A56        1.89558  -0.00032  -0.00698   0.01458   0.00751   1.90309
   A57        1.89714   0.00046  -0.00078   0.00567   0.00522   1.90236
   A58        1.92248  -0.00088  -0.00045  -0.00592  -0.00618   1.91630
   A59        1.84391   0.00107   0.00134   0.00705   0.00861   1.85251
   A60        2.03759   0.00017  -0.00239   0.00465   0.00146   2.03905
   A61        1.84700  -0.00004   0.00119  -0.00352  -0.00240   1.84461
   A62        1.92045   0.00048   0.00454  -0.01396  -0.00925   1.91120
   A63        1.88086  -0.00079  -0.00421   0.01255   0.00853   1.88939
   A64        1.89104  -0.00043  -0.00022  -0.00246  -0.00253   1.88851
   A65        1.89702   0.00058  -0.00179   0.00630   0.00448   1.90150
   A66        2.02639  -0.00026   0.00419  -0.00949  -0.00546   2.02092
   A67        1.84784  -0.00010  -0.00070   0.00120   0.00047   1.84832
   A68        1.87787   0.00059   0.00238  -0.00315  -0.00070   1.87717
   A69        1.91533  -0.00038  -0.00420   0.00820   0.00402   1.91935
   A70        1.89766  -0.00069   0.00093  -0.00189  -0.00089   1.89677
   A71        1.89942   0.00029  -0.00256   0.00452   0.00199   1.90142
   A72        2.01677   0.00077   0.00020   0.00409   0.00412   2.02089
   A73        1.85321   0.00018  -0.00072   0.00208   0.00134   1.85455
   A74        1.88618   0.00050   0.00224  -0.00098   0.00124   1.88742
   A75        1.90376  -0.00109  -0.00016  -0.00794  -0.00796   1.89580
   A76        1.87512  -0.00073  -0.00050  -0.00300  -0.00350   1.87162
   A77        2.01246   0.00024   0.00497  -0.01779  -0.01259   1.99987
   A78        1.90044   0.00070   0.00279  -0.00800  -0.00559   1.89485
   A79        1.90503  -0.00194  -0.00875  -0.00131  -0.01043   1.89460
    D1        0.53778   0.00001   0.01977  -0.04761  -0.02793   0.50985
    D2       -1.48863   0.00048   0.02730  -0.06194  -0.03478  -1.52341
    D3        2.62748  -0.00099   0.00857  -0.02833  -0.01985   2.60762
    D4       -1.46563   0.00091   0.02764  -0.06347  -0.03587  -1.50150
    D5        2.79115   0.00138   0.03518  -0.07781  -0.04272   2.74843
    D6        0.62407  -0.00009   0.01644  -0.04419  -0.02779   0.59628
    D7        2.62114  -0.00189   0.01268  -0.06712  -0.05425   2.56689
    D8        0.59474  -0.00142   0.02021  -0.08145  -0.06110   0.53364
    D9       -1.57235  -0.00290   0.00148  -0.04784  -0.04617  -1.61852
   D10       -1.06084   0.00222   0.01593   0.03362   0.04943  -1.01141
   D11       -3.06242   0.00479   0.02549   0.02293   0.04854  -3.01388
   D12        1.03402   0.00405   0.02953  -0.00636   0.02292   1.05694
   D13        1.06794  -0.00155   0.00492   0.01693   0.02186   1.08980
   D14       -0.93364   0.00101   0.01448   0.00624   0.02097  -0.91266
   D15       -3.12038   0.00028   0.01852  -0.02305  -0.00464  -3.12503
   D16        3.04531  -0.00201  -0.00040   0.02655   0.02616   3.07146
   D17        1.04373   0.00056   0.00916   0.01587   0.02527   1.06900
   D18       -1.14302  -0.00018   0.01320  -0.01342  -0.00035  -1.14337
   D19        1.75618   0.00106   0.03153  -0.11694  -0.08549   1.67070
   D20       -0.29686  -0.00054   0.03509  -0.14217  -0.10709  -0.40395
   D21       -2.33235  -0.00051   0.03288  -0.14004  -0.10715  -2.43950
   D22       -2.41975   0.00084   0.01970  -0.09307  -0.07345  -2.49320
   D23        1.81039  -0.00076   0.02326  -0.11829  -0.09505   1.71534
   D24       -0.22510  -0.00073   0.02106  -0.11617  -0.09511  -0.32021
   D25       -0.39729  -0.00060   0.01404  -0.08899  -0.07494  -0.47223
   D26       -2.45034  -0.00220   0.01759  -0.11421  -0.09654  -2.54688
   D27        1.79736  -0.00217   0.01539  -0.11209  -0.09660   1.70076
   D28        1.23289   0.00002  -0.02049   0.04774   0.02725   1.26014
   D29       -3.05009   0.00003  -0.01973   0.04323   0.02360  -3.02649
   D30       -0.85858  -0.00054  -0.01889   0.03796   0.01907  -0.83951
   D31       -0.76417   0.00013  -0.01842   0.04616   0.02768  -0.73649
   D32        1.23603   0.00014  -0.01767   0.04164   0.02403   1.26006
   D33       -2.85564  -0.00044  -0.01683   0.03638   0.01950  -2.83614
   D34       -2.87288  -0.00020  -0.01748   0.04120   0.02360  -2.84928
   D35       -0.87268  -0.00018  -0.01673   0.03669   0.01995  -0.85273
   D36        1.31884  -0.00076  -0.01588   0.03142   0.01542   1.33426
   D37       -0.48549   0.00043   0.00604  -0.02583  -0.01975  -0.50524
   D38        1.66202  -0.00141   0.00025  -0.04658  -0.04636   1.61566
   D39        1.56562   0.00050   0.00665  -0.02783  -0.02108   1.54455
   D40       -2.57005  -0.00133   0.00086  -0.04859  -0.04769  -2.61774
   D41       -2.61264   0.00006   0.00442  -0.02383  -0.01920  -2.63183
   D42       -0.46513  -0.00178  -0.00138  -0.04458  -0.04581  -0.51094
   D43        2.67203  -0.00002  -0.00028   0.03489   0.03466   2.70668
   D44        0.68577   0.00054  -0.00018   0.03869   0.03849   0.72427
   D45       -1.53438   0.00070   0.00453   0.02946   0.03415  -1.50023
   D46        0.57935  -0.00022   0.00225   0.02438   0.02666   0.60601
   D47       -1.40691   0.00033   0.00235   0.02818   0.03050  -1.37640
   D48        2.65612   0.00049   0.00706   0.01895   0.02616   2.68228
   D49       -1.43360   0.00014   0.00229   0.02874   0.03095  -1.40266
   D50        2.86333   0.00069   0.00239   0.03253   0.03479   2.89811
   D51        0.64317   0.00085   0.00710   0.02331   0.03044   0.67361
   D52       -0.98223  -0.00097  -0.00927   0.03133   0.02192  -0.96032
   D53       -2.98947   0.00008  -0.00680   0.03188   0.02479  -2.96468
   D54        1.12206   0.00079  -0.00452   0.03578   0.03089   1.15294
   D55        1.12325  -0.00077  -0.00407   0.02194   0.01790   1.14115
   D56       -0.88399   0.00028  -0.00160   0.02249   0.02078  -0.86321
   D57       -3.05565   0.00099   0.00069   0.02639   0.02688  -3.02877
   D58        3.09256  -0.00066  -0.00475   0.02426   0.01961   3.11218
   D59        1.08533   0.00040  -0.00228   0.02482   0.02249   1.10782
   D60       -1.08633   0.00110   0.00001   0.02871   0.02859  -1.05775
   D61       -2.94664  -0.00401   0.01729  -0.10270  -0.08541  -3.03205
   D62        1.18821  -0.00051   0.01972  -0.10496  -0.08549   1.10272
   D63       -0.83975  -0.00266   0.02372  -0.10660  -0.08294  -0.92269
   D64       -2.98809   0.00084   0.02615  -0.10885  -0.08302  -3.07111
   D65        1.17799  -0.00219   0.02416  -0.10389  -0.07964   1.09835
   D66       -0.97035   0.00132   0.02659  -0.10614  -0.07972  -1.05007
   D67       -1.09039   0.00066   0.01981  -0.07440  -0.05460  -1.14499
   D68        1.11327  -0.00267   0.02051  -0.10190  -0.08138   1.03189
   D69        3.11493  -0.00047   0.01583  -0.07520  -0.05937   3.05556
   D70        1.07218   0.00491   0.04358   0.08948   0.13313   1.20531
   D71       -3.03713   0.00279   0.04108   0.09780   0.13899  -2.89814
   D72       -3.10339   0.00436   0.05540   0.04379   0.09905  -3.00433
   D73       -0.92951   0.00225   0.05289   0.05211   0.10492  -0.82459
   D74       -1.09902   0.00191   0.04954   0.04872   0.09825  -1.00076
   D75        1.07486  -0.00020   0.04703   0.05704   0.10412   1.17898
   D76       -0.44735   0.00057   0.00336  -0.04051  -0.03697  -0.48432
   D77        1.55479   0.00148   0.00470  -0.03450  -0.02956   1.52524
   D78       -2.58911   0.00128   0.00703  -0.03915  -0.03170  -2.62081
   D79       -2.62026  -0.00222   0.00670  -0.06774  -0.06108  -2.68134
   D80       -0.61812  -0.00130   0.00805  -0.06173  -0.05366  -0.67178
   D81        1.52116  -0.00151   0.01038  -0.06639  -0.05580   1.46535
   D82       -0.78718   0.00054  -0.02400   0.07598   0.05190  -0.73528
   D83       -2.77436   0.00044  -0.02589   0.07915   0.05311  -2.72125
   D84        1.41906   0.00056  -0.02008   0.05508   0.03480   1.45386
   D85       -2.93299   0.00046  -0.02582   0.08889   0.06320  -2.86979
   D86        1.36302   0.00036  -0.02770   0.09205   0.06441   1.42743
   D87       -0.72675   0.00048  -0.02190   0.06798   0.04610  -0.68065
   D88        1.35229   0.00036  -0.02085   0.06993   0.04912   1.40141
   D89       -0.63489   0.00026  -0.02274   0.07309   0.05033  -0.58456
   D90       -2.72465   0.00038  -0.01693   0.04903   0.03202  -2.69263
   D91        2.72297   0.00065  -0.00060   0.03051   0.02994   2.75291
   D92        0.72268   0.00069   0.00126   0.02711   0.02838   0.75106
   D93       -1.44591   0.00092   0.00528   0.01800   0.02339  -1.42252
   D94       -1.35296  -0.00001   0.00084   0.01361   0.01438  -1.33858
   D95        2.92993   0.00004   0.00271   0.01020   0.01283   2.94276
   D96        0.76134   0.00026   0.00672   0.00110   0.00783   0.76917
   D97        0.65309  -0.00024   0.00227   0.00905   0.01134   0.66443
   D98       -1.34721  -0.00020   0.00413   0.00564   0.00979  -1.33742
   D99        2.76739   0.00003   0.00815  -0.00346   0.00480   2.77218
   D100      -1.03339   0.00012   0.00204  -0.00209  -0.00013  -1.03352
   D101      -3.04480   0.00012   0.00376  -0.00596  -0.00231  -3.04711
   D102       1.09026   0.00077   0.00584  -0.00199   0.00366   1.09392
   D103       1.08792  -0.00016   0.00652  -0.01410  -0.00759   1.08034
   D104      -0.92349  -0.00016   0.00824  -0.01798  -0.00977  -0.93326
   D105      -3.07162   0.00050   0.01032  -0.01401  -0.00379  -3.07541
   D106       3.09068  -0.00015   0.00480  -0.01017  -0.00534   3.08534
   D107       1.07926  -0.00015   0.00652  -0.01404  -0.00752   1.07174
   D108      -1.06886   0.00050   0.00860  -0.01007  -0.00154  -1.07041
   D109       1.28447  -0.00047   0.01359  -0.08382  -0.07020   1.21427
   D110      -0.86061  -0.00003   0.01332  -0.05943  -0.04616  -0.90676
   D111      -2.86893  -0.00046   0.01668  -0.08424  -0.06757  -2.93650
   D112       1.26919  -0.00002   0.01641  -0.05985  -0.04353   1.22565
   D113      -0.86137  -0.00054   0.01695  -0.08644  -0.06947  -0.93084
   D114      -3.00644  -0.00010   0.01668  -0.06205  -0.04543  -3.05187
         Item               Value     Threshold  Converged?
 Maximum Force            0.016531     0.000450     NO 
 RMS     Force            0.001896     0.000300     NO 
 Maximum Displacement     0.789772     0.001800     NO 
 RMS     Displacement     0.184328     0.001200     NO 
 Predicted change in Energy=-3.606212D-03
 GradGradGradGradGradGradGradGradGradGradGradGradGradGradGradGradGradGrad

                          Input orientation:                          
 ---------------------------------------------------------------------
 Center     Atomic      Atomic             Coordinates (Angstroms)
 Number     Number       Type             X           Y           Z
 ---------------------------------------------------------------------
      1          6           0        2.971461    2.811573   -0.038965
      2          6           0        1.585791    2.448043   -0.601507
      3          1           0        2.878643    3.681426    0.619999
      4          1           0        3.629940    3.131718   -0.855796
      5          1           0        0.981054    3.358513   -0.663468
      6          1           0        1.094039    1.772135    0.110639
      7          6           0        2.967543   -2.138292   -1.888398
      8          1           0        3.470798   -2.920740   -1.290314
      9          1           0        2.417520   -2.667825   -2.679630
     10          6           0        4.056060   -1.278872   -2.540262
     11          1           0        4.516776   -1.877407   -3.333024
     12          1           0        3.582220   -0.427627   -3.040994
     13          6           0        5.188218   -0.792668   -1.613890
     14          1           0        6.073601   -0.604164   -2.232770
     15          1           0        5.479002   -1.611083   -0.943343
     16          6           0        4.967059    0.504104   -0.823559
     17          1           0        4.710408    1.291095   -1.536390
     18          1           0        5.926105    0.805033   -0.360724
     19          6           0        1.559855    1.810308   -2.005665
     20          1           0        1.524079    0.714451   -1.937400
     21          1           0        2.471448    2.082045   -2.550028
     22          6           0        3.635871    1.739665    0.823335
     23          1           0        2.945306    1.531874    1.650538
     24          1           0        4.557418    2.150287    1.280402
     25          7           0        3.913640    0.445003    0.194670
     26          6           0        4.229177   -0.527573    1.250235
     27          1           0        4.868238   -1.308246    0.830849
     28          1           0        4.830573   -0.028341    2.029405
     29          6           0        3.004020   -1.181803    1.906722
     30          1           0        2.227835   -0.425030    2.082735
     31          1           0        3.329479   -1.509297    2.900773
     32          6           0        2.388249   -2.389633    1.178982
     33          1           0        1.821872   -2.978777    1.911230
     34          1           0        3.197117   -3.044288    0.826895
     35          6           0        1.438318   -2.057239    0.016854
     36          1           0        0.608614   -1.451513    0.403355
     37          1           0        0.991834   -2.987837   -0.355586
     38          8           0        0.494902    2.292306   -2.808592
     39          1           0       -0.324663    2.001998   -2.398869
     40          7           0        2.031691   -1.349525   -1.099644
     41          1           0        2.519497   -0.530040   -0.741585
 ---------------------------------------------------------------------
                    Distance matrix (angstroms):
                    1          2          3          4          5
     1  C    0.000000
     2  C    1.539055   0.000000
     3  H    1.095213   2.164435   0.000000
     4  H    1.096951   2.170397   1.744877   0.000000
     5  H    2.156587   1.094760   2.313526   2.665525   0.000000
     6  H    2.151169   1.098100   2.662640   3.035336   1.768786
     7  C    5.284088   4.959818   6.337908   5.410920   5.971721
     8  H    5.888516   5.731626   6.898445   6.070122   6.783861
     9  H    6.107680   5.584126   7.170297   6.199276   6.514989
    10  C    4.915748   4.873489   5.998176   4.740497   5.872253
    11  H    5.935095   5.895878   7.015019   5.658133   6.858769
    12  H    4.458432   4.266884   5.548171   4.176878   5.172382
    13  C    4.514970   4.950213   5.508349   4.289958   5.986303
    14  H    5.109140   5.667224   6.059070   4.671654   6.640748
    15  H    5.163870   5.634754   6.100538   5.091253   6.708707
    16  C    3.149986   3.906557   4.067028   2.948438   4.905254
    17  H    2.752830   3.460603   3.703925   2.240204   4.352504
    18  H    3.586035   4.647126   4.303775   3.306196   5.573637
    19  C    2.619746   1.542413   3.483445   2.711748   2.129188
    20  H    3.177560   2.189465   4.144643   3.383445   2.984768
    21  H    2.662266   2.171423   3.573918   2.305285   2.722085
    22  C    1.527739   2.595150   2.094081   2.181130   3.446636
    23  H    2.119607   2.785562   2.384749   3.051219   3.542530
    24  H    2.166399   3.529987   2.366179   2.527204   4.246035
    25  N    2.557917   3.172530   3.424406   2.898690   4.221966
    26  C    3.793914   4.389844   4.465066   4.264371   5.414261
    27  H    4.618143   5.189972   5.375851   4.908303   6.254744
    28  H    3.974866   4.856211   4.422537   4.444308   5.791471
    29  C    4.442275   4.634476   5.032134   5.160402   5.595778
    30  H    3.940836   3.983958   4.407508   4.821962   4.838521
    31  H    5.238335   5.564795   5.687599   5.978387   6.474139
    32  C    5.373647   5.217010   6.116430   6.013937   6.198064
    33  H    6.217151   5.984977   6.866028   6.947207   6.891827
    34  H    5.923828   5.899356   6.736428   6.415749   6.937432
    35  C    5.104799   4.549910   5.947318   5.700000   5.477435
    36  H    4.894139   4.143810   5.616674   5.632041   4.940969
    37  H    6.136149   5.473760   6.999348   6.682721   6.353822
    38  O    3.751509   2.466884   4.400808   3.787676   2.444319
    39  H    4.133883   2.660695   4.711179   4.392747   2.560594
    40  N    4.395787   3.855968   5.383769   4.763969   4.843522
    41  H    3.444462   3.124165   4.440646   3.828133   4.182553
                    6          7          8          9         10
     6  H    0.000000
     7  C    4.774684   0.000000
     8  H    5.443779   1.105981   0.000000
     9  H    5.408368   1.099534   1.761692   0.000000
    10  C    5.010937   1.532449   2.144909   2.152540   0.000000
    11  H    6.073969   2.134275   2.520969   2.336356   1.094977
    12  H    4.578514   2.152366   3.048428   2.550607   1.095388
    13  C    5.129768   2.611026   2.753711   3.511236   1.541538
    14  H    5.994531   3.481341   3.609617   4.222002   2.149477
    15  H    5.637814   2.734686   2.422494   3.674788   2.164551
    16  C    4.181019   3.480547   3.766459   4.472837   2.637421
    17  H    4.002778   3.862924   4.397356   4.715652   2.835605
    18  H    4.950387   4.444102   4.557857   5.454193   3.548255
    19  C    2.167299   4.193660   5.152305   4.609066   4.007476
    20  H    2.344801   3.197520   4.174092   3.576161   3.278370
    21  H    3.012051   4.300595   5.254849   4.751944   3.715758
    22  C    2.640057   4.778987   5.119975   5.760304   4.538933
    23  H    2.419960   5.098499   5.361952   6.055277   5.166902
    24  H    3.675098   5.564253   5.788319   6.593573   5.158291
    25  N    3.117449   3.450752   3.705336   4.493292   3.236029
    26  C    4.051719   3.746619   3.571662   4.827692   3.868111
    27  H    4.924635   3.419930   3.008705   4.491985   3.467692
    28  H    4.570018   4.824101   4.608198   5.913095   4.800578
    29  C    3.949644   3.913967   3.669172   4.856631   4.570764
    30  H    3.162623   4.387748   4.376184   5.267469   5.044161
    31  H    4.852817   4.843841   4.424630   5.771893   5.494168
    32  C    4.487388   3.131705   2.747982   3.868738   4.224709
    33  H    5.132546   4.056618   3.601695   4.639771   5.262799
    34  H    5.304139   2.871645   2.138396   3.611815   3.897721
    35  C    3.845962   2.444399   2.566183   2.933032   3.741293
    36  H    3.273107   3.359813   3.635827   3.775758   4.536471
    37  H    4.783841   2.640959   2.650184   2.745208   4.133141
    38  O    3.025137   5.156638   6.191686   5.321277   5.050462
    39  H    2.891916   5.314245   6.314092   5.422696   5.474927
    40  N    3.476886   1.456058   2.139182   2.093593   2.485648
    41  H    2.838702   2.025439   2.630879   2.887306   2.481333
                   11         12         13         14         15
    11  H    0.000000
    12  H    1.749440   0.000000
    13  C    2.140774   2.179245   0.000000
    14  H    2.292468   2.625142   1.096562   0.000000
    15  H    2.589862   3.065697   1.097266   1.740706   0.000000
    16  C    3.488805   2.775414   1.534650   2.106791   2.179553
    17  H    3.647573   2.547674   2.139246   2.436236   3.060242
    18  H    4.244557   3.767903   2.160452   2.347797   2.525265
    19  C    4.909634   3.189078   4.482631   5.123978   5.309817
    20  H    4.197824   2.599655   3.975170   4.745960   4.694430
    21  H    4.524789   2.788067   4.064624   4.504650   5.026531
    22  C    5.579832   4.430922   3.842208   4.558052   4.212576
    23  H    6.239280   5.124039   4.592455   5.424847   4.798543
    24  H    6.124351   5.125535   4.175622   4.714678   4.465676
    25  N    4.266379   3.367617   2.535206   3.414477   2.823637
    26  C    4.786546   4.340874   3.032036   3.941965   2.747333
    27  H    4.217263   4.173788   2.518920   3.366659   1.900657
    28  H    5.680947   5.237056   3.739746   4.476921   3.429688
    29  C    5.497930   5.038153   4.161352   5.185690   3.799038
    30  H    6.056327   5.299714   4.750164   5.783216   4.597169
    31  H    6.356525   6.044707   4.934638   5.890903   4.405455
    32  C    5.015098   4.804501   4.265004   5.330082   3.829250
    33  H    5.998143   5.842235   5.342080   6.394428   4.836711
    34  H    4.517526   4.685700   3.871912   4.856945   3.224100
    35  C    4.553123   4.074602   4.280212   5.353324   4.177100
    36  H    5.423619   4.664141   5.047388   6.126437   5.055664
    37  H    4.745883   4.525062   4.900176   5.918620   4.730284
    38  O    5.816959   4.121114   5.742090   6.312130   6.599762
    39  H    6.273911   4.645334   6.230425   6.910676   6.989667
    40  N    3.382646   2.650071   3.246259   4.263399   3.460751
    41  H    3.538372   2.535182   2.819921   3.854968   3.157219
                   16         17         18         19         20
    16  C    0.000000
    17  H    1.092407   0.000000
    18  H    1.106591   1.759650   0.000000
    19  C    3.835698   3.227349   4.772897   0.000000
    20  H    3.624776   3.262824   4.676745   1.098564   0.000000
    21  H    3.420332   2.581861   4.284678   1.095980   1.772889
    22  C    2.451721   2.631378   2.742390   3.509711   3.623863
    23  H    3.356330   3.651037   3.668601   3.919799   3.944790
    24  H    2.702661   2.948887   2.525134   4.460852   4.649410
    25  N    1.466280   2.085014   2.118513   3.499405   3.213771
    26  C    2.430935   3.362204   2.692692   4.815791   4.361329
    27  H    2.455900   3.519276   2.646673   5.358786   4.789353
    28  H    2.905431   3.803978   2.758154   5.509992   5.217296
    29  C    3.761680   4.569683   4.198500   5.132749   4.534675
    30  H    4.100388   4.712358   4.600081   4.707223   4.237354
    31  H    4.539394   5.425641   4.768223   6.182595   5.622494
    32  C    4.362814   5.129662   5.009292   5.335515   4.482629
    33  H    5.431549   6.201736   6.026916   6.192419   5.342337
    34  H    4.295088   5.164369   4.865705   5.854154   4.956662
    35  C    4.440584   4.932594   5.336234   4.366151   3.392451
    36  H    4.932119   5.301813   5.826794   4.165059   3.317922
    37  H    5.311785   5.790626   6.223577   5.105644   4.061077
    38  O    5.209435   4.515685   6.140196   1.418147   2.075526
    39  H    5.720805   5.157634   6.682728   1.934622   2.299690
    40  N    3.482607   3.786706   4.511605   3.320850   2.284623
    41  H    2.658332   2.957759   3.678647   2.827726   1.992382
                   21         22         23         24         25
    21  H    0.000000
    22  C    3.585063   0.000000
    23  H    4.262861   1.097416   0.000000
    24  H    4.362123   1.107596   1.765882   0.000000
    25  N    3.506165   1.465785   2.058764   2.121616   0.000000
    26  C    4.933732   2.382147   2.459652   2.698071   1.469587
    27  H    5.354345   3.287636   3.526449   3.501451   2.095201
    28  H    5.566902   2.451074   2.476296   2.319923   2.105011
    29  C    5.549681   3.179299   2.726375   3.729363   2.530816
    30  H    5.273259   2.873075   2.128622   3.564120   2.676506
    31  H    6.583706   3.868511   3.310498   4.186406   3.388735
    32  C    5.823087   4.328297   3.988847   5.032540   3.366133
    33  H    6.777661   5.170861   4.655753   5.847089   4.363982
    34  H    6.181383   4.804033   4.656507   5.388850   3.617771
    35  C    4.978947   4.460508   4.221572   5.387821   3.524209
    36  H    4.967762   4.418630   3.989511   5.416201   3.816218
    37  H    5.719137   5.543470   5.316801   6.464531   4.541379
    38  O    2.004445   4.833424   5.144568   5.765768   4.911200
    39  H    2.801337   5.112459   5.226032   6.115042   5.207099
    40  N    3.751356   3.976725   4.086644   4.928753   2.904705
    41  H    3.177382   2.974362   3.186700   3.927557   1.941885
                   26         27         28         29         30
    26  C    0.000000
    27  H    1.092581   0.000000
    28  H    1.103637   1.753884   0.000000
    29  C    1.536230   2.156108   2.163751   0.000000
    30  H    2.170010   3.052707   2.633334   1.098249   0.000000
    31  H    2.120735   2.587042   2.281621   1.096044   1.748840
    32  C    2.619420   2.727809   3.501980   1.538712   2.168449
    33  H    3.498632   3.638439   4.215603   2.150955   2.591495
    34  H    2.752856   2.409669   3.634576   2.161519   3.062214
    35  C    3.413209   3.603877   4.435558   2.605650   2.748692
    36  H    3.831363   4.283419   4.742825   2.840920   2.548698
    37  H    4.371721   4.388070   5.402102   3.525435   3.747144
    38  O    6.194401   6.733170   6.898526   6.371758   5.857649
    39  H    6.360200   6.953777   7.092837   6.305143   5.700042
    40  N    3.320614   3.431400   4.401160   3.164142   3.319744
    41  H    2.624949   2.931679   3.642960   2.770034   2.841281
                   31         32         33         34         35
    31  H    0.000000
    32  C    2.150691   0.000000
    33  H    2.326251   1.097296   0.000000
    34  H    2.583542   1.098547   1.752533   0.000000
    35  C    3.491951   1.537334   2.141263   2.173431   0.000000
    36  H    3.693717   2.156100   2.465404   3.068658   1.097586
    37  H    4.272533   2.159334   2.414022   2.502942   1.097302
    38  O    7.421850   6.434755   7.198742   6.999855   5.271786
    39  H    7.332676   6.280711   6.927675   6.947912   5.041946
    40  N    4.208696   2.530039   3.429847   2.818154   1.448972
    41  H    3.857692   2.676545   3.677013   3.039859   2.019038
                   36         37         38         39         40
    36  H    0.000000
    37  H    1.755887   0.000000
    38  O    4.934138   5.843294   0.000000
    39  H    4.544249   5.550371   0.961165   0.000000
    40  N    2.072331   2.078218   4.306409   4.298033   0.000000
    41  H    2.410701   2.919506   4.041923   4.152956   1.018684
                   41
    41  H    0.000000
 Stoichiometry    C12H26N2O
 Framework group  C1[X(C12H26N2O)]
 Deg. of freedom   117
 Full point group                 C1      NOp   1
 Largest Abelian subgroup         C1      NOp   1
 Largest concise Abelian subgroup C1      NOp   1
                         Standard orientation:                         
 ---------------------------------------------------------------------
 Center     Atomic      Atomic             Coordinates (Angstroms)
 Number     Number       Type             X           Y           Z
 ---------------------------------------------------------------------
      1          6           0       -2.260896   -1.689883    0.112415
      2          6           0       -2.607006   -0.503726   -0.805152
      3          1           0       -2.834355   -2.569250   -0.199595
      4          1           0       -2.589815   -1.473762    1.136332
      5          1           0       -3.634070   -0.624506   -1.164389
      6          1           0       -1.943956   -0.542819   -1.679600
      7          6           0        1.457823    2.049567    0.442909
      8          1           0        2.517808    1.734058    0.451884
      9          1           0        1.467557    3.142950    0.327172
     10          6           0        0.859073    1.707692    1.811492
     11          1           0        1.276018    2.412701    2.538192
     12          1           0       -0.218449    1.902941    1.785032
     13          6           0        1.132702    0.285890    2.340591
     14          1           0        1.063667    0.313484    3.434630
     15          1           0        2.175582    0.018956    2.128125
     16          6           0        0.184853   -0.840323    1.906565
     17          1           0       -0.832942   -0.540004    2.165900
     18          1           0        0.405825   -1.741597    2.509408
     19          6           0       -2.528197    0.900607   -0.172162
     20          1           0       -1.556453    1.369383   -0.379054
     21          1           0       -2.636200    0.820457    0.915535
     22          6           0       -0.802945   -2.145281    0.081113
     23          1           0       -0.580104   -2.408141   -0.960793
     24          1           0       -0.692997   -3.077179    0.669540
     25          7           0        0.216797   -1.170107    0.478210
     26          6           0        1.532696   -1.677162    0.064700
     27          1           0        2.296051   -1.254271    0.722110
     28          1           0        1.563134   -2.768509    0.226099
     29          6           0        1.906102   -1.376899   -1.394893
     30          1           0        1.034865   -1.541178   -2.043051
     31          1           0        2.638988   -2.138574   -1.684795
     32          6           0        2.509466    0.008213   -1.686526
     33          1           0        3.077537   -0.055644   -2.623157
     34          1           0        3.243233    0.249316   -0.905334
     35          6           0        1.501314    1.159512   -1.833271
     36          1           0        0.814861    0.922829   -2.656349
     37          1           0        2.039019    2.067788   -2.133239
     38          8           0       -3.586430    1.749661   -0.584945
     39          1           0       -3.475745    1.905343   -1.526938
     40          7           0        0.709472    1.457784   -0.657031
     41          1           0        0.278581    0.594957   -0.329037
 ---------------------------------------------------------------------
 Rotational constants (GHZ):      0.6369924      0.4492600      0.4127732
 Standard basis: 6-31G(d,p) (6D, 7F)
 There are   355 symmetry adapted cartesian basis functions of A   symmetry.
 There are   355 symmetry adapted basis functions of A   symmetry.
   355 basis functions,   602 primitive gaussians,   355 cartesian basis functions
    60 alpha electrons       60 beta electrons
       nuclear repulsion energy      1165.8557275928 Hartrees.
 NAtoms=   41 NActive=   41 NUniq=   41 SFac= 1.00D+00 NAtFMM=   60 NAOKFM=F Big=F
 Integral buffers will be    131072 words long.
 Raffenetti 2 integral format.
 Two-electron integral symmetry is turned on.
 Nuclear repulsion after empirical dispersion term =     1165.8139158686 Hartrees.
 One-electron integrals computed using PRISM.
 NBasis=   355 RedAO= T EigKep=  3.40D-03  NBF=   355
 NBsUse=   355 1.00D-06 EigRej= -1.00D+00 NBFU=   355
 Initial guess from the checkpoint file:  "inprot-add-wb97xd.chk"
 B after Tr=     0.000000   -0.000000    0.000000
         Rot=    0.996190   -0.052528   -0.063385    0.028787 Ang= -10.01 deg.
 ExpMin= 1.61D-01 ExpMax= 5.48D+03 ExpMxC= 8.25D+02 IAcc=1 IRadAn=         1 AccDes= 0.00D+00
 Harris functional with IExCor= 4639 and IRadAn=       1 diagonalized for initial guess.
 HarFok:  IExCor= 4639 AccDes= 0.00D+00 IRadAn=         1 IDoV= 1 UseB2=F ITyADJ=14
 ICtDFT=  3500011 ScaDFX=  1.000000  1.000000  1.000000  1.000000
 FoFCou: FMM=F IPFlag=           0 FMFlag=      100000 FMFlg1=           0
         NFxFlg=           0 DoJE=T BraDBF=F KetDBF=T FulRan=T
         wScrn=  0.000000 ICntrl=     500 IOpCl=  0 I1Cent=   200000004 NGrid=           0
         NMat0=    1 NMatS0=      1 NMatT0=    0 NMatD0=    1 NMtDS0=    0 NMtDT0=    0
 Petite list used in FoFCou.
 Requested convergence on RMS density matrix=1.00D-08 within 128 cycles.
 Requested convergence on MAX density matrix=1.00D-06.
 Requested convergence on             energy=1.00D-06.
 No special actions if energy rises.
 Integral accuracy reduced to 1.0D-05 until final iterations.
 Initial convergence to 1.0D-05 achieved.  Increase integral accuracy.
 SCF Done:  E(RwB97XD) =  -657.485947369     A.U. after   14 cycles
            NFock= 14  Conv=0.41D-08     -V/T= 2.0095
 Calling FoFJK, ICntrl=      2127 FMM=F ISym2X=0 I1Cent= 0 IOpClX= 0 NMat=1 NMatS=1 NMatT=0.
 ***** Axes restored to original set *****
 -------------------------------------------------------------------
 Center     Atomic                   Forces (Hartrees/Bohr)
 Number     Number              X              Y              Z
 -------------------------------------------------------------------
      1        6           0.001286061   -0.001796007   -0.002666930
      2        6           0.000686456   -0.002173446    0.000381005
      3        1          -0.000862949    0.001015432   -0.000568933
      4        1           0.000534957   -0.000111339    0.000181635
      5        1           0.000255535    0.000330250   -0.000389604
      6        1          -0.002573265    0.001500971    0.000453505
      7        6           0.001621467    0.000125635   -0.000129798
      8        1           0.000176661    0.000163552   -0.000944821
      9        1          -0.000060435    0.000168380    0.000852891
     10        6          -0.000664577   -0.000061272    0.001327939
     11        1          -0.000124313   -0.000572201   -0.000181357
     12        1          -0.000259290    0.001656208   -0.000183820
     13        6           0.000666591    0.001251651   -0.002187255
     14        1          -0.000156588    0.000255201   -0.000095008
     15        1           0.000037262    0.000148807   -0.001527455
     16        6          -0.000981105   -0.000063838    0.003271462
     17        1          -0.001595377    0.001600356   -0.000570510
     18        1           0.000687595   -0.000626707   -0.000279373
     19        6           0.002988676   -0.000691180   -0.000108496
     20        1           0.000499988    0.002904426   -0.000856027
     21        1           0.000220374    0.000441901   -0.000102831
     22        6          -0.001721341   -0.002797398   -0.001062936
     23        1           0.001720818    0.001221259    0.000212025
     24        1          -0.000057200    0.000292869   -0.001051640
     25        7          -0.000117026    0.000103246   -0.000579646
     26        6          -0.001250535    0.001055220    0.000048720
     27        1          -0.001703317   -0.000642660    0.001972723
     28        1           0.000673727   -0.000749713    0.000197868
     29        6           0.000534186   -0.000157766    0.000696576
     30        1           0.000038109   -0.000216005   -0.000017446
     31        1          -0.000839162   -0.000912429    0.000137080
     32        6           0.000181184   -0.000332690    0.001136816
     33        1           0.000174350   -0.000014766   -0.000020406
     34        1          -0.000635375   -0.000025189    0.000604933
     35        6           0.000726618   -0.000001664    0.001223799
     36        1          -0.000054664    0.000406569    0.000531452
     37        1          -0.000263611   -0.000124873    0.000137988
     38        8          -0.001860850    0.001461385    0.001966389
     39        1           0.000238108   -0.000986683   -0.000849364
     40        7           0.000086855   -0.002635803   -0.004354138
     41        1           0.001745402   -0.000409691    0.003392987
 -------------------------------------------------------------------
 Cartesian Forces:  Max     0.004354138 RMS     0.001187146

 GradGradGradGradGradGradGradGradGradGradGradGradGradGradGradGradGradGrad
 Berny optimization.
 Using GEDIIS/GDIIS optimizer.
 FormGI is forming the generalized inverse of G from B-inverse, IUseBI=4.
 Internal  Forces:  Max     0.008227099 RMS     0.001700804
 Search for a local minimum.
 Step number   8 out of a maximum of  244
 All quantities printed in internal units (Hartrees-Bohrs-Radians)
 Mixed Optimization -- RFO/linear search
 Update second derivatives using D2CorX and points    7    8
 DE= -9.40D-04 DEPred=-3.61D-03 R= 2.61D-01
 Trust test= 2.61D-01 RLast= 5.71D-01 DXMaxT set to 1.43D+00
 ITU=  0  0  1  0  1  1  0  0
 Use linear search instead of GDIIS.
     Eigenvalues ---    0.00233   0.00300   0.00358   0.00385   0.00395
     Eigenvalues ---    0.00459   0.00638   0.00649   0.01187   0.01228
     Eigenvalues ---    0.01404   0.01726   0.02248   0.02527   0.02801
     Eigenvalues ---    0.03002   0.03132   0.03371   0.03494   0.03555
     Eigenvalues ---    0.04122   0.04260   0.04460   0.04489   0.04557
     Eigenvalues ---    0.04606   0.04699   0.04761   0.04783   0.04843
     Eigenvalues ---    0.04932   0.05226   0.05381   0.05505   0.05831
     Eigenvalues ---    0.06013   0.06145   0.06325   0.06759   0.08280
     Eigenvalues ---    0.08702   0.08840   0.08853   0.08869   0.08933
     Eigenvalues ---    0.09046   0.09265   0.09381   0.09585   0.09749
     Eigenvalues ---    0.09890   0.10104   0.11654   0.11935   0.12600
     Eigenvalues ---    0.12685   0.12711   0.12809   0.12985   0.13267
     Eigenvalues ---    0.13487   0.14037   0.14225   0.14396   0.15396
     Eigenvalues ---    0.15977   0.16181   0.17879   0.18993   0.19873
     Eigenvalues ---    0.21953   0.22406   0.22547   0.25542   0.27320
     Eigenvalues ---    0.27958   0.28390   0.28569   0.28822   0.29084
     Eigenvalues ---    0.29373   0.29535   0.30213   0.32749   0.33299
     Eigenvalues ---    0.33341   0.33827   0.33889   0.33964   0.33968
     Eigenvalues ---    0.33976   0.33986   0.33988   0.34001   0.34119
     Eigenvalues ---    0.34273   0.34291   0.34312   0.34326   0.34347
     Eigenvalues ---    0.34357   0.34359   0.34369   0.34375   0.34381
     Eigenvalues ---    0.34389   0.34463   0.34510   0.35203   0.36515
     Eigenvalues ---    0.36849   0.37578   0.39765   0.41650   0.47498
     Eigenvalues ---    0.55473   0.83548
 RFO step:  Lambda=-2.71328880D-03 EMin= 2.32521719D-03
 Quartic linear search produced a step of -0.42307.
 Iteration  1 RMS(Cart)=  0.08934476 RMS(Int)=  0.00202500
 Iteration  2 RMS(Cart)=  0.00319392 RMS(Int)=  0.00015748
 Iteration  3 RMS(Cart)=  0.00000471 RMS(Int)=  0.00015745
[truncated: 1,446,792 more chars]
