# Supplementary material for: An organic proton cage that is ultra-resistant to hydroxide-promoted degradation
Source: Nat Commun. 2024 Apr 22;15:3395. doi: 10.1038/s41467-024-47809-0 (PMC11035699; doi:10.1038/s41467-024-47809-0)
Supplement: Supplementary file 3 — Source Data [file 41467_2024_47809_MOESM3_ESM.zip › Paper/in-DBD-E1deg-freqh2o-wb97xd.out]

 Entering Gaussian System, Link 0=g09
 Initial command:
 /opt/software/gaussian/g09.e01/l1.exe "/localscratch/clr426.7817687.0/Gau-266304.inp" -scrdir="/localscratch/clr426.7817687.0/"
 Entering Link 1 = /opt/software/gaussian/g09.e01/l1.exe PID=    266305.
  
 Copyright (c) 1988,1990,1992,1993,1995,1998,2003,2009,2015,
            Gaussian, Inc.  All Rights Reserved.
  
 This is part of the Gaussian(R) 09 program.  It is based on
 the Gaussian(R) 03 system (copyright 2003, Gaussian, Inc.),
 the Gaussian(R) 98 system (copyright 1998, Gaussian, Inc.),
 the Gaussian(R) 94 system (copyright 1995, Gaussian, Inc.),
 the Gaussian 92(TM) system (copyright 1992, Gaussian, Inc.),
 the Gaussian 90(TM) system (copyright 1990, Gaussian, Inc.),
 the Gaussian 88(TM) system (copyright 1988, Gaussian, Inc.),
 the Gaussian 86(TM) system (copyright 1986, Carnegie Mellon
 University), and the Gaussian 82(TM) system (copyright 1983,
 Carnegie Mellon University). Gaussian is a federally registered
 trademark of Gaussian, Inc.
  
 This software contains proprietary and confidential information,
 including trade secrets, belonging to Gaussian, Inc.
  
 This software is provided under written license and may be
 used, copied, transmitted, or stored only in accord with that
 written license.
  
 The following legend is applicable only to US Government
 contracts under FAR:
  
                    RESTRICTED RIGHTS LEGEND
  
 Use, reproduction and disclosure by the US Government is
 subject to restrictions as set forth in subparagraphs (a)
 and (c) of the Commercial Computer Software - Restricted
 Rights clause in FAR 52.227-19.
  
 Gaussian, Inc.
 340 Quinnipiac St., Bldg. 40, Wallingford CT 06492
  
  
 ---------------------------------------------------------------
 Warning -- This program may not be used in any manner that
 competes with the business of Gaussian, Inc. or will provide
 assistance to any competitor of Gaussian, Inc.  The licensee
 of this program is prohibited from giving any competitor of
 Gaussian, Inc. access to this program.  By using this program,
 the user acknowledges that Gaussian, Inc. is engaged in the
 business of creating and licensing software in the field of
 computational chemistry and represents and warrants to the
 licensee that it is not a competitor of Gaussian, Inc. and that
 it will not use this program in any manner prohibited above.
 ---------------------------------------------------------------
  

 Cite this work as:
 Gaussian 09, Revision E.01,
 M. J. Frisch, G. W. Trucks, H. B. Schlegel, G. E. Scuseria, 
 M. A. Robb, J. R. Cheeseman, G. Scalmani, V. Barone, B. Mennucci, 
 G. A. Petersson, H. Nakatsuji, M. Caricato, X. Li, H. P. Hratchian, 
 A. F. Izmaylov, J. Bloino, G. Zheng, J. L. Sonnenberg, M. Hada, 
 M. Ehara, K. Toyota, R. Fukuda, J. Hasegawa, M. Ishida, T. Nakajima, 
 Y. Honda, O. Kitao, H. Nakai, T. Vreven, J. A. Montgomery, Jr., 
 J. E. Peralta, F. Ogliaro, M. Bearpark, J. J. Heyd, E. Brothers, 
 K. N. Kudin, V. N. Staroverov, T. Keith, R. Kobayashi, J. Normand, 
 K. Raghavachari, A. Rendell, J. C. Burant, S. S. Iyengar, J. Tomasi, 
 M. Cossi, N. Rega, J. M. Millam, M. Klene, J. E. Knox, J. B. Cross, 
 V. Bakken, C. Adamo, J. Jaramillo, R. Gomperts, R. E. Stratmann, 
 O. Yazyev, A. J. Austin, R. Cammi, C. Pomelli, J. W. Ochterski, 
 R. L. Martin, K. Morokuma, V. G. Zakrzewski, G. A. Voth, 
 P. Salvador, J. J. Dannenberg, S. Dapprich, A. D. Daniels, 
 O. Farkas, J. B. Foresman, J. V. Ortiz, J. Cioslowski, 
 and D. J. Fox, Gaussian, Inc., Wallingford CT, 2013.
 
 ******************************************
 Gaussian 09:  EM64L-G09RevE.01 30-Nov-2015
                20-Jul-2023 
 ******************************************
 %chk=decomp-freqh2o-wb97xd.chk
 %mem=10GB
 ---------------------------------------------
 # freq wb97xd/6-31g(d,p) scrf=(solvent=water)
 ---------------------------------------------
 1/10=4,30=1,38=1/1,3;
 2/12=2,17=6,18=5,40=1/2;
 3/5=1,6=6,7=101,11=2,16=1,25=1,30=1,70=2201,71=2,72=1,74=-58,140=1/1,2,3;
 4//1;
 5/5=2,38=5,53=1,98=1/2;
 8/6=4,10=90,11=11/1;
 11/6=1,8=1,9=11,15=111,16=1/1,2,10;
 10/6=1/2;
 6/7=2,8=2,9=2,10=2,18=1,28=1/1;
 7/8=1,10=1,25=1/1,2,3,16;
 1/10=4,30=1/3;
 99//99;
 -------------------
 Title Card Required
 -------------------
 Symbolic Z-matrix:
 Charge =  0 Multiplicity = 1
 C                     2.58664   0.36052  -1.0497 
 C                     2.96623   1.56992  -0.64905 
 C                     1.48433  -1.79888  -0.30145 
 C                     2.72098  -0.89763  -0.23967 
 H                     3.41086   1.73001   0.33069 
 H                     2.84136   2.44153  -1.28243 
 H                     2.13648   0.24939  -2.03602 
 H                     1.69982  -2.74001   0.24035 
 H                     1.31885  -2.07451  -1.35011 
 H                     2.97214  -0.64786   0.79766 
 H                     3.56278  -1.49014  -0.62319 
 N                     0.25906  -1.17334   0.18185 
 N                    -0.66333   1.32029  -1.00219 
 C                     0.31278  -0.82464   1.60729 
 H                    -0.53589  -1.27795   2.13298 
 H                     1.20471  -1.28001   2.0597 
 C                     0.33945   0.6815    1.91169 
 H                     0.51039   0.77117   2.99183 
 H                     1.2144    1.12691   1.42421 
 C                    -0.91674   1.49757   1.54202 
 H                    -1.02888   2.30368   2.27814 
 H                    -1.81125   0.87558   1.64892 
 C                    -0.87846   2.16941   0.15354 
 H                    -0.06648   2.91036   0.17856 
 H                    -1.80647   2.73761   0.00712 
 C                    -0.91069  -1.96895  -0.20115 
 H                    -0.87452  -2.96191   0.28741 
 H                    -0.83845  -2.15431  -1.27943 
 C                    -2.27719  -1.35344   0.11412 
 H                    -3.00181  -2.16935   0.0134 
 H                    -2.30471  -1.09728   1.17682 
 C                    -2.79124  -0.15381  -0.72201 
 H                    -3.55958  -0.5191   -1.41506 
 H                    -3.31704   0.53337  -0.04853 
 C                    -1.81311   0.66293  -1.59086 
 H                    -1.4236    0.01278  -2.38452 
 H                    -2.42289   1.42107  -2.10288 
 H                     0.0118    0.60339  -0.75188 
 

 GradGradGradGradGradGradGradGradGradGradGradGradGradGradGradGradGradGrad
 Berny optimization.
 Initialization pass.
 Trust Radius=3.00D-01 FncErr=1.00D-07 GrdErr=1.00D-07
 Number of steps in this run=      2 maximum allowed number of steps=      2.
 GradGradGradGradGradGradGradGradGradGradGradGradGradGradGradGradGradGrad

                          Input orientation:                          
 ---------------------------------------------------------------------
 Center     Atomic      Atomic             Coordinates (Angstroms)
 Number     Number       Type             X           Y           Z
 ---------------------------------------------------------------------
      1          6           0        2.586640    0.360518   -1.049700
      2          6           0        2.966231    1.569915   -0.649045
      3          6           0        1.484330   -1.798883   -0.301453
      4          6           0        2.720979   -0.897634   -0.239674
      5          1           0        3.410863    1.730012    0.330691
      6          1           0        2.841357    2.441526   -1.282428
      7          1           0        2.136481    0.249390   -2.036023
      8          1           0        1.699822   -2.740013    0.240354
      9          1           0        1.318849   -2.074505   -1.350105
     10          1           0        2.972136   -0.647860    0.797662
     11          1           0        3.562776   -1.490135   -0.623186
     12          7           0        0.259059   -1.173344    0.181851
     13          7           0       -0.663330    1.320294   -1.002190
     14          6           0        0.312780   -0.824640    1.607289
     15          1           0       -0.535893   -1.277954    2.132982
     16          1           0        1.204708   -1.280010    2.059702
     17          6           0        0.339446    0.681496    1.911694
     18          1           0        0.510390    0.771174    2.991825
     19          1           0        1.214396    1.126914    1.424210
     20          6           0       -0.916743    1.497574    1.542024
     21          1           0       -1.028876    2.303683    2.278138
     22          1           0       -1.811250    0.875577    1.648919
     23          6           0       -0.878458    2.169406    0.153535
     24          1           0       -0.066477    2.910357    0.178564
     25          1           0       -1.806467    2.737605    0.007118
     26          6           0       -0.910687   -1.968946   -0.201148
     27          1           0       -0.874523   -2.961908    0.287408
     28          1           0       -0.838449   -2.154312   -1.279427
     29          6           0       -2.277187   -1.353442    0.114115
     30          1           0       -3.001807   -2.169346    0.013398
     31          1           0       -2.304706   -1.097283    1.176822
     32          6           0       -2.791244   -0.153809   -0.722005
     33          1           0       -3.559584   -0.519099   -1.415064
     34          1           0       -3.317042    0.533366   -0.048526
     35          6           0       -1.813109    0.662932   -1.590861
     36          1           0       -1.423598    0.012784   -2.384520
     37          1           0       -2.422888    1.421073   -2.102884
     38          1           0        0.011804    0.603385   -0.751883
 ---------------------------------------------------------------------
                    Distance matrix (angstroms):
                    1          2          3          4          5
     1  C    0.000000
     2  C    1.329381   0.000000
     3  C    2.537316   3.696708   0.000000
     4  C    1.502377   2.513271   1.531459   0.000000
     5  H    2.111951   1.087755   4.069918   2.775929   0.000000
     6  H    2.109416   1.084654   4.559046   3.500259   1.852766
     7  H    1.089874   2.087098   2.762147   2.210016   3.068815
     8  H    3.473324   4.579334   1.107121   2.160451   4.787165
     9  H    2.761680   4.060437   1.096824   2.141040   4.655743
    10  H    2.139668   2.647928   2.178640   1.096145   2.462685
    11  H    2.135339   3.117762   2.125741   1.098527   3.361890
    12  N    3.047472   3.942669   1.458140   2.512917   4.287831
    13  N    3.389061   3.655234   3.851330   4.117546   4.306215
    14  C    3.692510   4.226788   2.442330   3.035790   4.213558
    15  H    4.750186   5.302349   3.206110   4.047389   5.279488
    16  H    3.777492   4.308404   2.433613   2.780723   4.113008
    17  C    3.731322   3.774476   3.515830   3.576833   3.610064
    18  H    4.562168   4.463751   4.289456   4.256079   4.051388
    19  H    2.930981   2.750193   3.407501   3.022763   2.526654
    20  C    4.503734   4.459092   4.475510   4.705793   4.499948
    21  H    5.284160   5.006765   5.459079   5.536174   4.881898
    22  H    5.185486   5.346688   4.670924   5.220360   5.453279
    23  C    4.089835   3.973054   4.640808   4.745239   4.315406
    24  H    3.879348   3.417461   4.981201   4.737682   3.675357
    25  H    5.105565   4.957085   5.612868   5.811509   5.323577
    26  C    4.286927   5.268267   2.403141   3.786580   5.713225
    27  H    4.980564   6.013797   2.695101   4.179315   6.354567
    28  H    4.255394   5.361235   2.545204   3.915336   5.978052
    29  C    5.286675   6.051600   3.810528   5.031361   6.473678
    30  H    6.225844   7.073781   4.512405   5.867843   7.511858
    31  H    5.568469   6.183083   4.127267   5.225307   6.432516
    32  C    5.412352   6.010413   4.600398   5.583057   6.566817
    33  H    6.219589   6.894710   5.321564   6.400805   7.529495
    34  H    5.990466   6.396450   5.343831   6.208220   6.844010
    35  C    4.443208   4.954970   4.312332   4.981870   5.667531
    36  H    4.240834   4.970627   4.009657   4.754655   5.804589
    37  H    5.227748   5.583763   5.373976   5.941996   6.328537
    38  H    2.603355   3.110208   2.853439   3.139275   3.740970
                    6          7          8          9         10
     6  H    0.000000
     7  H    2.422853   0.000000
     8  H    5.519992   3.782736   0.000000
     9  H    4.766251   2.557243   1.765673   0.000000
    10  H    3.726685   3.087580   2.511270   3.062936   0.000000
    11  H    4.051297   2.656383   2.403850   2.430043   1.754164
    12  N    4.677570   3.235406   2.129242   2.069332   2.831279
    13  N    3.690329   3.170897   4.859475   3.946484   4.508848
    14  C    5.041032   4.213448   2.731492   3.364598   2.785484
    15  H    6.074979   5.182178   3.273848   4.025724   3.806096
    16  H    5.262916   4.470149   2.384696   3.503004   2.261893
    17  C    4.422633   4.358959   4.043603   4.381108   3.152667
    18  H    5.147108   5.309961   4.616684   5.253937   3.590014
    19  H    3.420686   3.686937   4.073116   4.237549   2.575274
    20  C    4.794986   4.866473   5.147611   5.110972   4.503370
    21  H    5.260735   5.731631   6.085822   6.151788   5.187631
    22  H    5.717669   5.436496   5.232989   5.243534   5.091786
    23  C    3.996631   4.191716   5.545941   5.009977   4.814453
    24  H    3.287826   4.103433   5.920330   5.394887   4.719890
    25  H    4.832480   5.090430   6.507900   5.896275   5.909431
    26  C    5.890608   4.192018   2.757576   2.510394   4.221280
    27  H    6.743089   4.977641   2.584319   2.877467   4.517960
    28  H    5.887504   3.898773   3.015891   2.159930   4.593937
    29  C    6.523159   5.164555   4.213682   3.949094   5.340456
    30  H    7.555255   6.037583   4.741570   4.531689   6.214337
    31  H    6.712156   5.644470   4.428519   4.524431   5.309501
    32  C    6.227040   5.115827   5.271078   4.580005   5.980805
    33  H    7.053718   5.781118   5.944259   5.120802   6.897543
    34  H    6.564257   5.811342   5.997282   5.476001   6.454850
    35  C    4.992252   3.996054   5.222458   4.166616   5.506522
    36  H    5.030232   3.584912   4.921748   3.598306   5.466737
    37  H    5.424643   4.707989   6.308894   5.175552   6.465287
    38  H    3.415642   2.507704   3.874564   3.039298   3.567950
                   11         12         13         14         15
    11  H    0.000000
    12  N    3.415112   0.000000
    13  N    5.089413   2.910496   0.000000
    14  C    3.997546   1.468453   3.516093   0.000000
    15  H    4.943741   2.109456   4.073872   1.096400   0.000000
    16  H    3.578062   2.105221   4.430161   1.098897   1.742144
    17  C    4.640200   2.537568   3.147117   1.536821   2.157459
    18  H    5.243938   3.426408   4.198965   2.121936   2.455859
    19  H    4.068865   2.783399   3.074194   2.157543   3.057656
    20  C    5.803502   3.219687   2.562942   2.628434   2.863186
    21  H    6.625255   4.259450   3.444014   3.469364   3.618318
    22  H    6.295968   3.261372   2.922990   2.721025   2.549225
    23  C    5.806901   3.531108   1.450163   3.535076   3.989969
    24  H    5.760088   4.096657   2.068505   4.016876   4.645649
    25  H    6.862932   4.426336   2.081883   4.443123   4.717878
    26  C    4.518766   1.465598   3.394400   2.465107   2.462946
    27  H    4.762869   2.120168   4.477155   2.778433   2.521213
    28  H    4.499174   2.074164   3.490045   3.380308   3.536111
    29  C    5.887908   2.543534   3.316555   3.035973   2.667138
    30  H    6.630258   3.413743   4.321745   3.916020   3.371639
    31  H    6.149935   2.751117   3.645118   2.666621   2.018807
    32  C    6.493774   3.340772   2.603748   3.938349   3.808052
    33  H    7.231735   4.190490   3.455737   4.921705   4.723050
    34  H    7.194212   3.969185   2.927613   4.214441   3.971731
    35  C    5.871306   3.287598   1.449362   4.118305   4.389228
    36  H    5.497726   3.290060   2.049006   4.432925   4.781407
    37  H    6.818564   4.375369   2.077914   5.127620   5.365450
    38  H    4.124172   2.022316   1.016080   2.774083   3.487385
                   16         17         18         19         20
    16  H    0.000000
    17  C    2.148974   0.000000
    18  H    2.357602   1.097245   0.000000
    19  H    2.489423   1.096164   1.754877   0.000000
    20  C    3.533202   1.542936   2.160159   2.166338   0.000000
    21  H    4.228412   2.153620   2.286323   2.673247   1.097383
    22  H    3.729786   2.175365   2.684084   3.044372   1.094737
    23  C    4.457749   2.605435   3.455408   2.661098   1.542960
    24  H    4.765896   2.852426   3.580966   2.524468   2.139610
    25  H    5.424159   3.529864   4.259478   3.705144   2.164537
    26  C    3.171903   3.612724   4.441035   4.091713   3.880135
    27  H    3.208272   4.169702   4.813290   4.730155   4.632799
    28  H    4.011069   4.428600   5.349900   4.721257   4.615516
    29  C    3.989272   3.770813   4.534952   4.478802   3.466702
    30  H    4.761622   4.784851   5.463809   5.534626   4.486702
    31  H    3.623376   3.270418   3.835379   4.170411   2.965316
    32  C    4.997385   4.175563   5.054593   4.721403   3.371446
    33  H    5.945710   5.264141   6.135973   5.793248   4.449264
    34  H    5.308407   4.151423   4.893825   4.801581   3.036607
    35  C    5.119458   4.111171   5.139200   4.297874   3.363788
    36  H    5.322633   4.691797   5.763727   4.765157   4.228386
    37  H    6.146741   4.928925   5.914605   5.075111   3.944576
    38  H    3.588204   2.684789   3.780488   2.540805   2.631308
                   21         22         23         24         25
    21  H    0.000000
    22  H    1.745713   0.000000
    23  C    2.134149   2.186382   0.000000
    24  H    2.387986   3.057206   1.099522   0.000000
    25  H    2.439358   2.482475   1.097948   1.756930   0.000000
    26  C    4.941274   3.510708   4.153649   4.966334   4.795562
    27  H    5.631454   4.178213   5.133062   5.928599   5.782001
    28  H    5.706685   4.324555   4.555164   5.326589   5.150059
    29  C    4.428977   2.746133   3.790574   4.803267   4.119429
    30  H    5.387902   3.655668   4.832496   5.869142   5.050450
    31  H    3.795683   2.087714   3.708444   4.697592   4.040150
    32  C    4.259820   2.764291   3.134110   4.198154   3.140331
    33  H    5.292667   3.793387   4.108162   5.148069   3.962593
    34  H    3.712559   2.294741   2.943492   4.033340   2.672752
    35  C    4.275072   3.246752   2.487158   3.351493   2.618750
    36  H    5.210029   4.142863   3.374895   4.099647   3.645706
    37  H    4.681413   3.840272   2.834906   3.602172   2.562292
    38  H    3.626990   3.026791   2.016127   2.488771   2.904666
                   26         27         28         29         30
    26  C    0.000000
    27  H    1.107235   0.000000
    28  H    1.096478   1.763089   0.000000
    29  C    1.531522   2.141182   2.157155   0.000000
    30  H    2.111628   2.286607   2.520266   1.095864   0.000000
    31  H    2.145201   2.512630   3.049652   1.093490   1.728822
    32  C    2.665053   3.546569   2.850638   1.549991   2.155816
    33  H    3.254582   4.009399   3.177561   2.163113   2.252761
    34  H    3.474968   4.277346   3.857739   2.160508   2.721738
    35  C    3.110056   4.189069   2.997302   2.681059   3.465321
    36  H    2.992899   4.036022   2.501986   2.972939   3.605890
    37  H    4.170801   5.226993   3.996487   3.554469   4.207720
    38  H    2.787685   3.817986   2.933620   3.133465   4.165998
                   31         32         33         34         35
    31  H    0.000000
    32  C    2.175409   0.000000
    33  H    2.937157   1.097321   0.000000
    34  H    2.277129   1.096470   1.741820   0.000000
    35  C    3.316639   1.542311   2.116194   2.158101   0.000000
    36  H    3.832983   2.159205   2.405240   3.051721   1.097409
    37  H    4.136732   2.126680   2.351476   2.409963   1.099443
    38  H    3.460982   2.903672   3.801919   3.403062   2.009412
                   36         37         38
    36  H    0.000000
    37  H    1.749622   0.000000
    38  H    2.252708   2.901989   0.000000
 Stoichiometry    C12H24N2
 Framework group  C1[X(C12H24N2)]
 Deg. of freedom   108
 Full point group                 C1      NOp   1
 Largest Abelian subgroup         C1      NOp   1
 Largest concise Abelian subgroup C1      NOp   1
                         Standard orientation:                         
 ---------------------------------------------------------------------
 Center     Atomic      Atomic             Coordinates (Angstroms)
 Number     Number       Type             X           Y           Z
 ---------------------------------------------------------------------
      1          6           0        2.586640    0.360518   -1.049700
      2          6           0        2.966231    1.569915   -0.649045
      3          6           0        1.484330   -1.798883   -0.301453
      4          6           0        2.720979   -0.897634   -0.239674
      5          1           0        3.410863    1.730012    0.330691
      6          1           0        2.841357    2.441526   -1.282428
      7          1           0        2.136481    0.249390   -2.036023
      8          1           0        1.699822   -2.740013    0.240354
      9          1           0        1.318849   -2.074505   -1.350105
     10          1           0        2.972136   -0.647860    0.797662
     11          1           0        3.562776   -1.490135   -0.623186
     12          7           0        0.259059   -1.173344    0.181851
     13          7           0       -0.663330    1.320294   -1.002190
     14          6           0        0.312780   -0.824640    1.607289
     15          1           0       -0.535893   -1.277954    2.132982
     16          1           0        1.204708   -1.280010    2.059702
     17          6           0        0.339446    0.681496    1.911694
     18          1           0        0.510390    0.771174    2.991825
     19          1           0        1.214396    1.126914    1.424210
     20          6           0       -0.916743    1.497574    1.542024
     21          1           0       -1.028876    2.303683    2.278138
     22          1           0       -1.811250    0.875577    1.648919
     23          6           0       -0.878458    2.169406    0.153535
     24          1           0       -0.066477    2.910357    0.178564
     25          1           0       -1.806467    2.737605    0.007118
     26          6           0       -0.910687   -1.968946   -0.201148
     27          1           0       -0.874523   -2.961908    0.287408
     28          1           0       -0.838449   -2.154312   -1.279427
     29          6           0       -2.277187   -1.353442    0.114115
     30          1           0       -3.001807   -2.169346    0.013398
     31          1           0       -2.304706   -1.097283    1.176822
     32          6           0       -2.791244   -0.153809   -0.722005
     33          1           0       -3.559584   -0.519099   -1.415064
     34          1           0       -3.317042    0.533366   -0.048526
     35          6           0       -1.813109    0.662932   -1.590861
     36          1           0       -1.423598    0.012784   -2.384520
     37          1           0       -2.422888    1.421073   -2.102884
     38          1           0        0.011804    0.603385   -0.751883
 ---------------------------------------------------------------------
 Rotational constants (GHZ):      0.8477169      0.5788214      0.4988728
 Standard basis: 6-31G(d,p) (6D, 7F)
 There are   330 symmetry adapted cartesian basis functions of A   symmetry.
 There are   330 symmetry adapted basis functions of A   symmetry.
   330 basis functions,   560 primitive gaussians,   330 cartesian basis functions
    55 alpha electrons       55 beta electrons
       nuclear repulsion energy      1025.9083180401 Hartrees.
 NAtoms=   38 NActive=   38 NUniq=   38 SFac= 1.00D+00 NAtFMM=   60 NAOKFM=F Big=F
 Integral buffers will be    131072 words long.
 Raffenetti 2 integral format.
 Two-electron integral symmetry is turned on.
 Nuclear repulsion after empirical dispersion term =     1025.8688569568 Hartrees.
 Force inversion solution in PCM.
 ------------------------------------------------------------------------------
 Polarizable Continuum Model (PCM)
 =================================
 Model                : PCM (using non-symmetric T matrix).
 Atomic radii         : UFF (Universal Force Field).
 Polarization charges : Total charges.
 Charge compensation  : None.
 Solution method      : Matrix inversion.
 Cavity type          : Scaled VdW (van der Waals Surface) (Alpha=1.100).
 Cavity algorithm     : GePol (No added spheres)
                        Default sphere list used, NSphG=   38.
                        Lebedev-Laikov grids with approx.  5.0 points / Ang**2.
                        Smoothing algorithm: York/Karplus (Gamma=1.0000).
                        Polarization charges: spherical gaussians, with
                                              point-specific exponents (IZeta= 3).
                        Self-potential: point-specific (ISelfS= 7).
                        Self-field    : sphere-specific E.n sum rule (ISelfD= 2).
 1st derivatives      : Analytical E(r).r(x)/FMM algorithm (CHGder, D1EAlg=3).
                        Cavity 1st derivative terms included.
 2nd derivatives      : Analytical E(r).r(xy)/FMM algorithm (CHGder, D2EAlg=3).
                        Cavity 2nd derivative terms included.
 Solvent              : Water, Eps=  78.355300 Eps(inf)=   1.777849
 ------------------------------------------------------------------------------
 One-electron integrals computed using PRISM.
 NBasis=   330 RedAO= T EigKep=  2.76D-03  NBF=   330
 NBsUse=   330 1.00D-06 EigRej= -1.00D+00 NBFU=   330
 ExpMin= 1.61D-01 ExpMax= 4.17D+03 ExpMxC= 6.27D+02 IAcc=1 IRadAn=         1 AccDes= 0.00D+00
 Harris functional with IExCor= 4639 and IRadAn=       1 diagonalized for initial guess.
 HarFok:  IExCor= 4639 AccDes= 0.00D+00 IRadAn=         1 IDoV= 1 UseB2=F ITyADJ=14
 ICtDFT=  3500011 ScaDFX=  1.000000  1.000000  1.000000  1.000000
 FoFCou: FMM=F IPFlag=           0 FMFlag=      100000 FMFlg1=           0
         NFxFlg=           0 DoJE=T BraDBF=F KetDBF=T FulRan=T
         wScrn=  0.000000 ICntrl=     500 IOpCl=  0 I1Cent=   200000004 NGrid=           0
         NMat0=    1 NMatS0=      1 NMatT0=    0 NMatD0=    1 NMtDS0=    0 NMtDT0=    0
 Petite list used in FoFCou.
 Requested convergence on RMS density matrix=1.00D-08 within 128 cycles.
 Requested convergence on MAX density matrix=1.00D-06.
 Requested convergence on             energy=1.00D-06.
 No special actions if energy rises.
 Inv3:  Mode=1 IEnd=    14270283.
 Iteration    1 A*A^-1 deviation from unit magnitude is 7.11D-15 for   1796.
 Iteration    1 A*A^-1 deviation from orthogonality  is 7.62D-15 for   1923    207.
 Iteration    1 A^-1*A deviation from unit magnitude is 8.22D-15 for   1082.
 Iteration    1 A^-1*A deviation from orthogonality  is 8.52D-11 for   1926   1846.
 Error on total polarization charges =  0.01128
 SCF Done:  E(RwB97XD) =  -581.056780179     A.U. after   12 cycles
            NFock= 12  Conv=0.63D-08     -V/T= 2.0098
 DoSCS=F DFT=T ScalE2(SS,OS)=  1.000000  1.000000
 Range of M.O.s used for correlation:     1   330
 NBasis=   330 NAE=    55 NBE=    55 NFC=     0 NFV=     0
 NROrb=    330 NOA=    55 NOB=    55 NVA=   275 NVB=   275
 Symmetrizing basis deriv contribution to polar:
 IMax=3 JMax=2 DiffMx= 0.00D+00
 G2DrvN: will do    39 centers at a time, making    1 passes.
 Calling FoFCou, ICntrl=  3107 FMM=F I1Cent=   0 AccDes= 0.00D+00.
 NEqPCM:  Using equilibrium solvation (IEInf=0, Eps=  78.3553, EpsInf=   1.7778)
 G2PCM: DoFxE=T DoFxN=T DoGrad=T DoDP/DQ/DG/TGxP=FFFF NFrqRd=   0 IEInf=0 SqF1=F DoCFld=F IF1Alg=4.
 End of G2Drv F.D. properties file   721 does not exist.
 End of G2Drv F.D. properties file   722 does not exist.
 End of G2Drv F.D. properties file   788 does not exist.
          IDoAtm=11111111111111111111111111111111111111
 NEqPCM:  Using equilibrium solvation (IEInf=0, Eps=  78.3553, EpsInf=   1.7778)
          Differentiating once with respect to electric field.
                with respect to dipole field.
          Differentiating once with respect to nuclear coordinates.
          There are   117 degrees of freedom in the 1st order CPHF.  IDoFFX=6 NUNeed=     3.
    114 vectors produced by pass  0 Test12= 1.51D-14 1.00D-09 XBig12= 5.71D+01 3.10D+00.
 AX will form   114 AO Fock derivatives at one time.
    114 vectors produced by pass  1 Test12= 1.51D-14 1.00D-09 XBig12= 1.87D+00 1.70D-01.
    114 vectors produced by pass  2 Test12= 1.51D-14 1.00D-09 XBig12= 3.72D-02 2.08D-02.
    114 vectors produced by pass  3 Test12= 1.51D-14 1.00D-09 XBig12= 2.68D-04 2.27D-03.
    114 vectors produced by pass  4 Test12= 1.51D-14 1.00D-09 XBig12= 1.39D-06 1.09D-04.
    114 vectors produced by pass  5 Test12= 1.51D-14 1.00D-09 XBig12= 5.55D-09 5.89D-06.
     71 vectors produced by pass  6 Test12= 1.51D-14 1.00D-09 XBig12= 2.54D-11 4.77D-07.
      5 vectors produced by pass  7 Test12= 1.51D-14 1.00D-09 XBig12= 1.07D-13 3.74D-08.
      3 vectors produced by pass  8 Test12= 1.51D-14 1.00D-09 XBig12= 4.62D-16 2.09D-09.
 InvSVY:  IOpt=1 It=  1 EMax= 4.44D-15
 Solved reduced A of dimension   763 with   117 vectors.
 Isotropic polarizability for W=    0.000000      180.55 Bohr**3.
 End of Minotr F.D. properties file   721 does not exist.
 End of Minotr F.D. properties file   722 does not exist.
 End of Minotr F.D. properties file   788 does not exist.

 **********************************************************************

            Population analysis using the SCF density.

 **********************************************************************

 Orbital symmetries:
       Occupied  (A) (A) (A) (A) (A) (A) (A) (A) (A) (A) (A) (A)
                 (A) (A) (A) (A) (A) (A) (A) (A) (A) (A) (A) (A)
                 (A) (A) (A) (A) (A) (A) (A) (A) (A) (A) (A) (A)
                 (A) (A) (A) (A) (A) (A) (A) (A) (A) (A) (A) (A)
                 (A) (A) (A) (A) (A) (A) (A)
       Virtual   (A) (A) (A) (A) (A) (A) (A) (A) (A) (A) (A) (A)
                 (A) (A) (A) (A) (A) (A) (A) (A) (A) (A) (A) (A)
                 (A) (A) (A) (A) (A) (A) (A) (A) (A) (A) (A) (A)
                 (A) (A) (A) (A) (A) (A) (A) (A) (A) (A) (A) (A)
                 (A) (A) (A) (A) (A) (A) (A) (A) (A) (A) (A) (A)
                 (A) (A) (A) (A) (A) (A) (A) (A) (A) (A) (A) (A)
                 (A) (A) (A) (A) (A) (A) (A) (A) (A) (A) (A) (A)
                 (A) (A) (A) (A) (A) (A) (A) (A) (A) (A) (A) (A)
                 (A) (A) (A) (A) (A) (A) (A) (A) (A) (A) (A) (A)
                 (A) (A) (A) (A) (A) (A) (A) (A) (A) (A) (A) (A)
                 (A) (A) (A) (A) (A) (A) (A) (A) (A) (A) (A) (A)
                 (A) (A) (A) (A) (A) (A) (A) (A) (A) (A) (A) (A)
                 (A) (A) (A) (A) (A) (A) (A) (A) (A) (A) (A) (A)
                 (A) (A) (A) (A) (A) (A) (A) (A) (A) (A) (A) (A)
                 (A) (A) (A) (A) (A) (A) (A) (A) (A) (A) (A) (A)
                 (A) (A) (A) (A) (A) (A) (A) (A) (A) (A) (A) (A)
                 (A) (A) (A) (A) (A) (A) (A) (A) (A) (A) (A) (A)
                 (A) (A) (A) (A) (A) (A) (A) (A) (A) (A) (A) (A)
                 (A) (A) (A) (A) (A) (A) (A) (A) (A) (A) (A) (A)
                 (A) (A) (A) (A) (A) (A) (A) (A) (A) (A) (A) (A)
                 (A) (A) (A) (A) (A) (A) (A) (A) (A) (A) (A) (A)
                 (A) (A) (A) (A) (A) (A) (A) (A) (A) (A) (A) (A)
                 (A) (A) (A) (A) (A) (A) (A) (A) (A) (A) (A)
 The electronic state is 1-A.
 Alpha  occ. eigenvalues --  -14.43936 -14.40217 -10.31799 -10.31545 -10.31224
 Alpha  occ. eigenvalues --  -10.30431 -10.30273 -10.29895 -10.29576 -10.28777
 Alpha  occ. eigenvalues --  -10.28564 -10.28285 -10.28237 -10.28033  -1.02211
 Alpha  occ. eigenvalues --   -0.98125  -0.89634  -0.88255  -0.86010  -0.82020
 Alpha  occ. eigenvalues --   -0.81692  -0.76471  -0.74092  -0.70980  -0.67656
 Alpha  occ. eigenvalues --   -0.66543  -0.64076  -0.62498  -0.58285  -0.57240
 Alpha  occ. eigenvalues --   -0.55533  -0.54398  -0.53437  -0.53074  -0.51496
 Alpha  occ. eigenvalues --   -0.50645  -0.49904  -0.48766  -0.48129  -0.47122
 Alpha  occ. eigenvalues --   -0.46517  -0.46297  -0.44211  -0.43165  -0.42198
 Alpha  occ. eigenvalues --   -0.41545  -0.41226  -0.40316  -0.39984  -0.39633
 Alpha  occ. eigenvalues --   -0.38724  -0.38147  -0.33064  -0.29647  -0.26708
 Alpha virt. eigenvalues --    0.09251   0.15795   0.16976   0.17873   0.18859
 Alpha virt. eigenvalues --    0.19562   0.20433   0.21438   0.22347   0.22635
 Alpha virt. eigenvalues --    0.22883   0.23464   0.24920   0.25495   0.25927
 Alpha virt. eigenvalues --    0.26315   0.26766   0.27060   0.27447   0.27780
 Alpha virt. eigenvalues --    0.28521   0.28975   0.29427   0.29988   0.30287
 Alpha virt. eigenvalues --    0.31408   0.32141   0.33072   0.33800   0.34248
 Alpha virt. eigenvalues --    0.35828   0.36772   0.37914   0.39584   0.40289
 Alpha virt. eigenvalues --    0.41419   0.42884   0.44721   0.45854   0.56667
 Alpha virt. eigenvalues --    0.57086   0.58954   0.60467   0.61424   0.62458
 Alpha virt. eigenvalues --    0.63041   0.63932   0.65135   0.65823   0.67257
 Alpha virt. eigenvalues --    0.68776   0.68893   0.70545   0.71670   0.72454
 Alpha virt. eigenvalues --    0.73094   0.74122   0.75283   0.76633   0.77575
 Alpha virt. eigenvalues --    0.78255   0.80522   0.81454   0.82487   0.83590
 Alpha virt. eigenvalues --    0.84980   0.86123   0.86932   0.88461   0.89173
 Alpha virt. eigenvalues --    0.90412   0.91174   0.92392   0.92941   0.93259
 Alpha virt. eigenvalues --    0.94341   0.94960   0.95547   0.96721   0.97591
 Alpha virt. eigenvalues --    0.98679   0.98985   1.00239   1.00984   1.01623
 Alpha virt. eigenvalues --    1.01801   1.02121   1.03126   1.03942   1.04623
 Alpha virt. eigenvalues --    1.05531   1.06082   1.06742   1.06935   1.07675
 Alpha virt. eigenvalues --    1.08506   1.09414   1.12101   1.13338   1.15072
 Alpha virt. eigenvalues --    1.15766   1.17964   1.20965   1.23876   1.25123
 Alpha virt. eigenvalues --    1.26770   1.28110   1.34229   1.36684   1.36795
 Alpha virt. eigenvalues --    1.39282   1.40666   1.45137   1.47678   1.48883
 Alpha virt. eigenvalues --    1.50028   1.53367   1.57105   1.58159   1.60391
 Alpha virt. eigenvalues --    1.61554   1.61957   1.65636   1.67157   1.68373
 Alpha virt. eigenvalues --    1.70120   1.74260   1.75005   1.75655   1.77570
 Alpha virt. eigenvalues --    1.80982   1.82256   1.85257   1.87295   1.89455
 Alpha virt. eigenvalues --    1.89984   1.90972   1.92964   1.93576   1.94747
 Alpha virt. eigenvalues --    1.95985   1.96553   1.98187   1.98886   2.00164
 Alpha virt. eigenvalues --    2.01278   2.02867   2.03953   2.04882   2.05099
 Alpha virt. eigenvalues --    2.06148   2.07215   2.07622   2.10896   2.11170
 Alpha virt. eigenvalues --    2.12990   2.16001   2.16373   2.18119   2.18254
 Alpha virt. eigenvalues --    2.20074   2.21261   2.22693   2.23735   2.24671
 Alpha virt. eigenvalues --    2.25389   2.26576   2.27699   2.29488   2.30001
 Alpha virt. eigenvalues --    2.30539   2.32119   2.33240   2.33613   2.35399
 Alpha virt. eigenvalues --    2.35891   2.36509   2.37595   2.38944   2.39497
 Alpha virt. eigenvalues --    2.41430   2.41792   2.43215   2.45085   2.47203
 Alpha virt. eigenvalues --    2.48723   2.49074   2.50274   2.50475   2.52903
 Alpha virt. eigenvalues --    2.54315   2.55216   2.55660   2.57896   2.59427
 Alpha virt. eigenvalues --    2.60856   2.62503   2.63296   2.63926   2.65198
 Alpha virt. eigenvalues --    2.66065   2.67451   2.70913   2.72112   2.74597
 Alpha virt. eigenvalues --    2.74677   2.76395   2.77781   2.79186   2.80258
 Alpha virt. eigenvalues --    2.81478   2.81959   2.83371   2.84204   2.85169
 Alpha virt. eigenvalues --    2.86922   2.87742   2.88650   2.91333   2.92582
 Alpha virt. eigenvalues --    2.93049   2.94580   2.95380   2.97077   2.97636
 Alpha virt. eigenvalues --    2.98702   3.00214   3.01069   3.03249   3.03788
 Alpha virt. eigenvalues --    3.05264   3.05897   3.07760   3.08476   3.11001
 Alpha virt. eigenvalues --    3.12927   3.13727   3.33846   3.35533   3.38430
 Alpha virt. eigenvalues --    3.39073   3.40798   3.41773   3.43271   3.45111
 Alpha virt. eigenvalues --    3.46331   3.47381   3.48215   3.51281   3.53639
 Alpha virt. eigenvalues --    3.55087   3.55633   3.56458   3.58927   3.60687
 Alpha virt. eigenvalues --    3.63856   3.64389   3.69222   3.70783   3.77409
 Alpha virt. eigenvalues --    3.79094   4.20005   4.28140   4.36444   4.41008
 Alpha virt. eigenvalues --    4.47334   4.54796   4.60450   4.69135   4.71801
 Alpha virt. eigenvalues --    4.72499   4.82611   4.84409   4.86691   4.89786
          Condensed to atoms (all electrons):
               1          2          3          4          5          6
     1  C    4.816855   0.654724  -0.046444   0.366940  -0.040151  -0.027329
     2  C    0.654724   4.964233   0.001161  -0.043277   0.393552   0.386633
     3  C   -0.046444   0.001161   4.852824   0.353721   0.000237  -0.000121
     4  C    0.366940  -0.043277   0.353721   5.022656  -0.009262   0.003992
     5  H   -0.040151   0.393552   0.000237  -0.009262   0.557097  -0.035774
     6  H   -0.027329   0.386633  -0.000121   0.003992  -0.035774   0.549122
     7  H    0.390037  -0.040242  -0.001894  -0.049731   0.004793  -0.006665
     8  H    0.005670  -0.000162   0.374467  -0.046874  -0.000001   0.000002
     9  H   -0.007022   0.000172   0.399345  -0.034822   0.000006   0.000003
    10  H   -0.043561  -0.004373  -0.031790   0.391011   0.004657   0.000094
    11  H   -0.033206  -0.001881  -0.035594   0.383852   0.000213  -0.000159
    12  N    0.005798  -0.000218   0.299704  -0.060895   0.000005  -0.000005
    13  N   -0.002574  -0.001424   0.000983   0.000320   0.000004   0.000265
    14  C   -0.001191   0.000174  -0.041364  -0.003220  -0.000022  -0.000001
    15  H   -0.000001  -0.000008   0.002385  -0.000002   0.000001   0.000000
    16  H    0.000542  -0.000064  -0.007791  -0.004349  -0.000005  -0.000000
    17  C   -0.002879  -0.003455   0.002141   0.001233  -0.000397   0.000056
    18  H    0.000086   0.000043  -0.000171  -0.000061   0.000022   0.000000
    19  H    0.002734   0.005684  -0.000560  -0.000302   0.001177  -0.000107
    20  C   -0.000067  -0.000137   0.000043  -0.000047   0.000010  -0.000001
    21  H   -0.000004  -0.000003  -0.000001   0.000002  -0.000000  -0.000001
    22  H   -0.000008  -0.000003  -0.000010  -0.000001   0.000000   0.000000
    23  C    0.000188   0.000025  -0.000022  -0.000011  -0.000007  -0.000054
    24  H    0.000249   0.001699  -0.000008  -0.000008  -0.000042   0.000159
    25  H    0.000004  -0.000003   0.000001  -0.000000  -0.000000   0.000001
    26  C   -0.000065  -0.000002  -0.046237   0.005056  -0.000000  -0.000000
    27  H    0.000025  -0.000001  -0.005912  -0.000331   0.000000   0.000000
    28  H   -0.000042   0.000001  -0.005550   0.000315  -0.000000  -0.000000
    29  C   -0.000002   0.000001   0.004632  -0.000174  -0.000000  -0.000000
    30  H    0.000000  -0.000000  -0.000144   0.000002   0.000000   0.000000
    31  H    0.000000   0.000000   0.000032   0.000001  -0.000000   0.000000
    32  C   -0.000008  -0.000001  -0.000061   0.000002   0.000000   0.000000
    33  H    0.000000   0.000000   0.000000  -0.000000  -0.000000  -0.000000
    34  H   -0.000000   0.000000   0.000004  -0.000000  -0.000000  -0.000000
    35  C    0.000110   0.000048  -0.000122  -0.000019   0.000000   0.000001
    36  H    0.000043   0.000007   0.000079  -0.000015   0.000000  -0.000001
    37  H   -0.000004  -0.000003   0.000001  -0.000000  -0.000000  -0.000000
    38  H    0.006925   0.000988  -0.002549  -0.002796   0.000006   0.000010
               7          8          9         10         11         12
     1  C    0.390037   0.005670  -0.007022  -0.043561  -0.033206   0.005798
     2  C   -0.040242  -0.000162   0.000172  -0.004373  -0.001881  -0.000218
     3  C   -0.001894   0.374467   0.399345  -0.031790  -0.035594   0.299704
     4  C   -0.049731  -0.046874  -0.034822   0.391011   0.383852  -0.060895
     5  H    0.004793  -0.000001   0.000006   0.004657   0.000213   0.000005
     6  H   -0.006665   0.000002   0.000003   0.000094  -0.000159  -0.000005
     7  H    0.572904   0.000008   0.003428   0.004249  -0.000141  -0.000309
     8  H    0.000008   0.660567  -0.040988  -0.004504  -0.000077  -0.049555
     9  H    0.003428  -0.040988   0.596999   0.004906  -0.003857  -0.045706
    10  H    0.004249  -0.004504   0.004906   0.582743  -0.029227  -0.005344
    11  H   -0.000141  -0.000077  -0.003857  -0.029227   0.572965   0.003967
    12  N   -0.000309  -0.049555  -0.045706  -0.005344   0.003967   7.036084
    13  N    0.001120  -0.000071   0.000234   0.000017  -0.000010  -0.038163
    14  C    0.000092  -0.009869   0.005951   0.003406  -0.000090   0.259817
    15  H    0.000001   0.001333  -0.000291  -0.000046   0.000003  -0.040482
    16  H    0.000003   0.008016   0.000229   0.002002   0.000026  -0.043056
    17  C   -0.000067  -0.000538  -0.000181  -0.000519  -0.000017  -0.062449
    18  H    0.000000   0.000040   0.000003   0.000046   0.000001   0.004483
    19  H    0.000013   0.000052  -0.000060  -0.000096   0.000119  -0.002738
    20  C    0.000020   0.000006   0.000012   0.000028  -0.000001   0.003212
    21  H   -0.000000  -0.000000  -0.000000   0.000000   0.000000  -0.000043
    22  H   -0.000000   0.000000   0.000000   0.000001   0.000000   0.000207
    23  C    0.000013  -0.000000   0.000000   0.000000   0.000000   0.001582
    24  H   -0.000045  -0.000000   0.000000  -0.000001   0.000000   0.000013
    25  H   -0.000001  -0.000000   0.000000  -0.000000   0.000000  -0.000136
    26  C   -0.000067  -0.005150  -0.005137  -0.000005  -0.000129   0.290438
    27  H   -0.000001   0.010307  -0.001579  -0.000011   0.000019  -0.052398
    28  H    0.000014  -0.001329   0.005989  -0.000000  -0.000019  -0.045791
    29  C   -0.000003  -0.000248   0.000306   0.000003   0.000002  -0.046820
    30  H   -0.000000   0.000019  -0.000015  -0.000000  -0.000000   0.003717
    31  H   -0.000000  -0.000009   0.000003  -0.000001   0.000000  -0.007293
    32  C    0.000013   0.000008  -0.000022   0.000000  -0.000000   0.001211
    33  H   -0.000000  -0.000000   0.000001   0.000000   0.000000  -0.000062
    34  H    0.000000  -0.000000   0.000000  -0.000000  -0.000000  -0.000050
    35  C    0.000046   0.000011  -0.000065  -0.000001   0.000000   0.005652
    36  H    0.000178   0.000000   0.000074   0.000000   0.000000   0.000216
    37  H   -0.000012  -0.000000   0.000000   0.000000  -0.000000  -0.000015
    38  H   -0.000131   0.000451  -0.000658  -0.000092   0.000092   0.042533
              13         14         15         16         17         18
     1  C   -0.002574  -0.001191  -0.000001   0.000542  -0.002879   0.000086
     2  C   -0.001424   0.000174  -0.000008  -0.000064  -0.003455   0.000043
     3  C    0.000983  -0.041364   0.002385  -0.007791   0.002141  -0.000171
     4  C    0.000320  -0.003220  -0.000002  -0.004349   0.001233  -0.000061
     5  H    0.000004  -0.000022   0.000001  -0.000005  -0.000397   0.000022
     6  H    0.000265  -0.000001   0.000000  -0.000000   0.000056   0.000000
     7  H    0.001120   0.000092   0.000001   0.000003  -0.000067   0.000000
     8  H   -0.000071  -0.009869   0.001333   0.008016  -0.000538   0.000040
     9  H    0.000234   0.005951  -0.000291   0.000229  -0.000181   0.000003
    10  H    0.000017   0.003406  -0.000046   0.002002  -0.000519   0.000046
    11  H   -0.000010  -0.000090   0.000003   0.000026  -0.000017   0.000001
    12  N   -0.038163   0.259817  -0.040482  -0.043056  -0.062449   0.004483
    13  N    6.902457   0.000942  -0.000242  -0.000147   0.001026  -0.000032
    14  C    0.000942   4.875917   0.392140   0.388669   0.370363  -0.035253
    15  H   -0.000242   0.392140   0.606528  -0.026243  -0.048987  -0.001352
    16  H   -0.000147   0.388669  -0.026243   0.613850  -0.047240  -0.001573
    17  C    0.001026   0.370363  -0.048987  -0.047240   5.012257   0.379069
    18  H   -0.000032  -0.035253  -0.001352  -0.001573   0.379069   0.610792
    19  H   -0.001056  -0.036855   0.005039  -0.003903   0.386228  -0.030675
    20  C   -0.066916  -0.036984  -0.006286   0.004453   0.350616  -0.033268
    21  H    0.004634   0.003630   0.000102  -0.000164  -0.035229  -0.009618
    22  H   -0.001234  -0.006759   0.003142   0.000137  -0.045079   0.001146
    23  C    0.327151  -0.000852   0.000000  -0.000094  -0.039303   0.003536
    24  H   -0.048517  -0.000061   0.000001  -0.000000  -0.007408   0.000106
    25  H   -0.041912  -0.000092  -0.000002   0.000001   0.004618  -0.000162
    26  C    0.001029  -0.037784  -0.007712   0.001793   0.003105  -0.000162
    27  H   -0.000158  -0.007882   0.005297   0.001763  -0.000427   0.000024
    28  H    0.000766   0.005558   0.000161  -0.000283  -0.000170   0.000002
    29  C    0.004022  -0.006896  -0.005214   0.000203   0.000481  -0.000018
    30  H   -0.000100  -0.000025   0.000072   0.000003   0.000006   0.000000
    31  H    0.000560   0.002464   0.003680  -0.000049  -0.001164   0.000048
    32  C   -0.071311  -0.000167   0.000243   0.000000  -0.000019   0.000009
    33  H    0.004515  -0.000000   0.000004   0.000000  -0.000010   0.000000
    34  H   -0.003743   0.000021  -0.000032  -0.000002   0.000106  -0.000002
    35  C    0.334612  -0.000044   0.000018   0.000009  -0.000237  -0.000005
    36  H   -0.040640   0.000006   0.000000  -0.000000   0.000025  -0.000000
    37  H   -0.046458  -0.000011  -0.000000   0.000000   0.000014   0.000000
    38  H    0.333715  -0.005938   0.000455   0.000514   0.002085   0.000101
              19         20         21         22         23         24
     1  C    0.002734  -0.000067  -0.000004  -0.000008   0.000188   0.000249
     2  C    0.005684  -0.000137  -0.000003  -0.000003   0.000025   0.001699
     3  C   -0.000560   0.000043  -0.000001  -0.000010  -0.000022  -0.000008
     4  C   -0.000302  -0.000047   0.000002  -0.000001  -0.000011  -0.000008
     5  H    0.001177   0.000010  -0.000000   0.000000  -0.000007  -0.000042
     6  H   -0.000107  -0.000001  -0.000001   0.000000  -0.000054   0.000159
     7  H    0.000013   0.000020  -0.000000  -0.000000   0.000013  -0.000045
     8  H    0.000052   0.000006  -0.000000   0.000000  -0.000000  -0.000000
     9  H   -0.000060   0.000012  -0.000000   0.000000   0.000000   0.000000
    10  H   -0.000096   0.000028   0.000000   0.000001   0.000000  -0.000001
    11  H    0.000119  -0.000001   0.000000   0.000000   0.000000   0.000000
    12  N   -0.002738   0.003212  -0.000043   0.000207   0.001582   0.000013
    13  N   -0.001056  -0.066916   0.004634  -0.001234   0.327151  -0.048517
    14  C   -0.036855  -0.036984   0.003630  -0.006759  -0.000852  -0.000061
    15  H    0.005039  -0.006286   0.000102   0.003142   0.000000   0.000001
    16  H   -0.003903   0.004453  -0.000164   0.000137  -0.000094  -0.000000
    17  C    0.386228   0.350616  -0.035229  -0.045079  -0.039303  -0.007408
    18  H   -0.030675  -0.033268  -0.009618   0.001146   0.003536   0.000106
    19  H    0.602496  -0.045082   0.001053   0.004931  -0.005600   0.004856
    20  C   -0.045082   5.047019   0.373085   0.387232   0.353191  -0.058313
    21  H    0.001053   0.373085   0.617446  -0.032314  -0.029618  -0.002030
    22  H    0.004931   0.387232  -0.032314   0.621051  -0.036013   0.005514
    23  C   -0.005600   0.353191  -0.029618  -0.036013   4.812729   0.399388
    24  H    0.004856  -0.058313  -0.002030   0.005514   0.399388   0.634115
    25  H    0.000115  -0.041036  -0.001312  -0.004734   0.390225  -0.033921
    26  C    0.000028  -0.000110   0.000011  -0.000361   0.000122  -0.000000
    27  H   -0.000001   0.000045  -0.000000   0.000029  -0.000004  -0.000000
    28  H    0.000008  -0.000053   0.000000   0.000012   0.000018  -0.000000
    29  C   -0.000075  -0.002712   0.000078  -0.003248  -0.000778  -0.000006
    30  H    0.000000   0.000088  -0.000002   0.000094   0.000007   0.000000
    31  H    0.000005  -0.001533   0.000000   0.003236  -0.000082  -0.000001
    32  C   -0.000020   0.001946  -0.000099  -0.000269  -0.000325  -0.000311
    33  H    0.000000   0.000031   0.000000   0.000120  -0.000160   0.000006
    34  H    0.000003  -0.002006   0.000088   0.000848   0.003766  -0.000043
    35  C    0.000064   0.000096  -0.000077   0.000967  -0.052295   0.004581
    36  H    0.000001  -0.000283   0.000005  -0.000050   0.005731  -0.000202
    37  H    0.000001  -0.000590   0.000018   0.000064  -0.006244   0.000229
    38  H    0.001147  -0.004465  -0.000045  -0.000124  -0.043407  -0.001843
              25         26         27         28         29         30
     1  C    0.000004  -0.000065   0.000025  -0.000042  -0.000002   0.000000
     2  C   -0.000003  -0.000002  -0.000001   0.000001   0.000001  -0.000000
     3  C    0.000001  -0.046237  -0.005912  -0.005550   0.004632  -0.000144
     4  C   -0.000000   0.005056  -0.000331   0.000315  -0.000174   0.000002
     5  H   -0.000000  -0.000000   0.000000  -0.000000  -0.000000   0.000000
     6  H    0.000001  -0.000000   0.000000  -0.000000  -0.000000   0.000000
     7  H   -0.000001  -0.000067  -0.000001   0.000014  -0.000003  -0.000000
     8  H   -0.000000  -0.005150   0.010307  -0.001329  -0.000248   0.000019
     9  H    0.000000  -0.005137  -0.001579   0.005989   0.000306  -0.000015
    10  H   -0.000000  -0.000005  -0.000011  -0.000000   0.000003  -0.000000
    11  H    0.000000  -0.000129   0.000019  -0.000019   0.000002  -0.000000
    12  N   -0.000136   0.290438  -0.052398  -0.045791  -0.046820   0.003717
    13  N   -0.041912   0.001029  -0.000158   0.000766   0.004022  -0.000100
    14  C   -0.000092  -0.037784  -0.007882   0.005558  -0.006896  -0.000025
    15  H   -0.000002  -0.007712   0.005297   0.000161  -0.005214   0.000072
    16  H    0.000001   0.001793   0.001763  -0.000283   0.000203   0.000003
    17  C    0.004618   0.003105  -0.000427  -0.000170   0.000481   0.000006
    18  H   -0.000162  -0.000162   0.000024   0.000002  -0.000018   0.000000
    19  H    0.000115   0.000028  -0.000001   0.000008  -0.000075   0.000000
    20  C   -0.041036  -0.000110   0.000045  -0.000053  -0.002712   0.000088
    21  H   -0.001312   0.000011  -0.000000   0.000000   0.000078  -0.000002
    22  H   -0.004734  -0.000361   0.000029   0.000012  -0.003248   0.000094
    23  C    0.390225   0.000122  -0.000004   0.000018  -0.000778   0.000007
    24  H   -0.033921  -0.000000  -0.000000  -0.000000  -0.000006   0.000000
    25  H    0.617617   0.000001  -0.000000   0.000000   0.000214  -0.000001
    26  C    0.000001   4.827549   0.379247   0.399909   0.367441  -0.033511
    27  H   -0.000000   0.379247   0.666563  -0.043349  -0.045284  -0.002825
    28  H    0.000000   0.399909  -0.043349   0.600717  -0.035858  -0.001902
    29  C    0.000214   0.367441  -0.045284  -0.035858   5.009682   0.388250
    30  H   -0.000001  -0.033511  -0.002825  -0.001902   0.388250   0.592834
    31  H   -0.000017  -0.039651  -0.003521   0.005255   0.391803  -0.032495
    32  C   -0.001353  -0.037288   0.004905  -0.005560   0.330609  -0.033715
    33  H   -0.000070   0.000547  -0.000123   0.000865  -0.035571  -0.011437
    34  H    0.001044   0.003621  -0.000140   0.000003  -0.037791   0.002724
    35  C   -0.005293  -0.005397   0.000155  -0.000367  -0.039212   0.003017
    36  H    0.000061   0.001866  -0.000031   0.001264  -0.005459   0.000096
    37  H    0.004896  -0.000043  -0.000001  -0.000061   0.005151  -0.000131
    38  H    0.005869  -0.003791   0.000538  -0.001131   0.001174   0.000009
              31         32         33         34         35         36
     1  C    0.000000  -0.000008   0.000000  -0.000000   0.000110   0.000043
     2  C    0.000000  -0.000001   0.000000   0.000000   0.000048   0.000007
     3  C    0.000032  -0.000061   0.000000   0.000004  -0.000122   0.000079
     4  C    0.000001   0.000002  -0.000000  -0.000000  -0.000019  -0.000015
     5  H   -0.000000   0.000000  -0.000000  -0.000000   0.000000   0.000000
     6  H    0.000000   0.000000  -0.000000  -0.000000   0.000001  -0.000001
     7  H   -0.000000   0.000013  -0.000000   0.000000   0.000046   0.000178
     8  H   -0.000009   0.000008  -0.000000  -0.000000   0.000011   0.000000
     9  H    0.000003  -0.000022   0.000001   0.000000  -0.000065   0.000074
    10  H   -0.000001   0.000000   0.000000  -0.000000  -0.000001   0.000000
    11  H    0.000000  -0.000000   0.000000  -0.000000   0.000000   0.000000
    12  N   -0.007293   0.001211  -0.000062  -0.000050   0.005652   0.000216
    13  N    0.000560  -0.071311   0.004515  -0.003743   0.334612  -0.040640
    14  C    0.002464  -0.000167  -0.000000   0.000021  -0.000044   0.000006
    15  H    0.003680   0.000243   0.000004  -0.000032   0.000018   0.000000
    16  H   -0.000049   0.000000   0.000000  -0.000002   0.000009  -0.000000
    17  C   -0.001164  -0.000019  -0.000010   0.000106  -0.000237   0.000025
    18  H    0.000048   0.000009   0.000000  -0.000002  -0.000005  -0.000000
    19  H    0.000005  -0.000020   0.000000   0.000003   0.000064   0.000001
    20  C   -0.001533   0.001946   0.000031  -0.002006   0.000096  -0.000283
    21  H    0.000000  -0.000099   0.000000   0.000088  -0.000077   0.000005
    22  H    0.003236  -0.000269   0.000120   0.000848   0.000967  -0.000050
    23  C   -0.000082  -0.000325  -0.000160   0.003766  -0.052295   0.005731
    24  H   -0.000001  -0.000311   0.000006  -0.000043   0.004581  -0.000202
    25  H   -0.000017  -0.001353  -0.000070   0.001044  -0.005293   0.000061
    26  C   -0.039651  -0.037288   0.000547   0.003621  -0.005397   0.001866
    27  H   -0.003521   0.004905  -0.000123  -0.000140   0.000155  -0.000031
    28  H    0.005255  -0.005560   0.000865   0.000003  -0.000367   0.001264
    29  C    0.391803   0.330609  -0.035571  -0.037791  -0.039212  -0.005459
    30  H   -0.032495  -0.033715  -0.011437   0.002724   0.003017   0.000096
    31  H    0.608066  -0.037894   0.004593  -0.012065   0.001029  -0.000093
    32  C   -0.037894   5.090867   0.375620   0.389754   0.330562  -0.048326
    33  H    0.004593   0.375620   0.613558  -0.034513  -0.027634  -0.003631
    34  H   -0.012065   0.389754  -0.034513   0.612670  -0.036314   0.005392
    35  C    0.001029   0.330562  -0.027634  -0.036314   4.813518   0.399858
    36  H   -0.000093  -0.048326  -0.003631   0.005392   0.399858   0.617885
    37  H   -0.000102  -0.057220  -0.000368  -0.005201   0.398070  -0.033564
    38  H   -0.000146   0.000556  -0.000134  -0.000336  -0.040209  -0.007410
              37         38
     1  C   -0.000004   0.006925
     2  C   -0.000003   0.000988
     3  C    0.000001  -0.002549
     4  C   -0.000000  -0.002796
     5  H   -0.000000   0.000006
     6  H   -0.000000   0.000010
     7  H   -0.000012  -0.000131
     8  H   -0.000000   0.000451
     9  H    0.000000  -0.000658
    10  H    0.000000  -0.000092
    11  H   -0.000000   0.000092
    12  N   -0.000015   0.042533
    13  N   -0.046458   0.333715
    14  C   -0.000011  -0.005938
    15  H   -0.000000   0.000455
    16  H    0.000000   0.000514
    17  C    0.000014   0.002085
    18  H    0.000000   0.000101
    19  H    0.000001   0.001147
    20  C   -0.000590  -0.004465
    21  H    0.000018  -0.000045
    22  H    0.000064  -0.000124
    23  C   -0.006244  -0.043407
    24  H    0.000229  -0.001843
    25  H    0.004896   0.005869
    26  C   -0.000043  -0.003791
    27  H   -0.000001   0.000538
    28  H   -0.000061  -0.001131
    29  C    0.005151   0.001174
    30  H   -0.000131   0.000009
    31  H   -0.000102  -0.000146
    32  C   -0.057220   0.000556
    33  H   -0.000368  -0.000134
    34  H   -0.005201  -0.000336
    35  C    0.398070  -0.040209
    36  H   -0.033564  -0.007410
    37  H    0.631797   0.005359
    38  H    0.005359   0.421440
 Mulliken charges:
               1
     1  C   -0.046371
     2  C   -0.313891
     3  C   -0.065417
     4  C   -0.272908
     5  H    0.123879
     6  H    0.129880
     7  H    0.122376
     8  H    0.098418
     9  H    0.122740
    10  H    0.126407
    11  H    0.143147
    12  N   -0.457112
    13  N   -0.553663
    14  C   -0.077792
    15  H    0.116295
    16  H    0.112748
    17  C   -0.217653
    18  H    0.112792
    19  H    0.111377
    20  C   -0.221242
    21  H    0.110407
    22  H    0.101474
    23  C   -0.082804
    24  H    0.101843
    25  H    0.105380
    26  C   -0.059163
    27  H    0.095058
    28  H    0.120610
    29  C   -0.238685
    30  H    0.125366
    31  H    0.115342
    32  C   -0.232336
    33  H    0.113853
    34  H    0.112194
    35  C   -0.085134
    36  H    0.106919
    37  H    0.104425
    38  H    0.291241
 Sum of Mulliken charges =  -0.00000
 Mulliken charges with hydrogens summed into heavy atoms:
               1
     1  C    0.076005
     2  C   -0.060132
     3  C    0.155741
     4  C   -0.003354
    12  N   -0.457112
    13  N   -0.262422
    14  C    0.151251
    17  C    0.006516
    20  C   -0.009360
    23  C    0.124419
    26  C    0.156505
    29  C    0.002023
    32  C   -0.006290
    35  C    0.126210
 APT charges:
               1
     1  C    0.075130
     2  C   -0.167289
     3  C    0.558386
     4  C    0.070005
     5  H    0.034779
     6  H    0.027573
     7  H    0.008513
     8  H   -0.155574
     9  H   -0.053527
    10  H   -0.028240
    11  H   -0.050210
    12  N   -0.926882
    13  N   -0.865419
    14  C    0.412008
    15  H   -0.046627
    16  H   -0.073806
    17  C    0.090950
    18  H   -0.072559
    19  H   -0.022500
    20  C    0.053179
    21  H   -0.080664
    22  H   -0.046408
    23  C    0.501779
    24  H   -0.097279
    25  H   -0.065429
    26  C    0.504354
    27  H   -0.147856
    28  H   -0.050711
    29  C    0.076849
    30  H   -0.062069
    31  H   -0.031224
    32  C    0.050785
    33  H   -0.075332
    34  H   -0.055537
    35  C    0.538547
    36  H   -0.070467
    37  H   -0.099896
    38  H    0.342668
 Sum of APT charges =   0.00000
 APT charges with hydrogens summed into heavy atoms:
               1
     1  C    0.083643
     2  C   -0.104937
     3  C    0.349284
     4  C   -0.008445
    12  N   -0.926882
    13  N   -0.522751
    14  C    0.291574
    17  C   -0.004109
    20  C   -0.073893
    23  C    0.339071
    26  C    0.305787
    29  C   -0.016443
    32  C   -0.080085
    35  C    0.368183
 Electronic spatial extent (au):  <R**2>=           2827.3313
 Charge=             -0.0000 electrons
 Dipole moment (field-independent basis, Debye):
    X=              0.0641    Y=             -2.6378    Z=              1.5269  Tot=              3.0485
 Quadrupole moment (field-independent basis, Debye-Ang):
   XX=            -86.9994   YY=            -88.6595   ZZ=            -88.5826
   XY=             -0.5880   XZ=              0.9571   YZ=              3.7825
 Traceless Quadrupole moment (field-independent basis, Debye-Ang):
   XX=              1.0811   YY=             -0.5790   ZZ=             -0.5021
   XY=             -0.5880   XZ=              0.9571   YZ=              3.7825
 Octapole moment (field-independent basis, Debye-Ang**2):
  XXX=             -9.6648  YYY=             -5.2150  ZZZ=              2.4441  XYY=              2.4386
  XXY=             -5.6677  XXZ=              3.3817  XZZ=              1.0095  YZZ=             -7.1849
  YYZ=              3.0325  XYZ=              0.5543
 Hexadecapole moment (field-independent basis, Debye-Ang**3):
 XXXX=          -1980.6997 YYYY=          -1157.2990 ZZZZ=           -761.9874 XXXY=            -19.7324
 XXXZ=             35.0659 YYYX=              6.3133 YYYZ=              7.2247 ZZZX=              2.0216
 ZZZY=             10.1837 XXYY=           -492.4848 XXZZ=           -450.2186 YYZZ=           -324.5830
 XXYZ=              8.0279 YYXZ=             -4.0777 ZZXY=              0.5844
 N-N= 1.025868856957D+03 E-N=-3.397566797664D+03  KE= 5.754381071067D+02
  Exact polarizability: 173.849   5.665 196.219   9.841   6.332 171.577
 Approx polarizability: 142.102   4.663 157.732   5.271   5.897 145.161
 D2PCM: PCM CHGder 2nd derivatives, FixD1E=F FixD2E=F DoIter=F DoCFld=F I1PDM=0
 Calling FoFJK, ICntrl=    100127 FMM=F ISym2X=0 I1Cent= 0 IOpClX= 0 NMat=1 NMatS=1 NMatT=0.
 Full mass-weighted force constant matrix:
 Low frequencies ---  -19.5207   -9.5094    0.0003    0.0007    0.0009   14.5327
 Low frequencies ---   62.2591   78.2230   91.8226
 Diagonal vibrational polarizability:
       15.9316831      13.9656078      12.4143762
 Harmonic frequencies (cm**-1), IR intensities (KM/Mole), Raman scattering
 activities (A**4/AMU), depolarization ratios for plane and unpolarized
 incident light, reduced masses (AMU), force constants (mDyne/A),
 and normal coordinates:
                      1                      2                      3
                      A                      A                      A
 Frequencies --     61.5759                77.9476                91.6964
 Red. masses --      3.3551                 2.6459                 3.4278
 Frc consts  --      0.0075                 0.0095                 0.0170
 IR Inten    --      0.0436                 0.2046                 0.2194
  Atom  AN      X      Y      Z        X      Y      Z        X      Y      Z
     1   6     0.03   0.09   0.11    -0.04  -0.00  -0.03     0.15  -0.09  -0.00
     2   6     0.10   0.04   0.22    -0.15   0.07  -0.13     0.22  -0.07  -0.11
     3   6    -0.02   0.04  -0.07     0.03   0.01   0.09     0.05   0.00   0.06
     4   6    -0.01   0.02  -0.00    -0.01   0.08   0.10     0.06  -0.02   0.11
     5   1     0.12  -0.07   0.22    -0.23   0.20  -0.12     0.19  -0.00  -0.11
     6   1     0.13   0.10   0.30    -0.18  -0.01  -0.23     0.30  -0.13  -0.21
     7   1     0.01   0.20   0.11     0.04  -0.13  -0.05     0.18  -0.16  -0.01
     8   1    -0.03  -0.00  -0.13     0.06   0.04   0.12    -0.01   0.01   0.10
     9   1    -0.02   0.11  -0.09     0.08  -0.03   0.09     0.11  -0.03   0.06
    10   1     0.01  -0.08   0.02    -0.11   0.18   0.10    -0.03   0.05   0.11
    11   1    -0.02   0.03  -0.06     0.05   0.09   0.21     0.08  -0.07   0.23
    12   7    -0.02   0.01  -0.02    -0.00  -0.02   0.03     0.03   0.04  -0.03
    13   7    -0.04  -0.11  -0.11     0.04  -0.05  -0.03    -0.12   0.04   0.01
    14   6     0.01  -0.00  -0.02    -0.07  -0.06   0.04    -0.03   0.03  -0.02
    15   1    -0.01   0.02  -0.02    -0.13  -0.00  -0.02    -0.06   0.04  -0.06
    16   1    -0.01  -0.03  -0.03    -0.13  -0.13   0.09    -0.06   0.01   0.01
    17   6     0.05  -0.00  -0.03     0.01  -0.07   0.05    -0.02   0.03  -0.03
    18   1     0.00   0.00  -0.03    -0.04  -0.07   0.06     0.02   0.04  -0.03
    19   1     0.07  -0.03  -0.00     0.06  -0.11   0.10    -0.05   0.03  -0.07
    20   6     0.09   0.03  -0.09     0.07  -0.01  -0.02    -0.05   0.00   0.02
    21   1     0.12   0.08  -0.14     0.08   0.01  -0.04    -0.07  -0.02   0.04
    22   1     0.06   0.07  -0.05     0.04   0.04  -0.04    -0.03  -0.03   0.03
    23   6     0.11  -0.04  -0.13     0.16  -0.03  -0.03    -0.10   0.02   0.03
    24   1     0.19  -0.13  -0.19     0.25  -0.13  -0.03    -0.11   0.04   0.02
    25   1     0.16   0.05  -0.11     0.23   0.09  -0.02    -0.11   0.01   0.06
    26   6    -0.02   0.01  -0.02     0.01   0.00  -0.07     0.05   0.04  -0.10
    27   1     0.01  -0.01  -0.05    -0.00  -0.03  -0.14     0.09  -0.00  -0.19
    28   1    -0.04   0.04  -0.03     0.06   0.08  -0.08     0.07   0.13  -0.12
    29   6    -0.03  -0.04   0.04    -0.01  -0.04  -0.07     0.01  -0.07  -0.06
    30   1    -0.00  -0.05   0.01     0.01  -0.04  -0.20     0.07  -0.11  -0.16
    31   1    -0.01  -0.09   0.05    -0.07  -0.16  -0.05    -0.02  -0.19  -0.03
    32   6    -0.08   0.00   0.12    -0.01   0.05   0.05    -0.07  -0.01   0.07
    33   1    -0.18   0.04   0.21    -0.09   0.14   0.09    -0.13   0.04   0.12
    34   1     0.03   0.02   0.19     0.10   0.04   0.13    -0.01  -0.06   0.17
    35   6    -0.15  -0.03   0.01    -0.04   0.05   0.02    -0.15   0.06   0.05
    36   1    -0.28  -0.03  -0.05    -0.14   0.08  -0.06    -0.20   0.12  -0.02
    37   1    -0.17   0.02   0.11    -0.03   0.12   0.11    -0.20   0.08   0.14
    38   1    -0.10  -0.16  -0.10    -0.00  -0.10  -0.05    -0.09   0.05  -0.04
                      4                      5                      6
                      A                      A                      A
 Frequencies --    112.1470               160.1864               169.7119
 Red. masses --      3.4976                 2.2249                 2.0806
 Frc consts  --      0.0259                 0.0336                 0.0353
 IR Inten    --      0.0830                 0.6153                 0.4227
  Atom  AN      X      Y      Z        X      Y      Z        X      Y      Z
     1   6    -0.03   0.13  -0.02     0.10  -0.02  -0.02     0.20  -0.02  -0.07
     2   6     0.28   0.07  -0.14    -0.07   0.01   0.04    -0.02   0.03  -0.01
     3   6    -0.07   0.09  -0.03    -0.05   0.03  -0.05    -0.03   0.07  -0.07
     4   6    -0.10   0.13   0.02    -0.03   0.01   0.04     0.00   0.03   0.03
     5   1     0.43   0.04  -0.20    -0.30   0.06   0.14    -0.35   0.11   0.13
     6   1     0.39   0.06  -0.19     0.03  -0.01  -0.01     0.13  -0.02  -0.10
     7   1    -0.16   0.16   0.04     0.33  -0.07  -0.12     0.52  -0.10  -0.21
     8   1    -0.00   0.06  -0.09    -0.07  -0.00  -0.10    -0.04   0.01  -0.16
     9   1    -0.07   0.15  -0.04    -0.02   0.09  -0.07    -0.03   0.17  -0.09
    10   1    -0.16   0.15   0.03    -0.13   0.03   0.06    -0.12   0.08   0.05
    11   1    -0.07   0.14   0.08    -0.01  -0.03   0.15     0.02  -0.05   0.19
    12   7    -0.09  -0.03   0.04    -0.06  -0.00  -0.04    -0.02   0.03   0.01
    13   7     0.05  -0.04   0.03     0.04   0.07  -0.00    -0.02  -0.04  -0.01
    14   6    -0.07  -0.05   0.04    -0.04   0.02  -0.05     0.03  -0.03   0.02
    15   1    -0.10   0.01   0.03    -0.08   0.09  -0.05     0.06  -0.07   0.03
    16   1    -0.10  -0.11   0.05    -0.08  -0.03  -0.03     0.05  -0.02  -0.02
    17   6     0.01  -0.05   0.02     0.03   0.02  -0.08    -0.01  -0.04   0.05
    18   1     0.04  -0.03   0.01     0.10   0.04  -0.09    -0.04  -0.05   0.06
    19   1     0.02  -0.09  -0.01     0.01  -0.00  -0.14     0.00  -0.02   0.09
    20   6     0.02  -0.03   0.02     0.02   0.02  -0.01     0.00  -0.04   0.01
    21   1     0.02  -0.03   0.02     0.02   0.00   0.01     0.00  -0.03  -0.00
    22   1     0.02  -0.03   0.02     0.04  -0.01   0.01    -0.01  -0.03   0.01
    23   6     0.02  -0.04   0.02    -0.04   0.05  -0.00     0.02  -0.05   0.01
    24   1     0.01  -0.03   0.02    -0.11   0.12   0.01     0.04  -0.08   0.01
    25   1     0.01  -0.05   0.01    -0.09  -0.03   0.00     0.04  -0.02   0.02
    26   6    -0.07  -0.06   0.06    -0.03  -0.07   0.01    -0.04   0.04   0.04
    27   1    -0.08  -0.04   0.11     0.01  -0.05   0.04    -0.04   0.05   0.07
    28   1    -0.05  -0.11   0.07    -0.03  -0.10   0.01    -0.06   0.01   0.05
    29   6    -0.07  -0.03  -0.01    -0.04  -0.10  -0.00    -0.01   0.08   0.07
    30   1    -0.09  -0.01  -0.04    -0.03  -0.09  -0.19    -0.04   0.09   0.23
    31   1    -0.12  -0.03  -0.01    -0.13  -0.26   0.03     0.07   0.23   0.03
    32   6     0.02  -0.01  -0.03     0.07   0.03   0.12    -0.05  -0.03  -0.06
    33   1     0.03   0.01  -0.06    -0.06   0.19   0.18     0.05  -0.14  -0.11
    34   1     0.02   0.01  -0.06     0.24   0.09   0.19    -0.17  -0.04  -0.15
    35   6     0.08  -0.06  -0.01     0.09  -0.08   0.05    -0.03  -0.00  -0.03
    36   1     0.12  -0.10   0.04     0.15  -0.18   0.16    -0.04   0.01  -0.04
    37   1     0.11  -0.08  -0.08     0.09  -0.17  -0.09    -0.02   0.02  -0.01
    38   1     0.02  -0.06   0.07     0.11   0.14  -0.00    -0.03  -0.05  -0.04
                      7                      8                      9
                      A                      A                      A
 Frequencies --    181.7360               207.3381               227.7427
 Red. masses --      2.7054                 2.6876                 3.0291
 Frc consts  --      0.0526                 0.0681                 0.0926
 IR Inten    --      0.4486                 0.8324                 0.3793
  Atom  AN      X      Y      Z        X      Y      Z        X      Y      Z
     1   6    -0.03  -0.00   0.07    -0.01   0.00   0.03    -0.06   0.01   0.10
     2   6    -0.04   0.02   0.03    -0.02   0.01   0.00     0.01   0.03  -0.04
     3   6    -0.00  -0.02   0.02     0.01   0.00   0.03     0.03  -0.05  -0.02
     4   6    -0.04   0.02   0.10     0.02   0.00   0.03    -0.03   0.03   0.14
     5   1    -0.05   0.06   0.02     0.01   0.03  -0.02     0.09   0.12  -0.09
     6   1    -0.05  -0.01  -0.01    -0.06   0.00  -0.00    -0.02  -0.03  -0.12
     7   1    -0.02  -0.03   0.07    -0.05  -0.01   0.04    -0.14  -0.05   0.14
     8   1    -0.01  -0.02   0.02     0.01   0.00   0.03     0.03  -0.07  -0.05
     9   1     0.05  -0.01   0.01     0.01   0.01   0.03     0.11   0.00  -0.05
    10   1    -0.12   0.04   0.12     0.03   0.00   0.02    -0.19   0.06   0.17
    11   1     0.02   0.05   0.17     0.02   0.01   0.01     0.08   0.12   0.26
    12   7    -0.03  -0.04  -0.02     0.03   0.02   0.05     0.01  -0.08  -0.05
    13   7    -0.07   0.02   0.04    -0.02  -0.06  -0.04    -0.01   0.13  -0.10
    14   6    -0.01   0.01  -0.04     0.07  -0.01   0.05     0.04  -0.09  -0.06
    15   1    -0.09   0.16  -0.04     0.05   0.04   0.06     0.11  -0.15  -0.01
    16   1    -0.09  -0.12   0.01     0.05  -0.06   0.04     0.09  -0.02  -0.09
    17   6     0.19   0.02  -0.11     0.12  -0.01  -0.01    -0.03  -0.08  -0.09
    18   1     0.35   0.06  -0.14     0.20   0.08  -0.03    -0.02  -0.05  -0.09
    19   1     0.14  -0.07  -0.25     0.07  -0.02  -0.12    -0.05  -0.06  -0.10
    20   6     0.17   0.06   0.05     0.04  -0.12   0.02    -0.05  -0.10  -0.08
    21   1     0.28   0.07   0.06     0.00  -0.10  -0.01    -0.09  -0.16  -0.03
    22   1     0.16   0.08   0.16     0.12  -0.21   0.11    -0.04  -0.11  -0.15
    23   6    -0.03   0.04   0.04    -0.14  -0.13  -0.00    -0.02   0.03  -0.02
    24   1    -0.09   0.11  -0.06    -0.29   0.04  -0.02    -0.01   0.02   0.05
    25   1    -0.09  -0.05   0.12    -0.26  -0.31   0.05    -0.01   0.05   0.01
    26   6    -0.02  -0.06  -0.00    -0.01   0.10  -0.00    -0.02  -0.03   0.00
    27   1    -0.03  -0.04   0.04    -0.07   0.09  -0.04    -0.05  -0.04  -0.00
    28   1    -0.01  -0.10   0.00     0.03   0.13  -0.01    -0.11  -0.03  -0.00
    29   6    -0.01  -0.01  -0.03    -0.04   0.09  -0.05     0.07   0.10   0.14
    30   1    -0.03  -0.01   0.08    -0.00   0.07  -0.17    -0.03   0.17   0.36
    31   1     0.03   0.11  -0.06    -0.13  -0.01  -0.03     0.26   0.23   0.11
    32   6    -0.04  -0.09  -0.13    -0.03   0.15   0.01     0.05   0.04   0.08
    33   1     0.10  -0.20  -0.23    -0.21   0.25   0.15     0.06  -0.02   0.10
    34   1    -0.21  -0.17  -0.19     0.19   0.26   0.07     0.02   0.06   0.04
    35   6    -0.04   0.04  -0.02     0.00  -0.05  -0.10    -0.00   0.03  -0.01
    36   1    -0.00   0.12  -0.07     0.02  -0.17   0.00    -0.00  -0.01   0.03
    37   1    -0.06   0.06   0.04     0.08  -0.07  -0.23    -0.06  -0.04  -0.03
    38   1    -0.06   0.02   0.01    -0.03  -0.07  -0.01     0.07   0.18  -0.17
                     10                     11                     12
                      A                      A                      A
 Frequencies --    239.2047               287.0074               294.3240
 Red. masses --      2.4645                 2.8522                 2.4877
 Frc consts  --      0.0831                 0.1384                 0.1270
 IR Inten    --      0.4046                 2.0844                 1.3873
  Atom  AN      X      Y      Z        X      Y      Z        X      Y      Z
     1   6     0.02   0.00  -0.03    -0.08  -0.07   0.08     0.03   0.03  -0.08
     2   6     0.00  -0.01   0.02    -0.02  -0.05  -0.04     0.02  -0.00   0.04
     3   6    -0.03   0.02   0.02    -0.08   0.07  -0.07     0.01   0.00   0.11
     4   6    -0.00  -0.01  -0.04    -0.03  -0.06   0.07     0.02   0.02  -0.10
     5   1    -0.03  -0.04   0.04     0.13   0.02  -0.12    -0.04  -0.11   0.09
     6   1     0.03   0.01   0.05    -0.14  -0.09  -0.08     0.10   0.06   0.12
     7   1     0.05   0.02  -0.04    -0.23  -0.10   0.16     0.10   0.09  -0.12
     8   1     0.00   0.02   0.01    -0.25  -0.03  -0.18     0.08   0.10   0.24
     9   1    -0.07   0.02   0.03    -0.07   0.24  -0.11    -0.03  -0.17   0.16
    10   1     0.06  -0.02  -0.05    -0.06  -0.09   0.09     0.15   0.03  -0.13
    11   1    -0.05  -0.04  -0.09    -0.04  -0.06   0.07    -0.05  -0.02  -0.18
    12   7    -0.01   0.00   0.08    -0.02   0.18  -0.04    -0.02  -0.01   0.06
    13   7    -0.02   0.13  -0.09    -0.04   0.09  -0.08    -0.07   0.13  -0.10
    14   6     0.05   0.00   0.08     0.04   0.03   0.00    -0.12  -0.08   0.07
    15   1     0.05   0.04   0.10     0.03   0.01  -0.03    -0.21  -0.01  -0.01
    16   1     0.06  -0.01   0.06     0.03  -0.04  -0.06    -0.19  -0.18   0.14
    17   6     0.06   0.01  -0.01     0.05  -0.00   0.14     0.01  -0.09   0.05
    18   1     0.09   0.11  -0.02    -0.12  -0.09   0.17    -0.03  -0.06   0.05
    19   1     0.02  -0.00  -0.08     0.11   0.04   0.30     0.07  -0.19   0.06
    20   6    -0.02  -0.13  -0.07     0.07  -0.03   0.01     0.08   0.02   0.00
    21   1    -0.23  -0.22   0.00     0.00  -0.02  -0.01     0.20   0.07  -0.03
    22   1     0.07  -0.27  -0.24     0.08  -0.06  -0.01     0.03   0.11   0.10
    23   6     0.03   0.02   0.01     0.04  -0.01   0.01    -0.04   0.03  -0.01
    24   1     0.08  -0.03   0.08     0.07  -0.04   0.00    -0.08   0.08  -0.06
    25   1     0.07   0.08   0.06     0.06   0.04   0.10    -0.08  -0.01   0.10
    26   6     0.01  -0.06   0.15     0.04   0.09  -0.02     0.00   0.01  -0.05
    27   1    -0.01   0.01   0.30     0.17   0.08  -0.06     0.01  -0.05  -0.19
    28   1     0.08  -0.22   0.18     0.02   0.13  -0.03    -0.01   0.16  -0.08
    29   6    -0.04  -0.07  -0.06    -0.00  -0.07   0.00     0.04   0.01   0.05
    30   1     0.00  -0.08  -0.25     0.07  -0.12  -0.06     0.01   0.03   0.15
    31   1    -0.22  -0.16  -0.04    -0.06  -0.10   0.01     0.12   0.07   0.03
    32   6     0.02  -0.01  -0.04     0.01  -0.09  -0.01     0.02  -0.03   0.01
    33   1     0.03   0.02  -0.06     0.05  -0.11  -0.04     0.03  -0.07   0.03
    34   1    -0.01  -0.06  -0.00    -0.03  -0.08  -0.06     0.01  -0.01  -0.02
    35   6    -0.06   0.12  -0.02     0.02  -0.09  -0.02    -0.01  -0.05  -0.04
    36   1    -0.11   0.22  -0.13     0.12  -0.14   0.07     0.09  -0.11   0.05
    37   1    -0.14   0.15   0.12    -0.03  -0.21  -0.14    -0.07  -0.18  -0.16
    38   1     0.01   0.13  -0.17     0.09   0.18  -0.17     0.08   0.24  -0.19
                     13                     14                     15
                      A                      A                      A
 Frequencies --    323.0026               357.5979               370.3250
 Red. masses --      1.8898                 2.0346                 2.1768
 Frc consts  --      0.1162                 0.1533                 0.1759
 IR Inten    --      0.6545                 2.7635                 1.4360
  Atom  AN      X      Y      Z        X      Y      Z        X      Y      Z
     1   6     0.01  -0.00   0.02     0.00  -0.03   0.03     0.09   0.01   0.10
     2   6     0.01   0.01  -0.02    -0.02  -0.00  -0.03    -0.01   0.09  -0.06
     3   6     0.04  -0.02  -0.05    -0.05   0.05  -0.10     0.04   0.02  -0.03
     4   6     0.03  -0.01   0.01    -0.01  -0.04   0.00     0.16  -0.07  -0.01
     5   1     0.04   0.04  -0.04     0.02   0.06  -0.05     0.14   0.30  -0.16
     6   1    -0.03  -0.01  -0.04    -0.08  -0.04  -0.06    -0.30  -0.01  -0.15
     7   1    -0.02  -0.02   0.03    -0.04  -0.04   0.05    -0.06  -0.03   0.17
     8   1     0.03  -0.04  -0.07    -0.06  -0.13  -0.41     0.03  -0.05  -0.14
     9   1     0.06   0.01  -0.06    -0.14   0.38  -0.18     0.02   0.15  -0.06
    10   1    -0.01  -0.02   0.02     0.00  -0.11   0.02     0.35  -0.24  -0.02
    11   1     0.05   0.02   0.03    -0.04  -0.05  -0.04     0.03  -0.11  -0.25
    12   7     0.02  -0.03  -0.04    -0.00  -0.06   0.13     0.01  -0.04   0.03
    13   7    -0.05   0.02  -0.04     0.04  -0.01  -0.01    -0.05   0.02   0.03
    14   6     0.01  -0.02  -0.04    -0.02  -0.04   0.12    -0.04  -0.04   0.03
    15   1     0.03  -0.09  -0.06    -0.03  -0.02   0.13    -0.07  -0.02  -0.00
    16   1     0.02   0.00  -0.04    -0.02  -0.01   0.15    -0.06  -0.04   0.07
    17   6    -0.05  -0.04   0.09    -0.02   0.00  -0.00    -0.02  -0.03  -0.05
    18   1    -0.23  -0.19   0.14     0.01   0.11  -0.01     0.06   0.04  -0.07
    19   1     0.04   0.01   0.30    -0.01  -0.07  -0.06    -0.04  -0.09  -0.14
    20   6     0.05   0.09   0.05     0.00   0.06  -0.03    -0.01   0.01  -0.02
    21   1     0.26   0.20  -0.03     0.08   0.09  -0.05    -0.01  -0.03   0.03
    22   1    -0.04   0.24   0.24    -0.02   0.11   0.05    -0.03   0.03  -0.08
    23   6    -0.05  -0.00  -0.02    -0.08   0.02  -0.05     0.04   0.06   0.02
    24   1    -0.11   0.06  -0.08    -0.20   0.16  -0.08     0.14  -0.04   0.01
    25   1    -0.10  -0.06   0.03    -0.17  -0.15  -0.08     0.11   0.18   0.02
    26   6     0.02  -0.09   0.11     0.04  -0.01  -0.03    -0.04   0.01   0.03
    27   1    -0.04   0.04   0.37     0.03  -0.10  -0.22    -0.09   0.02   0.05
    28   1     0.04  -0.37   0.16     0.08   0.19  -0.07    -0.03  -0.02   0.03
    29   6     0.01   0.01  -0.05     0.07  -0.02   0.00    -0.08   0.02  -0.01
    30   1     0.00   0.02  -0.11     0.04   0.00   0.03    -0.05  -0.01  -0.05
    31   1    -0.07  -0.01  -0.04     0.10  -0.01   0.00    -0.13  -0.00  -0.01
    32   6     0.02   0.06  -0.01     0.07  -0.01   0.01    -0.08   0.01  -0.02
    33   1    -0.10   0.13   0.09     0.06  -0.02   0.02    -0.05   0.01  -0.05
    34   1     0.16   0.09   0.07     0.06  -0.04   0.03    -0.10   0.03  -0.04
    35   6    -0.04   0.03  -0.07    -0.00   0.07  -0.01    -0.00  -0.06   0.02
    36   1    -0.04   0.03  -0.07    -0.10   0.18  -0.14     0.11  -0.17   0.16
    37   1    -0.05   0.03  -0.06    -0.04   0.15   0.18     0.05  -0.14  -0.17
    38   1    -0.05   0.01  -0.05    -0.04  -0.05   0.08     0.00   0.07   0.01
                     16                     17                     18
                      A                      A                      A
 Frequencies --    389.0753               434.3525               455.5201
 Red. masses --      2.2873                 1.8861                 2.1694
 Frc consts  --      0.2040                 0.2097                 0.2652
 IR Inten    --      8.7940                 4.1456                 2.2119
  Atom  AN      X      Y      Z        X      Y      Z        X      Y      Z
     1   6    -0.03   0.01  -0.04    -0.04  -0.03  -0.04     0.04   0.03   0.07
     2   6     0.01  -0.03   0.02    -0.01  -0.07   0.02     0.01   0.09  -0.03
     3   6     0.02  -0.06  -0.04     0.01   0.05  -0.05    -0.08  -0.03   0.05
     4   6    -0.07   0.04   0.02    -0.01   0.02   0.01    -0.04  -0.05  -0.02
     5   1    -0.09  -0.10   0.08     0.02  -0.18   0.03    -0.07   0.27  -0.02
     6   1     0.19   0.00   0.03     0.00   0.00   0.12     0.04  -0.03  -0.19
     7   1     0.08   0.01  -0.09    -0.08  -0.02  -0.02     0.14   0.02   0.03
     8   1     0.10  -0.10  -0.13    -0.02  -0.03  -0.17    -0.05   0.01   0.12
     9   1    -0.02   0.02  -0.05    -0.02   0.19  -0.08    -0.07  -0.12   0.07
    10   1    -0.22   0.12   0.03    -0.10   0.08   0.01     0.13  -0.19  -0.03
    11   1     0.04   0.11   0.17     0.03   0.03   0.10    -0.14  -0.08  -0.20
    12   7     0.05  -0.12   0.09     0.03   0.02   0.02    -0.07  -0.04   0.01
    13   7    -0.08   0.04   0.02    -0.08  -0.01   0.01    -0.02   0.02  -0.06
    14   6     0.15  -0.02   0.06    -0.09   0.00   0.03     0.05   0.06  -0.01
    15   1     0.30  -0.16   0.20    -0.18   0.08  -0.07     0.18  -0.01   0.14
    16   1     0.29   0.17  -0.02    -0.17  -0.06   0.12     0.17   0.18  -0.13
    17   6    -0.01   0.02   0.02    -0.02   0.01  -0.07    -0.00   0.07   0.01
    18   1    -0.05   0.03   0.02     0.23   0.12  -0.12     0.13   0.05  -0.01
    19   1    -0.01   0.05   0.05    -0.13  -0.06  -0.31    -0.09   0.12  -0.09
    20   6     0.00   0.07  -0.00    -0.06  -0.00   0.07    -0.04   0.01   0.11
    21   1     0.03   0.05   0.02     0.01   0.02   0.06     0.07   0.12   0.01
    22   1    -0.03   0.10  -0.04    -0.09   0.04   0.11    -0.06   0.06   0.26
    23   6     0.03   0.09   0.01     0.06  -0.03   0.06     0.03  -0.09   0.05
    24   1     0.13  -0.02  -0.03     0.27  -0.26   0.09     0.16  -0.23   0.10
    25   1     0.10   0.21   0.03     0.22   0.24   0.04     0.14   0.08   0.03
    26   6    -0.00   0.02  -0.04     0.08  -0.01   0.03    -0.04  -0.06  -0.07
    27   1    -0.09  -0.05  -0.19     0.05   0.04   0.14    -0.02  -0.12  -0.17
    28   1     0.06   0.16  -0.06     0.11  -0.12   0.06    -0.02   0.06  -0.09
    29   6    -0.04  -0.01  -0.07     0.10   0.04  -0.02     0.03  -0.03  -0.01
    30   1     0.00  -0.04  -0.16     0.09   0.04   0.03    -0.06   0.04   0.09
    31   1    -0.09  -0.08  -0.05     0.11   0.08  -0.03     0.15   0.02  -0.02
    32   6    -0.07   0.01  -0.03     0.03   0.03  -0.01     0.08  -0.01  -0.01
    33   1    -0.09   0.04  -0.02    -0.09   0.04   0.12    -0.03   0.04   0.09
    34   1    -0.03   0.03  -0.02     0.16   0.08   0.05     0.20   0.04   0.04
    35   6    -0.01  -0.06  -0.01    -0.02  -0.03  -0.07    -0.01   0.00  -0.08
    36   1     0.13  -0.17   0.15     0.06  -0.08   0.01    -0.01   0.06  -0.13
    37   1     0.04  -0.17  -0.22    -0.01  -0.09  -0.16    -0.07   0.00  -0.01
    38   1     0.01   0.12  -0.01    -0.04   0.00  -0.07     0.04   0.04  -0.18
                     19                     20                     21
                      A                      A                      A
 Frequencies --    493.1770               522.3026               529.7159
 Red. masses --      1.8381                 2.3314                 2.1418
 Frc consts  --      0.2634                 0.3747                 0.3541
 IR Inten    --      3.0360                 3.7135                 1.6153
  Atom  AN      X      Y      Z        X      Y      Z        X      Y      Z
     1   6     0.00   0.01   0.01     0.02  -0.04  -0.08     0.03  -0.04  -0.04
     2   6     0.01   0.02  -0.01    -0.01  -0.07   0.02    -0.01  -0.05   0.01
     3   6     0.03  -0.06  -0.06     0.09   0.06  -0.02    -0.03   0.14   0.07
     4   6    -0.01  -0.02  -0.02     0.12   0.06   0.03     0.06   0.04   0.03
     5   1    -0.03   0.06   0.00     0.22  -0.26  -0.06     0.13  -0.15  -0.04
     6   1     0.04  -0.00  -0.05    -0.29   0.08   0.27    -0.21   0.03   0.16
     7   1     0.05   0.02  -0.01    -0.25  -0.02   0.05    -0.15  -0.04   0.05
     8   1     0.08  -0.10  -0.14     0.13   0.01  -0.13    -0.05   0.14   0.07
     9   1    -0.01   0.01  -0.07     0.13   0.17  -0.06     0.04   0.14   0.06
    10   1    -0.07  -0.05   0.00     0.02   0.21   0.02     0.19   0.08  -0.01
    11   1     0.03   0.04  -0.01     0.16   0.01   0.19    -0.07  -0.12  -0.01
    12   7     0.02  -0.10   0.01    -0.02  -0.08   0.01    -0.11   0.01  -0.00
    13   7    -0.03   0.00   0.01     0.06   0.05  -0.09    -0.04  -0.03   0.06
    14   6    -0.06   0.10  -0.01    -0.00   0.05  -0.02     0.05  -0.01   0.01
    15   1    -0.26   0.35  -0.13     0.01   0.09   0.02     0.19  -0.11   0.16
    16   1    -0.26  -0.10   0.18    -0.00   0.07   0.00     0.18   0.07  -0.17
    17   6     0.07   0.11   0.10    -0.00   0.06   0.02     0.02  -0.01   0.02
    18   1    -0.16  -0.04   0.15     0.04   0.01   0.02    -0.07  -0.03   0.04
    19   1     0.15   0.20   0.32    -0.04   0.12   0.00     0.07  -0.00   0.10
    20   6     0.01  -0.04  -0.02    -0.03   0.00   0.08     0.03  -0.01  -0.05
    21   1    -0.31  -0.12   0.03     0.06   0.12  -0.03    -0.12  -0.11   0.03
    22   1     0.15  -0.26  -0.22    -0.04   0.04   0.23     0.07  -0.09  -0.21
    23   6     0.01   0.01   0.02     0.01  -0.09   0.02    -0.00   0.07  -0.01
    24   1     0.01   0.01   0.00     0.00  -0.09   0.09     0.00   0.07  -0.06
    25   1     0.00   0.00   0.05     0.02  -0.07  -0.01    -0.01   0.06   0.03
    26   6    -0.01  -0.06  -0.04    -0.10  -0.03  -0.02    -0.03  -0.13  -0.07
    27   1    -0.08  -0.08  -0.07    -0.11  -0.10  -0.16    -0.03  -0.10  -0.01
    28   1     0.00  -0.03  -0.04    -0.14   0.11  -0.05     0.07  -0.17  -0.06
    29   6     0.04   0.03  -0.00    -0.12  -0.03   0.05     0.05   0.00  -0.05
    30   1    -0.02   0.07   0.12    -0.14  -0.01   0.02    -0.10   0.10   0.23
    31   1     0.13   0.09  -0.02    -0.12  -0.03   0.05     0.33   0.14  -0.08
    32   6    -0.01   0.02   0.00    -0.01  -0.01   0.00     0.00   0.03  -0.00
    33   1    -0.04   0.01   0.04     0.06  -0.02  -0.08    -0.11   0.09   0.09
    34   1     0.02   0.03   0.02    -0.09  -0.01  -0.06     0.14   0.05   0.09
    35   6    -0.02  -0.01  -0.01     0.01   0.01   0.00    -0.01  -0.01  -0.03
    36   1     0.02  -0.05   0.04    -0.05   0.05  -0.06     0.04  -0.05   0.04
    37   1     0.00  -0.04  -0.08    -0.03   0.03   0.09     0.03  -0.03  -0.11
    38   1    -0.01   0.01  -0.02     0.12   0.08  -0.19    -0.14  -0.09   0.16
                     22                     23                     24
                      A                      A                      A
 Frequencies --    598.9743               637.9099               713.6433
 Red. masses --      2.1728                 1.4944                 2.1477
 Frc consts  --      0.4593                 0.3583                 0.6444
 IR Inten    --      4.2784                16.5840                19.3094
  Atom  AN      X      Y      Z        X      Y      Z        X      Y      Z
     1   6    -0.04  -0.01   0.02    -0.13  -0.02   0.05    -0.03   0.01   0.01
     2   6     0.00  -0.01  -0.00    -0.00  -0.06  -0.01     0.00   0.00   0.00
     3   6    -0.01   0.03   0.01     0.06   0.07   0.02     0.06  -0.06  -0.05
     4   6    -0.02   0.00   0.00     0.05   0.05   0.03     0.03  -0.01  -0.02
     5   1    -0.09   0.00   0.04    -0.32  -0.06   0.14    -0.07   0.03   0.03
     6   1     0.15  -0.04  -0.07     0.53  -0.13  -0.20     0.11  -0.02  -0.06
     7   1     0.07  -0.04  -0.03     0.22  -0.17  -0.09     0.04   0.00  -0.02
     8   1    -0.01  -0.01  -0.05     0.04  -0.00  -0.11    -0.00  -0.02   0.03
     9   1    -0.00   0.09  -0.01     0.12   0.22  -0.03     0.06  -0.13  -0.03
    10   1     0.09  -0.05  -0.01     0.38  -0.07  -0.03    -0.10   0.00   0.01
    11   1    -0.07   0.01  -0.12    -0.07   0.12  -0.35     0.15   0.10   0.06
    12   7    -0.01  -0.00   0.01     0.00  -0.01  -0.00     0.02   0.08  -0.06
    13   7     0.09   0.04  -0.07    -0.01  -0.00   0.01     0.08   0.01  -0.06
    14   6    -0.00   0.02   0.02    -0.00   0.01  -0.03    -0.01  -0.06   0.10
    15   1     0.02  -0.01   0.05    -0.01   0.02  -0.03    -0.00  -0.15   0.03
    16   1     0.02   0.05  -0.00    -0.01   0.01  -0.02     0.01  -0.09   0.03
    17   6    -0.01   0.02   0.01     0.00  -0.00  -0.01     0.03   0.02   0.11
    18   1     0.06   0.06  -0.01    -0.04  -0.05  -0.00     0.37   0.23   0.04
    19   1    -0.05   0.02  -0.06     0.01   0.02   0.04    -0.09  -0.13  -0.25
    20   6    -0.01  -0.01   0.02     0.01  -0.00  -0.00    -0.04   0.05   0.08
    21   1     0.08   0.09  -0.07     0.01  -0.01   0.01    -0.27  -0.03   0.13
    22   1    -0.04   0.06   0.14     0.01  -0.01  -0.01     0.01  -0.06  -0.13
    23   6     0.01  -0.07  -0.01    -0.00   0.00   0.01     0.01   0.08  -0.02
    24   1    -0.09   0.03   0.05     0.01  -0.01   0.00    -0.06   0.15  -0.03
    25   1    -0.05  -0.18  -0.05     0.01   0.02   0.01    -0.04  -0.01  -0.07
    26   6     0.05  -0.05  -0.04    -0.02  -0.01   0.00    -0.02  -0.04  -0.03
    27   1    -0.07   0.05   0.18    -0.00  -0.03  -0.05     0.09   0.01   0.05
    28   1     0.21  -0.29   0.01    -0.06   0.05  -0.01    -0.02  -0.11  -0.02
    29   6     0.05   0.05  -0.13    -0.04  -0.01   0.04    -0.07  -0.06   0.01
    30   1     0.01   0.06   0.10    -0.04  -0.00   0.00    -0.13  -0.05   0.31
    31   1     0.27   0.12  -0.14    -0.07  -0.02   0.04     0.16   0.15  -0.03
    32   6    -0.14   0.04   0.03     0.01  -0.00  -0.01    -0.08  -0.03  -0.02
    33   1     0.05  -0.00  -0.16    -0.01   0.01   0.01    -0.25   0.12   0.10
    34   1    -0.36  -0.15   0.05     0.05   0.04  -0.02     0.16   0.05   0.08
    35   6    -0.01  -0.01   0.15     0.01   0.01  -0.03    -0.00  -0.01  -0.06
    36   1    -0.06  -0.22   0.30     0.01   0.05  -0.06    -0.04   0.03  -0.12
    37   1     0.09  -0.06  -0.04    -0.01   0.02   0.01     0.01   0.04   0.01
    38   1     0.17   0.10  -0.15    -0.01  -0.01   0.01    -0.07  -0.08   0.11
                     25                     26                     27
                      A                      A                      A
 Frequencies --    759.4506               771.6738               791.9585
 Red. masses --      1.4499                 2.3040                 1.9379
 Frc consts  --      0.4927                 0.8084                 0.7161
 IR Inten    --     47.5154                15.4730                13.2992
  Atom  AN      X      Y      Z        X      Y      Z        X      Y      Z
     1   6    -0.01   0.01  -0.00    -0.02   0.00   0.00     0.02  -0.00  -0.01
     2   6     0.00   0.01  -0.00    -0.00  -0.00  -0.00     0.00  -0.00  -0.00
     3   6     0.00  -0.02   0.00     0.02  -0.02  -0.02    -0.03   0.02   0.04
     4   6     0.01  -0.00  -0.00     0.04   0.01   0.01    -0.03   0.02   0.02
     5   1     0.01  -0.01  -0.00    -0.02  -0.03   0.01     0.03  -0.03  -0.01
     6   1     0.01   0.02   0.01     0.06   0.01   0.00    -0.08   0.03   0.05
     7   1     0.00   0.01  -0.01     0.01  -0.02  -0.01    -0.02  -0.01   0.00
     8   1     0.01  -0.05  -0.05     0.01  -0.01  -0.00     0.02  -0.03  -0.06
     9   1    -0.02   0.03  -0.01     0.07  -0.03  -0.02    -0.01   0.12   0.01
    10   1    -0.01   0.02   0.00     0.04   0.02   0.00     0.12  -0.01  -0.01
    11   1     0.04   0.02   0.02     0.07   0.05  -0.00    -0.14  -0.07  -0.07
    12   7     0.02   0.01   0.02    -0.04   0.00  -0.05    -0.01  -0.08   0.03
    13   7    -0.03   0.01   0.05    -0.10  -0.05   0.00     0.06  -0.01  -0.04
    14   6    -0.00   0.02   0.00    -0.02  -0.05   0.04    -0.06   0.02  -0.10
    15   1    -0.00   0.01   0.01     0.06  -0.17   0.08     0.09  -0.14   0.01
    16   1    -0.00   0.06   0.04     0.06  -0.02  -0.09     0.06   0.20  -0.17
    17   6    -0.03  -0.01  -0.04     0.03   0.03   0.10    -0.04  -0.02  -0.01
    18   1    -0.12  -0.01  -0.02     0.27   0.17   0.05     0.12  -0.16  -0.02
    19   1     0.01  -0.00   0.04    -0.03  -0.11  -0.15    -0.04  -0.07  -0.07
    20   6     0.03  -0.01  -0.05    -0.01   0.05   0.03     0.03   0.06   0.11
    21   1     0.07  -0.01  -0.05    -0.27   0.02   0.03    -0.31  -0.13   0.26
    22   1     0.01   0.03  -0.02     0.06  -0.08  -0.15     0.12  -0.13  -0.30
    23   6     0.01  -0.03   0.02    -0.01  -0.01  -0.06     0.07   0.04   0.04
    24   1    -0.02   0.01  -0.01     0.01  -0.02  -0.17    -0.15   0.29  -0.09
    25   1    -0.02  -0.07   0.04    -0.01  -0.01  -0.07    -0.12  -0.26   0.04
    26   6    -0.03   0.05   0.00    -0.09   0.03  -0.03     0.03   0.06   0.04
    27   1    -0.07   0.10   0.09    -0.21   0.10   0.12    -0.06   0.05   0.03
    28   1     0.06  -0.05   0.02    -0.09  -0.14  -0.00    -0.00   0.05   0.04
    29   6    -0.05   0.01  -0.07     0.03   0.10  -0.07     0.06   0.04   0.01
    30   1    -0.08  -0.01   0.26     0.00   0.16  -0.31     0.19  -0.06  -0.13
    31   1     0.14   0.26  -0.13    -0.09  -0.10  -0.02    -0.10  -0.06   0.03
    32   6     0.00  -0.07  -0.04     0.18   0.00   0.03    -0.05  -0.04  -0.01
    33   1    -0.26   0.22   0.11     0.35  -0.10  -0.11    -0.14  -0.07   0.11
    34   1     0.37   0.07   0.11    -0.06  -0.06  -0.09     0.05   0.01   0.02
    35   6     0.03  -0.07   0.06    -0.01  -0.06   0.10    -0.04  -0.05  -0.05
    36   1    -0.02   0.20  -0.19    -0.08   0.02   0.01    -0.09   0.00  -0.12
    37   1    -0.07   0.06   0.36    -0.14  -0.08   0.22    -0.04   0.01   0.04
    38   1     0.31   0.25  -0.23     0.12   0.11  -0.19     0.14   0.02  -0.16
                     28                     29                     30
                      A                      A                      A
 Frequencies --    810.2733               851.1862               870.3145
 Red. masses --      2.1797                 1.9056                 1.9314
 Frc consts  --      0.8432                 0.8135                 0.8620
 IR Inten    --     18.0398                87.3448                23.9900
  Atom  AN      X      Y      Z        X      Y      Z        X      Y      Z
     1   6    -0.02   0.01   0.00    -0.03   0.04  -0.05    -0.01   0.07  -0.10
     2   6     0.00   0.01   0.00    -0.00   0.04  -0.02     0.00   0.09  -0.04
     3   6     0.03  -0.05  -0.03    -0.00  -0.10   0.02    -0.06  -0.10   0.08
     4   6     0.04  -0.02  -0.02     0.09  -0.03   0.03     0.03  -0.05   0.11
     5   1    -0.02   0.01   0.01    -0.07  -0.10   0.04    -0.02  -0.26   0.03
     6   1     0.08   0.01  -0.02     0.16   0.14   0.08     0.12   0.34   0.28
     7   1     0.02   0.02  -0.02    -0.01   0.01  -0.05    -0.03  -0.01  -0.09
     8   1    -0.03  -0.07  -0.05    -0.17  -0.22  -0.15    -0.32  -0.34  -0.22
     9   1    -0.01  -0.02  -0.03    -0.01   0.12  -0.04     0.02   0.30  -0.04
    10   1    -0.10   0.03   0.01     0.06   0.05   0.02     0.27  -0.02   0.04
    11   1     0.17   0.08   0.10     0.16   0.05   0.07    -0.06  -0.09  -0.05
    12   7    -0.01   0.05  -0.02    -0.04   0.02   0.01     0.01   0.02  -0.02
    13   7    -0.06  -0.01   0.06     0.07   0.03  -0.06    -0.03  -0.02   0.03
    14   6    -0.10   0.07   0.06    -0.05   0.06   0.02     0.02  -0.04  -0.03
    15   1     0.13  -0.22   0.18     0.06  -0.00   0.14    -0.02   0.01  -0.06
    16   1     0.12   0.37  -0.08     0.05   0.19  -0.06    -0.02  -0.12  -0.03
    17   6    -0.11   0.03  -0.00    -0.02  -0.01  -0.04     0.04  -0.00   0.02
    18   1     0.02   0.17  -0.04    -0.11  -0.05  -0.02     0.06  -0.02   0.02
    19   1    -0.08  -0.18  -0.15     0.03  -0.02   0.05     0.02   0.01   0.01
    20   6     0.12  -0.01  -0.07     0.04  -0.06  -0.00    -0.04   0.03   0.01
    21   1     0.00   0.01  -0.11     0.16  -0.06   0.02    -0.08   0.04  -0.01
    22   1     0.10   0.00  -0.20     0.03  -0.02   0.11    -0.02  -0.01  -0.01
    23   6     0.08  -0.10   0.06    -0.01   0.04   0.05    -0.01  -0.01  -0.05
    24   1    -0.12   0.13  -0.07     0.03  -0.01   0.12     0.02  -0.05  -0.05
    25   1    -0.10  -0.34   0.24     0.01   0.10   0.14     0.02   0.03  -0.13
    26   6     0.02  -0.06  -0.01    -0.07   0.06  -0.02     0.03  -0.02   0.00
    27   1     0.12  -0.08  -0.06    -0.15   0.13   0.12     0.12  -0.03  -0.02
    28   1    -0.04   0.01  -0.02     0.00  -0.09   0.01     0.02   0.00  -0.00
    29   6    -0.01  -0.05   0.05     0.02   0.02  -0.06    -0.00  -0.04   0.03
    30   1    -0.05  -0.00   0.00     0.02   0.02  -0.03    -0.01  -0.04   0.05
    31   1    -0.00  -0.08   0.06     0.07   0.01  -0.05     0.02  -0.02   0.03
    32   6    -0.00   0.05  -0.00     0.05  -0.06   0.03    -0.03   0.04  -0.01
    33   1     0.06  -0.02  -0.04     0.04  -0.08   0.06    -0.00   0.03  -0.04
    34   1    -0.10   0.02  -0.04     0.05  -0.09   0.06    -0.06   0.03  -0.02
    35   6     0.00   0.08  -0.03    -0.04  -0.04  -0.01     0.03   0.04  -0.01
    36   1     0.13  -0.04   0.12    -0.05  -0.06   0.00     0.04   0.02   0.02
    37   1     0.06  -0.01  -0.24    -0.10  -0.10  -0.00     0.08   0.06  -0.05
    38   1     0.06   0.03  -0.21    -0.40  -0.28   0.41     0.18   0.13  -0.18
                     31                     32                     33
                      A                      A                      A
 Frequencies --    922.1379               930.1481               942.5181
 Red. masses --      1.8417                 1.9519                 1.5903
 Frc consts  --      0.9227                 0.9950                 0.8324
 IR Inten    --     20.5475                50.9915                 3.7570
  Atom  AN      X      Y      Z        X      Y      Z        X      Y      Z
     1   6    -0.04   0.01   0.01    -0.03   0.00   0.01    -0.01   0.01  -0.01
     2   6    -0.03   0.01   0.03    -0.05   0.01   0.02    -0.05   0.02   0.01
     3   6    -0.02   0.02   0.01    -0.03   0.01  -0.03    -0.04   0.02  -0.01
     4   6     0.09  -0.06  -0.06     0.11  -0.02  -0.03     0.06  -0.02   0.01
     5   1     0.10   0.07  -0.04     0.15  -0.01  -0.06     0.13  -0.10  -0.05
     6   1     0.30  -0.09  -0.18     0.33  -0.07  -0.15     0.28   0.04  -0.04
     7   1    -0.02   0.11  -0.01    -0.01   0.02   0.00    -0.03  -0.02   0.00
     8   1    -0.10   0.00   0.02    -0.06   0.06   0.08    -0.08   0.06   0.08
     9   1    -0.16   0.00   0.04    -0.05  -0.12   0.01    -0.03  -0.08   0.02
    10   1    -0.24   0.12  -0.02    -0.12   0.10  -0.00    -0.03   0.00   0.02
    11   1     0.28   0.02   0.26     0.25   0.05   0.17     0.09  -0.03   0.08
    12   7    -0.01   0.04   0.07    -0.10  -0.03  -0.01    -0.02   0.01   0.00
    13   7    -0.02  -0.04  -0.04     0.03   0.02   0.05     0.01  -0.01   0.01
    14   6    -0.00   0.04  -0.05    -0.04  -0.04   0.01     0.12  -0.04   0.01
    15   1     0.02   0.07   0.02     0.07  -0.07   0.16    -0.13   0.26  -0.15
    16   1     0.01   0.09  -0.02     0.05  -0.03  -0.16    -0.11  -0.32   0.18
    17   6     0.01  -0.07  -0.06     0.06   0.03   0.01    -0.03   0.00  -0.02
    18   1    -0.05  -0.31  -0.03    -0.04   0.03   0.03    -0.03   0.04  -0.02
    19   1     0.06  -0.02   0.09     0.12  -0.01   0.08    -0.16   0.24  -0.03
    20   6    -0.01   0.01   0.10    -0.02   0.01  -0.04    -0.04   0.01  -0.01
    21   1    -0.08  -0.14   0.26     0.00   0.08  -0.11     0.07   0.02   0.00
    22   1     0.06  -0.11  -0.03     0.04  -0.05   0.13    -0.21   0.23  -0.15
    23   6    -0.02   0.04  -0.05    -0.05  -0.02  -0.02     0.10  -0.00   0.05
    24   1     0.02  -0.00  -0.12     0.06  -0.13   0.10    -0.16   0.28  -0.02
    25   1     0.01   0.06  -0.13     0.07   0.14  -0.13    -0.11  -0.33   0.11
    26   6     0.04  -0.05   0.03    -0.01   0.02   0.02    -0.06  -0.01   0.01
    27   1     0.13  -0.12  -0.13    -0.09   0.00   0.01    -0.08  -0.03  -0.04
    28   1     0.13   0.14   0.00    -0.11   0.01   0.01    -0.06   0.05  -0.00
    29   6    -0.05  -0.02  -0.02     0.12   0.03   0.03     0.03   0.02  -0.02
    30   1    -0.17   0.08   0.10     0.31  -0.10  -0.20     0.00   0.04  -0.06
    31   1     0.04   0.10  -0.04    -0.08  -0.16   0.07    -0.01  -0.01  -0.02
    32   6     0.04   0.07  -0.01    -0.12  -0.04  -0.01     0.03  -0.03   0.01
    33   1     0.15   0.09  -0.15    -0.23  -0.10   0.15    -0.02  -0.06   0.08
    34   1    -0.08   0.03  -0.06     0.02  -0.00   0.06     0.04  -0.07   0.05
    35   6    -0.01  -0.02   0.04     0.04   0.01  -0.03    -0.05   0.01  -0.02
    36   1    -0.10  -0.05   0.01     0.06   0.09  -0.08     0.02  -0.06   0.07
    37   1    -0.02  -0.01   0.06     0.13   0.12   0.02    -0.05  -0.07  -0.14
    38   1     0.07   0.03  -0.10     0.20   0.16  -0.06     0.01  -0.05  -0.12
                     34                     35                     36
                      A                      A                      A
 Frequencies --    956.3119               965.8072               975.0405
 Red. masses --      1.5263                 2.0517                 1.7587
 Frc consts  --      0.8224                 1.1276                 0.9851
 IR Inten    --     31.6840                13.2699                 2.0470
  Atom  AN      X      Y      Z        X      Y      Z        X      Y      Z
     1   6     0.08  -0.01  -0.03    -0.01  -0.01   0.02     0.00  -0.00   0.00
     2   6    -0.14   0.02   0.07     0.03  -0.03   0.02    -0.01   0.00  -0.01
     3   6     0.02  -0.00   0.02     0.00  -0.01   0.02    -0.00  -0.00  -0.03
     4   6    -0.07   0.01   0.01     0.02   0.03  -0.04     0.02   0.01   0.01
     5   1     0.64  -0.08  -0.27    -0.06   0.17   0.02    -0.01  -0.07   0.01
     6   1     0.48  -0.12  -0.24    -0.15  -0.14  -0.09     0.04   0.05   0.04
     7   1    -0.07   0.04   0.03     0.03   0.08  -0.01    -0.01  -0.07   0.02
     8   1     0.06  -0.04  -0.07     0.03  -0.05  -0.06     0.02   0.05   0.05
     9   1     0.06   0.10  -0.01    -0.05   0.08   0.01    -0.02  -0.09  -0.00
    10   1     0.09  -0.01  -0.02    -0.01   0.14  -0.05     0.02  -0.05   0.03
    11   1    -0.18  -0.09  -0.07     0.07   0.07   0.02     0.01   0.02  -0.02
    12   7     0.04  -0.02  -0.01    -0.00  -0.02   0.05    -0.03  -0.04   0.01
    13   7    -0.01   0.01  -0.01    -0.03  -0.01   0.03    -0.02   0.02  -0.00
    14   6    -0.02   0.00  -0.01    -0.01  -0.03  -0.05    -0.03   0.03  -0.09
    15   1     0.02  -0.09  -0.03     0.01   0.00   0.01     0.03  -0.06  -0.07
    16   1     0.01   0.07  -0.02    -0.01  -0.05  -0.05     0.00   0.04  -0.15
    17   6    -0.00   0.01   0.02     0.03  -0.01  -0.02     0.01  -0.01   0.09
    18   1     0.05   0.05   0.01    -0.00  -0.14  -0.00     0.28   0.02   0.04
    19   1    -0.00  -0.06  -0.04     0.07   0.00   0.05    -0.10  -0.05  -0.16
    20   6     0.02  -0.00  -0.01    -0.03   0.05   0.02    -0.01  -0.04  -0.02
    21   1    -0.02   0.02  -0.05    -0.15   0.04   0.02     0.01   0.07  -0.14
    22   1     0.03  -0.02   0.01     0.03  -0.06  -0.03    -0.06   0.04   0.06
    23   6    -0.01  -0.01  -0.00     0.01  -0.05  -0.04     0.01  -0.01  -0.07
    24   1     0.02  -0.05   0.01    -0.01  -0.03  -0.05    -0.01   0.01  -0.04
    25   1     0.01   0.04   0.04     0.01  -0.06  -0.14    -0.01  -0.04  -0.04
    26   6     0.01   0.02  -0.02    -0.07   0.14  -0.01     0.01   0.02   0.12
    27   1     0.00   0.07   0.07    -0.17   0.26   0.24     0.09  -0.14  -0.22
    28   1     0.03  -0.08   0.00     0.08  -0.14   0.05    -0.08   0.37   0.05
    29   6    -0.04  -0.02   0.00    -0.02  -0.10  -0.04     0.02  -0.01  -0.04
    30   1    -0.05  -0.02   0.07    -0.02  -0.14   0.25     0.05  -0.04   0.09
    31   1     0.04   0.02  -0.00     0.29   0.01  -0.05    -0.11   0.28  -0.12
    32   6     0.02   0.00   0.01     0.04  -0.05   0.07     0.03  -0.04  -0.07
    33   1     0.04   0.02  -0.03     0.06  -0.05   0.05    -0.13   0.23  -0.02
    34   1    -0.00   0.00  -0.01    -0.04  -0.22   0.18     0.24  -0.12   0.18
    35   6     0.01   0.01  -0.00     0.02   0.15  -0.06    -0.03   0.05   0.10
    36   1     0.02   0.00   0.01     0.19  -0.07   0.20     0.13  -0.07   0.27
    37   1    -0.01  -0.01  -0.01     0.08  -0.02  -0.37     0.02  -0.08  -0.15
    38   1    -0.08  -0.04   0.08     0.00  -0.03  -0.13    -0.19  -0.11   0.12
                     37                     38                     39
                      A                      A                      A
 Frequencies --    989.7634               997.6410              1018.8196
 Red. masses --      1.7202                 1.7456                 1.8678
 Frc consts  --      0.9928                 1.0236                 1.1423
 IR Inten    --     18.0002                32.8429                21.0055
  Atom  AN      X      Y      Z        X      Y      Z        X      Y      Z
     1   6     0.00   0.00   0.01     0.01  -0.00   0.02     0.03  -0.02   0.00
     2   6    -0.02   0.04  -0.05    -0.03   0.03  -0.05    -0.01  -0.04   0.03
     3   6     0.00   0.03  -0.07     0.01   0.02  -0.08     0.01  -0.12  -0.02
     4   6     0.01  -0.01   0.04    -0.01   0.01   0.04    -0.03   0.12   0.02
     5   1     0.01  -0.30  -0.00     0.08  -0.33  -0.03     0.31   0.04  -0.13
     6   1     0.14   0.24   0.20     0.10   0.24   0.22    -0.22  -0.13  -0.05
     7   1     0.02  -0.25   0.03     0.07  -0.29   0.03     0.23  -0.06  -0.08
     8   1     0.08   0.19   0.18     0.18   0.17   0.13    -0.07  -0.16  -0.08
     9   1    -0.01  -0.27   0.01    -0.01  -0.26  -0.00     0.09  -0.00  -0.07
    10   1    -0.04  -0.27   0.11    -0.04  -0.30   0.11     0.23   0.10  -0.04
    11   1    -0.04  -0.02  -0.05    -0.05   0.04  -0.10    -0.02   0.31  -0.27
    12   7    -0.00   0.00   0.01    -0.01  -0.01   0.02    -0.04   0.07  -0.05
    13   7     0.02   0.01  -0.03    -0.02  -0.03   0.02     0.01  -0.02  -0.01
    14   6    -0.02  -0.09   0.03    -0.00   0.11   0.04     0.01   0.01   0.10
    15   1     0.02  -0.14   0.04     0.00   0.13   0.07    -0.02   0.10   0.15
    16   1     0.03  -0.01   0.02    -0.01   0.14   0.08     0.01   0.02   0.08
    17   6     0.01   0.05  -0.09    -0.02  -0.07   0.02     0.00  -0.02  -0.08
    18   1    -0.27  -0.03  -0.04     0.09  -0.09   0.00    -0.22  -0.08  -0.03
    19   1     0.20  -0.04   0.17    -0.08  -0.03  -0.05     0.10   0.01   0.14
    20   6     0.01   0.12   0.01     0.01  -0.09   0.05    -0.01   0.01   0.05
    21   1    -0.27   0.05   0.03     0.20  -0.15   0.14     0.02  -0.10   0.18
    22   1     0.20  -0.17  -0.08    -0.06   0.02   0.10     0.04  -0.07   0.05
    23   6    -0.03  -0.08   0.07     0.00   0.07  -0.09     0.01   0.01  -0.02
    24   1     0.03  -0.15   0.08     0.01   0.07  -0.11    -0.01   0.03  -0.01
    25   1     0.04   0.02   0.02    -0.01   0.05  -0.14     0.01  -0.02  -0.15
    26   6     0.02   0.03   0.03    -0.03   0.03  -0.02    -0.03  -0.03   0.05
    27   1     0.05   0.00  -0.02    -0.12   0.07   0.08     0.08  -0.11  -0.14
    28   1     0.03   0.08   0.02     0.03  -0.09   0.00    -0.16   0.16  -0.00
    29   6    -0.02  -0.02  -0.02     0.01  -0.03  -0.00     0.05   0.01  -0.02
    30   1    -0.04  -0.01   0.09     0.02  -0.04   0.03     0.03   0.03  -0.06
    31   1     0.02   0.11  -0.05     0.13  -0.10   0.02    -0.08   0.07  -0.03
    32   6     0.03   0.00  -0.00    -0.01  -0.00   0.04     0.00  -0.01  -0.04
    33   1     0.04   0.07  -0.05     0.03  -0.09   0.03    -0.07   0.05   0.01
    34   1     0.01  -0.05   0.04    -0.09  -0.04   0.01     0.07  -0.08   0.09
    35   6    -0.02   0.01   0.02     0.03   0.03  -0.04    -0.03   0.02   0.03
    36   1    -0.01  -0.06   0.07     0.02   0.02  -0.04    -0.01  -0.07   0.11
    37   1    -0.02  -0.04  -0.05     0.07   0.07  -0.04     0.03  -0.01  -0.09
    38   1    -0.07  -0.07   0.01     0.15   0.10  -0.10     0.10   0.02  -0.13
                     40                     41                     42
                      A                      A                      A
 Frequencies --   1048.0965              1064.4899              1098.2090
 Red. masses --      1.4248                 1.6041                 2.3549
 Frc consts  --      0.9221                 1.0709                 1.6733
 IR Inten    --     15.7317                 4.0707                 9.1655
  Atom  AN      X      Y      Z        X      Y      Z        X      Y      Z
     1   6    -0.05  -0.00   0.04    -0.10   0.03   0.01    -0.03   0.01  -0.00
     2   6    -0.00  -0.02  -0.00     0.01   0.02  -0.00     0.01  -0.00   0.01
     3   6    -0.05  -0.03  -0.01     0.05   0.08   0.06    -0.06   0.03   0.00
     4   6     0.05   0.06  -0.01    -0.03  -0.10  -0.02     0.04  -0.00   0.01
     5   1     0.35  -0.09  -0.15     0.31  -0.02  -0.13     0.03   0.05  -0.01
     6   1    -0.23   0.01   0.09    -0.19   0.08   0.10    -0.03  -0.03  -0.03
     7   1     0.55  -0.19  -0.20     0.60   0.00  -0.30     0.10   0.05  -0.07
     8   1    -0.08  -0.02   0.03     0.06   0.02  -0.04    -0.12   0.04   0.06
     9   1    -0.12  -0.07   0.01     0.03   0.18   0.03     0.02  -0.05   0.01
    10   1    -0.00   0.04   0.01    -0.20  -0.05   0.01     0.05   0.11  -0.02
    11   1     0.13   0.23  -0.09    -0.04  -0.22   0.14     0.00  -0.09   0.05
    12   7    -0.03  -0.02   0.04     0.06   0.02  -0.01    -0.01  -0.07  -0.03
    13   7    -0.00   0.00  -0.00     0.01   0.01   0.01    -0.04  -0.02  -0.04
    14   6    -0.00  -0.02  -0.07     0.00   0.01   0.01     0.02  -0.10   0.02
    15   1     0.00  -0.01  -0.04     0.01  -0.05  -0.03    -0.06  -0.08  -0.08
    16   1    -0.02  -0.09  -0.11     0.01   0.07   0.06    -0.03  -0.14   0.08
    17   6     0.01   0.01   0.04     0.00  -0.01  -0.01    -0.13   0.14  -0.03
    18   1     0.11   0.04   0.02    -0.02  -0.02  -0.01    -0.19   0.31  -0.03
    19   1    -0.06   0.05  -0.06     0.05  -0.07   0.01    -0.22   0.35  -0.01
    20   6    -0.01   0.00  -0.04     0.00   0.01   0.01     0.12  -0.09   0.10
    21   1     0.01   0.07  -0.11    -0.03   0.00   0.01     0.14  -0.21   0.22
    22   1    -0.08   0.11  -0.07     0.06  -0.07   0.05     0.20  -0.19   0.17
    23   6     0.00   0.01   0.04    -0.00  -0.01  -0.03     0.00   0.04  -0.07
    24   1    -0.00   0.01   0.03    -0.00  -0.01   0.02     0.04   0.00  -0.21
    25   1    -0.02   0.01   0.16     0.02  -0.01  -0.11    -0.01   0.04   0.04
    26   6     0.05   0.03   0.01    -0.04  -0.04  -0.03     0.02   0.06  -0.02
    27   1     0.04   0.03   0.03    -0.06  -0.02  -0.00     0.02   0.11   0.11
    28   1     0.18  -0.00   0.02    -0.13  -0.06  -0.03    -0.08  -0.11   0.00
    29   6    -0.02  -0.03  -0.00    -0.00   0.05   0.01     0.02  -0.05   0.04
    30   1    -0.03  -0.03   0.08    -0.01   0.07  -0.10     0.16  -0.18   0.09
    31   1     0.11  -0.02  -0.00    -0.13  -0.01   0.02     0.01   0.01   0.03
    32   6    -0.00   0.05   0.02     0.00  -0.06  -0.02    -0.01   0.03  -0.05
    33   1     0.11  -0.01  -0.06    -0.11  -0.02   0.09    -0.01   0.19  -0.13
    34   1    -0.11   0.09  -0.11     0.12  -0.07   0.08     0.08   0.07  -0.03
    35   6     0.01  -0.04  -0.02    -0.02   0.04   0.02     0.04   0.02   0.06
    36   1    -0.08   0.02  -0.12     0.09  -0.00   0.10     0.05   0.02   0.07
    37   1    -0.03   0.01   0.11    -0.00  -0.03  -0.10     0.05   0.02   0.03
    38   1    -0.04  -0.01   0.08    -0.02  -0.03  -0.01    -0.09  -0.04   0.05
                     43                     44                     45
                      A                      A                      A
 Frequencies --   1100.5315              1108.4001              1125.9394
 Red. masses --      1.9612                 1.9437                 1.9333
 Frc consts  --      1.3995                 1.4069                 1.4440
 IR Inten    --      3.8136                40.9093                31.9934
  Atom  AN      X      Y      Z        X      Y      Z        X      Y      Z
     1   6    -0.00   0.00  -0.01    -0.02   0.01  -0.02    -0.05   0.03  -0.04
     2   6     0.00  -0.00   0.01     0.01   0.01   0.00     0.01   0.01   0.02
     3   6    -0.03   0.00   0.01     0.07   0.01  -0.00     0.10   0.01  -0.02
     4   6     0.01   0.01   0.01    -0.03  -0.05   0.01    -0.03  -0.07   0.03
     5   1     0.01   0.03  -0.00     0.00   0.05  -0.00     0.05   0.13  -0.02
     6   1    -0.02  -0.03  -0.02    -0.01  -0.00  -0.01    -0.05  -0.04  -0.04
     7   1     0.01   0.02  -0.01     0.02   0.10  -0.05     0.10   0.19  -0.13
     8   1    -0.06  -0.00   0.01     0.09   0.01  -0.02     0.11   0.04  -0.00
     9   1    -0.03   0.01   0.01     0.17   0.04  -0.03     0.34   0.02  -0.06
    10   1     0.04   0.04  -0.01    -0.02  -0.04   0.00     0.03  -0.04   0.01
    11   1    -0.00   0.00  -0.01    -0.08  -0.16   0.05    -0.15  -0.29   0.08
    12   7     0.05   0.03   0.00    -0.03  -0.00  -0.02    -0.08  -0.01  -0.04
    13   7     0.02  -0.02  -0.01     0.04  -0.06   0.04    -0.03  -0.01  -0.05
    14   6     0.07   0.01  -0.04    -0.07  -0.07  -0.01     0.01   0.04   0.05
    15   1    -0.08  -0.04  -0.33     0.06  -0.18   0.10    -0.00   0.22   0.18
    16   1    -0.05  -0.00   0.19     0.03  -0.05  -0.21    -0.01  -0.05  -0.00
    17   6    -0.10  -0.01   0.04     0.04   0.09   0.01     0.02  -0.06  -0.00
    18   1     0.07   0.18  -0.01    -0.13   0.22   0.03     0.04  -0.11  -0.00
    19   1    -0.13  -0.14  -0.14     0.05   0.13   0.07    -0.02   0.02   0.00
    20   6     0.11   0.03  -0.01    -0.02  -0.08  -0.03    -0.02   0.04  -0.01
    21   1    -0.07  -0.06   0.06     0.24  -0.06  -0.00    -0.05   0.00   0.03
    22   1     0.18  -0.09  -0.11    -0.04  -0.00   0.25    -0.13   0.17  -0.25
    23   6    -0.10  -0.01   0.03     0.02   0.10   0.04    -0.02  -0.02   0.04
    24   1     0.11  -0.23  -0.03    -0.05   0.17   0.20     0.02  -0.07  -0.12
    25   1     0.05   0.25   0.13    -0.01   0.02  -0.10    -0.02   0.02   0.22
    26   6    -0.09  -0.04   0.08     0.02   0.03   0.07    -0.04   0.06   0.06
    27   1    -0.09  -0.16  -0.18     0.08  -0.05  -0.09    -0.09   0.02  -0.02
    28   1    -0.11   0.26   0.03     0.03   0.18   0.04    -0.12   0.12   0.04
    29   6     0.04   0.01  -0.09    -0.03  -0.02  -0.06     0.08  -0.09  -0.01
    30   1    -0.04   0.06   0.02    -0.12   0.04   0.08     0.22  -0.24   0.13
    31   1     0.06   0.07  -0.11     0.01   0.17  -0.10     0.17  -0.00  -0.03
    32   6    -0.03  -0.01   0.09     0.05   0.02   0.05    -0.02   0.08  -0.02
    33   1     0.05  -0.14   0.06     0.14  -0.08   0.00     0.07   0.17  -0.17
    34   1    -0.19  -0.26   0.20    -0.13  -0.15   0.07    -0.07   0.05  -0.03
    35   6     0.05   0.01  -0.06    -0.07  -0.02  -0.08     0.05  -0.03   0.02
    36   1    -0.13  -0.05  -0.11    -0.23  -0.17  -0.03    -0.09  -0.00  -0.07
    37   1     0.15   0.13   0.01    -0.02   0.01  -0.10     0.06   0.06   0.13
    38   1     0.14   0.11   0.01     0.29   0.12  -0.22    -0.07  -0.02   0.05
                     46                     47                     48
                      A                      A                      A
 Frequencies --   1152.0579              1162.3789              1195.2368
 Red. masses --      2.2358                 2.1839                 1.7316
 Frc consts  --      1.7484                 1.7385                 1.4575
 IR Inten    --     24.1370                28.0749                55.0284
  Atom  AN      X      Y      Z        X      Y      Z        X      Y      Z
     1   6    -0.02   0.02  -0.05     0.06  -0.03   0.06     0.01  -0.02   0.04
     2   6     0.01  -0.01   0.02    -0.02   0.02  -0.04    -0.00   0.01  -0.02
     3   6     0.05  -0.02  -0.06     0.13  -0.03   0.09    -0.01   0.00   0.03
     4   6    -0.01  -0.02   0.05    -0.08  -0.02  -0.09    -0.00   0.00  -0.05
     5   1     0.04   0.11  -0.01    -0.02  -0.20   0.00    -0.02  -0.09   0.01
     6   1    -0.05  -0.07  -0.06     0.06   0.14   0.12     0.04   0.07   0.05
     7   1     0.03   0.14  -0.09    -0.07  -0.21   0.14    -0.00  -0.09   0.06
     8   1    -0.07   0.03   0.07     0.24  -0.15  -0.20     0.02  -0.04  -0.05
     9   1     0.26  -0.11  -0.07    -0.14   0.32   0.04    -0.00   0.07   0.01
    10   1     0.09  -0.05   0.03    -0.27  -0.14  -0.02    -0.06   0.10  -0.06
    11   1    -0.08  -0.08  -0.03     0.12   0.26  -0.06     0.03   0.01   0.04
    12   7    -0.08   0.01   0.01    -0.03   0.10   0.06    -0.03  -0.04  -0.05
    13   7    -0.05   0.06   0.02    -0.03   0.01  -0.02    -0.00  -0.06  -0.07
    14   6    -0.01  -0.03   0.01    -0.02  -0.08  -0.07    -0.01   0.01   0.04
    15   1    -0.01   0.07   0.10     0.04  -0.04   0.07     0.02   0.14   0.21
    16   1     0.00  -0.07  -0.06    -0.00  -0.18  -0.21     0.03  -0.06  -0.12
    17   6    -0.02   0.02  -0.03    -0.00   0.05  -0.02     0.02  -0.02   0.01
    18   1    -0.02  -0.10  -0.02    -0.04  -0.01  -0.01     0.03  -0.00   0.01
    19   1    -0.08   0.19   0.02    -0.11   0.31   0.02    -0.09   0.18   0.01
    20   6     0.01  -0.01   0.05     0.01  -0.02   0.03     0.01   0.01  -0.02
    21   1    -0.07   0.02   0.01     0.01  -0.00   0.01     0.08  -0.12   0.14
    22   1     0.02  -0.03  -0.02    -0.03   0.03  -0.03    -0.18   0.24  -0.29
    23   6     0.04  -0.05  -0.08     0.02  -0.01  -0.02    -0.07   0.01   0.06
    24   1     0.00   0.00  -0.20     0.01   0.01  -0.16     0.07  -0.14  -0.16
    25   1    -0.01  -0.12   0.01    -0.03  -0.04   0.14    -0.02   0.14   0.25
    26   6     0.10  -0.02   0.03    -0.08  -0.03   0.03     0.09   0.01  -0.04
    27   1     0.01  -0.10  -0.10    -0.05  -0.05  -0.04     0.17   0.05   0.04
    28   1     0.39   0.14   0.03    -0.05   0.10   0.01    -0.03  -0.13  -0.03
    29   6    -0.08   0.10  -0.05     0.06  -0.01  -0.02    -0.06   0.06   0.02
    30   1    -0.15   0.17  -0.05     0.05   0.00  -0.03    -0.02   0.03  -0.05
    31   1    -0.07   0.04  -0.04     0.10  -0.10   0.01    -0.28   0.21  -0.02
    32   6    -0.04  -0.08   0.12    -0.04   0.02  -0.00     0.02  -0.07   0.02
    33   1    -0.02  -0.23   0.18    -0.02  -0.01  -0.01    -0.04   0.11  -0.00
    34   1    -0.10  -0.01   0.01    -0.03   0.01   0.01     0.03  -0.27   0.23
    35   6     0.10   0.02  -0.04     0.05  -0.01   0.01     0.05   0.07   0.00
    36   1     0.29   0.24  -0.12     0.05   0.08  -0.06    -0.09  -0.12   0.08
    37   1    -0.04  -0.01   0.08     0.06   0.05   0.09     0.16   0.09  -0.08
    38   1    -0.21  -0.06   0.16    -0.09  -0.01   0.10     0.08   0.01  -0.09
                     49                     50                     51
                      A                      A                      A
 Frequencies --   1206.1615              1225.5976              1256.3854
 Red. masses --      2.0900                 2.0309                 1.4153
 Frc consts  --      1.7914                 1.7974                 1.3163
 IR Inten    --     21.7256                 0.3489                34.5289
  Atom  AN      X      Y      Z        X      Y      Z        X      Y      Z
     1   6     0.00   0.01  -0.05     0.02  -0.04   0.12     0.00  -0.01   0.02
     2   6     0.00  -0.01   0.02    -0.01   0.03  -0.05    -0.00   0.00  -0.01
     3   6     0.09  -0.03  -0.03     0.01  -0.01   0.05    -0.00  -0.00  -0.00
     4   6    -0.02  -0.03   0.04    -0.02   0.00  -0.11    -0.01  -0.00  -0.01
     5   1     0.02   0.07  -0.01    -0.04  -0.18   0.01    -0.01  -0.02   0.00
     6   1    -0.04  -0.05  -0.04     0.10   0.17   0.13     0.01   0.02   0.02
     7   1    -0.03   0.11  -0.05     0.05  -0.19   0.12     0.00  -0.01   0.02
     8   1     0.07   0.00   0.01     0.03  -0.08  -0.10    -0.04  -0.01   0.00
     9   1     0.15  -0.03  -0.04     0.27   0.16  -0.04     0.08   0.01  -0.02
    10   1    -0.02  -0.20   0.08    -0.03   0.40  -0.21     0.02   0.07  -0.04
    11   1     0.02   0.11  -0.09    -0.02  -0.16   0.14     0.00  -0.01   0.02
    12   7    -0.10   0.04   0.09    -0.08  -0.05  -0.08    -0.00   0.00   0.00
    13   7     0.07  -0.01   0.01     0.04   0.05   0.06    -0.04  -0.06  -0.08
    14   6     0.04   0.00  -0.07     0.06   0.04   0.04     0.00   0.03  -0.02
    15   1    -0.01   0.14  -0.02    -0.05   0.20  -0.00    -0.00  -0.16  -0.20
    16   1    -0.05  -0.20  -0.09    -0.02  -0.10   0.05    -0.01  -0.02  -0.04
    17   6    -0.06  -0.02   0.04    -0.06  -0.04   0.02     0.03   0.00   0.02
    18   1     0.05   0.11   0.00     0.00   0.11  -0.01    -0.19   0.38   0.01
    19   1    -0.17   0.06  -0.10    -0.06  -0.12  -0.06     0.19  -0.31   0.02
    20   6     0.07   0.03  -0.03     0.04   0.03  -0.00    -0.04   0.01  -0.02
    21   1     0.04  -0.10   0.11    -0.04  -0.03   0.05     0.20  -0.21   0.25
    22   1     0.09  -0.01  -0.13     0.16  -0.13   0.02    -0.08   0.07   0.01
    23   6    -0.08  -0.01   0.02    -0.01  -0.04  -0.03     0.00   0.03   0.08
    24   1     0.05  -0.15   0.08    -0.01  -0.04   0.13    -0.03   0.04   0.02
    25   1     0.05   0.17  -0.13     0.06  -0.00  -0.30    -0.01  -0.04  -0.14
    26   6     0.01   0.01  -0.04     0.05   0.04   0.03    -0.01  -0.02   0.02
    27   1    -0.06   0.06   0.07     0.01   0.00  -0.03    -0.22  -0.07  -0.06
    28   1     0.42  -0.07   0.01     0.12   0.07   0.03     0.24   0.10   0.02
    29   6    -0.01   0.01   0.07    -0.02  -0.01  -0.02    -0.00   0.02  -0.00
    30   1    -0.15   0.15  -0.11     0.06  -0.10   0.08     0.05  -0.03   0.01
    31   1     0.07  -0.24   0.14     0.01   0.09  -0.04     0.11  -0.15   0.04
    32   6     0.03  -0.02  -0.09     0.01   0.02   0.02    -0.03  -0.03   0.01
    33   1    -0.12  -0.06   0.10     0.06  -0.08   0.02    -0.03   0.04  -0.02
    34   1     0.19   0.08  -0.07    -0.02   0.16  -0.15     0.05   0.13  -0.09
    35   6    -0.09   0.03   0.04    -0.06  -0.03  -0.02     0.07   0.05   0.04
    36   1    -0.07  -0.12   0.17     0.06   0.04  -0.01     0.23   0.15   0.03
    37   1     0.05   0.01  -0.14    -0.17  -0.11  -0.01    -0.10  -0.11   0.01
    38   1     0.17   0.06  -0.10    -0.01  -0.01   0.03    -0.10  -0.17  -0.21
                     52                     53                     54
                      A                      A                      A
 Frequencies --   1262.3419              1270.4426              1296.5909
 Red. masses --      1.2465                 1.3376                 1.2906
 Frc consts  --      1.1703                 1.2720                 1.2784
 IR Inten    --      1.0492                28.1714                 0.9999
  Atom  AN      X      Y      Z        X      Y      Z        X      Y      Z
     1   6    -0.01  -0.02   0.06     0.02  -0.00  -0.00    -0.03   0.01  -0.01
     2   6    -0.00   0.02  -0.02    -0.00   0.00  -0.01     0.01  -0.00   0.02
     3   6    -0.02  -0.04  -0.04     0.03   0.02   0.02     0.01  -0.06  -0.01
     4   6     0.01   0.03  -0.02    -0.03  -0.04  -0.01     0.04   0.06   0.01
     5   1    -0.02  -0.05   0.01     0.01  -0.03  -0.01     0.00   0.06   0.01
     6   1     0.06   0.08   0.06    -0.01   0.01   0.01     0.00  -0.05  -0.04
     7   1     0.05  -0.06   0.04    -0.02   0.04   0.01     0.00  -0.12  -0.01
     8   1     0.06   0.01   0.00    -0.16  -0.01   0.03     0.44  -0.04  -0.13
     9   1     0.15  -0.09  -0.06     0.21   0.07  -0.02    -0.31  -0.02   0.03
    10   1     0.18   0.39  -0.15    -0.09  -0.08   0.01     0.04  -0.08   0.05
    11   1    -0.20  -0.37   0.15     0.15   0.28  -0.10    -0.19  -0.36   0.14
    12   7     0.02   0.03   0.02    -0.06  -0.01  -0.01    -0.04   0.03   0.03
    13   7    -0.01  -0.02  -0.03    -0.03  -0.05  -0.03    -0.02  -0.02  -0.01
    14   6    -0.02  -0.02  -0.00     0.05   0.01   0.00     0.03   0.02  -0.02
    15   1    -0.01  -0.06  -0.04    -0.03   0.06  -0.10    -0.00   0.16   0.05
    16   1    -0.00   0.07   0.05    -0.02   0.00   0.15    -0.02  -0.20  -0.16
    17   6     0.01   0.02  -0.02    -0.04  -0.01  -0.01    -0.04  -0.03   0.01
    18   1     0.04  -0.14  -0.00     0.02  -0.08  -0.01    -0.05   0.11  -0.00
    19   1     0.03   0.02   0.02     0.07  -0.24  -0.03    -0.03  -0.13  -0.06
    20   6    -0.02  -0.02   0.01    -0.02  -0.00  -0.00     0.00   0.02  -0.01
    21   1    -0.08   0.13  -0.16    -0.21   0.24  -0.28    -0.06   0.04  -0.04
    22   1    -0.00  -0.03   0.08     0.19  -0.25   0.35     0.15  -0.16   0.18
    23   6     0.01   0.03  -0.00     0.04   0.06   0.01     0.02   0.02   0.01
    24   1     0.01   0.03  -0.05    -0.03   0.13   0.14    -0.03   0.07   0.15
    25   1    -0.04   0.02   0.27    -0.05  -0.01   0.27     0.00  -0.03  -0.06
    26   6    -0.03   0.00   0.01     0.03   0.01  -0.02     0.01  -0.01  -0.03
    27   1    -0.03  -0.00  -0.00    -0.09   0.01   0.01     0.23   0.04   0.05
    28   1     0.22   0.06   0.02     0.15  -0.04  -0.00    -0.11  -0.08  -0.03
    29   6     0.01  -0.00   0.02    -0.01   0.02   0.03     0.01   0.02   0.01
    30   1    -0.21   0.21  -0.08     0.10  -0.08   0.03     0.03   0.01  -0.03
    31   1     0.15  -0.23   0.08    -0.10   0.04   0.02    -0.10   0.05  -0.00
    32   6    -0.00  -0.01  -0.05     0.00  -0.02   0.00    -0.02  -0.01   0.02
    33   1    -0.08  -0.07   0.08     0.03   0.14  -0.11     0.04   0.16  -0.14
    34   1     0.06  -0.06   0.05     0.02  -0.11   0.11    -0.04  -0.10   0.10
    35   6     0.01   0.01   0.03     0.04   0.02  -0.00     0.04  -0.00  -0.01
    36   1    -0.07  -0.06   0.04    -0.10  -0.07  -0.00     0.03   0.05  -0.06
    37   1     0.20   0.13  -0.01     0.07   0.05   0.00    -0.11  -0.08   0.03
    38   1     0.04   0.05   0.03     0.02   0.00  -0.05    -0.05  -0.06  -0.06
                     55                     56                     57
                      A                      A                      A
 Frequencies --   1308.6601              1313.1388              1329.3360
 Red. masses --      1.3133                 1.3161                 1.2305
 Frc consts  --      1.3252                 1.3371                 1.2812
 IR Inten    --      5.9700                34.7498                14.5075
  Atom  AN      X      Y      Z        X      Y      Z        X      Y      Z
     1   6    -0.00   0.01  -0.01     0.01  -0.02   0.03    -0.02   0.00  -0.02
     2   6     0.00  -0.00   0.01    -0.01   0.00  -0.02     0.01   0.01   0.02
     3   6    -0.00   0.01   0.02     0.01  -0.00  -0.04     0.01  -0.03  -0.01
     4   6     0.01  -0.00  -0.01    -0.03  -0.02   0.01     0.01   0.02  -0.01
     5   1     0.00   0.02   0.00    -0.00  -0.05  -0.01     0.01   0.10   0.01
     6   1    -0.01  -0.02  -0.01     0.02   0.06   0.05     0.01  -0.01  -0.00
     7   1    -0.01  -0.04  -0.00     0.03   0.13   0.00    -0.03  -0.23   0.02
     8   1     0.06  -0.01  -0.03    -0.14   0.04   0.08     0.06  -0.02  -0.03
     9   1     0.00   0.05   0.01     0.19  -0.07  -0.05    -0.05  -0.02  -0.01
    10   1    -0.07  -0.11   0.04     0.12   0.22  -0.09     0.03   0.01  -0.01
    11   1     0.05   0.06  -0.00     0.00   0.04  -0.02    -0.09  -0.15   0.06
    12   7    -0.02  -0.04  -0.02     0.00   0.03   0.07    -0.02   0.05   0.03
    13   7    -0.01   0.06   0.02    -0.01   0.04   0.05     0.02   0.02   0.03
    14   6     0.02   0.04  -0.01    -0.01  -0.01  -0.03     0.00   0.00  -0.01
    15   1     0.01  -0.01  -0.09    -0.00  -0.08  -0.08    -0.02  -0.14  -0.19
    16   1    -0.02  -0.11  -0.08     0.00   0.05   0.02     0.02   0.04   0.01
    17   6     0.01  -0.01  -0.01     0.01   0.01   0.00     0.02   0.01  -0.02
    18   1    -0.24   0.40  -0.01     0.02   0.00   0.00    -0.06   0.06  -0.01
    19   1     0.20  -0.34   0.03    -0.00   0.05   0.01     0.08  -0.06   0.04
    20   6    -0.05   0.00   0.03     0.01   0.00  -0.00    -0.01  -0.02   0.02
    21   1     0.04  -0.09   0.14     0.09  -0.08   0.10    -0.02  -0.01   0.02
    22   1    -0.07   0.02   0.03    -0.04   0.06  -0.10    -0.09   0.08  -0.05
    23   6     0.04  -0.04  -0.04     0.01  -0.03  -0.00     0.00  -0.02  -0.03
    24   1     0.02  -0.02  -0.25    -0.01  -0.01   0.02     0.03  -0.04  -0.17
    25   1    -0.02  -0.11   0.11     0.03  -0.06  -0.26    -0.01   0.00   0.15
    26   6     0.01   0.04   0.00    -0.02  -0.02  -0.04     0.01  -0.04  -0.03
    27   1     0.15   0.06   0.04    -0.05   0.02   0.04    -0.37  -0.07  -0.06
    28   1     0.02  -0.02   0.01     0.05  -0.06  -0.02     0.20  -0.05  -0.02
    29   6     0.01  -0.02   0.02     0.03   0.02   0.05    -0.02   0.02   0.02
    30   1    -0.21   0.19  -0.07     0.02   0.03  -0.05     0.37  -0.36   0.11
    31   1     0.03  -0.04   0.02    -0.10  -0.02   0.06    -0.26   0.24  -0.04
    32   6     0.01   0.02  -0.04    -0.02  -0.00  -0.00     0.03  -0.01   0.02
    33   1    -0.04  -0.06   0.07     0.05   0.47  -0.33     0.05  -0.00  -0.00
    34   1    -0.03  -0.21   0.16    -0.09  -0.35   0.30     0.04   0.11  -0.11
    35   6    -0.02  -0.05  -0.01     0.02  -0.03  -0.06    -0.03   0.01  -0.02
    36   1    -0.15  -0.09  -0.04    -0.14  -0.05  -0.12    -0.18  -0.17   0.06
    37   1     0.27   0.21   0.05    -0.18  -0.12   0.05     0.08   0.09  -0.02
    38   1    -0.05   0.09   0.22    -0.06  -0.00   0.05     0.06   0.08   0.09
                     58                     59                     60
                      A                      A                      A
 Frequencies --   1331.0050              1343.4414              1357.5606
 Red. masses --      1.3055                 1.3034                 1.2686
 Frc consts  --      1.3626                 1.3860                 1.3775
 IR Inten    --     12.1962                 7.8692                 0.7207
  Atom  AN      X      Y      Z        X      Y      Z        X      Y      Z
     1   6     0.02  -0.02   0.06     0.02   0.01   0.05     0.00   0.02   0.01
     2   6    -0.03  -0.02  -0.06    -0.03  -0.04  -0.06    -0.01  -0.02  -0.01
     3   6     0.01  -0.01  -0.04    -0.03  -0.01   0.03    -0.01  -0.03   0.03
     4   6    -0.02  -0.03   0.04     0.03   0.04   0.01     0.03   0.04  -0.02
     5   1    -0.04  -0.23  -0.02    -0.06  -0.32  -0.01    -0.03  -0.13   0.01
     6   1     0.02   0.06   0.04    -0.03  -0.06  -0.06    -0.03  -0.07  -0.07
     7   1     0.10   0.58  -0.04     0.10   0.58  -0.04     0.02   0.12  -0.01
     8   1     0.12   0.06   0.03     0.20  -0.01  -0.06     0.20  -0.04  -0.08
     9   1     0.03  -0.07  -0.03    -0.25   0.06   0.05     0.11   0.10  -0.02
    10   1     0.19   0.22  -0.07    -0.04  -0.19   0.09    -0.14  -0.26   0.09
    11   1     0.03   0.08  -0.02    -0.02  -0.05   0.03    -0.03  -0.10   0.05
    12   7    -0.01   0.02   0.08     0.02   0.00  -0.08    -0.09  -0.00  -0.01
    13   7    -0.00  -0.01  -0.01     0.02   0.01   0.02    -0.01   0.00  -0.01
    14   6     0.01   0.01  -0.03    -0.01   0.01   0.03     0.03  -0.03   0.01
    15   1    -0.01   0.01  -0.06     0.01   0.03   0.08    -0.06  -0.26  -0.34
    16   1     0.00  -0.06  -0.08     0.00  -0.06  -0.07    -0.01   0.30   0.42
    17   6    -0.00  -0.00   0.00     0.00  -0.01  -0.01     0.01   0.06  -0.00
    18   1    -0.05   0.09   0.00    -0.04   0.05  -0.01     0.18  -0.26   0.01
    19   1     0.04  -0.11  -0.01    -0.02   0.04   0.01     0.09  -0.03   0.05
    20   6    -0.01   0.00  -0.00     0.00  -0.00   0.02    -0.00  -0.02  -0.01
    21   1    -0.01  -0.03   0.03    -0.05   0.05  -0.06     0.11  -0.07   0.05
    22   1     0.00  -0.01   0.05    -0.00   0.00  -0.01    -0.08   0.09  -0.09
    23   6     0.01   0.00  -0.00    -0.00  -0.00  -0.02    -0.01  -0.00   0.02
    24   1     0.00   0.00  -0.04     0.01  -0.02  -0.06     0.00  -0.01   0.01
    25   1    -0.01  -0.01   0.08    -0.00   0.02   0.08     0.01  -0.02  -0.13
    26   6    -0.01  -0.02  -0.04     0.02  -0.01   0.03    -0.01   0.02  -0.01
    27   1     0.24   0.04   0.06    -0.34  -0.07  -0.08     0.30   0.06   0.04
    28   1    -0.25  -0.12  -0.04     0.26   0.11   0.03     0.11  -0.03   0.01
    29   6     0.00  -0.01  -0.02    -0.02   0.02   0.01     0.01  -0.00   0.01
    30   1     0.11  -0.11   0.03     0.03  -0.03   0.03    -0.00   0.02  -0.02
    31   1    -0.18   0.23  -0.09     0.11  -0.15   0.06    -0.07   0.07  -0.01
    32   6     0.01   0.01   0.02     0.00  -0.02  -0.01    -0.00   0.01  -0.00
    33   1     0.00  -0.23   0.16     0.01   0.16  -0.11    -0.02  -0.05   0.05
    34   1     0.00   0.15  -0.12     0.03  -0.03   0.02    -0.03  -0.04   0.03
    35   6    -0.01   0.00   0.02    -0.01   0.01  -0.02     0.01  -0.01   0.00
    36   1     0.06   0.03   0.03    -0.09  -0.08   0.01     0.02   0.02  -0.02
    37   1     0.11   0.08  -0.01    -0.07  -0.04  -0.01     0.00  -0.00   0.02
    38   1     0.01   0.01   0.01     0.02   0.02   0.03    -0.03  -0.02  -0.02
                     61                     62                     63
                      A                      A                      A
 Frequencies --   1367.8236              1380.9856              1382.5480
 Red. masses --      1.2517                 1.3098                 1.2914
 Frc consts  --      1.3798                 1.4718                 1.4544
 IR Inten    --      7.9502                 3.0978                15.2427
  Atom  AN      X      Y      Z        X      Y      Z        X      Y      Z
     1   6     0.00   0.01   0.01     0.01   0.01   0.02    -0.01  -0.03  -0.03
     2   6    -0.00  -0.01  -0.01    -0.00  -0.01  -0.01     0.01   0.01   0.01
     3   6     0.01  -0.00   0.00     0.02  -0.01  -0.00    -0.04   0.02   0.00
     4   6     0.01   0.03  -0.01     0.01   0.05  -0.03    -0.02  -0.09   0.05
     5   1    -0.01  -0.07   0.00    -0.02  -0.11   0.01     0.04   0.21  -0.03
     6   1    -0.01  -0.03  -0.03    -0.03  -0.06  -0.06     0.05   0.10   0.11
     7   1     0.02   0.05   0.00     0.01   0.02   0.02    -0.02  -0.03  -0.03
     8   1    -0.14  -0.02   0.02    -0.29  -0.04   0.06     0.54   0.09  -0.09
     9   1    -0.05  -0.01   0.01     0.12  -0.00  -0.02    -0.20   0.01   0.03
    10   1    -0.04  -0.06   0.02    -0.10  -0.14   0.04     0.20   0.25  -0.08
    11   1    -0.06  -0.08   0.01    -0.09  -0.14   0.03     0.18   0.27  -0.06
    12   7     0.02   0.01  -0.01     0.01  -0.00   0.02    -0.01  -0.00  -0.05
    13   7    -0.07   0.02  -0.03    -0.02  -0.00  -0.01    -0.03   0.01  -0.01
    14   6    -0.01  -0.00   0.01    -0.01  -0.01  -0.04     0.00  -0.01   0.02
    15   1     0.01   0.04   0.09    -0.00   0.12   0.08    -0.04  -0.03  -0.07
    16   1     0.01  -0.03  -0.05     0.02   0.17   0.07     0.02   0.09   0.07
    17   6    -0.01  -0.01   0.02     0.03  -0.07  -0.01     0.01  -0.01  -0.01
    18   1     0.11  -0.11   0.01    -0.25   0.39  -0.01    -0.03   0.03  -0.00
    19   1    -0.11   0.14  -0.03    -0.05   0.09  -0.01    -0.03   0.08   0.00
    20   6    -0.00   0.04  -0.05     0.05  -0.05   0.07     0.03  -0.02   0.02
    21   1     0.13  -0.12   0.14    -0.27   0.27  -0.32    -0.07   0.10  -0.12
    22   1     0.13  -0.12   0.06    -0.11   0.14  -0.14    -0.03   0.05  -0.09
    23   6     0.03  -0.02   0.03    -0.01   0.02   0.03     0.00   0.01   0.03
    24   1    -0.07   0.10   0.30    -0.03   0.05   0.01    -0.03   0.04   0.07
    25   1     0.03  -0.11  -0.35     0.04   0.03  -0.32     0.03  -0.02  -0.27
    26   6     0.01  -0.00  -0.01    -0.03  -0.01  -0.01    -0.01   0.00   0.01
    27   1    -0.27  -0.03  -0.03     0.16   0.01   0.00     0.09  -0.02  -0.03
    28   1     0.07  -0.01  -0.00     0.04  -0.03   0.00     0.21   0.04   0.02
    29   6    -0.01  -0.02   0.01    -0.01   0.01  -0.00    -0.03   0.03   0.00
    30   1     0.02  -0.05   0.04     0.10  -0.09   0.01     0.13  -0.12   0.04
    31   1    -0.12   0.11  -0.02    -0.00   0.02  -0.00     0.08  -0.09   0.03
    32   6     0.02   0.02  -0.01     0.01   0.02  -0.02     0.01   0.02  -0.03
    33   1     0.00  -0.15   0.10    -0.03  -0.13   0.11    -0.03  -0.11   0.09
    34   1     0.00  -0.10   0.09    -0.00  -0.04   0.04     0.01  -0.10   0.08
    35   6     0.02  -0.04   0.02     0.03   0.00   0.01     0.03  -0.00   0.01
    36   1    -0.07  -0.04  -0.03    -0.10  -0.07   0.00    -0.13  -0.09   0.01
    37   1     0.47   0.34   0.05    -0.02  -0.01   0.04     0.06   0.05   0.05
    38   1    -0.16  -0.04   0.03    -0.04  -0.03  -0.04    -0.08  -0.04   0.00
                     64                     65                     66
                      A                      A                      A
 Frequencies --   1391.5124              1408.6300              1411.5850
 Red. masses --      1.3162                 1.3119                 1.3859
 Frc consts  --      1.5016                 1.5337                 1.6271
 IR Inten    --      6.7384                10.5773                27.2698
  Atom  AN      X      Y      Z        X      Y      Z        X      Y      Z
     1   6     0.00   0.00   0.00    -0.00   0.00  -0.00    -0.00   0.00  -0.00
     2   6    -0.00  -0.00  -0.00     0.00  -0.00   0.00     0.00  -0.00   0.00
     3   6     0.00   0.00  -0.00    -0.02  -0.00   0.00    -0.04  -0.00   0.01
     4   6     0.00   0.02  -0.01     0.01  -0.00  -0.00     0.01  -0.00  -0.00
     5   1    -0.01  -0.04   0.01    -0.00   0.00   0.00    -0.00  -0.00   0.00
     6   1    -0.01  -0.02  -0.02    -0.00  -0.01  -0.01    -0.01  -0.01  -0.01
     7   1     0.00  -0.00   0.01    -0.01  -0.01  -0.00    -0.01  -0.02  -0.00
     8   1    -0.13  -0.02   0.03     0.06   0.01  -0.01     0.11   0.02   0.00
     9   1     0.07  -0.02  -0.01     0.08   0.01  -0.02     0.21   0.03  -0.05
    10   1    -0.05  -0.03   0.01    -0.03  -0.02   0.01    -0.07  -0.03   0.02
    11   1    -0.04  -0.05  -0.01     0.01   0.01  -0.02     0.02   0.03  -0.04
    12   7     0.03  -0.01   0.01     0.01   0.00  -0.01     0.02  -0.01   0.00
    13   7     0.00   0.02   0.02     0.03  -0.02  -0.01    -0.01  -0.01  -0.00
    14   6    -0.01  -0.01  -0.01    -0.02   0.02   0.02    -0.03   0.01  -0.01
    15   1     0.04   0.09   0.17     0.01  -0.10  -0.06     0.03  -0.10   0.00
    16   1    -0.03  -0.05  -0.01     0.00  -0.02  -0.06    -0.02   0.13   0.09
    17   6    -0.01   0.02   0.02     0.02  -0.05  -0.00     0.05  -0.09   0.00
    18   1     0.09  -0.11   0.02    -0.03   0.08  -0.01    -0.06   0.28  -0.01
    19   1    -0.01  -0.05  -0.03    -0.10   0.21   0.00    -0.14   0.34   0.04
    20   6    -0.04   0.03  -0.05    -0.01   0.02  -0.01    -0.02   0.06  -0.01
    21   1     0.14  -0.15   0.16    -0.04  -0.01   0.02     0.01  -0.08   0.15
    22   1     0.11  -0.15   0.18     0.06  -0.07   0.10     0.07  -0.06   0.02
    23   6     0.02  -0.01   0.01    -0.01   0.01  -0.01     0.01  -0.02  -0.07
    24   1     0.02  -0.03  -0.24     0.02  -0.02  -0.08    -0.04   0.03   0.38
    25   1    -0.01  -0.05   0.06    -0.02   0.04   0.19    -0.03   0.00   0.29
    26   6    -0.05  -0.02   0.01    -0.02   0.00  -0.02    -0.07  -0.01   0.01
    27   1     0.34  -0.04  -0.04    -0.14  -0.01  -0.02     0.35   0.00  -0.01
    28   1     0.07  -0.01   0.01     0.23  -0.04   0.01     0.22   0.01   0.02
    29   6    -0.07   0.07  -0.02     0.01  -0.04   0.03     0.00   0.03  -0.01
    30   1     0.33  -0.30   0.07     0.02  -0.05   0.04     0.12  -0.07  -0.02
    31   1     0.24  -0.22   0.06    -0.22   0.17  -0.02     0.04  -0.04   0.01
    32   6     0.02   0.03  -0.05     0.02   0.11  -0.06    -0.01  -0.04   0.04
    33   1    -0.05  -0.18   0.15    -0.11  -0.20   0.24     0.11   0.17  -0.20
    34   1     0.02  -0.12   0.10    -0.20  -0.36   0.26     0.08   0.13  -0.08
    35   6     0.04   0.02  -0.00    -0.02  -0.03   0.02    -0.04  -0.01  -0.01
    36   1    -0.22  -0.20   0.06     0.32   0.32  -0.10     0.09   0.03   0.02
    37   1    -0.20  -0.11   0.09    -0.20  -0.21  -0.02     0.17   0.13  -0.04
    38   1    -0.01  -0.01   0.01     0.06  -0.01  -0.04     0.04   0.06   0.06
                     67                     68                     69
                      A                      A                      A
 Frequencies --   1413.2404              1420.3159              1425.4793
 Red. masses --      1.3074                 1.2800                 1.4620
 Frc consts  --      1.5384                 1.5214                 1.7504
 IR Inten    --     19.4128                14.8971                35.6172
  Atom  AN      X      Y      Z        X      Y      Z        X      Y      Z
     1   6     0.00   0.00   0.00    -0.00  -0.01   0.00    -0.00   0.01  -0.01
     2   6    -0.00  -0.00  -0.00    -0.00   0.00  -0.00     0.00  -0.00   0.00
     3   6     0.01   0.00  -0.00     0.03   0.01  -0.01    -0.09   0.00   0.01
     4   6    -0.00   0.01  -0.00    -0.01  -0.01   0.01     0.02  -0.00  -0.01
     5   1    -0.00  -0.01   0.00     0.01   0.03  -0.01    -0.00  -0.02   0.01
     6   1    -0.00  -0.00  -0.01     0.01   0.03   0.03    -0.01  -0.03  -0.03
     7   1     0.00   0.00   0.00     0.01   0.02  -0.00    -0.01  -0.03  -0.00
     8   1    -0.07  -0.01   0.01    -0.05   0.01   0.01     0.17   0.06   0.02
     9   1    -0.01  -0.02   0.01    -0.27  -0.01   0.05     0.37   0.07  -0.08
    10   1     0.00  -0.01   0.00     0.08   0.06  -0.03    -0.09  -0.08   0.04
    11   1    -0.01  -0.02   0.02     0.00   0.01   0.02     0.05   0.06  -0.03
    12   7     0.01   0.00   0.01    -0.01   0.01  -0.03     0.08   0.00  -0.01
    13   7    -0.01  -0.02  -0.01     0.02  -0.00  -0.00    -0.00   0.01  -0.00
    14   6     0.01  -0.01  -0.00     0.00  -0.11  -0.07    -0.01  -0.01   0.01
    15   1     0.00   0.10   0.07    -0.10   0.49   0.27     0.01   0.22   0.24
    16   1     0.00  -0.15  -0.12     0.12   0.47   0.28     0.03  -0.19  -0.26
    17   6    -0.04   0.07  -0.01     0.00   0.01   0.03    -0.04   0.06   0.00
    18   1     0.03  -0.11  -0.01     0.00   0.12   0.03     0.00  -0.19   0.02
    19   1     0.19  -0.32   0.03     0.06  -0.16  -0.02     0.07  -0.25  -0.08
    20   6     0.04  -0.03   0.05    -0.01   0.00  -0.02     0.02  -0.03   0.00
    21   1     0.02  -0.00   0.02    -0.01  -0.10   0.10    -0.03   0.01  -0.04
    22   1    -0.18   0.22  -0.29    -0.03   0.03   0.12    -0.05   0.06   0.01
    23   6    -0.01   0.00  -0.09     0.00  -0.00   0.01    -0.01   0.01   0.03
    24   1     0.00  -0.03   0.60     0.02  -0.02  -0.15     0.01  -0.01  -0.14
    25   1    -0.06  -0.01   0.15    -0.01  -0.01   0.05     0.02  -0.00  -0.15
    26   6    -0.01  -0.01   0.00    -0.01  -0.00  -0.00    -0.10  -0.01  -0.00
    27   1     0.05  -0.02  -0.02    -0.00   0.02   0.02     0.14  -0.00  -0.04
    28   1     0.01   0.00  -0.00     0.16   0.04   0.01     0.43  -0.00   0.03
    29   6    -0.04   0.03   0.00     0.00  -0.00   0.01     0.06  -0.03   0.01
    30   1     0.17  -0.16  -0.00     0.03  -0.02  -0.00    -0.04   0.06  -0.00
    31   1     0.14  -0.07   0.03    -0.04   0.04  -0.00    -0.29   0.20  -0.06
    32   6     0.03   0.03  -0.02     0.01   0.00   0.01    -0.02  -0.01   0.03
    33   1    -0.04  -0.00   0.08     0.03   0.09  -0.06     0.04   0.02  -0.06
    34   1    -0.09  -0.19   0.11    -0.04  -0.04   0.03     0.03   0.12  -0.07
    35   6    -0.02  -0.02   0.01    -0.05  -0.02   0.00     0.00   0.00  -0.00
    36   1     0.18   0.15  -0.03     0.19   0.19  -0.06    -0.02  -0.01  -0.00
    37   1     0.05   0.01  -0.01     0.11   0.04  -0.09     0.02   0.02  -0.00
    38   1     0.03   0.03   0.02     0.04   0.03   0.03    -0.02  -0.02  -0.01
                     70                     71                     72
                      A                      A                      A
 Frequencies --   1431.8679              1456.9537              1463.6776
 Red. masses --      1.3205                 1.3531                 1.1943
 Frc consts  --      1.5951                 1.6923                 1.5075
 IR Inten    --      9.5004                 2.1232                 1.3652
  Atom  AN      X      Y      Z        X      Y      Z        X      Y      Z
     1   6     0.00  -0.00   0.00    -0.00   0.02  -0.01    -0.01  -0.09   0.01
     2   6    -0.00   0.00  -0.00     0.01   0.00   0.01    -0.02  -0.03  -0.02
     3   6     0.02   0.01  -0.00    -0.11  -0.05   0.00    -0.02  -0.02   0.01
     4   6    -0.01  -0.00   0.00     0.02  -0.01  -0.01     0.05   0.05  -0.00
     5   1     0.00   0.01  -0.00    -0.01  -0.10   0.03     0.03   0.54  -0.13
     6   1     0.01   0.01   0.01    -0.05  -0.09  -0.10     0.25   0.34   0.42
     7   1     0.00   0.01  -0.00    -0.01  -0.08   0.00     0.01   0.24  -0.04
     8   1    -0.04  -0.00   0.00     0.35   0.15   0.15    -0.00   0.02   0.07
     9   1    -0.13  -0.01   0.03     0.46   0.27  -0.16     0.08   0.11  -0.04
    10   1     0.03   0.02  -0.01    -0.02  -0.09   0.02    -0.33  -0.05   0.10
    11   1     0.00   0.01   0.01     0.09   0.05   0.05    -0.16  -0.07  -0.25
    12   7    -0.00  -0.00  -0.01     0.01   0.04   0.04     0.00   0.01   0.01
    13   7    -0.02  -0.00   0.01    -0.00   0.00  -0.00    -0.00   0.00  -0.00
    14   6    -0.00  -0.03  -0.01    -0.01  -0.05  -0.03     0.00  -0.00  -0.01
    15   1    -0.06   0.15   0.04    -0.09   0.21   0.04     0.04   0.01   0.06
    16   1     0.07   0.17   0.04     0.10   0.21  -0.00    -0.03  -0.00   0.06
    17   6     0.00  -0.01   0.01     0.01  -0.01   0.01    -0.00   0.00   0.00
    18   1     0.03   0.10  -0.00    -0.02   0.09   0.01    -0.01   0.01   0.00
    19   1     0.03   0.00   0.05    -0.01  -0.00  -0.01     0.01  -0.02  -0.01
    20   6    -0.01   0.02   0.00    -0.00   0.01  -0.00     0.00  -0.00   0.00
    21   1     0.07  -0.08   0.13     0.01  -0.03   0.04    -0.00  -0.00   0.00
    22   1    -0.00   0.01  -0.07     0.00  -0.01   0.01    -0.00   0.00  -0.00
    23   6     0.01  -0.01  -0.07     0.00  -0.00  -0.01     0.00   0.00  -0.00
    24   1     0.01  -0.03   0.39     0.02  -0.02   0.05     0.01  -0.01   0.01
    25   1    -0.06  -0.07   0.20    -0.02  -0.04   0.03    -0.01  -0.01  -0.00
    26   6    -0.01   0.02  -0.00     0.09  -0.03  -0.01     0.01  -0.00  -0.00
    27   1    -0.08   0.01  -0.02    -0.29   0.04   0.13    -0.05   0.01   0.02
    28   1     0.11  -0.03   0.01    -0.38   0.13  -0.06    -0.06   0.02  -0.01
    29   6     0.05  -0.05   0.01    -0.03   0.01  -0.01    -0.00  -0.00   0.00
    30   1    -0.19   0.16   0.00    -0.02  -0.01   0.05    -0.00  -0.00  -0.02
    31   1    -0.23   0.15  -0.05     0.10  -0.11   0.02     0.02   0.01  -0.00
    32   6    -0.03   0.01  -0.02     0.01   0.01  -0.02     0.00   0.00  -0.00
    33   1    -0.07  -0.21   0.14    -0.04  -0.04   0.06    -0.01  -0.00   0.02
    34   1     0.05   0.09  -0.04    -0.02  -0.05   0.02    -0.01  -0.01  -0.00
    35   6     0.09   0.05  -0.01     0.01   0.01   0.00     0.00   0.00   0.00
    36   1    -0.30  -0.32   0.11    -0.05  -0.03   0.00    -0.01  -0.01   0.00
    37   1    -0.35  -0.17   0.20    -0.03  -0.03   0.00    -0.01  -0.01   0.00
    38   1    -0.03  -0.02   0.00    -0.01   0.01   0.04    -0.00   0.00   0.01
                     73                     74                     75
                      A                      A                      A
 Frequencies --   1485.5185              1488.2788              1490.7784
 Red. masses --      1.0852                 1.1110                 1.0843
 Frc consts  --      1.4109                 1.4499                 1.4198
 IR Inten    --      1.1909                18.0306                 2.5826
  Atom  AN      X      Y      Z        X      Y      Z        X      Y      Z
     1   6    -0.00  -0.01   0.00    -0.01  -0.03   0.00     0.00   0.01  -0.00
     2   6    -0.00  -0.01  -0.01    -0.01  -0.02  -0.01     0.00   0.00   0.00
     3   6     0.00   0.00   0.00    -0.01  -0.01  -0.00     0.00  -0.00  -0.00
     4   6    -0.02   0.02  -0.02    -0.05   0.04  -0.05     0.01  -0.01   0.01
     5   1     0.01   0.10  -0.03     0.02   0.19  -0.05    -0.00  -0.04   0.01
     6   1     0.04   0.06   0.08     0.08   0.12   0.16    -0.02  -0.02  -0.03
     7   1     0.01   0.04  -0.01     0.03   0.06  -0.02    -0.01  -0.01   0.00
     8   1    -0.06  -0.01  -0.00    -0.07   0.04   0.09     0.03   0.02   0.03
     9   1     0.01  -0.01   0.00     0.04   0.09  -0.03    -0.01   0.03  -0.01
    10   1     0.14  -0.15  -0.01     0.45  -0.39  -0.05    -0.09   0.08   0.01
    11   1     0.07   0.01   0.17     0.23   0.05   0.52    -0.04  -0.01  -0.10
    12   7     0.00  -0.01   0.00     0.01  -0.00   0.00    -0.00   0.00   0.00
    13   7     0.00  -0.00   0.00     0.00  -0.00  -0.00     0.00  -0.01  -0.01
    14   6     0.00  -0.01   0.02    -0.00   0.00   0.01     0.00  -0.01  -0.01
    15   1    -0.10   0.07  -0.09    -0.04  -0.00  -0.05    -0.00   0.03   0.02
    16   1     0.10   0.05  -0.13     0.03  -0.00  -0.06     0.01   0.03   0.03
    17   6    -0.00   0.00  -0.00     0.01  -0.00   0.00     0.01   0.01   0.01
    18   1     0.02   0.02  -0.00    -0.03  -0.03   0.01    -0.09  -0.02   0.03
    19   1     0.01  -0.01   0.02    -0.04   0.04  -0.04    -0.02  -0.05  -0.10
    20   6    -0.03   0.00   0.03     0.01   0.00  -0.01    -0.03  -0.00   0.02
    21   1     0.27   0.13  -0.08    -0.11  -0.05   0.04     0.24   0.11  -0.07
    22   1     0.07  -0.17  -0.24    -0.02   0.06   0.10     0.08  -0.17  -0.19
    23   6    -0.00  -0.01  -0.00     0.00  -0.00   0.00    -0.00  -0.03   0.00
    24   1    -0.07   0.07  -0.02    -0.03   0.03  -0.01    -0.22   0.22  -0.06
    25   1     0.05   0.09   0.03     0.02   0.04   0.00     0.17   0.28   0.04
    26   6    -0.00   0.00  -0.00    -0.01   0.01   0.01     0.00   0.01   0.00
    27   1     0.05   0.02   0.02     0.02  -0.03  -0.07    -0.00  -0.03  -0.07
    28   1    -0.01   0.01  -0.01     0.01  -0.07   0.02    -0.01  -0.07   0.01
    29   6     0.02   0.03  -0.04    -0.01  -0.01   0.01     0.01   0.00  -0.00
    30   1    -0.05   0.01   0.47     0.02  -0.00  -0.15    -0.02   0.01   0.08
    31   1    -0.31  -0.33   0.06     0.11   0.08  -0.01    -0.06  -0.06   0.01
    32   6    -0.02   0.01  -0.00     0.01  -0.00   0.00     0.02   0.00  -0.00
    33   1     0.18  -0.15  -0.12    -0.06   0.07   0.03    -0.11   0.13   0.06
    34   1     0.22   0.03   0.15    -0.08  -0.02  -0.05    -0.16  -0.07  -0.06
    35   6    -0.01  -0.00   0.02    -0.00  -0.00  -0.02    -0.02  -0.01  -0.05
    36   1    -0.06   0.11  -0.10     0.11  -0.09   0.11     0.34  -0.21   0.31
    37   1     0.05  -0.07  -0.15    -0.03   0.08   0.15    -0.09   0.23   0.41
    38   1     0.02   0.02   0.01    -0.00  -0.01  -0.02     0.00  -0.01  -0.03
                     76                     77                     78
                      A                      A                      A
 Frequencies --   1496.9463              1499.1845              1505.4411
 Red. masses --      1.0937                 1.1072                 1.0909
 Frc consts  --      1.4440                 1.4661                 1.4567
 IR Inten    --      1.6114                 4.9997                10.8595
  Atom  AN      X      Y      Z        X      Y      Z        X      Y      Z
     1   6    -0.00  -0.00   0.00    -0.00  -0.00   0.00     0.00   0.00  -0.00
     2   6    -0.00  -0.00  -0.00     0.00   0.00   0.00    -0.00  -0.00  -0.00
     3   6    -0.00   0.00  -0.00    -0.00  -0.00  -0.00    -0.01   0.01   0.00
     4   6    -0.01   0.00  -0.01    -0.01   0.00  -0.00     0.00   0.00  -0.00
     5   1     0.00   0.02  -0.01    -0.00  -0.00   0.00     0.00   0.01  -0.01
     6   1     0.01   0.01   0.01    -0.00  -0.00  -0.00     0.01   0.01   0.01
     7   1     0.00   0.00  -0.00     0.00  -0.00  -0.00    -0.00   0.00  -0.00
     8   1    -0.01   0.01   0.01     0.00   0.02   0.03     0.00  -0.03  -0.05
     9   1     0.00   0.01  -0.00    -0.02   0.03  -0.01     0.04  -0.05   0.01
    10   1     0.07  -0.04  -0.01     0.05  -0.02  -0.01    -0.01  -0.01   0.01
    11   1     0.04   0.01   0.07     0.02   0.01   0.05     0.00   0.01  -0.01
    12   7     0.01  -0.00  -0.00    -0.00  -0.00  -0.01     0.01   0.00   0.00
    13   7    -0.00  -0.00  -0.01    -0.00   0.00   0.01    -0.01  -0.00  -0.01
    14   6    -0.00   0.00  -0.01     0.00   0.00  -0.02    -0.00  -0.00   0.00
    15   1     0.05   0.00   0.07     0.08  -0.04   0.09    -0.05   0.06  -0.02
    16   1    -0.04  -0.02   0.05    -0.08  -0.03   0.12     0.04  -0.01  -0.10
    17   6    -0.01  -0.01  -0.00     0.02   0.02   0.02    -0.06  -0.02  -0.03
    18   1     0.11   0.10  -0.03    -0.24  -0.10   0.06     0.52   0.23  -0.13
    19   1     0.04   0.03   0.12    -0.09  -0.07  -0.25     0.23   0.07   0.55
    20   6    -0.04   0.01   0.03    -0.02   0.00   0.01     0.00  -0.01  -0.01
    21   1     0.35   0.19  -0.13     0.14   0.02   0.01    -0.06  -0.03  -0.00
    22   1     0.15  -0.29  -0.26     0.04  -0.09  -0.12    -0.03   0.04   0.06
    23   6    -0.00   0.04   0.01     0.01  -0.05  -0.02     0.01  -0.04   0.01
    24   1     0.21  -0.20  -0.01    -0.30   0.29   0.02    -0.23   0.24  -0.06
    25   1    -0.16  -0.25  -0.05     0.23   0.35   0.09     0.19   0.27  -0.01
    26   6    -0.01  -0.01  -0.00    -0.00  -0.01  -0.01    -0.00  -0.01  -0.00
    27   1     0.03   0.02   0.04    -0.01   0.04   0.09     0.01   0.02   0.04
    28   1     0.04   0.05  -0.00     0.03   0.10  -0.02     0.01   0.05  -0.01
    29   6     0.01  -0.00   0.00    -0.01  -0.01   0.02    -0.00  -0.00   0.00
    30   1     0.02  -0.00  -0.03     0.03  -0.01  -0.22     0.01  -0.00  -0.06
    31   1     0.00   0.06  -0.02     0.12   0.19  -0.04     0.05   0.04  -0.01
    32   6     0.04  -0.02   0.01     0.00  -0.01   0.00     0.01  -0.00   0.00
    33   1    -0.27   0.26   0.19    -0.06   0.01   0.07    -0.06   0.04   0.05
    34   1    -0.33  -0.02  -0.26    -0.05   0.02  -0.06    -0.07  -0.01  -0.05
    35   6     0.01   0.01   0.02     0.03   0.01   0.04     0.01   0.00   0.01
    36   1    -0.09   0.05  -0.07    -0.28   0.13  -0.23    -0.05   0.02  -0.03
    37   1     0.04  -0.05  -0.11     0.06  -0.18  -0.28     0.00  -0.03  -0.04
    38   1     0.02   0.04   0.05    -0.02  -0.02  -0.01     0.00   0.01   0.03
                     79                     80                     81
                      A                      A                      A
 Frequencies --   1509.3135              1516.0883              1524.9597
 Red. masses --      1.0883                 1.1024                 1.0801
 Frc consts  --      1.4607                 1.4930                 1.4800
 IR Inten    --     20.5056                 4.0055                23.5247
  Atom  AN      X      Y      Z        X      Y      Z        X      Y      Z
     1   6    -0.00   0.01  -0.00    -0.00  -0.00   0.00    -0.00   0.00   0.00
     2   6     0.00   0.01   0.00    -0.00  -0.00  -0.00     0.00   0.00   0.00
     3   6     0.01  -0.05  -0.03    -0.02   0.03   0.01     0.01  -0.01  -0.01
     4   6    -0.00  -0.01   0.00    -0.01   0.01  -0.01    -0.01  -0.00  -0.00
     5   1    -0.00  -0.04   0.01     0.00   0.02  -0.01     0.00  -0.01   0.00
     6   1    -0.02  -0.03  -0.04     0.01   0.01   0.02    -0.01  -0.01  -0.01
     7   1    -0.00  -0.04   0.00     0.01   0.01  -0.00     0.00  -0.01   0.00
     8   1     0.01   0.23   0.42     0.03  -0.12  -0.24    -0.02   0.07   0.13
     9   1    -0.15   0.44  -0.12     0.10  -0.24   0.06    -0.09   0.13  -0.03
    10   1     0.05   0.05  -0.02     0.08  -0.06  -0.01     0.07   0.00  -0.02
    11   1     0.00  -0.01   0.02     0.05   0.02   0.09     0.02   0.00   0.05
    12   7     0.00  -0.00  -0.01     0.00   0.01  -0.00    -0.00  -0.01  -0.01
    13   7     0.00  -0.00  -0.00     0.00  -0.00  -0.00    -0.00   0.00   0.00
    14   6     0.00   0.02  -0.03    -0.00   0.01  -0.04     0.00   0.03  -0.03
    15   1     0.19  -0.10   0.19     0.19  -0.07   0.23     0.24  -0.16   0.23
    16   1    -0.18  -0.13   0.21    -0.18  -0.09   0.22    -0.22  -0.16   0.26
    17   6    -0.02  -0.00  -0.01    -0.01  -0.00  -0.00    -0.00   0.00  -0.00
    18   1     0.13   0.08  -0.04     0.06   0.06  -0.02     0.00  -0.01  -0.00
    19   1     0.08  -0.01   0.15     0.04  -0.02   0.07     0.01  -0.01   0.00
    20   6    -0.01  -0.01   0.01    -0.02  -0.00   0.02     0.02  -0.00  -0.01
    21   1     0.10   0.06  -0.05     0.14   0.08  -0.06    -0.20  -0.10   0.07
    22   1     0.02  -0.06  -0.10     0.04  -0.10  -0.13    -0.08   0.17   0.15
    23   6    -0.00   0.00   0.01    -0.00   0.01   0.01     0.00  -0.01  -0.01
    24   1     0.02  -0.02  -0.03     0.04  -0.04  -0.03    -0.03   0.03   0.04
    25   1    -0.01  -0.01  -0.01    -0.03  -0.04  -0.01     0.03   0.03  -0.00
    26   6    -0.00   0.03   0.01     0.01  -0.04  -0.02    -0.00  -0.03  -0.02
    27   1    -0.01  -0.11  -0.23    -0.08   0.14   0.31     0.02   0.13   0.26
    28   1     0.03  -0.26   0.05     0.00   0.34  -0.08     0.03   0.27  -0.06
    29   6    -0.01  -0.01   0.01    -0.01  -0.01   0.02     0.03   0.01  -0.03
    30   1     0.00   0.00  -0.09     0.03  -0.02  -0.17    -0.05   0.01   0.37
    31   1     0.03   0.08  -0.01     0.07   0.18  -0.03    -0.30  -0.23   0.03
    32   6    -0.03   0.01   0.00    -0.03   0.02  -0.00     0.02  -0.00  -0.00
    33   1     0.16  -0.14  -0.11     0.20  -0.19  -0.13    -0.13   0.10   0.11
    34   1     0.19   0.02   0.14     0.24   0.02   0.20    -0.16  -0.02  -0.12
    35   6    -0.00  -0.00  -0.00    -0.01  -0.00  -0.02     0.00   0.00  -0.00
    36   1     0.03   0.03  -0.01     0.14  -0.07   0.11    -0.01  -0.04   0.02
    37   1    -0.01  -0.01  -0.01    -0.07   0.06   0.15     0.01   0.02   0.02
    38   1     0.01   0.01   0.00     0.01   0.01   0.00    -0.00   0.00   0.00
                     82                     83                     84
                      A                      A                      A
 Frequencies --   1535.7849              1601.3412              1756.6991
 Red. masses --      1.1220                 1.1717                 4.9311
 Frc consts  --      1.5592                 1.7703                 8.9658
 IR Inten    --     14.4537                24.7096                14.2718
  Atom  AN      X      Y      Z        X      Y      Z        X      Y      Z
     1   6     0.00   0.00  -0.00    -0.00  -0.00   0.00     0.10   0.43   0.07
     2   6     0.00   0.00   0.00     0.00   0.00   0.00    -0.11  -0.36  -0.10
     3   6     0.04  -0.03  -0.02     0.00  -0.00  -0.00     0.00  -0.01   0.00
     4   6     0.00  -0.00   0.01     0.00   0.00  -0.00    -0.01  -0.08   0.01
     5   1    -0.00  -0.02   0.01    -0.00  -0.01   0.00    -0.07   0.38  -0.31
     6   1    -0.01  -0.01  -0.01    -0.00  -0.00  -0.00     0.17  -0.03   0.39
     7   1    -0.00  -0.01   0.00     0.00   0.01  -0.00     0.04  -0.34   0.24
     8   1    -0.11   0.15   0.33    -0.01   0.00   0.01     0.01   0.01   0.03
     9   1    -0.21   0.31  -0.06    -0.02   0.01   0.00     0.00   0.02  -0.01
    10   1    -0.04   0.05   0.00    -0.00   0.00   0.00     0.02   0.17  -0.05
    11   1    -0.05  -0.03  -0.05    -0.01  -0.00  -0.00    -0.00  -0.06   0.02
    12   7    -0.00  -0.03  -0.01    -0.00  -0.00  -0.01    -0.00   0.00   0.00
    13   7     0.00   0.00   0.00    -0.03  -0.06  -0.06    -0.00  -0.00  -0.00
    14   6     0.00   0.01   0.06     0.00   0.01   0.01    -0.00   0.00  -0.00
    15   1    -0.20   0.05  -0.25    -0.01  -0.01  -0.02     0.00  -0.01   0.00
    16   1     0.18   0.05  -0.27     0.00  -0.01  -0.02    -0.01  -0.00   0.01
    17   6     0.00  -0.00  -0.01     0.00   0.00   0.00     0.00   0.00   0.00
    18   1     0.00  -0.05   0.00    -0.04  -0.04   0.01    -0.01  -0.01   0.00
    19   1    -0.02   0.03  -0.00    -0.03  -0.01  -0.06    -0.01   0.00  -0.02
    20   6    -0.00   0.00   0.00     0.00   0.01  -0.01     0.00   0.00  -0.00
    21   1     0.04   0.03  -0.02    -0.02  -0.02   0.02    -0.00  -0.00   0.00
    22   1     0.03  -0.04  -0.03     0.00   0.01   0.01     0.00   0.00   0.00
    23   6    -0.00   0.01   0.00     0.03  -0.02   0.04     0.00  -0.00   0.00
    24   1     0.03  -0.03  -0.02    -0.05   0.06   0.04     0.00  -0.00   0.00
    25   1    -0.02  -0.02  -0.00     0.04  -0.06  -0.17    -0.00  -0.00  -0.00
    26   6    -0.02  -0.04  -0.02    -0.00  -0.00   0.00     0.00  -0.00  -0.00
    27   1     0.10   0.18   0.40    -0.00  -0.00   0.00     0.00   0.00   0.00
    28   1     0.12   0.44  -0.08     0.01   0.01   0.00    -0.00   0.00  -0.00
    29   6    -0.00  -0.00   0.01    -0.00  -0.00   0.00    -0.00   0.00   0.00
    30   1     0.05  -0.03  -0.12     0.00  -0.00  -0.01     0.00  -0.00  -0.00
    31   1     0.07   0.10  -0.02     0.01   0.01  -0.00    -0.00  -0.00   0.00
    32   6    -0.01   0.00   0.00    -0.00   0.00  -0.00    -0.00   0.00  -0.00
    33   1     0.04  -0.03  -0.03     0.01  -0.02  -0.00    -0.00  -0.00   0.00
    34   1     0.04   0.01   0.03     0.02   0.01   0.00     0.00   0.00   0.00
    35   6    -0.01  -0.00  -0.01    -0.01   0.04  -0.00    -0.00   0.00   0.00
    36   1     0.05  -0.04   0.05     0.07   0.03   0.05     0.00   0.00   0.00
    37   1    -0.01   0.04   0.06    -0.17  -0.10  -0.03    -0.01  -0.00  -0.00
    38   1     0.01  -0.01  -0.04     0.30   0.54   0.71     0.02   0.02   0.02
                     85                     86                     87
                      A                      A                      A
 Frequencies --   2936.2101              2947.1725              3020.3363
 Red. masses --      1.0733                 1.0721                 1.0648
 Frc consts  --      5.4519                 5.4867                 5.7229
 IR Inten    --    138.3931               213.2846                95.0954
  Atom  AN      X      Y      Z        X      Y      Z        X      Y      Z
     1   6     0.00  -0.00  -0.00     0.00   0.00  -0.00     0.00  -0.00   0.00
     2   6    -0.00  -0.00   0.00    -0.00  -0.00   0.00     0.00   0.00   0.00
     3   6    -0.00   0.01  -0.00     0.01  -0.07   0.03    -0.00   0.00  -0.00
     4   6    -0.00   0.00   0.00    -0.00   0.00  -0.00     0.00  -0.00  -0.00
     5   1     0.00  -0.00   0.00     0.00   0.00   0.00    -0.00  -0.00  -0.00
     6   1    -0.00   0.00  -0.00    -0.00   0.00  -0.00     0.00  -0.00   0.00
     7   1     0.00   0.00   0.00    -0.00  -0.00  -0.00    -0.00  -0.00  -0.00
     8   1     0.01  -0.09   0.05    -0.19   0.82  -0.49     0.00  -0.00   0.00
     9   1    -0.01  -0.01  -0.03     0.02   0.02   0.16     0.00   0.00   0.00
    10   1     0.00  -0.00  -0.00     0.00   0.01   0.03     0.00   0.00   0.00
    11   1    -0.00  -0.00   0.00     0.03  -0.03  -0.02    -0.00   0.00   0.00
    12   7    -0.00  -0.00  -0.00     0.00  -0.00  -0.00     0.00  -0.00   0.00
    13   7    -0.00   0.00  -0.00    -0.00   0.00  -0.00    -0.00  -0.00  -0.00
    14   6    -0.00   0.00  -0.00     0.00   0.00  -0.00     0.00  -0.00   0.00
    15   1    -0.01  -0.01   0.00    -0.01  -0.01   0.00     0.01   0.01  -0.01
    16   1     0.02  -0.01   0.00     0.01  -0.01  -0.00    -0.02   0.01  -0.01
    17   6    -0.00  -0.00  -0.00    -0.00  -0.00  -0.00    -0.00   0.00  -0.00
    18   1     0.00  -0.00   0.01     0.00  -0.00   0.01     0.00  -0.00   0.01
    19   1     0.00   0.00  -0.00     0.00   0.00  -0.00     0.00  -0.00   0.00
    20   6     0.00  -0.00  -0.00     0.00  -0.00  -0.00    -0.00   0.01   0.01
    21   1    -0.00   0.00   0.00    -0.00   0.00   0.00     0.01  -0.09  -0.07
    22   1    -0.00  -0.00   0.00    -0.00  -0.00   0.00    -0.02  -0.01   0.00
    23   6     0.00  -0.00   0.00     0.00  -0.00   0.00    -0.03  -0.06   0.00
    24   1     0.00   0.00  -0.00     0.00   0.00  -0.00     0.65   0.57   0.01
    25   1    -0.00   0.00  -0.00    -0.01   0.00  -0.00    -0.35   0.20  -0.05
    26   6     0.01  -0.07   0.03    -0.00  -0.01   0.00    -0.00   0.00   0.00
    27   1    -0.03   0.87  -0.45     0.00   0.10  -0.05    -0.00  -0.00   0.00
    28   1    -0.00   0.00   0.14     0.00  -0.00  -0.00     0.00  -0.00  -0.00
    29   6     0.00   0.00  -0.00     0.00   0.00  -0.00    -0.00  -0.00  -0.00
    30   1    -0.03  -0.04  -0.01    -0.01  -0.01  -0.00     0.00   0.00   0.00
    31   1     0.00   0.01   0.02    -0.00   0.00   0.00    -0.00   0.00   0.00
    32   6     0.00   0.00  -0.00     0.00   0.00   0.00     0.00   0.00   0.00
    33   1    -0.00  -0.00  -0.00    -0.00  -0.00  -0.00    -0.02  -0.01  -0.02
    34   1    -0.00   0.00   0.01    -0.00   0.00   0.00    -0.00   0.01   0.01
    35   6     0.00  -0.00   0.00     0.00  -0.00   0.00    -0.00   0.01  -0.02
    36   1     0.00  -0.00  -0.00     0.00  -0.00  -0.00    -0.05   0.08   0.09
    37   1    -0.01   0.01  -0.01    -0.01   0.01  -0.01     0.12  -0.15   0.10
    38   1     0.01  -0.00   0.00     0.01  -0.01   0.00     0.01  -0.01   0.00
                     88                     89                     90
                      A                      A                      A
 Frequencies --   3028.1377              3036.7967              3052.0754
 Red. masses --      1.0648                 1.0643                 1.0635
 Frc consts  --      5.7528                 5.7830                 5.8371
 IR Inten    --    116.3672                45.3867                73.0113
  Atom  AN      X      Y      Z        X      Y      Z        X      Y      Z
     1   6     0.00   0.00   0.00     0.00   0.00  -0.00    -0.00  -0.00   0.00
     2   6     0.00   0.00  -0.00     0.00  -0.00  -0.00     0.00   0.00   0.00
     3   6    -0.00   0.00  -0.00    -0.00  -0.00  -0.00     0.00   0.00   0.00
     4   6     0.00  -0.00  -0.00     0.00  -0.00   0.00    -0.06   0.03  -0.02
     5   1    -0.00  -0.00  -0.00     0.00   0.00   0.00    -0.00   0.00  -0.01
     6   1     0.00  -0.00   0.00    -0.00   0.00  -0.00     0.00  -0.01   0.01
     7   1    -0.00  -0.00  -0.00     0.00  -0.00   0.00     0.00   0.00   0.00
     8   1     0.00  -0.01   0.00     0.01  -0.01   0.00     0.01  -0.04   0.02
     9   1    -0.00  -0.00  -0.00     0.00   0.00   0.02    -0.00  -0.01  -0.03
    10   1    -0.00  -0.00  -0.00    -0.01  -0.02  -0.06     0.10   0.12   0.48
    11   1    -0.01   0.00   0.00    -0.04   0.03   0.02     0.63  -0.44  -0.30
    12   7     0.00  -0.00   0.00    -0.00   0.00  -0.00     0.00  -0.00  -0.00
    13   7    -0.00   0.00  -0.00     0.00  -0.00  -0.00     0.00  -0.00   0.00
    14   6     0.00  -0.00   0.00    -0.03   0.04  -0.04    -0.00   0.00  -0.00
    15   1     0.03   0.01  -0.02    -0.36  -0.17   0.20    -0.01  -0.01   0.01
    16   1    -0.05   0.03  -0.03     0.70  -0.34   0.33     0.04  -0.02   0.02
    17   6    -0.00   0.00  -0.00     0.01   0.00   0.02     0.00   0.00   0.01
    18   1     0.00   0.00   0.01    -0.03  -0.01  -0.22    -0.01  -0.01  -0.09
    19   1     0.00  -0.00  -0.00    -0.06  -0.03   0.04    -0.03  -0.01   0.02
    20   6    -0.00   0.00   0.00     0.00  -0.00  -0.00     0.00  -0.00  -0.00
    21   1     0.01  -0.05  -0.04    -0.00   0.02   0.01    -0.01   0.05   0.04
    22   1     0.00   0.00   0.00    -0.00  -0.00  -0.00    -0.02  -0.01   0.00
    23   6    -0.01  -0.02   0.00    -0.00  -0.00   0.00    -0.00  -0.00  -0.00
    24   1     0.16   0.14   0.01     0.04   0.03   0.00     0.01   0.01  -0.00
    25   1    -0.09   0.05  -0.01    -0.01   0.01  -0.00     0.01  -0.01   0.00
    26   6     0.00   0.00  -0.00     0.00   0.00  -0.00     0.00   0.00  -0.00
    27   1     0.00  -0.01   0.01    -0.00  -0.02   0.01    -0.00  -0.01   0.00
    28   1    -0.00   0.00   0.01    -0.00   0.00   0.03    -0.00   0.00   0.00
    29   6     0.00   0.00  -0.00    -0.00  -0.00   0.00     0.00   0.00  -0.00
    30   1    -0.01  -0.01  -0.00     0.02   0.02   0.00    -0.03  -0.04  -0.01
    31   1     0.00  -0.00  -0.00     0.00  -0.01  -0.05     0.00   0.00   0.01
    32   6    -0.02  -0.00  -0.01    -0.00  -0.00  -0.00    -0.01   0.00  -0.00
    33   1     0.15   0.08   0.15     0.02   0.01   0.02     0.12   0.06   0.11
    34   1     0.05  -0.08  -0.08     0.00  -0.00  -0.00     0.05  -0.07  -0.07
    35   6     0.02  -0.03   0.06     0.00  -0.00   0.00    -0.00   0.00  -0.00
    36   1     0.15  -0.25  -0.29     0.01  -0.02  -0.02    -0.01   0.02   0.03
    37   1    -0.46   0.58  -0.37    -0.03   0.04  -0.02     0.02  -0.02   0.01
    38   1     0.01  -0.02   0.01    -0.01   0.00   0.00    -0.00   0.00  -0.00
                     91                     92                     93
                      A                      A                      A
 Frequencies --   3052.6967              3054.2757              3068.6541
 Red. masses --      1.0640                 1.0681                 1.0684
 Frc consts  --      5.8420                 5.8705                 5.9275
 IR Inten    --     59.2708                61.1428               131.1120
  Atom  AN      X      Y      Z        X      Y      Z        X      Y      Z
     1   6    -0.00   0.00  -0.00    -0.00  -0.00   0.00    -0.00  -0.00   0.00
     2   6    -0.00  -0.00  -0.00    -0.00   0.00   0.00    -0.00   0.00  -0.00
     3   6     0.00  -0.00   0.00    -0.00   0.00  -0.00    -0.00   0.00  -0.00
     4   6     0.01  -0.01   0.00    -0.01   0.00  -0.00    -0.00   0.00  -0.00
     5   1     0.00  -0.00   0.00    -0.00  -0.00   0.00    -0.00  -0.00   0.00
     6   1    -0.00   0.00  -0.00     0.00  -0.00   0.00     0.00  -0.00   0.00
     7   1     0.00  -0.00   0.00     0.00   0.00   0.00     0.00   0.00   0.00
     8   1    -0.00   0.01  -0.01     0.00  -0.01   0.00     0.00  -0.01   0.01
     9   1     0.00   0.00   0.01     0.00   0.00   0.00     0.01   0.01   0.03
    10   1    -0.02  -0.03  -0.11     0.01   0.01   0.04     0.00   0.00   0.01
    11   1    -0.14   0.10   0.07     0.06  -0.04  -0.03     0.01  -0.01  -0.01
    12   7    -0.00   0.00  -0.00     0.00   0.00  -0.00     0.00  -0.00  -0.00
    13   7     0.00  -0.00   0.00     0.00  -0.00   0.00     0.00  -0.00  -0.00
    14   6    -0.00  -0.00   0.00    -0.00   0.01  -0.01     0.00   0.01  -0.01
    15   1     0.01   0.01  -0.01    -0.09  -0.05   0.05    -0.13  -0.07   0.07
    16   1     0.00  -0.00   0.00     0.12  -0.06   0.06     0.07  -0.04   0.03
    17   6    -0.00  -0.00  -0.00    -0.02  -0.01  -0.04    -0.03  -0.02  -0.04
    18   1     0.00   0.00   0.01     0.08   0.05   0.56     0.09   0.05   0.60
    19   1     0.00   0.00  -0.00     0.19   0.09  -0.12     0.29   0.14  -0.17
    20   6     0.00  -0.00  -0.00    -0.02   0.03   0.04     0.02  -0.02  -0.03
    21   1    -0.00   0.03   0.02     0.06  -0.51  -0.47    -0.04   0.37   0.34
    22   1    -0.00  -0.00   0.00     0.21   0.16  -0.01    -0.24  -0.18   0.02
    23   6     0.00   0.00   0.00     0.01   0.00   0.00    -0.03   0.00  -0.00
    24   1    -0.02  -0.02  -0.00    -0.09  -0.08  -0.00     0.13   0.12  -0.00
    25   1     0.02  -0.01   0.00    -0.05   0.03  -0.01     0.21  -0.13   0.03
    26   6    -0.00   0.00   0.00     0.00   0.00  -0.00     0.00  -0.00  -0.00
    27   1    -0.00  -0.00   0.00    -0.00  -0.01   0.00    -0.00  -0.01   0.00
    28   1     0.00  -0.00  -0.02    -0.00   0.00   0.01    -0.00   0.01   0.05
    29   6     0.02   0.01  -0.01     0.00   0.00  -0.00    -0.00  -0.00   0.01
    30   1    -0.18  -0.20  -0.03    -0.01  -0.01  -0.00     0.05   0.06   0.01
    31   1     0.00   0.03   0.11     0.00   0.00   0.01     0.00  -0.02  -0.08
    32   6    -0.06   0.01  -0.01    -0.00   0.00  -0.00    -0.00  -0.00  -0.00
    33   1     0.50   0.26   0.46     0.02   0.01   0.02     0.02   0.01   0.02
    34   1     0.23  -0.32  -0.32     0.01  -0.01  -0.02    -0.00   0.00   0.00
    35   6    -0.00   0.00  -0.02    -0.00   0.00  -0.00     0.00  -0.00   0.00
    36   1    -0.07   0.11   0.14    -0.00   0.00   0.01     0.00  -0.01  -0.01
    37   1     0.09  -0.12   0.08     0.01  -0.02   0.01    -0.01   0.01  -0.01
    38   1    -0.00   0.00  -0.00    -0.00   0.00  -0.00    -0.01   0.00   0.00
                     94                     95                     96
                      A                      A                      A
 Frequencies --   3076.4949              3078.9984              3080.0996
 Red. masses --      1.0982                 1.0891                 1.0919
 Frc consts  --      6.1242                 6.0830                 6.1035
 IR Inten    --     27.0713                16.6352                54.4256
  Atom  AN      X      Y      Z        X      Y      Z        X      Y      Z
     1   6    -0.00   0.00  -0.00    -0.00   0.00  -0.00     0.00  -0.00   0.00
     2   6    -0.00  -0.00  -0.00    -0.00  -0.00  -0.00     0.00   0.00   0.00
     3   6    -0.00  -0.00  -0.02    -0.01  -0.01  -0.07     0.00   0.00   0.01
     4   6    -0.00   0.00   0.00    -0.01   0.01   0.02     0.00  -0.00  -0.00
     5   1     0.00   0.00   0.00    -0.00   0.00   0.00     0.00  -0.00  -0.00
     6   1     0.00   0.00  -0.00     0.00  -0.00  -0.00     0.00   0.00  -0.00
     7   1     0.00  -0.00   0.00     0.00  -0.00   0.01    -0.00   0.00  -0.00
     8   1     0.00  -0.03   0.01     0.02  -0.11   0.05    -0.00   0.01  -0.01
     9   1     0.03   0.04   0.17     0.13   0.21   0.82    -0.01  -0.02  -0.09
    10   1    -0.01  -0.01  -0.04    -0.05  -0.05  -0.20     0.00   0.00   0.01
    11   1     0.02  -0.02  -0.01     0.12  -0.09  -0.05    -0.01   0.01   0.00
    12   7    -0.00   0.00   0.00    -0.00  -0.00  -0.00     0.00   0.00   0.00
    13   7    -0.00   0.00  -0.00     0.00  -0.00   0.00     0.00  -0.00  -0.00
    14   6    -0.00   0.00  -0.00     0.00   0.00   0.00    -0.01  -0.00   0.00
    15   1    -0.00  -0.00   0.00    -0.02  -0.01   0.01     0.09   0.05  -0.05
    16   1     0.01  -0.00   0.00    -0.02   0.01  -0.01     0.05  -0.02   0.03
    17   6     0.00   0.00  -0.00    -0.00  -0.00   0.00     0.01   0.00   0.00
    18   1     0.00   0.00   0.00    -0.00  -0.00  -0.00    -0.01  -0.01  -0.08
    19   1    -0.00  -0.00   0.00     0.00   0.00  -0.00    -0.08  -0.04   0.05
    20   6    -0.00   0.00   0.00    -0.00  -0.00  -0.00    -0.00   0.01   0.01
    21   1     0.00  -0.01  -0.01    -0.00   0.01   0.01     0.02  -0.17  -0.16
    22   1     0.00   0.00  -0.00     0.00   0.00  -0.00    -0.01  -0.01   0.00
    23   6    -0.00   0.00   0.00     0.00  -0.00   0.00    -0.08   0.02  -0.01
    24   1    -0.01  -0.00  -0.00    -0.00  -0.00   0.00     0.24   0.22   0.00
    25   1     0.02  -0.01   0.00    -0.01   0.01  -0.00     0.67  -0.41   0.11
    26   6    -0.00   0.00   0.02    -0.00   0.00   0.02    -0.00   0.00   0.01
    27   1    -0.00   0.04  -0.01    -0.00   0.03  -0.01     0.00  -0.00   0.00
    28   1     0.02  -0.04  -0.26     0.02  -0.04  -0.24     0.01  -0.02  -0.11
    29   6    -0.01  -0.01  -0.00     0.01   0.01  -0.01     0.02   0.02  -0.01
    30   1     0.15   0.17   0.02    -0.13  -0.15  -0.02    -0.21  -0.23  -0.04
    31   1    -0.00   0.00   0.01     0.00   0.03   0.11     0.00   0.05   0.19
    32   6     0.00   0.02   0.03     0.00  -0.01  -0.01     0.01  -0.00   0.00
    33   1    -0.17  -0.08  -0.15     0.01   0.00   0.01    -0.07  -0.03  -0.06
    34   1     0.15  -0.20  -0.20    -0.05   0.07   0.07    -0.03   0.05   0.04
    35   6     0.04  -0.06  -0.03    -0.01   0.01   0.01     0.00  -0.00   0.00
    36   1    -0.26   0.43   0.52     0.06  -0.10  -0.12    -0.01   0.02   0.02
    37   1    -0.21   0.26  -0.18     0.04  -0.05   0.03    -0.02   0.03  -0.02
    38   1     0.00  -0.01   0.00    -0.00   0.00  -0.00    -0.01   0.01  -0.01
                     97                     98                     99
                      A                      A                      A
 Frequencies --   3081.8640              3087.1539              3089.1963
 Red. masses --      1.0742                 1.0889                 1.1001
 Frc consts  --      6.0112                 6.1143                 6.1853
 IR Inten    --     71.6014                62.8462                61.2544
  Atom  AN      X      Y      Z        X      Y      Z        X      Y      Z
     1   6    -0.00   0.00  -0.00    -0.00   0.00  -0.00    -0.00   0.00  -0.00
     2   6    -0.00  -0.00   0.00    -0.00  -0.00  -0.00     0.00  -0.00  -0.00
     3   6    -0.00  -0.00  -0.02    -0.00  -0.00  -0.02    -0.00  -0.00  -0.00
     4   6    -0.00   0.00   0.01    -0.00   0.01   0.01    -0.00   0.00   0.01
     5   1     0.00   0.00   0.00    -0.00  -0.00   0.00     0.00  -0.00   0.00
     6   1    -0.00   0.00  -0.00    -0.00   0.00  -0.00    -0.00   0.00  -0.00
     7   1     0.00  -0.00   0.00     0.00   0.00   0.01     0.00   0.00   0.00
     8   1     0.00  -0.02   0.01     0.00  -0.02   0.01     0.00   0.00  -0.00
     9   1     0.03   0.05   0.20     0.03   0.05   0.21     0.01   0.01   0.04
    10   1    -0.01  -0.01  -0.06    -0.02  -0.02  -0.10    -0.02  -0.02  -0.10
    11   1     0.02  -0.01  -0.01     0.05  -0.04  -0.02     0.05  -0.03  -0.02
    12   7    -0.00   0.00  -0.00    -0.00  -0.00  -0.00    -0.00   0.00   0.00
    13   7     0.00  -0.00   0.00    -0.00   0.00  -0.00    -0.00   0.00   0.00
    14   6     0.01  -0.00   0.00    -0.00  -0.00   0.00    -0.08  -0.01   0.02
    15   1    -0.06  -0.03   0.04     0.04   0.02  -0.02     0.64   0.33  -0.38
    16   1    -0.11   0.06  -0.05    -0.01   0.01  -0.01     0.36  -0.19   0.18
    17   6     0.01   0.00   0.01     0.00   0.00   0.00     0.01   0.00  -0.02
    18   1    -0.02  -0.01  -0.14    -0.00  -0.00  -0.01     0.03   0.01   0.17
    19   1    -0.06  -0.03   0.04    -0.02  -0.01   0.01    -0.11  -0.05   0.06
    20   6    -0.00   0.01   0.01    -0.00   0.00   0.00     0.00  -0.00  -0.00
    21   1     0.02  -0.14  -0.13     0.00  -0.01  -0.01    -0.00   0.04   0.03
    22   1     0.02   0.02  -0.00     0.00   0.00  -0.00    -0.02  -0.02   0.00
    23   6    -0.03   0.01  -0.00    -0.00   0.00  -0.00     0.00  -0.00   0.00
    24   1     0.09   0.08   0.00     0.00   0.00   0.00    -0.01  -0.01  -0.00
    25   1     0.29  -0.18   0.05     0.01  -0.01   0.00    -0.03   0.02  -0.01
    26   6     0.00  -0.01  -0.01     0.00  -0.00  -0.07    -0.00  -0.00  -0.00
    27   1    -0.00   0.03  -0.02     0.01  -0.10   0.04     0.00   0.01  -0.00
    28   1    -0.01   0.03   0.19    -0.06   0.14   0.86    -0.00   0.01   0.03
    29   6    -0.04  -0.03   0.03     0.01   0.02   0.00    -0.01  -0.01  -0.01
    30   1     0.43   0.48   0.08    -0.18  -0.20  -0.03     0.14   0.16   0.02
    31   1    -0.00  -0.11  -0.39     0.00  -0.00  -0.02    -0.00   0.01   0.04
    32   6    -0.02  -0.00  -0.01     0.01   0.00   0.01    -0.00   0.01   0.01
    33   1     0.16   0.08   0.15    -0.07  -0.04  -0.07    -0.01  -0.00  -0.01
    34   1     0.05  -0.07  -0.07     0.01  -0.01  -0.01     0.05  -0.06  -0.06
    35   6    -0.01   0.01   0.00     0.01  -0.02  -0.01    -0.01   0.01   0.00
    36   1     0.03  -0.06  -0.07    -0.09   0.14   0.17     0.03  -0.06  -0.07
    37   1     0.07  -0.08   0.06    -0.07   0.08  -0.06     0.03  -0.04   0.03
    38   1    -0.01   0.01  -0.01     0.00  -0.01   0.00     0.00   0.00   0.00
                    100                    101                    102
                      A                      A                      A
 Frequencies --   3097.6937              3104.2127              3120.0229
 Red. masses --      1.0999                 1.0992                 1.0976
 Frc consts  --      6.2186                 6.2407                 6.2955
 IR Inten    --     57.0367                58.5700                63.0997
  Atom  AN      X      Y      Z        X      Y      Z        X      Y      Z
     1   6    -0.00  -0.00  -0.00     0.00  -0.00   0.01     0.00   0.00   0.00
     2   6     0.00  -0.00  -0.00     0.00   0.00   0.00     0.00  -0.00  -0.00
     3   6     0.00   0.00   0.00    -0.00  -0.00  -0.03    -0.00   0.00  -0.00
     4   6    -0.00   0.00   0.00     0.01  -0.04  -0.08    -0.00  -0.00  -0.00
     5   1     0.00   0.00   0.00     0.00   0.00  -0.00     0.00   0.00  -0.00
     6   1    -0.00   0.00  -0.00     0.00  -0.00   0.00    -0.00   0.00   0.00
     7   1     0.00   0.00   0.00    -0.03  -0.01  -0.07    -0.00  -0.00  -0.00
     8   1     0.00   0.00  -0.00     0.00  -0.04   0.02     0.00  -0.00   0.00
     9   1    -0.00  -0.00  -0.01     0.05   0.08   0.29    -0.00   0.00   0.00
    10   1    -0.00  -0.00  -0.01     0.18   0.18   0.76     0.00   0.00   0.01
    11   1     0.00  -0.00  -0.00    -0.37   0.25   0.16    -0.00   0.00   0.00
    12   7     0.00   0.00   0.00    -0.00  -0.00  -0.00     0.00   0.00   0.00
    13   7     0.00   0.00  -0.00    -0.00   0.00   0.00     0.00   0.00   0.00
    14   6    -0.01  -0.00   0.00    -0.01  -0.00   0.00     0.01   0.00  -0.00
    15   1     0.11   0.05  -0.06     0.07   0.03  -0.04    -0.11  -0.05   0.06
    16   1     0.05  -0.02   0.02     0.06  -0.03   0.03    -0.03   0.02  -0.02
    17   6     0.00   0.00  -0.00     0.00   0.00  -0.00     0.03   0.01  -0.04
    18   1     0.00   0.00   0.03     0.00   0.00   0.00     0.04   0.03   0.26
    19   1    -0.03  -0.02   0.02    -0.02  -0.01   0.01    -0.37  -0.19   0.20
    20   6    -0.00  -0.00   0.00     0.00   0.00   0.00    -0.05  -0.05  -0.01
    21   1    -0.00  -0.00  -0.00     0.00  -0.01  -0.01    -0.04   0.23   0.22
    22   1     0.01   0.01  -0.00    -0.00  -0.00   0.00     0.58   0.41  -0.06
    23   6     0.00   0.00   0.00    -0.00   0.00  -0.00    -0.01  -0.00  -0.00
    24   1    -0.01  -0.01  -0.00    -0.00  -0.00   0.00     0.07   0.06   0.00
    25   1    -0.02   0.01  -0.00     0.00  -0.00   0.00     0.05  -0.03   0.01
    26   6    -0.00   0.00   0.01     0.00  -0.00  -0.00     0.00  -0.00  -0.00
    27   1    -0.00   0.01  -0.00     0.00  -0.00  -0.00     0.00  -0.01   0.00
    28   1     0.01  -0.01  -0.09    -0.00   0.01   0.05    -0.00   0.01   0.04
    29   6     0.00   0.01   0.02     0.00   0.00   0.00    -0.01  -0.01  -0.02
    30   1    -0.03  -0.03  -0.00    -0.00  -0.01  -0.00     0.07   0.08   0.01
    31   1     0.00  -0.07  -0.25    -0.00  -0.00  -0.01    -0.00   0.05   0.20
    32   6     0.00  -0.05  -0.06     0.00   0.00   0.00    -0.00  -0.00  -0.00
    33   1     0.32   0.15   0.28    -0.00  -0.00  -0.00     0.03   0.01   0.02
    34   1    -0.34   0.45   0.45     0.00  -0.00  -0.00    -0.02   0.03   0.03
    35   6     0.02  -0.03  -0.02     0.00  -0.00  -0.00     0.00  -0.00   0.00
    36   1    -0.14   0.22   0.27    -0.00   0.00   0.00    -0.00   0.00   0.00
    37   1    -0.09   0.11  -0.08     0.00  -0.00   0.00    -0.00   0.00  -0.00
    38   1     0.00  -0.00   0.00     0.00  -0.00  -0.00    -0.00   0.00   0.00
                    103                    104                    105
                      A                      A                      A
 Frequencies --   3125.0416              3131.0437              3162.5310
 Red. masses --      1.0978                 1.0948                 1.0695
 Frc consts  --      6.3165                 6.3235                 6.3025
 IR Inten    --     76.4901                86.5342                35.7946
  Atom  AN      X      Y      Z        X      Y      Z        X      Y      Z
     1   6    -0.00  -0.00   0.00     0.00   0.00   0.00    -0.03  -0.00  -0.06
     2   6    -0.00   0.00   0.00     0.00  -0.00  -0.00    -0.01  -0.03  -0.02
     3   6    -0.00  -0.00  -0.00    -0.00   0.00  -0.00    -0.00  -0.00  -0.00
     4   6     0.00  -0.00  -0.00    -0.00  -0.00  -0.00     0.00  -0.00  -0.00
     5   1    -0.00  -0.00  -0.00     0.00   0.00   0.00     0.21   0.07   0.47
     6   1     0.00  -0.00   0.00    -0.00   0.00  -0.00    -0.05   0.32  -0.24
     7   1     0.00  -0.00   0.00    -0.00  -0.00  -0.00     0.31   0.07   0.67
     8   1    -0.00   0.00  -0.00     0.00  -0.00   0.00     0.00   0.00   0.00
     9   1     0.00   0.01   0.02     0.00   0.00   0.00     0.00   0.00   0.01
    10   1     0.00   0.00   0.01     0.00   0.00   0.01     0.01   0.01   0.05
    11   1    -0.00   0.00   0.00    -0.00   0.00  -0.00    -0.02   0.01   0.01
    12   7     0.00  -0.00  -0.00    -0.00  -0.00  -0.00     0.00  -0.00   0.00
    13   7     0.00   0.00  -0.00    -0.00  -0.00   0.00     0.00  -0.00   0.00
    14   6    -0.01  -0.00   0.00     0.02   0.00  -0.01    -0.00  -0.00   0.00
    15   1     0.04   0.02  -0.02    -0.14  -0.08   0.08     0.00   0.00  -0.00
    16   1     0.02  -0.01   0.01    -0.05   0.03  -0.02     0.00  -0.00   0.00
    17   6    -0.03  -0.02   0.04     0.03   0.02  -0.03     0.00   0.00   0.00
    18   1    -0.04  -0.03  -0.26     0.03   0.02   0.18    -0.00  -0.00  -0.00
    19   1     0.45   0.23  -0.25    -0.39  -0.20   0.22    -0.00  -0.00   0.00
    20   6    -0.01  -0.01  -0.00     0.04   0.04   0.00    -0.00  -0.00  -0.00
    21   1    -0.01   0.02   0.02     0.02  -0.12  -0.11     0.00   0.00   0.00
    22   1     0.15   0.11  -0.01    -0.44  -0.31   0.04     0.00   0.00  -0.00
    23   6    -0.00   0.00  -0.00     0.01   0.00   0.00    -0.00  -0.00  -0.00
    24   1     0.02   0.02  -0.00    -0.05  -0.05   0.00     0.00   0.00   0.00
    25   1     0.03  -0.02   0.01    -0.05   0.03  -0.01    -0.00   0.00   0.00
    26   6     0.00  -0.00  -0.01     0.00  -0.00  -0.01     0.00   0.00  -0.00
    27   1     0.00  -0.01   0.00     0.00  -0.01   0.00    -0.00  -0.00   0.00
    28   1    -0.01   0.02   0.12    -0.01   0.01   0.09    -0.00   0.00   0.00
    29   6    -0.02  -0.03  -0.05    -0.01  -0.02  -0.04     0.00  -0.00  -0.00
    30   1     0.22   0.24   0.03     0.16   0.18   0.02     0.00  -0.00   0.00
    31   1    -0.01   0.15   0.60    -0.01   0.13   0.49    -0.00   0.00   0.00
    32   6    -0.00  -0.01  -0.02    -0.00  -0.01  -0.01     0.00   0.00   0.00
    33   1     0.10   0.05   0.09     0.08   0.04   0.07    -0.00  -0.00  -0.00
    34   1    -0.08   0.11   0.11    -0.06   0.08   0.08    -0.00   0.00   0.00
    35   6     0.00  -0.00  -0.00     0.00  -0.00  -0.00    -0.00   0.00   0.00
    36   1    -0.02   0.03   0.03    -0.01   0.02   0.03     0.00  -0.00  -0.00
    37   1    -0.01   0.01  -0.01    -0.01   0.01  -0.01    -0.00   0.00  -0.00
    38   1     0.00  -0.00  -0.00     0.00   0.00   0.00     0.00   0.00  -0.00
                    106                    107                    108
                      A                      A                      A
 Frequencies --   3173.0849              3268.4185              3545.6478
 Red. masses --      1.0848                 1.1138                 1.0731
 Frc consts  --      6.4354                 7.0104                 7.9487
 IR Inten    --      4.9327                25.3226               257.7861
  Atom  AN      X      Y      Z        X      Y      Z        X      Y      Z
     1   6     0.02   0.01   0.05     0.00   0.00   0.01    -0.00   0.00   0.00
     2   6    -0.02  -0.04  -0.04     0.02  -0.05   0.08    -0.00  -0.00  -0.00
     3   6     0.00   0.00   0.00     0.00  -0.00  -0.00    -0.00   0.00   0.00
     4   6    -0.00   0.00   0.00    -0.00   0.00   0.00    -0.00   0.00  -0.00
     5   1     0.28   0.10   0.61    -0.21  -0.08  -0.45     0.00   0.00   0.00
     6   1    -0.04   0.27  -0.20    -0.10   0.69  -0.49     0.00   0.00  -0.00
     7   1    -0.27  -0.07  -0.58    -0.04  -0.01  -0.09    -0.00  -0.00   0.00
     8   1    -0.00  -0.00   0.00    -0.00  -0.00   0.00     0.00  -0.01   0.00
     9   1    -0.00  -0.00  -0.01    -0.00  -0.00  -0.00     0.00  -0.00  -0.00
    10   1    -0.01  -0.01  -0.04    -0.00   0.00  -0.00    -0.00   0.00   0.00
    11   1     0.02  -0.02  -0.01     0.00  -0.00  -0.00     0.00  -0.00  -0.00
    12   7    -0.00   0.00  -0.00    -0.00   0.00  -0.00    -0.00   0.00  -0.00
    13   7     0.00  -0.00  -0.00     0.00  -0.00  -0.00    -0.05   0.05  -0.02
    14   6     0.00  -0.00  -0.00     0.00   0.00  -0.00    -0.00   0.00  -0.00
    15   1    -0.00  -0.00   0.00    -0.00  -0.00   0.00    -0.00  -0.00   0.00
    16   1    -0.00   0.00  -0.00     0.00  -0.00  -0.00     0.00  -0.00   0.00
    17   6    -0.00  -0.00   0.00    -0.00  -0.00  -0.00     0.00  -0.00   0.00
    18   1    -0.00  -0.00  -0.00    -0.00   0.00   0.00    -0.00   0.00   0.00
    19   1     0.00   0.00  -0.00     0.00   0.00  -0.00    -0.00  -0.00  -0.00
    20   6    -0.00  -0.00   0.00     0.00  -0.00  -0.00     0.00  -0.00  -0.00
    21   1    -0.00   0.00  -0.00    -0.00   0.00   0.00     0.00  -0.00  -0.00
    22   1     0.00   0.00  -0.00    -0.00  -0.00  -0.00     0.00   0.00   0.00
    23   6     0.00   0.00   0.00    -0.00  -0.00   0.00    -0.00   0.00  -0.00
    24   1    -0.00  -0.00  -0.00     0.00   0.00   0.00    -0.01  -0.00   0.00
    25   1     0.00  -0.00  -0.00    -0.00   0.00  -0.00     0.02  -0.01  -0.00
    26   6     0.00   0.00   0.00     0.00   0.00   0.00     0.00   0.00   0.00
    27   1     0.00  -0.00   0.00    -0.00  -0.00   0.00    -0.00  -0.01   0.00
    28   1     0.00  -0.00  -0.00     0.00  -0.00  -0.00    -0.00  -0.00  -0.00
    29   6     0.00   0.00  -0.00     0.00   0.00   0.00    -0.00  -0.00   0.00
    30   1    -0.00  -0.00  -0.00    -0.00  -0.00  -0.00    -0.00   0.00  -0.00
    31   1     0.00   0.00  -0.00     0.00   0.00  -0.00     0.00   0.00  -0.00
    32   6     0.00  -0.00  -0.00     0.00  -0.00   0.00     0.00   0.00   0.00
    33   1     0.00   0.00   0.00    -0.00  -0.00  -0.00     0.00   0.00   0.00
    34   1    -0.00   0.00   0.00     0.00   0.00   0.00    -0.00  -0.00  -0.00
    35   6     0.00  -0.00  -0.00     0.00  -0.00   0.00    -0.00   0.00  -0.00
    36   1    -0.00   0.00   0.00    -0.00  -0.00   0.00     0.00  -0.00  -0.00
    37   1     0.00  -0.00   0.00    -0.00   0.00  -0.00     0.02  -0.01   0.01
    38   1    -0.00   0.00   0.00    -0.00   0.00   0.00     0.69  -0.68   0.23

 -------------------
 - Thermochemistry -
 -------------------
 Temperature   298.150 Kelvin.  Pressure   1.00000 Atm.
 Atom     1 has atomic number  6 and mass  12.00000
 Atom     2 has atomic number  6 and mass  12.00000
 Atom     3 has atomic number  6 and mass  12.00000
 Atom     4 has atomic number  6 and mass  12.00000
 Atom     5 has atomic number  1 and mass   1.00783
 Atom     6 has atomic number  1 and mass   1.00783
 Atom     7 has atomic number  1 and mass   1.00783
 Atom     8 has atomic number  1 and mass   1.00783
 Atom     9 has atomic number  1 and mass   1.00783
 Atom    10 has atomic number  1 and mass   1.00783
 Atom    11 has atomic number  1 and mass   1.00783
 Atom    12 has atomic number  7 and mass  14.00307
 Atom    13 has atomic number  7 and mass  14.00307
 Atom    14 has atomic number  6 and mass  12.00000
 Atom    15 has atomic number  1 and mass   1.00783
 Atom    16 has atomic number  1 and mass   1.00783
 Atom    17 has atomic number  6 and mass  12.00000
 Atom    18 has atomic number  1 and mass   1.00783
 Atom    19 has atomic number  1 and mass   1.00783
 Atom    20 has atomic number  6 and mass  12.00000
 Atom    21 has atomic number  1 and mass   1.00783
 Atom    22 has atomic number  1 and mass   1.00783
 Atom    23 has atomic number  6 and mass  12.00000
 Atom    24 has atomic number  1 and mass   1.00783
 Atom    25 has atomic number  1 and mass   1.00783
 Atom    26 has atomic number  6 and mass  12.00000
 Atom    27 has atomic number  1 and mass   1.00783
 Atom    28 has atomic number  1 and mass   1.00783
 Atom    29 has atomic number  6 and mass  12.00000
 Atom    30 has atomic number  1 and mass   1.00783
 Atom    31 has atomic number  1 and mass   1.00783
 Atom    32 has atomic number  6 and mass  12.00000
 Atom    33 has atomic number  1 and mass   1.00783
 Atom    34 has atomic number  1 and mass   1.00783
 Atom    35 has atomic number  6 and mass  12.00000
 Atom    36 has atomic number  1 and mass   1.00783
 Atom    37 has atomic number  1 and mass   1.00783
 Atom    38 has atomic number  1 and mass   1.00783
 Molecular mass:   196.19395 amu.
 Principal axes and moments of inertia in atomic units:
                           1         2         3
     Eigenvalues --  2128.943213117.958593617.63783
           X            0.99997   0.00202   0.00687
           Y           -0.00217   0.99976   0.02192
           Z           -0.00682  -0.02193   0.99974
 This molecule is an asymmetric top.
 Rotational symmetry number  1.
 Warning -- assumption of classical behavior for rotation
           may cause significant error
 Rotational temperatures (Kelvin)      0.04068     0.02778     0.02394
 Rotational constants (GHZ):           0.84772     0.57882     0.49887
 Zero-point vibrational energy     938040.2 (Joules/Mol)
                                  224.19698 (Kcal/Mol)
 Warning -- explicit consideration of  22 degrees of freedom as
           vibrations may cause significant error
 Vibrational temperatures:     88.59   112.15   131.93   161.35   230.47
          (Kelvin)            244.18   261.48   298.31   327.67   344.16
                              412.94   423.47   464.73   514.50   532.81
                              559.79   624.94   655.39   709.57   751.48
                              762.14   861.79   917.81  1026.77  1092.68
                             1110.27  1139.45  1165.80  1224.67  1252.19
                             1326.75  1338.27  1356.07  1375.92  1389.58
                             1402.86  1424.05  1435.38  1465.85  1507.98
                             1531.56  1580.08  1583.42  1594.74  1619.97
                             1657.55  1672.40  1719.68  1735.40  1763.36
                             1807.66  1816.23  1827.88  1865.50  1882.87
                             1889.31  1912.62  1915.02  1932.91  1953.22
                             1967.99  1986.93  1989.18  2002.07  2026.70
                             2030.95  2033.34  2043.52  2050.94  2060.14
                             2096.23  2105.90  2137.33  2141.30  2144.89
                             2153.77  2156.99  2165.99  2171.56  2181.31
                             2194.07  2209.65  2303.97  2527.49  4224.55
                             4240.32  4345.58  4356.81  4369.27  4391.25
                             4392.14  4394.42  4415.10  4426.38  4429.99
                             4431.57  4434.11  4441.72  4444.66  4456.88
                             4466.26  4489.01  4496.23  4504.87  4550.17
                             4565.36  4702.52  5101.39
 
 Zero-point correction=                           0.357281 (Hartree/Particle)
 Thermal correction to Energy=                    0.371744
 Thermal correction to Enthalpy=                  0.372688
 Thermal correction to Gibbs Free Energy=         0.317090
 Sum of electronic and zero-point Energies=           -580.699500
 Sum of electronic and thermal Energies=              -580.685036
 Sum of electronic and thermal Enthalpies=            -580.684092
 Sum of electronic and thermal Free Energies=         -580.739691
 
                     E (Thermal)             CV                S
                      KCal/Mol        Cal/Mol-Kelvin    Cal/Mol-Kelvin
 Total                  233.273             57.493            117.017
 Electronic               0.000              0.000              0.000
 Translational            0.889              2.981             41.727
 Rotational               0.889              2.981             31.552
 Vibrational            231.496             51.531             43.738
 Vibration     1          0.597              1.973              4.406
 Vibration     2          0.599              1.964              3.942
 Vibration     3          0.602              1.955              3.624
 Vibration     4          0.607              1.939              3.231
 Vibration     5          0.622              1.891              2.548
 Vibration     6          0.625              1.880              2.439
 Vibration     7          0.630              1.865              2.311
 Vibration     8          0.641              1.829              2.067
 Vibration     9          0.651              1.799              1.897
 Vibration    10          0.657              1.781              1.809
 Vibration    11          0.684              1.698              1.492
 Vibration    12          0.689              1.684              1.449
 Vibration    13          0.708              1.629              1.295
 Vibration    14          0.733              1.560              1.133
 Vibration    15          0.742              1.533              1.078
 Vibration    16          0.757              1.494              1.004
 Vibration    17          0.795              1.395              0.845
 Vibration    18          0.814              1.349              0.779
 Vibration    19          0.849              1.265              0.675
 Vibration    20          0.877              1.201              0.605
 Vibration    21          0.885              1.184              0.588
 Vibration    22          0.957              1.034              0.451
                       Q            Log10(Q)             Ln(Q)
 Total Bot       0.140990-145       -145.850812       -335.833906
 Total V=0       0.306566D+19         18.486523         42.566793
 Vib (Bot)       0.744095-160       -160.128372       -368.709202
 Vib (Bot)    1  0.335301D+01          0.525435          1.209858
 Vib (Bot)    2  0.264291D+01          0.422082          0.971879
 Vib (Bot)    3  0.224157D+01          0.350552          0.807176
 Vib (Bot)    4  0.182544D+01          0.261367          0.601820
 Vib (Bot)    5  0.126199D+01          0.101057          0.232692
 Vib (Bot)    6  0.118757D+01          0.074660          0.171910
 Vib (Bot)    7  0.110451D+01          0.043171          0.099405
 Vib (Bot)    8  0.958950D+00         -0.018204         -0.041916
 Vib (Bot)    9  0.865679D+00         -0.062643         -0.144241
 Vib (Bot)   10  0.820017D+00         -0.086177         -0.198431
 Vib (Bot)   11  0.667384D+00         -0.175624         -0.404390
 Vib (Bot)   12  0.648197D+00         -0.188293         -0.433561
 Vib (Bot)   13  0.580937D+00         -0.235871         -0.543114
 Vib (Bot)   14  0.513379D+00         -0.289562         -0.666741
 Vib (Bot)   15  0.491511D+00         -0.308467         -0.710272
 Vib (Bot)   16  0.461735D+00         -0.335607         -0.772763
 Vib (Bot)   17  0.399780D+00         -0.398179         -0.916840
 Vib (Bot)   18  0.374773D+00         -0.426231         -0.981434
 Vib (Bot)   19  0.335266D+00         -0.474610         -1.092830
 Vib (Bot)   20  0.308390D+00         -0.510900         -1.176391
 Vib (Bot)   21  0.301994D+00         -0.520001         -1.197346
 Vib (Bot)   22  0.249555D+00         -0.602833         -1.388074
 Vib (V=0)       0.161794D+05          4.208964          9.691497
 Vib (V=0)    1  0.389008D+01          0.589959          1.358431
 Vib (V=0)    2  0.318979D+01          0.503762          1.159954
 Vib (V=0)    3  0.279666D+01          0.446639          1.028425
 Vib (V=0)    4  0.239268D+01          0.378884          0.872413
 Vib (V=0)    5  0.185743D+01          0.268913          0.619195
 Vib (V=0)    6  0.178854D+01          0.252498          0.581398
 Vib (V=0)    7  0.171242D+01          0.233609          0.537905
 Vib (V=0)    8  0.158147D+01          0.199062          0.458357
 Vib (V=0)    9  0.149970D+01          0.176004          0.405265
 Vib (V=0)   10  0.146043D+01          0.164481          0.378731
 Vib (V=0)   11  0.133391D+01          0.125126          0.288112
 Vib (V=0)   12  0.131863D+01          0.120124          0.276595
 Vib (V=0)   13  0.126648D+01          0.102597          0.236239
 Vib (V=0)   14  0.121663D+01          0.085158          0.196084
 Vib (V=0)   15  0.120113D+01          0.079590          0.183262
 Vib (V=0)   16  0.118059D+01          0.072098          0.166012
 Vib (V=0)   17  0.114018D+01          0.056972          0.131182
 Vib (V=0)   18  0.112486D+01          0.051100          0.117662
 Vib (V=0)   19  0.110200D+01          0.042181          0.097126
 Vib (V=0)   20  0.108746D+01          0.036412          0.083841
 Vib (V=0)   21  0.108412D+01          0.035079          0.080772
 Vib (V=0)   22  0.105882D+01          0.024821          0.057153
 Electronic      0.100000D+01          0.000000          0.000000
 Translational   0.108015D+09          8.033484         18.497780
 Rotational      0.175419D+07          6.244076         14.377517
 ***** Axes restored to original set *****
 -------------------------------------------------------------------
 Center     Atomic                   Forces (Hartrees/Bohr)
 Number     Number              X              Y              Z
 -------------------------------------------------------------------
      1        6          -0.000286605   -0.001042428    0.000054589
      2        6           0.000488853    0.000706884    0.000550073
      3        6           0.000372170   -0.000942691   -0.000773277
      4        6           0.000080890   -0.000273231    0.000498686
      5        1          -0.000113329    0.000077041    0.000021497
      6        1           0.000366662    0.000572756   -0.000311754
      7        1           0.000217201   -0.000563991   -0.000361245
      8        1           0.000028899    0.000530961   -0.000079376
      9        1           0.000072298    0.000003585    0.000141275
     10        1          -0.000018065    0.000112254   -0.000125063
     11        1          -0.000296696    0.000086861   -0.000132415
     12        7          -0.000191327    0.001753702   -0.000312474
     13        7           0.001581402    0.002128862   -0.002352800
     14        6           0.000036913   -0.000560252    0.000543883
     15        1           0.000122061    0.000161863   -0.000023048
     16        1          -0.000211171    0.000279388   -0.000071080
     17        6           0.000065365   -0.000170932    0.000062940
     18        1          -0.000106606    0.000060624   -0.000187827
     19        1           0.000187656   -0.000031452    0.000079198
     20        6           0.000061759   -0.000116881    0.000011395
     21        1          -0.000007593    0.000166609   -0.000220123
     22        1           0.000124504    0.000136598   -0.000276427
     23        6          -0.000804319    0.000149797    0.002022615
     24        1           0.000217144    0.000261840    0.000523369
     25        1          -0.000165134   -0.000011756   -0.000024641
     26        6          -0.000257774   -0.000675124   -0.000443537
     27        1          -0.000076403    0.000378005   -0.000057903
     28        1           0.000023295   -0.000093078    0.000098675
     29        6           0.000238752   -0.000198074    0.000317056
     30        1           0.000073183    0.000212322   -0.000184043
     31        1          -0.000065858    0.000104014   -0.000065932
     32        6           0.000176804    0.000125512    0.000082251
     33        1           0.000279653    0.000119218   -0.000156438
     34        1           0.000063893    0.000172992   -0.000030311
     35        6          -0.001787304   -0.001743009   -0.000345999
     36        1          -0.000059655   -0.000322110    0.000187112
     37        1          -0.000448658    0.000194866    0.000039551
     38        1           0.000017141   -0.001751546    0.001301547
 -------------------------------------------------------------------
 Cartesian Forces:  Max     0.002352800 RMS     0.000597243

 GradGradGradGradGradGradGradGradGradGradGradGradGradGradGradGradGradGrad
 Berny optimization.
 Search for a local minimum.
 Step number   1 out of a maximum of    2
 All quantities printed in internal units (Hartrees-Bohrs-Radians)
 Second derivative matrix not updated -- analytic derivatives used.
 ITU=  0
     Eigenvalues ---    0.00050   0.00058   0.00116   0.00161   0.00198
     Eigenvalues ---    0.00217   0.00336   0.00440   0.00550   0.00593
     Eigenvalues ---    0.00685   0.00774   0.00936   0.01042   0.01165
     Eigenvalues ---    0.01387   0.01531   0.01967   0.02164   0.02431
     Eigenvalues ---    0.02636   0.02948   0.03072   0.04056   0.04675
     Eigenvalues ---    0.04756   0.04940   0.04976   0.05131   0.05271
     Eigenvalues ---    0.05356   0.05472   0.05622   0.05882   0.06042
     Eigenvalues ---    0.06128   0.06188   0.06217   0.06560   0.06729
     Eigenvalues ---    0.06880   0.07128   0.07233   0.07840   0.08086
     Eigenvalues ---    0.08685   0.08936   0.09640   0.09798   0.10204
     Eigenvalues ---    0.10397   0.10711   0.10818   0.11728   0.12839
     Eigenvalues ---    0.13063   0.13796   0.15349   0.15711   0.16191
     Eigenvalues ---    0.16631   0.16775   0.17406   0.18169   0.19001
     Eigenvalues ---    0.19808   0.20549   0.20754   0.21896   0.23055
     Eigenvalues ---    0.25492   0.29088   0.29454   0.32877   0.37524
     Eigenvalues ---    0.39933   0.44345   0.50688   0.52047   0.56348
     Eigenvalues ---    0.60127   0.62764   0.64372   0.67848   0.70624
     Eigenvalues ---    0.72696   0.73808   0.74640   0.74996   0.75402
     Eigenvalues ---    0.76299   0.76415   0.79046   0.79860   0.80130
     Eigenvalues ---    0.82411   0.83441   0.84522   0.84784   0.86953
     Eigenvalues ---    0.88013   0.89263   0.90894   0.93199   0.94596
     Eigenvalues ---    0.98675   1.07117   1.53628
 Quadratic step=3.372D-01 exceeds max=3.000D-01 adjusted using Lamda=-1.705D-04.
 Angle between NR and scaled steps=   3.16 degrees.
 Angle between quadratic step and forces=  78.83 degrees.
 Linear search not attempted -- first point.
 B after Tr=     0.000481    0.001190   -0.000896
         Rot=    1.000000   -0.000010   -0.000093    0.000046 Ang=  -0.01 deg.
 Variable       Old X    -DE/DX   Delta X   Delta X   Delta X     New X
                                 (Linear)    (Quad)   (Total)
    X1        4.88804  -0.00029   0.00000   0.06661   0.06678   4.95482
    Y1        0.68128  -0.00104   0.00000  -0.01905  -0.01828   0.66300
    Z1       -1.98365   0.00005   0.00000  -0.01451  -0.01631  -1.99996
    X2        5.60536   0.00049   0.00000   0.05887   0.05939   5.66476
    Y2        2.96671   0.00071   0.00000  -0.01178  -0.01109   2.95562
    Z2       -1.22652   0.00055   0.00000  -0.02240  -0.02428  -1.25080
    X3        2.80498   0.00037   0.00000  -0.00140  -0.00134   2.80364
    Y3       -3.39940  -0.00094   0.00000   0.01512   0.01607  -3.38333
    Z3       -0.56966  -0.00077   0.00000  -0.00764  -0.00913  -0.57879
    X4        5.14191   0.00008   0.00000   0.00751   0.00776   5.14966
    Y4       -1.69628  -0.00027   0.00000  -0.00127  -0.00055  -1.69683
    Z4       -0.45292   0.00050   0.00000   0.02143   0.01955  -0.43337
    X5        6.44560  -0.00011   0.00000  -0.00833  -0.00743   6.43816
    Y5        3.26925   0.00008   0.00000   0.00758   0.00817   3.27741
    Z5        0.62492   0.00002   0.00000   0.00490   0.00288   0.62780
    X6        5.36939   0.00037   0.00000   0.13208   0.13253   5.50191
    Y6        4.61382   0.00057   0.00000  -0.02604  -0.02531   4.58851
    Z6       -2.42344  -0.00031   0.00000  -0.05923  -0.06105  -2.48449
    X7        4.03736   0.00022   0.00000   0.14002   0.13982   4.17718
    Y7        0.47128  -0.00056   0.00000  -0.04976  -0.04888   0.42240
    Z7       -3.84753  -0.00036   0.00000  -0.04556  -0.04722  -3.89475
    X8        3.21220   0.00003   0.00000  -0.02048  -0.02040   3.19180
    Y8       -5.17787   0.00053   0.00000   0.01253   0.01342  -5.16446
    Z8        0.45420  -0.00008   0.00000  -0.00849  -0.01008   0.44412
    X9        2.49226   0.00007   0.00000   0.01019   0.00984   2.50210
    Y9       -3.92025   0.00000   0.00000   0.02416   0.02517  -3.89508
    Z9       -2.55133   0.00014   0.00000  -0.01114  -0.01258  -2.56391
   X10        5.61652  -0.00002   0.00000  -0.02379  -0.02313   5.59339
   Y10       -1.22428   0.00011   0.00000   0.01596   0.01660  -1.20768
   Z10        1.50736  -0.00013   0.00000   0.02425   0.02229   1.52965
   X11        6.73267  -0.00030   0.00000   0.00916   0.00918   6.74185
   Y11       -2.81595   0.00009   0.00000  -0.02278  -0.02219  -2.83813
   Z11       -1.17765  -0.00013   0.00000   0.05950   0.05730  -1.12035
   X12        0.48955  -0.00019   0.00000  -0.00300  -0.00266   0.48689
   Y12       -2.21730   0.00175   0.00000   0.02553   0.02667  -2.19063
   Z12        0.34365  -0.00031   0.00000  -0.01416  -0.01519   0.32846
   X13       -1.25351   0.00158   0.00000  -0.01359  -0.01323  -1.26674
   Y13        2.49499   0.00213   0.00000   0.00821   0.00955   2.50455
   Z13       -1.89386  -0.00235   0.00000  -0.00479  -0.00540  -1.89927
   X14        0.59107   0.00004   0.00000  -0.00289  -0.00199   0.58907
   Y14       -1.55834  -0.00056   0.00000   0.00804   0.00911  -1.54923
   Z14        3.03734   0.00054   0.00000  -0.00722  -0.00826   3.02908
   X15       -1.01269   0.00012   0.00000  -0.00340  -0.00240  -1.01509
   Y15       -2.41498   0.00016   0.00000   0.00610   0.00730  -2.40768
   Z15        4.03075  -0.00002   0.00000  -0.01163  -0.01238   4.01837
   X16        2.27657  -0.00021   0.00000  -0.00343  -0.00245   2.27412
   Y16       -2.41887   0.00028   0.00000   0.00652   0.00742  -2.41145
   Z16        3.89227  -0.00007   0.00000  -0.01115  -0.01252   3.87975
   X17        0.64146   0.00007   0.00000  -0.00493  -0.00366   0.63780
   Y17        1.28784  -0.00017   0.00000   0.00573   0.00678   1.29462
   Z17        3.61258   0.00006   0.00000  -0.00259  -0.00358   3.60900
   X18        0.96450  -0.00011   0.00000  -0.00243  -0.00077   0.96373
   Y18        1.45731   0.00006   0.00000   0.00716   0.00815   1.46546
   Z18        5.65373  -0.00019   0.00000  -0.00382  -0.00486   5.64887
   X19        2.29488   0.00019   0.00000  -0.00812  -0.00694   2.28793
   Y19        2.12956  -0.00003   0.00000   0.01040   0.01132   2.14088
   Z19        2.69137   0.00008   0.00000  -0.00590  -0.00717   2.68419
   X20       -1.73239   0.00006   0.00000  -0.01567  -0.01439  -1.74679
   Y20        2.83000  -0.00012   0.00000  -0.00831  -0.00702   2.82299
   Z20        2.91400   0.00001   0.00000   0.00412   0.00361   2.91761
   X21       -1.94429  -0.00001   0.00000  -0.02569  -0.02401  -1.96830
   Y21        4.35333   0.00017   0.00000  -0.01024  -0.00895   4.34438
   Z21        4.30506  -0.00022   0.00000   0.00440   0.00396   4.30902
   X22       -3.42277   0.00012   0.00000  -0.00534  -0.00413  -3.42690
   Y22        1.65460   0.00014   0.00000  -0.02178  -0.02034   1.63426
   Z22        3.11601  -0.00028   0.00000   0.00401   0.00378   3.11978
   X23       -1.66005  -0.00080   0.00000  -0.03381  -0.03289  -1.69294
   Y23        4.09958   0.00015   0.00000  -0.00053   0.00081   4.10039
   Z23        0.29014   0.00202   0.00000   0.01023   0.00973   0.29987
   X24       -0.12562   0.00022   0.00000  -0.04955  -0.04850  -0.17412
   Y24        5.49978   0.00026   0.00000   0.01770   0.01890   5.51868
   Z24        0.33744   0.00052   0.00000   0.01908   0.01833   0.35577
   X25       -3.41373  -0.00017   0.00000  -0.04698  -0.04602  -3.45974
   Y25        5.17332  -0.00001   0.00000  -0.02037  -0.01886   5.15446
   Z25        0.01345  -0.00002   0.00000   0.01495   0.01480   0.02826
   X26       -1.72095  -0.00026   0.00000   0.00262   0.00269  -1.71826
   Y26       -3.72077  -0.00068   0.00000   0.01065   0.01201  -3.70876
   Z26       -0.38011  -0.00044   0.00000  -0.01244  -0.01310  -0.39321
   X27       -1.65261  -0.00008   0.00000   0.01832   0.01838  -1.63423
   Y27       -5.59719   0.00038   0.00000   0.01265   0.01398  -5.58321
   Z27        0.54312  -0.00006   0.00000  -0.01303  -0.01374   0.52939
   X28       -1.58444   0.00002   0.00000   0.00129   0.00095  -1.58349
   Y28       -4.07106  -0.00009   0.00000   0.01290   0.01429  -4.05677
   Z28       -2.41777   0.00010   0.00000  -0.01241  -0.01309  -2.43086
   X29       -4.30326   0.00024   0.00000  -0.00352  -0.00324  -4.30650
   Y29       -2.55763  -0.00020   0.00000  -0.00987  -0.00829  -2.56592
   Z29        0.21565   0.00032   0.00000  -0.00239  -0.00254   0.21311
   X30       -5.67259   0.00007   0.00000   0.00643   0.00654  -5.66606
   Y30       -4.09947   0.00021   0.00000  -0.01463  -0.01292  -4.11239
   Z30        0.02532  -0.00018   0.00000  -0.02873  -0.02867  -0.00335
   X31       -4.35526  -0.00007   0.00000  -0.01335  -0.01265  -4.36791
   Y31       -2.07356   0.00010   0.00000  -0.03515  -0.03360  -2.10717
   Z31        2.22387  -0.00007   0.00000   0.00333   0.00319   2.22707
   X32       -5.27469   0.00018   0.00000  -0.01323  -0.01303  -5.28771
   Y32       -0.29066   0.00013   0.00000   0.00494   0.00664  -0.28401
   Z32       -1.36439   0.00008   0.00000   0.02387   0.02395  -1.34044
   X33       -6.72664   0.00028   0.00000  -0.02920  -0.02929  -6.75593
   Y33       -0.98095   0.00012   0.00000   0.01863   0.02050  -0.96045
   Z33       -2.67408  -0.00016   0.00000   0.03514   0.03547  -2.63861
   X34       -6.26830   0.00006   0.00000   0.00845   0.00901  -6.25929
   Y34        1.00792   0.00017   0.00000   0.00565   0.00742   1.01533
   Z34       -0.09170  -0.00003   0.00000   0.03981   0.04010  -0.05160
   X35       -3.42628  -0.00179   0.00000  -0.02827  -0.02822  -3.45450
   Y35        1.25276  -0.00174   0.00000  -0.00064   0.00093   1.25369
   Z35       -3.00629  -0.00035   0.00000   0.00797   0.00774  -2.99855
   X36       -2.69021  -0.00006   0.00000  -0.03632  -0.03667  -2.72688
   Y36        0.02416  -0.00032   0.00000  -0.00730  -0.00577   0.01839
   Z36       -4.50609   0.00019   0.00000   0.00945   0.00906  -4.49703
   X37       -4.57859  -0.00045   0.00000  -0.03609  -0.03609  -4.61468
   Y37        2.68544   0.00019   0.00000  -0.00200  -0.00030   2.68513
   Z37       -3.97387   0.00004   0.00000   0.01411   0.01413  -3.95975
   X38        0.02231   0.00002   0.00000  -0.04764  -0.04731  -0.02501
   Y38        1.14023  -0.00175   0.00000  -0.02009  -0.01887   1.12137
   Z38       -1.42085   0.00130   0.00000   0.03215   0.03128  -1.38957
         Item               Value     Threshold  Converged?
 Maximum Force            0.002353     0.000450     NO 
 RMS     Force            0.000597     0.000300     NO 
 Maximum Displacement     0.139817     0.001800     NO 
 RMS     Displacement     0.028080     0.001200     NO 
 Predicted change in Energy=-1.929974D-04
 GradGradGradGradGradGradGradGradGradGradGradGradGradGradGradGradGradGrad

 1\1\GINC-CDR1934\Freq\RwB97XD\6-31G(d,p)\C12H24N2\CLR426\20-Jul-2023\0
 \\# freq wb97xd/6-31g(d,p) scrf=(solvent=water)\\Title Card Required\\
 0,1\C,2.58664,0.360518,-1.0497\C,2.966231,1.569915,-0.649045\C,1.48433
 ,-1.798883,-0.301453\C,2.720979,-0.897634,-0.239674\H,3.410863,1.73001
 2,0.330691\H,2.841357,2.441526,-1.282428\H,2.136481,0.24939,-2.036023\
 H,1.699822,-2.740013,0.240354\H,1.318849,-2.074505,-1.350105\H,2.97213
 6,-0.64786,0.797662\H,3.562776,-1.490135,-0.623186\N,0.259059,-1.17334
 4,0.181851\N,-0.66333,1.320294,-1.00219\C,0.31278,-0.82464,1.607289\H,
 -0.535893,-1.277954,2.132982\H,1.204708,-1.28001,2.059702\C,0.339446,0
 .681496,1.911694\H,0.51039,0.771174,2.991825\H,1.214396,1.126914,1.424
 21\C,-0.916743,1.497574,1.542024\H,-1.028876,2.303683,2.278138\H,-1.81
 125,0.875577,1.648919\C,-0.878458,2.169406,0.153535\H,-0.066477,2.9103
 57,0.178564\H,-1.806467,2.737605,0.007118\C,-0.910687,-1.968946,-0.201
 148\H,-0.874523,-2.961908,0.287408\H,-0.838449,-2.154312,-1.279427\C,-
 2.277187,-1.353442,0.114115\H,-3.001807,-2.169346,0.013398\H,-2.304706
 ,-1.097283,1.176822\C,-2.791244,-0.153809,-0.722005\H,-3.559584,-0.519
 099,-1.415064\H,-3.317042,0.533366,-0.048526\C,-1.813109,0.662932,-1.5
 90861\H,-1.423598,0.012784,-2.38452\H,-2.422888,1.421073,-2.102884\H,0
 .011804,0.603385,-0.751883\\Version=EM64L-G09RevE.01\State=1-A\HF=-581
 .0567802\RMSD=6.346e-09\RMSF=5.972e-04\ZeroPoint=0.3572806\Thermal=0.3
 717441\Dipole=0.0252081,-1.0377901,0.6007423\DipoleDeriv=-0.1875659,-0
 .0003905,0.1672937,0.0051587,0.2833421,-0.0010622,0.0771366,-0.1240121
 ,0.1296128,-0.3521702,-0.0429337,0.1785941,0.0648645,-0.1718696,-0.080
 2542,0.2274151,-0.0378202,0.0221738,0.7076051,-0.2498748,-0.1439801,-0
 .2586425,0.5926064,-0.0721386,-0.2286082,0.039826,0.3749455,0.069135,0
 .0234478,-0.0468387,-0.0622394,0.0133952,0.0436546,-0.016827,0.0116104
 ,0.1274851,0.1371579,-0.0263275,-0.1061093,-0.0081995,0.057963,0.02489
 52,-0.1109269,-0.0355406,-0.0907829,0.1558277,0.0137778,-0.0524768,-0.
 0282018,-0.0835134,0.0807001,-0.0478685,0.1088483,0.0104034,0.1071501,
 -0.0204188,-0.1274778,-0.0370043,0.0202469,-0.0154717,-0.1101363,0.000
 7082,-0.1018565,-0.1111735,0.0165275,0.0408315,0.1355402,-0.3082756,0.
 0783737,-0.0366766,0.2020187,-0.0472738,0.0026659,-0.0254868,-0.051169
 2,0.017162,0.0380604,-0.0461471,-0.0214677,-0.1013092,-0.2013073,0.079
 0443,-0.0398244,-0.0409259,-0.0664407,-0.009394,-0.0564489,-0.0761675,
 -0.0000895,-0.1543706,-0.103775,0.0988906,0.0685912,0.0811367,-0.10255
 54,-0.0257211,0.1117119,0.010233,0.0557005,-0.9474706,-0.0576976,0.017
 7933,0.1138344,-1.0527957,0.0170003,-0.0292145,-0.1290773,-0.7803783,-
 0.801075,-0.0768609,0.0583558,-0.156072,-0.8530146,0.0104789,-0.054978
 3,0.0290134,-0.9421676,0.1768478,0.0202767,0.0037486,-0.0093874,0.4272
 138,0.1389586,0.0226926,0.0967935,0.6319611,-0.077788,-0.1198266,0.168
 5242,-0.0824638,-0.037419,0.0207524,0.1031107,-0.0136456,-0.0246742,-0
 .131992,0.1218563,-0.1690866,0.1279875,-0.0720153,0.0310983,-0.0820804
 ,-0.0319692,-0.0174111,0.1115332,-0.0076065,0.0196518,-0.0071428,0.037
 6215,-0.0428626,0.0268282,0.0177107,0.1236953,0.0392958,0.0393188,-0.0
 55091,0.0307824,0.0000804,-0.0137543,-0.0851645,-0.0364663,-0.2570526,
 -0.1042618,-0.0532625,0.0274546,-0.0623461,-0.0356128,0.0371034,0.0695
 602,0.0610836,0.0723747,0.1306873,0.0070722,0.0130812,-0.0061008,0.067
 9445,0.0689207,-0.0074189,-0.0139684,-0.0390951,0.0415794,0.0492967,-0
 .0113482,0.0708876,-0.1555226,-0.1509777,0.0118831,-0.1504582,-0.12804
 87,-0.1532346,-0.0918409,0.0182985,-0.1279442,-0.0331817,0.0801599,0.0
 018644,0.076356,0.0471919,0.2619049,0.0188694,-0.0822705,0.1042515,0.6
 155745,0.1613014,0.035707,0.1186632,0.627858,-0.1081734,-0.2135483,-0.
 0228968,-0.162034,-0.1362155,-0.025156,-0.0328499,-0.0483567,-0.047447
 8,-0.1447454,0.1948997,-0.0325531,0.1087437,-0.0369027,0.034159,-0.070
 8686,0.0514872,-0.0146389,0.5765932,0.2982233,0.139458,0.2557387,0.634
 2269,-0.0401768,0.1851097,0.0216611,0.3022417,-0.081337,0.0372499,-0.0
 625305,-0.0708172,-0.3368158,0.0786278,-0.006365,0.1899457,-0.025414,0
 .0134992,0.0025366,0.0406124,-0.0376288,0.0455203,-0.0335351,0.0153374
 ,-0.0864439,-0.2111525,-0.0237642,-0.0372612,0.0467378,0.0034142,0.114
 4493,0.00318,0.0227707,0.0078743,0.1398628,-0.1078426,-0.113735,-0.023
 5527,-0.1259532,-0.1416677,0.0325998,-0.0452569,-0.0096568,0.0633043,0
 .0786437,0.0600987,-0.0153797,0.0786937,0.0250443,-0.0444417,-0.001041
 2,-0.0194507,-0.1973591,-0.0100392,-0.1140117,0.03248,-0.1230874,0.069
 1866,0.0329157,0.0988866,0.079073,0.0932064,-0.1256042,-0.0606702,-0.1
 454521,-0.0951832,-0.023799,-0.0429053,-0.162911,-0.0120546,-0.0765938
 ,0.003801,0.0943447,0.0770109,0.1307924,-0.0982247,-0.0536009,0.110248
 1,-0.0584922,-0.0721869,0.6762254,0.2410462,0.1875555,0.1696549,0.4231
 975,0.0162962,0.1954505,0.0001221,0.5162188,-0.0311005,0.0237345,0.088
 094,0.0013929,-0.0650828,-0.1870339,0.0718225,-0.1153132,-0.115219,-0.
 1094926,0.0589924,-0.134096,0.1230226,-0.1428387,0.1587705,-0.072674,0
 .1152744,-0.0473581,0.3434088,-0.0688818,-0.0709321,-0.0961696,0.43104
 3,-0.2182582,-0.0880334,-0.2141781,0.2535528\Polar=173.8488887,5.66461
 61,196.2187524,9.8406334,6.3317798,171.577098\PG=C01 [X(C12H24N2)]\NIm
 ag=0\\0.26772431,0.14890414,0.80296283,0.19506008,0.08222149,0.5692951
 8,-0.09994389,-0.13531201,-0.06502431,0.22206050,-0.13649265,-0.507970
 18,-0.13242417,0.13740359,0.84505017,-0.06500161,-0.13073537,-0.149417
 85,0.20936938,0.02587603,0.58863948,0.00631322,-0.00419280,0.00549609,
 -0.00145275,0.00386782,-0.00150304,0.49594535,-0.02611577,-0.02608065,
 0.00043367,0.00104899,-0.00140519,0.00277481,0.00242253,0.52996662,0.0
 1696454,0.01045613,0.00131343,-0.00104629,0.00222612,-0.00185678,0.027
 83048,0.00123664,0.61311328,-0.07909193,0.01051641,-0.01571893,0.00832
 786,-0.00798910,0.00474893,-0.14489903,-0.05562383,-0.00730177,0.50651
 662,0.01083607,-0.17858199,0.06324040,0.00296486,-0.02923530,0.0164717
 0,-0.05730072,-0.12425028,-0.00547234,-0.03418525,0.51960519,-0.017568
 14,0.06664073,-0.13455967,0.00024253,-0.00642999,0.01015311,-0.0107894
 3,-0.00511737,-0.08602976,0.01100613,0.03543717,0.58744238,0.00143972,
 -0.00085075,-0.00940940,-0.08653155,-0.01962016,-0.11054227,0.00041916
 ,-0.00069648,0.00034707,-0.00685836,0.00214276,0.00249021,0.08118295,-
 0.01254765,0.00015876,-0.02737226,-0.01775767,-0.06382749,-0.03036055,
 -0.00017770,0.00017650,0.00006853,0.00105033,0.00125354,-0.00222591,0.
 02290016,0.06087807,-0.00493387,0.00102616,-0.00646957,-0.11133246,-0.
 03411675,-0.28441082,0.00000192,0.00044130,0.00012464,0.00371312,0.000
 70601,0.00000751,0.12270627,0.03905430,0.29827948,0.00467899,-0.008272
 03,0.00533641,-0.04196442,0.02637666,-0.03050946,-0.00035998,0.0013068
 0,-0.00074449,0.01109321,-0.00285191,-0.00450659,0.00100010,0.00944421
 ,-0.00609985,0.03206437,0.00459272,-0.01867366,0.01989630,0.02414385,-
 0.24202670,0.13863993,0.00115510,-0.00097443,0.00073373,-0.00410151,-0
 .00120235,-0.00257214,-0.00124104,0.00601826,-0.00482289,-0.02527578,0
 .25656200,0.00021409,-0.01147790,0.00918255,-0.02904703,0.14341560,-0.
 15705151,0.00025877,-0.00078496,0.00075623,-0.00511146,-0.00037663,0.0
 0130315,-0.00164079,0.02032708,-0.01023686,0.03211522,-0.15111978,0.15
 628484,-0.09179145,-0.01377995,-0.10837951,0.00203851,-0.00042784,-0.0
 1030511,0.00037552,0.00028674,0.00071024,0.00146194,-0.00239033,-0.003
 40427,0.00958062,-0.00302183,-0.00426613,-0.00640168,0.00119470,0.0032
 8942,0.08358249,-0.01207750,-0.05992169,-0.01998533,-0.01328847,-0.000
 57608,-0.02848571,0.00082025,0.00171741,0.00085877,0.00871633,0.004085
 02,0.02419608,-0.00329056,-0.00408548,-0.00109981,0.00130023,0.0006448
 3,-0.00049168,0.01760215,0.06210427,-0.10771074,-0.02470581,-0.2799891
 5,-0.00488934,0.00169512,-0.00548621,-0.00087009,-0.00082562,0.0005527
 7,-0.00658839,-0.00321447,-0.01257839,-0.00445551,-0.00072789,0.002473
 84,0.00335536,-0.00071290,-0.00027746,0.12146512,0.02439998,0.29589584
 ,-0.00492255,-0.00250560,-0.00206869,0.00051252,-0.00133264,0.00110725
 ,-0.05528807,0.03161854,-0.01986181,0.00390049,-0.02291720,0.01522331,
 -0.00018975,0.00004957,-0.00001611,0.00023489,-0.00055333,-0.00025298,
 0.00005515,0.00014382,0.00011838,0.07054206,-0.00433996,-0.00056174,-0
 .00169990,0.00027672,-0.00075536,0.00101473,0.02752270,-0.21035448,0.0
 9916861,0.00265136,-0.01693979,0.01245036,-0.00013570,0.00004434,-0.00
 000211,0.00027274,-0.00042951,-0.00021338,0.00015408,0.00002515,0.0000
 5617,-0.04228432,0.23613177,-0.00014597,0.00039251,0.00106720,0.000122
 03,0.00004183,-0.00002213,-0.01802344,0.09796237,-0.11612209,-0.001397
 05,-0.00364529,0.00100556,-0.00005647,0.00004289,0.00005188,0.00007303
 ,0.00002423,-0.00002384,-0.00002987,-0.00043416,0.00026074,0.01970556,
 -0.10827007,0.11736846,0.00064052,0.00135393,-0.00057374,-0.00000216,-
 0.00013324,0.00015998,-0.05572858,-0.00990407,-0.04573803,-0.00663762,
 -0.00769131,-0.02644999,0.00001098,0.00011779,0.00008971,0.00000836,-0
 .00002794,0.00005037,0.00021475,-0.00028990,0.00059782,-0.00032383,-0.
 00187526,-0.00461873,0.07205135,0.00023640,0.00068140,-0.00170504,0.00
 000373,0.00000976,0.00021826,-0.00759118,-0.06460039,-0.05482268,-0.00
 507936,-0.00596001,-0.01947279,0.00002530,0.00006659,0.00013574,0.0000
 1097,0.00001140,0.00005174,0.00020051,-0.00039856,0.00057379,0.0046536
 7,0.00691624,0.02603446,0.00923061,0.06952651,0.00039115,0.00073244,0.
 00088737,0.00012878,-0.00006663,0.00037581,-0.03798123,-0.05841191,-0.
 28702592,-0.00070013,0.00015261,-0.00075597,-0.00004957,0.00013892,-0.
 00005322,0.00003812,-0.00008745,-0.00004625,-0.00011891,-0.00068427,0.
 00007030,-0.00335576,-0.00358267,-0.01522231,0.04011065,0.06779147,0.3
 1182124,-0.00153155,0.00046041,-0.00478897,-0.00009670,-0.00075752,0.0
 0069963,-0.00521537,-0.00649342,-0.02698344,-0.06105234,-0.01373200,-0
 .05374222,0.00029350,0.00007305,-0.00007015,-0.00030941,0.00001659,0.0
 0017956,0.00107185,0.00048429,-0.00100834,0.00076490,0.00069588,0.0007
 1934,-0.00388885,-0.00333572,-0.00008510,0.06419505,0.00671028,0.00538
 595,0.02855248,0.00092143,0.00136857,0.00099427,-0.00256730,-0.0053834
 6,-0.01978317,-0.01443330,-0.06335410,-0.05806403,-0.00041050,-0.00044
 861,-0.00081132,0.00002212,0.00026956,-0.00026527,0.00033462,-0.004143
 87,0.00288254,0.00058168,0.00028383,0.00004881,-0.00395025,-0.00163301
 ,0.00030121,0.01675948,0.07133196,-0.00439412,-0.00434198,-0.01744435,
 0.00009900,-0.00114636,0.00164742,-0.00016576,0.00006212,0.00028798,-0
 .05472138,-0.05662820,-0.28458021,0.00081743,0.00080768,0.00010562,-0.
 00026127,0.00005350,0.00050608,-0.00001910,0.00268868,-0.00082766,-0.0
 0048178,-0.00038545,0.00046421,0.00030259,-0.00001746,0.00104466,0.059
 70870,0.06067426,0.30940598,-0.00012339,0.00128753,-0.00009864,-0.0000
 7918,-0.00082236,-0.00040928,-0.02104291,0.01660400,0.01049337,-0.1969
 9305,0.10604527,0.07141299,0.00004220,-0.00003442,-0.00000522,-0.00014
 370,0.00015413,0.00013570,0.00014034,0.00031221,-0.00027749,0.00088495
 ,-0.00014049,0.00047674,0.00059027,0.00060789,-0.00055571,0.00605304,-
 0.00442163,-0.00259161,0.21673005,0.01940337,-0.01930241,-0.01044740,0
 .00056904,-0.00088713,0.00301455,-0.01591734,0.01017484,0.00753693,0.1
 1056535,-0.11869295,-0.05208708,0.00126283,-0.00020821,-0.00061443,-0.
 00240523,-0.00022981,0.00095294,-0.00043351,0.00034530,0.00058424,0.00
 052291,0.00056111,0.00041994,0.00053296,0.00066791,-0.00007458,0.00552
 510,-0.00413336,-0.00210405,-0.11491952,0.13369337,-0.01476227,0.01047
 892,0.00803536,0.00015609,0.00079227,-0.00055895,-0.00310556,-0.000092
 43,-0.00054283,0.07002158,-0.04836551,-0.08186193,-0.00023650,0.000117
 06,0.00025502,0.00109321,-0.00001739,-0.00030426,0.00065792,-0.0008109
 0,-0.00020327,0.00032575,0.00018666,-0.00010646,-0.00010816,0.00044407
 ,0.00046418,0.02392495,-0.01570919,-0.01024451,-0.07776745,0.05321943,
 0.08408490,0.00144762,0.00153887,-0.00176952,-0.00002570,-0.00036806,0
 .00056379,-0.18169680,0.06928978,0.01887628,-0.03066248,0.01387391,0.0
 1292950,0.00016356,0.00001325,-0.00014453,-0.00035420,-0.00018435,0.00
 010926,0.00016269,-0.00018117,0.00026258,-0.02077859,0.01726508,0.0042
 9165,-0.00027442,0.00026790,0.00077093,0.00156566,0.00061882,-0.000055
 66,-0.00515925,-0.00364056,-0.00022937,0.53760006,-0.00017529,0.001411
 15,0.00012634,-0.00053175,0.00039594,0.00000797,0.03238576,-0.10185711
 ,-0.02458767,-0.01249818,0.01299428,0.00648465,0.00010909,-0.00002745,
 -0.00004726,0.00001377,0.00003560,0.00000841,0.00007356,-0.00003437,-0
 .00017205,0.03207413,-0.01814671,-0.01105971,0.00988171,-0.00669332,-0
 .00581165,0.00039647,0.00045822,-0.00053314,-0.00450157,-0.00218271,-0
 .00013146,0.01494764,0.33768794,-0.00004882,0.00016850,-0.00011692,0.0
 0009740,-0.00014391,0.00011890,0.03463343,-0.04844846,-0.09924788,-0.0
 0204746,0.00338515,0.00212260,-0.00003853,0.00006383,0.00008174,0.0001
 0036,-0.00002334,-0.00004850,-0.00001532,-0.00017694,0.00030405,-0.008
 71799,0.00142492,0.00740084,0.03031134,-0.01911985,-0.01351767,-0.0000
 1499,0.00075201,-0.00004558,-0.00146639,-0.00067545,0.00057047,-0.0105
 7420,0.14173890,0.46458617,-0.00244346,-0.00075807,0.00051743,-0.00163
 151,0.00122747,-0.00006836,0.00102421,-0.00072258,-0.00039368,0.000027
 10,-0.00019625,0.00015575,-0.00004161,-0.00002069,-0.00010087,0.000332
 56,0.00007367,-0.00011041,0.00014345,-0.00027986,-0.00072517,-0.000263
 10,0.00043880,-0.00005664,-0.00004340,0.00002757,0.00012670,0.00002352
 ,0.00003095,-0.00007439,-0.00011821,0.00017042,-0.00002768,0.00184785,
 0.00488033,-0.00220666,0.53973818,-0.00022691,-0.00056376,-0.00026295,
 -0.00103720,0.00046090,0.00038527,-0.00295983,0.00016005,0.00237842,0.
 00006653,-0.00037429,-0.00008637,-0.00001585,0.00002077,0.00000392,0.0
 0016312,0.00008211,-0.00007100,-0.00008091,0.00016486,0.00001191,0.001
 34170,-0.00120954,-0.00009769,0.00005245,-0.00010685,-0.00028184,-0.00
 001977,0.00005284,0.00002549,0.00022944,0.00014881,-0.00006800,0.00734
 142,-0.01399018,0.00731513,-0.15067922,0.51759726,0.00036776,-0.000189
 85,-0.00062457,-0.00013790,-0.00005428,0.00012801,0.00138588,0.0004332
 9,-0.00138106,0.00005245,0.00019566,0.00008857,-0.00002064,0.00005599,
 0.00009874,-0.00004527,-0.00006817,-0.00001858,0.00017326,0.00003391,0
 .00043872,-0.00074570,0.00066260,0.00008144,-0.00007822,0.00014297,0.0
 0017613,0.00009679,-0.00008063,0.00005121,-0.00011992,-0.00004028,0.00
 005257,-0.00336520,0.00752735,0.00092990,0.15270801,0.11775539,0.38663
 538,-0.00009817,-0.00024494,-0.00012067,-0.00014656,0.00011760,0.00002
 506,0.00362863,0.00614353,0.03024553,-0.00047608,0.00033518,0.00104944
 ,0.00009416,-0.00001601,0.00005213,0.00001857,-0.00000802,0.00000582,0
 .00005156,0.00016967,-0.00011409,-0.00010531,0.00058250,0.00109820,-0.
 00487930,0.00323559,0.00232268,-0.00148082,-0.00053528,0.00083759,0.00
 007788,-0.00015391,-0.00020161,-0.10308749,-0.00592997,-0.00487870,0.0
 0040944,-0.00053183,-0.00022188,0.63335133,0.00026627,0.00039158,0.000
 16824,0.00020004,-0.00037932,-0.00013996,0.00480189,-0.01005254,-0.017
 66954,-0.00085664,0.00105819,0.00119692,-0.00013631,-0.00001230,-0.000
 08918,0.00000343,-0.00001918,-0.00005370,-0.00002497,-0.00005509,0.000
 00372,-0.00143977,0.00170346,-0.00205832,0.00126465,0.00086732,-0.0004
 2178,0.00029710,0.00048609,0.00038705,-0.00040034,-0.00021733,0.000210
 38,-0.00396339,-0.07431130,-0.00953215,0.00021756,-0.00121811,-0.00046
 686,0.00440481,0.49553700,-0.00004139,0.00032133,-0.00150317,-0.000024
 55,-0.00030706,0.00035693,0.00907197,0.00033577,-0.02398858,0.00113285
 ,0.00053201,-0.00015936,-0.00010849,-0.00002810,-0.00011768,-0.0000345
 5,-0.00014944,-0.00003745,0.00009539,0.00015822,-0.00006553,-0.0044866
 5,0.00347282,0.00372785,0.00106828,0.00043747,0.00112594,-0.00059100,-
 0.00060209,-0.00020822,-0.00089181,-0.00046736,0.00000623,0.00002197,-
 0.05749490,-0.19504906,0.00117262,-0.00361804,0.00170304,-0.00916864,-
 0.02780260,0.50125787,-0.00006184,0.00012587,-0.00007814,-0.00004277,-
 0.00000084,0.00011685,0.00032773,-0.00062610,0.00020121,-0.00007432,0.
 00008139,-0.00017347,0.00003455,0.00001531,-0.00000620,-0.00000168,-0.
 00004103,0.00000737,0.00002233,-0.00004386,0.00004866,-0.00009896,-0.0
 0000037,0.00019966,-0.00013338,0.00000171,0.00032840,0.00038319,0.0001
 0067,0.00013738,-0.00003007,0.00002800,0.00019310,0.00333416,0.0023460
 8,0.00054540,0.00000540,-0.00021377,0.00013668,-0.21062745,-0.08437876
 ,0.09624132,0.22796627,-0.00009421,-0.00019917,-0.00002176,-0.00012160
 ,0.00017476,0.00007592,0.00009438,-0.00028915,-0.00139209,0.00000510,-
 0.00014898,-0.00013479,0.00010101,0.00000778,0.00003933,0.00000087,0.0
 0000369,0.00002349,-0.00000200,0.00002631,-0.00000619,-0.00010895,-0.0
 0007061,0.00010325,0.00039296,-0.00029405,-0.00025734,-0.00008906,-0.0
 0012105,-0.00000004,0.00001883,0.00003511,-0.00002626,0.00756500,0.002
 69256,-0.00495225,0.00004797,0.00007511,-0.00004268,-0.08451322,-0.092
 14067,0.05034361,0.09316443,0.10136479,0.00003303,-0.00013523,0.000178
 01,0.00000775,0.00007241,-0.00002148,-0.00372636,0.00324728,-0.0045477
 7,-0.00035852,-0.00038102,-0.00016536,0.00002286,0.00000978,0.00001987
 ,-0.00000411,0.00002889,0.00001182,-0.00002427,-0.00004052,0.00004930,
 0.00014684,-0.00048593,0.00066744,0.00131207,-0.00096371,-0.00066751,0
 .00012021,0.00011201,0.00021198,0.00018348,0.00009311,0.00014027,0.026
 57066,0.00785928,-0.02576178,-0.00028969,0.00049728,-0.00006058,0.0899
 3975,0.04751786,-0.10333720,-0.10228485,-0.04709640,0.12106028,0.00006
 657,-0.00007469,0.00023497,0.00004047,0.00000907,-0.00003956,-0.000849
 16,-0.00109132,0.00312043,-0.00054919,0.00005669,0.00156504,-0.0000159
 3,0.00000332,-0.00000806,0.00000122,0.00001614,-0.00000101,-0.00006487
 ,-0.00008646,0.00000996,0.00066662,-0.00053938,-0.00086775,0.00000692,
 -0.00032244,0.00004608,-0.00048724,-0.00019910,0.00089851,0.00005980,0
 .00013147,0.00009085,0.00085699,-0.00039196,-0.00330953,-0.00007231,0.
 00037420,-0.00020134,-0.22307450,0.08669446,-0.08113494,-0.01935398,0.
 01119780,-0.00969516,0.23994012,-0.00009741,-0.00024245,-0.00007023,-0
 .00003166,0.00007299,0.00002341,-0.00091835,0.00324988,-0.00229145,0.0
 0050921,0.00001988,0.00036946,0.00000748,-0.00001347,0.00000893,0.0000
 0821,0.00001356,-0.00000973,0.00000739,0.00008157,-0.00005962,-0.00042
 226,-0.00038977,0.00081666,0.00005111,-0.00002805,-0.00006270,-0.00089
 401,-0.00015747,0.00014485,0.00000791,-0.00002556,-0.00028946,-0.00715
 535,0.00282317,-0.00384768,-0.00005785,0.00015752,0.00034290,0.0866447
 6,-0.09278982,0.04135416,-0.01149649,0.00672415,-0.00591068,-0.0946454
 3,0.10149426,-0.00015696,0.00019765,0.00006697,0.00002948,-0.00008894,
 0.00003543,-0.00411712,0.00072435,0.00037212,0.00026357,-0.00001866,-0
 .00080901,-0.00000178,0.00002058,0.00000388,0.00000703,-0.00003102,0.0
 0000108,0.00003615,-0.00008187,0.00010575,0.00077194,-0.00143075,0.000
 17326,-0.00001204,-0.00018644,0.00059217,0.00131903,0.00059093,-0.0002
 8822,0.00005838,0.00002559,0.00030251,-0.02742884,0.00720996,-0.027085
 04,-0.00026146,0.00068423,0.00003143,-0.07700704,0.04018826,-0.0859024
 4,0.01174461,-0.00689332,0.00693201,0.08897266,-0.03823870,0.10527349,
 0.00053437,0.00066989,-0.00014117,0.00028916,-0.00082859,-0.00026966,0
 .00042163,0.00006712,0.00056742,-0.00011537,0.00011761,-0.00024479,-0.
 00024759,-0.00002497,-0.00008380,-0.00006177,0.00007355,-0.00002534,-0
 .00002260,-0.00007237,-0.00007644,0.00017386,-0.00045106,-0.00033620,-
 0.00009668,-0.00023789,0.00028867,-0.00008357,0.00036625,0.00017729,0.
 00003935,-0.00013236,-0.00000098,0.00109916,-0.00199103,-0.00055236,-0
 .00021024,0.00004923,0.00183545,-0.08307519,-0.00504424,-0.00315116,-0
 .00031603,-0.02817617,-0.00349446,0.00078627,0.03008946,0.00392507,0.5
 3067851,0.00048682,0.00049533,-0.00024114,0.00017305,-0.00040031,-0.00
 029178,0.00054094,-0.00046494,0.00056663,-0.00011202,0.00005033,0.0000
 3968,-0.00021170,-0.00005390,-0.00001873,0.00002062,0.00000488,-0.0000
 6809,-0.00000362,-0.00005513,-0.00002219,-0.00004802,0.00002466,0.0000
 0993,-0.00031599,0.00011280,0.00024044,0.00002173,0.00009971,0.0000137
 9,-0.00002632,-0.00007767,0.00003379,-0.00086429,-0.00061203,-0.010849
 49,-0.00094629,0.00054473,-0.00149633,-0.00504180,-0.18847225,-0.00902
 369,0.00059355,-0.01710446,-0.00195835,-0.00227272,-0.01578684,-0.0019
 9707,0.03741759,0.47911947,0.00047314,0.00019697,-0.00014101,0.0001460
 2,-0.00022875,-0.00071165,-0.00202217,-0.00225972,-0.00143342,0.000040
 85,0.00028320,0.00017210,0.00007568,0.00007447,0.00013975,0.00003332,0
 .00000240,0.00005222,0.00002649,-0.00002321,0.00002029,0.00052186,-0.0
 0043505,-0.00035053,0.00058787,-0.00020814,-0.00038138,0.00053794,-0.0
 0003441,-0.00016059,-0.00000215,0.00007764,0.00008907,-0.00243840,-0.0
 3489979,-0.01603374,-0.00018333,0.00027951,0.00306108,-0.00009138,-0.0
 1013759,-0.07748934,-0.00013574,0.01440404,0.00353318,0.00061010,0.011
 30405,0.00219812,-0.02882344,-0.02212697,0.58944305,-0.00023872,-0.000
 24258,0.00005882,-0.00015565,0.00029986,0.00024983,-0.00024243,-0.0004
 4764,-0.00018162,0.00000433,-0.00008480,0.00003566,0.00011059,0.000013
 99,0.00000471,-0.00000624,-0.00002064,0.00001910,0.00001357,0.00001557
 ,0.00002349,0.00006778,-0.00001039,-0.00003195,0.00006056,-0.00002141,
 -0.00000907,0.00002215,-0.00001619,0.00002227,-0.00001162,0.00004433,0
 .00002269,0.00202199,-0.00034000,-0.00024073,0.00021218,-0.00010812,-0
 .00020905,-0.00131687,-0.00018332,-0.00219879,-0.00006841,0.00029794,-
 0.00012323,0.00018323,0.00016645,0.00045809,-0.05535992,-0.00564167,-0
 .03663502,0.05792281,-0.00012151,-0.00022454,0.00012349,-0.00011612,0.
 00022145,0.00011278,-0.00111795,-0.00033947,-0.00031519,0.00001963,-0.
 00004702,0.00005476,0.00006158,0.00000156,0.00000859,0.00000264,0.0000
 1144,0.00000623,0.00000170,0.00000743,-0.00000212,0.00023365,-0.000203
 87,-0.00003500,0.00023294,-0.00015674,-0.00020998,0.00003998,0.0000445
 3,0.00003838,0.00005791,0.00005347,-0.00002193,-0.00061110,-0.00665252
 ,-0.00259637,-0.00004717,0.00015085,0.00014872,-0.00336415,-0.00193130
 ,-0.03267137,-0.00060494,0.00102700,0.00048018,0.00062888,0.00088273,-
 0.00021279,-0.00569075,-0.04932241,-0.02124155,-0.00100345,0.05932794,
 0.00017550,0.00017277,0.00007378,0.00018726,-0.00025714,-0.00023384,-0
 .00079318,0.00008205,0.00024211,-0.00003148,0.00005838,0.00002232,-0.0
 0011897,-0.00001406,-0.00001866,-0.00000215,0.00003418,-0.00001651,-0.
 00003136,-0.00000827,-0.00000582,0.00019922,-0.00024759,0.00002003,0.0
 0004779,-0.00007562,-0.00011739,-0.00005021,0.00004911,-0.00005191,0.0
 0006175,-0.00003301,-0.00004533,-0.00042492,-0.00250827,-0.00091054,-0
 .00002279,-0.00005136,0.00004554,-0.00046559,0.00261413,-0.00696248,-0
 .00037408,-0.00030428,0.00027908,0.00044463,-0.00036349,0.00034243,-0.
 03625426,-0.02226640,-0.30223544,0.04094694,0.02497278,0.32616680,-0.0
 0137907,-0.00027999,0.00107561,-0.00102955,0.00065953,0.00174785,0.000
 00675,-0.00010591,-0.00007276,-0.00008796,0.00021401,0.00055262,-0.000
 58744,-0.00019513,0.00029617,0.00002826,-0.00006173,-0.00017022,0.0000
 4338,-0.00002132,-0.00007131,-0.00001519,0.00002112,0.00000911,0.00001
 230,0.00001310,0.00001436,-0.00014440,0.00018288,-0.00017052,-0.000018
 90,-0.00009412,-0.00004237,0.00015608,-0.00006433,-0.00039107,0.000233
 94,0.00010639,-0.00079754,-0.00062733,-0.00042600,0.00063478,0.0010299
 8,0.00014702,0.00018383,0.00054948,-0.00034910,-0.00032075,-0.21656420
 ,-0.08543249,0.09499771,0.00497178,0.00302107,-0.00284259,0.23935098,-
 0.00018239,0.00003768,-0.00009150,-0.00015854,0.00010987,0.00044252,-0
 .00031992,-0.00032944,-0.00002814,0.00010454,-0.00037911,-0.00045658,-
 0.00010178,0.00003767,0.00013765,-0.00004616,-0.00006360,0.00004879,0.
 00001104,-0.00002184,0.00008197,0.00000815,0.00006616,0.00001512,0.000
 12804,0.00001695,0.00002686,0.00043442,-0.00031927,0.00016562,-0.00000
 631,0.00008177,0.00019391,0.00084639,0.00219503,0.00066465,-0.00006114
 ,0.00010946,-0.00001142,-0.02702120,-0.01630032,0.01670814,0.00012912,
 -0.00672016,-0.00156924,0.00032913,0.00129703,0.00016329,-0.08413193,-
 0.09082981,0.04687989,0.00391459,0.00131452,-0.00201790,0.08967172,0.1
 0308453,0.00089531,-0.00051519,-0.00130067,0.00095337,0.00049314,-0.00
 096450,0.00024832,-0.00025220,0.00008163,0.00008818,-0.00032372,-0.000
 15727,0.00030523,0.00004602,-0.00022376,0.00000794,-0.00002615,0.00003
 960,-0.00003240,0.00004594,0.00006544,0.00000072,0.00010051,-0.0000438
 3,-0.00007175,0.00005017,0.00006185,0.00006548,-0.00002729,0.00011388,
 -0.00001996,0.00017643,-0.00001141,-0.00050734,0.00095095,0.00108074,-
 0.00005502,0.00025233,0.00022052,-0.00668765,-0.00457146,0.00324945,-0
 .00049036,-0.00192570,0.00079014,0.00008758,0.00066519,-0.00011695,0.0
 9649811,0.04924832,-0.10386652,0.02545843,0.01352165,-0.01358144,-0.10
 479634,-0.05433376,0.11093996,0.00008491,0.00008892,0.00011413,0.00006
 732,-0.00010105,-0.00017235,-0.00078748,0.00010127,0.00019513,-0.00003
 245,0.00002906,-0.00002048,0.00002024,0.00001697,0.00004152,-0.0000034
 8,0.00001056,0.00001034,0.00001004,-0.00000275,0.00000498,0.00015244,-
 0.00012697,0.00004440,0.00006552,-0.00005608,-0.00014035,-0.00002187,-
 0.00005159,-0.00001183,0.00004933,-0.00000155,-0.00002426,0.00015024,-
 0.00067826,-0.00114027,0.00179346,0.00100480,0.00567744,0.00188397,0.0
 0421387,0.00483621,0.00100765,-0.00191895,0.00009676,0.00072175,-0.002
 74646,-0.00028496,-0.15467895,0.04125238,-0.02159427,-0.00469619,0.003
 48461,0.00067683,-0.02329010,0.01384462,-0.00884187,0.53328293,-0.0000
 7408,-0.00011891,-0.00003010,-0.00013764,0.00011866,0.00015578,0.00009
 095,0.00034358,-0.00017990,-0.00006820,-0.00003199,-0.00003508,0.00016
 095,0.00002708,0.00005821,-0.00001343,-0.00002022,0.00004817,-0.000011
 52,0.00004052,0.00006981,-0.00019208,0.00024312,0.00010505,0.00001446,
 0.00008622,-0.00006134,0.00005494,-0.00014702,0.00004174,-0.00000636,0
 .00003728,0.00000608,-0.00124892,0.00189248,0.00089142,0.00080499,0.01
 277054,-0.02693704,0.02725873,-0.01611687,0.00911336,0.00056876,0.0017
 1014,0.00002829,-0.00015001,-0.00532454,-0.00105693,0.04327225,-0.1070
 5376,0.01481179,0.00121947,-0.00208567,-0.00076856,-0.01021319,0.00657
 863,-0.00369845,0.05466575,0.55895070,-0.00003673,-0.00007265,-0.00000
 679,-0.00003511,0.00009557,0.00004051,0.00004653,0.00012250,0.00004883
 ,0.00001070,-0.00001882,0.00007608,-0.00003698,-0.00001605,-0.00002414
 ,0.00000449,0.00001251,-0.00003588,-0.00001957,0.00001606,0.00002337,-
 0.00002482,0.00004240,-0.00003322,-0.00003405,0.00002477,-0.00006201,-
 0.00010346,0.00002611,0.00002199,0.00001413,-0.00000010,-0.00003710,0.
 00058004,0.00042189,0.00111627,0.00373206,0.00063599,-0.03264065,0.007
 48101,-0.00288866,0.00136847,-0.00043713,0.00033946,0.00000118,0.00015
 996,-0.00212887,0.00108231,-0.01669572,0.00884763,-0.08565270,-0.02761
 961,0.01671499,-0.00579384,0.00985788,-0.00642205,0.00415550,-0.017090
 52,0.04717466,0.48955497,-0.00001291,0.00000061,-0.00002785,-0.0000126
 3,0.00001104,0.00001805,0.00019266,-0.00010294,0.00002805,0.00000051,-
 0.00000620,-0.00002678,0.00001841,0.00000766,0.00000049,-0.00000185,-0
 .00000783,0.00000589,0.00000185,-0.00000327,0.00001036,0.00000233,-0.0
 0000136,-0.00004314,-0.00002256,0.00001245,0.00006639,0.00006063,-0.00
 000278,-0.00000099,-0.00001270,0.00000689,0.00002722,0.00024704,-0.000
 01923,0.00029918,0.00132582,0.00026874,0.00046934,-0.00431674,0.000164
 61,-0.00132364,0.00017503,-0.00000666,-0.00012231,-0.00000152,0.001391
 60,-0.00000781,-0.00361131,0.02263426,0.01578103,0.00139827,0.00038160
 ,0.00021193,-0.00040088,-0.00022284,0.00006412,-0.05039848,0.01517669,
 0.01677346,0.05356164,0.00003706,-0.00000552,0.00004225,0.00004028,-0.
 00002745,-0.00005064,-0.00032686,0.00016972,0.00007108,0.00001301,-0.0
 0002191,0.00001456,-0.00003004,-0.00000732,-0.00000606,0.00000111,0.00
 001454,-0.00000650,-0.00000577,0.00000300,-0.00001126,0.00005381,-0.00
 005267,0.00003470,0.00004160,-0.00002844,-0.00008416,-0.00008195,0.000
 00948,-0.00000123,0.00003796,-0.00000160,-0.00003853,-0.00006909,0.000
 10281,-0.00014310,0.00039517,-0.00009810,0.00237056,0.00369294,0.00008
 152,0.00137641,-0.00011261,0.00037148,-0.00009771,0.00030472,-0.001322
 27,-0.00019611,0.00091186,-0.01316638,-0.00952370,-0.00004083,0.000454
 94,0.00048579,0.00048837,-0.00032410,0.00000801,0.01569347,-0.18945070
 ,-0.12914592,-0.02143730,0.20563899,0.00006628,0.00005182,-0.00000627,
 0.00007133,-0.00008146,-0.00002022,-0.00012441,0.00009967,0.00009896,-
 0.00000564,0.00001806,-0.00002621,-0.00000975,0.00000279,0.00000583,-0
 .00001185,0.00000126,0.00000418,-0.00002168,0.00001169,0.00004774,0.00
 004958,-0.00006584,0.00000714,-0.00000795,-0.00000677,0.00000822,-0.00
 000079,0.00000926,0.00000142,0.00001397,-0.00000960,0.00000161,0.00012
 565,-0.00029704,0.00018422,0.00040820,0.00320237,-0.00849902,-0.001494
 92,0.00111081,0.00021271,-0.00002079,-0.00014330,-0.00003114,-0.000121
 66,0.00035318,-0.00005714,-0.00269793,0.00839410,0.00374629,-0.0002999
 1,0.00111696,0.00165772,0.00007353,-0.00022371,0.00002485,0.01736481,-
 0.12935250,-0.16491856,-0.01466986,0.13683191,0.18204915,-0.00008781,-
 0.00010622,0.00000411,-0.00012416,0.00013871,0.00009506,0.00001380,-0.
 00009232,0.00002829,-0.00001752,-0.00005491,-0.00004515,0.00009443,0.0
 0001316,0.00003291,-0.00000069,-0.00001017,0.00002426,0.00001649,0.000
 00537,0.00000810,0.00003169,0.00000643,-0.00003091,0.00002117,0.000008
 56,0.00001244,0.00007849,-0.00004450,0.00002413,0.00000317,0.00003699,
 0.00002381,0.00036832,0.00036405,0.00035036,-0.00001271,0.00049680,0.0
 0064499,0.00145281,-0.00213238,0.00026984,0.00026008,0.00132584,-0.000
 15681,0.00042926,-0.00022998,-0.00020829,-0.02280211,-0.01384617,0.003
 26346,-0.00054467,0.00032049,-0.00046479,-0.00375694,0.00261937,-0.002
 26933,-0.22448979,-0.12518085,0.01958071,0.00304560,0.00216411,-0.0005
 6529,0.24536633,-0.00001892,-0.00000755,-0.00001571,-0.00000016,0.0000
 1301,0.00000758,0.00021307,-0.00005007,-0.00009139,0.00001690,0.000007
 12,0.00002260,-0.00002958,-0.00000922,-0.00001937,0.00000616,0.0000034
 4,-0.00001923,-0.00000468,-0.00000419,-0.00001009,-0.00004742,0.000038
 38,-0.00000762,-0.00001403,0.00001315,0.00002200,-0.00002765,0.0000239
 6,-0.00001546,-0.00001777,-0.00001259,-0.00000383,-0.00020482,0.000178
 55,0.00017041,0.00091624,0.00116248,0.00029328,0.00072406,0.00111039,-
 0.00081182,-0.00020700,0.00001916,0.00030710,-0.00014316,0.00032409,0.
 00008430,0.01666860,0.00968640,-0.00189044,-0.00019346,-0.00001596,0.0
 0026044,0.00335465,-0.00139908,0.00087440,-0.12587118,-0.13416737,0.01
 412189,-0.01909457,-0.01349487,0.00259388,0.13617664,0.15063701,-0.000
 01362,0.00001490,-0.00002209,0.00000850,-0.00003280,0.00001257,0.00013
 928,-0.00003527,-0.00006692,-0.00002226,0.00002121,-0.00000368,0.00001
 071,0.00000367,0.00000349,-0.00000459,-0.00000713,0.00001487,0.0000069
 5,-0.00000146,-0.00000323,-0.00004296,0.00004749,-0.00001310,-0.000007
 02,0.00001402,0.00001373,0.00001716,-0.00001279,0.00000239,-0.00001758
 ,-0.00000779,0.00001117,-0.00018924,0.00022070,0.00023428,-0.00081506,
 -0.00166643,0.00216611,0.00024361,-0.00060285,0.00079538,0.00023854,0.
 00007554,-0.00012977,-0.00008475,-0.00005541,-0.00009680,-0.00486685,-
 0.00361872,0.00072268,0.00010901,0.00004918,-0.00031200,-0.00049653,0.
 00063709,-0.00012653,0.01844538,0.01279036,-0.05031866,-0.01901676,-0.
 01292098,0.00211527,-0.01711007,-0.01579378,0.05296152,0.00012253,0.00
 016956,0.00018179,-0.00004591,-0.00026332,-0.00011785,0.00036790,-0.00
 029560,0.00004233,0.00003128,-0.00001909,-0.00003717,-0.00000133,-0.00
 000579,-0.00002453,-0.00002948,-0.00001180,0.00004625,-0.00004809,-0.0
 0001442,-0.00018330,-0.00002816,0.00000336,-0.00003358,-0.00001707,-0.
 00000365,0.00004871,0.00002340,0.00000412,-0.00000025,-0.00001438,-0.0
 0004246,0.00004442,0.00041319,0.00052035,-0.00042716,-0.10560530,0.032
 01795,0.01197026,-0.00127341,-0.00006404,-0.00143347,0.00004434,0.0001
 4971,-0.00013553,-0.00002579,0.00068376,0.00029252,0.00048175,0.011062
 20,-0.02657682,-0.00439973,0.00346714,-0.00191072,0.00085869,0.0008182
 0,-0.00106504,-0.08258005,-0.00288811,0.00541247,-0.00104248,-0.001719
 81,0.00193762,0.00032265,-0.01057858,0.02550132,0.62309876,-0.00031151
 ,0.00003000,-0.00010186,-0.00028393,0.00009277,-0.00001272,0.00093337,
 -0.00023463,-0.00069364,-0.00000205,-0.00002547,0.00007786,-0.00005297
 ,0.00000195,-0.00003025,0.00004421,-0.00003500,0.00003714,0.00019762,-
 0.00010715,-0.00022555,-0.00040718,0.00038734,0.00002073,-0.00001398,0
 .00005630,0.00007725,0.00001752,-0.00003178,-0.00000350,-0.00009710,-0
 .00001643,0.00004231,-0.00105198,0.00241131,-0.00042256,0.01402722,-0.
 13110493,-0.05865123,0.00078509,-0.00113322,0.00295156,0.00024572,0.00
 006750,-0.00011999,-0.00005376,-0.00019902,-0.00039826,-0.00036568,-0.
 00853225,0.01678829,0.00123923,-0.00084990,0.00041073,-0.00125366,0.00
 178503,-0.00042371,-0.00228133,-0.10978261,0.04504243,0.00122581,0.010
 14036,-0.02518566,0.00032057,-0.00964354,0.02040183,-0.00800017,0.5500
 3040,-0.00032239,-0.00024924,-0.00007599,-0.00022204,0.00044482,-0.000
 00256,0.00074919,-0.00038982,-0.00058192,0.00004770,-0.00007833,0.0001
 9176,-0.00006052,-0.00003467,-0.00007336,0.00010866,0.00001272,-0.0000
 6334,0.00006414,-0.00002323,-0.00026446,-0.00030324,0.00031949,0.00000
 274,0.00004329,-0.00002316,0.00000040,-0.00009684,0.00002015,-0.000050
 15,-0.00005523,0.00002944,-0.00004773,-0.00131143,0.00401406,-0.002525
 39,0.00228970,-0.10129017,-0.16983371,0.00130248,0.00107640,0.00264583
 ,-0.00006061,0.00007021,-0.00025767,0.00012348,-0.00081985,-0.00038851
 ,-0.00750841,0.00395644,-0.00671096,0.00108054,0.00020126,0.00121925,0
 .00168647,-0.00008316,0.00018376,0.00350223,0.04151368,-0.14921464,0.0
 0149365,0.01156635,-0.01925569,-0.00109111,-0.00055306,-0.00093878,0.0
 2121721,0.02012502,0.45658715,0.00012770,-0.00000162,0.00009612,0.0000
 5394,-0.00010795,0.00012429,-0.00014395,0.00007469,0.00006248,0.000027
 14,-0.00002422,-0.00000401,0.00002726,-0.00002248,0.00001646,0.0000079
 8,-0.00000080,-0.00002768,-0.00004829,0.00001319,0.00004948,0.00004263
 ,-0.00001958,0.00000091,-0.00000247,-0.00000890,-0.00001183,-0.0000048
 5,0.00001013,-0.00000960,0.00000839,0.00001769,-0.00002132,0.00004807,
 -0.00028966,0.00014104,0.00900513,0.00349918,-0.00231654,0.00009213,0.
 00016042,-0.00017300,-0.00009533,0.00009962,0.00002960,0.00003486,-0.0
 0004969,0.00000346,0.00118725,0.00070875,-0.00026013,0.00019383,-0.000
 04119,0.00006248,0.00031018,-0.00051874,0.00034799,-0.00175946,-0.0005
 0051,-0.00056602,0.00006286,-0.00003513,0.00072876,0.00117104,0.000161
 32,0.00053785,-0.19468209,-0.12226817,-0.00026362,0.20276383,-0.000083
 47,-0.00020737,-0.00002611,0.00011763,0.00029863,0.00006689,-0.0002099
 9,0.00007488,0.00006062,-0.00000277,0.00000002,0.00002821,0.00004645,-
 0.00001206,-0.00000901,0.00002906,0.00001895,-0.00006026,-0.00002856,0
 .00002492,0.00003860,0.00007104,-0.00003434,-0.00000066,0.00000504,-0.
 00000551,-0.00001084,0.00000136,0.00000875,-0.00000383,0.00001544,0.00
 004876,-0.00002295,0.00017463,-0.00036252,0.00020385,-0.01539238,-0.01
 463187,-0.01501022,0.00019816,0.00003627,-0.00025854,0.00000113,0.0001
 4587,0.00000488,0.00005698,-0.00007392,0.00000009,-0.00141024,0.000438
 68,-0.00063332,0.00018632,0.00015910,-0.00012700,0.00091008,-0.0003604
 3,0.00000596,-0.01487483,-0.01193579,0.00365130,0.00033716,0.00078579,
 0.00002310,0.00007241,-0.00039794,0.00365762,-0.12063206,-0.15690037,0
 .00377468,0.13662005,0.17401247,-0.00000759,0.00000772,-0.00001051,0.0
 0017205,0.00002913,-0.00010087,-0.00010678,0.00008471,0.00007272,0.000
 00199,0.00000239,-0.00001027,-0.00000649,0.00000672,0.00000932,0.00000
 610,0.00001501,-0.00002161,-0.00000960,0.00000745,0.00004013,0.0000421
 0,-0.00004845,0.00000519,-0.00000748,0.00000395,-0.00000167,0.00000587
 ,-0.00000100,-0.00000016,0.00001051,-0.00000304,-0.00000255,0.00012585
 ,-0.00040660,0.00025767,-0.02258695,-0.02333317,-0.01256859,-0.0000566
 3,-0.00006317,-0.00012477,-0.00004452,-0.00012237,0.00006341,-0.000050
 86,0.00003902,0.00007202,0.00159606,-0.00060352,0.00078226,-0.00001033
 ,-0.00021695,0.00011541,-0.00080022,-0.00023122,0.00023279,0.02277287,
 0.02148653,-0.00438070,0.00008884,-0.00056220,0.00104612,-0.00008756,0
 .00339569,-0.00529617,0.00108515,0.00398907,-0.04397823,0.00054824,0.0
 0465926,0.06523175,-0.00004622,-0.00011071,-0.00000589,-0.00012418,0.0
 0016412,0.00007556,0.00023526,-0.00015633,-0.00010867,0.00000202,-0.00
 002590,0.00003969,0.00003368,-0.00000728,-0.00000404,0.00001843,0.0000
 0630,-0.00002146,0.00000135,-0.00000071,-0.00003568,-0.00005944,0.0000
 8139,-0.00001317,-0.00001055,0.00001310,0.00002761,0.00002302,-0.00000
 684,-0.00000390,-0.00002149,0.00002618,0.00000343,-0.00008489,0.000575
 65,-0.00030532,-0.00456117,0.00491097,0.00084044,0.00000263,-0.0001051
 7,0.00005680,0.00004062,0.00007250,0.00000483,-0.00003642,0.00005267,-
 0.00002395,0.00068323,-0.00028343,0.00021953,0.00006060,0.00026065,-0.
 00016055,0.00048988,0.00001205,0.00012978,0.00160311,-0.00265616,0.001
 92789,0.00004462,0.00007543,-0.00076739,0.00068367,0.00023004,-0.00047
 124,-0.23681671,0.11088217,-0.03118836,-0.01935456,0.01220882,-0.00366
 961,0.25440128,0.00007876,0.00002062,-0.00001150,0.00005690,-0.0000131
 0,0.00000231,-0.00029079,0.00017765,0.00008302,-0.00002577,0.00001990,
 -0.00000607,-0.00000715,0.00000027,0.00000704,0.00000446,0.00001445,-0
 .00001602,-0.00000748,0.00000717,0.00006861,0.00007731,-0.00008323,0.0
 0000299,0.00001378,-0.00000931,-0.00003522,-0.00001893,0.00000767,0.00
 000023,0.00002407,0.00000160,-0.00001723,0.00000582,-0.00071913,0.0003
 9211,0.02173476,-0.01629176,-0.00092271,0.00013097,0.00025539,-0.00015
 693,-0.00004282,0.00000120,0.00005242,0.00005185,-0.00012362,-0.000044
 03,-0.00111022,0.00033760,0.00306949,0.00083227,-0.00055179,0.00033400
 ,0.00004202,-0.00003778,-0.00009902,0.01395000,-0.00814928,0.00294139,
 -0.00025179,0.00051024,-0.00003035,-0.00004247,0.00001947,-0.00078299,
 0.10637870,-0.11331125,0.01729553,-0.01810574,0.01216644,-0.00291161,-
 0.12369238,0.12586640,-0.00001349,0.00001580,-0.00006312,-0.00000751,0
 .00000152,0.00005754,-0.00007017,0.00009460,0.00005807,-0.00002916,0.0
 0002824,-0.00004355,0.00002639,0.00000962,0.00001620,-0.00000365,-0.00
 000469,0.00000892,0.00001513,0.00000018,0.00006898,0.00004046,-0.00004
 089,-0.00001868,-0.00001576,0.00001705,0.00001851,0.00003906,-0.000007
 73,0.00001976,0.00000094,-0.00000003,0.00001626,0.00011484,-0.00077999
 ,0.00093169,0.02675066,-0.01897493,0.00128233,-0.00063943,-0.00040624,
 -0.00102066,0.00002997,0.00008143,0.00004929,-0.00001895,0.00042729,0.
 00020282,0.00191237,0.00187242,-0.00474879,-0.00112276,0.00095455,-0.0
 0071199,0.00039452,-0.00015631,0.00008113,-0.02602041,0.01474430,-0.00
 405577,-0.00013078,-0.00069033,0.00057835,0.00044191,-0.00020772,0.001
 13527,-0.03480285,0.01954680,-0.05548447,0.00046423,0.00008306,-0.0001
 1032,0.03177291,-0.01558724,0.06490618,0.00010213,0.00040827,0.0002680
 2,0.00023817,-0.00023805,-0.00025397,-0.04209130,-0.01937529,0.0003031
 6,-0.00254949,0.00249925,0.00031929,-0.00009302,0.00001437,0.00002946,
 0.00004891,0.00007341,-0.00002873,-0.00005228,-0.00004262,0.00012954,0
 .00416977,-0.00192439,-0.00082307,-0.00041383,-0.00183410,-0.00241526,
 -0.00034990,0.00001730,-0.00012420,-0.00040998,-0.00059719,-0.00014003
 ,-0.16001822,-0.03822415,-0.01847168,-0.00161422,0.00255678,-0.0014939
 5,0.00159271,-0.00394731,-0.01270878,-0.00155975,0.00003993,0.00367444
 ,0.00047778,-0.00032540,0.00255999,-0.00020041,0.00014839,0.00255790,-
 0.00014382,0.00115406,0.00095252,-0.00011512,-0.00019046,-0.00028412,0
 .00140126,0.00001184,-0.00010931,-0.00041791,0.00011761,0.00003540,-0.
 00039261,-0.00009788,0.00019979,-0.00040439,-0.00044749,-0.00059942,0.
 00000501,0.00001018,0.00008680,-0.00016263,0.00030389,0.00009119,0.484
 53476,0.00025924,-0.00034952,0.00042910,0.00004194,0.00029626,-0.00026
 703,0.01343214,0.00436182,0.00812771,0.00180798,-0.00157794,-0.0013569
 0,-0.00003743,-0.00000566,0.00003783,-0.00000174,0.00014276,0.00001169
 ,-0.00003423,0.00004644,-0.00004320,0.00507112,0.00054316,-0.00090495,
 0.00141028,0.00022505,-0.00036580,-0.00010078,0.00014518,0.00014600,0.
 00098647,0.00070823,-0.00031173,-0.07821133,-0.11716427,-0.04269489,-0
 .00031812,0.00280080,-0.00114615,-0.00276953,-0.01128147,-0.00076725,0
 .00003239,0.00265649,0.00022954,0.00131784,-0.00002790,0.00388332,-0.0
 0065215,-0.00052168,-0.00240162,0.00020790,-0.00027455,-0.00001491,0.0
 0012775,0.00033823,-0.00009098,0.00016743,-0.00017245,0.00015025,0.000
 02760,0.00032082,0.00017921,0.00032211,-0.00014542,-0.00015658,-0.0001
 3654,-0.00122565,-0.00097828,0.00011045,0.00021026,0.00011805,-0.00022
 298,0.00027431,0.00010574,-0.01304048,0.51891438,0.00008473,-0.0006054
 0,0.00069936,0.00006552,0.00013611,-0.00028438,0.00337500,0.00951098,0
 .00433522,0.00319903,-0.00207416,-0.00219895,-0.00000944,-0.00000565,0
 .00002895,0.00001067,0.00012557,0.00000916,-0.00006406,0.00003969,-0.0
 0003886,0.00025415,-0.00165389,0.00035450,0.00367387,0.00010149,0.0001
 8604,-0.00023455,-0.00000262,-0.00001204,0.00143204,0.00051897,-0.0000
 2654,-0.00718796,-0.02216621,-0.09570568,-0.00046387,0.00100421,-0.000
 84680,-0.02875607,-0.02022481,-0.01748101,-0.00179386,-0.00204787,0.00
 015067,-0.00024811,-0.00107892,-0.00403761,-0.00085100,0.00058978,-0.0
 0234343,0.00008926,-0.00076340,0.00015406,-0.00011173,-0.00005367,-0.0
 0004325,0.00005812,-0.00017618,0.00023066,0.00002389,0.00009683,0.0000
 5627,0.00021131,0.00032396,-0.00002881,-0.00013102,-0.00045828,-0.0003
 8450,0.00002645,-0.00000936,0.00004319,-0.00004763,0.00003720,0.000088
 61,-0.02115220,-0.00409077,0.61564079,0.00009264,0.00012351,-0.0000900
 2,-0.00008686,0.00007495,0.00003508,0.00444491,-0.00434475,-0.00020640
 ,-0.00029728,0.00052609,-0.00007126,0.00001453,-0.00000400,-0.00000781
 ,-0.00000330,-0.00000887,0.00000476,0.00001514,0.00001519,-0.00003591,
 0.00026587,0.00177848,-0.00079779,-0.00010912,0.00016303,0.00009038,0.
 00009109,-0.00000178,0.00001722,-0.00021904,-0.00003709,-0.00000869,-0
 .01222500,-0.03355671,0.00905912,0.00065622,-0.00031949,0.00033047,0.0
 0041686,0.00067921,0.00378491,0.00037489,0.00058377,-0.00048031,-0.000
 15665,0.00018737,-0.00006006,0.00006990,0.00003951,-0.00057518,0.00004
 291,-0.00018342,-0.00019889,0.00007590,0.00013842,0.00006192,-0.000183
 96,0.00004622,0.00005148,0.00006102,-0.00001390,0.00001103,0.00004239,
 -0.00000934,-0.00007197,0.00005788,0.00001757,0.00008774,0.00001745,0.
 00002181,0.00001335,0.00004208,-0.00007797,-0.00002995,-0.04724087,0.0
 1240564,-0.00609288,0.06289951,0.00009422,0.00012610,-0.00025845,-0.00
 009850,0.00003438,0.00012943,0.00261833,0.00041806,-0.00213337,-0.0002
 2282,0.00042334,0.00012066,0.00003454,-0.00000320,-0.00002112,-0.00002
 398,-0.00004905,0.00000937,0.00003260,-0.00000302,-0.00002876,-0.00198
 551,0.00071636,0.00044390,-0.00020955,0.00006011,0.00020775,0.00007984
 ,-0.00004797,-0.00002433,-0.00028995,-0.00006354,0.00004070,-0.0168770
 7,-0.02682323,0.00397249,0.00045177,-0.00096597,0.00050180,-0.00029497
 ,0.00143053,0.00369114,0.00045415,-0.00014884,-0.00119156,-0.00021294,
 -0.00011285,-0.00058685,0.00034225,0.00010622,-0.00062682,0.00002710,-
 0.00025683,-0.00030465,0.00004018,0.00023438,0.00012731,-0.00011437,0.
 00003884,-0.00001367,0.00002927,-0.00011796,-0.00006211,-0.00000907,0.
 00004434,0.00009163,0.00004920,0.00044571,0.00029590,-0.00005597,-0.00
 006310,-0.00005407,0.00010045,-0.00007795,-0.00003012,0.01683542,-0.22
 531352,0.09315199,-0.00532705,0.25536055,0.00000323,-0.00000613,-0.000
 00422,0.00000684,-0.00000619,-0.00001917,0.00083896,-0.00052221,0.0004
 4998,0.00002411,-0.00005593,0.00002214,-0.00000993,0.00000027,0.000002
 06,0.00000380,0.00000486,-0.00000261,-0.00000822,-0.00000124,-0.000000
 35,0.00059106,0.00047305,-0.00054812,-0.00041071,0.00013626,-0.0002967
 0,-0.00000404,0.00000770,0.00002359,0.00001452,0.00003149,-0.00002283,
 -0.00112903,-0.01021440,0.00761996,0.00014830,0.00001986,0.00004904,0.
 00014781,-0.00151342,0.00279483,0.00057766,0.00072265,0.00014813,-0.00
 009964,0.00019076,0.00071896,0.00014782,-0.00001078,-0.00030151,0.0000
 2512,0.00000429,0.00002020,0.00005071,0.00007742,-0.00006325,0.0000664
 3,0.00003479,0.00001797,-0.00002210,0.00003808,0.00001404,-0.00000505,
 -0.00003687,-0.00002688,0.00000655,-0.00005839,-0.00002794,0.00001519,
 0.00002947,0.00002697,-0.00001166,0.00001311,-0.00002584,-0.00738859,0
 .09203963,-0.10518966,0.00688812,-0.10183344,0.10389264,0.00005193,-0.
 00001804,0.00000270,-0.00001528,0.00003166,0.00000104,-0.00039777,-0.0
 0150765,-0.00351133,0.00021269,-0.00000953,-0.00004925,0.00001072,0.00
 000131,0.00000273,-0.00000446,0.00000784,0.00000426,0.00001063,-0.0000
 0021,0.00000302,-0.00008768,0.00018072,0.00039345,-0.00163389,-0.00008
 888,0.00058107,0.00006472,0.00007401,-0.00003985,0.00003977,0.00001989
 ,0.00000967,-0.00299667,-0.00824842,-0.02836914,0.00014632,-0.00015679
 ,0.00003920,-0.00434744,-0.00163893,-0.00035747,0.00001995,-0.00008754
 ,0.00008951,-0.00016942,-0.00028101,-0.00113126,-0.00020505,0.00021428
 ,-0.00064140,0.00002945,-0.00028310,-0.00005468,0.00000981,-0.00002557
 ,0.00001208,-0.00023910,-0.00000799,0.00004258,0.00008094,0.00001306,0
 .00000259,0.00010553,-0.00008257,-0.00006200,0.00004095,0.00003483,0.0
 0008366,0.,0.00000126,-0.00004261,0.00000472,-0.00001514,0.00001619,-0
 .04857936,0.00353854,0.02517863,0.00068710,0.00054598,-0.00227562,0.06
 322887,-0.00001494,-0.00000935,-0.00004760,-0.00000400,-0.00000273,0.0
 0002722,0.00155806,0.00015815,-0.00047842,0.00014170,-0.00011797,0.000
 19763,0.00000646,0.00000348,0.00000430,0.00000099,-0.00000607,0.000001
 58,0.00000924,0.00000175,0.00001767,-0.00018869,0.00006400,0.00016748,
 0.00001258,0.00055396,0.00038701,0.00010774,0.00003142,0.00001504,0.00
 000109,-0.00000429,0.00002771,-0.00218975,-0.00733567,-0.02432090,-0.0
 0002170,0.00004937,0.00027040,-0.00383871,0.00023625,0.00043721,0.0003
 0093,-0.00012518,-0.00012394,-0.00017478,-0.00034085,-0.00110864,0.000
 06591,0.00016736,-0.00044810,0.00003961,-0.00024668,-0.00008220,-0.000
 02090,0.00003409,0.00004378,-0.00004367,0.00001587,0.00006347,0.000031
 02,-0.00005757,0.00002106,0.00000457,0.00008187,0.00002356,0.00007778,
 -0.00001791,-0.00016075,0.00000721,0.00002462,0.00005662,0.00000303,-0
 .00001813,0.00003574,0.00223599,-0.05647840,-0.03330097,-0.00249778,0.
 00460208,0.02857066,0.00054992,0.06159184,-0.00000347,-0.00002463,-0.0
 0003476,-0.00003299,0.00003599,0.00002622,0.00234287,-0.00000951,0.000
 19881,-0.00012286,0.00018131,0.00083971,0.00001585,-0.00000050,-0.0000
 0050,-0.00000486,-0.00000226,0.00000261,-0.00000835,-0.00001549,-0.000
 00737,-0.00011064,0.00017551,-0.00027795,-0.00039311,0.00039917,0.0007
 5004,0.00027533,0.00014555,0.00006220,-0.00012140,-0.00006815,0.000002
 87,-0.00169233,-0.00519560,-0.01066783,0.00015317,-0.00039469,0.000242
 83,-0.00157379,-0.00028593,0.00178301,0.00014413,0.00003731,0.00047962
 ,-0.00036637,-0.00010973,-0.00045795,-0.00020663,0.00026740,-0.0003622
 3,0.00001486,-0.00022818,-0.00010226,-0.00001325,-0.00008477,0.0000049
 9,-0.00004941,0.00006316,-0.00004183,0.00001540,-0.00008532,-0.0000070
 7,-0.00003191,0.00005512,0.00005670,0.00005378,0.00011406,0.00003466,-
 0.00001833,-0.00001568,0.00002190,0.00003005,-0.00002420,0.00000213,0.
 01717797,-0.03855439,-0.30220450,0.00171866,-0.00163343,-0.01456568,-0
 .01984044,0.04511373,0.32826161,-0.00002242,0.00005697,-0.00006365,0.0
 0001045,-0.00000408,0.00005275,-0.00179127,-0.00227487,-0.00236255,-0.
 00033175,0.00089089,0.00037834,0.00001058,0.00000291,-0.00000410,0.000
 00285,-0.00001486,-0.00000003,0.00002308,-0.00002045,0.00000753,-0.000
 25388,0.00004967,0.00001445,0.00021459,0.00000685,0.00022611,0.0000392
 5,0.00000611,0.00002698,-0.00028093,-0.00021116,0.00004245,-0.02707772
 ,0.00556875,0.00587815,0.00026487,0.00054065,-0.00110712,-0.00103406,0
 .00152696,-0.00133494,-0.00113484,-0.00066447,-0.00019379,-0.00017726,
 -0.00009158,0.00054626,0.00020266,-0.00007190,0.00012338,-0.00002245,0
 .00003169,-0.00000279,-0.00001854,0.00000365,0.00003293,0.00067034,-0.
 00053875,-0.00080524,-0.00032906,-0.00021873,-0.00009340,-0.00090599,-
 0.00107440,-0.00012467,-0.00007427,0.00028432,-0.00020779,-0.00002285,
 -0.00008606,-0.00000402,0.00004277,0.00000101,0.00006996,-0.16333447,0
 .04485770,0.02065627,-0.00528363,0.00189020,0.00250802,-0.00257114,0.0
 0194657,0.00127219,0.50537571,0.00004664,0.00025474,-0.00018767,0.0000
 2014,-0.00012251,0.00005519,-0.00299219,-0.00247997,-0.00233393,-0.001
 11603,0.00097924,0.00046489,0.00000469,0.00000230,-0.00000828,-0.00000
 979,-0.00003846,0.00000144,0.00001013,-0.00000934,0.00003899,-0.000726
 10,0.00035619,-0.00001043,0.00000595,-0.00015193,0.00020560,0.00005669
 ,-0.00001696,-0.00007018,-0.00046789,-0.00029337,0.00006239,-0.0204319
 0,0.01202196,0.00812392,0.00112620,0.00180977,-0.00094279,-0.00017936,
 0.00131586,0.00034764,-0.00039969,0.00021437,-0.00016653,-0.00014092,-
 0.00016313,-0.00035923,0.00001210,0.00010466,0.00007860,0.00002535,-0.
 00003961,0.00000792,0.00000812,0.00001005,0.00004617,0.00074222,-0.000
 49598,-0.00045585,-0.00009806,-0.00009682,0.00018926,-0.00111731,-0.00
 190298,-0.00095158,-0.00014388,-0.00107199,-0.00034127,0.00001798,0.00
 012837,0.00017543,-0.00009371,0.00003274,0.00005080,0.04446115,-0.1031
 1494,-0.01267684,0.02619806,-0.01288642,-0.00788680,0.00525620,-0.0019
 1206,-0.00090147,0.04391771,0.52254802,-0.00005962,0.00004942,-0.00008
 916,-0.00001022,-0.00004764,0.00002287,-0.00056588,-0.00139130,-0.0015
 5404,-0.00027049,0.00031078,0.00086744,-0.00000688,-0.00000143,-0.0000
 0639,0.00000717,-0.00001231,-0.00000728,0.00000450,-0.00000423,-0.0000
 0177,0.00020754,0.00010531,0.00006151,-0.00000478,0.00019839,0.0007240
 5,0.00015145,0.00008946,-0.00008148,-0.00020063,-0.00014017,0.00000853
 ,-0.00799886,0.00467637,0.00332552,0.00027233,-0.00153335,0.00114509,-
 0.00001036,0.00088693,-0.00053916,-0.00270526,-0.00007788,-0.00074761,
 0.00018639,-0.00020059,-0.00036152,-0.00069181,-0.00031061,0.00014436,
 0.00002278,0.00007894,0.00003312,0.00009254,0.00002634,-0.00006639,0.0
 0003183,0.00050644,-0.00012391,0.00005619,0.00017488,-0.00008392,-0.00
 049279,-0.00207609,-0.00040381,0.00039258,0.00045384,0.00062256,-0.000
 00438,-0.00002351,-0.00024862,-0.00000217,0.00003639,-0.00008282,0.027
 19775,-0.01249434,-0.09024596,-0.01547247,0.00873058,0.00386326,0.0302
 8988,-0.01486710,-0.00494022,0.00526537,0.03943330,0.56139006,-0.00003
 184,0.00010693,-0.00012441,-0.00001800,-0.00004994,0.00006191,-0.00055
 587,-0.00135301,-0.00130441,-0.00038954,0.00046061,0.00025724,0.000007
 14,0.00000186,-0.00000644,0.00000039,-0.00002973,-0.00000192,0.0000129
 5,-0.00000541,0.00001073,-0.00028993,0.00023654,-0.00002001,0.00004631
 ,0.00000175,0.00009877,0.00002964,-0.00002815,-0.00003006,-0.00023375,
 -0.00013647,0.00003790,-0.00569144,0.00382018,0.00296239,0.00037243,-0
 .00007061,0.00017468,0.00011118,0.00043629,0.00102188,0.00011383,-0.00
 005284,0.00006815,-0.00010827,-0.00002294,-0.00015872,-0.00000776,0.00
 009604,-0.00001346,0.00000460,-0.00007049,-0.00006599,0.00000134,-0.00
 002443,0.00001720,0.00000056,0.00011018,0.00001350,0.00002586,-0.00004
 393,0.00000471,-0.00003758,-0.00001754,-0.00000786,0.00001786,0.000057
 86,0.00000009,-0.00000691,-0.00000903,0.00000479,0.00002552,-0.0000351
 0,-0.00000056,-0.02027522,-0.02368873,-0.00628767,0.00013659,0.0001752
 1,-0.00086849,0.00076298,-0.00016477,0.00053718,-0.16325502,-0.1301871
 8,-0.01657303,0.18172240,-0.00002367,-0.00005533,0.00001948,-0.0000296
 9,0.00003931,0.00000791,0.00046233,0.00056737,0.00003360,0.00018225,-0
 .00014116,-0.00010615,0.00000655,-0.00000069,-0.00000003,0.00000380,0.
 00000209,-0.00000042,0.00000442,-0.00000016,-0.00001442,-0.00004795,0.
 00002958,0.00002849,-0.00000349,-0.00000313,-0.00003227,-0.00000532,-0
 .00000687,0.00000645,0.00007046,0.00004152,-0.00000242,0.00235779,-0.0
 0028535,-0.00093898,-0.00034642,-0.00008738,-0.00028664,0.00015780,-0.
 00006132,-0.00037410,-0.00014214,-0.00009840,0.00011389,-0.00007176,0.
 00000869,0.00005821,0.00010257,-0.00000683,0.00014390,-0.00002688,0.00
 002877,-0.00003554,-0.00004368,-0.00000988,-0.00000501,0.00044645,-0.0
 0003991,-0.00019712,-0.00016689,-0.00015497,-0.00007906,-0.00027345,-0
 .00007028,0.00022502,-0.00005695,0.00036579,0.00005519,-0.00007305,-0.
 00009304,-0.00002024,0.00002928,0.00001036,0.00001366,0.01097523,0.007
 74365,0.00251356,0.00055964,0.00117591,0.00027686,-0.00060894,0.000108
 69,0.00003982,-0.13306889,-0.19360816,-0.02250527,0.13684021,0.2115034
 7,-0.00000549,-0.00001232,0.00000022,-0.00000456,0.00000984,0.00001011
 ,0.00035300,0.00011287,0.00027013,0.00004476,-0.00005366,-0.00003159,0
 .00000720,0.00000123,0.00000247,-0.00000111,-0.00000076,0.00000220,0.0
 0000065,0.00000024,0.00000432,0.00004301,-0.00002196,-0.00000900,-0.00
 002219,0.00003164,0.00000286,0.00002005,0.00000074,0.00001812,0.000023
 35,0.00001914,0.00001535,0.00123189,-0.00130598,-0.00064858,0.00020202
 ,0.00000042,0.00030325,-0.00015279,0.00019662,-0.00021158,0.00004037,-
 0.00023771,0.00039905,-0.00022442,-0.00004576,0.00020970,0.00015472,0.
 00007639,0.00014890,-0.00001399,-0.00001014,-0.00003653,-0.00006111,-0
 .00003761,-0.00001376,0.00059972,-0.00002912,-0.00030270,-0.00021494,-
 0.00021745,0.00003613,-0.00052440,-0.00012737,0.00010052,-0.00004900,-
 0.00012400,-0.00028647,-0.00001109,-0.00000071,0.00012150,0.00000541,-
 0.00002721,0.00002675,0.00725402,0.00694476,0.00066065,-0.00080978,0.0
 0008014,0.00046450,-0.00046776,0.00040582,0.00004873,-0.01806472,-0.02
 225075,-0.04975589,0.02284748,0.01935704,0.05385491,0.00002159,0.00001
 711,0.00001454,0.00002905,-0.00002446,-0.00002595,-0.00018266,0.000224
 60,0.00024742,0.00000544,-0.00013315,-0.00022587,-0.00001326,-0.000000
 83,-0.00000022,-0.00000022,0.00000400,-0.00000139,-0.00000483,0.000004
 99,0.00000125,0.00010713,-0.00008225,-0.00000786,0.00012874,-0.0001100
 6,-0.00030790,-0.00009793,-0.00004124,0.00001670,0.00005660,0.00003004
 ,-0.00001275,0.00206686,-0.00076878,-0.00058883,0.00013710,0.00015437,
 -0.00008131,-0.00301538,-0.00064961,0.00033466,-0.00156013,0.00064617,
 -0.00192178,0.00033276,0.00010242,-0.00003524,0.00002316,-0.00018925,-
 0.00047301,0.00001462,-0.00003239,0.00005974,0.00006827,0.00019612,0.0
 0006096,-0.00030412,-0.00032850,0.00000099,0.00007070,0.00020491,0.000
 01987,0.00065615,-0.00060988,-0.00004832,0.00005210,-0.00009617,0.0001
 2454,0.00002441,0.00006171,-0.00005380,-0.00003989,0.00002494,-0.00003
 469,-0.00156711,0.00957816,0.03263535,0.00080299,-0.00053741,-0.000730
 15,-0.00563163,0.00273925,0.00103036,-0.04568629,0.00048125,0.00661326
 ,0.00095832,-0.00629060,-0.02256221,0.05464581,0.00001567,-0.00002386,
 0.00002960,0.00000595,0.00000591,-0.00001594,-0.00015670,0.00009692,0.
 00005251,0.00001598,-0.00001900,0.00002930,-0.00000546,-0.00000131,-0.
 00000045,-0.00000060,0.00000786,-0.00000041,-0.00000338,-0.00000116,-0
 .00000344,0.00003762,-0.00005223,0.00001933,-0.00005435,0.00000706,0.0
 0007117,0.00001251,0.00002292,0.00000270,0.00002506,0.00000434,-0.0000
 0890,-0.00020007,0.00039404,0.00081514,-0.00057504,-0.00020843,-0.0003
 8114,-0.00005988,0.00063034,-0.00069639,-0.00019812,0.00023635,0.00026
 666,-0.00007086,-0.00013637,0.00013586,-0.00018737,0.00000173,0.000026
 84,0.00005638,0.00001607,0.00006311,0.00013598,-0.00009283,0.00004665,
 -0.00122226,-0.00132791,0.00006028,0.00029389,0.00030380,0.00001624,0.
 00015210,-0.00185308,-0.00058208,0.00007296,0.00011031,0.00032899,-0.0
 0001156,0.00008897,-0.00017240,-0.00004169,0.00001906,-0.00004414,-0.0
 0049586,-0.00358433,-0.01270888,-0.00046823,-0.00002678,0.00006403,0.0
 0256559,-0.00025495,-0.00001474,0.00214590,-0.06281369,-0.06380135,0.0
 0144068,-0.00690607,-0.02363688,-0.00688149,0.07360507,0.00000354,-0.0
 0002233,0.00001406,-0.00000950,0.00001980,0.00001026,0.00012359,0.0001
 9825,-0.00019774,-0.00002506,-0.00005465,-0.00002835,0.00001093,0.0000
 0118,0.00000432,-0.00000261,0.00000181,0.00000324,-0.00000253,-0.00000
 332,0.00000873,-0.00002594,-0.00001864,0.00004538,0.00006137,0.0000601
 8,0.00016278,0.00003671,0.00001765,0.00004886,0.00002619,0.00001203,0.
 00002462,-0.00070768,-0.00090426,-0.00053620,0.00042806,0.00018769,0.0
 0036310,-0.00229185,0.00070410,-0.00077304,-0.00209136,-0.00026696,-0.
 00008497,-0.00039592,-0.00013173,0.00041724,0.00037886,0.00013745,0.00
 024708,0.00000449,0.00002774,-0.00003806,-0.00009080,-0.00004335,0.000
 04538,0.00055240,-0.00078057,-0.00030367,-0.00024000,-0.00024409,0.000
 03926,-0.00055979,-0.00049956,0.00062487,-0.00003088,-0.00016263,-0.00
 053291,-0.00007300,0.00000343,0.00018362,-0.00003264,-0.00002979,0.000
 01304,0.00178581,-0.00244466,-0.00874884,0.00058146,-0.00018349,0.0004
 1678,0.00124915,-0.00112946,0.00084922,0.00723872,-0.06267917,-0.29989
 980,-0.00008762,-0.00089597,-0.00317524,-0.00276699,0.06979821,0.32551
 320,-0.00004798,-0.00008774,0.00002656,-0.00009392,0.00010406,-0.00001
 855,-0.00007646,-0.00002137,0.00038826,0.00006272,-0.00014408,0.000070
 05,-0.00000575,-0.00000048,-0.00000137,0.00002775,0.00001429,-0.000013
 66,0.00001242,-0.00001058,-0.00004488,0.00026201,-0.00016454,-0.000004
 26,0.00000061,0.00001745,0.00003139,0.00001514,0.00001802,-0.00000189,
 0.00004268,0.00004261,-0.00000701,0.00170350,-0.00046005,-0.00073968,-
 0.02213832,-0.01889283,0.00969735,-0.00035613,-0.00017821,-0.00032281,
 0.00009101,0.00004308,0.00005721,0.00005238,0.00006187,0.00010836,-0.0
 0012603,-0.00020014,-0.00002661,-0.00005151,0.00009329,-0.00001077,-0.
 00004789,0.00004824,0.00000818,-0.00025277,-0.00026938,-0.00123530,-0.
 00015734,0.00000870,-0.00026826,-0.00050513,-0.00054073,-0.00087510,0.
 00081379,0.00181341,0.00105366,0.00005526,-0.00019308,-0.00022463,0.00
 031003,-0.00004961,-0.00044056,-0.00431501,0.02230081,-0.01643938,-0.0
 0340242,0.00209669,0.00135182,0.00116777,-0.00037750,0.00004691,-0.093
 19350,0.03096398,-0.02125182,0.00574701,-0.01484363,0.01176305,-0.0021
 7591,0.00087910,-0.00109947,0.51366401,-0.00007559,0.00000570,-0.00003
 554,-0.00005512,0.00005051,0.00002565,0.00008378,-0.00020914,-0.000361
 53,-0.00004072,0.00004655,0.00005914,0.00000544,0.00000029,-0.00000602
 ,0.00001244,-0.00000956,-0.00000384,0.00003495,-0.00003012,-0.00004252
 ,-0.00020821,0.00007579,-0.00000264,0.00000999,0.00001582,0.00000629,0
 .00001392,-0.00001302,-0.00000483,-0.00005489,-0.00001539,0.00001606,-
 0.00050322,0.00181448,-0.00013108,-0.01618107,-0.00748943,0.00318058,0
 .00003477,0.00020525,0.00011076,0.00007379,-0.00010077,0.00028925,-0.0
 0020391,-0.00009133,-0.00001069,0.00007765,0.00002920,0.00021389,0.000
 04299,-0.00005359,-0.00004001,0.00000636,-0.00002677,-0.00000138,0.000
 41269,-0.00018436,-0.00064862,-0.00009918,-0.00010737,-0.00004965,-0.0
 0122909,-0.00028146,-0.00097031,-0.00051604,0.00073968,0.00163290,0.00
 028031,-0.00012339,-0.00019294,-0.00008058,-0.00053564,-0.00008284,0.0
 0526814,-0.01181946,0.00237745,0.00155059,0.00071576,0.00003555,-0.000
 51788,0.00017290,0.00046963,0.02133411,-0.13514609,0.04411213,0.009363
 84,-0.01767571,0.01682116,0.00043706,0.00392727,-0.00375114,-0.0107129
 5,0.50066602,-0.00005576,-0.00010110,0.00006516,-0.00011069,0.00013084
 ,-0.00002735,-0.00001807,0.00008616,0.00025888,0.00002980,-0.00005670,
 -0.00004516,-0.00000464,-0.00000329,-0.00000402,0.00002272,0.00001575,
 -0.00001206,0.00000786,-0.00002037,-0.00007187,-0.00000647,-0.00000034
 ,-0.00001972,-0.00003286,-0.00000520,0.00000883,0.00000969,0.00002132,
 0.00000726,0.00003259,0.00003688,-0.00000783,0.00037504,0.00042717,-0.
 00034843,-0.01249347,-0.00962465,0.01586808,-0.00015816,0.00016706,-0.
 00069982,-0.00003076,-0.00012327,0.00021549,-0.00005290,-0.00006249,0.
 00009830,-0.00013062,0.00002776,0.00005002,0.00001586,0.00005925,0.000
 02532,0.00007583,-0.00005059,0.00003028,-0.00024343,0.00072756,0.00018
 520,0.00027288,0.00019782,0.00022770,-0.00086743,-0.00044532,-0.002176
 12,-0.00104622,0.00036140,0.00409970,0.00019288,-0.00039554,-0.0008127
 5,0.00005633,-0.00008790,-0.00008564,-0.00243821,-0.00853382,0.0067681
 2,0.00365395,-0.00172765,0.00027096,-0.00014988,-0.00040839,0.00029590
 ,-0.01157990,0.04434329,-0.11113200,-0.00221139,0.00041518,-0.00151922
 ,-0.00866830,0.02593767,-0.01434502,0.01361346,0.06292869,0.55233821,-
 0.00005339,-0.00003128,-0.00001562,-0.00007091,0.00005893,0.00001900,0
 .00017656,-0.00015086,-0.00014180,-0.00000062,0.00000864,0.00003040,0.
 00000417,-0.00000122,-0.00000448,0.00001374,-0.00000431,-0.00000655,0.
 00001517,-0.00000874,-0.00003568,-0.00006158,0.00007516,-0.00000774,-0
 .00000003,0.00000807,0.00001570,0.00000874,-0.00000849,-0.00000605,-0.
 00003050,0.00000284,0.00000728,0.00003886,0.00034066,-0.00005857,-0.00
 370552,-0.00424700,0.00400276,0.00003731,0.00004273,0.00019776,-0.0000
 0241,-0.00002318,0.00005166,-0.00007286,0.00000206,-0.00002325,0.00011
 357,0.00000092,0.00003674,-0.00001121,0.00000212,-0.00005439,0.0000157
 2,-0.00001169,0.00003545,0.00020473,0.00007055,-0.00001057,0.00003328,
 -0.00000013,-0.00007800,0.00000865,0.00017059,-0.00006717,-0.00015948,
 0.00109539,0.00142321,0.00000593,-0.00026993,-0.00035902,0.00010670,-0
 .00014690,-0.00006048,0.00016564,0.00043627,-0.00090168,-0.00032111,0.
 00036446,0.00010683,-0.00012351,0.00002239,0.00014616,-0.00698866,-0.0
 0469872,-0.00643228,0.00173124,-0.00001043,0.00074666,-0.00026246,0.00
 108102,-0.00033633,-0.17427525,-0.06109979,-0.11463635,0.18687549,-0.0
 0003383,-0.00004530,0.00001307,-0.00005019,0.00006398,0.00000202,0.000
 08529,0.00005212,0.00001607,0.00002406,-0.00003517,-0.00000768,0.00000
 339,-0.00000157,-0.00000222,0.00000925,0.00000392,-0.00000397,0.000009
 86,-0.00000640,-0.00003008,-0.00001521,0.00001702,0.00000117,-0.000006
 38,-0.00000380,0.00000395,0.00000213,0.00000141,-0.00000254,0.00001070
 ,0.00001596,-0.00000485,0.00001312,0.00018380,-0.00013603,-0.00317879,
 -0.00137113,0.00253227,0.00001570,-0.00017885,0.00010976,0.00001826,0.
 00006241,-0.00015106,0.00006034,0.00006998,-0.00002183,0.00001922,-0.0
 0013946,0.00002126,-0.00003175,0.00004473,-0.00003491,-0.00003950,0.00
 004960,0.00000359,0.00022856,0.00020894,-0.00018581,-0.00009005,-0.000
 03665,-0.00009811,-0.00023766,-0.00023336,0.00004736,0.00018857,0.0009
 4192,0.00084730,-0.00003113,-0.00015815,-0.00010269,0.00011043,0.00012
 106,-0.00007715,-0.00051259,-0.00040091,0.00158054,0.00014867,-0.00029
 332,-0.00020470,-0.00004086,0.00000006,-0.00034187,0.01783639,0.003963
 58,0.01934338,0.00128920,0.00118530,0.00072850,0.00163457,-0.00214184,
 0.00243087,-0.06155900,-0.07826249,-0.05876361,0.06906018,0.09060671,0
 .00000004,0.00002418,-0.00002402,0.00000949,-0.00001982,0.00001601,0.0
 0005747,-0.00013033,-0.00010384,-0.00002473,0.00004282,0.00001514,0.00
 000590,0.00000166,0.00000118,-0.00000347,-0.00000726,0.00000208,0.0000
 0050,0.00000264,0.00001274,-0.00001974,0.00003356,-0.00001036,0.000006
 21,0.00001047,0.00000673,0.00000903,-0.00000905,0.00000177,-0.00002715
 ,-0.00001287,0.00001156,-0.00016706,-0.00000827,0.00007844,0.00252015,
 0.00183343,-0.00140386,0.00000745,0.00003421,-0.00002090,0.00004993,-0
 .00007570,0.00015307,-0.00009371,-0.00000560,0.00001736,-0.00000719,-0
 .00004417,0.00005226,-0.00002531,-0.00000762,-0.00003933,-0.00007003,0
 .00000536,-0.00001975,0.00029394,0.00023977,-0.00022656,-0.00015404,-0
 .00014441,-0.00001444,-0.00028167,-0.00008117,0.00023987,0.00036015,0.
 00002117,-0.00074786,-0.00008404,0.00010077,0.00025496,-0.00006526,0.0
 0011514,0.00002367,0.00072152,0.00017360,-0.00103735,-0.00029676,0.000
 26104,0.00006130,-0.00018463,-0.00003032,0.00010177,-0.00936736,-0.003
 00094,-0.01094950,-0.00028185,0.00067414,0.00087514,-0.00139954,0.0024
 4165,-0.00117230,-0.11438564,-0.05890961,-0.15150616,0.12363820,0.0562
 0813,0.16569436,0.00001508,0.00002586,-0.00001609,0.00001442,-0.000033
 89,-0.00000591,0.00002151,-0.00011547,-0.00009713,-0.00001236,0.000031
 76,0.00001999,-0.00000847,-0.00000023,-0.00000240,-0.00000050,-0.00000
 365,-0.00000058,-0.00000533,0.00000543,0.00000467,0.00000206,0.0000238
 6,-0.00000405,0.00001975,-0.00000541,-0.00001194,-0.00001135,-0.000005
 07,-0.00000668,-0.00002017,-0.00001331,0.00000123,-0.00009428,-0.00017
 462,-0.00000802,0.00113311,0.00024525,-0.00088968,0.00000828,0.0001417
 1,0.00025573,0.00000293,0.00001657,-0.00002102,0.00001035,-0.00005329,
 -0.00005636,0.00005595,0.00028391,-0.00011288,0.00005578,-0.00005894,0
 .00004364,0.00013339,-0.00007180,0.00004435,-0.00078907,-0.00082840,-0
 .00007464,0.00023730,0.00021807,0.00000477,-0.00029362,0.00030176,-0.0
 0115740,-0.00070320,-0.00004706,-0.00013778,0.00019373,-0.00001412,-0.
 00013214,0.00001715,-0.00037424,0.00012486,0.00053693,0.00214308,-0.00
 165940,-0.00089288,0.00045806,0.00002754,0.00018129,-0.00024503,-0.000
 01234,-0.00653602,0.00784606,0.00756935,-0.00040623,0.00055042,-0.0001
 7579,0.00090855,-0.00028210,0.00003736,-0.10554807,0.07806019,0.076532
 48,0.01154622,-0.01480600,-0.01517747,0.11201795,0.00002663,-0.0000194
 3,0.00003435,0.00001268,0.00000299,-0.00001857,-0.00011406,0.00023018,
 0.00020891,0.00002534,-0.00004977,-0.00003385,-0.00000110,-0.00000036,
 0.00000195,-0.00000309,0.00000839,0.00000187,-0.00000567,0.00000413,0.
 00000408,0.00001322,-0.00006523,0.00001106,-0.00001814,-0.00000950,0.0
 0000330,-0.00000033,0.00001366,0.00000739,0.00004113,0.00001517,-0.000
 00896,0.00034712,0.00015869,0.00001441,0.00137307,0.00078761,-0.000730
 28,-0.00001048,-0.00011599,-0.00027778,0.00000061,-0.00000444,-0.00004
 470,0.00005992,0.00003121,0.00004963,-0.00001625,-0.00004007,0.0000392
 9,-0.00001848,0.00003778,0.00002801,-0.00003500,0.00002294,-0.00001652
 ,-0.00024277,-0.00018762,-0.00050999,-0.00016677,-0.00009587,-0.000076
 87,-0.00010239,0.00004881,0.00013873,-0.00036169,-0.00005845,-0.000425
 04,0.00004040,-0.00000650,0.00012437,0.00004294,-0.00033543,-0.0000287
 2,-0.00187798,-0.00309117,0.00244554,0.00141317,-0.00063386,-0.0000780
 9,-0.00024086,0.00016807,-0.00008963,0.01237187,-0.01477440,-0.0122859
 9,0.00016717,-0.00107483,0.00068315,0.00051278,0.00105052,-0.00005986,
 0.07804129,-0.15170609,-0.10327641,0.00575409,-0.00785134,-0.00767152,
 -0.08533305,0.16649809,0.00000151,0.00002127,-0.00001577,0.00001964,-0
 .00002271,0.00000222,-0.00002771,-0.00005314,-0.00004098,-0.00001165,0
 .00001287,0.00000905,-0.00000234,0.00000091,0.,-0.00000264,-0.00000224
 ,0.00000040,0.00000017,-0.00000174,0.00001008,0.00002345,-0.00000026,-
 0.00000033,0.00000800,0.00000464,-0.00000871,-0.00000573,-0.00000406,-
 0.00000004,-0.00000767,-0.00000625,0.00000059,-0.00001156,-0.00026836,
 0.00006712,-0.00058877,0.00078787,0.00093460,-0.00002604,-0.00003834,0
 .00008192,0.00004027,-0.00000516,-0.00000848,-0.00000233,-0.00000439,-
 0.00001274,0.00001888,0.00016760,-0.00014642,-0.00000699,-0.00001350,0
 .00000367,0.00003502,-0.00002450,0.00001327,-0.00085308,-0.00011948,-0
 .00004509,0.00003295,0.00002141,0.00005714,-0.00057901,0.00015098,-0.0
 0059683,0.00035265,-0.00046878,0.00030373,-0.00000860,0.00012750,0.000
 05159,-0.00004462,0.00020949,-0.00008800,0.00013894,0.00273403,-0.0012
 4377,-0.00077029,0.00045356,0.00005756,-0.00000138,0.00009163,0.000043
 48,-0.01130127,0.01353288,0.00862883,0.00035938,0.00050088,-0.00008190
 ,-0.00108707,0.00052711,0.00144000,0.07792040,-0.10384044,-0.14811449,
 0.00978087,-0.01206532,-0.01292105,-0.08351923,0.10655684,0.16665357,0
 .00002510,0.00003418,-0.00008897,0.00007684,-0.00011832,-0.00003507,-0
 .00104468,0.00007118,0.00046591,-0.00005018,0.00007282,-0.00004135,-0.
 00004708,0.00001225,0.00001965,-0.00001045,0.00000683,0.00000273,-0.00
 006683,0.00005659,0.00016198,0.00036729,-0.00032484,-0.00002567,0.0000
 5100,-0.00002822,-0.00012425,-0.00004125,0.00000682,0.00001596,0.00003
 637,-0.00002699,-0.00001316,0.00098948,-0.00312397,0.00201692,-0.19318
 376,-0.02909355,-0.07126054,0.00018803,0.00016064,-0.00094386,-0.00007
 985,-0.00010709,0.00033770,0.00004167,-0.00023517,0.00013236,-0.000913
 99,0.00015090,-0.00022798,0.00022324,-0.00017963,0.00023398,-0.0000418
 6,-0.00004060,-0.00019898,0.00064339,0.00409174,0.00189462,-0.00019483
 ,-0.00038823,0.00210808,-0.00028776,-0.00036553,0.00010159,0.00897952,
 -0.00625097,0.00234211,0.00120014,0.00348620,0.00266387,0.00032227,0.0
 0139772,0.00143256,0.00291442,0.00119278,0.00003335,-0.00067085,-0.000
 00387,-0.00012818,-0.00013181,0.00010754,0.00006374,0.01602502,0.00315
 863,-0.00758466,-0.00057536,0.00383826,-0.00228648,-0.00067404,0.00251
 522,-0.00202018,-0.11705664,-0.02185633,0.03351656,-0.01669516,-0.0106
 0219,0.01512462,-0.01038384,-0.00896789,0.00764574,0.53855493,0.000423
 36,0.00029311,-0.00002337,0.00036891,-0.00036291,-0.00011811,-0.000507
 32,0.00045278,0.00000769,-0.00011069,0.00018600,-0.00009849,-0.0000331
 6,0.00001934,0.00003062,-0.00002272,0.00001678,0.00000945,-0.00009027,
 0.00004496,0.00021412,0.00006925,-0.00012021,0.00000383,0.00002166,-0.
 00002799,-0.00007615,-0.00003112,-0.00000396,0.00001259,0.00002014,-0.
 00006089,0.00000027,-0.00045293,-0.00254243,0.00068881,-0.04607628,-0.
 11171753,-0.05282623,-0.00010146,0.00028588,-0.00053379,-0.00001028,-0
 .00004207,0.00009165,0.00001074,-0.00007884,-0.00003914,-0.00008186,0.
 00023494,-0.00032438,-0.00005496,-0.00009589,0.00013281,-0.00016193,-0
 .00008355,-0.00015884,0.00046519,0.00228543,0.00170221,-0.00014592,-0.
 00012896,0.00103228,0.00010409,0.00021419,0.00008111,-0.01901185,-0.01
 916323,-0.00576285,0.00065838,-0.00285026,-0.00476742,-0.00185856,0.00
 092276,-0.00017989,0.00059859,0.00102305,0.00053759,-0.00081236,0.0003
 3474,-0.00026949,0.00030116,-0.00077424,0.00008127,-0.01424025,-0.0138
 6606,0.01106201,0.00095182,-0.00182128,0.00226731,-0.00031949,-0.00043
 624,0.00026842,-0.02723812,-0.10211754,0.02757966,-0.00840263,-0.00635
 934,0.00836481,0.01494997,0.01107641,-0.01192916,-0.07848186,0.5486449
 5,0.00028223,0.00025765,0.00001439,0.00044056,-0.00039867,-0.00000520,
 -0.00084675,0.00025900,0.00080587,-0.00001939,0.00003616,-0.00014998,-
 0.00000466,0.00000496,0.00002047,-0.00009401,-0.00000198,0.00004035,-0
 .00000100,0.00007620,0.00024022,0.00036188,-0.00040111,-0.00001302,0.0
 0006980,-0.00006874,-0.00012839,-0.00004806,0.00001307,0.00002567,0.00
 009077,-0.00004484,-0.00001784,0.00129688,-0.00224830,0.00097798,-0.04
 022338,-0.03088759,-0.10348691,-0.00011188,0.00017243,-0.00115849,-0.0
 0009795,0.00000031,0.00009323,0.00017912,-0.00013096,0.00012241,-0.000
 41423,0.00017810,-0.00015621,0.00013388,-0.00009223,0.00023755,0.00015
 134,-0.00002240,-0.00005928,-0.00086102,-0.00066315,-0.00036192,0.0005
 7026,0.00052427,0.00047684,0.00033465,0.00008036,-0.00041186,-0.024063
 03,-0.01762626,-0.01852411,0.00093910,0.00060564,-0.00025272,-0.000286
 52,0.00122299,0.00229418,0.00083496,0.00180793,0.00237682,0.00047857,-
 0.00076552,-0.00027001,-0.00031559,-0.00025722,-0.00045330,0.00819441,
 0.00787998,-0.00953878,0.00002899,0.00005801,-0.00074981,0.00000134,0.
 00098579,-0.00038453,0.03963187,0.03008555,-0.12424440,-0.01689019,-0.
 01196707,0.01113769,0.01644563,0.01335528,-0.01364103,0.01616094,0.039
 25584,0.54184233,0.00005398,-0.00000560,-0.00006387,0.00002102,-0.0000
 0014,0.00002318,0.00003429,0.00001945,-0.00000529,0.00001125,-0.000001
 26,0.00002153,-0.00000126,0.00000519,0.00000672,0.00000508,0.00000285,
 -0.00000279,0.00004497,0.00001924,0.00007311,-0.00000494,0.00000187,0.
 00000344,0.00002682,-0.00001667,0.00004717,0.00000736,-0.00000064,0.00
 000478,0.00000486,0.00000144,-0.00000117,0.00000264,0.00003570,0.00004
 517,0.00587310,-0.02364295,-0.02484090,-0.00004933,-0.00009396,-0.0000
 1890,0.00000602,0.00001765,-0.00000866,0.00000423,0.00002629,0.0000051
 7,0.00007445,0.00001592,0.00004102,-0.00002149,0.00002586,-0.00002290,
 0.00002413,0.00000193,0.00002245,0.00003043,-0.00068621,-0.00021962,0.
 00009248,0.00016640,-0.00031070,0.00002792,0.00011301,-0.00013127,-0.0
 0391890,-0.00094555,-0.00180499,-0.00000690,-0.00074913,-0.00079247,0.
 00018481,-0.00016451,0.00008068,0.00001720,-0.00001530,0.00002855,0.00
 013366,-0.00005911,-0.00009354,0.00022116,-0.00005984,-0.00016540,0.00
 014871,0.00034520,-0.00062603,-0.00001147,-0.00009816,0.00000965,0.000
 08101,0.00000139,-0.00000872,-0.00886930,0.01107820,0.01439657,0.00016
 375,0.00015436,-0.00023958,-0.00206322,-0.00301250,0.00286336,-0.08545
 171,0.06281196,0.07102769,0.09797996,-0.00008092,-0.00004427,-0.000006
 87,-0.00005655,0.00007199,0.00002509,0.00011929,-0.00008531,-0.0000806
 7,0.00000589,-0.00000896,0.00001195,0.00001257,-0.00000156,-0.00000273
 ,0.00000803,-0.00000397,-0.00000452,-0.00000616,-0.00002380,-0.0000352
 2,-0.00004724,0.00005474,-0.00000647,-0.00003244,0.00002974,-0.0000177
 1,0.00001005,-0.00000600,-0.00000185,-0.00001513,0.00000791,0.00000380
 ,-0.00009486,0.00039870,-0.00032643,0.00275383,-0.01266019,-0.01313028
 ,-0.00004919,-0.00003197,0.00010955,0.00001161,0.00000540,-0.00000592,
 -0.00003477,0.00003651,-0.00002028,0.00012718,-0.00003812,-0.00003630,
 -0.00004579,0.00006142,-0.00006315,0.00001870,-0.00000008,0.00003646,-
 0.00022692,-0.00065019,-0.00023501,0.00002395,0.00007962,-0.00032919,0
 .00000032,0.00007396,-0.00004467,-0.00298612,0.00128906,-0.00014520,-0
 .00022485,-0.00051069,-0.00081355,-0.00003191,0.00035164,0.00034910,0.
 00018902,-0.00075691,0.00019236,-0.00012562,0.00011178,-0.00006091,0.0
 0031230,-0.00080499,0.00058019,0.00041317,0.00080390,-0.00008796,-0.00
 003915,0.00018388,-0.00015153,0.00008449,0.00006558,-0.00012328,-0.008
 61974,0.01053287,0.01362028,0.00091866,0.00084645,-0.00046118,-0.00265
 441,-0.00103465,0.00271399,0.05699244,-0.13929025,-0.10811171,-0.05468
 241,0.15393074,-0.00005028,-0.00003460,0.00000373,-0.00002521,0.000055
 55,0.00001410,-0.00007934,0.00003415,-0.00004022,0.00000752,-0.0000215
 4,0.00000780,0.00001056,0.00000008,0.00000042,0.00000555,0.00000161,-0
 .00000250,-0.00001558,-0.00002325,-0.00002277,0.00001294,-0.00000539,0
 .00001338,-0.00002583,0.00002251,0.00001797,0.00001071,0.00000492,0.00
 000423,0.00000678,0.00000982,-0.00000164,-0.00009466,0.00027158,0.0001
 7865,0.00155246,-0.01376919,-0.01328673,0.00006145,-0.00012813,-0.0000
 6159,0.00000308,-0.00000174,0.00003513,-0.00000682,0.00003675,0.000058
 43,0.00010681,-0.00007058,0.00007190,-0.00003564,0.00005155,-0.0000347
 9,-0.00000381,0.00000530,0.00002033,0.00015602,-0.00018789,0.00003797,
 0.00000253,0.00003333,-0.00020869,-0.00000918,0.00006828,0.00009453,-0
 .00347977,-0.00007277,0.00092297,-0.00001021,-0.00065753,-0.00083682,0
 .00014114,0.00009170,0.00004162,-0.00013602,0.00011389,-0.00085886,-0.
 00005482,0.00005074,0.00034726,-0.00029517,0.00089017,0.00014778,0.000
 08090,-0.00106143,0.00035710,-0.00004169,0.00003263,0.00006114,-0.0001
 9579,0.00001920,0.00006294,0.01024658,-0.01162358,-0.01484181,-0.00026
 866,0.00030045,0.00092133,0.00307003,0.00244728,-0.00137524,0.06602781
 ,-0.10764347,-0.17989889,-0.07208979,0.12233937,0.19669518,-0.00013851
 ,-0.00012562,-0.00000271,-0.00015780,0.00016467,0.00005527,0.00037459,
 -0.00023099,-0.00009070,0.00004464,-0.00005469,0.00004839,0.00001299,-
 0.00000792,-0.00001212,0.00001920,-0.00000747,-0.00000800,0.00004931,-
 0.00001116,-0.00008280,-0.00009885,0.00012148,-0.00002437,-0.00000883,
 0.00000963,0.00002385,0.00001503,-0.00000491,-0.00000918,-0.00002714,0
 .00002327,0.00000432,0.00015358,0.00118585,-0.00035533,-0.02913236,0.0
 1467753,-0.01489287,-0.00002080,-0.00010519,0.00046478,0.00004218,0.00
 003691,-0.00007327,-0.00003398,0.00004983,-0.00004445,0.00012040,-0.00
 012931,0.00016614,-0.00000076,0.00003337,-0.00008569,0.00006930,0.0000
 3396,0.00008323,0.00000466,-0.00039413,-0.00028710,0.00006399,0.000007
 97,-0.00033190,0.00007353,0.00005123,-0.00002494,-0.00013956,0.0020411
 0,0.00216175,0.00006130,-0.00023590,-0.00006657,0.00054880,-0.00064008
 ,-0.00045870,-0.00062146,-0.00002549,-0.00000521,0.00021592,0.00013290
 ,-0.00015324,0.00008355,-0.00001661,-0.00016811,-0.00231495,-0.0011003
 8,0.00203674,0.00004849,-0.00058225,0.00034917,0.00005853,-0.00045111,
 0.00040272,0.00869312,-0.01590823,0.01143651,0.00083132,0.00021456,-0.
 00050492,0.00076017,0.00031472,-0.00029287,-0.11621724,0.09728011,-0.0
 5999514,-0.00608659,0.00789828,-0.00494156,0.14397550,-0.00001666,-0.0
 0004548,0.00001176,-0.00002175,0.00002490,0.00000615,-0.00008126,0.000
 11343,0.00009372,0.00002968,-0.00004301,-0.00000529,0.00000049,-0.0000
 0101,-0.00000054,0.00000099,0.00000454,-0.00000044,-0.00001197,0.00000
 233,-0.00000032,0.00003323,-0.00004326,0.00001551,-0.00001775,0.000003
 36,0.00001353,-0.00000089,0.00000977,0.00000337,0.00002572,0.00001253,
 -0.00000808,0.00025795,0.00031900,-0.00008921,-0.01232201,0.01326799,-
 0.00873825,0.00002700,-0.00007223,-0.00004547,-0.00001541,0.00002658,-
 0.00004772,0.00005126,0.00000073,0.00003257,-0.00003823,-0.00009539,0.
 00000333,0.00003030,0.00001943,0.00001616,0.00005018,0.00001008,-0.000
 00540,0.00015237,-0.00020933,-0.00012791,0.00005904,0.00005885,-0.0000
 3672,0.00005291,-0.00005266,-0.00005624,-0.00089969,0.00170483,0.00030
 972,-0.00020250,0.00040236,0.00031171,0.00064154,0.00003876,0.00070413
 ,-0.00079150,0.00058024,-0.00028237,0.00014292,-0.00011510,0.00012825,
 -0.00007420,0.00028440,-0.00001919,-0.00289239,0.00021137,0.00112665,0
 .00004861,-0.00073585,0.00056409,0.00002558,-0.00056207,0.00046792,0.0
 0933087,-0.01334823,0.00812589,-0.00015848,-0.00038422,-0.00024540,-0.
 00027976,0.00105124,0.00010771,0.09980739,-0.17783178,0.08035413,0.009
 61307,-0.01310136,0.00885016,-0.09970433,0.18894844,-0.00007946,-0.000
 05444,-0.00001996,-0.00006640,0.00006567,0.00003614,0.00012918,-0.0001
 4301,-0.00014225,0.00000397,0.00000062,0.00003034,0.00000904,-0.000002
 36,-0.00000563,0.00000683,-0.00000566,-0.00000235,-0.00000676,-0.00000
 411,-0.00002809,-0.00005325,0.00006688,0.00000070,-0.00000999,0.000011
 84,0.00002159,0.00000836,-0.00000636,-0.00000357,-0.00002468,0.0000028
 9,0.00000535,-0.00010641,0.00055050,-0.00014542,-0.01582976,0.00642372
 ,-0.00555517,0.00005240,-0.00002429,0.00025131,0.00003272,-0.00000922,
 0.00002813,-0.00005523,0.00000047,-0.00001580,0.00005555,-0.00010126,0
 .00012832,0.00001276,-0.00000588,-0.00004059,0.00001937,0.00000711,0.0
 0003611,0.00036188,-0.00017231,-0.00028732,0.00000899,-0.00001644,-0.0
 0014727,-0.00003632,0.00001130,0.00003744,-0.00091753,0.00215561,0.000
 72850,0.00006007,0.00003751,0.00006792,0.00053099,-0.00044479,-0.00030
 222,0.00029268,-0.00065087,-0.00012703,-0.00012180,0.00012076,0.000071
 52,-0.00009346,0.00013459,0.00016404,0.00422946,0.00123824,-0.00031343
 ,-0.00023359,0.00104650,-0.00080807,-0.00006317,0.00030127,-0.00031702
 ,-0.00979959,0.01917257,-0.01162697,0.00013617,-0.00018310,0.00071796,
 -0.00092115,-0.00062509,0.00006624,-0.05902425,0.07895222,-0.10069144,
 0.01290720,-0.01612988,0.01150684,0.07014544,-0.08974220,0.10824116,-0
 .00147580,0.00111128,0.00018338,0.00007178,-0.00099554,-0.00007175,-0.
 00047721,0.00256934,-0.00096540,-0.00055035,0.00063593,-0.00044788,0.0
 0001612,0.00008963,0.00012081,0.00005265,0.00006834,-0.00001115,-0.000
 66529,0.00006724,0.00085905,-0.00033664,-0.00001910,0.00024775,0.00005
 603,-0.00001589,0.00003090,-0.00001195,-0.00003615,0.00007355,0.000131
 29,-0.00020085,0.00002249,-0.00621043,0.00244818,-0.00147348,-0.199928
 19,0.16219914,-0.06777765,-0.00000911,0.00009189,-0.00021290,-0.000040
 94,-0.00009912,0.00018380,-0.00001335,0.00005359,0.00010619,0.00166415
 ,-0.00022467,0.00059319,-0.00032256,-0.00002856,0.00013949,-0.00031418
 ,-0.00015820,-0.00020914,0.00065903,-0.00122405,-0.00214299,0.00013035
 ,-0.00016328,-0.00112410,-0.00001408,0.00014657,0.00016951,-0.00371684
 ,0.00896767,0.00424826,-0.00059981,-0.00044136,-0.00010456,0.00138990,
 -0.00001012,0.00008099,0.00071770,-0.00252079,0.00140152,-0.00056447,-
 0.00053071,-0.00021227,-0.00002664,-0.00011090,-0.00010266,-0.00038992
 ,-0.00080134,0.00056676,0.00001754,0.00022678,-0.00004434,-0.00003405,
 -0.00008687,-0.00002251,-0.00002590,0.00116161,0.00069449,0.00073788,0
 .00009831,0.00005658,-0.00010326,-0.00002964,-0.00009035,-0.02681955,0
 .01921067,-0.01338206,0.00120982,0.00015440,0.00035697,-0.00132128,-0.
 00285234,-0.00156024,0.23711755,0.00078715,0.00099916,-0.00027557,0.00
 072282,-0.00098596,-0.00006698,0.00453429,-0.00322130,-0.00127034,0.00
 000066,0.00050992,0.00039994,0.00001595,0.00000233,0.00002672,-0.00014
 042,-0.00011346,0.00009274,0.00020933,0.00010007,0.00015241,-0.0011767
 3,0.00123015,-0.00023325,-0.00021641,0.00018294,0.00025449,0.00002725,
 -0.00008768,-0.00001250,-0.00036133,-0.00022976,0.00008421,0.00177971,
 -0.00082941,-0.00121657,0.19748290,-0.23828436,0.04570578,0.00000505,0
 .00126013,0.00417583,0.00024076,-0.00004025,-0.00081156,-0.00047442,0.
 00014013,-0.00102726,0.00019307,0.00121501,-0.00121900,-0.00012725,-0.
 00051683,-0.00010405,-0.00042126,-0.00011567,-0.00026819,-0.00041018,0
 .00230446,0.00085935,-0.00016024,-0.00024848,0.00086904,0.00000336,0.0
 0004179,-0.00024116,0.01298809,-0.01715547,0.00346784,0.00011365,-0.00
 034685,0.00011381,-0.00112541,-0.00091937,-0.00183707,-0.00395608,-0.0
 0402496,-0.00090355,0.00097456,0.00162331,-0.00014004,0.00028553,0.000
 15679,0.00034012,-0.00021122,0.00024776,0.00045957,0.00042445,-0.00005
 776,-0.00001019,-0.00006895,-0.00015196,0.00009216,-0.00131401,0.00034
 882,-0.00152299,-0.00024196,-0.00053567,0.00027672,0.00009790,-0.00005
 089,0.00014463,-0.01696490,0.01374012,-0.00352591,-0.00022302,0.000117
 40,-0.00042994,-0.00454159,-0.00045417,-0.00197899,-0.18875111,0.24414
 994,0.00039559,-0.00016418,0.00104281,-0.00030690,0.00023594,-0.000508
 17,-0.00214544,0.00053071,0.00146235,0.00007058,-0.00027709,-0.0001821
 1,-0.00003078,-0.00006751,-0.00009207,0.00000053,0.00007070,-0.0000167
 3,0.00022968,-0.00011463,-0.00082111,0.00082754,-0.00079139,0.00005525
 ,0.00012140,-0.00024091,-0.00025631,-0.00012719,0.00010744,-0.00007759
 ,0.00017177,0.00007502,-0.00005550,-0.00071261,-0.00145516,-0.00377299
 ,-0.09556021,0.06232699,-0.06589049,-0.00064322,0.00248386,-0.00444925
 ,-0.00023221,-0.00015225,0.00013152,0.00034927,-0.00015905,0.00019953,
 -0.00013862,0.00045222,-0.00157706,-0.00004455,-0.00008207,0.00063037,
 -0.00062634,-0.00034517,-0.00081304,0.00144515,-0.00036235,0.00090636,
 -0.00032009,0.00029789,0.00057847,0.00006654,-0.00013769,-0.00037061,0
 .02751997,-0.02737706,0.00270832,-0.00058367,0.00010262,0.00005692,0.0
 0140733,-0.00474035,-0.00507947,0.00195641,0.00103685,0.00130475,-0.00
 061519,-0.00100147,0.00001108,-0.00011851,-0.00024005,-0.00029738,-0.0
 0022727,0.00000918,-0.00002082,-0.00018779,-0.00012674,-0.00000633,0.0
 0013116,0.00002782,-0.00000028,0.00119611,-0.00082804,0.00082745,0.000
 02001,0.00019492,-0.00019915,0.00001845,0.00010244,-0.00008419,-0.0084
 9923,0.01237419,-0.00610789,-0.00016085,0.00045034,-0.00015220,-0.0044
 6658,-0.00179572,-0.00156001,0.07981975,-0.04042026,0.08247556\\0.0002
 8660,0.00104243,-0.00005459,-0.00048885,-0.00070688,-0.00055007,-0.000
 37217,0.00094269,0.00077328,-0.00008089,0.00027323,-0.00049869,0.00011
 333,-0.00007704,-0.00002150,-0.00036666,-0.00057276,0.00031175,-0.0002
 1720,0.00056399,0.00036124,-0.00002890,-0.00053096,0.00007938,-0.00007
 230,-0.00000359,-0.00014128,0.00001807,-0.00011225,0.00012506,0.000296
 70,-0.00008686,0.00013241,0.00019133,-0.00175370,0.00031247,-0.0015814
 0,-0.00212886,0.00235280,-0.00003691,0.00056025,-0.00054388,-0.0001220
 6,-0.00016186,0.00002305,0.00021117,-0.00027939,0.00007108,-0.00006536
 ,0.00017093,-0.00006294,0.00010661,-0.00006062,0.00018783,-0.00018766,
 0.00003145,-0.00007920,-0.00006176,0.00011688,-0.00001139,0.00000759,-
 0.00016661,0.00022012,-0.00012450,-0.00013660,0.00027643,0.00080432,-0
 .00014980,-0.00202262,-0.00021714,-0.00026184,-0.00052337,0.00016513,0
 .00001176,0.00002464,0.00025777,0.00067512,0.00044354,0.00007640,-0.00
 037800,0.00005790,-0.00002329,0.00009308,-0.00009867,-0.00023875,0.000
 19807,-0.00031706,-0.00007318,-0.00021232,0.00018404,0.00006586,-0.000
 10401,0.00006593,-0.00017680,-0.00012551,-0.00008225,-0.00027965,-0.00
 011922,0.00015644,-0.00006389,-0.00017299,0.00003031,0.00178730,0.0017
 4301,0.00034600,0.00005966,0.00032211,-0.00018711,0.00044866,-0.000194
 87,-0.00003955,-0.00001714,0.00175155,-0.00130155\\\@


 TO DRY ONE'S EYES AND LAUGH AT A FALL
 AND BAFFLED, GET UP AND BEGIN AGAIN.
           R. BROWNING
 Job cpu time:       0 days  1 hours 41 minutes 25.5 seconds.
 File lengths (MBytes):  RWF=    505 Int=      0 D2E=      0 Chk=     15 Scr=      1
 Normal termination of Gaussian 09 at Thu Jul 20 11:57:26 2023.
