# Supplementary material for: An organic proton cage that is ultra-resistant to hydroxide-promoted degradation
Source: Nat Commun. 2024 Apr 22;15:3395. doi: 10.1038/s41467-024-47809-0 (PMC11035699; doi:10.1038/s41467-024-47809-0)
Supplement: Supplementary file 3 — Source Data [file 41467_2024_47809_MOESM3_ESM.zip › Paper/in-DBD-E1degredation-opt-wb97xd.out]

 Entering Gaussian System, Link 0=g09
 Initial command:
 /opt/software/gaussian/g09.e01/l1.exe "/localscratch/clr426.5942588.0/Gau-3796.inp" -scrdir="/localscratch/clr426.5942588.0/"
 Entering Link 1 = /opt/software/gaussian/g09.e01/l1.exe PID=      3797.
  
 Copyright (c) 1988,1990,1992,1993,1995,1998,2003,2009,2015,
            Gaussian, Inc.  All Rights Reserved.
  
 This is part of the Gaussian(R) 09 program.  It is based on
 the Gaussian(R) 03 system (copyright 2003, Gaussian, Inc.),
 the Gaussian(R) 98 system (copyright 1998, Gaussian, Inc.),
 the Gaussian(R) 94 system (copyright 1995, Gaussian, Inc.),
 the Gaussian 92(TM) system (copyright 1992, Gaussian, Inc.),
 the Gaussian 90(TM) system (copyright 1990, Gaussian, Inc.),
 the Gaussian 88(TM) system (copyright 1988, Gaussian, Inc.),
 the Gaussian 86(TM) system (copyright 1986, Carnegie Mellon
 University), and the Gaussian 82(TM) system (copyright 1983,
 Carnegie Mellon University). Gaussian is a federally registered
 trademark of Gaussian, Inc.
  
 This software contains proprietary and confidential information,
 including trade secrets, belonging to Gaussian, Inc.
  
 This software is provided under written license and may be
 used, copied, transmitted, or stored only in accord with that
 written license.
  
 The following legend is applicable only to US Government
 contracts under FAR:
  
                    RESTRICTED RIGHTS LEGEND
  
 Use, reproduction and disclosure by the US Government is
 subject to restrictions as set forth in subparagraphs (a)
 and (c) of the Commercial Computer Software - Restricted
 Rights clause in FAR 52.227-19.
  
 Gaussian, Inc.
 340 Quinnipiac St., Bldg. 40, Wallingford CT 06492
  
  
 ---------------------------------------------------------------
 Warning -- This program may not be used in any manner that
 competes with the business of Gaussian, Inc. or will provide
 assistance to any competitor of Gaussian, Inc.  The licensee
 of this program is prohibited from giving any competitor of
 Gaussian, Inc. access to this program.  By using this program,
 the user acknowledges that Gaussian, Inc. is engaged in the
 business of creating and licensing software in the field of
 computational chemistry and represents and warrants to the
 licensee that it is not a competitor of Gaussian, Inc. and that
 it will not use this program in any manner prohibited above.
 ---------------------------------------------------------------
  

 Cite this work as:
 Gaussian 09, Revision E.01,
 M. J. Frisch, G. W. Trucks, H. B. Schlegel, G. E. Scuseria, 
 M. A. Robb, J. R. Cheeseman, G. Scalmani, V. Barone, B. Mennucci, 
 G. A. Petersson, H. Nakatsuji, M. Caricato, X. Li, H. P. Hratchian, 
 A. F. Izmaylov, J. Bloino, G. Zheng, J. L. Sonnenberg, M. Hada, 
 M. Ehara, K. Toyota, R. Fukuda, J. Hasegawa, M. Ishida, T. Nakajima, 
 Y. Honda, O. Kitao, H. Nakai, T. Vreven, J. A. Montgomery, Jr., 
 J. E. Peralta, F. Ogliaro, M. Bearpark, J. J. Heyd, E. Brothers, 
 K. N. Kudin, V. N. Staroverov, T. Keith, R. Kobayashi, J. Normand, 
 K. Raghavachari, A. Rendell, J. C. Burant, S. S. Iyengar, J. Tomasi, 
 M. Cossi, N. Rega, J. M. Millam, M. Klene, J. E. Knox, J. B. Cross, 
 V. Bakken, C. Adamo, J. Jaramillo, R. Gomperts, R. E. Stratmann, 
 O. Yazyev, A. J. Austin, R. Cammi, C. Pomelli, J. W. Ochterski, 
 R. L. Martin, K. Morokuma, V. G. Zakrzewski, G. A. Voth, 
 P. Salvador, J. J. Dannenberg, S. Dapprich, A. D. Daniels, 
 O. Farkas, J. B. Foresman, J. V. Ortiz, J. Cioslowski, 
 and D. J. Fox, Gaussian, Inc., Wallingford CT, 2013.
 
 ******************************************
 Gaussian 09:  EM64L-G09RevE.01 30-Nov-2015
                27-Jun-2023 
 ******************************************
 %chk=decomp-opt-wb97xd.chk
 %mem=10GB
 ----------------------------
 # opt freq wB97XD/6-31g(d,p)
 ----------------------------
 1/14=-1,18=20,19=15,26=3,38=1/1,3;
 2/9=110,12=2,17=6,18=5,40=1/2;
 3/5=1,6=6,7=101,11=2,16=1,25=1,30=1,71=1,74=-58/1,2,3;
 4//1;
 5/5=2,38=5/2;
 6/7=2,8=2,9=2,10=2,28=1/1;
 7//1,2,3,16;
 1/14=-1,18=20,19=15,26=3/3(2);
 2/9=110/2;
 99//99;
 2/9=110/2;
 3/5=1,6=6,7=101,11=2,16=1,25=1,30=1,71=1,74=-58/1,2,3;
 4/5=5,16=3,69=1/1;
 5/5=2,38=5/2;
 7//1,2,3,16;
 1/14=-1,18=20,19=15,26=3/3(-5);
 2/9=110/2;
 6/7=2,8=2,9=2,10=2,19=2,28=1/1;
 99/9=1/99;
 -------------------
 Title Card Required
 -------------------
 Symbolic Z-matrix:
 Charge =  0 Multiplicity = 1
 C                     2.7518   -0.36005   1.06346 
 C                     3.09719  -1.60998   0.75469 
 C                     1.60145   1.74374   0.17335 
 C                     2.82813   0.81808   0.12985 
 H                     3.4532   -1.8755   -0.23836 
 H                     3.0365   -2.41393   1.48139 
 H                     2.40132  -0.14468   2.07369 
 H                     1.81771   2.64099  -0.43962 
 H                     1.48243   2.0987    1.20443 
 H                     3.02608   0.47265  -0.89142 
 H                     3.69047   1.44289   0.40807 
 N                     0.33131   1.12252  -0.22267 
 N                    -0.80744  -1.31684   1.01667 
 C                     0.31459   0.71039  -1.64406 
 H                    -0.5031    1.21946  -2.16967 
 H                     1.23162   1.06977  -2.13038 
 C                     0.21104  -0.8072   -1.91028 
 H                     0.37145  -0.92897  -2.99012 
 H                     1.05291  -1.31227  -1.42072 
 C                    -1.10722  -1.52699  -1.53004 
 H                    -1.2682   -2.34214  -2.24887 
 H                    -1.95813  -0.8493   -1.66161 
 C                    -1.12332  -2.16789  -0.12134 
 H                    -0.3913   -2.99     -0.13764 
 H                    -2.10034  -2.63947   0.0489 
 C                    -0.79117   2.00591   0.154 
 H                    -0.70962   2.97104  -0.38407 
 H                    -0.6766    2.24143   1.21902 
 C                    -2.20401   1.45951  -0.10334 
 H                    -2.87345   2.3282   -0.07598 
 H                    -2.25424   1.11055  -1.13794 
 C                    -2.80177   0.37771   0.83704 
 H                    -3.43745   0.87623   1.58192 
 H                    -3.49024  -0.23486   0.24079 
 C                    -1.87283  -0.55739   1.65208 
 H                    -1.39125   0.03558   2.44048 
 H                    -2.53645  -1.25944   2.17885 
 H                    -0.06359  -0.67169   0.75842 
 

 GradGradGradGradGradGradGradGradGradGradGradGradGradGradGradGradGradGrad
 Berny optimization.
 Initialization pass.
                           ----------------------------
                           !    Initial Parameters    !
                           ! (Angstroms and Degrees)  !
 --------------------------                            --------------------------
 ! Name  Definition              Value          Derivative Info.                !
 --------------------------------------------------------------------------------
 ! R1    R(1,2)                  1.333          estimate D2E/DX2                !
 ! R2    R(1,4)                  1.5051         estimate D2E/DX2                !
 ! R3    R(1,7)                  1.0908         estimate D2E/DX2                !
 ! R4    R(2,5)                  1.0878         estimate D2E/DX2                !
 ! R5    R(2,6)                  1.0854         estimate D2E/DX2                !
 ! R6    R(3,4)                  1.5374         estimate D2E/DX2                !
 ! R7    R(3,8)                  1.108          estimate D2E/DX2                !
 ! R8    R(3,9)                  1.0969         estimate D2E/DX2                !
 ! R9    R(3,12)                 1.4683         estimate D2E/DX2                !
 ! R10   R(4,10)                 1.0961         estimate D2E/DX2                !
 ! R11   R(4,11)                 1.1006         estimate D2E/DX2                !
 ! R12   R(12,14)                1.48           estimate D2E/DX2                !
 ! R13   R(12,26)                1.4772         estimate D2E/DX2                !
 ! R14   R(13,23)                1.4557         estimate D2E/DX2                !
 ! R15   R(13,35)                1.4545         estimate D2E/DX2                !
 ! R16   R(13,38)                1.0179         estimate D2E/DX2                !
 ! R17   R(14,15)                1.0973         estimate D2E/DX2                !
 ! R18   R(14,16)                1.0985         estimate D2E/DX2                !
 ! R19   R(14,17)                1.5442         estimate D2E/DX2                !
 ! R20   R(17,18)                1.0985         estimate D2E/DX2                !
 ! R21   R(17,19)                1.0971         estimate D2E/DX2                !
 ! R22   R(17,20)                1.5494         estimate D2E/DX2                !
 ! R23   R(20,21)                1.0987         estimate D2E/DX2                !
 ! R24   R(20,22)                1.0957         estimate D2E/DX2                !
 ! R25   R(20,23)                1.5477         estimate D2E/DX2                !
 ! R26   R(23,24)                1.1009         estimate D2E/DX2                !
 ! R27   R(23,25)                1.0982         estimate D2E/DX2                !
 ! R28   R(26,27)                1.108          estimate D2E/DX2                !
 ! R29   R(26,28)                1.0968         estimate D2E/DX2                !
 ! R30   R(26,29)                1.5365         estimate D2E/DX2                !
 ! R31   R(29,30)                1.097          estimate D2E/DX2                !
 ! R32   R(29,31)                1.093          estimate D2E/DX2                !
 ! R33   R(29,32)                1.553          estimate D2E/DX2                !
 ! R34   R(32,33)                1.0988         estimate D2E/DX2                !
 ! R35   R(32,34)                1.0976         estimate D2E/DX2                !
 ! R36   R(32,35)                1.5497         estimate D2E/DX2                !
 ! R37   R(35,36)                1.0978         estimate D2E/DX2                !
 ! R38   R(35,37)                1.1003         estimate D2E/DX2                !
 ! A1    A(2,1,4)              125.249          estimate D2E/DX2                !
 ! A2    A(2,1,7)              118.8762         estimate D2E/DX2                !
 ! A3    A(4,1,7)              115.8632         estimate D2E/DX2                !
 ! A4    A(1,2,5)              121.6753         estimate D2E/DX2                !
 ! A5    A(1,2,6)              121.6645         estimate D2E/DX2                !
 ! A6    A(5,2,6)              116.6602         estimate D2E/DX2                !
 ! A7    A(4,3,8)              108.4334         estimate D2E/DX2                !
 ! A8    A(4,3,9)              107.9392         estimate D2E/DX2                !
 ! A9    A(4,3,12)             115.3307         estimate D2E/DX2                !
 ! A10   A(8,3,9)              106.2094         estimate D2E/DX2                !
 ! A11   A(8,3,12)             111.2388         estimate D2E/DX2                !
 ! A12   A(9,3,12)             107.2511         estimate D2E/DX2                !
 ! A13   A(1,4,3)              114.4108         estimate D2E/DX2                !
 ! A14   A(1,4,10)             109.9017         estimate D2E/DX2                !
 ! A15   A(1,4,11)             109.1038         estimate D2E/DX2                !
 ! A16   A(3,4,10)             111.1127         estimate D2E/DX2                !
 ! A17   A(3,4,11)             106.0332         estimate D2E/DX2                !
 ! A18   A(10,4,11)            105.8386         estimate D2E/DX2                !
 ! A19   A(3,12,14)            112.7432         estimate D2E/DX2                !
 ! A20   A(3,12,26)            109.6039         estimate D2E/DX2                !
 ! A21   A(14,12,26)           113.7545         estimate D2E/DX2                !
 ! A22   A(23,13,35)           119.1977         estimate D2E/DX2                !
 ! A23   A(23,13,38)           109.315          estimate D2E/DX2                !
 ! A24   A(35,13,38)           108.3707         estimate D2E/DX2                !
 ! A25   A(12,14,15)           109.8322         estimate D2E/DX2                !
 ! A26   A(12,14,16)           108.9454         estimate D2E/DX2                !
 ! A27   A(12,14,17)           116.1025         estimate D2E/DX2                !
 ! A28   A(15,14,16)           104.9664         estimate D2E/DX2                !
 ! A29   A(15,14,17)           108.867          estimate D2E/DX2                !
 ! A30   A(16,14,17)           107.5282         estimate D2E/DX2                !
 ! A31   A(14,17,18)           105.5822         estimate D2E/DX2                !
 ! A32   A(14,17,19)           108.908          estimate D2E/DX2                !
 ! A33   A(14,17,20)           118.119          estimate D2E/DX2                !
 ! A34   A(18,17,19)           105.9973         estimate D2E/DX2                !
 ! A35   A(18,17,20)           108.3013         estimate D2E/DX2                !
 ! A36   A(19,17,20)           109.2402         estimate D2E/DX2                !
 ! A37   A(17,20,21)           107.9858         estimate D2E/DX2                !
 ! A38   A(17,20,22)           110.1172         estimate D2E/DX2                !
 ! A39   A(17,20,23)           115.1257         estimate D2E/DX2                !
 ! A40   A(21,20,22)           105.4578         estimate D2E/DX2                !
 ! A41   A(21,20,23)           106.6628         estimate D2E/DX2                !
 ! A42   A(22,20,23)           110.9357         estimate D2E/DX2                !
 ! A43   A(13,23,20)           117.8512         estimate D2E/DX2                !
 ! A44   A(13,23,24)           107.6899         estimate D2E/DX2                !
 ! A45   A(13,23,25)           108.8401         estimate D2E/DX2                !
 ! A46   A(20,23,24)           106.7882         estimate D2E/DX2                !
 ! A47   A(20,23,25)           109.1578         estimate D2E/DX2                !
 ! A48   A(24,23,25)           105.855          estimate D2E/DX2                !
 ! A49   A(12,26,27)           109.9467         estimate D2E/DX2                !
 ! A50   A(12,26,28)           107.2564         estimate D2E/DX2                !
 ! A51   A(12,26,29)           116.3165         estimate D2E/DX2                !
 ! A52   A(27,26,28)           106.0711         estimate D2E/DX2                !
 ! A53   A(27,26,29)           107.2237         estimate D2E/DX2                !
 ! A54   A(28,26,29)           109.5758         estimate D2E/DX2                !
 ! A55   A(26,29,30)           105.9819         estimate D2E/DX2                !
 ! A56   A(26,29,31)           108.3193         estimate D2E/DX2                !
 ! A57   A(26,29,32)           120.0139         estimate D2E/DX2                !
 ! A58   A(30,29,31)           104.3811         estimate D2E/DX2                !
 ! A59   A(30,29,32)           107.5541         estimate D2E/DX2                !
 ! A60   A(31,29,32)           109.4553         estimate D2E/DX2                !
 ! A61   A(29,32,33)           108.4876         estimate D2E/DX2                !
 ! A62   A(29,32,34)           107.5324         estimate D2E/DX2                !
 ! A63   A(29,32,35)           120.5341         estimate D2E/DX2                !
 ! A64   A(33,32,34)           104.9861         estimate D2E/DX2                !
 ! A65   A(33,32,35)           105.3075         estimate D2E/DX2                !
 ! A66   A(34,32,35)           108.9613         estimate D2E/DX2                !
 ! A67   A(13,35,32)           121.6256         estimate D2E/DX2                !
 ! A68   A(13,35,36)           105.9291         estimate D2E/DX2                !
 ! A69   A(13,35,37)           108.5276         estimate D2E/DX2                !
 ! A70   A(32,35,36)           108.3451         estimate D2E/DX2                !
 ! A71   A(32,35,37)           105.9771         estimate D2E/DX2                !
 ! A72   A(36,35,37)           105.3903         estimate D2E/DX2                !
 ! D1    D(4,1,2,5)             -1.256          estimate D2E/DX2                !
 ! D2    D(4,1,2,6)            178.7941         estimate D2E/DX2                !
 ! D3    D(7,1,2,5)           -179.9614         estimate D2E/DX2                !
 ! D4    D(7,1,2,6)              0.0888         estimate D2E/DX2                !
 ! D5    D(2,1,4,3)            136.4926         estimate D2E/DX2                !
 ! D6    D(2,1,4,10)            10.69           estimate D2E/DX2                !
 ! D7    D(2,1,4,11)          -104.9408         estimate D2E/DX2                !
 ! D8    D(7,1,4,3)            -44.7672         estimate D2E/DX2                !
 ! D9    D(7,1,4,10)          -170.5699         estimate D2E/DX2                !
 ! D10   D(7,1,4,11)            73.7993         estimate D2E/DX2                !
 ! D11   D(8,3,4,1)            172.3872         estimate D2E/DX2                !
 ! D12   D(8,3,4,10)           -62.4456         estimate D2E/DX2                !
 ! D13   D(8,3,4,11)            52.097          estimate D2E/DX2                !
 ! D14   D(9,3,4,1)             57.73           estimate D2E/DX2                !
 ! D15   D(9,3,4,10)          -177.1028         estimate D2E/DX2                !
 ! D16   D(9,3,4,11)           -62.5602         estimate D2E/DX2                !
 ! D17   D(12,3,4,1)           -62.1457         estimate D2E/DX2                !
 ! D18   D(12,3,4,10)           63.0215         estimate D2E/DX2                !
 ! D19   D(12,3,4,11)          177.5641         estimate D2E/DX2                !
 ! D20   D(4,3,12,14)          -65.0799         estimate D2E/DX2                !
 ! D21   D(4,3,12,26)          167.1165         estimate D2E/DX2                !
 ! D22   D(8,3,12,14)           58.9275         estimate D2E/DX2                !
 ! D23   D(8,3,12,26)          -68.876          estimate D2E/DX2                !
 ! D24   D(9,3,12,14)          174.6675         estimate D2E/DX2                !
 ! D25   D(9,3,12,26)           46.8639         estimate D2E/DX2                !
 ! D26   D(3,12,14,15)        -120.9646         estimate D2E/DX2                !
 ! D27   D(3,12,14,16)          -6.5046         estimate D2E/DX2                !
 ! D28   D(3,12,14,17)         115.0137         estimate D2E/DX2                !
 ! D29   D(26,12,14,15)          4.6244         estimate D2E/DX2                !
 ! D30   D(26,12,14,16)        119.0845         estimate D2E/DX2                !
 ! D31   D(26,12,14,17)       -119.3973         estimate D2E/DX2                !
 ! D32   D(3,12,26,27)          62.0036         estimate D2E/DX2                !
 ! D33   D(3,12,26,28)         -52.9011         estimate D2E/DX2                !
 ! D34   D(3,12,26,29)        -175.929          estimate D2E/DX2                !
 ! D35   D(14,12,26,27)        -65.2342         estimate D2E/DX2                !
 ! D36   D(14,12,26,28)        179.8611         estimate D2E/DX2                !
 ! D37   D(14,12,26,29)         56.8332         estimate D2E/DX2                !
 ! D38   D(35,13,23,20)         87.1128         estimate D2E/DX2                !
 ! D39   D(35,13,23,24)       -152.129          estimate D2E/DX2                !
 ! D40   D(35,13,23,25)        -37.8095         estimate D2E/DX2                !
 ! D41   D(38,13,23,20)        -38.2276         estimate D2E/DX2                !
 ! D42   D(38,13,23,24)         82.5306         estimate D2E/DX2                !
 ! D43   D(38,13,23,25)       -163.1499         estimate D2E/DX2                !
 ! D44   D(23,13,35,32)        -53.2971         estimate D2E/DX2                !
 ! D45   D(23,13,35,36)       -177.3634         estimate D2E/DX2                !
 ! D46   D(23,13,35,37)         69.8856         estimate D2E/DX2                !
 ! D47   D(38,13,35,32)         72.494          estimate D2E/DX2                !
 ! D48   D(38,13,35,36)        -51.5723         estimate D2E/DX2                !
 ! D49   D(38,13,35,37)       -164.3232         estimate D2E/DX2                !
 ! D50   D(12,14,17,18)       -171.3368         estimate D2E/DX2                !
 ! D51   D(12,14,17,19)        -57.8868         estimate D2E/DX2                !
 ! D52   D(12,14,17,20)         67.4218         estimate D2E/DX2                !
 ! D53   D(15,14,17,18)         64.1441         estimate D2E/DX2                !
 ! D54   D(15,14,17,19)        177.5941         estimate D2E/DX2                !
 ! D55   D(15,14,17,20)        -57.0973         estimate D2E/DX2                !
 ! D56   D(16,14,17,18)        -49.0682         estimate D2E/DX2                !
 ! D57   D(16,14,17,19)         64.3819         estimate D2E/DX2                !
 ! D58   D(16,14,17,20)       -170.3095         estimate D2E/DX2                !
 ! D59   D(14,17,20,21)        147.3383         estimate D2E/DX2                !
 ! D60   D(14,17,20,22)         32.6713         estimate D2E/DX2                !
 ! D61   D(14,17,20,23)        -93.6341         estimate D2E/DX2                !
 ! D62   D(18,17,20,21)         27.5012         estimate D2E/DX2                !
 ! D63   D(18,17,20,22)        -87.1659         estimate D2E/DX2                !
 ! D64   D(18,17,20,23)        146.5287         estimate D2E/DX2                !
 ! D65   D(19,17,20,21)        -87.5157         estimate D2E/DX2                !
 ! D66   D(19,17,20,22)        157.8173         estimate D2E/DX2                !
 ! D67   D(19,17,20,23)         31.5119         estimate D2E/DX2                !
 ! D68   D(17,20,23,13)         54.6859         estimate D2E/DX2                !
 ! D69   D(17,20,23,24)        -66.5382         estimate D2E/DX2                !
 ! D70   D(17,20,23,25)        179.451          estimate D2E/DX2                !
 ! D71   D(21,20,23,13)        174.4461         estimate D2E/DX2                !
 ! D72   D(21,20,23,24)         53.222          estimate D2E/DX2                !
 ! D73   D(21,20,23,25)        -60.7888         estimate D2E/DX2                !
 ! D74   D(22,20,23,13)        -71.1992         estimate D2E/DX2                !
 ! D75   D(22,20,23,24)        167.5768         estimate D2E/DX2                !
 ! D76   D(22,20,23,25)         53.566          estimate D2E/DX2                !
 ! D77   D(12,26,29,30)       -162.4256         estimate D2E/DX2                !
 ! D78   D(12,26,29,31)        -50.8964         estimate D2E/DX2                !
 ! D79   D(12,26,29,32)         75.7197         estimate D2E/DX2                !
 ! D80   D(27,26,29,30)        -38.9362         estimate D2E/DX2                !
 ! D81   D(27,26,29,31)         72.593          estimate D2E/DX2                !
 ! D82   D(27,26,29,32)       -160.7909         estimate D2E/DX2                !
 ! D83   D(28,26,29,30)         75.7626         estimate D2E/DX2                !
 ! D84   D(28,26,29,31)       -172.7082         estimate D2E/DX2                !
 ! D85   D(28,26,29,32)        -46.0921         estimate D2E/DX2                !
 ! D86   D(26,29,32,33)         96.8853         estimate D2E/DX2                !
 ! D87   D(26,29,32,34)       -150.0626         estimate D2E/DX2                !
 ! D88   D(26,29,32,35)        -24.4738         estimate D2E/DX2                !
 ! D89   D(30,29,32,33)        -24.1953         estimate D2E/DX2                !
 ! D90   D(30,29,32,34)         88.8567         estimate D2E/DX2                !
 ! D91   D(30,29,32,35)       -145.5544         estimate D2E/DX2                !
 ! D92   D(31,29,32,33)       -137.0267         estimate D2E/DX2                !
 ! D93   D(31,29,32,34)        -23.9747         estimate D2E/DX2                !
 ! D94   D(31,29,32,35)        101.6142         estimate D2E/DX2                !
 ! D95   D(29,32,35,13)        -52.2361         estimate D2E/DX2                !
 ! D96   D(29,32,35,36)         70.7048         estimate D2E/DX2                !
 ! D97   D(29,32,35,37)       -176.6032         estimate D2E/DX2                !
 ! D98   D(33,32,35,13)       -175.1337         estimate D2E/DX2                !
 ! D99   D(33,32,35,36)        -52.1929         estimate D2E/DX2                !
 ! D100  D(33,32,35,37)         60.4991         estimate D2E/DX2                !
 ! D101  D(34,32,35,13)         72.6863         estimate D2E/DX2                !
 ! D102  D(34,32,35,36)       -164.3728         estimate D2E/DX2                !
 ! D103  D(34,32,35,37)        -51.6808         estimate D2E/DX2                !
 --------------------------------------------------------------------------------
 Trust Radius=3.00D-01 FncErr=1.00D-07 GrdErr=1.00D-06
 Number of steps in this run=    223 maximum allowed number of steps=    228.
 GradGradGradGradGradGradGradGradGradGradGradGradGradGradGradGradGradGrad

                          Input orientation:                          
 ---------------------------------------------------------------------
 Center     Atomic      Atomic             Coordinates (Angstroms)
 Number     Number       Type             X           Y           Z
 ---------------------------------------------------------------------
      1          6           0        2.751797   -0.360053    1.063455
      2          6           0        3.097190   -1.609982    0.754688
      3          6           0        1.601445    1.743737    0.173349
      4          6           0        2.828129    0.818079    0.129847
      5          1           0        3.453198   -1.875499   -0.238360
      6          1           0        3.036502   -2.413927    1.481394
      7          1           0        2.401319   -0.144682    2.073688
      8          1           0        1.817712    2.640994   -0.439618
      9          1           0        1.482425    2.098697    1.204433
     10          1           0        3.026076    0.472650   -0.891418
     11          1           0        3.690466    1.442892    0.408072
     12          7           0        0.331309    1.122520   -0.222670
     13          7           0       -0.807438   -1.316838    1.016668
     14          6           0        0.314594    0.710394   -1.644059
     15          1           0       -0.503095    1.219460   -2.169674
     16          1           0        1.231620    1.069768   -2.130385
     17          6           0        0.211037   -0.807201   -1.910284
     18          1           0        0.371445   -0.928965   -2.990120
     19          1           0        1.052910   -1.312272   -1.420721
     20          6           0       -1.107221   -1.526990   -1.530037
     21          1           0       -1.268203   -2.342144   -2.248865
     22          1           0       -1.958134   -0.849301   -1.661606
     23          6           0       -1.123319   -2.167893   -0.121335
     24          1           0       -0.391296   -2.990001   -0.137636
     25          1           0       -2.100343   -2.639469    0.048899
     26          6           0       -0.791171    2.005911    0.153999
     27          1           0       -0.709620    2.971040   -0.384070
     28          1           0       -0.676602    2.241434    1.219023
     29          6           0       -2.204014    1.459510   -0.103338
     30          1           0       -2.873450    2.328200   -0.075980
     31          1           0       -2.254238    1.110548   -1.137945
     32          6           0       -2.801770    0.377709    0.837040
     33          1           0       -3.437445    0.876234    1.581921
     34          1           0       -3.490235   -0.234860    0.240787
     35          6           0       -1.872832   -0.557390    1.652081
     36          1           0       -1.391253    0.035579    2.440475
     37          1           0       -2.536451   -1.259442    2.178855
     38          1           0       -0.063588   -0.671694    0.758424
 ---------------------------------------------------------------------
                    Distance matrix (angstroms):
                    1          2          3          4          5
     1  C    0.000000
     2  C    1.333025   0.000000
     3  C    2.557642   3.717881   0.000000
     4  C    1.505140   2.521567   1.537364   0.000000
     5  H    2.117372   1.087835   4.086241   2.789561   0.000000
     6  H    2.115214   1.085409   4.588741   3.509410   1.849620
     7  H    1.090775   2.090718   2.795928   2.210790   3.073718
     8  H    3.483967   4.597198   1.107958   2.160614   4.807705
     9  H    2.770673   4.069894   1.096949   2.146075   4.664743
    10  H    2.142464   2.655575   2.186084   1.096123   2.474413
    11  H    2.135705   3.129243   2.123585   1.100648   3.389084
    12  N    3.116232   4.008977   1.468328   2.539894   4.328343
    13  N    3.685889   3.924371   3.985100   4.308326   4.476630
    14  C    3.796900   4.345224   2.454945   3.078343   4.302751
    15  H    4.852041   5.433202   3.192759   4.067672   5.381542
    16  H    3.815225   4.357185   2.428620   2.778639   4.146054
    17  C    3.936817   4.009540   3.575199   3.694975   3.801079
    18  H    4.735104   4.681566   4.320159   4.338393   4.238551
    19  H    3.156591   3.000019   3.490149   3.177115   2.734334
    20  C    4.793742   4.785805   4.575593   4.872529   4.752611
    21  H    5.573199   5.349210   5.549453   5.694314   5.152816
    22  H    5.463403   5.654504   4.770902   5.375665   5.688693
    23  C    4.437177   4.346421   4.776194   4.959139   4.587341
    24  H    4.270630   3.856194   5.145484   4.993768   4.004047
    25  H    5.456036   5.345309   5.738573   6.020883   5.613197
    26  C    4.356319   5.343675   2.407015   3.809312   5.764890
    27  H    5.017262   6.064185   2.675446   4.173131   6.390558
    28  H    4.306490   5.412072   2.555511   3.936418   6.010686
    29  C    5.406688   6.185528   3.826076   5.078215   6.568452
    30  H    6.337856   7.200544   4.519784   5.901765   7.597626
    31  H    5.662969   6.294531   4.121494   5.246264   6.503888
    32  C    5.606930   6.225386   4.657770   5.691205   6.734839
    33  H    6.332766   7.040386   5.303494   6.431899   7.639792
    34  H    6.297255   6.749016   5.463021   6.406459   7.150702
    35  C    4.666114   5.158913   4.421813   5.129147   5.803255
    36  H    4.383785   5.069109   4.124792   4.873858   5.856371
    37  H    5.478922   5.821429   5.492115   6.106820   6.488324
    38  H    2.848957   3.297107   2.991480   3.313089   3.848442
                    6          7          8          9         10
     6  H    0.000000
     7  H    2.429762   0.000000
     8  H    5.543281   3.797011   0.000000
     9  H    4.780757   2.575407   1.763351   0.000000
    10  H    3.736666   3.092454   2.523090   3.069117   0.000000
    11  H    4.056444   2.637531   2.379335   2.437153   1.752558
    12  N    4.767427   3.341258   2.135936   2.077165   2.851548
    13  N    4.024357   3.575942   4.967556   4.116383   4.641001
    14  C    5.190243   4.348243   2.727134   3.377147   2.824026
    15  H    6.249844   5.320021   3.224903   4.012474   3.827102
    16  H    5.332793   4.529604   2.381375   3.498944   2.260898
    17  C    4.697691   4.594377   4.078518   4.445462   3.255849
    18  H    5.413139   5.511591   4.619671   5.291057   3.662805
    19  H    3.683823   3.923311   4.144369   4.325578   2.712838
    20  C    5.198636   5.216077   5.207335   5.227734   4.635789
    21  H    5.696531   6.081011   6.134159   6.261972   5.310985
    22  H    6.105153   5.783921   5.285114   5.361186   5.213741
    23  C    4.464682   4.618937   5.645915   5.172171   4.978250
    24  H    3.834438   4.559001   6.056320   5.586307   4.923065
    25  H    5.337611   5.530705   6.593413   6.051587   6.070391
    26  C    5.995667   4.301424   2.749906   2.506244   4.244427
    27  H    6.819916   5.042444   2.549397   2.844184   4.522696
    28  H    5.960568   3.987179   3.021976   2.163789   4.614367
    29  C    6.706556   5.340596   4.205148   3.963415   5.380409
    30  H    7.735678   6.209622   4.715620   4.545963   6.237981
    31  H    6.875667   5.793479   4.405758   4.519494   5.324416
    32  C    6.503372   5.373484   5.300182   4.631534   6.079504
    33  H    7.262731   5.947711   5.900650   5.083506   6.932344
    34  H    6.991833   6.170743   6.075178   5.576867   6.651674
    35  C    5.251421   4.314678   5.312719   4.302666   5.615129
    36  H    5.150236   3.814529   5.037914   3.747303   5.550256
    37  H    5.733855   5.063134   6.405352   5.327097   6.585471
    38  H    3.628859   2.843137   3.993557   3.203771   3.684769
                   11         12         13         14         15
    11  H    0.000000
    12  N    3.432843   0.000000
    13  N    5.312028   2.963641   0.000000
    14  C    4.017998   1.480025   3.528186   0.000000
    15  H    4.927540   2.120484   4.083896   1.097285   0.000000
    16  H    3.553718   2.110147   4.444951   1.098453   1.741605
    17  C    4.748065   2.566385   3.140712   1.544246   2.164399
    18  H    5.309361   3.445139   4.194587   2.121935   2.460423
    19  H    4.229907   2.807890   3.066232   2.164756   3.064596
    20  C    5.966093   3.286104   2.572886   2.653384   2.883937
    21  H    6.780428   4.320625   3.453587   3.491278   3.643719
    22  H    6.437732   3.346665   2.952261   2.756492   2.579737
    23  C    6.040742   3.599032   1.455722   3.559609   4.006811
    24  H    6.050547   4.176388   2.074865   4.057156   4.675600
    25  H    7.094233   4.487677   2.087470   4.463139   4.729123
    26  C    4.524004   1.477234   3.432947   2.476710   2.470010
    27  H    4.724773   2.127583   4.511932   2.783363   2.509794
    28  H    4.512936   2.084786   3.566422   3.394671   3.543699
    29  C    5.916647   2.560403   3.303475   3.046044   2.687098
    30  H    6.641014   3.427195   4.329964   3.903818   3.351334
    31  H    6.151433   2.742795   3.553560   2.648617   2.035394
    32  C    6.593008   3.390267   2.623188   3.997281   3.877213
    33  H    7.246112   4.185775   3.470737   4.950984   4.775215
    34  H    7.375995   4.081847   2.995007   4.350043   4.104677
    35  C    6.041438   3.345897   1.454502   4.154112   4.431612
    36  H    5.651111   3.352760   2.048682   4.477578   4.841887
    37  H    7.015182   4.434536   2.084097   5.159785   5.402703
    38  H    4.322863   2.082713   1.017946   2.797340   3.513316
                   16         17         18         19         20
    16  H    0.000000
    17  C    2.147800   0.000000
    18  H    2.339654   1.098455   0.000000
    19  H    2.491922   1.097050   1.753377   0.000000
    20  C    3.545948   1.549351   2.162390   2.173527   0.000000
    21  H    4.231347   2.158434   2.288008   2.670959   1.098683
    22  H    3.751948   2.183785   2.682953   3.055937   1.095731
    23  C    4.479338   2.613872   3.463985   2.675157   1.547726
    24  H    4.804855   2.875709   3.600876   2.558674   2.142832
    25  H    5.441479   3.540915   4.274482   3.723471   2.171852
    26  C    3.191623   3.630328   4.455408   4.109832   3.926481
    27  H    3.229994   4.177564   4.813547   4.746358   4.658712
    28  H    4.028976   4.458098   5.372776   4.752714   4.684419
    29  C    4.008042   3.772997   4.546571   4.475023   3.486776
    30  H    4.759814   4.765445   5.443407   5.520658   4.482894
    31  H    3.624611   3.217429   3.805835   4.109410   2.902756
    32  C    5.054977   4.246034   5.140413   4.776199   3.478854
    33  H    5.968152   5.323614   6.218516   5.828268   4.570526
    34  H    5.442465   4.319039   5.082629   4.955965   3.237927
    35  C    5.156774   4.134654   5.169611   4.309516   3.413526
    36  H    5.370454   4.712400   5.790407   4.764396   4.276361
    37  H    6.180059   4.947148   5.939981   5.083626   3.983737
    38  H    3.613236   2.686221   3.782463   2.530925   2.656644
                   21         22         23         24         25
    21  H    0.000000
    22  H    1.746270   0.000000
    23  C    2.139565   2.192723   0.000000
    24  H    2.376126   3.059422   1.100902   0.000000
    25  H    2.461824   2.480071   1.098153   1.754568   0.000000
    26  C    4.990681   3.579170   4.196042   5.020367   4.827477
    27  H    5.658569   4.217332   5.162248   5.974619   5.796498
    28  H    5.778012   4.415087   4.630149   5.412008   5.217226
    29  C    4.464482   2.796295   3.785007   4.804713   4.103115
    30  H    5.395402   3.667223   4.824922   5.869255   5.029018
    31  H    3.758655   2.050099   3.613952   4.613640   3.936357
    32  C    4.390016   2.908695   3.196212   4.254627   3.196331
    33  H    5.453301   3.960593   4.186045   5.213796   4.061793
    34  H    3.946700   2.518724   3.077343   4.163824   2.784020
    35  C    4.332240   3.327613   2.510078   3.363872   2.637614
    36  H    5.259146   4.234553   3.389683   4.098866   3.657639
    37  H    4.731321   3.905356   2.848350   3.600369   2.575146
    38  H    3.644899   3.078538   2.033622   2.506963   2.919578
                   26         27         28         29         30
    26  C    0.000000
    27  H    1.107990   0.000000
    28  H    1.096756   1.761625   0.000000
    29  C    1.536523   2.144003   2.166341   0.000000
    30  H    2.119586   2.278228   2.551608   1.097048   0.000000
    31  H    2.147408   2.532904   3.053381   1.093027   1.730280
    32  C    2.675835   3.548742   2.852319   1.553035   2.154799
    33  H    3.212148   3.961611   3.101245   2.168331   2.274848
    34  H    3.509064   4.289529   3.873694   2.154919   2.655191
    35  C    3.159866   4.236601   3.074398   2.694265   3.509140
    36  H    3.077382   4.130328   2.620776   3.026408   3.712892
    37  H    4.220021   5.272843   4.078780   3.565336   4.250767
    38  H    2.839767   3.871971   3.012350   3.141033   4.194153
                   31         32         33         34         35
    31  H    0.000000
    32  C    2.176559   0.000000
    33  H    2.975324   1.098844   0.000000
    34  H    2.288824   1.097608   1.742400   0.000000
    35  C    3.272878   1.549719   2.123256   2.170661   0.000000
    36  H    3.834761   2.162779   2.372913   3.052456   1.097768
    37  H    4.086277   2.133337   2.393581   2.390728   1.100345
    38  H    3.401698   2.933440   3.802255   3.492947   2.021151
                   36         37         38
    36  H    0.000000
    37  H    1.748429   0.000000
    38  H    2.256596   2.911722   0.000000
 Stoichiometry    C12H24N2
 Framework group  C1[X(C12H24N2)]
 Deg. of freedom   108
 Full point group                 C1      NOp   1
 Largest Abelian subgroup         C1      NOp   1
 Largest concise Abelian subgroup C1      NOp   1
                         Standard orientation:                         
 ---------------------------------------------------------------------
 Center     Atomic      Atomic             Coordinates (Angstroms)
 Number     Number       Type             X           Y           Z
 ---------------------------------------------------------------------
      1          6           0        2.751797    0.360053   -1.063455
      2          6           0        3.097190    1.609982   -0.754688
      3          6           0        1.601445   -1.743737   -0.173349
      4          6           0        2.828129   -0.818079   -0.129847
      5          1           0        3.453198    1.875499    0.238360
      6          1           0        3.036502    2.413927   -1.481394
      7          1           0        2.401319    0.144682   -2.073688
      8          1           0        1.817712   -2.640994    0.439618
      9          1           0        1.482425   -2.098697   -1.204433
     10          1           0        3.026076   -0.472650    0.891418
     11          1           0        3.690466   -1.442892   -0.408072
     12          7           0        0.331309   -1.122520    0.222670
     13          7           0       -0.807438    1.316838   -1.016668
     14          6           0        0.314594   -0.710394    1.644059
     15          1           0       -0.503095   -1.219460    2.169674
     16          1           0        1.231620   -1.069768    2.130385
     17          6           0        0.211037    0.807201    1.910284
     18          1           0        0.371445    0.928965    2.990120
     19          1           0        1.052910    1.312272    1.420721
     20          6           0       -1.107221    1.526990    1.530037
     21          1           0       -1.268203    2.342144    2.248865
     22          1           0       -1.958134    0.849301    1.661606
     23          6           0       -1.123319    2.167893    0.121335
     24          1           0       -0.391296    2.990001    0.137636
     25          1           0       -2.100343    2.639469   -0.048899
     26          6           0       -0.791171   -2.005911   -0.153999
     27          1           0       -0.709620   -2.971040    0.384070
     28          1           0       -0.676602   -2.241434   -1.219023
     29          6           0       -2.204014   -1.459510    0.103338
     30          1           0       -2.873450   -2.328200    0.075980
     31          1           0       -2.254238   -1.110548    1.137945
     32          6           0       -2.801770   -0.377709   -0.837040
     33          1           0       -3.437445   -0.876234   -1.581921
     34          1           0       -3.490235    0.234860   -0.240787
     35          6           0       -1.872832    0.557390   -1.652081
     36          1           0       -1.391253   -0.035579   -2.440475
     37          1           0       -2.536451    1.259442   -2.178855
     38          1           0       -0.063588    0.671694   -0.758424
 ---------------------------------------------------------------------
 Rotational constants (GHZ):      0.8318702      0.5438055      0.4750338
 Standard basis: 6-31G(d,p) (6D, 7F)
 There are   330 symmetry adapted cartesian basis functions of A   symmetry.
 There are   330 symmetry adapted basis functions of A   symmetry.
   330 basis functions,   560 primitive gaussians,   330 cartesian basis functions
    55 alpha electrons       55 beta electrons
       nuclear repulsion energy      1012.0256441386 Hartrees.
 NAtoms=   38 NActive=   38 NUniq=   38 SFac= 1.00D+00 NAtFMM=   60 NAOKFM=F Big=F
 Integral buffers will be    131072 words long.
 Raffenetti 2 integral format.
 Two-electron integral symmetry is turned on.
 Nuclear repulsion after empirical dispersion term =     1011.9878432733 Hartrees.
 One-electron integrals computed using PRISM.
 NBasis=   330 RedAO= T EigKep=  2.93D-03  NBF=   330
 NBsUse=   330 1.00D-06 EigRej= -1.00D+00 NBFU=   330
 ExpMin= 1.61D-01 ExpMax= 4.17D+03 ExpMxC= 6.27D+02 IAcc=1 IRadAn=         1 AccDes= 0.00D+00
 Harris functional with IExCor= 4639 and IRadAn=       1 diagonalized for initial guess.
 HarFok:  IExCor= 4639 AccDes= 0.00D+00 IRadAn=         1 IDoV= 1 UseB2=F ITyADJ=14
 ICtDFT=  3500011 ScaDFX=  1.000000  1.000000  1.000000  1.000000
 FoFCou: FMM=F IPFlag=           0 FMFlag=      100000 FMFlg1=           0
         NFxFlg=           0 DoJE=T BraDBF=F KetDBF=T FulRan=T
         wScrn=  0.000000 ICntrl=     500 IOpCl=  0 I1Cent=   200000004 NGrid=           0
         NMat0=    1 NMatS0=      1 NMatT0=    0 NMatD0=    1 NMtDS0=    0 NMtDT0=    0
 Petite list used in FoFCou.
 Requested convergence on RMS density matrix=1.00D-08 within 128 cycles.
 Requested convergence on MAX density matrix=1.00D-06.
 Requested convergence on             energy=1.00D-06.
 No special actions if energy rises.
 Integral accuracy reduced to 1.0D-05 until final iterations.
 Initial convergence to 1.0D-05 achieved.  Increase integral accuracy.
 SCF Done:  E(RwB97XD) =  -581.050033565     A.U. after   14 cycles
            NFock= 14  Conv=0.50D-08     -V/T= 2.0102

 **********************************************************************

            Population analysis using the SCF density.

 **********************************************************************

 Orbital symmetries:
       Occupied  (A) (A) (A) (A) (A) (A) (A) (A) (A) (A) (A) (A)
                 (A) (A) (A) (A) (A) (A) (A) (A) (A) (A) (A) (A)
                 (A) (A) (A) (A) (A) (A) (A) (A) (A) (A) (A) (A)
                 (A) (A) (A) (A) (A) (A) (A) (A) (A) (A) (A) (A)
                 (A) (A) (A) (A) (A) (A) (A)
       Virtual   (A) (A) (A) (A) (A) (A) (A) (A) (A) (A) (A) (A)
                 (A) (A) (A) (A) (A) (A) (A) (A) (A) (A) (A) (A)
                 (A) (A) (A) (A) (A) (A) (A) (A) (A) (A) (A) (A)
                 (A) (A) (A) (A) (A) (A) (A) (A) (A) (A) (A) (A)
                 (A) (A) (A) (A) (A) (A) (A) (A) (A) (A) (A) (A)
                 (A) (A) (A) (A) (A) (A) (A) (A) (A) (A) (A) (A)
                 (A) (A) (A) (A) (A) (A) (A) (A) (A) (A) (A) (A)
                 (A) (A) (A) (A) (A) (A) (A) (A) (A) (A) (A) (A)
                 (A) (A) (A) (A) (A) (A) (A) (A) (A) (A) (A) (A)
                 (A) (A) (A) (A) (A) (A) (A) (A) (A) (A) (A) (A)
                 (A) (A) (A) (A) (A) (A) (A) (A) (A) (A) (A) (A)
                 (A) (A) (A) (A) (A) (A) (A) (A) (A) (A) (A) (A)
                 (A) (A) (A) (A) (A) (A) (A) (A) (A) (A) (A) (A)
                 (A) (A) (A) (A) (A) (A) (A) (A) (A) (A) (A) (A)
                 (A) (A) (A) (A) (A) (A) (A) (A) (A) (A) (A) (A)
                 (A) (A) (A) (A) (A) (A) (A) (A) (A) (A) (A) (A)
                 (A) (A) (A) (A) (A) (A) (A) (A) (A) (A) (A) (A)
                 (A) (A) (A) (A) (A) (A) (A) (A) (A) (A) (A) (A)
                 (A) (A) (A) (A) (A) (A) (A) (A) (A) (A) (A) (A)
                 (A) (A) (A) (A) (A) (A) (A) (A) (A) (A) (A) (A)
                 (A) (A) (A) (A) (A) (A) (A) (A) (A) (A) (A) (A)
                 (A) (A) (A) (A) (A) (A) (A) (A) (A) (A) (A) (A)
                 (A) (A) (A) (A) (A) (A) (A) (A) (A) (A) (A)
 The electronic state is 1-A.
 Alpha  occ. eigenvalues --  -14.44448 -14.39529 -10.32403 -10.32063 -10.31818
 Alpha  occ. eigenvalues --  -10.30051 -10.30005 -10.29824 -10.29803 -10.29139
 Alpha  occ. eigenvalues --  -10.28726 -10.28495 -10.28255 -10.28095  -1.01959
 Alpha  occ. eigenvalues --   -0.97057  -0.89510  -0.88142  -0.85878  -0.81831
 Alpha  occ. eigenvalues --   -0.81622  -0.76415  -0.73942  -0.71002  -0.67482
 Alpha  occ. eigenvalues --   -0.66562  -0.64078  -0.62386  -0.58161  -0.56893
 Alpha  occ. eigenvalues --   -0.55591  -0.54141  -0.53290  -0.52925  -0.51272
 Alpha  occ. eigenvalues --   -0.50578  -0.49960  -0.48545  -0.48170  -0.47110
 Alpha  occ. eigenvalues --   -0.46358  -0.46099  -0.44092  -0.43314  -0.42222
 Alpha  occ. eigenvalues --   -0.41589  -0.41445  -0.40453  -0.39799  -0.39600
 Alpha  occ. eigenvalues --   -0.38569  -0.38095  -0.32867  -0.29625  -0.25973
 Alpha virt. eigenvalues --    0.09585   0.15531   0.16713   0.17285   0.18650
 Alpha virt. eigenvalues --    0.19488   0.20144   0.21225   0.21965   0.22145
 Alpha virt. eigenvalues --    0.22824   0.23538   0.24495   0.25226   0.25624
 Alpha virt. eigenvalues --    0.26116   0.26152   0.26806   0.27198   0.27559
 Alpha virt. eigenvalues --    0.28096   0.28518   0.29247   0.29684   0.29811
 Alpha virt. eigenvalues --    0.30958   0.31534   0.32740   0.33224   0.33831
 Alpha virt. eigenvalues --    0.35448   0.36354   0.37625   0.39074   0.40250
 Alpha virt. eigenvalues --    0.41156   0.42356   0.44713   0.45951   0.56339
 Alpha virt. eigenvalues --    0.57117   0.58924   0.60339   0.61215   0.62391
 Alpha virt. eigenvalues --    0.62969   0.63887   0.64828   0.65581   0.67260
 Alpha virt. eigenvalues --    0.68540   0.69421   0.70724   0.71191   0.71552
 Alpha virt. eigenvalues --    0.72378   0.73947   0.75262   0.76505   0.76937
 Alpha virt. eigenvalues --    0.78092   0.79001   0.81415   0.82186   0.83309
 Alpha virt. eigenvalues --    0.84035   0.85848   0.86335   0.88030   0.89362
 Alpha virt. eigenvalues --    0.89515   0.90679   0.92110   0.92502   0.93277
 Alpha virt. eigenvalues --    0.94020   0.94629   0.95124   0.96080   0.97689
 Alpha virt. eigenvalues --    0.97781   0.98532   0.99757   1.00462   1.01102
 Alpha virt. eigenvalues --    1.01659   1.02179   1.02512   1.03425   1.03997
 Alpha virt. eigenvalues --    1.05130   1.05735   1.06774   1.07007   1.07213
 Alpha virt. eigenvalues --    1.08351   1.09482   1.10531   1.12568   1.13944
 Alpha virt. eigenvalues --    1.15436   1.17717   1.19979   1.22327   1.23878
 Alpha virt. eigenvalues --    1.26140   1.27866   1.33520   1.34781   1.36132
 Alpha virt. eigenvalues --    1.39414   1.40354   1.44902   1.47447   1.48344
 Alpha virt. eigenvalues --    1.49822   1.52547   1.56412   1.57033   1.59196
 Alpha virt. eigenvalues --    1.60712   1.62104   1.64372   1.66330   1.67440
 Alpha virt. eigenvalues --    1.68748   1.72015   1.74372   1.74947   1.75196
 Alpha virt. eigenvalues --    1.80191   1.82293   1.84362   1.86595   1.88096
 Alpha virt. eigenvalues --    1.89250   1.90078   1.92091   1.92489   1.94369
 Alpha virt. eigenvalues --    1.95011   1.95842   1.96848   1.97793   1.99566
 Alpha virt. eigenvalues --    2.00376   2.01539   2.03026   2.03562   2.04537
 Alpha virt. eigenvalues --    2.04774   2.06095   2.06928   2.09643   2.10578
 Alpha virt. eigenvalues --    2.12192   2.14122   2.15862   2.16295   2.17487
 Alpha virt. eigenvalues --    2.19239   2.20790   2.22328   2.22920   2.23984
 Alpha virt. eigenvalues --    2.25131   2.25979   2.27309   2.28628   2.29070
 Alpha virt. eigenvalues --    2.30169   2.31138   2.32315   2.32921   2.34517
 Alpha virt. eigenvalues --    2.35400   2.35977   2.37486   2.38248   2.38669
 Alpha virt. eigenvalues --    2.40592   2.41378   2.42968   2.44310   2.46068
 Alpha virt. eigenvalues --    2.47635   2.48912   2.50149   2.50883   2.51990
 Alpha virt. eigenvalues --    2.53638   2.54649   2.55381   2.57505   2.59803
 Alpha virt. eigenvalues --    2.60223   2.61808   2.62842   2.63628   2.64862
 Alpha virt. eigenvalues --    2.65552   2.67639   2.70343   2.72366   2.73990
 Alpha virt. eigenvalues --    2.74563   2.76063   2.76927   2.78839   2.79893
 Alpha virt. eigenvalues --    2.80702   2.81468   2.82450   2.83659   2.84231
 Alpha virt. eigenvalues --    2.86308   2.86951   2.88217   2.90836   2.92380
 Alpha virt. eigenvalues --    2.92533   2.93999   2.94785   2.96316   2.97023
 Alpha virt. eigenvalues --    2.97878   2.99968   3.00082   3.01954   3.03436
 Alpha virt. eigenvalues --    3.04034   3.04735   3.06594   3.07828   3.10227
 Alpha virt. eigenvalues --    3.12085   3.12622   3.33336   3.34718   3.37997
 Alpha virt. eigenvalues --    3.38610   3.40442   3.41232   3.42758   3.44206
 Alpha virt. eigenvalues --    3.46221   3.46814   3.47491   3.51090   3.53716
 Alpha virt. eigenvalues --    3.54438   3.55079   3.56157   3.58925   3.60575
 Alpha virt. eigenvalues --    3.63150   3.63592   3.68207   3.69389   3.76526
 Alpha virt. eigenvalues --    3.78131   4.17365   4.25561   4.34899   4.39610
 Alpha virt. eigenvalues --    4.46023   4.53185   4.59622   4.68168   4.69602
 Alpha virt. eigenvalues --    4.71630   4.80348   4.82913   4.84656   4.87977
          Condensed to atoms (all electrons):
               1          2          3          4          5          6
     1  C    4.790115   0.661834  -0.045790   0.370113  -0.040518  -0.024716
     2  C    0.661834   4.933976   0.001148  -0.041625   0.391672   0.386096
     3  C   -0.045790   0.001148   4.859765   0.351719   0.000207  -0.000112
     4  C    0.370113  -0.041625   0.351719   5.021000  -0.009815   0.003983
     5  H   -0.040518   0.391672   0.000207  -0.009815   0.572787  -0.037312
     6  H   -0.024716   0.386096  -0.000112   0.003983  -0.037312   0.548943
     7  H    0.389769  -0.037815  -0.002472  -0.051948   0.004907  -0.006948
     8  H    0.005631  -0.000157   0.369726  -0.047834  -0.000001   0.000002
     9  H   -0.006939   0.000154   0.396584  -0.034945   0.000006   0.000002
    10  H   -0.041744  -0.004347  -0.032220   0.388109   0.004965   0.000071
    11  H   -0.034572  -0.001893  -0.038020   0.381581   0.000212  -0.000161
    12  N    0.006052  -0.000211   0.299006  -0.056895   0.000005  -0.000005
    13  N   -0.001068  -0.000619   0.000733   0.000166  -0.000002   0.000048
    14  C   -0.000749   0.000139  -0.040234  -0.003483  -0.000027  -0.000000
    15  H    0.000010  -0.000005   0.001935  -0.000010   0.000001   0.000000
    16  H    0.000479  -0.000065  -0.008524  -0.003924  -0.000005  -0.000000
    17  C   -0.001763  -0.001822   0.002510   0.000996  -0.000164   0.000019
    18  H    0.000044   0.000012  -0.000169  -0.000044   0.000009   0.000000
    19  H    0.002587   0.004423  -0.000548  -0.000072   0.001036  -0.000047
    20  C   -0.000003  -0.000026  -0.000002  -0.000035   0.000001  -0.000001
    21  H   -0.000002  -0.000001   0.000000   0.000001   0.000000  -0.000000
    22  H   -0.000002  -0.000001  -0.000009  -0.000000   0.000000   0.000000
    23  C    0.000032   0.000003  -0.000014  -0.000002  -0.000004  -0.000009
    24  H    0.000079   0.000532  -0.000003  -0.000002  -0.000006   0.000027
    25  H    0.000000  -0.000002   0.000001  -0.000000  -0.000000   0.000000
    26  C   -0.000095  -0.000002  -0.045528   0.004823  -0.000000  -0.000000
    27  H    0.000025  -0.000001  -0.006773  -0.000328   0.000000   0.000000
    28  H   -0.000035   0.000001  -0.005524   0.000287  -0.000000  -0.000000
    29  C   -0.000003   0.000001   0.004490  -0.000154  -0.000000   0.000000
    30  H    0.000000  -0.000000  -0.000148   0.000001   0.000000   0.000000
    31  H    0.000000   0.000000   0.000061   0.000000  -0.000000   0.000000
    32  C   -0.000001  -0.000000  -0.000072   0.000001   0.000000   0.000000
    33  H    0.000000   0.000000   0.000000  -0.000000  -0.000000  -0.000000
    34  H   -0.000000   0.000000   0.000003  -0.000000  -0.000000  -0.000000
    35  C    0.000035   0.000014  -0.000090  -0.000009   0.000000   0.000001
    36  H    0.000027   0.000004   0.000065  -0.000009   0.000000  -0.000001
    37  H   -0.000002  -0.000001   0.000001   0.000000  -0.000000  -0.000000
    38  H    0.005948   0.001430  -0.001862  -0.001711   0.000003   0.000018
               7          8          9         10         11         12
     1  C    0.389769   0.005631  -0.006939  -0.041744  -0.034572   0.006052
     2  C   -0.037815  -0.000157   0.000154  -0.004347  -0.001893  -0.000211
     3  C   -0.002472   0.369726   0.396584  -0.032220  -0.038020   0.299006
     4  C   -0.051948  -0.047834  -0.034945   0.388109   0.381581  -0.056895
     5  H    0.004907  -0.000001   0.000006   0.004965   0.000212   0.000005
     6  H   -0.006948   0.000002   0.000002   0.000071  -0.000161  -0.000005
     7  H    0.579708  -0.000002   0.003508   0.004335  -0.000218  -0.000126
     8  H   -0.000002   0.675024  -0.042830  -0.004321  -0.000150  -0.049266
     9  H    0.003508  -0.042830   0.608819   0.004974  -0.003600  -0.044758
    10  H    0.004335  -0.004321   0.004974   0.592426  -0.030498  -0.005048
    11  H   -0.000218  -0.000150  -0.003600  -0.030498   0.589449   0.003907
    12  N   -0.000126  -0.049266  -0.044758  -0.005048   0.003907   7.010892
    13  N    0.000200  -0.000050   0.000137   0.000012  -0.000005  -0.030041
    14  C    0.000046  -0.010137   0.005791   0.002605  -0.000060   0.262113
    15  H    0.000001   0.001701  -0.000303  -0.000052   0.000004  -0.040398
    16  H    0.000004   0.007613   0.000272   0.002443   0.000000  -0.042437
    17  C   -0.000032  -0.000514  -0.000169  -0.000331  -0.000016  -0.058391
    18  H    0.000000   0.000039   0.000003   0.000044   0.000000   0.004290
    19  H    0.000030   0.000059  -0.000046   0.000092   0.000081  -0.002269
    20  C    0.000003   0.000004   0.000009   0.000015  -0.000000   0.002479
    21  H   -0.000000  -0.000000  -0.000000   0.000000   0.000000  -0.000051
    22  H   -0.000000   0.000001   0.000000   0.000001   0.000000   0.000255
    23  C    0.000003   0.000000   0.000000   0.000000   0.000000   0.001403
    24  H   -0.000007  -0.000000   0.000000  -0.000000   0.000000   0.000011
    25  H   -0.000000  -0.000000   0.000000  -0.000000  -0.000000  -0.000101
    26  C   -0.000050  -0.005745  -0.004971   0.000005  -0.000134   0.290268
    27  H   -0.000000   0.011170  -0.001670  -0.000010   0.000021  -0.052125
    28  H    0.000008  -0.001320   0.005962  -0.000000  -0.000017  -0.044635
    29  C   -0.000001  -0.000244   0.000299   0.000003   0.000002  -0.043391
    30  H   -0.000000   0.000020  -0.000013  -0.000000  -0.000000   0.003581
    31  H   -0.000000  -0.000010   0.000004  -0.000001   0.000000  -0.007461
    32  C    0.000002   0.000007  -0.000019   0.000000  -0.000000   0.000589
    33  H   -0.000000  -0.000000   0.000001   0.000000   0.000000  -0.000062
    34  H    0.000000  -0.000000   0.000000  -0.000000   0.000000  -0.000066
    35  C    0.000012   0.000008  -0.000041  -0.000000   0.000000   0.005061
    36  H    0.000099   0.000000   0.000041   0.000000   0.000000   0.000183
    37  H   -0.000002  -0.000000   0.000000   0.000000  -0.000000  -0.000000
    38  H    0.000005   0.000329  -0.000415  -0.000064   0.000059   0.038131
              13         14         15         16         17         18
     1  C   -0.001068  -0.000749   0.000010   0.000479  -0.001763   0.000044
     2  C   -0.000619   0.000139  -0.000005  -0.000065  -0.001822   0.000012
     3  C    0.000733  -0.040234   0.001935  -0.008524   0.002510  -0.000169
     4  C    0.000166  -0.003483  -0.000010  -0.003924   0.000996  -0.000044
     5  H   -0.000002  -0.000027   0.000001  -0.000005  -0.000164   0.000009
     6  H    0.000048  -0.000000   0.000000  -0.000000   0.000019   0.000000
     7  H    0.000200   0.000046   0.000001   0.000004  -0.000032   0.000000
     8  H   -0.000050  -0.010137   0.001701   0.007613  -0.000514   0.000039
     9  H    0.000137   0.005791  -0.000303   0.000272  -0.000169   0.000003
    10  H    0.000012   0.002605  -0.000052   0.002443  -0.000331   0.000044
    11  H   -0.000005  -0.000060   0.000004   0.000000  -0.000016   0.000000
    12  N   -0.030041   0.262113  -0.040398  -0.042437  -0.058391   0.004290
    13  N    6.834566   0.000524  -0.000243  -0.000122   0.000784   0.000003
    14  C    0.000524   4.875330   0.387576   0.386481   0.367785  -0.036044
    15  H   -0.000243   0.387576   0.619364  -0.027352  -0.049730  -0.001007
    16  H   -0.000122   0.386481  -0.027352   0.624608  -0.047192  -0.002126
    17  C    0.000784   0.367785  -0.049730  -0.047192   5.012559   0.377178
    18  H    0.000003  -0.036044  -0.001007  -0.002126   0.377178   0.619291
    19  H   -0.001075  -0.036558   0.004990  -0.003594   0.385408  -0.031023
    20  C   -0.065925  -0.035019  -0.005979   0.004263   0.350735  -0.033658
    21  H    0.004519   0.003569   0.000081  -0.000163  -0.035578  -0.009545
    22  H   -0.000742  -0.007029   0.003021   0.000127  -0.045349   0.001173
    23  C    0.334380  -0.000854   0.000011  -0.000084  -0.039279   0.003489
    24  H   -0.047773  -0.000076   0.000001   0.000000  -0.007038   0.000082
    25  H   -0.040157  -0.000088  -0.000002   0.000002   0.004609  -0.000155
    26  C    0.000310  -0.037028  -0.008409   0.002095   0.002831  -0.000155
    27  H   -0.000131  -0.008338   0.006138   0.001596  -0.000418   0.000023
    28  H    0.000626   0.005400   0.000133  -0.000280  -0.000154   0.000002
    29  C    0.004070  -0.006589  -0.005249   0.000237   0.000365  -0.000016
    30  H   -0.000069  -0.000067   0.000088   0.000002   0.000010   0.000000
    31  H    0.000742   0.002729   0.003484  -0.000052  -0.001291   0.000054
    32  C   -0.070391  -0.000069   0.000256  -0.000003  -0.000046   0.000006
    33  H    0.004339   0.000001   0.000003   0.000000  -0.000008   0.000000
    34  H   -0.002397   0.000017  -0.000019  -0.000001   0.000051  -0.000001
    35  C    0.345148  -0.000052   0.000022   0.000007  -0.000263  -0.000005
    36  H   -0.040011   0.000006   0.000001  -0.000000   0.000019  -0.000000
    37  H   -0.045152  -0.000010  -0.000000   0.000000   0.000015   0.000000
    38  H    0.340373  -0.005525   0.000460   0.000433   0.002325   0.000097
              19         20         21         22         23         24
     1  C    0.002587  -0.000003  -0.000002  -0.000002   0.000032   0.000079
     2  C    0.004423  -0.000026  -0.000001  -0.000001   0.000003   0.000532
     3  C   -0.000548  -0.000002   0.000000  -0.000009  -0.000014  -0.000003
     4  C   -0.000072  -0.000035   0.000001  -0.000000  -0.000002  -0.000002
     5  H    0.001036   0.000001   0.000000   0.000000  -0.000004  -0.000006
     6  H   -0.000047  -0.000001  -0.000000   0.000000  -0.000009   0.000027
     7  H    0.000030   0.000003  -0.000000  -0.000000   0.000003  -0.000007
     8  H    0.000059   0.000004  -0.000000   0.000001   0.000000  -0.000000
     9  H   -0.000046   0.000009  -0.000000   0.000000   0.000000   0.000000
    10  H    0.000092   0.000015   0.000000   0.000001   0.000000  -0.000000
    11  H    0.000081  -0.000000   0.000000   0.000000   0.000000   0.000000
    12  N   -0.002269   0.002479  -0.000051   0.000255   0.001403   0.000011
    13  N   -0.001075  -0.065925   0.004519  -0.000742   0.334380  -0.047773
    14  C   -0.036558  -0.035019   0.003569  -0.007029  -0.000854  -0.000076
    15  H    0.004990  -0.005979   0.000081   0.003021   0.000011   0.000001
    16  H   -0.003594   0.004263  -0.000163   0.000127  -0.000084   0.000000
    17  C    0.385408   0.350735  -0.035578  -0.045349  -0.039279  -0.007038
    18  H   -0.031023  -0.033658  -0.009545   0.001173   0.003489   0.000082
    19  H    0.595617  -0.042720   0.000857   0.004850  -0.005015   0.004575
    20  C   -0.042720   5.055666   0.370419   0.383511   0.346975  -0.060957
    21  H    0.000857   0.370419   0.623092  -0.032968  -0.029141  -0.001823
    22  H    0.004850   0.383511  -0.032968   0.627718  -0.034043   0.005490
    23  C   -0.005015   0.346975  -0.029141  -0.034043   4.799556   0.401835
    24  H    0.004575  -0.060957  -0.001823   0.005490   0.401835   0.625649
    25  H    0.000084  -0.040860  -0.000907  -0.005055   0.388862  -0.033536
    26  C    0.000021   0.000014   0.000008  -0.000219   0.000110  -0.000001
    27  H    0.000002   0.000036  -0.000000   0.000027  -0.000002  -0.000000
    28  H    0.000006  -0.000044   0.000000   0.000005   0.000014  -0.000000
    29  C   -0.000082  -0.002889   0.000093  -0.004111  -0.000619  -0.000002
    30  H    0.000000   0.000082  -0.000002   0.000109   0.000005   0.000000
    31  H    0.000005  -0.001529  -0.000003   0.003697  -0.000154   0.000002
    32  C   -0.000010   0.002548  -0.000100   0.000086  -0.000334  -0.000348
    33  H    0.000000  -0.000003   0.000001   0.000063  -0.000142   0.000006
    34  H    0.000002  -0.001105   0.000043   0.000908   0.002905  -0.000025
    35  C    0.000060   0.000608  -0.000090   0.001099  -0.050976   0.004249
    36  H    0.000001  -0.000263   0.000005  -0.000032   0.005474  -0.000183
    37  H    0.000001  -0.000589   0.000018   0.000050  -0.005851   0.000302
    38  H    0.001521  -0.004570  -0.000051  -0.000111  -0.042493  -0.001579
              25         26         27         28         29         30
     1  C    0.000000  -0.000095   0.000025  -0.000035  -0.000003   0.000000
     2  C   -0.000002  -0.000002  -0.000001   0.000001   0.000001  -0.000000
     3  C    0.000001  -0.045528  -0.006773  -0.005524   0.004490  -0.000148
     4  C   -0.000000   0.004823  -0.000328   0.000287  -0.000154   0.000001
     5  H   -0.000000  -0.000000   0.000000  -0.000000  -0.000000   0.000000
     6  H    0.000000  -0.000000   0.000000  -0.000000   0.000000   0.000000
     7  H   -0.000000  -0.000050  -0.000000   0.000008  -0.000001  -0.000000
     8  H   -0.000000  -0.005745   0.011170  -0.001320  -0.000244   0.000020
     9  H    0.000000  -0.004971  -0.001670   0.005962   0.000299  -0.000013
    10  H   -0.000000   0.000005  -0.000010  -0.000000   0.000003  -0.000000
    11  H   -0.000000  -0.000134   0.000021  -0.000017   0.000002  -0.000000
    12  N   -0.000101   0.290268  -0.052125  -0.044635  -0.043391   0.003581
    13  N   -0.040157   0.000310  -0.000131   0.000626   0.004070  -0.000069
    14  C   -0.000088  -0.037028  -0.008338   0.005400  -0.006589  -0.000067
    15  H   -0.000002  -0.008409   0.006138   0.000133  -0.005249   0.000088
    16  H    0.000002   0.002095   0.001596  -0.000280   0.000237   0.000002
    17  C    0.004609   0.002831  -0.000418  -0.000154   0.000365   0.000010
    18  H   -0.000155  -0.000155   0.000023   0.000002  -0.000016   0.000000
    19  H    0.000084   0.000021   0.000002   0.000006  -0.000082   0.000000
    20  C   -0.040860   0.000014   0.000036  -0.000044  -0.002889   0.000082
    21  H   -0.000907   0.000008  -0.000000   0.000000   0.000093  -0.000002
    22  H   -0.005055  -0.000219   0.000027   0.000005  -0.004111   0.000109
    23  C    0.388862   0.000110  -0.000002   0.000014  -0.000619   0.000005
    24  H   -0.033536  -0.000001  -0.000000  -0.000000  -0.000002   0.000000
    25  H    0.619926   0.000001  -0.000000   0.000000   0.000199  -0.000001
    26  C    0.000001   4.834146   0.375621   0.397773   0.364039  -0.034291
    27  H   -0.000000   0.375621   0.677100  -0.045018  -0.045092  -0.003593
    28  H    0.000000   0.397773  -0.045018   0.607372  -0.035607  -0.001291
    29  C    0.000199   0.364039  -0.045092  -0.035607   5.002596   0.386541
    30  H   -0.000001  -0.034291  -0.003593  -0.001291   0.386541   0.603182
    31  H   -0.000019  -0.040753  -0.003061   0.005216   0.390781  -0.033323
    32  C   -0.000926  -0.035493   0.004709  -0.005171   0.332479  -0.033949
    33  H   -0.000054  -0.000484  -0.000117   0.001139  -0.036020  -0.010652
    34  H    0.000824   0.003957  -0.000143   0.000016  -0.037529   0.002048
    35  C   -0.005386  -0.004536   0.000132  -0.000338  -0.038152   0.003246
    36  H    0.000054   0.002051  -0.000022   0.001043  -0.004808   0.000016
    37  H    0.004588  -0.000086  -0.000000  -0.000055   0.005058  -0.000122
    38  H    0.005572  -0.003227   0.000456  -0.000937   0.001250   0.000006
              31         32         33         34         35         36
     1  C    0.000000  -0.000001   0.000000  -0.000000   0.000035   0.000027
     2  C    0.000000  -0.000000   0.000000   0.000000   0.000014   0.000004
     3  C    0.000061  -0.000072   0.000000   0.000003  -0.000090   0.000065
     4  C    0.000000   0.000001  -0.000000  -0.000000  -0.000009  -0.000009
     5  H   -0.000000   0.000000  -0.000000  -0.000000   0.000000   0.000000
     6  H    0.000000   0.000000  -0.000000  -0.000000   0.000001  -0.000001
     7  H   -0.000000   0.000002  -0.000000   0.000000   0.000012   0.000099
     8  H   -0.000010   0.000007  -0.000000  -0.000000   0.000008   0.000000
     9  H    0.000004  -0.000019   0.000001   0.000000  -0.000041   0.000041
    10  H   -0.000001   0.000000   0.000000  -0.000000  -0.000000   0.000000
    11  H    0.000000  -0.000000   0.000000   0.000000   0.000000   0.000000
    12  N   -0.007461   0.000589  -0.000062  -0.000066   0.005061   0.000183
    13  N    0.000742  -0.070391   0.004339  -0.002397   0.345148  -0.040011
    14  C    0.002729  -0.000069   0.000001   0.000017  -0.000052   0.000006
    15  H    0.003484   0.000256   0.000003  -0.000019   0.000022   0.000001
    16  H   -0.000052  -0.000003   0.000000  -0.000001   0.000007  -0.000000
    17  C   -0.001291  -0.000046  -0.000008   0.000051  -0.000263   0.000019
    18  H    0.000054   0.000006   0.000000  -0.000001  -0.000005  -0.000000
    19  H    0.000005  -0.000010   0.000000   0.000002   0.000060   0.000001
    20  C   -0.001529   0.002548  -0.000003  -0.001105   0.000608  -0.000263
    21  H   -0.000003  -0.000100   0.000001   0.000043  -0.000090   0.000005
    22  H    0.003697   0.000086   0.000063   0.000908   0.001099  -0.000032
    23  C   -0.000154  -0.000334  -0.000142   0.002905  -0.050976   0.005474
    24  H    0.000002  -0.000348   0.000006  -0.000025   0.004249  -0.000183
    25  H   -0.000019  -0.000926  -0.000054   0.000824  -0.005386   0.000054
    26  C   -0.040753  -0.035493  -0.000484   0.003957  -0.004536   0.002051
    27  H   -0.003061   0.004709  -0.000117  -0.000143   0.000132  -0.000022
    28  H    0.005216  -0.005171   0.001139   0.000016  -0.000338   0.001043
    29  C    0.390781   0.332479  -0.036020  -0.037529  -0.038152  -0.004808
    30  H   -0.033323  -0.033949  -0.010652   0.002048   0.003246   0.000016
    31  H    0.615370  -0.037333   0.004911  -0.011495   0.000207  -0.000114
    32  C   -0.037333   5.105531   0.372434   0.387632   0.319301  -0.050852
    33  H    0.004911   0.372434   0.622563  -0.035482  -0.027127  -0.004434
    34  H   -0.011495   0.387632  -0.035482   0.616553  -0.034793   0.005357
    35  C    0.000207   0.319301  -0.027127  -0.034793   4.800825   0.399936
    36  H   -0.000114  -0.050852  -0.004434   0.005357   0.399936   0.621950
    37  H   -0.000084  -0.059743   0.000987  -0.006046   0.398409  -0.032378
    38  H   -0.000136   0.000674  -0.000131  -0.000291  -0.039531  -0.007189
              37         38
     1  C   -0.000002   0.005948
     2  C   -0.000001   0.001430
     3  C    0.000001  -0.001862
     4  C    0.000000  -0.001711
     5  H   -0.000000   0.000003
     6  H   -0.000000   0.000018
     7  H   -0.000002   0.000005
     8  H   -0.000000   0.000329
     9  H    0.000000  -0.000415
    10  H    0.000000  -0.000064
    11  H   -0.000000   0.000059
    12  N   -0.000000   0.038131
    13  N   -0.045152   0.340373
    14  C   -0.000010  -0.005525
    15  H   -0.000000   0.000460
    16  H    0.000000   0.000433
    17  C    0.000015   0.002325
    18  H    0.000000   0.000097
    19  H    0.000001   0.001521
    20  C   -0.000589  -0.004570
    21  H    0.000018  -0.000051
    22  H    0.000050  -0.000111
    23  C   -0.005851  -0.042493
    24  H    0.000302  -0.001579
    25  H    0.004588   0.005572
    26  C   -0.000086  -0.003227
    27  H   -0.000000   0.000456
    28  H   -0.000055  -0.000937
    29  C    0.005058   0.001250
    30  H   -0.000122   0.000006
    31  H   -0.000084  -0.000136
    32  C   -0.059743   0.000674
    33  H    0.000987  -0.000131
    34  H   -0.006046  -0.000291
    35  C    0.398409  -0.039531
    36  H   -0.032378  -0.007189
    37  H    0.626913   0.005093
    38  H    0.005093   0.425147
 Mulliken charges:
               1
     1  C   -0.034775
     2  C   -0.292847
     3  C   -0.059843
     4  C   -0.269937
     5  H    0.112042
     6  H    0.130100
     7  H    0.116982
     8  H    0.091251
     9  H    0.114149
    10  H    0.118538
    11  H    0.134027
    12  N   -0.450491
    13  N   -0.525706
    14  C   -0.072078
    15  H    0.109476
    16  H    0.105261
    17  C   -0.218649
    18  H    0.108106
    19  H    0.116749
    20  C   -0.221191
    21  H    0.107718
    22  H    0.097480
    23  C   -0.076045
    24  H    0.110517
    25  H    0.102529
    26  C   -0.056869
    27  H    0.089788
    28  H    0.115423
    29  C   -0.231943
    30  H    0.118583
    31  H    0.109556
    32  C   -0.231395
    33  H    0.108268
    34  H    0.109075
    35  C   -0.076990
    36  H    0.103961
    37  H    0.108685
    38  H    0.280492
 Sum of Mulliken charges =  -0.00000
 Mulliken charges with hydrogens summed into heavy atoms:
               1
     1  C    0.082207
     2  C   -0.050704
     3  C    0.145558
     4  C   -0.017371
    12  N   -0.450491
    13  N   -0.245214
    14  C    0.142659
    17  C    0.006206
    20  C   -0.015993
    23  C    0.137001
    26  C    0.148343
    29  C   -0.003804
    32  C   -0.014052
    35  C    0.135656
 Electronic spatial extent (au):  <R**2>=           2948.5017
 Charge=             -0.0000 electrons
 Dipole moment (field-independent basis, Debye):
    X=              0.2656    Y=             -1.8791    Z=              1.1794  Tot=              2.2344
 Quadrupole moment (field-independent basis, Debye-Ang):
   XX=            -87.6200   YY=            -88.5440   ZZ=            -88.5286
   XY=             -0.1455   XZ=              0.4538   YZ=              3.2568
 Traceless Quadrupole moment (field-independent basis, Debye-Ang):
   XX=              0.6109   YY=             -0.3132   ZZ=             -0.2977
   XY=             -0.1455   XZ=              0.4538   YZ=              3.2568
 Octapole moment (field-independent basis, Debye-Ang**2):
  XXX=             -9.9072  YYY=             -1.0943  ZZZ=             -0.2024  XYY=              3.0715
  XXY=             -2.2200  XXZ=              1.9249  XZZ=              2.2538  YZZ=             -5.1396
  YYZ=              1.8766  XYZ=             -0.2458
 Hexadecapole moment (field-independent basis, Debye-Ang**3):
 XXXX=          -2131.6563 YYYY=          -1167.3996 ZZZZ=           -787.0748 XXXY=            -20.7054
 XXXZ=             30.9568 YYYX=             10.0412 YYYZ=              5.9575 ZZZX=             -0.3223
 ZZZY=              7.5147 XXYY=           -516.0327 XXZZ=           -475.3428 YYZZ=           -329.8417
 XXYZ=              3.2596 YYXZ=             -5.9015 ZZXY=              3.2339
 N-N= 1.011987843273D+03 E-N=-3.369496559580D+03  KE= 5.752059773726D+02
 Calling FoFJK, ICntrl=      2127 FMM=F ISym2X=0 I1Cent= 0 IOpClX= 0 NMat=1 NMatS=1 NMatT=0.
 ***** Axes restored to original set *****
 -------------------------------------------------------------------
 Center     Atomic                   Forces (Hartrees/Bohr)
 Number     Number              X              Y              Z
 -------------------------------------------------------------------
      1        6          -0.000245497   -0.001997425   -0.001425935
      2        6          -0.001746846    0.003228863    0.000315610
      3        6          -0.002146304   -0.002733363   -0.001247929
      4        6          -0.001557859    0.000626768    0.000169916
      5        1          -0.000258900    0.000621046   -0.000251109
      6        1          -0.000311999    0.000752849    0.000050544
      7        1          -0.000320731   -0.000212872   -0.000537402
      8        1          -0.000306722   -0.000707025    0.000101588
      9        1          -0.000066180   -0.000409770   -0.000126106
     10        1          -0.000695314   -0.000237289   -0.000108773
     11        1          -0.000770179   -0.000878593    0.000051587
     12        7           0.000020315    0.000874682   -0.001543857
     13        7          -0.001595703    0.001049451   -0.001968350
     14        6          -0.000267599   -0.000653263    0.004120863
     15        1          -0.000053805   -0.000154906    0.000262558
     16        1          -0.000072555   -0.000132553    0.000391575
     17        6          -0.001434645    0.001376965    0.001420950
     18        1          -0.000219000    0.000089229    0.000799601
     19        1           0.000323551    0.000356662    0.000968780
     20        6           0.001465888    0.000706220    0.001571397
     21        1           0.000238064    0.000639071    0.000623453
     22        1           0.000303788    0.000370126    0.000649519
     23        6           0.000722456    0.002858785    0.000724113
     24        1          -0.000075514    0.001096316    0.000236861
     25        1           0.000100313    0.000680092   -0.000167828
     26        6           0.001464745   -0.002798258   -0.001485556
     27        1           0.000228895   -0.000797919    0.000053246
     28        1          -0.000218285   -0.000851258   -0.000067379
     29        6           0.001611131   -0.001320876    0.001581207
     30        1           0.000403008   -0.000615831    0.000107650
     31        1           0.000150425   -0.000285090    0.000110979
     32        6           0.002256298    0.000003398   -0.000617966
     33        1           0.000729243   -0.000276408   -0.000402655
     34        1           0.000881183   -0.000182748   -0.000212569
     35        6           0.001228032   -0.000110685   -0.002635364
     36        1           0.000174809   -0.000025002   -0.000728193
     37        1           0.000507792    0.000306595   -0.000597617
     38        1          -0.000446301   -0.000255982   -0.000187413
 -------------------------------------------------------------------
 Cartesian Forces:  Max     0.004120863 RMS     0.001078651

 GradGradGradGradGradGradGradGradGradGradGradGradGradGradGradGradGradGrad
 Berny optimization.
 FormGI is forming the generalized inverse of G from B-inverse, IUseBI=4.
 Internal  Forces:  Max     0.011498314 RMS     0.002090065
 Search for a local minimum.
 Step number   1 out of a maximum of  223
 All quantities printed in internal units (Hartrees-Bohrs-Radians)
 Mixed Optimization -- RFO/linear search
 Second derivative matrix not updated -- first step.
 ITU=  0
     Eigenvalues ---    0.00256   0.00272   0.00302   0.00449   0.00563
     Eigenvalues ---    0.00661   0.00698   0.00788   0.01236   0.01443
     Eigenvalues ---    0.01639   0.02000   0.02439   0.02639   0.02736
     Eigenvalues ---    0.02975   0.02975   0.03015   0.03170   0.03600
     Eigenvalues ---    0.03761   0.03805   0.03821   0.04252   0.04454
     Eigenvalues ---    0.04582   0.04662   0.04869   0.04953   0.05173
     Eigenvalues ---    0.05413   0.05416   0.05655   0.05956   0.06407
     Eigenvalues ---    0.07472   0.07828   0.08687   0.08743   0.09199
     Eigenvalues ---    0.09588   0.09634   0.09642   0.09790   0.09915
     Eigenvalues ---    0.09947   0.10254   0.10829   0.12438   0.12748
     Eigenvalues ---    0.13066   0.13114   0.13145   0.13177   0.13477
     Eigenvalues ---    0.14087   0.15235   0.15998   0.16000   0.16000
     Eigenvalues ---    0.16029   0.16624   0.18685   0.19515   0.21950
     Eigenvalues ---    0.21958   0.21986   0.22001   0.22034   0.22577
     Eigenvalues ---    0.26589   0.27337   0.27550   0.27691   0.27897
     Eigenvalues ---    0.28622   0.28754   0.31844   0.32814   0.32817
     Eigenvalues ---    0.33563   0.33583   0.33611   0.33644   0.33810
     Eigenvalues ---    0.33828   0.33854   0.33854   0.33887   0.33930
     Eigenvalues ---    0.33948   0.33984   0.34010   0.34011   0.34022
     Eigenvalues ---    0.34043   0.34114   0.34159   0.34465   0.34477
     Eigenvalues ---    0.34723   0.35064   0.35349   0.35941   0.36816
     Eigenvalues ---    0.37350   0.44667   0.58797
 RFO step:  Lambda=-5.77841906D-03 EMin= 2.55658675D-03
 Linear search not attempted -- first point.
 Iteration  1 RMS(Cart)=  0.20452444 RMS(Int)=  0.00542459
 Iteration  2 RMS(Cart)=  0.01390269 RMS(Int)=  0.00013356
 Iteration  3 RMS(Cart)=  0.00009413 RMS(Int)=  0.00012999
 Iteration  4 RMS(Cart)=  0.00000002 RMS(Int)=  0.00012999
 Variable       Old X    -DE/DX   Delta X   Delta X   Delta X     New X
                                 (Linear)    (Quad)   (Total)
    R1        2.51905  -0.00493   0.00000  -0.00831  -0.00831   2.51074
    R2        2.84430  -0.00285   0.00000  -0.00880  -0.00880   2.83550
    R3        2.06127  -0.00044   0.00000  -0.00124  -0.00124   2.06003
    R4        2.05571  -0.00001   0.00000  -0.00002  -0.00002   2.05569
    R5        2.05113  -0.00050   0.00000  -0.00140  -0.00140   2.04973
    R6        2.90520  -0.00579   0.00000  -0.01975  -0.01975   2.88545
    R7        2.09374  -0.00069   0.00000  -0.00206  -0.00206   2.09167
    R8        2.07293  -0.00025   0.00000  -0.00072  -0.00072   2.07222
    R9        2.77474  -0.00894   0.00000  -0.02448  -0.02448   2.75026
   R10        2.07137   0.00005   0.00000   0.00016   0.00016   2.07153
   R11        2.07992  -0.00109   0.00000  -0.00319  -0.00319   2.07673
   R12        2.79684  -0.00751   0.00000  -0.02244  -0.02240   2.77444
   R13        2.79157  -0.00682   0.00000  -0.02161  -0.02150   2.77007
   R14        2.75092  -0.00539   0.00000  -0.01349  -0.01352   2.73739
   R15        2.74861  -0.00586   0.00000  -0.01310  -0.01320   2.73541
   R16        1.92364  -0.00044   0.00000  -0.00097  -0.00097   1.92266
   R17        2.07357  -0.00016   0.00000  -0.00046  -0.00046   2.07311
   R18        2.07578  -0.00028   0.00000  -0.00080  -0.00080   2.07497
   R19        2.91820  -0.00554   0.00000  -0.02035  -0.02029   2.89791
   R20        2.07578  -0.00083   0.00000  -0.00241  -0.00241   2.07337
   R21        2.07312   0.00052   0.00000   0.00149   0.00149   2.07462
   R22        2.92785  -0.00547   0.00000  -0.01730  -0.01736   2.91049
   R23        2.07621  -0.00092   0.00000  -0.00267  -0.00267   2.07354
   R24        2.07063  -0.00008   0.00000  -0.00024  -0.00024   2.07039
   R25        2.92478  -0.00453   0.00000  -0.01539  -0.01539   2.90939
   R26        2.08040  -0.00088   0.00000  -0.00257  -0.00257   2.07784
   R27        2.07521  -0.00040   0.00000  -0.00117  -0.00117   2.07404
   R28        2.09380  -0.00070   0.00000  -0.00210  -0.00210   2.09170
   R29        2.07257  -0.00027   0.00000  -0.00079  -0.00079   2.07178
   R30        2.90361  -0.00446   0.00000  -0.01701  -0.01695   2.88666
   R31        2.07312  -0.00073   0.00000  -0.00211  -0.00211   2.07101
   R32        2.06552  -0.00002   0.00000  -0.00006  -0.00006   2.06546
   R33        2.93481  -0.00476   0.00000  -0.01797  -0.01797   2.91684
   R34        2.07651  -0.00082   0.00000  -0.00238  -0.00238   2.07414
   R35        2.07418  -0.00034   0.00000  -0.00098  -0.00098   2.07319
   R36        2.92854  -0.00398   0.00000  -0.01237  -0.01245   2.91610
   R37        2.07448  -0.00046   0.00000  -0.00132  -0.00132   2.07316
   R38        2.07935  -0.00079   0.00000  -0.00231  -0.00231   2.07704
    A1        2.18601  -0.00123   0.00000  -0.00533  -0.00549   2.18051
    A2        2.07478   0.00059   0.00000   0.00279   0.00263   2.07741
    A3        2.02219   0.00066   0.00000   0.00317   0.00301   2.02521
    A4        2.12363  -0.00051   0.00000  -0.00307  -0.00308   2.12056
    A5        2.12345  -0.00039   0.00000  -0.00235  -0.00236   2.12109
    A6        2.03610   0.00090   0.00000   0.00541   0.00540   2.04151
    A7        1.89252   0.00350   0.00000   0.01740   0.01753   1.91005
    A8        1.88389   0.00313   0.00000   0.00860   0.00811   1.89200
    A9        2.01290  -0.01150   0.00000  -0.05538  -0.05547   1.95743
   A10        1.85370  -0.00122   0.00000   0.01111   0.01084   1.86455
   A11        1.94148   0.00413   0.00000   0.02098   0.02111   1.96259
   A12        1.87189   0.00262   0.00000   0.00173   0.00136   1.87324
   A13        1.99684  -0.00566   0.00000  -0.02861  -0.02888   1.96796
   A14        1.91815   0.00129   0.00000  -0.00868  -0.00926   1.90888
   A15        1.90422   0.00201   0.00000   0.01940   0.01964   1.92386
   A16        1.93928   0.00094   0.00000  -0.00816  -0.00872   1.93057
   A17        1.85063   0.00233   0.00000   0.02158   0.02178   1.87241
   A18        1.84723  -0.00046   0.00000   0.00939   0.00945   1.85668
   A19        1.96774  -0.00153   0.00000  -0.00076  -0.00111   1.96663
   A20        1.91295   0.00324   0.00000   0.02970   0.02959   1.94254
   A21        1.98539  -0.00161   0.00000   0.00376   0.00351   1.98890
   A22        2.08039  -0.00484   0.00000  -0.01960  -0.01952   2.06088
   A23        1.90791   0.00140   0.00000   0.00189   0.00184   1.90975
   A24        1.89142   0.00190   0.00000   0.00459   0.00442   1.89584
   A25        1.91693  -0.00025   0.00000   0.00454   0.00457   1.92151
   A26        1.90146   0.00161   0.00000   0.00578   0.00569   1.90715
   A27        2.02637  -0.00251   0.00000  -0.02652  -0.02657   1.99981
   A28        1.83201  -0.00015   0.00000   0.00653   0.00647   1.83848
   A29        1.90009   0.00228   0.00000   0.01287   0.01287   1.91296
   A30        1.87672  -0.00078   0.00000  -0.00016  -0.00023   1.87649
   A31        1.84276  -0.00027   0.00000   0.01127   0.01139   1.85415
   A32        1.90080   0.00008   0.00000  -0.00934  -0.00944   1.89137
   A33        2.06157  -0.00024   0.00000  -0.01276  -0.01313   2.04843
   A34        1.85000   0.00021   0.00000   0.00664   0.00667   1.85667
   A35        1.89022   0.00103   0.00000   0.01337   0.01353   1.90374
   A36        1.90660  -0.00072   0.00000  -0.00616  -0.00636   1.90025
   A37        1.88471   0.00152   0.00000   0.00458   0.00470   1.88940
   A38        1.92191   0.00173   0.00000   0.00334   0.00318   1.92509
   A39        2.00932  -0.00548   0.00000  -0.01933  -0.01941   1.98991
   A40        1.84059  -0.00056   0.00000   0.00725   0.00720   1.84779
   A41        1.86162   0.00112   0.00000   0.00632   0.00631   1.86793
   A42        1.93619   0.00204   0.00000   0.00045   0.00044   1.93664
   A43        2.05689  -0.00072   0.00000  -0.00918  -0.00935   2.04754
   A44        1.87954  -0.00006   0.00000   0.00006   0.00002   1.87956
   A45        1.89962   0.00022   0.00000   0.00022   0.00034   1.89996
   A46        1.86381   0.00001   0.00000   0.00247   0.00258   1.86638
   A47        1.90516   0.00036   0.00000   0.00122   0.00116   1.90633
   A48        1.84752   0.00027   0.00000   0.00699   0.00696   1.85448
   A49        1.91893  -0.00019   0.00000   0.01069   0.01088   1.92981
   A50        1.87198   0.00148   0.00000  -0.00041  -0.00084   1.87114
   A51        2.03011  -0.00252   0.00000  -0.03022  -0.03033   1.99978
   A52        1.85129   0.00001   0.00000   0.00976   0.00974   1.86103
   A53        1.87141   0.00174   0.00000   0.01937   0.01947   1.89088
   A54        1.91246  -0.00034   0.00000  -0.00593  -0.00624   1.90622
   A55        1.84973   0.00183   0.00000   0.01359   0.01370   1.86343
   A56        1.89053   0.00128   0.00000   0.00313   0.00290   1.89343
   A57        2.09464  -0.00486   0.00000  -0.03293  -0.03298   2.06166
   A58        1.82179  -0.00054   0.00000   0.00707   0.00697   1.82876
   A59        1.87717   0.00064   0.00000   0.01053   0.01065   1.88782
   A60        1.91036   0.00211   0.00000   0.00416   0.00393   1.91429
   A61        1.89347   0.00014   0.00000   0.00019   0.00018   1.89364
   A62        1.87679   0.00106   0.00000   0.00859   0.00864   1.88544
   A63        2.10372  -0.00206   0.00000  -0.02038  -0.02066   2.08306
   A64        1.83235   0.00003   0.00000   0.00847   0.00841   1.84077
   A65        1.83796   0.00036   0.00000  -0.00052  -0.00059   1.83737
   A66        1.90173   0.00068   0.00000   0.00707   0.00721   1.90895
   A67        2.12277  -0.00068   0.00000  -0.00770  -0.00803   2.11474
   A68        1.84881   0.00055   0.00000   0.00225   0.00230   1.85111
   A69        1.89416  -0.00038   0.00000  -0.00176  -0.00162   1.89255
   A70        1.89098   0.00002   0.00000   0.00165   0.00173   1.89271
   A71        1.84965   0.00043   0.00000   0.00227   0.00235   1.85200
   A72        1.83941   0.00016   0.00000   0.00505   0.00500   1.84441
    D1       -0.02192   0.00021   0.00000   0.01240   0.01240  -0.00953
    D2        3.12055   0.00051   0.00000   0.02082   0.02082   3.14136
    D3       -3.14092  -0.00056   0.00000  -0.02234  -0.02234   3.11992
    D4        0.00155  -0.00026   0.00000  -0.01392  -0.01392  -0.01237
    D5        2.38225  -0.00166   0.00000  -0.06566  -0.06549   2.31675
    D6        0.18658   0.00039   0.00000  -0.02543  -0.02557   0.16101
    D7       -1.83156  -0.00092   0.00000  -0.04288  -0.04291  -1.87447
    D8       -0.78134  -0.00091   0.00000  -0.03185  -0.03169  -0.81302
    D9       -2.97701   0.00114   0.00000   0.00838   0.00824  -2.96877
   D10        1.28804  -0.00017   0.00000  -0.00908  -0.00910   1.27894
   D11        3.00872   0.00217   0.00000   0.09339   0.09331   3.10203
   D12       -1.08988   0.00021   0.00000   0.05222   0.05241  -1.03748
   D13        0.90926   0.00143   0.00000   0.07127   0.07138   0.98065
   D14        1.00758   0.00019   0.00000   0.06709   0.06693   1.07451
   D15       -3.09103  -0.00176   0.00000   0.02592   0.02603  -3.06500
   D16       -1.09188  -0.00055   0.00000   0.04497   0.04501  -1.04687
   D17       -1.08465   0.00196   0.00000   0.09431   0.09409  -0.99056
   D18        1.09993   0.00001   0.00000   0.05314   0.05319   1.15312
   D19        3.09908   0.00123   0.00000   0.07219   0.07217  -3.11194
   D20       -1.13586  -0.00034   0.00000   0.02204   0.02230  -1.11356
   D21        2.91673   0.00038   0.00000  -0.00634  -0.00622   2.91051
   D22        1.02848  -0.00120   0.00000   0.01952   0.01949   1.04797
   D23       -1.20211  -0.00048   0.00000  -0.00886  -0.00903  -1.21114
   D24        3.04852   0.00106   0.00000   0.04499   0.04497   3.09349
   D25        0.81793   0.00178   0.00000   0.01661   0.01645   0.83438
   D26       -2.11123  -0.00248   0.00000  -0.08815  -0.08809  -2.19932
   D27       -0.11353  -0.00191   0.00000  -0.07471  -0.07464  -0.18816
   D28        2.00737  -0.00343   0.00000  -0.08903  -0.08895   1.91842
   D29        0.08071  -0.00066   0.00000  -0.04492  -0.04500   0.03571
   D30        2.07842  -0.00009   0.00000  -0.03148  -0.03155   2.04687
   D31       -2.08388  -0.00161   0.00000  -0.04579  -0.04586  -2.12974
   D32        1.08217   0.00058   0.00000   0.06426   0.06437   1.14653
   D33       -0.92330  -0.00014   0.00000   0.04751   0.04765  -0.87565
   D34       -3.07054   0.00088   0.00000   0.07653   0.07655  -2.99399
   D35       -1.13855   0.00123   0.00000   0.03789   0.03778  -1.10077
   D36        3.13917   0.00051   0.00000   0.02114   0.02106  -3.12296
   D37        0.99193   0.00153   0.00000   0.05016   0.04996   1.04189
   D38        1.52041   0.00060   0.00000   0.00498   0.00483   1.52524
   D39       -2.65515   0.00007   0.00000   0.00200   0.00187  -2.65328
   D40       -0.65990   0.00047   0.00000   0.01032   0.01021  -0.64969
   D41       -0.66720   0.00061   0.00000   0.01292   0.01285  -0.65435
   D42        1.44043   0.00007   0.00000   0.00994   0.00989   1.45032
   D43       -2.84750   0.00048   0.00000   0.01827   0.01823  -2.82927
   D44       -0.93021   0.00003   0.00000   0.00158   0.00156  -0.92865
   D45       -3.09558   0.00001   0.00000   0.00303   0.00309  -3.09248
   D46        1.21973  -0.00027   0.00000  -0.00305  -0.00303   1.21671
   D47        1.26526  -0.00016   0.00000  -0.00743  -0.00749   1.25777
   D48       -0.90011  -0.00019   0.00000  -0.00598  -0.00596  -0.90607
   D49       -2.86798  -0.00047   0.00000  -0.01206  -0.01208  -2.88006
   D50       -2.99039  -0.00056   0.00000  -0.03582  -0.03593  -3.02633
   D51       -1.01032  -0.00042   0.00000  -0.02684  -0.02698  -1.03729
   D52        1.17673  -0.00154   0.00000  -0.05394  -0.05402   1.12272
   D53        1.11952  -0.00022   0.00000  -0.03267  -0.03265   1.08688
   D54        3.09960  -0.00008   0.00000  -0.02368  -0.02369   3.07591
   D55       -0.99654  -0.00120   0.00000  -0.05079  -0.05073  -1.04727
   D56       -0.85640  -0.00078   0.00000  -0.04650  -0.04650  -0.90290
   D57        1.12368  -0.00064   0.00000  -0.03752  -0.03754   1.08614
   D58       -2.97246  -0.00176   0.00000  -0.06462  -0.06458  -3.03704
   D59        2.57154   0.00059   0.00000   0.02211   0.02205   2.59359
   D60        0.57022  -0.00049   0.00000   0.00923   0.00914   0.57937
   D61       -1.63422  -0.00037   0.00000   0.02122   0.02117  -1.61306
   D62        0.47999   0.00027   0.00000   0.00517   0.00518   0.48517
   D63       -1.52133  -0.00081   0.00000  -0.00771  -0.00772  -1.52905
   D64        2.55741  -0.00068   0.00000   0.00428   0.00430   2.56171
   D65       -1.52744  -0.00015   0.00000  -0.00665  -0.00665  -1.53409
   D66        2.75443  -0.00123   0.00000  -0.01953  -0.01956   2.73488
   D67        0.54999  -0.00110   0.00000  -0.00754  -0.00753   0.54245
   D68        0.95445  -0.00004   0.00000   0.01480   0.01465   0.96910
   D69       -1.16131   0.00051   0.00000   0.01892   0.01884  -1.14247
   D70        3.13201   0.00001   0.00000   0.00892   0.00881   3.14082
   D71        3.04466  -0.00070   0.00000   0.01322   0.01313   3.05779
   D72        0.92890  -0.00014   0.00000   0.01734   0.01732   0.94622
   D73       -1.06096  -0.00064   0.00000   0.00735   0.00730  -1.05367
   D74       -1.24266   0.00029   0.00000   0.02553   0.02544  -1.21722
   D75        2.92477   0.00084   0.00000   0.02965   0.02963   2.95440
   D76        0.93490   0.00035   0.00000   0.01965   0.01960   0.95451
   D77       -2.83486   0.00018   0.00000  -0.01371  -0.01364  -2.84850
   D78       -0.88831   0.00098   0.00000   0.00210   0.00220  -0.88611
   D79        1.32156   0.00114   0.00000  -0.01665  -0.01651   1.30504
   D80       -0.67956  -0.00045   0.00000  -0.00531  -0.00539  -0.68495
   D81        1.26699   0.00035   0.00000   0.01050   0.01044   1.27743
   D82       -2.80633   0.00051   0.00000  -0.00825  -0.00827  -2.81460
   D83        1.32231   0.00032   0.00000   0.01351   0.01339   1.33570
   D84       -3.01433   0.00112   0.00000   0.02932   0.02923  -2.98510
   D85       -0.80446   0.00127   0.00000   0.01058   0.01051  -0.79394
   D86        1.69097  -0.00031   0.00000   0.02478   0.02479   1.71576
   D87       -2.61909   0.00032   0.00000   0.03898   0.03903  -2.58005
   D88       -0.42715   0.00062   0.00000   0.04065   0.04062  -0.38652
   D89       -0.42229   0.00013   0.00000   0.02082   0.02085  -0.40144
   D90        1.55084   0.00076   0.00000   0.03502   0.03509   1.58593
   D91       -2.54040   0.00107   0.00000   0.03668   0.03668  -2.50372
   D92       -2.39157  -0.00060   0.00000   0.00508   0.00509  -2.38648
   D93       -0.41844   0.00003   0.00000   0.01928   0.01933  -0.39911
   D94        1.77350   0.00034   0.00000   0.02094   0.02092   1.79442
   D95       -0.91169  -0.00124   0.00000  -0.03328  -0.03311  -0.94481
   D96        1.23403  -0.00098   0.00000  -0.03464  -0.03459   1.19945
   D97       -3.08231  -0.00058   0.00000  -0.02704  -0.02693  -3.10923
   D98       -3.05666  -0.00028   0.00000  -0.01865  -0.01858  -3.07524
   D99       -0.91094  -0.00002   0.00000  -0.02002  -0.02005  -0.93098
   D100       1.05591   0.00038   0.00000  -0.01241  -0.01239   1.04352
   D101       1.26862  -0.00078   0.00000  -0.03117  -0.03111   1.23751
   D102      -2.86885  -0.00052   0.00000  -0.03253  -0.03258  -2.90143
   D103      -0.90200  -0.00013   0.00000  -0.02493  -0.02492  -0.92692
         Item               Value     Threshold  Converged?
 Maximum Force            0.011498     0.000450     NO 
 RMS     Force            0.002090     0.000300     NO 
 Maximum Displacement     1.227531     0.001800     NO 
 RMS     Displacement     0.210364     0.001200     NO 
 Predicted change in Energy=-3.317338D-03
 GradGradGradGradGradGradGradGradGradGradGradGradGradGradGradGradGradGrad

                          Input orientation:                          
 ---------------------------------------------------------------------
 Center     Atomic      Atomic             Coordinates (Angstroms)
 Number     Number       Type             X           Y           Z
 ---------------------------------------------------------------------
      1          6           0        2.418175   -0.493256    0.966563
      2          6           0        2.607984   -1.736409    0.537849
      3          6           0        1.550722    1.750925    0.213891
      4          6           0        2.697627    0.744101    0.165128
      5          1           0        2.984183   -1.941603   -0.462015
      6          1           0        2.386921   -2.592871    1.165632
      7          1           0        2.020160   -0.334383    1.968912
      8          1           0        1.830236    2.655700   -0.359178
      9          1           0        1.410096    2.065341    1.254963
     10          1           0        2.921143    0.463599   -0.870742
     11          1           0        3.593771    1.251230    0.549130
     12          7           0        0.293707    1.173164   -0.238013
     13          7           0       -0.574707   -1.143735    1.062664
     14          6           0        0.331538    0.768294   -1.648749
     15          1           0       -0.499502    1.230360   -2.195894
     16          1           0        1.242810    1.165179   -2.115365
     17          6           0        0.318526   -0.747953   -1.877809
     18          1           0        0.470726   -0.896894   -2.954126
     19          1           0        1.195140   -1.180803   -1.378366
     20          6           0       -0.938655   -1.520010   -1.435620
     21          1           0       -1.071220   -2.375773   -2.109490
     22          1           0       -1.831261   -0.897542   -1.562653
     23          6           0       -0.857940   -2.081571   -0.004380
     24          1           0       -0.062093   -2.840269   -0.002402
     25          1           0       -1.789582   -2.613024    0.228380
     26          6           0       -0.841725    2.035041    0.103593
     27          1           0       -0.785037    2.991094   -0.451323
     28          1           0       -0.751445    2.283949    1.167479
     29          6           0       -2.212452    1.411317   -0.152326
     30          1           0       -2.938388    2.232344   -0.152204
     31          1           0       -2.231138    1.022746   -1.173748
     32          6           0       -2.712407    0.326824    0.825630
     33          1           0       -3.391754    0.796354    1.548626
     34          1           0       -3.330863   -0.381229    0.260144
     35          6           0       -1.689083   -0.453740    1.676972
     36          1           0       -1.252442    0.233965    2.411796
     37          1           0       -2.269937   -1.182028    2.260301
     38          1           0        0.095621   -0.451682    0.735729
 ---------------------------------------------------------------------
                    Distance matrix (angstroms):
                    1          2          3          4          5
     1  C    0.000000
     2  C    1.328628   0.000000
     3  C    2.520979   3.658448   0.000000
     4  C    1.500481   2.509958   1.526913   0.000000
     5  H    2.111612   1.087823   4.018260   2.772802   0.000000
     6  H    2.109263   1.084670   4.524776   3.497561   1.852054
     7  H    1.090119   2.087858   2.765679   2.208105   3.069511
     8  H    3.466870   4.549744   1.106867   2.163671   4.741030
     9  H    2.765107   4.049998   1.096570   2.142697   4.634799
    10  H    2.131722   2.631014   2.170643   1.096206   2.440498
    11  H    2.144646   3.146091   2.129819   1.098959   3.404143
    12  N    2.956573   3.797822   1.455373   2.474965   4.121966
    13  N    3.064262   3.279667   3.690111   3.882997   3.953092
    14  C    3.575670   4.029509   2.433392   2.981461   3.973462
    15  H    4.635172   5.092301   3.206473   4.004061   5.020332
    16  H    3.691905   4.162025   2.421433   2.737599   3.926581
    17  C    3.544552   3.471896   3.483950   3.472743   3.245766
    18  H    4.396280   4.179299   4.267747   4.169136   3.690460
    19  H    2.732623   2.444730   3.355108   2.888789   2.149230
    20  C    4.253589   4.064487   4.429097   4.572871   4.063779
    21  H    5.018152   4.577525   5.413161   5.395527   4.398746
    22  H    4.961662   4.982238   4.648473   5.117719   5.048758
    23  C    3.768077   3.525021   4.531812   4.544801   3.871812
    24  H    3.549520   2.939335   4.871038   4.526791   3.209150
    25  H    4.769020   4.494754   5.495625   5.604404   4.869937
    26  C    4.214731   5.129611   2.411782   3.767934   5.547178
    27  H    4.940816   5.902569   2.726958   4.190219   6.207948
    28  H    4.218972   5.276881   2.548219   3.907933   5.870728
    29  C    5.130499   5.798372   3.796173   4.965363   6.192172
    30  H    6.113371   6.854882   4.529669   5.837828   7.252217
    31  H    5.338099   5.827486   4.093684   5.114974   6.040985
    32  C    5.197621   5.713694   4.536139   5.466155   6.265375
    33  H    5.979730   6.590402   5.207763   6.244787   7.224379
    34  H    5.793360   6.097830   5.327109   6.133359   6.544928
    35  C    4.168431   4.626837   4.183000   4.792048   5.350553
    36  H    4.011356   4.721963   3.871651   4.572833   5.562452
    37  H    4.911880   5.202719   5.233302   5.725070   5.966048
    38  H    2.334367   2.828718   2.690931   2.919918   3.463848
                    6          7          8          9         10
     6  H    0.000000
     7  H    2.424983   0.000000
     8  H    5.493855   3.794294   0.000000
     9  H    4.760368   2.576932   1.769319   0.000000
    10  H    3.711364   3.084182   2.501416   3.060631   0.000000
    11  H    4.075987   2.646922   2.430559   2.435038   1.757506
    12  N    4.531532   3.181801   2.138578   2.066708   2.794146
    13  N    3.298763   2.865252   4.716046   3.778173   4.306106
    14  C    4.841773   4.141836   2.733384   3.358148   2.721064
    15  H    5.852212   5.112995   3.291322   4.031398   3.747634
    16  H    5.118288   4.419759   2.377165   3.492475   2.204111
    17  C    4.116371   4.226566   4.021985   4.349760   3.042312
    18  H    4.849798   5.191672   4.604665   5.231986   3.492273
    19  H    3.144233   3.549839   4.020056   4.185461   2.437382
    20  C    4.356259   4.663811   5.124650   5.060693   4.376282
    21  H    4.767839   5.509743   6.066116   6.099178   5.053266
    22  H    5.301956   5.255715   5.242179   5.217666   4.991673
    23  C    3.487044   3.902564   5.458380   4.891504   4.637882
    24  H    2.724551   3.808060   5.823562   5.273833   4.535335
    25  H    4.280423   4.768206   6.419327   5.760114   5.732767
    26  C    5.741921   4.157400   2.781861   2.529282   4.192605
    27  H    6.622426   4.978500   2.638300   2.930365   4.505542
    28  H    5.799372   3.896120   3.022243   2.174328   4.577764
    29  C    6.238972   5.046000   4.234926   3.940947   5.269544
    30  H    7.306046   5.972807   4.791852   4.573546   6.162700
    31  H    6.314416   5.458172   4.452507   4.499358   5.191383
    32  C    5.885861   4.913398   5.240519   4.494641   5.885004
    33  H    6.710187   5.544728   5.862257   4.975372   6.768806
    34  H    6.197122   5.617430   6.020252   5.426975   6.409385
    35  C    4.631540   3.722628   5.118606   4.016064   5.346639
    36  H    4.773771   3.350983   4.800625   3.432391   5.314753
    37  H    4.987495   4.382732   6.196874   5.009866   6.281627
    38  H    3.165369   2.288743   3.723376   2.886668   3.376694
                   11         12         13         14         15
    11  H    0.000000
    12  N    3.393539   0.000000
    13  N    4.834850   2.795340   0.000000
    14  C    3.963087   1.468171   3.439316   0.000000
    15  H    4.928537   2.113232   4.032392   1.097042   0.000000
    16  H    3.554428   2.103641   4.328315   1.098027   1.745389
    17  C    4.540264   2.525913   3.098531   1.533506   2.164271
    18  H    5.161458   3.419611   4.157940   2.120432   2.457939
    19  H    3.922175   2.766613   3.015355   2.148929   3.058410
    20  C    5.671146   3.194709   2.552541   2.625862   2.887111
    21  H    6.479626   4.237972   3.439042   3.473495   3.652194
    22  H    6.205467   3.249305   2.920930   2.731322   2.588927
    23  C    5.588530   3.460372   1.448565   3.498648   3.987493
    24  H    5.514516   4.036056   2.067696   3.985865   4.644647
    25  H    6.634443   4.346589   2.081049   4.410904   4.723665
    26  C    4.526200   1.465856   3.331026   2.460061   2.460137
    27  H    4.816844   2.124631   4.408311   2.760690   2.495044
    28  H    4.508854   2.074028   3.433837   3.376566   3.533526
    29  C    5.850632   2.518907   3.269052   3.020703   2.672661
    30  H    6.642556   3.402303   4.296603   3.882719   3.335987
    31  H    6.078657   2.696862   3.526888   2.618717   2.021497
    32  C    6.379565   3.299144   2.605473   3.947537   3.852653
    33  H    7.071312   4.112990   3.454831   4.907840   4.751307
    34  H    7.120322   3.975148   2.970160   4.287010   4.079944
    35  C    5.664582   3.200850   1.447516   4.078810   4.387526
    36  H    5.290570   3.208451   2.043903   4.391187   4.773943
    37  H    6.575098   4.284948   2.075959   5.084496   5.367656
    38  H    3.895096   1.904609   1.017430   2.688816   3.431887
                   16         17         18         19         20
    16  H    0.000000
    17  C    2.137944   0.000000
    18  H    2.356221   1.097181   0.000000
    19  H    2.459486   1.097841   1.757384   0.000000
    20  C    3.525774   1.540165   2.163444   2.161347   0.000000
    21  H    4.230025   2.152874   2.297410   2.664373   1.097271
    22  H    3.743023   2.177908   2.689859   3.045210   1.095604
    23  C    4.405768   2.583089   3.445260   2.629517   1.539582
    24  H    4.712854   2.835455   3.573972   2.495544   2.136716
    25  H    5.381762   3.515487   4.264088   3.679872   2.165099
    26  C    3.166342   3.607935   4.434909   4.084934   3.875173
    27  H    3.196116   4.151287   4.791389   4.710120   4.619794
    28  H    4.000720   4.428436   5.347811   4.719643   4.613163
    29  C    3.981575   3.747745   4.514130   4.453532   3.444137
    30  H    4.740807   4.739976   5.409709   5.499009   4.441424
    31  H    3.602116   3.183059   3.762291   4.078833   2.864385
    32  C    4.999602   4.201224   5.090813   4.732807   3.416173
    33  H    5.919463   5.281242   6.169328   5.789303   4.504326
    34  H    5.380790   4.245394   5.004949   4.879420   3.145647
    35  C    5.059517   4.093107   5.129154   4.264089   3.374655
    36  H    5.252487   4.672560   5.748153   4.728378   4.239988
    37  H    6.082370   4.900257   5.897693   5.024606   3.942889
    38  H    3.472609   2.639706   3.735498   2.491979   2.631693
                   21         22         23         24         25
    21  H    0.000000
    22  H    1.749817   0.000000
    23  C    2.136243   2.185748   0.000000
    24  H    2.381998   3.055900   1.099544   0.000000
    25  H    2.457228   2.480407   1.097532   1.757589   0.000000
    26  C    4.940211   3.515054   4.118060   4.938391   4.745368
    27  H    5.624471   4.177455   5.092838   5.893128   5.733868
    28  H    5.705593   4.329147   4.521323   5.301079   5.093131
    29  C    4.413044   2.732245   3.749248   4.766812   4.064367
    30  H    5.343409   3.607116   4.791657   5.833259   4.994216
    31  H    3.710924   1.999664   3.590248   4.582542   3.921704
    32  C    4.314215   2.824781   3.150925   4.211920   3.138633
    33  H    5.369272   3.870979   4.136966   5.168883   3.991724
    34  H    3.833974   2.416190   3.012720   4.098861   2.712465
    35  C    4.291067   3.272972   2.483461   3.341094   2.602120
    36  H    5.223562   4.172720   3.369755   4.086098   3.627833
    37  H    4.685832   3.858543   2.816326   3.569896   2.531243
    38  H    3.627523   3.032199   2.028196   2.505007   2.912524
                   26         27         28         29         30
    26  C    0.000000
    27  H    1.106880   0.000000
    28  H    1.096338   1.766834   0.000000
    29  C    1.527553   2.150025   2.153581   0.000000
    30  H    2.121404   2.302628   2.554789   1.095932   0.000000
    31  H    2.141684   2.547057   3.043266   1.092996   1.734036
    32  C    2.634159   3.527563   2.791518   1.543527   2.153655
    33  H    3.181998   3.951159   3.054414   2.159206   2.271658
    34  H    3.472560   4.284854   3.818354   2.152718   2.674851
    35  C    3.063913   4.148954   2.938314   2.664335   3.481622
    36  H    2.956410   4.002209   2.449849   2.980352   3.661971
    37  H    4.128040   5.193533   3.938665   3.542529   4.233786
    38  H    2.731667   3.746646   2.896136   3.096225   4.147003
                   31         32         33         34         35
    31  H    0.000000
    32  C    2.171046   0.000000
    33  H    2.968098   1.097585   0.000000
    34  H    2.288359   1.097087   1.746595   0.000000
    35  C    3.255831   1.543131   2.116198   2.169815   0.000000
    36  H    3.799493   2.157787   2.374447   3.054162   1.097069
    37  H    4.081082   2.128544   2.383055   2.401556   1.099122
    38  H    3.351693   2.915335   3.792120   3.460049   2.017700
                   36         37         38
    36  H    0.000000
    37  H    1.750224   0.000000
    38  H    2.257562   2.907506   0.000000
 Stoichiometry    C12H24N2
 Framework group  C1[X(C12H24N2)]
 Deg. of freedom   108
 Full point group                 C1      NOp   1
 Largest Abelian subgroup         C1      NOp   1
 Largest concise Abelian subgroup C1      NOp   1
                         Standard orientation:                         
 ---------------------------------------------------------------------
 Center     Atomic      Atomic             Coordinates (Angstroms)
 Number     Number       Type             X           Y           Z
 ---------------------------------------------------------------------
      1          6           0        2.401613    0.315755   -1.081542
      2          6           0        2.731119    1.515936   -0.616523
      3          6           0        1.363947   -1.868395   -0.368748
      4          6           0        2.602705   -0.975993   -0.345069
      5          1           0        3.176342    1.641415    0.368053
      6          1           0        2.560684    2.415805   -1.197639
      7          1           0        1.938996    0.238494   -2.065603
      8          1           0        1.585049   -2.819388    0.152674
      9          1           0        1.140349   -2.122689   -1.411726
     10          1           0        2.905196   -0.762936    0.686809
     11          1           0        3.425304   -1.547273   -0.797485
     12          7           0        0.192859   -1.196162    0.174178
     13          7           0       -0.516458    1.246058   -0.986146
     14          6           0        0.342002   -0.858407    1.595165
     15          1           0       -0.499967   -1.264351    2.169446
     16          1           0        1.234111   -1.358484    1.994824
     17          6           0        0.485640    0.641026    1.882761
     18          1           0        0.706768    0.728109    2.953894
     19          1           0        1.372590    1.011582    1.352419
     20          6           0       -0.713261    1.545475    1.541122
     21          1           0       -0.728536    2.379709    2.253741
     22          1           0       -1.653449    1.004018    1.693500
     23          6           0       -0.653363    2.158857    0.130276
     24          1           0        0.210103    2.839397    0.113284
     25          1           0       -1.540795    2.784503   -0.029753
     26          6           0       -1.035788   -1.932704   -0.136736
     27          1           0       -1.042027   -2.913132    0.376980
     28          1           0       -1.024768   -2.142377   -1.212781
     29          6           0       -2.325654   -1.195614    0.218738
     30          1           0       -3.125682   -1.944580    0.227354
     31          1           0       -2.254364   -0.851847    1.253814
     32          6           0       -2.769658   -0.027668   -0.687485
     33          1           0       -3.527166   -0.399867   -1.389156
     34          1           0       -3.287654    0.709670   -0.061695
     35          6           0       -1.721855    0.690399   -1.563694
     36          1           0       -1.391406   -0.002371   -2.347553
     37          1           0       -2.259894    1.494390   -2.085404
     38          1           0        0.100739    0.480933   -0.723820
 ---------------------------------------------------------------------
 Rotational constants (GHZ):      0.8593772      0.6200366      0.5305455
 Standard basis: 6-31G(d,p) (6D, 7F)
 There are   330 symmetry adapted cartesian basis functions of A   symmetry.
 There are   330 symmetry adapted basis functions of A   symmetry.
   330 basis functions,   560 primitive gaussians,   330 cartesian basis functions
    55 alpha electrons       55 beta electrons
       nuclear repulsion energy      1041.1967862211 Hartrees.
 NAtoms=   38 NActive=   38 NUniq=   38 SFac= 1.00D+00 NAtFMM=   60 NAOKFM=F Big=F
 Integral buffers will be    131072 words long.
 Raffenetti 2 integral format.
 Two-electron integral symmetry is turned on.
 Nuclear repulsion after empirical dispersion term =     1041.1557072054 Hartrees.
 One-electron integrals computed using PRISM.
 NBasis=   330 RedAO= T EigKep=  2.72D-03  NBF=   330
 NBsUse=   330 1.00D-06 EigRej= -1.00D+00 NBFU=   330
 Initial guess from the checkpoint file:  "decomp-opt-wb97xd.chk"
 B after Tr=    -0.000000   -0.000000   -0.000000
         Rot=    0.998433   -0.019836   -0.025256    0.045821 Ang=  -6.42 deg.
 ExpMin= 1.61D-01 ExpMax= 4.17D+03 ExpMxC= 6.27D+02 IAcc=1 IRadAn=         1 AccDes= 0.00D+00
 Harris functional with IExCor= 4639 and IRadAn=       1 diagonalized for initial guess.
 HarFok:  IExCor= 4639 AccDes= 0.00D+00 IRadAn=         1 IDoV= 1 UseB2=F ITyADJ=14
 ICtDFT=  3500011 ScaDFX=  1.000000  1.000000  1.000000  1.000000
 FoFCou: FMM=F IPFlag=           0 FMFlag=      100000 FMFlg1=           0
         NFxFlg=           0 DoJE=T BraDBF=F KetDBF=T FulRan=T
         wScrn=  0.000000 ICntrl=     500 IOpCl=  0 I1Cent=   200000004 NGrid=           0
         NMat0=    1 NMatS0=      1 NMatT0=    0 NMatD0=    1 NMtDS0=    0 NMtDT0=    0
 Petite list used in FoFCou.
 Requested convergence on RMS density matrix=1.00D-08 within 128 cycles.
 Requested convergence on MAX density matrix=1.00D-06.
 Requested convergence on             energy=1.00D-06.
 No special actions if energy rises.
 Integral accuracy reduced to 1.0D-05 until final iterations.
 Initial convergence to 1.0D-05 achieved.  Increase integral accuracy.
 SCF Done:  E(RwB97XD) =  -581.047887809     A.U. after   13 cycles
            NFock= 13  Conv=0.46D-08     -V/T= 2.0095
 Calling FoFJK, ICntrl=      2127 FMM=F ISym2X=0 I1Cent= 0 IOpClX= 0 NMat=1 NMatS=1 NMatT=0.
 ***** Axes restored to original set *****
 -------------------------------------------------------------------
 Center     Atomic                   Forces (Hartrees/Bohr)
 Number     Number              X              Y              Z
 -------------------------------------------------------------------
      1        6           0.005171592    0.000062548    0.002871023
      2        6           0.003497976   -0.000645574    0.001720799
      3        6          -0.000322756   -0.000719074    0.000915851
      4        6           0.003349680    0.000395524   -0.000536714
      5        1           0.001323142   -0.000242386    0.000843343
      6        1          -0.000705057    0.000174292   -0.000180260
      7        1           0.000648872   -0.000669909   -0.000378380
      8        1          -0.000672943   -0.000190963   -0.000167684
      9        1           0.000415110    0.000345775    0.000305061
     10        1           0.001037615    0.000679433    0.000239400
     11        1          -0.000102253   -0.001074317    0.000129997
     12        7          -0.000205881    0.009453546   -0.004200734
     13        7          -0.004250392   -0.004755026    0.003375125
     14        6           0.000152258   -0.000233662   -0.000546051
     15        1           0.000328226   -0.000475414    0.000478735
     16        1          -0.000499311    0.001234369   -0.000807756
     17        6           0.001407620   -0.001306603   -0.002265215
     18        1          -0.000430617   -0.000112428   -0.000227392
     19        1          -0.003759095    0.000675942   -0.003310484
     20        6           0.000123289    0.000244778   -0.000317006
     21        1          -0.000313553    0.000117805   -0.000060345
     22        1           0.000391463   -0.000832720    0.000070354
     23        6           0.000048249    0.000349835    0.001675412
     24        1           0.000126714   -0.000535472   -0.000453640
     25        1          -0.000025474   -0.000349834    0.000130714
     26        6           0.001238016   -0.000097008   -0.000149081
     27        1           0.000110814   -0.000397107    0.000116570
     28        1           0.000031942    0.000849246   -0.000078297
     29        6          -0.001076483    0.001056927   -0.000146992
     30        1           0.000164739   -0.000037754   -0.000182948
     31        1          -0.000459738    0.000716149    0.000166653
     32        6          -0.000493912   -0.000168238    0.000553773
     33        1          -0.000530820   -0.000354320   -0.000174996
     34        1           0.000434303   -0.000381654    0.000463981
     35        6           0.000361493   -0.000912381   -0.000635586
     36        1          -0.000168529    0.000465652    0.000293342
     37        1          -0.000204335    0.000082625    0.000602718
     38        1          -0.006141964   -0.002412602   -0.000133290
 -------------------------------------------------------------------
 Cartesian Forces:  Max     0.009453546 RMS     0.001691466

 GradGradGradGradGradGradGradGradGradGradGradGradGradGradGradGradGradGrad
 Berny optimization.
 Using GEDIIS/GDIIS optimizer.
 FormGI is forming the generalized inverse of G from B-inverse, IUseBI=4.
 GSVD:  received Info=                   1 from GESDD.
 Internal  Forces:  Max     0.040568177 RMS     0.005099080
 Search for a local minimum.
 Step number   2 out of a maximum of  223
 All quantities printed in internal units (Hartrees-Bohrs-Radians)
 Mixed Optimization -- RFO/linear search
 Update second derivatives using D2CorX and points    2    1
 DE=  2.15D-03 DEPred=-3.32D-03 R=-6.47D-01
 Trust test=-6.47D-01 RLast= 3.90D-01 DXMaxT set to 1.50D-01
 ITU= -1  0
 Use linear search instead of GDIIS.
 Energy rises -- skip Quadratic/GDIIS search.
 Quartic linear search produced a step of -0.54745.
 Iteration  1 RMS(Cart)=  0.11323755 RMS(Int)=  0.00169764
 Iteration  2 RMS(Cart)=  0.00432647 RMS(Int)=  0.00003229
 Iteration  3 RMS(Cart)=  0.00000611 RMS(Int)=  0.00003219
 Iteration  4 RMS(Cart)=  0.00000000 RMS(Int)=  0.00003219
 Variable       Old X    -DE/DX   Delta X   Delta X   Delta X     New X
                                 (Linear)    (Quad)   (Total)
    R1        2.51074   0.00048   0.00455   0.00000   0.00455   2.51529
    R2        2.83550   0.00187   0.00482   0.00000   0.00482   2.84032
    R3        2.06003  -0.00068   0.00068   0.00000   0.00068   2.06071
    R4        2.05569  -0.00028   0.00001   0.00000   0.00001   2.05570
    R5        2.04973  -0.00009   0.00076   0.00000   0.00076   2.05049
    R6        2.88545   0.01140   0.01081   0.00000   0.01081   2.89626
    R7        2.09167  -0.00024   0.00113   0.00000   0.00113   2.09280
    R8        2.07222   0.00034   0.00039   0.00000   0.00039   2.07261
    R9        2.75026   0.01282   0.01340   0.00000   0.01340   2.76366
   R10        2.07153  -0.00019  -0.00009   0.00000  -0.00009   2.07144
   R11        2.07673  -0.00053   0.00175   0.00000   0.00175   2.07848
   R12        2.77444   0.00365   0.01226   0.00000   0.01225   2.78669
   R13        2.77007   0.00175   0.01177   0.00000   0.01174   2.78181
   R14        2.73739  -0.00153   0.00740   0.00000   0.00741   2.74480
   R15        2.73541  -0.00103   0.00723   0.00000   0.00725   2.74266
   R16        1.92266  -0.00565   0.00053   0.00000   0.00053   1.92320
   R17        2.07311  -0.00069   0.00025   0.00000   0.00025   2.07336
   R18        2.07497   0.00038   0.00044   0.00000   0.00044   2.07541
   R19        2.89791   0.00568   0.01111   0.00000   0.01110   2.90900
   R20        2.07337   0.00018   0.00132   0.00000   0.00132   2.07469
   R21        2.07462  -0.00477  -0.00082   0.00000  -0.00082   2.07380
   R22        2.91049   0.00893   0.00950   0.00000   0.00952   2.92001
   R23        2.07354  -0.00002   0.00146   0.00000   0.00146   2.07500
   R24        2.07039  -0.00080   0.00013   0.00000   0.00013   2.07052
   R25        2.90939   0.00519   0.00843   0.00000   0.00843   2.91781
   R26        2.07784   0.00046   0.00140   0.00000   0.00140   2.07924
   R27        2.07404   0.00022   0.00064   0.00000   0.00064   2.07468
   R28        2.09170  -0.00039   0.00115   0.00000   0.00115   2.09285
   R29        2.07178   0.00012   0.00043   0.00000   0.00043   2.07221
   R30        2.88666   0.00586   0.00928   0.00000   0.00927   2.89592
   R31        2.07101  -0.00014   0.00115   0.00000   0.00115   2.07217
   R32        2.06546  -0.00040   0.00003   0.00000   0.00003   2.06550
   R33        2.91684   0.00549   0.00984   0.00000   0.00983   2.92668
   R34        2.07414   0.00006   0.00130   0.00000   0.00130   2.07544
   R35        2.07319  -0.00024   0.00054   0.00000   0.00054   2.07373
   R36        2.91610  -0.00001   0.00681   0.00000   0.00683   2.92293
   R37        2.07316   0.00042   0.00072   0.00000   0.00072   2.07388
   R38        2.07704   0.00037   0.00126   0.00000   0.00126   2.07830
    A1        2.18051   0.00203   0.00301   0.00000   0.00305   2.18356
    A2        2.07741  -0.00159  -0.00144   0.00000  -0.00140   2.07601
    A3        2.02521  -0.00042  -0.00165   0.00000  -0.00161   2.02360
    A4        2.12056   0.00060   0.00169   0.00000   0.00169   2.12224
    A5        2.12109  -0.00049   0.00129   0.00000   0.00129   2.12238
    A6        2.04151  -0.00010  -0.00296   0.00000  -0.00295   2.03855
    A7        1.91005  -0.01169  -0.00960   0.00000  -0.00963   1.90042
    A8        1.89200  -0.01104  -0.00444   0.00000  -0.00432   1.88768
    A9        1.95743   0.04057   0.03037   0.00000   0.03039   1.98782
   A10        1.86455   0.00516  -0.00594   0.00000  -0.00587   1.85868
   A11        1.96259  -0.01588  -0.01156   0.00000  -0.01159   1.95100
   A12        1.87324  -0.00870  -0.00074   0.00000  -0.00065   1.87259
   A13        1.96796   0.01659   0.01581   0.00000   0.01588   1.98384
   A14        1.90888  -0.00261   0.00507   0.00000   0.00522   1.91410
   A15        1.92386  -0.00799  -0.01075   0.00000  -0.01081   1.91305
   A16        1.93057  -0.00249   0.00477   0.00000   0.00491   1.93548
   A17        1.87241  -0.00624  -0.01193   0.00000  -0.01198   1.86044
   A18        1.85668   0.00177  -0.00517   0.00000  -0.00519   1.85149
   A19        1.96663   0.00770   0.00061   0.00000   0.00069   1.96732
   A20        1.94254  -0.00832  -0.01620   0.00000  -0.01617   1.92637
   A21        1.98890  -0.00100  -0.00192   0.00000  -0.00186   1.98704
   A22        2.06088   0.00900   0.01068   0.00000   0.01066   2.07154
   A23        1.90975  -0.00378  -0.00101   0.00000  -0.00099   1.90875
   A24        1.89584  -0.00462  -0.00242   0.00000  -0.00238   1.89347
   A25        1.92151   0.00054  -0.00250   0.00000  -0.00251   1.91900
   A26        1.90715  -0.00475  -0.00311   0.00000  -0.00309   1.90405
   A27        1.99981   0.00677   0.01454   0.00000   0.01455   2.01436
   A28        1.83848   0.00042  -0.00354   0.00000  -0.00353   1.83495
   A29        1.91296  -0.00781  -0.00705   0.00000  -0.00705   1.90591
   A30        1.87649   0.00441   0.00013   0.00000   0.00015   1.87663
   A31        1.85415   0.00056  -0.00624   0.00000  -0.00627   1.84788
   A32        1.89137   0.00037   0.00517   0.00000   0.00519   1.89656
   A33        2.04843  -0.00005   0.00719   0.00000   0.00728   2.05571
   A34        1.85667  -0.00026  -0.00365   0.00000  -0.00365   1.85301
   A35        1.90374  -0.00310  -0.00741   0.00000  -0.00745   1.89630
   A36        1.90025   0.00239   0.00348   0.00000   0.00353   1.90377
   A37        1.88940  -0.00574  -0.00257   0.00000  -0.00260   1.88680
   A38        1.92509  -0.00542  -0.00174   0.00000  -0.00171   1.92339
   A39        1.98991   0.01909   0.01063   0.00000   0.01065   2.00056
   A40        1.84779   0.00266  -0.00394   0.00000  -0.00393   1.84386
   A41        1.86793  -0.00464  -0.00346   0.00000  -0.00346   1.86447
   A42        1.93664  -0.00706  -0.00024   0.00000  -0.00024   1.93640
   A43        2.04754   0.00118   0.00512   0.00000   0.00516   2.05270
   A44        1.87956   0.00055  -0.00001   0.00000   0.00000   1.87956
   A45        1.89996  -0.00090  -0.00019   0.00000  -0.00022   1.89974
   A46        1.86638   0.00004  -0.00141   0.00000  -0.00144   1.86494
   A47        1.90633  -0.00091  -0.00064   0.00000  -0.00062   1.90570
   A48        1.85448   0.00000  -0.00381   0.00000  -0.00380   1.85068
   A49        1.92981  -0.00062  -0.00595   0.00000  -0.00600   1.92381
   A50        1.87114  -0.00227   0.00046   0.00000   0.00056   1.87170
   A51        1.99978   0.00476   0.01660   0.00000   0.01663   2.01641
   A52        1.86103   0.00039  -0.00533   0.00000  -0.00533   1.85570
   A53        1.89088  -0.00402  -0.01066   0.00000  -0.01069   1.88019
   A54        1.90622   0.00161   0.00341   0.00000   0.00349   1.90971
   A55        1.86343  -0.00529  -0.00750   0.00000  -0.00752   1.85591
   A56        1.89343  -0.00461  -0.00159   0.00000  -0.00153   1.89190
   A57        2.06166   0.01576   0.01805   0.00000   0.01807   2.07973
   A58        1.82876   0.00197  -0.00381   0.00000  -0.00379   1.82497
   A59        1.88782  -0.00344  -0.00583   0.00000  -0.00586   1.88196
   A60        1.91429  -0.00571  -0.00215   0.00000  -0.00209   1.91219
   A61        1.89364  -0.00152  -0.00010   0.00000  -0.00009   1.89355
   A62        1.88544  -0.00283  -0.00473   0.00000  -0.00475   1.88069
   A63        2.08306   0.00822   0.01131   0.00000   0.01138   2.09444
   A64        1.84077   0.00099  -0.00461   0.00000  -0.00459   1.83618
   A65        1.83737  -0.00182   0.00032   0.00000   0.00034   1.83771
   A66        1.90895  -0.00364  -0.00395   0.00000  -0.00398   1.90496
   A67        2.11474  -0.00240   0.00440   0.00000   0.00448   2.11922
   A68        1.85111   0.00037  -0.00126   0.00000  -0.00127   1.84984
   A69        1.89255   0.00158   0.00089   0.00000   0.00085   1.89340
   A70        1.89271   0.00078  -0.00095   0.00000  -0.00097   1.89174
   A71        1.85200   0.00026  -0.00129   0.00000  -0.00131   1.85069
   A72        1.84441  -0.00039  -0.00274   0.00000  -0.00273   1.84168
    D1       -0.00953   0.00039  -0.00679   0.00000  -0.00679  -0.01631
    D2        3.14136  -0.00032  -0.01140   0.00000  -0.01140   3.12997
    D3        3.11992   0.00229   0.01223   0.00000   0.01223   3.13215
    D4       -0.01237   0.00158   0.00762   0.00000   0.00762  -0.00475
    D5        2.31675   0.00586   0.03585   0.00000   0.03581   2.35257
    D6        0.16101  -0.00061   0.01400   0.00000   0.01403   0.17504
    D7       -1.87447   0.00340   0.02349   0.00000   0.02350  -1.85097
    D8       -0.81302   0.00402   0.01735   0.00000   0.01731  -0.79572
    D9       -2.96877  -0.00245  -0.00451   0.00000  -0.00447  -2.97324
   D10        1.27894   0.00156   0.00498   0.00000   0.00499   1.28393
   D11        3.10203  -0.00743  -0.05108   0.00000  -0.05106   3.05097
   D12       -1.03748  -0.00076  -0.02869   0.00000  -0.02873  -1.06621
   D13        0.98065  -0.00349  -0.03908   0.00000  -0.03911   0.94154
   D14        1.07451  -0.00107  -0.03664   0.00000  -0.03660   1.03791
   D15       -3.06500   0.00560  -0.01425   0.00000  -0.01427  -3.07927
   D16       -1.04687   0.00287  -0.02464   0.00000  -0.02465  -1.07152
   D17       -0.99056  -0.00749  -0.05151   0.00000  -0.05146  -1.04201
   D18        1.15312  -0.00081  -0.02912   0.00000  -0.02913   1.12399
   D19       -3.11194  -0.00355  -0.03951   0.00000  -0.03950   3.13174
   D20       -1.11356  -0.00126  -0.01221   0.00000  -0.01227  -1.12583
   D21        2.91051   0.00075   0.00340   0.00000   0.00337   2.91389
   D22        1.04797   0.00231  -0.01067   0.00000  -0.01066   1.03731
   D23       -1.21114   0.00433   0.00494   0.00000   0.00498  -1.20616
   D24        3.09349  -0.00577  -0.02462   0.00000  -0.02461   3.06888
   D25        0.83438  -0.00376  -0.00900   0.00000  -0.00896   0.82541
   D26       -2.19932   0.00751   0.04823   0.00000   0.04821  -2.15111
   D27       -0.18816   0.00562   0.04086   0.00000   0.04084  -0.14732
   D28        1.91842   0.01240   0.04870   0.00000   0.04868   1.96710
   D29        0.03571   0.00182   0.02464   0.00000   0.02466   0.06037
   D30        2.04687  -0.00008   0.01727   0.00000   0.01729   2.06416
   D31       -2.12974   0.00670   0.02511   0.00000   0.02512  -2.10461
   D32        1.14653  -0.00108  -0.03524   0.00000  -0.03526   1.11127
   D33       -0.87565   0.00008  -0.02608   0.00000  -0.02612  -0.90177
   D34       -2.99399  -0.00338  -0.04191   0.00000  -0.04191  -3.03590
   D35       -1.10077  -0.00358  -0.02068   0.00000  -0.02066  -1.12143
   D36       -3.12296  -0.00242  -0.01153   0.00000  -0.01151  -3.13447
   D37        1.04189  -0.00588  -0.02735   0.00000  -0.02730   1.01459
   D38        1.52524  -0.00285  -0.00265   0.00000  -0.00261   1.52263
   D39       -2.65328  -0.00158  -0.00103   0.00000  -0.00100  -2.65427
   D40       -0.64969  -0.00174  -0.00559   0.00000  -0.00557  -0.65525
   D41       -0.65435  -0.00026  -0.00703   0.00000  -0.00701  -0.66136
   D42        1.45032   0.00102  -0.00541   0.00000  -0.00540   1.44492
   D43       -2.82927   0.00085  -0.00998   0.00000  -0.00997  -2.83924
   D44       -0.92865   0.00163  -0.00086   0.00000  -0.00085  -0.92950
   D45       -3.09248   0.00202  -0.00169   0.00000  -0.00171  -3.09419
   D46        1.21671   0.00158   0.00166   0.00000   0.00165   1.21836
   D47        1.25777  -0.00061   0.00410   0.00000   0.00412   1.26189
   D48       -0.90607  -0.00022   0.00326   0.00000   0.00326  -0.90281
   D49       -2.88006  -0.00066   0.00661   0.00000   0.00662  -2.87344
   D50       -3.02633   0.00030   0.01967   0.00000   0.01970  -3.00663
   D51       -1.03729   0.00045   0.01477   0.00000   0.01480  -1.02249
   D52        1.12272   0.00396   0.02957   0.00000   0.02959   1.15231
   D53        1.08688   0.00078   0.01787   0.00000   0.01787   1.10475
   D54        3.07591   0.00093   0.01297   0.00000   0.01297   3.08888
   D55       -1.04727   0.00444   0.02777   0.00000   0.02776  -1.01951
   D56       -0.90290   0.00188   0.02545   0.00000   0.02545  -0.87744
   D57        1.08614   0.00203   0.02055   0.00000   0.02056   1.10669
   D58       -3.03704   0.00554   0.03535   0.00000   0.03534  -3.00170
   D59        2.59359  -0.00257  -0.01207   0.00000  -0.01206   2.58153
   D60        0.57937   0.00042  -0.00501   0.00000  -0.00499   0.57438
   D61       -1.61306  -0.00048  -0.01159   0.00000  -0.01157  -1.62463
   D62        0.48517  -0.00077  -0.00284   0.00000  -0.00284   0.48233
   D63       -1.52905   0.00222   0.00423   0.00000   0.00423  -1.52482
   D64        2.56171   0.00132  -0.00235   0.00000  -0.00236   2.55935
   D65       -1.53409  -0.00008   0.00364   0.00000   0.00364  -1.53045
   D66        2.73488   0.00292   0.01071   0.00000   0.01071   2.74559
   D67        0.54245   0.00201   0.00412   0.00000   0.00412   0.54657
   D68        0.96910   0.00153  -0.00802   0.00000  -0.00798   0.96111
   D69       -1.14247  -0.00000  -0.01031   0.00000  -0.01029  -1.15276
   D70        3.14082   0.00042  -0.00482   0.00000  -0.00480   3.13603
   D71        3.05779   0.00273  -0.00719   0.00000  -0.00717   3.05062
   D72        0.94622   0.00120  -0.00948   0.00000  -0.00948   0.93674
   D73       -1.05367   0.00163  -0.00399   0.00000  -0.00398  -1.05765
   D74       -1.21722  -0.00038  -0.01393   0.00000  -0.01391  -1.23113
   D75        2.95440  -0.00191  -0.01622   0.00000  -0.01622   2.93818
   D76        0.95451  -0.00148  -0.01073   0.00000  -0.01072   0.94379
   D77       -2.84850   0.00127   0.00747   0.00000   0.00745  -2.84105
   D78       -0.88611  -0.00117  -0.00120   0.00000  -0.00123  -0.88734
   D79        1.30504  -0.00070   0.00904   0.00000   0.00901   1.31405
   D80       -0.68495   0.00071   0.00295   0.00000   0.00297  -0.68198
   D81        1.27743  -0.00173  -0.00572   0.00000  -0.00570   1.27173
   D82       -2.81460  -0.00126   0.00453   0.00000   0.00453  -2.81007
   D83        1.33570  -0.00017  -0.00733   0.00000  -0.00730   1.32840
   D84       -2.98510  -0.00261  -0.01600   0.00000  -0.01598  -3.00108
   D85       -0.79394  -0.00214  -0.00576   0.00000  -0.00574  -0.79969
   D86        1.71576   0.00078  -0.01357   0.00000  -0.01357   1.70219
   D87       -2.58005  -0.00028  -0.02137   0.00000  -0.02138  -2.60143
   D88       -0.38652  -0.00138  -0.02224   0.00000  -0.02223  -0.40876
   D89       -0.40144  -0.00048  -0.01141   0.00000  -0.01142  -0.41286
   D90        1.58593  -0.00154  -0.01921   0.00000  -0.01923   1.56671
   D91       -2.50372  -0.00265  -0.02008   0.00000  -0.02008  -2.52380
   D92       -2.38648   0.00197  -0.00279   0.00000  -0.00279  -2.38927
   D93       -0.39911   0.00091  -0.01058   0.00000  -0.01060  -0.40970
   D94        1.79442  -0.00019  -0.01145   0.00000  -0.01145   1.78297
   D95       -0.94481   0.00185   0.01813   0.00000   0.01809  -0.92672
   D96        1.19945   0.00120   0.01893   0.00000   0.01892   1.21837
   D97       -3.10923   0.00123   0.01474   0.00000   0.01471  -3.09452
   D98       -3.07524  -0.00017   0.01017   0.00000   0.01015  -3.06508
   D99       -0.93098  -0.00081   0.01097   0.00000   0.01098  -0.92000
   D100       1.04352  -0.00078   0.00678   0.00000   0.00678   1.05030
   D101       1.23751   0.00122   0.01703   0.00000   0.01702   1.25452
   D102      -2.90143   0.00058   0.01784   0.00000   0.01785  -2.88358
   D103      -0.92692   0.00061   0.01364   0.00000   0.01364  -0.91328
         Item               Value     Threshold  Converged?
 Maximum Force            0.040568     0.000450     NO 
 RMS     Force            0.005099     0.000300     NO 
 Maximum Displacement     0.671589     0.001800     NO 
 RMS     Displacement     0.115151     0.001200     NO 
 Predicted change in Energy=-2.957787D-03
 GradGradGradGradGradGradGradGradGradGradGradGradGradGradGradGradGradGrad

                          Input orientation:                          
 ---------------------------------------------------------------------
 Center     Atomic      Atomic             Coordinates (Angstroms)
 Number     Number       Type             X           Y           Z
 ---------------------------------------------------------------------
      1          6           0        2.601491   -0.422111    1.022106
      2          6           0        2.875210   -1.673731    0.661301
      3          6           0        1.578207    1.749942    0.189949
      4          6           0        2.769544    0.786791    0.144943
      5          1           0        3.238815   -1.912913   -0.335673
      6          1           0        2.742311   -2.504891    1.346061
      7          1           0        2.230726   -0.232448    2.029928
      8          1           0        1.822869    2.650836   -0.405876
      9          1           0        1.450144    2.086983    1.225769
     10          1           0        2.977716    0.470246   -0.883664
     11          1           0        3.649574    1.360192    0.471291
     12          7           0        0.313549    1.147934   -0.230801
     13          7           0       -0.699111   -1.239750    1.037940
     14          6           0        0.321069    0.738710   -1.647518
     15          1           0       -0.503472    1.226355   -2.182427
     16          1           0        1.235383    1.115313   -2.125407
     17          6           0        0.259031   -0.779034   -1.897099
     18          1           0        0.414806   -0.912655   -2.975623
     19          1           0        1.117727   -1.251522   -1.403440
     20          6           0       -1.031459   -1.524067   -1.488189
     21          1           0       -1.180149   -2.357834   -2.187063
     22          1           0       -1.902117   -0.871523   -1.617198
     23          6           0       -1.001754   -2.130648   -0.068598
     24          1           0       -0.239884   -2.924449   -0.076761
     25          1           0       -1.958673   -2.630748    0.130219
     26          6           0       -0.815019    2.021327    0.130466
     27          1           0       -0.745394    2.982424   -0.415404
     28          1           0       -0.710993    2.263224    1.194949
     29          6           0       -2.209197    1.439084   -0.125822
     30          1           0       -2.904907    2.286530   -0.110647
     31          1           0       -2.245865    1.071783   -1.154619
     32          6           0       -2.761839    0.354692    0.831909
     33          1           0       -3.417417    0.840529    1.567018
     34          1           0       -3.419895   -0.302419    0.249335
     35          6           0       -1.787398   -0.511648    1.663982
     36          1           0       -1.324598    0.125179    2.428618
     37          1           0       -2.413368   -1.227412    2.216598
     38          1           0        0.011792   -0.571517    0.748424
 ---------------------------------------------------------------------
                    Distance matrix (angstroms):
                    1          2          3          4          5
     1  C    0.000000
     2  C    1.331035   0.000000
     3  C    2.541144   3.691331   0.000000
     4  C    1.503032   2.516338   1.532634   0.000000
     5  H    2.114766   1.087829   4.055910   2.782015   0.000000
     6  H    2.112522   1.085074   4.560190   3.504083   1.850725
     7  H    1.090478   2.089449   2.782296   2.209603   3.071852
     8  H    3.476836   4.576916   1.107464   2.162003   4.778874
     9  H    2.768146   4.061084   1.096777   2.144644   4.651517
    10  H    2.137711   2.644629   2.179195   1.096161   2.459251
    11  H    2.139739   3.136946   2.126409   1.099883   3.396046
    12  N    3.044585   3.914045   1.462465   2.510681   4.235206
    13  N    3.400406   3.620217   3.852730   4.115323   4.224598
    14  C    3.697935   4.204064   2.445255   3.034841   4.155152
    15  H    4.756813   5.283254   3.199328   4.040111   5.222089
    16  H    3.759889   4.270075   2.425110   2.759722   4.048091
    17  C    3.759823   3.766999   3.534362   3.595055   3.550049
    18  H    4.583019   4.456460   4.296949   4.262727   3.993104
    19  H    2.961883   2.744114   3.429244   3.046425   2.465071
    20  C    4.551287   4.461477   4.510614   4.738651   4.440128
    21  H    5.324151   5.002710   5.489311   5.561204   4.811740
    22  H    5.239311   5.353312   4.717045   5.261137   5.399628
    23  C    4.134260   3.971445   4.667122   4.772813   4.254546
    24  H    3.942412   3.436982   5.022601   4.783212   3.632022
    25  H    5.144768   4.956244   5.630589   5.834024   5.267469
    26  C    4.293943   5.249097   2.409299   3.791224   5.668253
    27  H    4.985873   5.995652   2.698997   4.182054   6.312258
    28  H    4.267722   5.352125   2.552238   3.923838   5.948437
    29  C    5.284364   6.013350   3.813237   5.028584   6.400059
    30  H    6.240215   7.049065   4.525108   5.874856   7.445218
    31  H    5.519666   6.087760   4.109902   5.188874   6.297682
    32  C    5.422629   5.993324   4.603785   5.590602   6.520209
    33  H    6.174013   6.836592   5.261142   6.348518   7.450309
    34  H    6.071951   6.455894   5.403401   6.285415   6.875634
    35  C    4.436481   4.908739   4.314495   4.975857   5.587932
    36  H    4.206183   4.898763   4.009710   4.734438   5.711380
    37  H    5.217674   5.530570   5.376302   5.933915   6.239485
    38  H    2.608403   3.069467   2.855648   3.132793   3.659001
                    6          7          8          9         10
     6  H    0.000000
     7  H    2.427631   0.000000
     8  H    5.522334   3.796421   0.000000
     9  H    4.771736   2.575993   1.766103   0.000000
    10  H    3.725390   3.088818   2.513349   3.065456   0.000000
    11  H    4.065368   2.641776   2.402505   2.436176   1.754793
    12  N    4.661385   3.269850   2.137150   2.072501   2.825469
    13  N    3.679525   3.253097   4.856094   3.965064   4.487283
    14  C    5.034369   4.256001   2.730074   3.368743   2.777286
    15  H    6.075156   5.229520   3.255325   4.021579   3.791722
    16  H    5.237155   4.480399   2.379025   3.495804   2.234673
    17  C    4.434337   4.428078   4.053806   4.402852   3.158955
    18  H    5.160373   5.368034   4.613536   5.265117   3.585696
    19  H    3.430737   3.750372   4.089102   4.262494   2.587317
    20  C    4.820407   4.968629   5.171886   5.153989   4.518431
    21  H    5.281124   5.825319   6.105532   6.190498   5.194683
    22  H    5.746259   5.548904   5.267812   5.298384   5.113823
    23  C    4.019868   4.296033   5.563707   5.047336   4.823398
    24  H    3.330756   4.217691   5.953744   5.446763   4.746367
    25  H    4.857300   5.187659   6.517867   5.922605   5.917099
    26  C    5.883783   4.238398   2.764489   2.516935   4.221273
    27  H    6.736279   5.017204   2.589598   2.883687   4.515733
    28  H    5.889233   3.947059   3.022141   2.168530   4.598040
    29  C    6.499139   5.210968   4.219518   3.954409   5.330763
    30  H    7.547899   6.107539   4.750973   4.559857   6.204973
    31  H    6.627812   5.646434   4.428162   4.511913   5.265079
    32  C    6.223924   5.167755   5.274840   4.571298   5.991581
    33  H    7.013052   5.767762   5.884736   5.036194   6.858621
    34  H    6.635245   5.924941   6.052900   5.511802   6.542945
    35  C    4.959067   4.044402   5.226820   4.174517   5.491897
    36  H    4.962756   3.595439   4.931516   3.604818   5.440606
    37  H    5.382454   4.753147   6.313785   5.185912   6.446507
    38  H    3.398652   2.584742   3.872463   3.060121   3.541989
                   11         12         13         14         15
    11  H    0.000000
    12  N    3.415706   0.000000
    13  N    5.098221   2.887252   0.000000
    14  C    3.994313   1.474655   3.488089   0.000000
    15  H    4.930306   2.117195   4.060876   1.097175   0.000000
    16  H    3.554029   2.107219   4.392648   1.098260   1.743330
    17  C    4.656322   2.548082   3.121658   1.539378   2.164349
    18  H    5.245071   3.433705   4.178097   2.121239   2.459220
    19  H    4.092177   2.789117   3.043251   2.157606   3.061859
    20  C    5.837001   3.244944   2.563712   2.641000   2.885404
    21  H    6.649570   4.283515   3.447050   3.483296   3.647509
    22  H    6.337476   3.302950   2.938124   2.745238   2.583948
    23  C    5.840573   3.536302   1.452488   3.532148   3.998253
    24  H    5.812606   4.112703   2.071632   4.025007   4.661811
    25  H    6.891761   4.423999   2.084546   4.439688   4.726858
    26  C    4.526129   1.472071   3.386970   2.469217   2.465464
    27  H    4.767977   2.126215   4.465546   2.773031   2.502933
    28  H    4.511506   2.079981   3.506511   3.386579   3.539043
    29  C    5.889649   2.541660   3.287986   3.034523   2.680368
    30  H    6.645146   3.416035   4.315025   3.894180   3.344119
    31  H    6.122333   2.722102   3.541602   2.634965   2.028845
    32  C    6.499792   3.349119   2.615251   3.974840   3.866036
    33  H    7.170288   4.152922   3.463621   4.931520   4.764270
    34  H    7.265737   4.033939   2.983815   4.321669   4.093426
    35  C    5.872560   3.280000   1.451354   4.120081   4.411800
    36  H    5.486235   3.286650   2.046521   4.438415   4.811296
    37  H    6.819168   4.366705   2.080399   5.125835   5.387030
    38  H    4.128167   2.001612   1.017712   2.748252   3.476740
                   16         17         18         19         20
    16  H    0.000000
    17  C    2.143347   0.000000
    18  H    2.347098   1.097878   0.000000
    19  H    2.477294   1.097408   1.755189   0.000000
    20  C    3.537081   1.545201   2.162862   2.168056   0.000000
    21  H    4.230998   2.155905   2.292216   2.668001   1.098044
    22  H    3.748293   2.181160   2.686102   3.051156   1.095673
    23  C    4.446516   2.599972   3.455567   2.654593   1.544040
    24  H    4.763721   2.857508   3.588779   2.530192   2.140045
    25  H    5.415054   3.529458   4.269837   3.703865   2.168805
    26  C    3.180247   3.620306   4.446179   4.098770   3.903422
    27  H    3.214606   4.165675   4.803377   4.730088   4.641245
    28  H    4.016322   4.444889   5.361651   4.738067   4.652472
    29  C    3.996035   3.761597   4.531825   4.465433   3.467473
    30  H    4.751106   4.753903   5.428017   5.510963   4.464087
    31  H    3.614334   3.201765   3.785925   4.095536   2.885218
    32  C    5.030114   4.225928   5.118061   4.756863   3.450623
    33  H    5.946264   5.304654   6.196385   5.811010   4.540749
    34  H    5.414885   4.285888   5.047542   4.921634   3.196253
    35  C    5.113089   4.115903   5.151354   4.289084   3.395971
    36  H    5.317237   4.694391   5.771348   4.748150   4.259967
    37  H    6.136347   4.925977   5.920878   5.057063   3.965239
    38  H    3.549855   2.665141   3.761293   2.513169   2.645404
                   21         22         23         24         25
    21  H    0.000000
    22  H    1.747885   0.000000
    23  C    2.138067   2.189568   0.000000
    24  H    2.378765   3.057853   1.100287   0.000000
    25  H    2.459751   2.480229   1.097872   1.755943   0.000000
    26  C    4.968029   3.550309   4.160936   4.983415   4.790589
    27  H    5.643239   4.199432   5.131228   5.938128   5.768661
    28  H    5.745632   4.376481   4.581180   5.362010   5.161524
    29  C    4.441198   2.767202   3.768844   4.787591   4.085567
    30  H    5.371816   3.639861   4.809909   5.853016   5.013283
    31  H    3.736839   2.026964   3.603168   4.599523   3.929634
    32  C    4.355884   2.870688   3.175803   4.235411   3.170220
    33  H    5.415535   3.920011   4.163960   5.193630   4.030148
    34  H    3.895796   2.472139   3.048100   4.134471   2.751450
    35  C    4.313664   3.302849   2.498046   3.353594   2.621517
    36  H    5.243160   4.206610   3.380692   4.093136   3.644150
    37  H    4.710722   3.884073   2.833833   3.586567   2.555205
    38  H    3.637132   3.057649   2.031179   2.506104   2.916392
                   26         27         28         29         30
    26  C    0.000000
    27  H    1.107488   0.000000
    28  H    1.096567   1.763991   0.000000
    29  C    1.532456   2.146736   2.160615   0.000000
    30  H    2.120401   2.289245   2.553113   1.096543   0.000000
    31  H    2.144854   2.539370   3.048907   1.093013   1.732000
    32  C    2.657029   3.539324   2.824937   1.548731   2.154270
    33  H    3.198506   3.956945   3.080135   2.164202   2.273356
    34  H    3.492751   4.287777   3.849009   2.153919   2.664106
    35  C    3.116593   4.197399   3.013065   2.680797   3.496847
    36  H    3.022672   4.072810   2.543558   3.005665   3.690079
    37  H    4.178633   5.237584   4.015768   3.555112   4.243286
    38  H    2.790757   3.815536   2.959318   3.120835   4.172957
                   31         32         33         34         35
    31  H    0.000000
    32  C    2.174107   0.000000
    33  H    2.972090   1.098274   0.000000
    34  H    2.288638   1.097372   1.744313   0.000000
    35  C    3.265266   1.546747   2.120082   2.170266   0.000000
    36  H    3.818950   2.160514   2.373599   3.053259   1.097452
    37  H    4.084049   2.131161   2.388818   2.395586   1.099791
    38  H    3.379204   2.925382   3.797821   3.478215   2.019632
                   36         37         38
    36  H    0.000000
    37  H    1.749250   0.000000
    38  H    2.257073   2.909834   0.000000
 Stoichiometry    C12H24N2
 Framework group  C1[X(C12H24N2)]
 Deg. of freedom   108
 Full point group                 C1      NOp   1
 Largest Abelian subgroup         C1      NOp   1
 Largest concise Abelian subgroup C1      NOp   1
                         Standard orientation:                         
 ---------------------------------------------------------------------
 Center     Atomic      Atomic             Coordinates (Angstroms)
 Number     Number       Type             X           Y           Z
 ---------------------------------------------------------------------
      1          6           0        2.593160    0.345814   -1.073000
      2          6           0        2.923873    1.577901   -0.693202
      3          6           0        1.503413   -1.801792   -0.262042
      4          6           0        2.732523   -0.886996   -0.224553
      5          1           0        3.318343    1.781592    0.299912
      6          1           0        2.808930    2.427901   -1.357787
      7          1           0        2.193253    0.192101   -2.075791
      8          1           0        1.725308   -2.723935    0.309701
      9          1           0        1.339535   -2.111609   -1.301310
     10          1           0        2.975462   -0.600625    0.805273
     11          1           0        3.581897   -1.487249   -0.582328
     12          7           0        0.272994   -1.159957    0.199393
     13          7           0       -0.672169    1.291687   -0.997407
     14          6           0        0.327629   -0.781380    1.623578
     15          1           0       -0.503618   -1.247700    2.167054
     16          1           0        1.236601   -1.203367    2.072879
     17          6           0        0.330994    0.732013    1.905209
     18          1           0        0.515464    0.836628    2.982410
     19          1           0        1.196665    1.180989    1.401881
     20          6           0       -0.937728    1.535279    1.540852
     21          1           0       -1.038089    2.359250    2.259672
     22          1           0       -1.830425    0.914602    1.676320
     23          6           0       -0.915158    2.170117    0.133538
     24          1           0       -0.122565    2.933255    0.140507
     25          1           0       -1.855719    2.711242   -0.033352
     26          6           0       -0.896784   -1.980845   -0.153815
     27          1           0       -0.853215   -2.955251    0.370745
     28          1           0       -0.825682   -2.204057   -1.225067
     29          6           0       -2.260967   -1.350229    0.145770
     30          1           0       -2.989737   -2.169391    0.129204
     31          1           0       -2.260611   -1.003609    1.182366
     32          6           0       -2.791201   -0.225107   -0.777008
     33          1           0       -3.481354   -0.669362   -1.506757
     34          1           0       -3.409923    0.444702   -0.166463
     35          6           0       -1.801763    0.619974   -1.613237
     36          1           0       -1.381279   -0.018109   -2.400920
     37          1           0       -2.410938    1.371125   -2.136895
     38          1           0        0.017976    0.590270   -0.737689
 ---------------------------------------------------------------------
 Rotational constants (GHZ):      0.8419800      0.5775257      0.4994793
 Standard basis: 6-31G(d,p) (6D, 7F)
 There are   330 symmetry adapted cartesian basis functions of A   symmetry.
 There are   330 symmetry adapted basis functions of A   symmetry.
   330 basis functions,   560 primitive gaussians,   330 cartesian basis functions
    55 alpha electrons       55 beta electrons
       nuclear repulsion energy      1024.5738974714 Hartrees.
 NAtoms=   38 NActive=   38 NUniq=   38 SFac= 1.00D+00 NAtFMM=   60 NAOKFM=F Big=F
 Integral buffers will be    131072 words long.
 Raffenetti 2 integral format.
 Two-electron integral symmetry is turned on.
 Nuclear repulsion after empirical dispersion term =     1024.5346029948 Hartrees.
 One-electron integrals computed using PRISM.
 NBasis=   330 RedAO= T EigKep=  2.84D-03  NBF=   330
 NBsUse=   330 1.00D-06 EigRej= -1.00D+00 NBFU=   330
 Lowest energy guess from the checkpoint file:  "decomp-opt-wb97xd.chk"
 B after Tr=     0.000000    0.000000   -0.000000
         Rot=    0.999714   -0.010047   -0.010459    0.018995 Ang=  -2.74 deg.
 B after Tr=     0.000000    0.000000   -0.000000
         Rot=    0.999481    0.009831    0.014921   -0.026786 Ang=   3.69 deg.
 Requested convergence on RMS density matrix=1.00D-08 within 128 cycles.
 Requested convergence on MAX density matrix=1.00D-06.
 Requested convergence on             energy=1.00D-06.
 No special actions if energy rises.
 Integral accuracy reduced to 1.0D-05 until final iterations.
 Initial convergence to 1.0D-05 achieved.  Increase integral accuracy.
 SCF Done:  E(RwB97XD) =  -581.051469332     A.U. after   10 cycles
            NFock= 10  Conv=0.65D-08     -V/T= 2.0099
 Calling FoFJK, ICntrl=      2127 FMM=F ISym2X=0 I1Cent= 0 IOpClX= 0 NMat=1 NMatS=1 NMatT=0.
 ***** Axes restored to original set *****
 -------------------------------------------------------------------
 Center     Atomic                   Forces (Hartrees/Bohr)
 Number     Number              X              Y              Z
 -------------------------------------------------------------------
      1        6           0.001211278   -0.000754904    0.000133681
      2        6          -0.000248252    0.001362530    0.000473241
      3        6          -0.001453780   -0.002078373   -0.000313566
      4        6           0.000259711    0.000443204   -0.000106684
      5        1           0.000308715    0.000472337    0.000047560
      6        1          -0.000453996    0.000474700   -0.000003811
      7        1          -0.000200688   -0.000312445   -0.000419808
      8        1          -0.000454278   -0.000441095    0.000003304
      9        1           0.000125213   -0.000105309    0.000009911
     10        1          -0.000047649    0.000195359   -0.000069322
     11        1          -0.000489980   -0.000896773    0.000042909
     12        7           0.000006697    0.004269929   -0.002456233
     13        7          -0.002067486   -0.001298387    0.000141710
     14        6          -0.000032820   -0.000541935    0.002154265
     15        1           0.000099094   -0.000304933    0.000393891
     16        1          -0.000201440    0.000485651   -0.000120341
     17        6          -0.000344422    0.000222375    0.000031226
     18        1          -0.000259445   -0.000033167    0.000358116
     19        1          -0.000735033    0.000238471   -0.000326991
     20        6           0.000923868    0.000572985    0.000831502
     21        1          -0.000011152    0.000423652    0.000285215
     22        1           0.000300438   -0.000223376    0.000294707
     23        6           0.000640730    0.001554266    0.001120659
     24        1          -0.000012895    0.000427205   -0.000045638
     25        1          -0.000041894    0.000285030   -0.000083735
     26        6           0.001391849   -0.001708979   -0.000970672
     27        1           0.000191969   -0.000597932    0.000062073
     28        1          -0.000044589   -0.000127076   -0.000033191
     29        6           0.000543032   -0.000210626    0.000972048
     30        1           0.000260218   -0.000416590   -0.000025282
     31        1          -0.000076009    0.000222556    0.000140205
     32        6           0.001192535    0.000071954   -0.000107666
     33        1           0.000097018   -0.000315399   -0.000284437
     34        1           0.000609951   -0.000229436    0.000084575
     35        6           0.001001465   -0.000563264   -0.001758857
     36        1          -0.000092239    0.000237611   -0.000277208
     37        1           0.000161999    0.000256484   -0.000051728
     38        1          -0.002057730   -0.001056299   -0.000125627
 -------------------------------------------------------------------
 Cartesian Forces:  Max     0.004269929 RMS     0.000821864

 GradGradGradGradGradGradGradGradGradGradGradGradGradGradGradGradGradGrad
 Berny optimization.
 Using GEDIIS/GDIIS optimizer.
 FormGI is forming the generalized inverse of G from B-inverse, IUseBI=4.
 Internal  Forces:  Max     0.003479076 RMS     0.000725552
 Search for a local minimum.
 Step number   3 out of a maximum of  223
 All quantities printed in internal units (Hartrees-Bohrs-Radians)
 Mixed Optimization -- En-DIIS/RFO-DIIS
 Update second derivatives using D2CorX and points    2    1    3
 ITU=  0 -1  0
 Use linear search instead of GDIIS.
     Eigenvalues ---    0.00259   0.00285   0.00320   0.00456   0.00569
     Eigenvalues ---    0.00667   0.00714   0.00792   0.01278   0.01585
     Eigenvalues ---    0.01657   0.02028   0.02458   0.02643   0.02804
     Eigenvalues ---    0.02971   0.02976   0.03125   0.03187   0.03671
     Eigenvalues ---    0.03795   0.03938   0.04086   0.04304   0.04471
     Eigenvalues ---    0.04599   0.04769   0.04899   0.04981   0.05231
     Eigenvalues ---    0.05414   0.05621   0.05722   0.06008   0.06392
     Eigenvalues ---    0.07456   0.07969   0.08644   0.08745   0.09140
     Eigenvalues ---    0.09439   0.09525   0.09539   0.09574   0.09809
     Eigenvalues ---    0.09823   0.10214   0.10798   0.12369   0.12692
     Eigenvalues ---    0.12969   0.13012   0.13033   0.13152   0.13454
     Eigenvalues ---    0.14243   0.15284   0.15972   0.16000   0.16001
     Eigenvalues ---    0.16159   0.16658   0.18766   0.19563   0.21673
     Eigenvalues ---    0.21953   0.21994   0.22013   0.22511   0.26272
     Eigenvalues ---    0.26555   0.27320   0.27667   0.27765   0.28365
     Eigenvalues ---    0.28684   0.31720   0.32707   0.32815   0.32903
     Eigenvalues ---    0.33552   0.33582   0.33643   0.33772   0.33809
     Eigenvalues ---    0.33828   0.33851   0.33863   0.33888   0.33930
     Eigenvalues ---    0.33948   0.33986   0.34007   0.34022   0.34043
     Eigenvalues ---    0.34114   0.34148   0.34419   0.34466   0.34716
     Eigenvalues ---    0.34898   0.35064   0.35343   0.35819   0.37331
     Eigenvalues ---    0.41409   0.45902   0.58590
 RFO step:  Lambda=-8.11163126D-04 EMin= 2.58731411D-03
 Quartic linear search produced a step of -0.02581.
 Iteration  1 RMS(Cart)=  0.03331694 RMS(Int)=  0.00040433
 Iteration  2 RMS(Cart)=  0.00059723 RMS(Int)=  0.00005511
 Iteration  3 RMS(Cart)=  0.00000022 RMS(Int)=  0.00005511
 Variable       Old X    -DE/DX   Delta X   Delta X   Delta X     New X
                                 (Linear)    (Quad)   (Total)
    R1        2.51529  -0.00238   0.00010  -0.00533  -0.00523   2.51006
    R2        2.84032  -0.00089   0.00010  -0.00418  -0.00408   2.83624
    R3        2.06071  -0.00037   0.00001  -0.00124  -0.00122   2.05948
    R4        2.05570  -0.00005   0.00000  -0.00014  -0.00014   2.05556
    R5        2.05049  -0.00030   0.00002  -0.00106  -0.00104   2.04945
    R6        2.89626  -0.00034   0.00023  -0.00449  -0.00426   2.89200
    R7        2.09280  -0.00047   0.00002  -0.00172  -0.00170   2.09110
    R8        2.07261  -0.00004   0.00001  -0.00022  -0.00021   2.07240
    R9        2.76366  -0.00200   0.00029  -0.00953  -0.00925   2.75441
   R10        2.07144  -0.00000  -0.00000   0.00001   0.00001   2.07146
   R11        2.07848  -0.00085   0.00004  -0.00298  -0.00295   2.07553
   R12        2.78669  -0.00299   0.00026  -0.01197  -0.01173   2.77497
   R13        2.78181  -0.00348   0.00025  -0.01314  -0.01292   2.76890
   R14        2.74480  -0.00345   0.00016  -0.01133  -0.01116   2.73365
   R15        2.74266  -0.00331   0.00015  -0.01094  -0.01076   2.73190
   R16        1.92320  -0.00210   0.00001  -0.00472  -0.00471   1.91849
   R17        2.07336  -0.00041   0.00001  -0.00124  -0.00123   2.07213
   R18        2.07541   0.00006   0.00001   0.00002   0.00003   2.07544
   R19        2.90900  -0.00058   0.00024  -0.00538  -0.00517   2.90384
   R20        2.07469  -0.00038   0.00003  -0.00151  -0.00148   2.07321
   R21        2.07380  -0.00082  -0.00002  -0.00209  -0.00211   2.07169
   R22        2.92001  -0.00039   0.00020  -0.00452  -0.00431   2.91569
   R23        2.07500  -0.00050   0.00003  -0.00189  -0.00186   2.07314
   R24        2.07052  -0.00040   0.00000  -0.00119  -0.00118   2.06934
   R25        2.91781  -0.00050   0.00018  -0.00459  -0.00441   2.91340
   R26        2.07924  -0.00032   0.00003  -0.00136  -0.00133   2.07791
   R27        2.07468  -0.00011   0.00001  -0.00050  -0.00049   2.07419
   R28        2.09285  -0.00054   0.00002  -0.00194  -0.00191   2.09094
   R29        2.07221  -0.00006   0.00001  -0.00032  -0.00031   2.07190
   R30        2.89592  -0.00064   0.00020  -0.00493  -0.00473   2.89119
   R31        2.07217  -0.00049   0.00002  -0.00174  -0.00172   2.07045
   R32        2.06550  -0.00020   0.00000  -0.00058  -0.00058   2.06492
   R33        2.92668  -0.00045   0.00021  -0.00441  -0.00419   2.92249
   R34        2.07544  -0.00039   0.00003  -0.00152  -0.00149   2.07395
   R35        2.07373  -0.00027   0.00001  -0.00095  -0.00093   2.07280
   R36        2.92293  -0.00166   0.00014  -0.00788  -0.00772   2.91521
   R37        2.07388  -0.00010   0.00002  -0.00050  -0.00049   2.07340
   R38        2.07830  -0.00029   0.00003  -0.00122  -0.00119   2.07711
    A1        2.18356  -0.00036   0.00006  -0.00249  -0.00248   2.18108
    A2        2.07601  -0.00005  -0.00003  -0.00011  -0.00019   2.07581
    A3        2.02360   0.00041  -0.00004   0.00271   0.00262   2.02622
    A4        2.12224  -0.00028   0.00004  -0.00222  -0.00218   2.12006
    A5        2.12238  -0.00032   0.00003  -0.00231  -0.00228   2.12010
    A6        2.03855   0.00060  -0.00006   0.00452   0.00445   2.04300
    A7        1.90042  -0.00042  -0.00020   0.00266   0.00245   1.90287
    A8        1.88768  -0.00083  -0.00010  -0.00247  -0.00257   1.88512
    A9        1.98782   0.00237   0.00065   0.00159   0.00224   1.99006
   A10        1.85868   0.00038  -0.00013   0.00155   0.00142   1.86010
   A11        1.95100  -0.00108  -0.00025  -0.00183  -0.00208   1.94892
   A12        1.87259  -0.00054  -0.00002  -0.00162  -0.00163   1.87096
   A13        1.98384  -0.00032   0.00034  -0.00649  -0.00615   1.97769
   A14        1.91410   0.00032   0.00010   0.00226   0.00238   1.91647
   A15        1.91305  -0.00038  -0.00023  -0.00270  -0.00293   1.91012
   A16        1.93548   0.00012   0.00010   0.00137   0.00147   1.93694
   A17        1.86044   0.00029  -0.00025   0.00383   0.00356   1.86400
   A18        1.85149  -0.00003  -0.00011   0.00226   0.00215   1.85364
   A19        1.96732   0.00115   0.00001   0.00904   0.00901   1.97634
   A20        1.92637  -0.00010  -0.00035   0.00657   0.00622   1.93259
   A21        1.98704  -0.00081  -0.00004  -0.00044  -0.00063   1.98641
   A22        2.07154  -0.00015   0.00023  -0.01036  -0.01033   2.06121
   A23        1.90875  -0.00034  -0.00002  -0.01410  -0.01444   1.89431
   A24        1.89347  -0.00033  -0.00005  -0.01246  -0.01288   1.88059
   A25        1.91900  -0.00012  -0.00005  -0.00417  -0.00429   1.91470
   A26        1.90405  -0.00026  -0.00007   0.00381   0.00369   1.90775
   A27        2.01436   0.00032   0.00031  -0.00381  -0.00338   2.01098
   A28        1.83495  -0.00002  -0.00008   0.00043   0.00039   1.83535
   A29        1.90591  -0.00056  -0.00015  -0.00396  -0.00419   1.90172
   A30        1.87663   0.00064   0.00000   0.00841   0.00838   1.88501
   A31        1.84788  -0.00011  -0.00013  -0.00111  -0.00129   1.84659
   A32        1.89656   0.00026   0.00011   0.00273   0.00284   1.89940
   A33        2.05571   0.00005   0.00015  -0.00138  -0.00118   2.05454
   A34        1.85301   0.00006  -0.00008   0.00183   0.00176   1.85477
   A35        1.89630  -0.00027  -0.00016  -0.00272  -0.00290   1.89340
   A36        1.90377  -0.00000   0.00007   0.00089   0.00095   1.90473
   A37        1.88680  -0.00078  -0.00005  -0.00254  -0.00262   1.88418
   A38        1.92339  -0.00084  -0.00004  -0.00054  -0.00059   1.92280
   A39        2.00056   0.00284   0.00023   0.00824   0.00855   2.00911
   A40        1.84386   0.00044  -0.00008  -0.00049  -0.00057   1.84329
   A41        1.86447  -0.00090  -0.00007  -0.00265  -0.00277   1.86170
   A42        1.93640  -0.00094  -0.00001  -0.00280  -0.00282   1.93358
   A43        2.05270   0.00004   0.00011  -0.00450  -0.00418   2.04852
   A44        1.87956  -0.00002  -0.00000   0.00287   0.00282   1.88239
   A45        1.89974  -0.00001  -0.00000  -0.00233  -0.00245   1.89730
   A46        1.86494   0.00019  -0.00003   0.00421   0.00411   1.86906
   A47        1.90570  -0.00034  -0.00001  -0.00362  -0.00371   1.90199
   A48        1.85068   0.00018  -0.00008   0.00462   0.00457   1.85525
   A49        1.92381  -0.00017  -0.00013  -0.00381  -0.00398   1.91982
   A50        1.87170   0.00020   0.00001   0.00316   0.00321   1.87491
   A51        2.01641  -0.00035   0.00035  -0.00525  -0.00491   2.01150
   A52        1.85570   0.00005  -0.00011   0.00347   0.00336   1.85906
   A53        1.88019   0.00008  -0.00023   0.00015  -0.00006   1.88013
   A54        1.90971   0.00023   0.00007   0.00304   0.00308   1.91280
   A55        1.85591  -0.00048  -0.00016  -0.00031  -0.00045   1.85546
   A56        1.89190  -0.00073  -0.00004  -0.00220  -0.00221   1.88968
   A57        2.07973   0.00195   0.00038   0.00633   0.00663   2.08636
   A58        1.82497   0.00021  -0.00008  -0.00193  -0.00203   1.82295
   A59        1.88196  -0.00065  -0.00012  -0.00232  -0.00245   1.87951
   A60        1.91219  -0.00049  -0.00005  -0.00057  -0.00057   1.91163
   A61        1.89355  -0.00048  -0.00000  -0.00045  -0.00050   1.89304
   A62        1.88069  -0.00034  -0.00010  -0.00105  -0.00111   1.87958
   A63        2.09444   0.00172   0.00024   0.00652   0.00678   2.10122
   A64        1.83618   0.00031  -0.00010   0.00141   0.00131   1.83749
   A65        1.83771  -0.00048   0.00001  -0.00091  -0.00092   1.83679
   A66        1.90496  -0.00087  -0.00008  -0.00590  -0.00599   1.89897
   A67        2.11922  -0.00095   0.00009  -0.00627  -0.00602   2.11319
   A68        1.84984   0.00053  -0.00003   0.00449   0.00445   1.85429
   A69        1.89340   0.00025   0.00002  -0.00047  -0.00055   1.89285
   A70        1.89174   0.00004  -0.00002   0.00141   0.00131   1.89306
   A71        1.85069   0.00026  -0.00003  -0.00058  -0.00063   1.85006
   A72        1.84168  -0.00004  -0.00006   0.00254   0.00250   1.84418
    D1       -0.01631   0.00043  -0.00014   0.01917   0.01901   0.00270
    D2        3.12997   0.00046  -0.00024   0.02142   0.02117  -3.13204
    D3        3.13215   0.00019   0.00026  -0.00114  -0.00087   3.13128
    D4       -0.00475   0.00021   0.00016   0.00111   0.00128  -0.00347
    D5        2.35257   0.00022   0.00077   0.01459   0.01535   2.36791
    D6        0.17504   0.00005   0.00030   0.01582   0.01611   0.19115
    D7       -1.85097   0.00012   0.00050   0.01334   0.01384  -1.83713
    D8       -0.79572   0.00046   0.00037   0.03435   0.03472  -0.76100
    D9       -2.97324   0.00028  -0.00010   0.03557   0.03548  -2.93776
   D10        1.28393   0.00035   0.00011   0.03310   0.03321   1.31714
   D11        3.05097  -0.00029  -0.00109   0.02497   0.02387   3.07484
   D12       -1.06621  -0.00001  -0.00061   0.02414   0.02352  -1.04269
   D13        0.94154   0.00018  -0.00083   0.02966   0.02883   0.97037
   D14        1.03791  -0.00008  -0.00078   0.02306   0.02228   1.06018
   D15       -3.07927   0.00020  -0.00030   0.02223   0.02193  -3.05735
   D16       -1.07152   0.00039  -0.00053   0.02776   0.02724  -1.04429
   D17       -1.04201  -0.00030  -0.00110   0.02581   0.02471  -1.01730
   D18        1.12399  -0.00002  -0.00062   0.02499   0.02436   1.14835
   D19        3.13174   0.00017  -0.00084   0.03051   0.02967  -3.12177
   D20       -1.12583  -0.00029  -0.00026   0.00254   0.00228  -1.12355
   D21        2.91389  -0.00004   0.00007  -0.00963  -0.00956   2.90433
   D22        1.03731   0.00012  -0.00023   0.00588   0.00565   1.04295
   D23       -1.20616   0.00038   0.00010  -0.00629  -0.00619  -1.21235
   D24        3.06888  -0.00033  -0.00053   0.00578   0.00525   3.07413
   D25        0.82541  -0.00008  -0.00019  -0.00639  -0.00658   0.81883
   D26       -2.15111   0.00008   0.00103  -0.00271  -0.00165  -2.15276
   D27       -0.14732  -0.00017   0.00087  -0.00234  -0.00148  -0.14880
   D28        1.96710   0.00069   0.00104   0.00891   0.00996   1.97705
   D29        0.06037   0.00024   0.00053   0.01383   0.01438   0.07475
   D30        2.06416  -0.00000   0.00037   0.01419   0.01455   2.07871
   D31       -2.10461   0.00085   0.00054   0.02545   0.02599  -2.07862
   D32        1.11127   0.00034  -0.00075  -0.00856  -0.00931   1.10196
   D33       -0.90177   0.00026  -0.00056  -0.01245  -0.01299  -0.91477
   D34       -3.03590   0.00005  -0.00089  -0.01528  -0.01613  -3.05204
   D35       -1.12143  -0.00048  -0.00044  -0.02611  -0.02651  -1.14793
   D36       -3.13447  -0.00056  -0.00025  -0.03001  -0.03020   3.11852
   D37        1.01459  -0.00077  -0.00058  -0.03284  -0.03334   0.98125
   D38        1.52263  -0.00093  -0.00006  -0.04212  -0.04207   1.48056
   D39       -2.65427  -0.00068  -0.00002  -0.03735  -0.03726  -2.69153
   D40       -0.65525  -0.00049  -0.00012  -0.03162  -0.03167  -0.68692
   D41       -0.66136  -0.00003  -0.00015  -0.00329  -0.00350  -0.66486
   D42        1.44492   0.00022  -0.00012   0.00148   0.00131   1.44623
   D43       -2.83924   0.00041  -0.00021   0.00721   0.00690  -2.83234
   D44       -0.92950   0.00053  -0.00002   0.03939   0.03923  -0.89027
   D45       -3.09419   0.00070  -0.00004   0.03801   0.03784  -3.05635
   D46        1.21836   0.00038   0.00004   0.03313   0.03306   1.25142
   D47        1.26189  -0.00036   0.00009   0.00005   0.00016   1.26205
   D48       -0.90281  -0.00019   0.00007  -0.00133  -0.00123  -0.90403
   D49       -2.87344  -0.00052   0.00014  -0.00620  -0.00601  -2.87945
   D50       -3.00663  -0.00033   0.00042  -0.00147  -0.00104  -3.00767
   D51       -1.02249  -0.00020   0.00031   0.00134   0.00165  -1.02084
   D52        1.15231   0.00007   0.00063   0.00388   0.00453   1.15684
   D53        1.10475   0.00005   0.00038   0.01017   0.01054   1.11528
   D54        3.08888   0.00018   0.00028   0.01298   0.01323   3.10211
   D55       -1.01951   0.00045   0.00059   0.01552   0.01611  -1.00339
   D56       -0.87744   0.00003   0.00054   0.00728   0.00784  -0.86961
   D57        1.10669   0.00016   0.00044   0.01009   0.01053   1.11723
   D58       -3.00170   0.00043   0.00075   0.01263   0.01342  -2.98828
   D59        2.58153  -0.00054  -0.00026  -0.03548  -0.03577   2.54576
   D60        0.57438  -0.00019  -0.00011  -0.03320  -0.03332   0.54106
   D61       -1.62463  -0.00045  -0.00025  -0.03545  -0.03577  -1.66040
   D62        0.48233  -0.00022  -0.00006  -0.03085  -0.03092   0.45141
   D63       -1.52482   0.00014   0.00009  -0.02857  -0.02847  -1.55329
   D64        2.55935  -0.00013  -0.00005  -0.03083  -0.03092   2.52843
   D65       -1.53045  -0.00014   0.00008  -0.03203  -0.03195  -1.56239
   D66        2.74559   0.00021   0.00023  -0.02974  -0.02950   2.71609
   D67        0.54657  -0.00006   0.00009  -0.03200  -0.03194   0.51463
   D68        0.96111   0.00024  -0.00017   0.02664   0.02649   0.98761
   D69       -1.15276   0.00010  -0.00022   0.02254   0.02234  -1.13043
   D70        3.13603  -0.00004  -0.00010   0.01674   0.01669  -3.13046
   D71        3.05062   0.00036  -0.00015   0.02662   0.02646   3.07708
   D72        0.93674   0.00021  -0.00020   0.02252   0.02230   0.95905
   D73       -1.05765   0.00008  -0.00009   0.01672   0.01666  -1.04099
   D74       -1.23113  -0.00010  -0.00030   0.02313   0.02282  -1.20831
   D75        2.93818  -0.00024  -0.00035   0.01903   0.01866   2.95684
   D76        0.94379  -0.00038  -0.00023   0.01323   0.01302   0.95681
   D77       -2.84105   0.00036   0.00016   0.01703   0.01720  -2.82385
   D78       -0.88734   0.00005  -0.00003   0.01368   0.01368  -0.87366
   D79        1.31405   0.00028   0.00019   0.01601   0.01626   1.33031
   D80       -0.68198  -0.00005   0.00006   0.00846   0.00852  -0.67346
   D81        1.27173  -0.00036  -0.00012   0.00511   0.00500   1.27673
   D82       -2.81007  -0.00013   0.00010   0.00744   0.00758  -2.80249
   D83        1.32840   0.00017  -0.00016   0.01422   0.01407   1.34247
   D84       -3.00108  -0.00014  -0.00034   0.01087   0.01055  -2.99053
   D85       -0.79969   0.00009  -0.00012   0.01320   0.01312  -0.78656
   D86        1.70219   0.00017  -0.00029   0.02332   0.02301   1.72520
   D87       -2.60143   0.00013  -0.00046   0.02421   0.02373  -2.57771
   D88       -0.40876  -0.00003  -0.00047   0.02017   0.01970  -0.38905
   D89       -0.41286  -0.00003  -0.00024   0.02119   0.02096  -0.39190
   D90        1.56671  -0.00008  -0.00041   0.02208   0.02167   1.58838
   D91       -2.52380  -0.00023  -0.00043   0.01804   0.01765  -2.50615
   D92       -2.38927   0.00030  -0.00006   0.02496   0.02490  -2.36437
   D93       -0.40970   0.00026  -0.00023   0.02585   0.02562  -0.38409
   D94        1.78297   0.00011  -0.00024   0.02181   0.02159   1.80457
   D95       -0.92672  -0.00016   0.00039  -0.03956  -0.03925  -0.96597
   D96        1.21837  -0.00012   0.00040  -0.03686  -0.03650   1.18187
   D97       -3.09452  -0.00003   0.00032  -0.03359  -0.03334  -3.12786
   D98       -3.06508  -0.00030   0.00022  -0.04268  -0.04249  -3.10758
   D99       -0.92000  -0.00026   0.00023  -0.03998  -0.03974  -0.95974
   D100       1.05030  -0.00017   0.00014  -0.03671  -0.03658   1.01371
   D101       1.25452  -0.00004   0.00036  -0.04126  -0.04092   1.21360
   D102      -2.88358  -0.00000   0.00038  -0.03855  -0.03817  -2.92175
   D103      -0.91328   0.00009   0.00029  -0.03528  -0.03501  -0.94829
         Item               Value     Threshold  Converged?
 Maximum Force            0.003479     0.000450     NO 
 RMS     Force            0.000726     0.000300     NO 
 Maximum Displacement     0.124424     0.001800     NO 
 RMS     Displacement     0.033362     0.001200     NO 
 Predicted change in Energy=-4.215341D-04
 GradGradGradGradGradGradGradGradGradGradGradGradGradGradGradGradGradGrad

                          Input orientation:                          
 ---------------------------------------------------------------------
 Center     Atomic      Atomic             Coordinates (Angstroms)
 Number     Number       Type             X           Y           Z
 ---------------------------------------------------------------------
      1          6           0        2.600206   -0.414810    0.997684
      2          6           0        2.893981   -1.656599    0.628978
      3          6           0        1.591713    1.760824    0.183886
      4          6           0        2.784822    0.803389    0.140640
      5          1           0        3.304658   -1.874901   -0.354332
      6          1           0        2.729134   -2.498320    1.292695
      7          1           0        2.181421   -0.244301    1.989287
      8          1           0        1.829838    2.661181   -0.413724
      9          1           0        1.464554    2.097528    1.219808
     10          1           0        3.009374    0.502431   -0.889206
     11          1           0        3.658398    1.368723    0.492177
     12          7           0        0.331403    1.157460   -0.230947
     13          7           0       -0.716493   -1.268916    1.071585
     14          6           0        0.325275    0.738363   -1.638308
     15          1           0       -0.505297    1.223372   -2.164881
     16          1           0        1.233734    1.109294   -2.131587
     17          6           0        0.245058   -0.778688   -1.869391
     18          1           0        0.391091   -0.924901   -2.946848
     19          1           0        1.099004   -1.257373   -1.375941
     20          6           0       -1.051939   -1.501002   -1.449085
     21          1           0       -1.230191   -2.317146   -2.160195
     22          1           0       -1.909407   -0.827763   -1.552159
     23          6           0       -1.021210   -2.136779   -0.044912
     24          1           0       -0.264892   -2.934609   -0.067934
     25          1           0       -1.983343   -2.629802    0.144790
     26          6           0       -0.799296    2.013997    0.136180
     27          1           0       -0.732019    2.979760   -0.399605
     28          1           0       -0.704611    2.242831    1.204249
     29          6           0       -2.182903    1.422868   -0.141230
     30          1           0       -2.884039    2.264764   -0.135198
     31          1           0       -2.200385    1.060916   -1.172101
     32          6           0       -2.748977    0.333201    0.798928
     33          1           0       -3.438148    0.809585    1.507857
     34          1           0       -3.373054   -0.336791    0.194957
     35          6           0       -1.799814   -0.518972    1.666508
     36          1           0       -1.343619    0.130956    2.423685
     37          1           0       -2.441915   -1.216786    2.222312
     38          1           0       -0.004657   -0.606232    0.780355
 ---------------------------------------------------------------------
                    Distance matrix (angstroms):
                    1          2          3          4          5
     1  C    0.000000
     2  C    1.328266   0.000000
     3  C    2.532332   3.684127   0.000000
     4  C    1.500872   2.510365   1.530379   0.000000
     5  H    2.110940   1.087754   4.054918   2.772809   0.000000
     6  H    2.108238   1.084522   4.545711   3.497372   1.852721
     7  H    1.089831   2.086330   2.761839   2.208901   3.068073
     8  H    3.470916   4.567587   1.106564   2.161181   4.770185
     9  H    2.766024   4.060273   1.096664   2.140679   4.652321
    10  H    2.137546   2.641895   2.178266   1.096167   2.454586
    11  H    2.134548   3.123399   2.126023   1.098325   3.370877
    12  N    3.021430   3.901949   1.457572   2.506533   4.248610
    13  N    3.425705   3.658104   3.910901   4.173764   4.309305
    14  C    3.667912   4.180273   2.443294   3.036158   4.165869
    15  H    4.725422   5.258800   3.194216   4.039393   5.233846
    16  H    3.739315   4.245857   2.431883   2.768116   4.043857
    17  C    3.728170   3.745580   3.532499   3.604662   3.585838
    18  H    4.549695   4.425649   4.296057   4.271945   4.014039
    19  H    2.932170   2.720482   3.432978   3.064105   2.507974
    20  C    4.528207   4.462380   4.504997   4.749545   4.507573
    21  H    5.316299   5.022410   5.485226   5.581390   4.901181
    22  H    5.197003   5.340118   4.687481   5.249953   5.451399
    23  C    4.143289   4.001678   4.697981   4.812993   4.344819
    24  H    3.961530   3.478143   5.055442   4.828756   3.734526
    25  H    5.161642   4.996984   5.662168   5.875560   5.364881
    26  C    4.265901   5.230337   2.404849   3.783053   5.675083
    27  H    4.957746   5.975089   2.688122   4.170926   6.313838
    28  H    4.245885   5.337262   2.558628   3.921658   5.954757
    29  C    5.249030   5.987578   3.803635   5.014129   6.405780
    30  H    6.208098   7.024711   4.515321   5.860689   7.448813
    31  H    5.470961   6.048251   4.087613   5.161579   6.292318
    32  C    5.404886   5.985914   4.610637   5.592616   6.546161
    33  H    6.182325   6.852033   5.287462   6.371394   7.492639
    34  H    6.027462   6.419189   5.389714   6.262778   6.874542
    35  C    4.451781   4.939876   4.347193   5.009570   5.654906
    36  H    4.229077   4.936961   4.036005   4.765341   5.774713
    37  H    5.250320   5.586048   5.412161   5.977728   6.332085
    38  H    2.620914   3.086793   2.916698   3.190213   3.721370
                    6          7          8          9         10
     6  H    0.000000
     7  H    2.421948   0.000000
     8  H    5.508271   3.786806   0.000000
     9  H    4.767210   2.567130   1.766229   0.000000
    10  H    3.720717   3.086882   2.505512   3.062473   0.000000
    11  H    4.056893   2.650405   2.415520   2.423542   1.754968
    12  N    4.629830   3.211999   2.130703   2.066990   2.834413
    13  N    3.665061   3.207790   4.912800   4.013960   4.567763
    14  C    4.984519   4.191701   2.731400   3.363646   2.796642
    15  H    6.022239   5.160391   3.253721   4.012553   3.807889
    16  H    5.193919   4.439812   2.390554   3.501676   2.250487
    17  C    4.373391   4.350226   4.057486   4.393511   3.200542
    18  H    5.090758   5.294708   4.620248   5.258177   3.623062
    19  H    3.364355   3.677323   4.100616   4.257570   2.642601
    20  C    4.775825   4.884293   5.167241   5.138594   4.563055
    21  H    5.256570   5.757950   6.098990   6.178626   5.247794
    22  H    5.692101   5.442163   5.239343   5.255924   5.138417
    23  C    3.998123   4.239845   5.593293   5.070296   4.891204
    24  H    3.317507   4.177843   5.985009   5.474639   4.817526
    25  H    4.852052   5.141794   6.545746   5.949059   5.983917
    26  C    5.843659   4.173558   2.762895   2.511223   4.224005
    27  H    6.697225   4.958781   2.581628   2.868060   4.513855
    28  H    5.854651   3.889896   3.035834   2.174082   4.604914
    29  C    6.446702   5.134771   4.208297   3.951143   5.326013
    30  H    7.498903   6.038851   4.738709   4.557880   6.197311
    31  H    6.560757   5.558614   4.402123   4.497507   5.247240
    32  C    6.186358   5.104830   5.277837   4.587356   6.003086
    33  H    7.001707   5.737770   5.905299   5.077229   6.885550
    34  H    6.566120   5.837839   6.035595   5.511685   6.528023
    35  C    4.956705   4.003731   5.255008   4.207340   5.541049
    36  H    4.977906   3.571473   4.952147   3.633533   5.482863
    37  H    5.407981   4.730249   6.343121   5.220171   6.507980
    38  H    3.363941   2.524173   3.932835   3.108379   3.619524
                   11         12         13         14         15
    11  H    0.000000
    12  N    3.411222   0.000000
    13  N    5.141257   2.946519   0.000000
    14  C    4.005750   1.468450   3.529585   0.000000
    15  H    4.941401   2.108201   4.090332   1.096523   0.000000
    16  H    3.581960   2.104508   4.440673   1.098277   1.743087
    17  C    4.673250   2.537838   3.132770   1.536645   2.158377
    18  H    5.269051   3.422851   4.182450   2.117322   2.455618
    19  H    4.115428   2.780583   3.047383   2.156492   3.057827
    20  C    5.847315   3.234952   2.553461   2.635769   2.869390
    21  H    6.672257   4.270066   3.436143   3.468137   3.613967
    22  H    6.324896   3.272299   2.915766   2.730197   2.560099
    23  C    5.871605   3.565976   1.446584   3.552235   4.006376
    24  H    5.850179   4.138499   2.068087   4.037957   4.663024
    25  H    6.923736   4.454501   2.077467   4.455748   4.729286
    26  C    4.518202   1.465236   3.414580   2.457786   2.450797
    27  H    4.760933   2.116622   4.496208   2.770581   2.500500
    28  H    4.506325   2.076329   3.514271   3.377014   3.525629
    29  C    5.875792   2.529866   3.296510   3.000124   2.636157
    30  H    6.633247   3.402110   4.317577   3.858618   3.295834
    31  H    6.098353   2.702784   3.558677   2.588503   1.971123
    32  C    6.497758   3.350938   2.602328   3.944021   3.822390
    33  H    7.190633   4.165809   3.452231   4.905790   4.718245
    34  H    7.241438   4.017110   2.948669   4.265495   4.028271
    35  C    5.893600   3.309508   1.445660   4.125373   4.403530
    36  H    5.502996   3.302496   2.044774   4.433276   4.790730
    37  H    6.847776   4.398501   2.074601   5.136568   5.380736
    38  H    4.171507   2.060650   1.015221   2.786884   3.503214
                   16         17         18         19         20
    16  H    0.000000
    17  C    2.147254   0.000000
    18  H    2.347903   1.097095   0.000000
    19  H    2.488024   1.096292   1.754830   0.000000
    20  C    3.536065   1.542918   2.158129   2.165932   0.000000
    21  H    4.220454   2.151228   2.277218   2.676438   1.097061
    22  H    3.737280   2.178248   2.692003   3.044036   1.095046
    23  C    4.469449   2.603185   3.447386   2.653356   1.541706
    24  H    4.780972   2.855397   3.571748   2.526700   2.140619
    25  H    5.432524   3.528359   4.254744   3.700952   2.163825
    26  C    3.177179   3.593338   4.422579   4.073318   3.864209
    27  H    3.219098   4.152214   4.795435   4.717963   4.613132
    28  H    4.021180   4.413469   5.335419   4.707636   4.601859
    29  C    3.966517   3.705183   4.473137   4.413515   3.396849
    30  H    4.719824   4.696943   5.367104   5.459810   4.389064
    31  H    3.565968   3.138558   3.716038   4.037571   2.821183
    32  C    5.005220   4.161787   5.047146   4.697546   3.361220
    33  H    5.929743   5.243512   6.125022   5.759718   4.447056
    34  H    5.359707   4.188978   4.938177   4.828508   3.073408
    35  C    5.126323   4.092864   5.123270   4.266717   3.351212
    36  H    5.324509   4.667103   5.741661   4.725571   4.212685
    37  H    6.154468   4.914650   5.901807   5.048482   3.935984
    38  H    3.599451   2.667068   3.761676   2.508318   2.620651
                   21         22         23         24         25
    21  H    0.000000
    22  H    1.746226   0.000000
    23  C    2.133220   2.184997   0.000000
    24  H    2.385502   3.057148   1.099582   0.000000
    25  H    2.444984   2.476378   1.097614   1.758190   0.000000
    26  C    4.921160   3.486895   4.160647   4.981562   4.792381
    27  H    5.604022   4.148717   5.136965   5.942052   5.773159
    28  H    5.691143   4.298588   4.565263   5.349551   5.147831
    29  C    4.355638   2.670367   3.745650   4.761486   4.067649
    30  H    5.275388   3.538560   4.780362   5.822193   4.984618
    31  H    3.650878   1.948389   3.589744   4.574882   3.924628
    32  C    4.252936   2.753239   3.130183   4.195321   3.129454
    33  H    5.301521   3.792315   4.115062   5.154771   3.975398
    34  H    3.749721   2.331465   2.971307   4.059365   2.681737
    35  C    4.266328   3.235302   2.480420   3.346578   2.608623
    36  H    5.197887   4.128752   3.367572   4.095059   3.636536
    37  H    4.678187   3.831649   2.829327   3.596606   2.554017
    38  H    3.616074   3.019564   2.014204   2.491717   2.900685
                   26         27         28         29         30
    26  C    0.000000
    27  H    1.106477   0.000000
    28  H    1.096404   1.765266   0.000000
    29  C    1.529953   2.143766   2.160555   0.000000
    30  H    2.117235   2.283051   2.558222   1.095635   0.000000
    31  H    2.140798   2.536693   3.046523   1.092708   1.729682
    32  C    2.658113   3.536789   2.826730   1.546516   2.149829
    33  H    3.208683   3.958687   3.101386   2.161306   2.263672
    34  H    3.486242   4.281130   3.846258   2.150786   2.667625
    35  C    3.123919   4.201206   3.006776   2.680563   3.488678
    36  H    3.012443   4.057180   2.520986   2.992027   3.670683
    37  H    4.181878   5.235379   4.002952   3.552632   4.227826
    38  H    2.812830   3.844568   2.964251   3.116299   4.167936
                   31         32         33         34         35
    31  H    0.000000
    32  C    2.171515   0.000000
    33  H    2.962668   1.097487   0.000000
    34  H    2.279821   1.096878   1.744167   0.000000
    35  C    3.273256   1.542662   2.115271   2.161883   0.000000
    36  H    3.811634   2.157724   2.384603   3.050348   1.097195
    37  H    4.094912   2.126681   2.368355   2.398245   1.099162
    38  H    3.378267   2.900720   3.784529   3.429487   2.003864
                   36         37         38
    36  H    0.000000
    37  H    1.750204   0.000000
    38  H    2.244282   2.896937   0.000000
 Stoichiometry    C12H24N2
 Framework group  C1[X(C12H24N2)]
 Deg. of freedom   108
 Full point group                 C1      NOp   1
 Largest Abelian subgroup         C1      NOp   1
 Largest concise Abelian subgroup C1      NOp   1
                         Standard orientation:                         
 ---------------------------------------------------------------------
 Center     Atomic      Atomic             Coordinates (Angstroms)
 Number     Number       Type             X           Y           Z
 ---------------------------------------------------------------------
      1          6           0        2.578666    0.421476   -1.045666
      2          6           0        2.899916    1.643512   -0.636135
      3          6           0        1.558469   -1.770458   -0.292454
      4          6           0        2.766375   -0.832121   -0.242002
      5          1           0        3.338065    1.817023    0.344237
      6          1           0        2.731172    2.513038   -1.261944
      7          1           0        2.132916    0.296157   -2.032243
      8          1           0        1.797949   -2.696971    0.263162
      9          1           0        1.400654   -2.064117   -1.337218
     10          1           0        3.020861   -0.575288    0.792820
     11          1           0        3.622464   -1.395163   -0.637492
     12          7           0        0.317944   -1.166562    0.177570
     13          7           0       -0.725791    1.323746   -1.001819
     14          6           0        0.352969   -0.803431    1.599982
     15          1           0       -0.471394   -1.297330    2.128047
     16          1           0        1.267779   -1.206149    2.055122
     17          6           0        0.301057    0.704256    1.892323
     18          1           0        0.475939    0.805686    2.970630
     19          1           0        1.149512    1.190203    1.396504
     20          6           0       -0.995097    1.460550    1.533714
     21          1           0       -1.143503    2.250313    2.280569
     22          1           0       -1.859649    0.795715    1.632045
     23          6           0       -0.989781    2.150898    0.155219
     24          1           0       -0.221355    2.936628    0.190298
     25          1           0       -1.948895    2.664335    0.009473
     26          6           0       -0.834117   -1.992141   -0.194038
     27          1           0       -0.767920   -2.979186    0.301593
     28          1           0       -0.769377   -2.179828   -1.272315
     29          6           0       -2.201479   -1.393322    0.141363
     30          1           0       -2.914979   -2.224516    0.120127
     31          1           0       -2.187995   -1.072232    1.185743
     32          6           0       -2.774460   -0.259565   -0.740681
     33          1           0       -3.488012   -0.697925   -1.450020
     34          1           0       -3.373334    0.394595   -0.095263
     35          6           0       -1.834563    0.613022   -1.597997
     36          1           0       -1.407004   -0.012702   -2.391407
     37          1           0       -2.479821    1.341117   -2.109540
     38          1           0       -0.016871    0.640253   -0.754953
 ---------------------------------------------------------------------
 Rotational constants (GHZ):      0.8490546      0.5793636      0.4983989
 Standard basis: 6-31G(d,p) (6D, 7F)
 There are   330 symmetry adapted cartesian basis functions of A   symmetry.
 There are   330 symmetry adapted basis functions of A   symmetry.
   330 basis functions,   560 primitive gaussians,   330 cartesian basis functions
    55 alpha electrons       55 beta electrons
       nuclear repulsion energy      1026.4382032843 Hartrees.
 NAtoms=   38 NActive=   38 NUniq=   38 SFac= 1.00D+00 NAtFMM=   60 NAOKFM=F Big=F
 Integral buffers will be    131072 words long.
 Raffenetti 2 integral format.
 Two-electron integral symmetry is turned on.
 Nuclear repulsion after empirical dispersion term =     1026.3987974339 Hartrees.
 One-electron integrals computed using PRISM.
 NBasis=   330 RedAO= T EigKep=  2.77D-03  NBF=   330
 NBsUse=   330 1.00D-06 EigRej= -1.00D+00 NBFU=   330
 Initial guess from the checkpoint file:  "decomp-opt-wb97xd.chk"
 B after Tr=    -0.000000   -0.000000    0.000000
         Rot=    0.999885   -0.008986   -0.000275   -0.012187 Ang=  -1.74 deg.
 ExpMin= 1.61D-01 ExpMax= 4.17D+03 ExpMxC= 6.27D+02 IAcc=1 IRadAn=         1 AccDes= 0.00D+00
 Harris functional with IExCor= 4639 and IRadAn=       1 diagonalized for initial guess.
 HarFok:  IExCor= 4639 AccDes= 0.00D+00 IRadAn=         1 IDoV= 1 UseB2=F ITyADJ=14
 ICtDFT=  3500011 ScaDFX=  1.000000  1.000000  1.000000  1.000000
 FoFCou: FMM=F IPFlag=           0 FMFlag=      100000 FMFlg1=           0
         NFxFlg=           0 DoJE=T BraDBF=F KetDBF=T FulRan=T
         wScrn=  0.000000 ICntrl=     500 IOpCl=  0 I1Cent=   200000004 NGrid=           0
         NMat0=    1 NMatS0=      1 NMatT0=    0 NMatD0=    1 NMtDS0=    0 NMtDT0=    0
 Petite list used in FoFCou.
 Requested convergence on RMS density matrix=1.00D-08 within 128 cycles.
 Requested convergence on MAX density matrix=1.00D-06.
 Requested convergence on             energy=1.00D-06.
 No special actions if energy rises.
 Integral accuracy reduced to 1.0D-05 until final iterations.
 Initial convergence to 1.0D-05 achieved.  Increase integral accuracy.
 SCF Done:  E(RwB97XD) =  -581.051494042     A.U. after   12 cycles
            NFock= 12  Conv=0.54D-08     -V/T= 2.0097
 Calling FoFJK, ICntrl=      2127 FMM=F ISym2X=0 I1Cent= 0 IOpClX= 0 NMat=1 NMatS=1 NMatT=0.
 ***** Axes restored to original set *****
 -------------------------------------------------------------------
 Center     Atomic                   Forces (Hartrees/Bohr)
 Number     Number              X              Y              Z
 -------------------------------------------------------------------
      1        6          -0.000733418    0.000592411    0.000417987
      2        6           0.000442977   -0.001324124   -0.000055771
      3        6          -0.000706391   -0.000749799    0.000516997
      4        6           0.000918842    0.000493077   -0.000085450
      5        1          -0.000039393    0.000012939   -0.000015497
      6        1           0.000122494   -0.000116553    0.000066991
      7        1          -0.000014322    0.000020657    0.000088037
      8        1          -0.000023815    0.000241186   -0.000142805
      9        1           0.000121710    0.000221924    0.000074759
     10        1          -0.000036811    0.000038069   -0.000021990
     11        1           0.000187764    0.000061690   -0.000142918
     12        7          -0.000559922   -0.000834628    0.000345181
     13        7           0.002115979    0.000692605    0.000531078
     14        6           0.000078761   -0.000369936    0.000592039
     15        1           0.000612914    0.000114004   -0.000737815
     16        1           0.000072674    0.000022657   -0.000006268
     17        6           0.000708000   -0.000023620   -0.000952424
     18        1           0.000088518   -0.000337869   -0.000121140
     19        1          -0.000015438    0.000212848   -0.000164231
     20        6          -0.000374750   -0.000725829   -0.000922201
     21        1          -0.000252270   -0.000134422   -0.000137849
     22        1           0.000564554   -0.001114781   -0.000227345
     23        6          -0.000708041   -0.000513811   -0.001331478
     24        1           0.000010424    0.000082882   -0.000079228
     25        1          -0.000002685   -0.000491740   -0.000117608
     26        6           0.000336132   -0.000622509   -0.000136942
     27        1          -0.000262030    0.000560905    0.000083565
     28        1          -0.000126900    0.000229733    0.000034635
     29        6          -0.000877174    0.001337284    0.000531172
     30        1          -0.000142833    0.000083196    0.000075153
     31        1          -0.000517039    0.000862149    0.000606004
     32        6          -0.000404206   -0.000031796    0.000071356
     33        1          -0.000223207   -0.000095244   -0.000083430
     34        1          -0.000276963   -0.000159991    0.000332612
     35        6          -0.001316297    0.000943043    0.000856856
     36        1          -0.000074474    0.000033859    0.000179973
     37        1          -0.000216209    0.000139515    0.000365615
     38        1           0.001522845    0.000650022   -0.000287617
 -------------------------------------------------------------------
 Cartesian Forces:  Max     0.002115979 RMS     0.000540062

 GradGradGradGradGradGradGradGradGradGradGradGradGradGradGradGradGradGrad
 Berny optimization.
 Using GEDIIS/GDIIS optimizer.
 FormGI is forming the generalized inverse of G from B-inverse, IUseBI=4.
 Internal  Forces:  Max     0.003724804 RMS     0.000804950
 Search for a local minimum.
 Step number   4 out of a maximum of  223
 All quantities printed in internal units (Hartrees-Bohrs-Radians)
 Mixed Optimization -- En-DIIS/RFO-DIIS
 Swapping is turned off.
 Update second derivatives using D2CorX and points    2    1    3    4
 DE= -2.47D-05 DEPred=-4.22D-04 R= 5.86D-02
 Trust test= 5.86D-02 RLast= 2.43D-01 DXMaxT set to 7.50D-02
 ITU= -1  0 -1  0
     Eigenvalues ---    0.00228   0.00297   0.00312   0.00546   0.00573
     Eigenvalues ---    0.00690   0.00739   0.00810   0.01289   0.01563
     Eigenvalues ---    0.01655   0.02046   0.02437   0.02649   0.02842
     Eigenvalues ---    0.02947   0.02976   0.03113   0.03350   0.03814
     Eigenvalues ---    0.03927   0.04069   0.04328   0.04380   0.04476
     Eigenvalues ---    0.04592   0.04810   0.04890   0.04963   0.05323
     Eigenvalues ---    0.05406   0.05675   0.05737   0.06016   0.06381
     Eigenvalues ---    0.07468   0.07943   0.08702   0.08736   0.09121
     Eigenvalues ---    0.09472   0.09506   0.09579   0.09594   0.09777
     Eigenvalues ---    0.09793   0.10166   0.10727   0.12210   0.12688
     Eigenvalues ---    0.12886   0.12999   0.13049   0.13155   0.13441
     Eigenvalues ---    0.14190   0.15276   0.15895   0.16000   0.16001
     Eigenvalues ---    0.16383   0.16720   0.19232   0.20106   0.21297
     Eigenvalues ---    0.21976   0.22005   0.22488   0.23945   0.26509
     Eigenvalues ---    0.27177   0.27507   0.27629   0.27945   0.28457
     Eigenvalues ---    0.28708   0.31919   0.32646   0.32819   0.32843
     Eigenvalues ---    0.33499   0.33586   0.33645   0.33684   0.33810
     Eigenvalues ---    0.33832   0.33852   0.33856   0.33889   0.33930
     Eigenvalues ---    0.33948   0.33983   0.34006   0.34022   0.34043
     Eigenvalues ---    0.34114   0.34174   0.34416   0.34481   0.34717
     Eigenvalues ---    0.34917   0.35064   0.35347   0.37294   0.39549
     Eigenvalues ---    0.42162   0.47070   0.58773
 En-DIIS/RFO-DIIS IScMMF=        0 using points:     4    3
 RFO step:  Lambda=-2.53914945D-04.
 DidBck=T Rises=F RFO-DIIS coefs:    0.50426    0.49574
 Iteration  1 RMS(Cart)=  0.04204160 RMS(Int)=  0.00039639
 Iteration  2 RMS(Cart)=  0.00074844 RMS(Int)=  0.00004063
 Iteration  3 RMS(Cart)=  0.00000033 RMS(Int)=  0.00004063
 Variable       Old X    -DE/DX   Delta X   Delta X   Delta X     New X
                                 (Linear)    (Quad)   (Total)
    R1        2.51006   0.00145   0.00259  -0.00297  -0.00038   2.50968
    R2        2.83624   0.00100   0.00202  -0.00158   0.00044   2.83668
    R3        2.05948   0.00009   0.00061  -0.00089  -0.00028   2.05920
    R4        2.05556  -0.00001   0.00007  -0.00014  -0.00007   2.05549
    R5        2.04945   0.00012   0.00052  -0.00068  -0.00016   2.04928
    R6        2.89200   0.00080   0.00211  -0.00134   0.00077   2.89277
    R7        2.09110   0.00027   0.00084  -0.00099  -0.00015   2.09096
    R8        2.07240   0.00012   0.00011   0.00002   0.00013   2.07252
    R9        2.75441   0.00018   0.00458  -0.00666  -0.00208   2.75234
   R10        2.07146   0.00001  -0.00001   0.00001   0.00001   2.07146
   R11        2.07553   0.00013   0.00146  -0.00225  -0.00079   2.07474
   R12        2.77497   0.00208   0.00581  -0.00645  -0.00062   2.77435
   R13        2.76890   0.00227   0.00640  -0.00708  -0.00063   2.76827
   R14        2.73365   0.00339   0.00553  -0.00451   0.00102   2.73467
   R15        2.73190   0.00372   0.00533  -0.00391   0.00138   2.73328
   R16        1.91849   0.00158   0.00233  -0.00239  -0.00006   1.91843
   R17        2.07213  -0.00006   0.00061  -0.00117  -0.00056   2.07157
   R18        2.07544   0.00007  -0.00002   0.00018   0.00016   2.07561
   R19        2.90384   0.00069   0.00256  -0.00228   0.00028   2.90412
   R20        2.07321   0.00017   0.00073  -0.00093  -0.00020   2.07301
   R21        2.07169  -0.00017   0.00105  -0.00220  -0.00116   2.07053
   R22        2.91569   0.00012   0.00214  -0.00269  -0.00059   2.91510
   R23        2.07314   0.00023   0.00092  -0.00117  -0.00025   2.07290
   R24        2.06934  -0.00111   0.00059  -0.00266  -0.00207   2.06727
   R25        2.91340  -0.00007   0.00219  -0.00292  -0.00074   2.91266
   R26        2.07791  -0.00006   0.00066  -0.00113  -0.00047   2.07744
   R27        2.07419   0.00021   0.00024  -0.00006   0.00018   2.07437
   R28        2.09094   0.00044   0.00095  -0.00092   0.00003   2.09096
   R29        2.07190   0.00006   0.00015  -0.00014   0.00001   2.07192
   R30        2.89119   0.00000   0.00234  -0.00311  -0.00072   2.89047
   R31        2.07045   0.00016   0.00085  -0.00118  -0.00033   2.07012
   R32        2.06492  -0.00084   0.00029  -0.00173  -0.00144   2.06348
   R33        2.92249  -0.00006   0.00208  -0.00295  -0.00084   2.92165
   R34        2.07395   0.00005   0.00074  -0.00112  -0.00039   2.07356
   R35        2.07280   0.00007   0.00046  -0.00068  -0.00022   2.07258
   R36        2.91521   0.00063   0.00383  -0.00526  -0.00146   2.91375
   R37        2.07340   0.00012   0.00024  -0.00018   0.00006   2.07346
   R38        2.07711   0.00022   0.00059  -0.00061  -0.00002   2.07709
    A1        2.18108   0.00051   0.00123  -0.00078   0.00048   2.18156
    A2        2.07581  -0.00024   0.00010  -0.00089  -0.00077   2.07505
    A3        2.02622  -0.00026  -0.00130   0.00156   0.00028   2.02650
    A4        2.12006  -0.00005   0.00108  -0.00194  -0.00086   2.11920
    A5        2.12010   0.00008   0.00113  -0.00164  -0.00051   2.11959
    A6        2.04300  -0.00003  -0.00221   0.00358   0.00137   2.04437
    A7        1.90287  -0.00005  -0.00122   0.00155   0.00033   1.90321
    A8        1.88512  -0.00052   0.00127  -0.00408  -0.00281   1.88231
    A9        1.99006   0.00105  -0.00111   0.00759   0.00648   1.99654
   A10        1.86010   0.00006  -0.00071  -0.00039  -0.00109   1.85901
   A11        1.94892  -0.00059   0.00103  -0.00455  -0.00352   1.94540
   A12        1.87096  -0.00002   0.00081  -0.00071   0.00010   1.87106
   A13        1.97769  -0.00018   0.00305  -0.00431  -0.00126   1.97643
   A14        1.91647   0.00018  -0.00118   0.00383   0.00266   1.91913
   A15        1.91012  -0.00001   0.00145  -0.00429  -0.00284   1.90727
   A16        1.93694   0.00007  -0.00073   0.00243   0.00170   1.93864
   A17        1.86400   0.00002  -0.00177   0.00152  -0.00024   1.86376
   A18        1.85364  -0.00008  -0.00107   0.00091  -0.00015   1.85349
   A19        1.97634  -0.00110  -0.00447   0.00474   0.00024   1.97658
   A20        1.93259  -0.00178  -0.00309  -0.00074  -0.00381   1.92878
   A21        1.98641   0.00302   0.00031   0.00757   0.00795   1.99436
   A22        2.06121   0.00279   0.00512   0.00020   0.00543   2.06664
   A23        1.89431  -0.00091   0.00716  -0.00818  -0.00080   1.89351
   A24        1.88059  -0.00022   0.00638  -0.00540   0.00109   1.88168
   A25        1.91470   0.00036   0.00213   0.00063   0.00273   1.91743
   A26        1.90775  -0.00004  -0.00183  -0.00049  -0.00235   1.90540
   A27        2.01098   0.00002   0.00168   0.00075   0.00253   2.01351
   A28        1.83535  -0.00024  -0.00019  -0.00276  -0.00295   1.83239
   A29        1.90172   0.00039   0.00208  -0.00044   0.00160   1.90332
   A30        1.88501  -0.00052  -0.00415   0.00200  -0.00217   1.88284
   A31        1.84659   0.00072   0.00064   0.00314   0.00379   1.85039
   A32        1.89940  -0.00055  -0.00141  -0.00142  -0.00277   1.89663
   A33        2.05454  -0.00013   0.00058   0.00041   0.00088   2.05542
   A34        1.85477  -0.00011  -0.00087   0.00036  -0.00053   1.85425
   A35        1.89340   0.00002   0.00144  -0.00065   0.00081   1.89421
   A36        1.90473   0.00006  -0.00047  -0.00168  -0.00212   1.90261
   A37        1.88418   0.00094   0.00130   0.00022   0.00153   1.88571
   A38        1.92280   0.00112   0.00029   0.00065   0.00087   1.92367
   A39        2.00911  -0.00298  -0.00424   0.00362  -0.00052   2.00859
   A40        1.84329  -0.00066   0.00028  -0.00203  -0.00173   1.84156
   A41        1.86170   0.00117   0.00137  -0.00001   0.00131   1.86301
   A42        1.93358   0.00059   0.00140  -0.00287  -0.00148   1.93210
   A43        2.04852   0.00011   0.00207   0.00076   0.00293   2.05145
   A44        1.88239  -0.00019  -0.00140  -0.00156  -0.00303   1.87936
   A45        1.89730   0.00029   0.00121   0.00115   0.00238   1.89968
   A46        1.86906  -0.00044  -0.00204  -0.00134  -0.00335   1.86570
   A47        1.90199   0.00028   0.00184  -0.00086   0.00089   1.90289
   A48        1.85525  -0.00008  -0.00227   0.00198  -0.00028   1.85497
   A49        1.91982  -0.00004   0.00197   0.00090   0.00282   1.92264
   A50        1.87491  -0.00096  -0.00159  -0.00295  -0.00455   1.87037
   A51        2.01150   0.00221   0.00243   0.00402   0.00653   2.01803
   A52        1.85906   0.00014  -0.00167  -0.00013  -0.00178   1.85728
   A53        1.88013  -0.00048   0.00003   0.00176   0.00178   1.88191
   A54        1.91280  -0.00101  -0.00153  -0.00393  -0.00551   1.90729
   A55        1.85546   0.00100   0.00022   0.00244   0.00269   1.85815
   A56        1.88968   0.00078   0.00110  -0.00102   0.00011   1.88979
   A57        2.08636  -0.00265  -0.00329   0.00005  -0.00333   2.08303
   A58        1.82295  -0.00056   0.00100  -0.00279  -0.00180   1.82115
   A59        1.87951   0.00091   0.00122   0.00070   0.00194   1.88144
   A60        1.91163   0.00074   0.00028   0.00026   0.00058   1.91221
   A61        1.89304   0.00070   0.00025  -0.00096  -0.00068   1.89236
   A62        1.87958   0.00075   0.00055   0.00341   0.00402   1.88360
   A63        2.10122  -0.00202  -0.00336   0.00119  -0.00234   2.09888
   A64        1.83749  -0.00043  -0.00065   0.00009  -0.00058   1.83691
   A65        1.83679   0.00039   0.00046  -0.00177  -0.00126   1.83553
   A66        1.89897   0.00074   0.00297  -0.00221   0.00080   1.89977
   A67        2.11319   0.00219   0.00299   0.00053   0.00337   2.11657
   A68        1.85429  -0.00084  -0.00221   0.00128  -0.00087   1.85342
   A69        1.89285  -0.00026   0.00027   0.00120   0.00150   1.89434
   A70        1.89306  -0.00070  -0.00065  -0.00296  -0.00362   1.88943
   A71        1.85006  -0.00071   0.00031   0.00007   0.00047   1.85053
   A72        1.84418   0.00012  -0.00124  -0.00022  -0.00148   1.84270
    D1        0.00270  -0.00013  -0.00943   0.01318   0.00376   0.00646
    D2       -3.13204  -0.00020  -0.01050   0.01344   0.00294  -3.12910
    D3        3.13128   0.00006   0.00043   0.00260   0.00303   3.13431
    D4       -0.00347  -0.00002  -0.00064   0.00285   0.00221  -0.00125
    D5        2.36791   0.00024  -0.00761   0.02884   0.02124   2.38915
    D6        0.19115   0.00015  -0.00799   0.02586   0.01787   0.20902
    D7       -1.83713   0.00015  -0.00686   0.02504   0.01818  -1.81896
    D8       -0.76100   0.00006  -0.01721   0.03917   0.02196  -0.73904
    D9       -2.93776  -0.00003  -0.01759   0.03618   0.01859  -2.91917
   D10        1.31714  -0.00003  -0.01647   0.03537   0.01890   1.33604
   D11        3.07484  -0.00026  -0.01183  -0.00478  -0.01661   3.05823
   D12       -1.04269  -0.00011  -0.01166  -0.00106  -0.01272  -1.05540
   D13        0.97037  -0.00015  -0.01429   0.00214  -0.01215   0.95822
   D14        1.06018  -0.00002  -0.01104  -0.00295  -0.01399   1.04619
   D15       -3.05735   0.00013  -0.01087   0.00077  -0.01010  -3.06744
   D16       -1.04429   0.00008  -0.01350   0.00397  -0.00953  -1.05382
   D17       -1.01730  -0.00029  -0.01225  -0.00394  -0.01619  -1.03349
   D18        1.14835  -0.00014  -0.01208  -0.00021  -0.01229   1.13607
   D19       -3.12177  -0.00019  -0.01471   0.00299  -0.01172  -3.13349
   D20       -1.12355   0.00050  -0.00113  -0.01292  -0.01406  -1.13761
   D21        2.90433  -0.00119   0.00474  -0.02666  -0.02190   2.88243
   D22        1.04295   0.00078  -0.00280  -0.00857  -0.01139   1.03156
   D23       -1.21235  -0.00091   0.00307  -0.02231  -0.01923  -1.23158
   D24        3.07413   0.00052  -0.00260  -0.01193  -0.01455   3.05958
   D25        0.81883  -0.00117   0.00326  -0.02567  -0.02240   0.79643
   D26       -2.15276   0.00030   0.00082  -0.02326  -0.02243  -2.17520
   D27       -0.14880   0.00019   0.00073  -0.02650  -0.02577  -0.17457
   D28        1.97705  -0.00051  -0.00494  -0.02373  -0.02865   1.94840
   D29        0.07475  -0.00051  -0.00713  -0.01342  -0.02053   0.05422
   D30        2.07871  -0.00062  -0.00721  -0.01665  -0.02387   2.05484
   D31       -2.07862  -0.00133  -0.01288  -0.01388  -0.02674  -2.10537
   D32        1.10196  -0.00039   0.00461   0.01297   0.01758   1.11954
   D33       -0.91477  -0.00001   0.00644   0.01429   0.02074  -0.89402
   D34       -3.05204   0.00055   0.00800   0.01891   0.02696  -3.02508
   D35       -1.14793   0.00013   0.01314   0.00069   0.01386  -1.13407
   D36        3.11852   0.00052   0.01497   0.00201   0.01703   3.13555
   D37        0.98125   0.00108   0.01653   0.00664   0.02324   1.00449
   D38        1.48056   0.00124   0.02085  -0.01052   0.01020   1.49076
   D39       -2.69153   0.00057   0.01847  -0.01301   0.00538  -2.68615
   D40       -0.68692   0.00053   0.01570  -0.01091   0.00468  -0.68224
   D41       -0.66486   0.00024   0.00173   0.00364   0.00534  -0.65952
   D42        1.44623  -0.00043  -0.00065   0.00116   0.00052   1.44675
   D43       -2.83234  -0.00047  -0.00342   0.00325  -0.00018  -2.83252
   D44       -0.89027  -0.00051  -0.01945   0.00743  -0.01209  -0.90236
   D45       -3.05635  -0.00043  -0.01876   0.00998  -0.00880  -3.06515
   D46        1.25142  -0.00004  -0.01639   0.00906  -0.00736   1.24406
   D47        1.26205   0.00012  -0.00008  -0.00806  -0.00823   1.25382
   D48       -0.90403   0.00021   0.00061  -0.00551  -0.00494  -0.90897
   D49       -2.87945   0.00059   0.00298  -0.00643  -0.00350  -2.88295
   D50       -3.00767   0.00046   0.00052  -0.01338  -0.01287  -3.02054
   D51       -1.02084   0.00044  -0.00082  -0.01206  -0.01288  -1.03371
   D52        1.15684  -0.00005  -0.00225  -0.01528  -0.01752   1.13932
   D53        1.11528  -0.00034  -0.00522  -0.01440  -0.01964   1.09565
   D54        3.10211  -0.00036  -0.00656  -0.01308  -0.01964   3.08248
   D55       -1.00339  -0.00085  -0.00799  -0.01630  -0.02428  -1.02768
   D56       -0.86961   0.00002  -0.00389  -0.01197  -0.01586  -0.88547
   D57        1.11723  -0.00000  -0.00522  -0.01065  -0.01586   1.10136
   D58       -2.98828  -0.00050  -0.00665  -0.01388  -0.02051  -3.00879
   D59        2.54576   0.00093   0.01773   0.01266   0.03035   2.57611
   D60        0.54106   0.00060   0.01652   0.01461   0.03110   0.57216
   D61       -1.66040   0.00121   0.01773   0.01509   0.03278  -1.62762
   D62        0.45141   0.00005   0.01533   0.00874   0.02406   0.47547
   D63       -1.55329  -0.00028   0.01411   0.01068   0.02480  -1.52849
   D64        2.52843   0.00033   0.01533   0.01116   0.02649   2.55492
   D65       -1.56239   0.00013   0.01584   0.00956   0.02537  -1.53702
   D66        2.71609  -0.00020   0.01462   0.01151   0.02612   2.74221
   D67        0.51463   0.00041   0.01584   0.01198   0.02781   0.54244
   D68        0.98761  -0.00069  -0.01313   0.00213  -0.01106   0.97655
   D69       -1.13043  -0.00015  -0.01107   0.00473  -0.00640  -1.13683
   D70       -3.13046   0.00003  -0.00828   0.00354  -0.00478  -3.13524
   D71        3.07708  -0.00049  -0.01312   0.00462  -0.00851   3.06857
   D72        0.95905   0.00004  -0.01106   0.00722  -0.00385   0.95519
   D73       -1.04099   0.00022  -0.00826   0.00603  -0.00223  -1.04322
   D74       -1.20831  -0.00032  -0.01131   0.00077  -0.01057  -1.21888
   D75        2.95684   0.00021  -0.00925   0.00337  -0.00592   2.95092
   D76        0.95681   0.00039  -0.00646   0.00218  -0.00430   0.95251
   D77       -2.82385  -0.00082  -0.00853  -0.03522  -0.04376  -2.86761
   D78       -0.87366  -0.00065  -0.00678  -0.03772  -0.04450  -0.91816
   D79        1.33031  -0.00105  -0.00806  -0.03827  -0.04631   1.28399
   D80       -0.67346   0.00029  -0.00423  -0.02990  -0.03412  -0.70758
   D81        1.27673   0.00046  -0.00248  -0.03241  -0.03486   1.24187
   D82       -2.80249   0.00006  -0.00376  -0.03296  -0.03667  -2.83916
   D83        1.34247  -0.00033  -0.00697  -0.03116  -0.03814   1.30433
   D84       -2.99053  -0.00016  -0.00523  -0.03366  -0.03888  -3.02941
   D85       -0.78656  -0.00056  -0.00651  -0.03421  -0.04069  -0.82726
   D86        1.72520   0.00028  -0.01141   0.06011   0.04868   1.77388
   D87       -2.57771   0.00050  -0.01176   0.06146   0.04969  -2.52801
   D88       -0.38905   0.00063  -0.00977   0.06252   0.05274  -0.33631
   D89       -0.39190   0.00005  -0.01039   0.05617   0.04578  -0.34612
   D90        1.58838   0.00027  -0.01074   0.05752   0.04679   1.63517
   D91       -2.50615   0.00039  -0.00875   0.05858   0.04984  -2.45631
   D92       -2.36437  -0.00014  -0.01234   0.05895   0.04659  -2.31778
   D93       -0.38409   0.00009  -0.01270   0.06030   0.04760  -0.33648
   D94        1.80457   0.00021  -0.01070   0.06136   0.05065   1.85522
   D95       -0.96597   0.00031   0.01946  -0.04406  -0.02461  -0.99058
   D96        1.18187   0.00021   0.01809  -0.04462  -0.02657   1.15530
   D97       -3.12786  -0.00031   0.01653  -0.04618  -0.02968   3.12565
   D98       -3.10758   0.00044   0.02107  -0.04205  -0.02097  -3.12855
   D99       -0.95974   0.00034   0.01970  -0.04261  -0.02293  -0.98267
   D100       1.01371  -0.00019   0.01814  -0.04417  -0.02603   0.98768
   D101       1.21360   0.00042   0.02029  -0.04034  -0.02005   1.19355
   D102      -2.92175   0.00032   0.01892  -0.04090  -0.02201  -2.94376
   D103      -0.94829  -0.00021   0.01736  -0.04246  -0.02511  -0.97341
         Item               Value     Threshold  Converged?
 Maximum Force            0.003725     0.000450     NO 
 RMS     Force            0.000805     0.000300     NO 
 Maximum Displacement     0.151670     0.001800     NO 
 RMS     Displacement     0.041918     0.001200     NO 
 Predicted change in Energy=-3.509073D-04
 GradGradGradGradGradGradGradGradGradGradGradGradGradGradGradGradGradGrad

                          Input orientation:                          
 ---------------------------------------------------------------------
 Center     Atomic      Atomic             Coordinates (Angstroms)
 Number     Number       Type             X           Y           Z
 ---------------------------------------------------------------------
      1          6           0        2.559298   -0.431555    1.026358
      2          6           0        2.859562   -1.680684    0.689791
      3          6           0        1.576904    1.740205    0.172844
      4          6           0        2.759634    0.768707    0.147403
      5          1           0        3.291405   -1.918527   -0.279781
      6          1           0        2.679700   -2.507971    1.367466
      7          1           0        2.121804   -0.240920    2.005982
      8          1           0        1.831635    2.634947   -0.426206
      9          1           0        1.446231    2.083728    1.206156
     10          1           0        2.985296    0.449121   -0.876575
     11          1           0        3.637831    1.329183    0.493858
     12          7           0        0.310933    1.157888   -0.250878
     13          7           0       -0.671954   -1.239850    1.046485
     14          6           0        0.303651    0.750542   -1.661338
     15          1           0       -0.531360    1.231824   -2.183678
     16          1           0        1.206723    1.136745   -2.152978
     17          6           0        0.243354   -0.765033   -1.908582
     18          1           0        0.372412   -0.900806   -2.989460
     19          1           0        1.113747   -1.232565   -1.434932
     20          6           0       -1.031140   -1.514753   -1.469025
     21          1           0       -1.194697   -2.345014   -2.167000
     22          1           0       -1.906280   -0.866920   -1.574731
     23          6           0       -0.974263   -2.127364   -0.055831
     24          1           0       -0.201145   -2.908627   -0.077129
     25          1           0       -1.923195   -2.638987    0.150897
     26          6           0       -0.806289    2.024939    0.131197
     27          1           0       -0.738197    2.991984   -0.402195
     28          1           0       -0.690596    2.250637    1.197871
     29          6           0       -2.202803    1.451652   -0.115144
     30          1           0       -2.899590    2.294797   -0.054938
     31          1           0       -2.260824    1.126550   -1.155954
     32          6           0       -2.735655    0.331385    0.807569
     33          1           0       -3.432592    0.777704    1.528061
     34          1           0       -3.345663   -0.346297    0.198040
     35          6           0       -1.758554   -0.505958    1.657012
     36          1           0       -1.300289    0.153934    2.404301
     37          1           0       -2.379649   -1.211147    2.227172
     38          1           0        0.022074   -0.566741    0.736871
 ---------------------------------------------------------------------
                    Distance matrix (angstroms):
                    1          2          3          4          5
     1  C    0.000000
     2  C    1.328066   0.000000
     3  C    2.531822   3.689840   0.000000
     4  C    1.501107   2.510714   1.530786   0.000000
     5  H    2.110229   1.087717   4.065796   2.772452   0.000000
     6  H    2.107690   1.084435   4.548657   3.497365   1.853389
     7  H    1.089682   2.085561   2.753574   2.209183   3.067091
     8  H    3.470283   4.574576   1.106486   2.161727   4.783983
     9  H    2.756428   4.054002   1.096731   2.138987   4.650884
    10  H    2.139676   2.646767   2.179849   1.096171   2.460817
    11  H    2.132366   3.115026   2.125891   1.097904   3.356508
    12  N    3.035260   3.929104   1.456473   2.511220   4.283501
    13  N    3.330877   3.576754   3.834232   4.076572   4.234124
    14  C    3.702567   4.239262   2.442299   3.050201   4.237842
    15  H    4.756398   5.313932   3.202564   4.059440   5.306889
    16  H    3.794365   4.330256   2.431182   2.799775   4.146017
    17  C    3.753489   3.799276   3.519503   3.593202   3.643372
    18  H    4.596680   4.508993   4.292540   4.280890   4.110796
    19  H    2.964656   2.786239   3.411278   3.036086   2.558733
    20  C    4.504609   4.452593   4.482452   4.711369   4.501303
    21  H    5.286903   5.003959   5.463117   5.539716   4.885550
    22  H    5.186192   5.338868   4.688676   5.235625   5.458819
    23  C    4.066074   3.931118   4.638839   4.729748   4.276646
    24  H    3.869576   3.385844   4.983531   4.726459   3.635832
    25  H    5.072665   4.907496   5.606112   5.791483   5.281723
    26  C    4.261790   5.242340   2.400504   3.780766   5.701835
    27  H    4.963351   5.997510   2.693940   4.180890   6.353408
    28  H    4.217272   5.321377   2.540232   3.899191   5.951615
    29  C    5.246628   6.007245   3.801629   5.016087   6.447600
    30  H    6.196907   7.037535   4.516465   5.864871   7.492067
    31  H    5.515773   6.124188   4.107363   5.199210   6.392763
    32  C    5.354109   5.947163   4.581028   5.552051   6.524561
    33  H    6.133251   6.807170   5.278075   6.344286   7.466598
    34  H    5.963384   6.366100   5.346568   6.206485   6.837463
    35  C    4.364300   4.862355   4.286407   4.931299   5.590046
    36  H    4.139800   4.858985   3.971636   4.685564   5.708156
    37  H    5.142268   5.480268   5.346499   5.887061   6.240678
    38  H    2.557261   3.048676   2.838594   3.102439   3.680956
                    6          7          8          9         10
     6  H    0.000000
     7  H    2.420427   0.000000
     8  H    5.512357   3.777611   0.000000
     9  H    4.757222   2.549531   1.765498   0.000000
    10  H    3.724715   3.087217   2.512290   3.062422   0.000000
    11  H    4.050303   2.655199   2.411199   2.424834   1.754536
    12  N    4.654956   3.213928   2.127199   2.066163   2.836558
    13  N    3.597881   3.118265   4.842605   3.944410   4.463883
    14  C    5.043527   4.211640   2.722364   3.362349   2.810325
    15  H    6.075162   5.173152   3.262086   4.015916   3.832494
    16  H    5.277040   4.475744   2.369993   3.498274   2.294636
    17  C    4.439156   4.373452   4.034841   4.389071   3.171348
    18  H    5.185496   5.333879   4.604471   5.259632   3.621291
    19  H    3.454317   3.720138   4.060854   4.252492   2.577309
    20  C    4.775196   4.862034   5.148103   5.122795   4.509939
    21  H    5.246900   5.730634   6.081863   6.161691   5.190831
    22  H    5.690411   5.425757   5.249208   5.261082   5.113403
    23  C    3.939807   4.170776   5.539842   5.018436   4.794789
    24  H    3.247560   4.105131   5.914834   5.411495   4.697551
    25  H    4.762756   5.055104   6.499705   5.896663   5.889430
    26  C    5.850449   4.150020   2.764318   2.496566   4.227875
    27  H    6.712915   4.942731   2.594627   2.860673   4.533827
    28  H    5.833696   3.843240   3.024395   2.143352   4.589223
    29  C    6.458760   5.105507   4.215879   3.932023   5.338653
    30  H    7.497885   5.990964   4.757944   4.530019   6.222016
    31  H    6.632206   5.574516   4.422218   4.498667   5.297049
    32  C    6.140154   5.035735   5.262009   4.551675   5.964854
    33  H    6.941294   5.667214   5.914440   5.060854   6.861452
    34  H    6.507334   5.759597   6.006822   5.466587   6.470589
    35  C    4.877498   3.905023   5.205241   4.144924   5.462174
    36  H    4.899089   3.467749   4.896544   3.564131   5.405323
    37  H    5.293189   4.610135   6.290291   5.151314   6.416570
    38  H    3.350970   2.475008   3.857209   3.045232   3.523615
                   11         12         13         14         15
    11  H    0.000000
    12  N    3.413535   0.000000
    13  N    5.047730   2.897993   0.000000
    14  C    4.012038   1.468122   3.499395   0.000000
    15  H    4.955888   2.109654   4.069753   1.096227   0.000000
    16  H    3.599036   2.102588   4.406154   1.098364   1.740952
    17  C    4.656171   2.539720   3.129802   1.536793   2.159467
    18  H    5.269660   3.426636   4.182643   2.120280   2.452386
    19  H    4.080905   2.785814   3.057157   2.154118   3.056175
    20  C    5.808629   3.229250   2.555851   2.636325   2.881700
    21  H    6.628214   4.267173   3.438187   3.476091   3.637866
    22  H    6.311822   3.281535   2.921199   2.739978   2.581850
    23  C    5.789757   3.533080   1.447125   3.534552   4.001005
    24  H    5.746546   4.102311   2.066152   4.019210   4.657244
    25  H    6.840249   4.423687   2.079727   4.442065   4.729759
    26  C    4.512849   1.464904   3.393323   2.463582   2.462369
    27  H    4.766282   2.118367   4.473419   2.773977   2.512892
    28  H    4.481071   2.072687   3.493818   3.378444   3.535280
    29  C    5.873576   2.534480   3.307123   3.027306   2.668497
    30  H    6.631098   3.411512   4.320789   3.902050   3.357076
    31  H    6.128382   2.726551   3.602095   2.640705   2.014533
    32  C    6.458742   3.329432   2.604750   3.938093   3.823253
    33  H    7.166909   4.162108   3.453050   4.912485   4.732904
    34  H    7.187763   3.979296   2.943980   4.240028   4.010405
    35  C    5.817357   3.269741   1.446389   4.104013   4.390534
    36  H    5.423655   3.264036   2.044775   4.411120   4.775212
    37  H    6.757790   4.358014   2.076311   5.115548   5.370277
    38  H    4.089900   2.008340   1.015191   2.750622   3.474295
                   16         17         18         19         20
    16  H    0.000000
    17  C    2.145826   0.000000
    18  H    2.355290   1.096991   0.000000
    19  H    2.477471   1.095679   1.753910   0.000000
    20  C    3.536420   1.542604   2.158382   2.163638   0.000000
    21  H    4.229617   2.152002   2.284297   2.665029   1.096929
    22  H    3.746976   2.177789   2.682358   3.045291   1.093952
    23  C    4.450746   2.602158   3.453138   2.657513   1.541313
    24  H    4.759861   2.854259   3.583572   2.526214   2.137557
    25  H    5.418522   3.528043   4.260625   3.703497   2.164211
    26  C    3.171524   3.611979   4.437096   4.092753   3.891103
    27  H    3.207782   4.165072   4.804290   4.726844   4.640541
    28  H    4.008587   4.429061   5.347459   4.724405   4.626712
    29  C    3.984571   3.756834   4.519677   4.466135   3.464873
    30  H    4.754436   4.762001   5.434086   5.518472   4.472518
    31  H    3.608052   3.227296   3.795503   4.126860   2.930293
    32  C    4.995577   4.177811   5.059230   4.721509   3.390646
    33  H    5.933145   5.263377   6.140313   5.787029   4.472678
    34  H    5.333941   4.182612   4.928663   4.830984   3.082436
    35  C    5.099742   4.097343   5.127049   4.282311   3.364358
    36  H    5.293375   4.672076   5.744830   4.742326   4.226063
    37  H    6.128652   4.917685   5.906217   5.061154   3.946204
    38  H    3.557595   2.662087   3.757643   2.520278   2.621824
                   21         22         23         24         25
    21  H    0.000000
    22  H    1.744102   0.000000
    23  C    2.133775   2.182757   0.000000
    24  H    2.381673   3.052681   1.099335   0.000000
    25  H    2.447401   2.473519   1.097709   1.757884   0.000000
    26  C    4.952682   3.533131   4.159905   4.974904   4.795839
    27  H    5.639723   4.198857   5.136479   5.933911   5.780828
    28  H    5.718084   4.345615   4.562798   5.336964   5.150134
    29  C    4.431824   2.755739   3.784466   4.797928   4.108806
    30  H    5.375436   3.645942   4.823109   5.861545   5.033680
    31  H    3.769694   2.067607   3.667896   4.657122   4.000140
    32  C    4.287858   2.792696   3.145378   4.207625   3.148718
    33  H    5.330386   3.829065   4.122076   5.158286   3.981035
    34  H    3.770270   2.342133   2.976606   4.065617   2.698531
    35  C    4.280552   3.255192   2.485538   3.347474   2.616353
    36  H    5.210824   4.152356   3.370884   4.092052   3.642287
    37  H    4.690257   3.846691   2.833136   3.596820   2.560858
    38  H    3.615972   3.025253   2.014102   2.489348   2.902006
                   26         27         28         29         30
    26  C    0.000000
    27  H    1.106490   0.000000
    28  H    1.096411   1.764107   0.000000
    29  C    1.529572   2.144782   2.156190   0.000000
    30  H    2.118815   2.297450   2.539908   1.095458   0.000000
    31  H    2.139984   2.523171   3.044614   1.091944   1.727733
    32  C    2.654817   3.540078   2.831630   1.546069   2.150762
    33  H    3.225568   3.986062   3.130032   2.160257   2.256446
    34  H    3.475003   4.278234   3.846181   2.153331   2.690419
    35  C    3.104892   4.185339   2.991682   2.677710   3.475192
    36  H    2.985246   4.030744   2.494667   2.974258   3.631654
    37  H    4.164231   5.222475   3.987018   3.550806   4.215448
    38  H    2.787441   3.813136   2.942454   3.122486   4.165510
                   31         32         33         34         35
    31  H    0.000000
    32  C    2.170984   0.000000
    33  H    2.949351   1.097283   0.000000
    34  H    2.275841   1.096763   1.743528   0.000000
    35  C    3.290916   1.541889   2.113485   2.161714   0.000000
    36  H    3.813662   2.154372   2.388221   3.049816   1.097226
    37  H    4.113938   2.126363   2.356474   2.408013   1.099151
    38  H    3.414914   2.901155   3.790545   3.417688   2.005241
                   36         37         38
    36  H    0.000000
    37  H    1.749240   0.000000
    38  H    2.246851   2.899057   0.000000
 Stoichiometry    C12H24N2
 Framework group  C1[X(C12H24N2)]
 Deg. of freedom   108
 Full point group                 C1      NOp   1
 Largest Abelian subgroup         C1      NOp   1
 Largest concise Abelian subgroup C1      NOp   1
                         Standard orientation:                         
 ---------------------------------------------------------------------
 Center     Atomic      Atomic             Coordinates (Angstroms)
 Number     Number       Type             X           Y           Z
 ---------------------------------------------------------------------
      1          6           0        2.559030    0.362594   -1.053352
      2          6           0        2.923694    1.579453   -0.666009
      3          6           0        1.488326   -1.797936   -0.281457
      4          6           0        2.716156   -0.885008   -0.233521
      5          1           0        3.381854    1.751843    0.305329
      6          1           0        2.772514    2.444639   -1.302088
      7          1           0        2.097309    0.238039   -2.032488
      8          1           0        1.709812   -2.730304    0.271668
      9          1           0        1.324911   -2.086917   -1.326734
     10          1           0        2.973153   -0.623923    0.799619
     11          1           0        3.561047   -1.469341   -0.620961
     12          7           0        0.258428   -1.177246    0.191206
     13          7           0       -0.630052    1.321142   -0.977989
     14          6           0        0.293146   -0.835538    1.618586
     15          1           0       -0.555313   -1.300850    2.133676
     16          1           0        1.184609   -1.285820    2.075689
     17          6           0        0.308937    0.668170    1.935357
     18          1           0        0.461626    0.747729    3.018752
     19          1           0        1.192860    1.115859    1.467632
     20          6           0       -0.935364    1.496144    1.553519
     21          1           0       -1.048050    2.300044    2.291286
     22          1           0       -1.838502    0.885747    1.645651
     23          6           0       -0.872108    2.169997    0.168757
     24          1           0       -0.062483    2.912443    0.211385
     25          1           0       -1.798839    2.734421    0.002749
     26          6           0       -0.904734   -1.972557   -0.209394
     27          1           0       -0.874141   -2.965315    0.278271
     28          1           0       -0.817027   -2.153945   -1.287134
     29          6           0       -2.268285   -1.346587    0.088068
     30          1           0       -3.005240   -2.152555    0.002383
     31          1           0       -2.294081   -1.067512    1.143432
     32          6           0       -2.762013   -0.161241   -0.773045
     33          1           0       -3.490848   -0.540758   -1.500230
     34          1           0       -3.329260    0.515365   -0.122411
     35          6           0       -1.759965    0.667816   -1.601288
     36          1           0       -1.345635    0.022414   -2.385949
     37          1           0       -2.355902    1.426835   -2.127485
     38          1           0        0.036071    0.602750   -0.711900
 ---------------------------------------------------------------------
 Rotational constants (GHZ):      0.8425110      0.5846128      0.5048533
 Standard basis: 6-31G(d,p) (6D, 7F)
 There are   330 symmetry adapted cartesian basis functions of A   symmetry.
 There are   330 symmetry adapted basis functions of A   symmetry.
   330 basis functions,   560 primitive gaussians,   330 cartesian basis functions
    55 alpha electrons       55 beta electrons
       nuclear repulsion energy      1027.7731683721 Hartrees.
 NAtoms=   38 NActive=   38 NUniq=   38 SFac= 1.00D+00 NAtFMM=   60 NAOKFM=F Big=F
 Integral buffers will be    131072 words long.
 Raffenetti 2 integral format.
 Two-electron integral symmetry is turned on.
 Nuclear repulsion after empirical dispersion term =     1027.7335687941 Hartrees.
 One-electron integrals computed using PRISM.
 NBasis=   330 RedAO= T EigKep=  2.76D-03  NBF=   330
 NBsUse=   330 1.00D-06 EigRej= -1.00D+00 NBFU=   330
 Initial guess from the checkpoint file:  "decomp-opt-wb97xd.chk"
 B after Tr=    -0.000000    0.000000    0.000000
         Rot=    0.999860   -0.002981    0.003020    0.016194 Ang=  -1.92 deg.
 ExpMin= 1.61D-01 ExpMax= 4.17D+03 ExpMxC= 6.27D+02 IAcc=1 IRadAn=         1 AccDes= 0.00D+00
 Harris functional with IExCor= 4639 and IRadAn=       1 diagonalized for initial guess.
 HarFok:  IExCor= 4639 AccDes= 0.00D+00 IRadAn=         1 IDoV= 1 UseB2=F ITyADJ=14
 ICtDFT=  3500011 ScaDFX=  1.000000  1.000000  1.000000  1.000000
 FoFCou: FMM=F IPFlag=           0 FMFlag=      100000 FMFlg1=           0
         NFxFlg=           0 DoJE=T BraDBF=F KetDBF=T FulRan=T
         wScrn=  0.000000 ICntrl=     500 IOpCl=  0 I1Cent=   200000004 NGrid=           0
         NMat0=    1 NMatS0=      1 NMatT0=    0 NMatD0=    1 NMtDS0=    0 NMtDT0=    0
 Petite list used in FoFCou.
 Requested convergence on RMS density matrix=1.00D-08 within 128 cycles.
 Requested convergence on MAX density matrix=1.00D-06.
 Requested convergence on             energy=1.00D-06.
 No special actions if energy rises.
 Integral accuracy reduced to 1.0D-05 until final iterations.
 Initial convergence to 1.0D-05 achieved.  Increase integral accuracy.
 SCF Done:  E(RwB97XD) =  -581.051725115     A.U. after   12 cycles
            NFock= 12  Conv=0.38D-08     -V/T= 2.0097
 Calling FoFJK, ICntrl=      2127 FMM=F ISym2X=0 I1Cent= 0 IOpClX= 0 NMat=1 NMatS=1 NMatT=0.
 ***** Axes restored to original set *****
 -------------------------------------------------------------------
 Center     Atomic                   Forces (Hartrees/Bohr)
 Number     Number              X              Y              Z
 -------------------------------------------------------------------
      1        6          -0.000411932    0.000432905    0.000101992
      2        6           0.000613210   -0.001288743   -0.000354378
      3        6           0.000492871    0.000319455    0.000399985
      4        6           0.000379248    0.000317931   -0.000040836
      5        1          -0.000248020   -0.000140670   -0.000143996
      6        1           0.000186153   -0.000117196    0.000079723
      7        1          -0.000028632    0.000059223    0.000087368
      8        1           0.000265736    0.000311486   -0.000059566
      9        1           0.000233597    0.000121234   -0.000015126
     10        1          -0.000142503    0.000005156   -0.000072360
     11        1           0.000326102    0.000497802   -0.000194818
     12        7          -0.000188987    0.000017586   -0.000176332
     13        7           0.000482045   -0.000423777    0.000929094
     14        6           0.000115893    0.000041547    0.000080938
     15        1          -0.000294019   -0.000025638   -0.000036784
     16        1           0.000346188    0.000048156   -0.000215517
     17        6           0.000189147   -0.000169915   -0.000219550
     18        1           0.000163519   -0.000012028   -0.000141492
     19        1           0.000532617   -0.000389874    0.000210975
     20        6          -0.000236017    0.000292617   -0.000227685
     21        1          -0.000045187   -0.000219891   -0.000202270
     22        1          -0.000406395    0.000660147   -0.000137903
     23        6          -0.000190944   -0.000734057   -0.000517428
     24        1           0.000060566   -0.000365194    0.000043482
     25        1          -0.000037754   -0.000288014   -0.000118228
     26        6          -0.000108395    0.000015707    0.000394281
     27        1          -0.000337587    0.000353835   -0.000100289
     28        1          -0.000150167    0.000359006   -0.000044614
     29        6           0.000042433    0.000387862   -0.000194220
     30        1           0.000284870    0.000531555    0.000034955
     31        1          -0.000238234   -0.000189175   -0.000848660
     32        6          -0.000761136   -0.000910550   -0.000030043
     33        1          -0.000333749   -0.000058627   -0.000046753
     34        1          -0.000125412   -0.000237154    0.000303950
     35        6          -0.000661298    0.000713150    0.000872215
     36        1           0.000090723   -0.000004156    0.000348761
     37        1          -0.000155094   -0.000101284    0.000179653
     38        1           0.000296548    0.000189583    0.000071474
 -------------------------------------------------------------------
 Cartesian Forces:  Max     0.001288743 RMS     0.000350625

 GradGradGradGradGradGradGradGradGradGradGradGradGradGradGradGradGradGrad
 Berny optimization.
 Using GEDIIS/GDIIS optimizer.
 FormGI is forming the generalized inverse of G from B-inverse, IUseBI=4.
 Internal  Forces:  Max     0.001826701 RMS     0.000496276
 Search for a local minimum.
 Step number   5 out of a maximum of  223
 All quantities printed in internal units (Hartrees-Bohrs-Radians)
 Mixed Optimization -- En-DIIS/RFO-DIIS
 Swapping is turned off.
 Update second derivatives using D2CorX and points    2    1    3    4    5
 DE= -2.31D-04 DEPred=-3.51D-04 R= 6.59D-01
 TightC=F SS=  1.41D+00  RLast= 2.54D-01 DXNew= 1.2613D-01 7.6166D-01
 Trust test= 6.59D-01 RLast= 2.54D-01 DXMaxT set to 1.26D-01
 ITU=  1 -1  0 -1  0
     Eigenvalues ---    0.00166   0.00300   0.00315   0.00559   0.00573
     Eigenvalues ---    0.00675   0.00749   0.01115   0.01301   0.01619
     Eigenvalues ---    0.01688   0.02007   0.02421   0.02648   0.02826
     Eigenvalues ---    0.02972   0.03017   0.03130   0.03331   0.03840
     Eigenvalues ---    0.03967   0.04172   0.04267   0.04422   0.04554
     Eigenvalues ---    0.04617   0.04864   0.04948   0.05102   0.05315
     Eigenvalues ---    0.05488   0.05661   0.05767   0.06007   0.06398
     Eigenvalues ---    0.07428   0.07936   0.08731   0.08772   0.09128
     Eigenvalues ---    0.09469   0.09509   0.09529   0.09670   0.09813
     Eigenvalues ---    0.09861   0.10186   0.10759   0.12196   0.12706
     Eigenvalues ---    0.12919   0.13049   0.13145   0.13270   0.13455
     Eigenvalues ---    0.14216   0.15232   0.15878   0.16000   0.16001
     Eigenvalues ---    0.16311   0.17117   0.19520   0.20001   0.21912
     Eigenvalues ---    0.21991   0.22283   0.22552   0.26367   0.26542
     Eigenvalues ---    0.27375   0.27496   0.27779   0.27987   0.28451
     Eigenvalues ---    0.29255   0.31903   0.32634   0.32820   0.32874
     Eigenvalues ---    0.33564   0.33630   0.33643   0.33753   0.33808
     Eigenvalues ---    0.33831   0.33852   0.33885   0.33910   0.33947
     Eigenvalues ---    0.33978   0.33992   0.34020   0.34028   0.34043
     Eigenvalues ---    0.34114   0.34288   0.34412   0.34590   0.34729
     Eigenvalues ---    0.35063   0.35343   0.35725   0.37344   0.40071
     Eigenvalues ---    0.42345   0.47049   0.59712
 En-DIIS/RFO-DIIS IScMMF=        0 using points:     5    4    3
 RFO step:  Lambda=-9.94955486D-05.
 DidBck=T Rises=F RFO-DIIS coefs:    0.55507    0.25524    0.18970
 Iteration  1 RMS(Cart)=  0.03856751 RMS(Int)=  0.00024301
 Iteration  2 RMS(Cart)=  0.00048135 RMS(Int)=  0.00002189
 Iteration  3 RMS(Cart)=  0.00000004 RMS(Int)=  0.00002189
 Variable       Old X    -DE/DX   Delta X   Delta X   Delta X     New X
                                 (Linear)    (Quad)   (Total)
    R1        2.50968   0.00170   0.00116  -0.00004   0.00112   2.51080
    R2        2.83668   0.00074   0.00058   0.00055   0.00113   2.83781
    R3        2.05920   0.00011   0.00036  -0.00033   0.00003   2.05923
    R4        2.05549   0.00005   0.00006  -0.00000   0.00005   2.05554
    R5        2.04928   0.00012   0.00027  -0.00020   0.00008   2.04936
    R6        2.89277   0.00069   0.00047   0.00041   0.00088   2.89365
    R7        2.09096   0.00034   0.00039   0.00003   0.00042   2.09137
    R8        2.07252  -0.00000  -0.00002   0.00005   0.00003   2.07255
    R9        2.75234   0.00158   0.00268  -0.00203   0.00065   2.75298
   R10        2.07146   0.00003  -0.00001   0.00006   0.00006   2.07152
   R11        2.07474   0.00045   0.00091  -0.00062   0.00029   2.07503
   R12        2.77435   0.00009   0.00250  -0.00326  -0.00076   2.77359
   R13        2.76827   0.00141   0.00273  -0.00135   0.00137   2.76964
   R14        2.73467   0.00142   0.00166   0.00080   0.00246   2.73713
   R15        2.73328   0.00125   0.00143   0.00051   0.00195   2.73523
   R16        1.91843   0.00030   0.00092  -0.00054   0.00037   1.91881
   R17        2.07157   0.00023   0.00048  -0.00038   0.00010   2.07167
   R18        2.07561   0.00040  -0.00008   0.00070   0.00062   2.07623
   R19        2.90412   0.00083   0.00086  -0.00029   0.00057   2.90469
   R20        2.07301   0.00016   0.00037  -0.00026   0.00011   2.07312
   R21        2.07053   0.00068   0.00092  -0.00028   0.00063   2.07117
   R22        2.91510   0.00113   0.00108  -0.00049   0.00060   2.91570
   R23        2.07290   0.00030   0.00046  -0.00017   0.00029   2.07319
   R24        2.06727   0.00073   0.00115  -0.00094   0.00021   2.06748
   R25        2.91266   0.00135   0.00117   0.00048   0.00165   2.91431
   R26        2.07744   0.00030   0.00046  -0.00027   0.00019   2.07763
   R27        2.07437   0.00015   0.00001   0.00025   0.00026   2.07463
   R28        2.09096   0.00034   0.00035   0.00013   0.00049   2.09145
   R29        2.07192   0.00001   0.00005  -0.00004   0.00001   2.07193
   R30        2.89047   0.00101   0.00122   0.00047   0.00168   2.89215
   R31        2.07012   0.00023   0.00047  -0.00031   0.00016   2.07028
   R32        2.06348   0.00088   0.00075  -0.00009   0.00066   2.06413
   R33        2.92165   0.00175   0.00117   0.00168   0.00284   2.92449
   R34        2.07356   0.00016   0.00045  -0.00042   0.00003   2.07360
   R35        2.07258   0.00005   0.00027  -0.00030  -0.00003   2.07255
   R36        2.91375   0.00050   0.00211  -0.00213  -0.00001   2.91374
   R37        2.07346   0.00027   0.00007   0.00032   0.00038   2.07384
   R38        2.07709   0.00024   0.00023   0.00007   0.00030   2.07740
    A1        2.18156  -0.00001   0.00026  -0.00025   0.00002   2.18158
    A2        2.07505   0.00004   0.00038  -0.00048  -0.00009   2.07495
    A3        2.02650  -0.00003  -0.00062   0.00070   0.00009   2.02659
    A4        2.11920   0.00008   0.00080  -0.00098  -0.00019   2.11902
    A5        2.11959   0.00005   0.00066  -0.00074  -0.00008   2.11952
    A6        2.04437  -0.00013  -0.00145   0.00171   0.00026   2.04463
    A7        1.90321  -0.00080  -0.00061  -0.00356  -0.00417   1.89903
    A8        1.88231   0.00044   0.00174   0.00127   0.00300   1.88531
    A9        1.99654   0.00026  -0.00331   0.00410   0.00079   1.99733
   A10        1.85901  -0.00004   0.00022  -0.00071  -0.00048   1.85852
   A11        1.94540   0.00010   0.00196  -0.00404  -0.00208   1.94332
   A12        1.87106   0.00006   0.00027   0.00295   0.00320   1.87426
   A13        1.97643   0.00154   0.00173   0.00033   0.00206   1.97849
   A14        1.91913  -0.00057  -0.00163   0.00013  -0.00150   1.91763
   A15        1.90727  -0.00008   0.00182   0.00007   0.00189   1.90917
   A16        1.93864  -0.00062  -0.00103  -0.00134  -0.00238   1.93627
   A17        1.86376  -0.00052  -0.00057   0.00103   0.00046   1.86422
   A18        1.85349   0.00018  -0.00034  -0.00021  -0.00055   1.85294
   A19        1.97658  -0.00097  -0.00182  -0.00090  -0.00268   1.97390
   A20        1.92878   0.00085   0.00051   0.00059   0.00113   1.92990
   A21        1.99436   0.00004  -0.00342   0.00758   0.00417   1.99853
   A22        2.06664   0.00023  -0.00046   0.00145   0.00106   2.06770
   A23        1.89351  -0.00027   0.00310  -0.00392  -0.00082   1.89269
   A24        1.88168  -0.00003   0.00196  -0.00231  -0.00029   1.88139
   A25        1.91743   0.00015  -0.00040   0.00210   0.00171   1.91915
   A26        1.90540  -0.00034   0.00034  -0.00087  -0.00049   1.90491
   A27        2.01351   0.00043  -0.00048  -0.00036  -0.00091   2.01260
   A28        1.83239   0.00013   0.00124  -0.00144  -0.00021   1.83219
   A29        1.90332  -0.00053   0.00008  -0.00007   0.00004   1.90336
   A30        1.88284   0.00014  -0.00062   0.00049  -0.00013   1.88272
   A31        1.85039  -0.00011  -0.00144   0.00193   0.00049   1.85088
   A32        1.89663   0.00027   0.00069   0.00038   0.00106   1.89769
   A33        2.05542  -0.00022  -0.00017  -0.00185  -0.00200   2.05341
   A34        1.85425  -0.00009  -0.00010  -0.00014  -0.00024   1.85400
   A35        1.89421  -0.00012   0.00019  -0.00040  -0.00020   1.89401
   A36        1.90261   0.00026   0.00076   0.00024   0.00099   1.90360
   A37        1.88571  -0.00054  -0.00018  -0.00000  -0.00017   1.88554
   A38        1.92367  -0.00074  -0.00028  -0.00079  -0.00103   1.92264
   A39        2.00859   0.00180  -0.00139   0.00354   0.00205   2.01064
   A40        1.84156   0.00031   0.00088  -0.00154  -0.00068   1.84088
   A41        1.86301  -0.00064  -0.00006  -0.00043  -0.00045   1.86256
   A42        1.93210  -0.00031   0.00119  -0.00116   0.00005   1.93215
   A43        2.05145   0.00032  -0.00051   0.00290   0.00230   2.05375
   A44        1.87936   0.00000   0.00081  -0.00146  -0.00061   1.87875
   A45        1.89968  -0.00005  -0.00059   0.00136   0.00079   1.90047
   A46        1.86570  -0.00002   0.00071  -0.00114  -0.00043   1.86528
   A47        1.90289  -0.00020   0.00031  -0.00149  -0.00113   1.90176
   A48        1.85497  -0.00009  -0.00074  -0.00054  -0.00129   1.85367
   A49        1.92264   0.00010  -0.00050  -0.00001  -0.00047   1.92216
   A50        1.87037   0.00021   0.00141  -0.00062   0.00079   1.87116
   A51        2.01803   0.00016  -0.00197   0.00741   0.00541   2.02343
   A52        1.85728  -0.00007   0.00016  -0.00217  -0.00202   1.85526
   A53        1.88191  -0.00061  -0.00078  -0.00314  -0.00392   1.87799
   A54        1.90729   0.00021   0.00187  -0.00221  -0.00032   1.90697
   A55        1.85815  -0.00083  -0.00111  -0.00245  -0.00358   1.85456
   A56        1.88979  -0.00061   0.00037   0.00017   0.00051   1.89030
   A57        2.08303   0.00183   0.00022   0.00368   0.00398   2.08702
   A58        1.82115   0.00024   0.00119  -0.00284  -0.00165   1.81950
   A59        1.88144  -0.00024  -0.00040  -0.00001  -0.00041   1.88103
   A60        1.91221  -0.00056  -0.00015   0.00047   0.00028   1.91249
   A61        1.89236   0.00003   0.00040  -0.00067  -0.00028   1.89209
   A62        1.88360  -0.00017  -0.00158   0.00352   0.00190   1.88550
   A63        2.09888   0.00066  -0.00025   0.00155   0.00139   2.10028
   A64        1.83691  -0.00004   0.00001  -0.00174  -0.00172   1.83519
   A65        1.83553  -0.00028   0.00074  -0.00087  -0.00016   1.83536
   A66        1.89977  -0.00027   0.00078  -0.00239  -0.00164   1.89814
   A67        2.11657  -0.00053  -0.00036  -0.00041  -0.00072   2.11585
   A68        1.85342  -0.00012  -0.00046   0.00142   0.00093   1.85435
   A69        1.89434   0.00045  -0.00056   0.00093   0.00037   1.89472
   A70        1.88943   0.00057   0.00136  -0.00046   0.00092   1.89035
   A71        1.85053  -0.00018  -0.00009  -0.00064  -0.00077   1.84977
   A72        1.84270  -0.00014   0.00018  -0.00099  -0.00080   1.84190
    D1        0.00646  -0.00032  -0.00528   0.00134  -0.00394   0.00252
    D2       -3.12910  -0.00022  -0.00533   0.00316  -0.00217  -3.13127
    D3        3.13431  -0.00020  -0.00118  -0.00159  -0.00277   3.13153
    D4       -0.00125  -0.00010  -0.00123   0.00023  -0.00100  -0.00226
    D5        2.38915  -0.00012  -0.01236   0.01132  -0.00103   2.38812
    D6        0.20902   0.00000  -0.01101   0.01274   0.00174   0.21075
    D7       -1.81896   0.00015  -0.01071   0.01288   0.00217  -1.81679
    D8       -0.73904  -0.00024  -0.01636   0.01419  -0.00217  -0.74121
    D9       -2.91917  -0.00012  -0.01500   0.01561   0.00060  -2.91857
   D10        1.33604   0.00003  -0.01471   0.01575   0.00103   1.33707
   D11        3.05823   0.00023   0.00286   0.01092   0.01378   3.07201
   D12       -1.05540   0.00015   0.00120   0.01029   0.01149  -1.04391
   D13        0.95822  -0.00025  -0.00006   0.00994   0.00987   0.96809
   D14        1.04619   0.00045   0.00200   0.01292   0.01492   1.06111
   D15       -3.06744   0.00038   0.00033   0.01229   0.01263  -3.05481
   D16       -1.05382  -0.00003  -0.00092   0.01194   0.01101  -1.04281
   D17       -1.03349  -0.00009   0.00251   0.00576   0.00827  -1.02522
   D18        1.13607  -0.00017   0.00085   0.00514   0.00598   1.14204
   D19       -3.13349  -0.00057  -0.00041   0.00478   0.00436  -3.12914
   D20       -1.13761   0.00111   0.00582   0.03246   0.03828  -1.09933
   D21        2.88243   0.00113   0.01156   0.02227   0.03383   2.91626
   D22        1.03156   0.00032   0.00400   0.02758   0.03158   1.06314
   D23       -1.23158   0.00034   0.00973   0.01739   0.02713  -1.20445
   D24        3.05958   0.00036   0.00548   0.02629   0.03177   3.09134
   D25        0.79643   0.00038   0.01121   0.01610   0.02732   0.82375
   D26       -2.17520   0.00006   0.01029  -0.01274  -0.00245  -2.17765
   D27       -0.17457   0.00011   0.01175  -0.01379  -0.00204  -0.17661
   D28        1.94840   0.00033   0.01086  -0.01407  -0.00322   1.94518
   D29        0.05422   0.00043   0.00641  -0.00595   0.00043   0.05465
   D30        2.05484   0.00047   0.00786  -0.00700   0.00085   2.05569
   D31       -2.10537   0.00069   0.00697  -0.00729  -0.00033  -2.10570
   D32        1.11954  -0.00028  -0.00606  -0.00182  -0.00788   1.11166
   D33       -0.89402  -0.00036  -0.00676   0.00109  -0.00568  -0.89970
   D34       -3.02508  -0.00090  -0.00893  -0.00052  -0.00948  -3.03457
   D35       -1.13407   0.00028  -0.00114  -0.00753  -0.00870  -1.14277
   D36        3.13555   0.00019  -0.00185  -0.00462  -0.00650   3.12905
   D37        1.00449  -0.00034  -0.00402  -0.00623  -0.01031   0.99418
   D38        1.49076  -0.00013   0.00344  -0.00718  -0.00370   1.48706
   D39       -2.68615   0.00007   0.00467  -0.00786  -0.00319  -2.68934
   D40       -0.68224  -0.00006   0.00392  -0.00857  -0.00462  -0.68686
   D41       -0.65952  -0.00003  -0.00171  -0.00172  -0.00339  -0.66291
   D42        1.44675   0.00017  -0.00048  -0.00241  -0.00288   1.44387
   D43       -2.83252   0.00004  -0.00123  -0.00311  -0.00431  -2.83683
   D44       -0.90236   0.00061  -0.00206   0.00637   0.00437  -0.89799
   D45       -3.06515   0.00034  -0.00326   0.00600   0.00277  -3.06237
   D46        1.24406   0.00035  -0.00300   0.00602   0.00307   1.24713
   D47        1.25382   0.00039   0.00363   0.00013   0.00379   1.25761
   D48       -0.90897   0.00012   0.00243  -0.00024   0.00219  -0.90678
   D49       -2.88295   0.00013   0.00270  -0.00022   0.00249  -2.88047
   D50       -3.02054   0.00016   0.00593   0.00415   0.01007  -3.01048
   D51       -1.03371   0.00012   0.00542   0.00512   0.01053  -1.02319
   D52        1.13932   0.00055   0.00694   0.00436   0.01127   1.15058
   D53        1.09565   0.00007   0.00674   0.00168   0.00843   1.10407
   D54        3.08248   0.00004   0.00623   0.00265   0.00888   3.09136
   D55       -1.02768   0.00046   0.00775   0.00189   0.00962  -1.01805
   D56       -0.88547   0.00012   0.00557   0.00315   0.00871  -0.87675
   D57        1.10136   0.00008   0.00506   0.00412   0.00917   1.11054
   D58       -3.00879   0.00051   0.00658   0.00336   0.00991  -2.99888
   D59        2.57611  -0.00047  -0.00672  -0.00031  -0.00700   2.56911
   D60        0.57216  -0.00015  -0.00751   0.00195  -0.00556   0.56660
   D61       -1.62762  -0.00053  -0.00780   0.00138  -0.00639  -1.63401
   D62        0.47547  -0.00007  -0.00484  -0.00126  -0.00610   0.46937
   D63       -1.52849   0.00025  -0.00564   0.00099  -0.00465  -1.53314
   D64        2.55492  -0.00013  -0.00592   0.00043  -0.00549   2.54944
   D65       -1.53702  -0.00004  -0.00523  -0.00101  -0.00623  -1.54325
   D66        2.74221   0.00028  -0.00603   0.00125  -0.00479   2.73742
   D67        0.54244  -0.00010  -0.00631   0.00068  -0.00562   0.53682
   D68        0.97655   0.00021  -0.00011   0.00142   0.00132   0.97787
   D69       -1.13683   0.00001  -0.00139   0.00229   0.00092  -1.13591
   D70       -3.13524   0.00022  -0.00104   0.00424   0.00320  -3.13204
   D71        3.06857   0.00018  -0.00123   0.00328   0.00205   3.07062
   D72        0.95519  -0.00002  -0.00252   0.00416   0.00165   0.95684
   D73       -1.04322   0.00019  -0.00217   0.00610   0.00393  -1.03929
   D74       -1.21888   0.00004   0.00038   0.00064   0.00103  -1.21785
   D75        2.95092  -0.00016  -0.00091   0.00152   0.00063   2.95155
   D76        0.95251   0.00005  -0.00056   0.00346   0.00291   0.95542
   D77       -2.86761   0.00055   0.01621  -0.02120  -0.00498  -2.87259
   D78       -0.91816   0.00016   0.01721  -0.02554  -0.00833  -0.92650
   D79        1.28399   0.00029   0.01752  -0.02169  -0.00417   1.27982
   D80       -0.70758   0.00030   0.01356  -0.01846  -0.00490  -0.71248
   D81        1.24187  -0.00009   0.01456  -0.02279  -0.00825   1.23362
   D82       -2.83916   0.00005   0.01488  -0.01895  -0.00409  -2.84325
   D83        1.30433   0.00000   0.01430  -0.02386  -0.00955   1.29477
   D84       -3.02941  -0.00039   0.01530  -0.02819  -0.01290  -3.04231
   D85       -0.82726  -0.00026   0.01562  -0.02435  -0.00874  -0.83600
   D86        1.77388   0.00022  -0.02602   0.04532   0.01932   1.79320
   D87       -2.52801   0.00010  -0.02661   0.04474   0.01814  -2.50988
   D88       -0.33631   0.00010  -0.02721   0.04596   0.01876  -0.31755
   D89       -0.34612   0.00023  -0.02434   0.04600   0.02166  -0.32446
   D90        1.63517   0.00011  -0.02493   0.04542   0.02048   1.65565
   D91       -2.45631   0.00011  -0.02552   0.04664   0.02110  -2.43521
   D92       -2.31778   0.00035  -0.02545   0.04910   0.02367  -2.29411
   D93       -0.33648   0.00023  -0.02604   0.04852   0.02249  -0.31400
   D94        1.85522   0.00023  -0.02663   0.04974   0.02311   1.87833
   D95       -0.99058   0.00032   0.01840  -0.02985  -0.01143  -1.00201
   D96        1.15530   0.00026   0.01875  -0.02859  -0.00982   1.14548
   D97        3.12565   0.00027   0.01953  -0.03025  -0.01070   3.11495
   D98       -3.12855   0.00006   0.01739  -0.02927  -0.01188  -3.14043
   D99       -0.98267   0.00001   0.01774  -0.02802  -0.01027  -0.99294
   D100       0.98768   0.00002   0.01852  -0.02967  -0.01115   0.97653
   D101       1.19355   0.00037   0.01668  -0.02583  -0.00914   1.18441
   D102      -2.94376   0.00031   0.01703  -0.02458  -0.00753  -2.95129
   D103      -0.97341   0.00032   0.01782  -0.02623  -0.00840  -0.98181
         Item               Value     Threshold  Converged?
 Maximum Force            0.001827     0.000450     NO 
 RMS     Force            0.000496     0.000300     NO 
 Maximum Displacement     0.199977     0.001800     NO 
 RMS     Displacement     0.038610     0.001200     NO 
 Predicted change in Energy=-1.298025D-04
 GradGradGradGradGradGradGradGradGradGradGradGradGradGradGradGradGradGrad

                          Input orientation:                          
 ---------------------------------------------------------------------
 Center     Atomic      Atomic             Coordinates (Angstroms)
 Number     Number       Type             X           Y           Z
 ---------------------------------------------------------------------
      1          6           0        2.586140   -0.443929    0.980925
      2          6           0        2.898679   -1.679886    0.606677
      3          6           0        1.576426    1.742673    0.191899
      4          6           0        2.769145    0.784010    0.136063
      5          1           0        3.325163   -1.884888   -0.372749
      6          1           0        2.732949   -2.528201    1.261643
      7          1           0        2.152235   -0.286677    1.968063
      8          1           0        1.819147    2.648729   -0.395424
      9          1           0        1.452278    2.069603    1.231398
     10          1           0        2.991622    0.495251   -0.897754
     11          1           0        3.643875    1.344287    0.491973
     12          7           0        0.312269    1.157387   -0.234315
     13          7           0       -0.707898   -1.237641    1.077588
     14          6           0        0.318126    0.735320   -1.640026
     15          1           0       -0.512401    1.208963   -2.176418
     16          1           0        1.225625    1.117682   -2.127235
     17          6           0        0.263216   -0.783411   -1.870459
     18          1           0        0.412379   -0.932385   -2.947061
     19          1           0        1.124552   -1.245914   -1.375040
     20          6           0       -1.020962   -1.526072   -1.446252
     21          1           0       -1.175966   -2.360645   -2.141272
     22          1           0       -1.891688   -0.875730   -1.572208
     23          6           0       -0.992086   -2.129849   -0.027463
     24          1           0       -0.221005   -2.913551   -0.029811
     25          1           0       -1.945895   -2.638984    0.163058
     26          6           0       -0.808326    2.026967    0.134699
     27          1           0       -0.732842    2.993112   -0.399861
     28          1           0       -0.703072    2.256587    1.201624
     29          6           0       -2.207091    1.462616   -0.124670
     30          1           0       -2.896405    2.312058   -0.065396
     31          1           0       -2.260825    1.145085   -1.168408
     32          6           0       -2.759623    0.341261    0.787611
     33          1           0       -3.475346    0.786998    1.489842
     34          1           0       -3.353856   -0.339820    0.166425
     35          6           0       -1.802766   -0.493227    1.662517
     36          1           0       -1.356150    0.169984    2.414204
     37          1           0       -2.438603   -1.190846    2.226009
     38          1           0       -0.003564   -0.570165    0.778583
 ---------------------------------------------------------------------
                    Distance matrix (angstroms):
                    1          2          3          4          5
     1  C    0.000000
     2  C    1.328657   0.000000
     3  C    2.534425   3.692465   0.000000
     4  C    1.501705   2.511780   1.531252   0.000000
     5  H    2.110675   1.087745   4.066461   2.773276   0.000000
     6  H    2.108209   1.084475   4.552171   3.498426   1.853592
     7  H    1.089699   2.086044   2.757639   2.209790   3.067481
     8  H    3.470900   4.572362   1.106706   2.159201   4.777267
     9  H    2.768795   4.067065   1.096747   2.141646   4.660363
    10  H    2.139137   2.646350   2.178574   1.096201   2.460069
    11  H    2.134383   3.116744   2.126759   1.098059   3.358108
    12  N    3.035047   3.930255   1.456815   2.512535   4.283939
    13  N    3.389692   3.663978   3.858089   4.130783   4.334511
    14  C    3.661133   4.188096   2.440088   3.027269   4.184943
    15  H    4.722481   5.265599   3.202651   4.036918   5.249003
    16  H    3.735009   4.254383   2.427356   2.759766   4.062230
    17  C    3.693456   3.726330   3.515529   3.572481   3.582165
    18  H    4.515850   4.401080   4.285325   4.243350   4.002332
    19  H    2.886172   2.695007   3.404576   3.018064   2.501113
    20  C    4.480336   4.427388   4.484937   4.712231   4.491098
    21  H    5.251225   4.961592   5.464117   5.535253   4.859443
    22  H    5.172609   5.323704   4.689981   5.234147   5.447260
    23  C    4.082019   3.967701   4.652075   4.760691   4.337957
    24  H    3.873072   3.414598   4.996032   4.758201   3.708242
    25  H    5.101619   4.958484   5.621965   5.826596   5.351617
    26  C    4.282969   5.263593   2.402319   3.787248   5.713654
    27  H    4.973476   6.003164   2.691932   4.175076   6.345315
    28  H    4.261504   5.368649   2.545538   3.919209   5.988084
    29  C    5.275635   6.039791   3.807053   5.029057   6.470947
    30  H    6.224834   7.068967   4.516261   5.871454   7.511107
    31  H    5.535130   6.144255   4.114856   5.208898   6.404457
    32  C    5.406578   6.011169   4.595666   5.584606   6.582309
    33  H    6.206109   6.891566   5.302675   6.389554   7.540234
    34  H    5.996482   6.409664   5.352112   6.225356   6.876571
    35  C    4.441789   4.962513   4.310557   4.986358   5.689875
    36  H    4.239437   4.979231   4.001498   4.752370   5.822739
    37  H    5.230312   5.598927   5.372485   5.948830   6.360522
    38  H    2.600662   3.111920   2.861780   3.151910   3.759585
                    6          7          8          9         10
     6  H    0.000000
     7  H    2.420886   0.000000
     8  H    5.511942   3.783335   0.000000
     9  H    4.772927   2.566061   1.765369   0.000000
    10  H    3.724402   3.086889   2.502898   3.062916   0.000000
    11  H    4.051955   2.657794   2.412193   2.424032   1.754320
    12  N    4.656301   3.212672   2.126202   2.068834   2.838575
    13  N    3.679518   3.142871   4.864112   3.953211   4.537768
    14  C    4.990152   4.174534   2.731891   3.363285   2.784992
    15  H    6.026521   5.149170   3.268178   4.026646   3.797703
    16  H    5.200864   4.427448   2.386533   3.498277   2.240042
    17  C    4.353612   4.306900   4.046756   4.378936   3.166280
    18  H    5.064076   5.253807   4.616733   5.249080   3.590306
    19  H    3.344144   3.626652   4.075579   4.230080   2.597192
    20  C    4.735906   4.823156   5.157463   5.120118   4.526304
    21  H    5.185318   5.680221   6.092004   6.157083   5.203006
    22  H    5.669977   5.406831   5.251374   5.264723   5.116756
    23  C    3.961864   4.155258   5.556368   5.019467   4.849586
    24  H    3.246875   4.065002   5.935895   5.405770   4.763846
    25  H    4.807364   5.058267   6.515163   5.904212   5.943722
    26  C    5.878791   4.180801   2.751587   2.512946   4.225129
    27  H    6.727347   4.968677   2.575124   2.878997   4.512077
    28  H    5.891014   3.899795   3.010968   2.163651   4.600050
    29  C    6.500191   5.142303   4.206039   3.949473   5.344162
    30  H    7.541801   6.031347   4.739060   4.544393   6.217915
    31  H    6.658525   5.600222   4.416404   4.516740   5.299409
    32  C    6.215052   5.090592   5.262045   4.574301   5.995080
    33  H    7.041700   5.749012   5.920466   5.098367   6.899812
    34  H    6.560313   5.793597   6.000588   5.480731   6.488059
    35  C    4.987437   3.972160   5.217783   4.165246   5.524331
    36  H    5.032825   3.565999   4.911282   3.590940   5.475215
    37  H    5.428027   4.686135   6.304180   5.172885   6.487539
    38  H    3.399375   2.478446   3.880959   3.048425   3.593933
                   11         12         13         14         15
    11  H    0.000000
    12  N    3.414971   0.000000
    13  N    5.093842   2.915131   0.000000
    14  C    3.997107   1.467719   3.511513   0.000000
    15  H    4.940978   2.110570   4.075861   1.096280   0.000000
    16  H    3.572049   2.102128   4.422324   1.098693   1.741117
    17  C    4.640802   2.538912   3.136936   1.537094   2.159803
    18  H    5.239538   3.425809   4.188795   2.120958   2.456517
    19  H    4.067169   2.781531   3.061588   2.155418   3.057489
    20  C    5.810025   3.232221   2.559486   2.635261   2.876142
    21  H    6.625057   4.269413   3.441117   3.473983   3.630930
    22  H    6.311242   3.283436   2.924681   2.735573   2.571662
    23  C    5.816491   3.542605   1.448426   3.539238   3.999471
    24  H    5.773971   4.110808   2.066900   4.024638   4.657033
    25  H    6.871693   4.435047   2.081529   4.445541   4.725965
    26  C    4.518384   1.465630   3.399528   2.467164   2.469406
    27  H    4.761265   2.118855   4.481378   2.782116   2.527437
    28  H    4.497983   2.073904   3.496432   3.381136   3.541899
    29  C    5.884561   2.540150   3.314271   3.033478   2.673197
    30  H    6.634946   3.414291   4.323926   3.911365   3.369971
    31  H    6.136940   2.737425   3.624012   2.653549   2.019195
    32  C    6.488317   3.338700   2.605109   3.939701   3.819474
    33  H    7.210383   4.178029   3.453676   4.918249   4.732711
    34  H    7.204890   3.980288   2.938944   4.231152   3.995185
    35  C    5.866219   3.285707   1.447421   4.112700   4.393166
    36  H    5.483996   3.282261   2.046504   4.422622   4.781757
    37  H    6.813980   4.374322   2.077595   5.124051   5.371285
    38  H    4.129296   2.027351   1.015388   2.767209   3.486581
                   16         17         18         19         20
    16  H    0.000000
    17  C    2.146235   0.000000
    18  H    2.352926   1.097049   0.000000
    19  H    2.482458   1.096014   1.754065   0.000000
    20  C    3.535581   1.542923   2.158555   2.164900   0.000000
    21  H    4.226890   2.152267   2.282995   2.668730   1.097083
    22  H    3.741576   2.177404   2.683683   3.045261   1.094063
    23  C    4.457998   2.604863   3.454055   2.660350   1.542187
    24  H    4.768938   2.856562   3.582812   2.530055   2.138068
    25  H    5.423700   3.529662   4.259904   3.705946   2.164244
    26  C    3.174917   3.614843   4.443549   4.089875   3.894703
    27  H    3.215066   4.173358   4.817602   4.729717   4.647685
    28  H    4.012266   4.428657   5.350268   4.716664   4.628263
    29  C    3.989083   3.767603   4.534705   4.472069   3.476455
    30  H    4.761181   4.777383   5.456964   5.526520   4.489465
    31  H    3.615997   3.253114   3.824331   4.149740   2.957961
    32  C    4.998135   4.179447   5.062761   4.720487   3.391168
    33  H    5.940684   5.266370   6.144656   5.787861   4.471570
    34  H    5.325113   4.174791   4.922342   4.822163   3.074136
    35  C    5.111594   4.102975   5.133024   4.285146   3.367852
    36  H    5.309271   4.678637   5.752050   4.745209   4.229903
    37  H    6.140570   4.924112   5.912323   5.066227   3.950643
    38  H    3.578200   2.670968   3.766250   2.523365   2.626547
                   21         22         23         24         25
    21  H    0.000000
    22  H    1.743865   0.000000
    23  C    2.134307   2.183652   0.000000
    24  H    2.382420   3.053340   1.099437   0.000000
    25  H    2.445445   2.474501   1.097847   1.757223   0.000000
    26  C    4.956445   3.537352   4.164035   4.978025   4.802704
    27  H    5.647264   4.205385   5.143017   5.940336   5.788686
    28  H    5.719915   4.349525   4.564538   5.336587   5.156534
    29  C    4.443786   2.768160   3.793612   4.806701   4.119968
    30  H    5.394750   3.666324   4.833054   5.870777   5.046630
    31  H    3.796515   2.093563   3.692783   4.682926   4.023824
    32  C    4.287963   2.793407   3.145619   4.207917   3.151837
    33  H    5.327269   3.827373   4.120290   5.156951   3.979563
    34  H    3.761968   2.334091   2.969807   4.059231   2.696019
    35  C    4.283566   3.258475   2.488326   3.350210   2.621666
    36  H    5.214299   4.155936   3.373946   4.095113   3.647705
    37  H    4.694233   3.850307   2.837653   3.601969   2.568195
    38  H    3.620208   3.030611   2.014820   2.488421   2.903710
                   26         27         28         29         30
    26  C    0.000000
    27  H    1.106747   0.000000
    28  H    1.096419   1.762984   0.000000
    29  C    1.530460   2.142793   2.156739   0.000000
    30  H    2.116929   2.292751   2.533600   1.095545   0.000000
    31  H    2.141392   2.518056   3.046160   1.092293   1.726970
    32  C    2.659974   3.542633   2.840649   1.547574   2.151830
    33  H    3.238353   3.994903   3.150915   2.161384   2.253830
    34  H    3.475976   4.277714   3.852223   2.156057   2.701011
    35  C    3.110389   4.189595   2.997204   2.680082   3.471506
    36  H    2.990759   4.034542   2.500155   2.973362   3.620675
    37  H    4.169617   5.225928   3.993273   3.552485   4.210755
    38  H    2.794159   3.823287   2.942585   3.131070   4.169897
                   31         32         33         34         35
    31  H    0.000000
    32  C    2.172773   0.000000
    33  H    2.944415   1.097301   0.000000
    34  H    2.276277   1.096748   1.742387   0.000000
    35  C    3.302729   1.541885   2.113366   2.160487   0.000000
    36  H    3.821566   2.155198   2.392936   3.050121   1.097428
    37  H    4.124348   2.125887   2.351306   2.409111   1.099311
    38  H    3.439198   2.902868   3.794871   3.413540   2.006087
                   36         37         38
    36  H    0.000000
    37  H    1.748994   0.000000
    38  H    2.247791   2.899949   0.000000
 Stoichiometry    C12H24N2
 Framework group  C1[X(C12H24N2)]
 Deg. of freedom   108
 Full point group                 C1      NOp   1
 Largest Abelian subgroup         C1      NOp   1
 Largest concise Abelian subgroup C1      NOp   1
                         Standard orientation:                         
 ---------------------------------------------------------------------
 Center     Atomic      Atomic             Coordinates (Angstroms)
 Number     Number       Type             X           Y           Z
 ---------------------------------------------------------------------
      1          6           0        2.571667    0.354789   -1.053013
      2          6           0        2.956041    1.561772   -0.652040
      3          6           0        1.481992   -1.805090   -0.297470
      4          6           0        2.721321   -0.906887   -0.252453
      5          1           0        3.423102    1.714706    0.318349
      6          1           0        2.811142    2.437555   -1.275012
      7          1           0        2.099286    0.250127   -2.029407
      8          1           0        1.698768   -2.740039    0.253598
      9          1           0        1.308873   -2.092299   -1.341690
     10          1           0        2.990553   -0.662309    0.781641
     11          1           0        3.555803   -1.496720   -0.654287
     12          7           0        0.262215   -1.173898    0.188382
     13          7           0       -0.681040    1.307932   -1.015269
     14          6           0        0.333592   -0.797757    1.605288
     15          1           0       -0.501539   -1.248015    2.154519
     16          1           0        1.236413   -1.238497    2.050022
     17          6           0        0.360374    0.713717    1.883477
     18          1           0        0.550952    0.820881    2.958517
     19          1           0        1.227024    1.150068    1.373808
     20          6           0       -0.898860    1.530173    1.525230
     21          1           0       -0.990605    2.348558    2.250088
     22          1           0       -1.795867    0.918555    1.660419
     23          6           0       -0.885835    2.176930    0.125274
     24          1           0       -0.077686    2.922353    0.125644
     25          1           0       -1.819215    2.736963   -0.017675
     26          6           0       -0.910761   -1.976604   -0.169198
     27          1           0       -0.865559   -2.961853    0.332929
     28          1           0       -0.850989   -2.176768   -1.245532
     29          6           0       -2.271269   -1.354535    0.153846
     30          1           0       -3.002822   -2.167683    0.091875
     31          1           0       -2.276052   -1.068331    1.207965
     32          6           0       -2.797183   -0.179425   -0.704941
     33          1           0       -3.555902   -0.567715   -1.396061
     34          1           0       -3.337268    0.509106   -0.043815
     35          6           0       -1.829111    0.635857   -1.585600
     36          1           0       -1.439685   -0.023595   -2.371614
     37          1           0       -2.447761    1.380769   -2.106046
     38          1           0       -0.000985    0.598293   -0.760415
 ---------------------------------------------------------------------
 Rotational constants (GHZ):      0.8489779      0.5808291      0.4983175
 Standard basis: 6-31G(d,p) (6D, 7F)
 There are   330 symmetry adapted cartesian basis functions of A   symmetry.
 There are   330 symmetry adapted basis functions of A   symmetry.
   330 basis functions,   560 primitive gaussians,   330 cartesian basis functions
    55 alpha electrons       55 beta electrons
       nuclear repulsion energy      1026.3979918758 Hartrees.
 NAtoms=   38 NActive=   38 NUniq=   38 SFac= 1.00D+00 NAtFMM=   60 NAOKFM=F Big=F
 Integral buffers will be    131072 words long.
 Raffenetti 2 integral format.
 Two-electron integral symmetry is turned on.
 Nuclear repulsion after empirical dispersion term =     1026.3584842236 Hartrees.
 One-electron integrals computed using PRISM.
 NBasis=   330 RedAO= T EigKep=  2.76D-03  NBF=   330
 NBsUse=   330 1.00D-06 EigRej= -1.00D+00 NBFU=   330
 Initial guess from the checkpoint file:  "decomp-opt-wb97xd.chk"
 B after Tr=     0.000000   -0.000000    0.000000
         Rot=    0.999946    0.007592   -0.007058    0.000133 Ang=   1.19 deg.
 ExpMin= 1.61D-01 ExpMax= 4.17D+03 ExpMxC= 6.27D+02 IAcc=1 IRadAn=         1 AccDes= 0.00D+00
 Harris functional with IExCor= 4639 and IRadAn=       1 diagonalized for initial guess.
 HarFok:  IExCor= 4639 AccDes= 0.00D+00 IRadAn=         1 IDoV= 1 UseB2=F ITyADJ=14
 ICtDFT=  3500011 ScaDFX=  1.000000  1.000000  1.000000  1.000000
 FoFCou: FMM=F IPFlag=           0 FMFlag=      100000 FMFlg1=           0
         NFxFlg=           0 DoJE=T BraDBF=F KetDBF=T FulRan=T
         wScrn=  0.000000 ICntrl=     500 IOpCl=  0 I1Cent=   200000004 NGrid=           0
         NMat0=    1 NMatS0=      1 NMatT0=    0 NMatD0=    1 NMtDS0=    0 NMtDT0=    0
 Petite list used in FoFCou.
 Requested convergence on RMS density matrix=1.00D-08 within 128 cycles.
 Requested convergence on MAX density matrix=1.00D-06.
 Requested convergence on             energy=1.00D-06.
 No special actions if energy rises.
 Integral accuracy reduced to 1.0D-05 until final iterations.
 Initial convergence to 1.0D-05 achieved.  Increase integral accuracy.
 SCF Done:  E(RwB97XD) =  -581.051777704     A.U. after   11 cycles
            NFock= 11  Conv=0.73D-08     -V/T= 2.0097
 Calling FoFJK, ICntrl=      2127 FMM=F ISym2X=0 I1Cent= 0 IOpClX= 0 NMat=1 NMatS=1 NMatT=0.
 ***** Axes restored to original set *****
 -------------------------------------------------------------------
 Center     Atomic                   Forces (Hartrees/Bohr)
 Number     Number              X              Y              Z
 -------------------------------------------------------------------
      1        6          -0.000386173    0.000345173    0.000403709
      2        6           0.000361479   -0.000610420   -0.000035996
      3        6           0.000415009    0.000611525    0.000030412
      4        6          -0.000016458   -0.000159770    0.000103029
      5        1          -0.000126531   -0.000199795   -0.000028427
      6        1           0.000272313   -0.000167846    0.000058879
      7        1           0.000052238    0.000081213    0.000111929
      8        1           0.000277888    0.000421558    0.000017673
      9        1          -0.000021796   -0.000070406    0.000075978
     10        1           0.000073227   -0.000048429    0.000138014
     11        1           0.000114330    0.000332945   -0.000055944
     12        7          -0.000589552   -0.000999015    0.000548097
     13        7           0.000754172    0.000163367    0.000395577
     14        6          -0.000040118    0.000018835   -0.000320795
     15        1          -0.000300266    0.000008813    0.000110775
     16        1          -0.000136680    0.000059461   -0.000315077
     17        6           0.000290229   -0.000311623   -0.000187312
     18        1          -0.000041329    0.000063693   -0.000180500
     19        1          -0.000203813    0.000007243   -0.000274214
     20        6          -0.000126338    0.000423722    0.000024688
     21        1          -0.000023642   -0.000199405   -0.000040152
     22        1          -0.000419868    0.000774817   -0.000022248
     23        6          -0.000032317   -0.000672579   -0.000556391
     24        1           0.000006592   -0.000152808    0.000070812
     25        1          -0.000002122   -0.000049835    0.000044560
     26        6           0.000303985    0.000081858    0.000103323
     27        1          -0.000192000    0.000275720   -0.000125091
     28        1           0.000041314    0.000121304    0.000071286
     29        6           0.000177580    0.000035575   -0.000219360
     30        1           0.000324454    0.000451410    0.000109167
     31        1          -0.000111710   -0.000400410   -0.000739069
     32        6          -0.000669755   -0.000653893   -0.000175696
     33        1          -0.000176052    0.000001324   -0.000009128
     34        1           0.000065589   -0.000185657    0.000153250
     35        6          -0.000569303    0.000484472    0.000728241
     36        1           0.000105882   -0.000127889    0.000156347
     37        1          -0.000012680   -0.000132290    0.000015846
     38        1           0.000562222    0.000378042   -0.000186191
 -------------------------------------------------------------------
 Cartesian Forces:  Max     0.000999015 RMS     0.000311579

 GradGradGradGradGradGradGradGradGradGradGradGradGradGradGradGradGradGrad
 Berny optimization.
 Using GEDIIS/GDIIS optimizer.
 FormGI is forming the generalized inverse of G from B-inverse, IUseBI=4.
 Internal  Forces:  Max     0.001845173 RMS     0.000398836
 Search for a local minimum.
 Step number   6 out of a maximum of  223
 All quantities printed in internal units (Hartrees-Bohrs-Radians)
 Mixed Optimization -- En-DIIS/RFO-DIIS
 Swapping is turned off.
 Update second derivatives using D2CorX and points    2    1    3    4    5
                                                      6
 DE= -5.26D-05 DEPred=-1.30D-04 R= 4.05D-01
 Trust test= 4.05D-01 RLast= 1.21D-01 DXMaxT set to 1.26D-01
 ITU=  0  1 -1  0 -1  0
     Eigenvalues ---    0.00110   0.00313   0.00365   0.00561   0.00573
     Eigenvalues ---    0.00707   0.00750   0.01274   0.01397   0.01663
     Eigenvalues ---    0.01702   0.02056   0.02440   0.02689   0.02813
     Eigenvalues ---    0.02976   0.03028   0.03227   0.03334   0.03833
     Eigenvalues ---    0.04008   0.04249   0.04361   0.04557   0.04606
     Eigenvalues ---    0.04700   0.04861   0.04943   0.05288   0.05395
     Eigenvalues ---    0.05571   0.05663   0.05748   0.05984   0.06381
     Eigenvalues ---    0.07414   0.07962   0.08753   0.08966   0.09111
     Eigenvalues ---    0.09468   0.09499   0.09558   0.09683   0.09809
     Eigenvalues ---    0.09872   0.10212   0.10777   0.12152   0.12709
     Eigenvalues ---    0.12942   0.13102   0.13156   0.13330   0.13484
     Eigenvalues ---    0.14261   0.15288   0.15950   0.16000   0.16001
     Eigenvalues ---    0.16792   0.17090   0.19598   0.20862   0.21987
     Eigenvalues ---    0.22048   0.22267   0.26253   0.26538   0.27047
     Eigenvalues ---    0.27487   0.27706   0.27986   0.28393   0.29511
     Eigenvalues ---    0.30451   0.32005   0.32554   0.32823   0.32934
     Eigenvalues ---    0.33579   0.33628   0.33652   0.33803   0.33816
     Eigenvalues ---    0.33838   0.33861   0.33888   0.33921   0.33947
     Eigenvalues ---    0.33987   0.34015   0.34023   0.34041   0.34073
     Eigenvalues ---    0.34121   0.34304   0.34697   0.34748   0.35063
     Eigenvalues ---    0.35345   0.36269   0.37255   0.38526   0.39870
     Eigenvalues ---    0.43555   0.47402   0.59585
 En-DIIS/RFO-DIIS IScMMF=        0 using points:     6    5    4    3
 RFO step:  Lambda=-6.12599514D-05.
 DidBck=T Rises=F RFO-DIIS coefs:    0.56410    0.28532    0.07300    0.07758
 Iteration  1 RMS(Cart)=  0.01804100 RMS(Int)=  0.00010091
 Iteration  2 RMS(Cart)=  0.00016114 RMS(Int)=  0.00001271
 Iteration  3 RMS(Cart)=  0.00000001 RMS(Int)=  0.00001271
 Variable       Old X    -DE/DX   Delta X   Delta X   Delta X     New X
                                 (Linear)    (Quad)   (Total)
    R1        2.51080   0.00103  -0.00002   0.00099   0.00096   2.51176
    R2        2.83781   0.00076  -0.00024   0.00160   0.00136   2.83917
    R3        2.05923   0.00010   0.00012  -0.00010   0.00002   2.05926
    R4        2.05554   0.00000  -0.00000   0.00003   0.00003   2.05557
    R5        2.04936   0.00014   0.00007   0.00003   0.00011   2.04947
    R6        2.89365   0.00051  -0.00017   0.00064   0.00047   2.89411
    R7        2.09137   0.00039  -0.00003   0.00067   0.00065   2.09202
    R8        2.07255   0.00005  -0.00002   0.00008   0.00006   2.07262
    R9        2.75298   0.00133   0.00075  -0.00029   0.00046   2.75344
   R10        2.07152  -0.00011  -0.00003  -0.00006  -0.00009   2.07143
   R11        2.07503   0.00024   0.00022  -0.00003   0.00019   2.07522
   R12        2.77359   0.00083   0.00133  -0.00216  -0.00082   2.77276
   R13        2.76964  -0.00028   0.00050  -0.00109  -0.00060   2.76904
   R14        2.73713   0.00089  -0.00036   0.00217   0.00181   2.73894
   R15        2.73523   0.00089  -0.00022   0.00158   0.00137   2.73660
   R16        1.91881   0.00069   0.00021   0.00050   0.00071   1.91951
   R17        2.07167   0.00017   0.00014   0.00003   0.00016   2.07183
   R18        2.07623   0.00005  -0.00030   0.00078   0.00048   2.07671
   R19        2.90469  -0.00036   0.00011  -0.00111  -0.00100   2.90368
   R20        2.07312   0.00016   0.00010   0.00001   0.00011   2.07323
   R21        2.07117  -0.00028   0.00006  -0.00011  -0.00004   2.07112
   R22        2.91570  -0.00010   0.00016  -0.00102  -0.00086   2.91484
   R23        2.07319   0.00018   0.00005   0.00017   0.00023   2.07342
   R24        2.06748   0.00080   0.00031   0.00057   0.00088   2.06836
   R25        2.91431   0.00028  -0.00027   0.00099   0.00071   2.91503
   R26        2.07763   0.00011   0.00009  -0.00002   0.00007   2.07771
   R27        2.07463   0.00004  -0.00010   0.00028   0.00018   2.07481
   R28        2.09145   0.00029  -0.00007   0.00063   0.00057   2.09202
   R29        2.07193   0.00009   0.00002   0.00007   0.00009   2.07202
   R30        2.89215   0.00020  -0.00026   0.00096   0.00070   2.89285
   R31        2.07028   0.00015   0.00011   0.00001   0.00012   2.07040
   R32        2.06413   0.00084  -0.00002   0.00135   0.00133   2.06546
   R33        2.92449   0.00081  -0.00079   0.00312   0.00234   2.92683
   R34        2.07360   0.00011   0.00016  -0.00019  -0.00003   2.07357
   R35        2.07255  -0.00001   0.00012  -0.00024  -0.00013   2.07243
   R36        2.91374   0.00044   0.00082  -0.00128  -0.00044   2.91330
   R37        2.07384   0.00007  -0.00014   0.00043   0.00029   2.07413
   R38        2.07740   0.00010  -0.00004   0.00023   0.00019   2.07759
    A1        2.18158   0.00046   0.00011   0.00054   0.00065   2.18223
    A2        2.07495  -0.00017   0.00017  -0.00050  -0.00033   2.07462
    A3        2.02659  -0.00029  -0.00028   0.00000  -0.00028   2.02631
    A4        2.11902   0.00016   0.00038  -0.00038   0.00000   2.11902
    A5        2.11952   0.00007   0.00029  -0.00037  -0.00008   2.11943
    A6        2.04463  -0.00024  -0.00066   0.00074   0.00008   2.04471
    A7        1.89903  -0.00009   0.00158  -0.00241  -0.00083   1.89820
    A8        1.88531  -0.00083  -0.00069  -0.00044  -0.00112   1.88419
    A9        1.99733   0.00137  -0.00149   0.00334   0.00185   1.99917
   A10        1.85852   0.00014   0.00026  -0.00106  -0.00080   1.85773
   A11        1.94332  -0.00049   0.00160  -0.00227  -0.00067   1.94265
   A12        1.87426  -0.00018  -0.00128   0.00268   0.00140   1.87566
   A13        1.97849   0.00055  -0.00023   0.00127   0.00105   1.97954
   A14        1.91763  -0.00002   0.00007   0.00054   0.00061   1.91824
   A15        1.90917  -0.00025  -0.00017   0.00010  -0.00007   1.90909
   A16        1.93627   0.00004   0.00067  -0.00092  -0.00026   1.93601
   A17        1.86422  -0.00042  -0.00044  -0.00059  -0.00103   1.86319
   A18        1.85294   0.00005   0.00010  -0.00054  -0.00044   1.85250
   A19        1.97390   0.00130   0.00043  -0.00028   0.00017   1.97407
   A20        1.92990  -0.00001  -0.00040   0.00093   0.00054   1.93044
   A21        1.99853  -0.00159  -0.00296   0.00239  -0.00056   1.99797
   A22        2.06770  -0.00185  -0.00048  -0.00336  -0.00384   2.06385
   A23        1.89269   0.00042   0.00160  -0.00274  -0.00114   1.89155
   A24        1.88139   0.00077   0.00096  -0.00128  -0.00029   1.88110
   A25        1.91915  -0.00051  -0.00082  -0.00093  -0.00174   1.91740
   A26        1.90491   0.00010   0.00028   0.00239   0.00268   1.90758
   A27        2.01260   0.00080   0.00028  -0.00028  -0.00004   2.01256
   A28        1.83219   0.00009   0.00050  -0.00098  -0.00047   1.83171
   A29        1.90336  -0.00040   0.00007  -0.00232  -0.00224   1.90113
   A30        1.88272  -0.00012  -0.00027   0.00211   0.00185   1.88457
   A31        1.85088   0.00017  -0.00069   0.00213   0.00145   1.85233
   A32        1.89769   0.00035  -0.00027   0.00161   0.00133   1.89902
   A33        2.05341  -0.00078   0.00083  -0.00548  -0.00464   2.04878
   A34        1.85400  -0.00013   0.00005   0.00042   0.00047   1.85447
   A35        1.89401   0.00028   0.00019   0.00098   0.00117   1.89518
   A36        1.90360   0.00015  -0.00019   0.00087   0.00068   1.90428
   A37        1.88554   0.00002   0.00005   0.00045   0.00050   1.88605
   A38        1.92264   0.00013   0.00036  -0.00166  -0.00127   1.92137
   A39        2.01064  -0.00046  -0.00148   0.00164   0.00011   2.01075
   A40        1.84088   0.00003   0.00060   0.00003   0.00063   1.84151
   A41        1.86256   0.00010   0.00021  -0.00009   0.00015   1.86271
   A42        1.93215   0.00022   0.00042  -0.00041   0.00001   1.93216
   A43        2.05375  -0.00034  -0.00112   0.00138   0.00020   2.05395
   A44        1.87875   0.00032   0.00050   0.00030   0.00083   1.87958
   A45        1.90047  -0.00015  -0.00051   0.00018  -0.00033   1.90014
   A46        1.86528   0.00006   0.00037   0.00099   0.00137   1.86664
   A47        1.90176   0.00023   0.00065  -0.00220  -0.00153   1.90023
   A48        1.85367  -0.00009   0.00025  -0.00080  -0.00055   1.85312
   A49        1.92216   0.00028   0.00009   0.00113   0.00122   1.92338
   A50        1.87116   0.00023   0.00009   0.00019   0.00028   1.87143
   A51        2.02343  -0.00060  -0.00296   0.00498   0.00203   2.02546
   A52        1.85526  -0.00010   0.00089  -0.00198  -0.00109   1.85417
   A53        1.87799   0.00004   0.00145  -0.00322  -0.00177   1.87621
   A54        1.90697   0.00019   0.00073  -0.00166  -0.00092   1.90605
   A55        1.85456  -0.00040   0.00119  -0.00471  -0.00353   1.85103
   A56        1.89030   0.00027  -0.00007   0.00151   0.00143   1.89173
   A57        2.08702  -0.00021  -0.00175   0.00186   0.00016   2.08717
   A58        1.81950   0.00005   0.00115  -0.00138  -0.00022   1.81927
   A59        1.88103   0.00038   0.00008   0.00145   0.00152   1.88254
   A60        1.91249  -0.00006  -0.00017   0.00064   0.00046   1.91295
   A61        1.89209   0.00003   0.00026   0.00057   0.00081   1.89290
   A62        1.88550   0.00033  -0.00135   0.00402   0.00264   1.88814
   A63        2.10028  -0.00039  -0.00078  -0.00129  -0.00200   2.09828
   A64        1.83519  -0.00008   0.00073  -0.00142  -0.00067   1.83452
   A65        1.83536   0.00022   0.00033   0.00075   0.00106   1.83642
   A66        1.89814  -0.00010   0.00106  -0.00282  -0.00178   1.89635
   A67        2.11585  -0.00077   0.00027  -0.00438  -0.00407   2.11178
   A68        1.85435   0.00019  -0.00062   0.00231   0.00168   1.85603
   A69        1.89472   0.00013  -0.00035   0.00082   0.00047   1.89518
   A70        1.89035   0.00049   0.00004   0.00229   0.00234   1.89268
   A71        1.84977   0.00014   0.00031  -0.00027   0.00001   1.84978
   A72        1.84190  -0.00012   0.00038  -0.00039  -0.00000   1.84190
    D1        0.00252  -0.00026  -0.00032  -0.00586  -0.00618  -0.00366
    D2       -3.13127  -0.00035  -0.00114  -0.00470  -0.00584  -3.13711
    D3        3.13153   0.00000   0.00082  -0.00215  -0.00133   3.13020
    D4       -0.00226  -0.00009   0.00001  -0.00099  -0.00099  -0.00325
    D5        2.38812   0.00043  -0.00394   0.01027   0.00633   2.39445
    D6        0.21075  -0.00002  -0.00470   0.01012   0.00543   0.21618
    D7       -1.81679   0.00008  -0.00476   0.01041   0.00565  -1.81113
    D8       -0.74121   0.00017  -0.00506   0.00666   0.00160  -0.73960
    D9       -2.91857  -0.00027  -0.00581   0.00651   0.00070  -2.91788
   D10        1.33707  -0.00018  -0.00587   0.00680   0.00092   1.33800
   D11        3.07201  -0.00067  -0.00536  -0.01929  -0.02464   3.04737
   D12       -1.04391  -0.00025  -0.00492  -0.01833  -0.02325  -1.06716
   D13        0.96809  -0.00041  -0.00471  -0.01978  -0.02449   0.94360
   D14        1.06111  -0.00034  -0.00613  -0.01656  -0.02268   1.03843
   D15       -3.05481   0.00008  -0.00569  -0.01560  -0.02129  -3.07610
   D16       -1.04281  -0.00008  -0.00548  -0.01705  -0.02253  -1.06533
   D17       -1.02522  -0.00039  -0.00308  -0.02175  -0.02483  -1.05005
   D18        1.14204   0.00004  -0.00265  -0.02079  -0.02344   1.11861
   D19       -3.12914  -0.00013  -0.00244  -0.02224  -0.02467   3.12938
   D20       -1.09933  -0.00128  -0.01475   0.01159  -0.00316  -1.10249
   D21        2.91626  -0.00018  -0.01071   0.00772  -0.00299   2.91327
   D22        1.06314  -0.00074  -0.01249   0.00910  -0.00338   1.05976
   D23       -1.20445   0.00035  -0.00845   0.00523  -0.00322  -1.20768
   D24        3.09134  -0.00095  -0.01206   0.00818  -0.00388   3.08746
   D25        0.82375   0.00014  -0.00802   0.00431  -0.00372   0.82003
   D26       -2.17765   0.00014   0.00458  -0.00550  -0.00093  -2.17858
   D27       -0.17661   0.00002   0.00488  -0.00585  -0.00096  -0.17757
   D28        1.94518   0.00049   0.00494  -0.00144   0.00350   1.94868
   D29        0.05465  -0.00011   0.00179  -0.00230  -0.00052   0.05413
   D30        2.05569  -0.00023   0.00210  -0.00264  -0.00055   2.05514
   D31       -2.10570   0.00024   0.00216   0.00176   0.00391  -2.10179
   D32        1.11166   0.00040   0.00151   0.00325   0.00476   1.11642
   D33       -0.89970   0.00025   0.00036   0.00491   0.00526  -0.89444
   D34       -3.03457   0.00024   0.00133   0.00356   0.00488  -3.02969
   D35       -1.14277  -0.00004   0.00376   0.00076   0.00452  -1.13825
   D36        3.12905  -0.00019   0.00261   0.00242   0.00503   3.13408
   D37        0.99418  -0.00021   0.00358   0.00108   0.00464   0.99883
   D38        1.48706   0.00010   0.00334  -0.01343  -0.01007   1.47699
   D39       -2.68934   0.00020   0.00347  -0.01095  -0.00747  -2.69681
   D40       -0.68686   0.00018   0.00377  -0.01164  -0.00785  -0.69471
   D41       -0.66291   0.00007   0.00095  -0.00678  -0.00582  -0.66874
   D42        1.44387   0.00017   0.00107  -0.00430  -0.00322   1.44065
   D43       -2.83683   0.00015   0.00137  -0.00499  -0.00360  -2.84043
   D44       -0.89799   0.00035  -0.00313   0.01019   0.00709  -0.89090
   D45       -3.06237   0.00007  -0.00282   0.00818   0.00537  -3.05700
   D46        1.24713   0.00005  -0.00279   0.00711   0.00434   1.25147
   D47        1.25761   0.00021  -0.00042   0.00286   0.00246   1.26006
   D48       -0.90678  -0.00007  -0.00012   0.00085   0.00074  -0.90604
   D49       -2.88047  -0.00009  -0.00009  -0.00021  -0.00030  -2.88076
   D50       -3.01048  -0.00043  -0.00237  -0.01331  -0.01567  -3.02615
   D51       -1.02319  -0.00033  -0.00278  -0.01102  -0.01379  -1.03697
   D52        1.15058  -0.00042  -0.00262  -0.01266  -0.01529   1.13530
   D53        1.10407  -0.00002  -0.00153  -0.01000  -0.01153   1.09254
   D54        3.09136   0.00008  -0.00194  -0.00770  -0.00964   3.08172
   D55       -1.01805  -0.00000  -0.00179  -0.00935  -0.01114  -1.02920
   D56       -0.87675   0.00014  -0.00202  -0.00879  -0.01080  -0.88756
   D57        1.11054   0.00024  -0.00243  -0.00649  -0.00892   1.10162
   D58       -2.99888   0.00016  -0.00227  -0.00814  -0.01042  -3.00930
   D59        2.56911   0.00008   0.00126  -0.00188  -0.00061   2.56851
   D60        0.56660  -0.00004   0.00032  -0.00130  -0.00096   0.56564
   D61       -1.63401  -0.00008   0.00062  -0.00064   0.00001  -1.63399
   D62        0.46937   0.00017   0.00143  -0.00169  -0.00025   0.46912
   D63       -1.53314   0.00006   0.00050  -0.00110  -0.00060  -1.53375
   D64        2.54944   0.00002   0.00080  -0.00044   0.00037   2.54981
   D65       -1.54325   0.00009   0.00137  -0.00318  -0.00180  -1.54505
   D66        2.73742  -0.00003   0.00044  -0.00260  -0.00216   2.73527
   D67        0.53682  -0.00007   0.00074  -0.00193  -0.00118   0.53563
   D68        0.97787   0.00042  -0.00096   0.01803   0.01708   0.99494
   D69       -1.13591   0.00019  -0.00117   0.01593   0.01477  -1.12114
   D70       -3.13204   0.00015  -0.00197   0.01742   0.01545  -3.11659
   D71        3.07062   0.00023  -0.00166   0.01955   0.01789   3.08851
   D72        0.95684  -0.00000  -0.00187   0.01744   0.01558   0.97242
   D73       -1.03929  -0.00004  -0.00267   0.01894   0.01626  -1.02303
   D74       -1.21785   0.00043  -0.00063   0.01933   0.01872  -1.19914
   D75        2.95155   0.00020  -0.00083   0.01723   0.01641   2.96796
   D76        0.95542   0.00016  -0.00163   0.01872   0.01709   0.97251
   D77       -2.87259   0.00007   0.00743  -0.01659  -0.00916  -2.88175
   D78       -0.92650   0.00006   0.00927  -0.01971  -0.01044  -0.93694
   D79        1.27982   0.00005   0.00753  -0.01583  -0.00830   1.27152
   D80       -0.71248   0.00005   0.00661  -0.01415  -0.00754  -0.72002
   D81        1.23362   0.00003   0.00846  -0.01727  -0.00882   1.22480
   D82       -2.84325   0.00002   0.00672  -0.01339  -0.00668  -2.84993
   D83        1.29477   0.00005   0.00882  -0.01905  -0.01023   1.28455
   D84       -3.04231   0.00004   0.01066  -0.02217  -0.01151  -3.05383
   D85       -0.83600   0.00002   0.00892  -0.01829  -0.00937  -0.84537
   D86        1.79320  -0.00017  -0.01754   0.03837   0.02084   1.81403
   D87       -2.50988  -0.00009  -0.01723   0.03903   0.02180  -2.48808
   D88       -0.31755  -0.00022  -0.01765   0.03779   0.02014  -0.29741
   D89       -0.32446   0.00019  -0.01796   0.04218   0.02422  -0.30025
   D90        1.65565   0.00027  -0.01765   0.04284   0.02518   1.68083
   D91       -2.43521   0.00014  -0.01807   0.04160   0.02352  -2.41169
   D92       -2.29411  -0.00004  -0.01926   0.04272   0.02346  -2.27065
   D93       -0.31400   0.00005  -0.01896   0.04338   0.02442  -0.28958
   D94        1.87833  -0.00008  -0.01938   0.04214   0.02276   1.90109
   D95       -1.00201  -0.00020   0.01173  -0.02372  -0.01199  -1.01400
   D96        1.14548  -0.00008   0.01111  -0.02176  -0.01064   1.13484
   D97        3.11495   0.00007   0.01172  -0.02130  -0.00958   3.10537
   D98       -3.14043  -0.00017   0.01163  -0.02424  -0.01262   3.13014
   D99       -0.99294  -0.00005   0.01101  -0.02228  -0.01127  -1.00421
   D100       0.97653   0.00010   0.01162  -0.02183  -0.01021   0.96632
   D101       1.18441  -0.00014   0.01018  -0.02176  -0.01158   1.17283
   D102      -2.95129  -0.00002   0.00956  -0.01981  -0.01024  -2.96152
   D103      -0.98181   0.00014   0.01016  -0.01935  -0.00918  -0.99099
         Item               Value     Threshold  Converged?
 Maximum Force            0.001845     0.000450     NO 
 RMS     Force            0.000399     0.000300     NO 
 Maximum Displacement     0.104783     0.001800     NO 
 RMS     Displacement     0.018009     0.001200     NO 
 Predicted change in Energy=-7.482389D-05
 GradGradGradGradGradGradGradGradGradGradGradGradGradGradGradGradGradGrad

                          Input orientation:                          
 ---------------------------------------------------------------------
 Center     Atomic      Atomic             Coordinates (Angstroms)
 Number     Number       Type             X           Y           Z
 ---------------------------------------------------------------------
      1          6           0        2.596707   -0.442060    1.000225
      2          6           0        2.910865   -1.683535    0.644231
      3          6           0        1.575507    1.733260    0.189707
      4          6           0        2.767295    0.773080    0.133271
      5          1           0        3.324274   -1.904398   -0.337366
      6          1           0        2.759081   -2.520450    1.317092
      7          1           0        2.175110   -0.269347    1.990123
      8          1           0        1.821428    2.640702   -0.394785
      9          1           0        1.451978    2.058102    1.229969
     10          1           0        2.976376    0.468823   -0.898847
     11          1           0        3.646308    1.339528    0.468572
     12          7           0        0.310029    1.153211   -0.240556
     13          7           0       -0.699921   -1.233801    1.075187
     14          6           0        0.315145    0.739977   -1.648438
     15          1           0       -0.515465    1.218886   -2.180183
     16          1           0        1.222410    1.123094   -2.136067
     17          6           0        0.252166   -0.776454   -1.888218
     18          1           0        0.385267   -0.920149   -2.967699
     19          1           0        1.117561   -1.246450   -1.407187
     20          6           0       -1.030720   -1.511578   -1.448895
     21          1           0       -1.202909   -2.341371   -2.145782
     22          1           0       -1.897781   -0.852637   -1.558435
     23          6           0       -0.985619   -2.122803   -0.033312
     24          1           0       -0.210034   -2.902016   -0.045166
     25          1           0       -1.934924   -2.639051    0.161083
     26          6           0       -0.809082    2.022226    0.133002
     27          1           0       -0.735445    2.990316   -0.398912
     28          1           0       -0.701289    2.249802    1.200159
     29          6           0       -2.210282    1.461562   -0.123384
     30          1           0       -2.895580    2.313211   -0.049769
     31          1           0       -2.272980    1.155855   -1.170882
     32          6           0       -2.758865    0.330759    0.781693
     33          1           0       -3.486026    0.765762    1.478862
     34          1           0       -3.339456   -0.357430    0.155579
     35          6           0       -1.798312   -0.494092    1.661267
     36          1           0       -1.355627    0.173031    2.412042
     37          1           0       -2.430591   -1.194250    2.225813
     38          1           0        0.000858   -0.562563    0.774981
 ---------------------------------------------------------------------
                    Distance matrix (angstroms):
                    1          2          3          4          5
     1  C    0.000000
     2  C    1.329168   0.000000
     3  C    2.536101   3.696520   0.000000
     4  C    1.502423   2.513295   1.531499   0.000000
     5  H    2.111146   1.087759   4.070448   2.774998   0.000000
     6  H    2.108667   1.084531   4.556961   3.499834   1.853698
     7  H    1.089712   2.086310   2.758888   2.210258   3.067764
     8  H    3.471387   4.578804   1.107049   2.159054   4.787460
     9  H    2.759347   4.058483   1.096781   2.141048   4.654400
    10  H    2.140171   2.649155   2.178574   1.096154   2.463426
    11  H    2.135035   3.116191   2.126266   1.098160   3.358020
    12  N    3.051774   3.948965   1.457058   2.514439   4.294650
    13  N    3.391199   3.664117   3.842538   4.115381   4.317308
    14  C    3.690278   4.226996   2.440061   3.031273   4.215031
    15  H    4.749668   5.304817   3.202049   4.040707   5.281521
    16  H    3.764934   4.296289   2.430268   2.767503   4.101081
    17  C    3.735210   3.782164   3.516770   3.579573   3.621497
    18  H    4.567654   4.472967   4.292606   4.261114   4.065114
    19  H    2.937780   2.759582   3.411518   3.028718   2.539093
    20  C    4.505584   4.466188   4.472853   4.706148   4.511738
    21  H    5.286003   5.013986   5.456805   5.536823   4.894558
    22  H    5.188039   5.353989   4.669754   5.221854   5.465077
    23  C    4.089763   3.979272   4.634472   4.743233   4.326122
    24  H    3.875826   3.420523   4.972837   4.733145   3.684014
    25  H    5.105547   4.962671   5.607232   5.809842   5.333603
    26  C    4.292340   5.275606   2.402703   3.788249   5.720511
    27  H    4.984178   6.019020   2.695767   4.179538   6.359507
    28  H    4.261792   5.369157   2.543940   3.917911   5.985526
    29  C    5.290880   6.058630   3.808417   5.031515   6.481264
    30  H    6.233717   7.083108   4.514899   5.871427   7.520474
    31  H    5.566048   6.182961   4.122554   5.220316   6.433439
    32  C    5.415456   6.018481   4.593935   5.581625   6.576686
    33  H    6.219934   6.900426   5.311977   6.396459   7.537150
    34  H    5.996551   6.408108   5.341256   6.210552   6.858674
    35  C    4.444758   4.962406   4.302237   4.978480   5.676652
    36  H    4.241758   4.977444   3.995578   4.748825   5.811749
    37  H    5.228918   5.592133   5.363289   5.938614   6.339769
    38  H    2.608388   3.121187   2.844798   3.138297   3.752723
                    6          7          8          9         10
     6  H    0.000000
     7  H    2.421044   0.000000
     8  H    5.517898   3.779056   0.000000
     9  H    4.762273   2.552993   1.765146   0.000000
    10  H    3.727379   3.087567   2.510984   3.062916   0.000000
    11  H    4.050505   2.658576   2.401796   2.431288   1.754073
    12  N    4.681870   3.236994   2.126204   2.070101   2.830397
    13  N    3.698469   3.167504   4.850751   3.935892   4.506761
    14  C    5.039600   4.209196   2.730071   3.363788   2.778050
    15  H    6.077516   5.181263   3.266539   4.025450   3.794387
    16  H    5.249864   4.457800   2.386215   3.501020   2.243922
    17  C    4.427206   4.358486   4.045971   4.381477   3.154503
    18  H    5.153192   5.311034   4.621916   5.256260   3.594891
    19  H    3.426274   3.689831   4.078031   4.241048   2.579877
    20  C    4.799072   4.862852   5.146583   5.107124   4.503483
    21  H    5.265067   5.728002   6.085528   6.148128   5.188301
    22  H    5.721592   5.433318   5.233547   5.241038   5.093007
    23  C    4.000561   4.185666   5.540863   5.001772   4.812804
    24  H    3.288918   4.094174   5.913611   5.384331   4.716412
    25  H    4.835711   5.084610   6.503457   5.888706   5.907892
    26  C    5.896588   4.195904   2.753298   2.513367   4.219889
    27  H    6.747216   4.980384   2.580668   2.882203   4.515028
    28  H    5.894330   3.904335   3.010108   2.161989   4.593793
    29  C    6.528855   5.166684   4.209360   3.949629   5.337443
    30  H    7.563582   6.045054   4.740934   4.539171   6.213097
    31  H    6.710206   5.639917   4.423943   4.522548   5.301109
    32  C    6.234081   5.115129   5.262986   4.573386   5.977982
    33  H    7.058804   5.777656   5.932539   5.110379   6.892338
    34  H    6.574186   5.812379   5.993865   5.472380   6.456334
    35  C    4.999441   3.993337   5.211218   4.155008   5.502639
    36  H    5.038311   3.583269   4.905237   3.582378   5.460378
    37  H    5.432980   4.703560   6.297146   5.161767   6.462554
    38  H    3.425638   2.507971   3.865712   3.029958   3.566394
                   11         12         13         14         15
    11  H    0.000000
    12  N    3.415895   0.000000
    13  N    5.087210   2.906716   0.000000
    14  C    3.992223   1.467283   3.513444   0.000000
    15  H    4.934654   2.109006   4.080089   1.096366   0.000000
    16  H    3.564586   2.103880   4.422947   1.098950   1.741071
    17  C    4.642418   2.538060   3.146013   1.536563   2.157749
    18  H    5.248665   3.426630   4.197729   2.121647   2.450912
    19  H    4.074349   2.787743   3.076618   2.155915   3.056498
    20  C    5.803454   3.218507   2.560776   2.630717   2.873274
    21  H    6.625615   4.258048   3.443015   3.470813   3.626181
    22  H    6.296926   3.261082   2.918239   2.727923   2.566822
    23  C    5.804686   3.529012   1.449385   3.534987   3.999623
    24  H    5.755519   4.093105   2.068361   4.013777   4.651173
    25  H    6.861034   4.425197   2.082197   4.444660   4.730757
    26  C    4.519865   1.465312   3.391362   2.466084   2.466250
    27  H    4.762078   2.119681   4.474080   2.780122   2.521762
    28  H    4.501713   2.073869   3.485844   3.380416   3.538931
    29  C    5.887695   2.541805   3.314022   3.037145   2.676139
    30  H    6.634233   3.414371   4.320618   3.916575   3.376561
    31  H    6.144877   2.745441   3.637278   2.664470   2.027688
    32  C    6.491680   3.337593   2.602545   3.939864   3.820252
    33  H    7.226347   4.185277   3.453055   4.922354   4.734783
    34  H    7.195730   3.969597   2.929309   4.220768   3.989421
    35  C    5.867587   3.282626   1.448144   4.116281   4.397354
    36  H    5.491553   3.281987   2.048489   4.427234   4.784163
    37  H    6.814443   4.370874   2.078636   5.127389   5.376219
    38  H    4.123245   2.017618   1.015763   2.769178   3.489003
                   16         17         18         19         20
    16  H    0.000000
    17  C    2.147344   0.000000
    18  H    2.359504   1.097107   0.000000
    19  H    2.481330   1.095991   1.754402   0.000000
    20  C    3.534161   1.542468   2.159068   2.164982   0.000000
    21  H    4.229040   2.152335   2.284233   2.670011   1.097205
    22  H    3.738016   2.176427   2.683820   3.044710   1.094530
    23  C    4.453406   2.604889   3.454900   2.660620   1.542565
    24  H    4.756603   2.851049   3.580974   2.521609   2.139462
    25  H    5.422120   3.528776   4.257603   3.703575   2.163517
    26  C    3.175542   3.611673   4.438286   4.094921   3.878052
    27  H    3.215186   4.169169   4.811071   4.732910   4.632138
    28  H    4.012542   4.427796   5.347918   4.725489   4.612373
    29  C    3.993598   3.766564   4.527643   4.478395   3.462355
    30  H    4.767270   4.778518   5.452787   5.533451   4.479315
    31  H    3.626348   3.259563   3.821599   4.162052   2.955621
    32  C    4.999167   4.173806   5.050572   4.722866   3.369898
    33  H    5.946829   5.262104   6.131975   5.794074   4.448209
    34  H    5.315469   4.153605   4.893371   4.805996   3.039187
    35  C    5.114665   4.108896   5.135841   4.299275   3.361187
    36  H    5.313585   4.688150   5.759111   4.766350   4.224962
    37  H    6.143329   4.929198   5.914115   5.078464   3.945100
    38  H    3.578803   2.683567   3.779324   2.544913   2.628765
                   21         22         23         24         25
    21  H    0.000000
    22  H    1.744750   0.000000
    23  C    2.134835   2.184345   0.000000
    24  H    2.390128   3.055884   1.099475   0.000000
    25  H    2.438460   2.479798   1.097943   1.756967   0.000000
    26  C    4.938515   3.508712   4.152119   4.963744   4.795394
    27  H    5.630006   4.178972   5.132275   5.926278   5.782916
    28  H    5.703141   4.320482   4.552139   5.322912   5.148049
    29  C    4.423482   2.740902   3.788877   4.800825   4.119680
    30  H    5.378061   3.646131   4.829746   5.866069   5.048982
    31  H    3.784979   2.079666   3.701481   4.689274   4.036052
    32  C    4.258097   2.760089   3.135060   4.198936   3.143852
    33  H    5.291970   3.790371   4.108834   5.148532   3.966763
    34  H    3.714447   2.293797   2.948351   4.038378   2.679279
    35  C    4.273238   3.241131   2.486919   3.351512   2.621080
    36  H    5.207619   4.136498   3.374539   4.099532   3.648315
    37  H    4.683368   3.836812   2.837922   3.606200   2.568316
    38  H    3.625475   3.022218   2.015148   2.488002   2.904466
                   26         27         28         29         30
    26  C    0.000000
    27  H    1.107047   0.000000
    28  H    1.096465   1.762543   0.000000
    29  C    1.530829   2.141996   2.156420   0.000000
    30  H    2.114605   2.290536   2.526115   1.095609   0.000000
    31  H    2.143294   2.514995   3.047748   1.092996   1.727426
    32  C    2.661487   3.544192   2.844548   1.548813   2.154098
    33  H    3.249011   4.005044   3.167777   2.163066   2.253872
    34  H    3.473624   4.277352   3.853405   2.159071   2.715054
    35  C    3.105805   4.185108   2.990825   2.679418   3.465919
    36  H    2.985341   4.027802   2.491946   2.969702   3.607262
    37  H    4.165917   5.222384   3.987974   3.552548   4.206753
    38  H    2.783752   3.813544   2.929707   3.129422   4.164090
                   31         32         33         34         35
    31  H    0.000000
    32  C    2.174722   0.000000
    33  H    2.940204   1.097286   0.000000
    34  H    2.277477   1.096681   1.741873   0.000000
    35  C    3.311903   1.541653   2.113974   2.158911   0.000000
    36  H    3.826855   2.156848   2.400157   3.050998   1.097582
    37  H    4.133445   2.125770   2.348089   2.410845   1.099413
    38  H    3.451040   2.900714   3.797138   3.403445   2.006789
                   36         37         38
    36  H    0.000000
    37  H    1.749195   0.000000
    38  H    2.249693   2.901015   0.000000
 Stoichiometry    C12H24N2
 Framework group  C1[X(C12H24N2)]
 Deg. of freedom   108
 Full point group                 C1      NOp   1
 Largest Abelian subgroup         C1      NOp   1
 Largest concise Abelian subgroup C1      NOp   1
                         Standard orientation:                         
 ---------------------------------------------------------------------
 Center     Atomic      Atomic             Coordinates (Angstroms)
 Number     Number       Type             X           Y           Z
 ---------------------------------------------------------------------
      1          6           0        2.591032    0.355401   -1.047379
      2          6           0        2.978040    1.562388   -0.647260
      3          6           0        1.476808   -1.798056   -0.303784
      4          6           0        2.718209   -0.903621   -0.237462
      5          1           0        3.425490    1.718647    0.331817
      6          1           0        2.854423    2.434597   -1.279857
      7          1           0        2.137731    0.247967   -2.032492
      8          1           0        1.688630   -2.741593    0.235128
      9          1           0        1.311934   -2.070352   -1.353355
     10          1           0        2.967225   -0.655892    0.800890
     11          1           0        3.558218   -1.499187   -0.619093
     12          7           0        0.253924   -1.173260    0.183251
     13          7           0       -0.660496    1.317620   -1.003489
     14          6           0        0.313882   -0.822771    1.606797
     15          1           0       -0.527871   -1.281256    2.139022
     16          1           0        1.211110   -1.272845    2.054131
     17          6           0        0.336021    0.682961    1.912254
     18          1           0        0.501897    0.772318    2.993061
     19          1           0        1.213233    1.128553    1.429404
     20          6           0       -0.916648    1.501386    1.537808
     21          1           0       -1.028683    2.307657    2.273493
     22          1           0       -1.814177    0.883603    1.641652
     23          6           0       -0.873042    2.170792    0.148743
     24          1           0       -0.057680    2.907956    0.173611
     25          1           0       -1.798353    2.743030    0.001018
     26          6           0       -0.917632   -1.966599   -0.197809
     27          1           0       -0.882225   -2.959517    0.290467
     28          1           0       -0.847110   -2.152534   -1.276090
     29          6           0       -2.281131   -1.346585    0.118247
     30          1           0       -3.011604   -2.157950    0.026290
     31          1           0       -2.303008   -1.084149    1.179044
     32          6           0       -2.790993   -0.150664   -0.723557
     33          1           0       -3.556172   -0.516925   -1.419539
     34          1           0       -3.319838    0.538355   -0.054016
     35          6           0       -1.809616    0.661521   -1.591859
     36          1           0       -1.420290    0.006039   -2.381451
     37          1           0       -2.417536    1.417180   -2.109665
     38          1           0        0.011085    0.598860   -0.750240
 ---------------------------------------------------------------------
 Rotational constants (GHZ):      0.8488227      0.5784493      0.4988244
 Standard basis: 6-31G(d,p) (6D, 7F)
 There are   330 symmetry adapted cartesian basis functions of A   symmetry.
 There are   330 symmetry adapted basis functions of A   symmetry.
   330 basis functions,   560 primitive gaussians,   330 cartesian basis functions
    55 alpha electrons       55 beta electrons
       nuclear repulsion energy      1026.1309233882 Hartrees.
 NAtoms=   38 NActive=   38 NUniq=   38 SFac= 1.00D+00 NAtFMM=   60 NAOKFM=F Big=F
 Integral buffers will be    131072 words long.
 Raffenetti 2 integral format.
 Two-electron integral symmetry is turned on.
 Nuclear repulsion after empirical dispersion term =     1026.0914612877 Hartrees.
 One-electron integrals computed using PRISM.
 NBasis=   330 RedAO= T EigKep=  2.76D-03  NBF=   330
 NBsUse=   330 1.00D-06 EigRej= -1.00D+00 NBFU=   330
 Initial guess from the checkpoint file:  "decomp-opt-wb97xd.chk"
 B after Tr=    -0.000000    0.000000   -0.000000
         Rot=    0.999975   -0.005772    0.003667    0.001889 Ang=  -0.81 deg.
 ExpMin= 1.61D-01 ExpMax= 4.17D+03 ExpMxC= 6.27D+02 IAcc=1 IRadAn=         1 AccDes= 0.00D+00
 Harris functional with IExCor= 4639 and IRadAn=       1 diagonalized for initial guess.
 HarFok:  IExCor= 4639 AccDes= 0.00D+00 IRadAn=         1 IDoV= 1 UseB2=F ITyADJ=14
 ICtDFT=  3500011 ScaDFX=  1.000000  1.000000  1.000000  1.000000
 FoFCou: FMM=F IPFlag=           0 FMFlag=      100000 FMFlg1=           0
         NFxFlg=           0 DoJE=T BraDBF=F KetDBF=T FulRan=T
         wScrn=  0.000000 ICntrl=     500 IOpCl=  0 I1Cent=   200000004 NGrid=           0
         NMat0=    1 NMatS0=      1 NMatT0=    0 NMatD0=    1 NMtDS0=    0 NMtDT0=    0
 Petite list used in FoFCou.
 Requested convergence on RMS density matrix=1.00D-08 within 128 cycles.
 Requested convergence on MAX density matrix=1.00D-06.
 Requested convergence on             energy=1.00D-06.
 No special actions if energy rises.
 Integral accuracy reduced to 1.0D-05 until final iterations.
 Initial convergence to 1.0D-05 achieved.  Increase integral accuracy.
 SCF Done:  E(RwB97XD) =  -581.051863399     A.U. after   11 cycles
            NFock= 11  Conv=0.64D-08     -V/T= 2.0097
 Calling FoFJK, ICntrl=      2127 FMM=F ISym2X=0 I1Cent= 0 IOpClX= 0 NMat=1 NMatS=1 NMatT=0.
 ***** Axes restored to original set *****
 -------------------------------------------------------------------
 Center     Atomic                   Forces (Hartrees/Bohr)
 Number     Number              X              Y              Z
 -------------------------------------------------------------------
      1        6          -0.000125580    0.000009055   -0.000071610
      2        6          -0.000091793   -0.000020994   -0.000232198
      3        6           0.000732557    0.000995533   -0.000248543
      4        6          -0.000431212   -0.000385192    0.000202659
      5        1          -0.000015255   -0.000161324    0.000027852
      6        1           0.000165914   -0.000124057   -0.000014194
      7        1          -0.000015971    0.000123281    0.000087082
      8        1           0.000151687    0.000223523    0.000052341
      9        1          -0.000155109   -0.000086657    0.000037201
     10        1           0.000080394   -0.000042433    0.000092256
     11        1           0.000063976    0.000238317    0.000051440
     12        7           0.000030071   -0.000705568    0.000590905
     13        7           0.000494878   -0.000320069    0.000376310
     14        6          -0.000270163    0.000279931   -0.000727986
     15        1          -0.000290815    0.000037301    0.000066417
     16        1          -0.000141160    0.000012952   -0.000038166
     17        6           0.000175647   -0.000133675    0.000116072
     18        1           0.000096344    0.000086241   -0.000088461
     19        1           0.000181236   -0.000157675    0.000122548
     20        6          -0.000273482    0.000069747   -0.000080755
     21        1           0.000012670   -0.000185534    0.000016555
     22        1           0.000024222    0.000180864   -0.000151469
     23        6          -0.000154787   -0.000248167   -0.000341202
     24        1           0.000032674   -0.000038615    0.000065090
     25        1           0.000010958    0.000009894    0.000126416
     26        6           0.000106858    0.000345705    0.000140872
     27        1          -0.000054490    0.000068734   -0.000127189
     28        1           0.000062901    0.000027279    0.000012804
     29        6          -0.000000203   -0.000027208   -0.000176110
     30        1           0.000188729    0.000326625    0.000131393
     31        1          -0.000023861   -0.000205459   -0.000338919
     32        6          -0.000594279   -0.000335727   -0.000051681
     33        1          -0.000102860    0.000159114   -0.000092767
     34        1           0.000039682   -0.000030519    0.000148560
     35        6          -0.000397799    0.000325254    0.000429529
     36        1           0.000099128   -0.000171522    0.000013529
     37        1           0.000078028   -0.000178054   -0.000035918
     38        1           0.000310266    0.000039100   -0.000090664
 -------------------------------------------------------------------
 Cartesian Forces:  Max     0.000995533 RMS     0.000242823

 GradGradGradGradGradGradGradGradGradGradGradGradGradGradGradGradGradGrad
 Berny optimization.
 Using GEDIIS/GDIIS optimizer.
 FormGI is forming the generalized inverse of G from B-inverse, IUseBI=4.
 Internal  Forces:  Max     0.000905226 RMS     0.000174256
 Search for a local minimum.
 Step number   7 out of a maximum of  223
 All quantities printed in internal units (Hartrees-Bohrs-Radians)
 Mixed Optimization -- En-DIIS/RFO-DIIS
 Swapping is turned off.
 Update second derivatives using D2CorX and points    2    1    3    4    5
                                                      6    7
 DE= -8.57D-05 DEPred=-7.48D-05 R= 1.15D+00
 TightC=F SS=  1.41D+00  RLast= 1.28D-01 DXNew= 2.1213D-01 3.8393D-01
 Trust test= 1.15D+00 RLast= 1.28D-01 DXMaxT set to 2.12D-01
 ITU=  1  0  1 -1  0 -1  0
     Eigenvalues ---    0.00106   0.00314   0.00458   0.00561   0.00587
     Eigenvalues ---    0.00706   0.00780   0.01302   0.01419   0.01663
     Eigenvalues ---    0.01694   0.02047   0.02449   0.02683   0.02817
     Eigenvalues ---    0.02981   0.02999   0.03313   0.03330   0.03802
     Eigenvalues ---    0.04133   0.04239   0.04447   0.04575   0.04646
     Eigenvalues ---    0.04655   0.04861   0.04990   0.05292   0.05399
     Eigenvalues ---    0.05583   0.05720   0.05856   0.06039   0.06344
     Eigenvalues ---    0.07434   0.08111   0.08751   0.08971   0.09070
     Eigenvalues ---    0.09401   0.09505   0.09584   0.09686   0.09813
     Eigenvalues ---    0.09889   0.10242   0.10797   0.12068   0.12737
     Eigenvalues ---    0.12985   0.13098   0.13147   0.13379   0.13451
     Eigenvalues ---    0.14333   0.15276   0.15996   0.16001   0.16022
     Eigenvalues ---    0.16805   0.17181   0.19893   0.21060   0.21993
     Eigenvalues ---    0.22069   0.22151   0.26181   0.26678   0.27243
     Eigenvalues ---    0.27487   0.27710   0.28033   0.28400   0.29459
     Eigenvalues ---    0.30886   0.32385   0.32551   0.32820   0.32914
     Eigenvalues ---    0.33585   0.33607   0.33644   0.33806   0.33823
     Eigenvalues ---    0.33846   0.33854   0.33887   0.33928   0.33960
     Eigenvalues ---    0.33987   0.34006   0.34021   0.34039   0.34094
     Eigenvalues ---    0.34124   0.34390   0.34713   0.34980   0.35065
     Eigenvalues ---    0.35345   0.35366   0.37284   0.37900   0.41634
     Eigenvalues ---    0.43306   0.48677   0.58872
 En-DIIS/RFO-DIIS IScMMF=        0 using points:     7    6    5    4    3
 RFO step:  Lambda=-1.45414205D-05.
 DidBck=F Rises=F RFO-DIIS coefs:    0.84857    0.05885   -0.01207    0.03185    0.07280
 Iteration  1 RMS(Cart)=  0.00662323 RMS(Int)=  0.00002552
 Iteration  2 RMS(Cart)=  0.00003523 RMS(Int)=  0.00001476
 Iteration  3 RMS(Cart)=  0.00000000 RMS(Int)=  0.00001476
 Variable       Old X    -DE/DX   Delta X   Delta X   Delta X     New X
                                 (Linear)    (Quad)   (Total)
    R1        2.51176   0.00037   0.00017   0.00083   0.00100   2.51276
    R2        2.83917   0.00007  -0.00006   0.00095   0.00089   2.84006
    R3        2.05926   0.00011   0.00011   0.00014   0.00025   2.05951
    R4        2.05557  -0.00000   0.00001  -0.00000   0.00000   2.05557
    R5        2.04947   0.00007   0.00007   0.00014   0.00021   2.04968
    R6        2.89411  -0.00005   0.00008   0.00033   0.00041   2.89452
    R7        2.09202   0.00019   0.00000   0.00071   0.00071   2.09273
    R8        2.07262   0.00003  -0.00001   0.00012   0.00011   2.07272
    R9        2.75344   0.00060   0.00076   0.00092   0.00168   2.75512
   R10        2.07143  -0.00006   0.00001  -0.00017  -0.00017   2.07126
   R11        2.07522   0.00019   0.00024   0.00027   0.00052   2.07574
   R12        2.77276   0.00059   0.00111  -0.00018   0.00094   2.77370
   R13        2.76904   0.00002   0.00097  -0.00109  -0.00012   2.76892
   R14        2.73894   0.00028   0.00020   0.00176   0.00196   2.74090
   R15        2.73660   0.00063   0.00025   0.00220   0.00245   2.73905
   R16        1.91951   0.00026   0.00021   0.00055   0.00076   1.92027
   R17        2.07183   0.00020   0.00011   0.00038   0.00049   2.07232
   R18        2.07671  -0.00009  -0.00015   0.00018   0.00003   2.07674
   R19        2.90368   0.00038   0.00045   0.00015   0.00058   2.90427
   R20        2.07323   0.00009   0.00010   0.00016   0.00027   2.07350
   R21        2.07112   0.00027   0.00022   0.00031   0.00054   2.07166
   R22        2.91484   0.00025   0.00045   0.00013   0.00057   2.91541
   R23        2.07342   0.00013   0.00010   0.00031   0.00041   2.07383
   R24        2.06836   0.00011   0.00015   0.00030   0.00045   2.06882
   R25        2.91503   0.00027   0.00014   0.00124   0.00136   2.91639
   R26        2.07771   0.00004   0.00012   0.00003   0.00015   2.07785
   R27        2.07481   0.00001  -0.00003   0.00017   0.00013   2.07495
   R28        2.09202   0.00012   0.00001   0.00054   0.00055   2.09257
   R29        2.07202   0.00002   0.00001   0.00009   0.00010   2.07212
   R30        2.89285   0.00022   0.00016   0.00107   0.00123   2.89408
   R31        2.07040   0.00015   0.00013   0.00027   0.00039   2.07080
   R32        2.06546   0.00039  -0.00007   0.00136   0.00129   2.06676
   R33        2.92683   0.00064  -0.00022   0.00329   0.00308   2.92992
   R34        2.07357   0.00007   0.00015   0.00002   0.00017   2.07373
   R35        2.07243  -0.00009   0.00011  -0.00036  -0.00024   2.07218
   R36        2.91330   0.00060   0.00078   0.00088   0.00167   2.91498
   R37        2.07413  -0.00006  -0.00005   0.00008   0.00003   2.07416
   R38        2.07759   0.00005   0.00003   0.00020   0.00023   2.07782
    A1        2.18223  -0.00004   0.00003   0.00017   0.00020   2.18243
    A2        2.07462   0.00012   0.00015   0.00020   0.00035   2.07497
    A3        2.02631  -0.00008  -0.00019  -0.00035  -0.00053   2.02578
    A4        2.11902   0.00013   0.00027   0.00036   0.00063   2.11964
    A5        2.11943   0.00008   0.00024   0.00013   0.00036   2.11980
    A6        2.04471  -0.00022  -0.00050  -0.00048  -0.00098   2.04373
    A7        1.89820   0.00029   0.00030   0.00141   0.00171   1.89991
    A8        1.88419   0.00023   0.00037  -0.00184  -0.00147   1.88272
    A9        1.99917  -0.00091  -0.00119  -0.00031  -0.00150   1.99767
   A10        1.85773  -0.00012   0.00018  -0.00036  -0.00018   1.85755
   A11        1.94265   0.00052   0.00081   0.00237   0.00318   1.94583
   A12        1.87566   0.00002  -0.00040  -0.00147  -0.00188   1.87379
   A13        1.97954   0.00013   0.00023   0.00109   0.00132   1.98085
   A14        1.91824  -0.00018  -0.00040  -0.00045  -0.00085   1.91738
   A15        1.90909   0.00012   0.00035   0.00062   0.00097   1.91006
   A16        1.93601   0.00005  -0.00003   0.00006   0.00003   1.93604
   A17        1.86319  -0.00015  -0.00012  -0.00102  -0.00114   1.86205
   A18        1.85250   0.00002  -0.00002  -0.00039  -0.00041   1.85209
   A19        1.97407   0.00034  -0.00046   0.00281   0.00237   1.97644
   A20        1.93044  -0.00000  -0.00024   0.00064   0.00041   1.93085
   A21        1.99797  -0.00033  -0.00109  -0.00023  -0.00132   1.99665
   A22        2.06385  -0.00036   0.00067  -0.00140  -0.00071   2.06314
   A23        1.89155   0.00001   0.00138  -0.00168  -0.00028   1.89127
   A24        1.88110   0.00019   0.00089   0.00071   0.00164   1.88274
   A25        1.91740  -0.00004   0.00013  -0.00097  -0.00083   1.91657
   A26        1.90758  -0.00004  -0.00038   0.00166   0.00130   1.90888
   A27        2.01256   0.00006   0.00007  -0.00085  -0.00080   2.01176
   A28        1.83171   0.00004   0.00037  -0.00022   0.00015   1.83186
   A29        1.90113   0.00004   0.00047  -0.00103  -0.00055   1.90058
   A30        1.88457  -0.00006  -0.00065   0.00150   0.00085   1.88542
   A31        1.85233  -0.00008  -0.00057   0.00023  -0.00034   1.85200
   A32        1.89902   0.00010  -0.00022   0.00184   0.00162   1.90064
   A33        2.04878  -0.00011   0.00088  -0.00359  -0.00271   2.04606
   A34        1.85447  -0.00002  -0.00012   0.00024   0.00012   1.85460
   A35        1.89518   0.00004  -0.00003   0.00046   0.00044   1.89561
   A36        1.90428   0.00007  -0.00004   0.00110   0.00106   1.90533
   A37        1.88605   0.00005  -0.00003   0.00057   0.00056   1.88661
   A38        1.92137  -0.00031   0.00024  -0.00202  -0.00176   1.91961
   A39        2.01075   0.00027  -0.00077   0.00143   0.00058   2.01133
   A40        1.84151   0.00007   0.00019   0.00015   0.00033   1.84184
   A41        1.86271  -0.00021   0.00008  -0.00108  -0.00096   1.86174
   A42        1.93216   0.00012   0.00035   0.00089   0.00126   1.93342
   A43        2.05395   0.00005  -0.00024   0.00194   0.00165   2.05560
   A44        1.87958  -0.00009   0.00004  -0.00091  -0.00085   1.87873
   A45        1.90014  -0.00007  -0.00009  -0.00041  -0.00050   1.89964
   A46        1.86664   0.00009  -0.00012   0.00019   0.00008   1.86672
   A47        1.90023   0.00002   0.00051  -0.00048   0.00006   1.90029
   A48        1.85312  -0.00001  -0.00010  -0.00056  -0.00066   1.85246
   A49        1.92338   0.00005  -0.00015   0.00032   0.00017   1.92355
   A50        1.87143   0.00004   0.00013   0.00035   0.00047   1.87191
   A51        2.02546  -0.00017  -0.00113   0.00195   0.00084   2.02630
   A52        1.85417  -0.00001   0.00029  -0.00067  -0.00037   1.85380
   A53        1.87621  -0.00000   0.00045  -0.00240  -0.00196   1.87425
   A54        1.90605   0.00010   0.00052   0.00026   0.00078   1.90682
   A55        1.85103  -0.00036   0.00062  -0.00531  -0.00471   1.84632
   A56        1.89173  -0.00003  -0.00011   0.00101   0.00086   1.89260
   A57        2.08717   0.00031  -0.00053   0.00287   0.00242   2.08960
   A58        1.81927   0.00011   0.00052  -0.00015   0.00038   1.81966
   A59        1.88254   0.00012  -0.00021   0.00109   0.00085   1.88339
   A60        1.91295  -0.00016  -0.00012  -0.00006  -0.00019   1.91276
   A61        1.89290  -0.00011   0.00001  -0.00101  -0.00102   1.89188
   A62        1.88814   0.00006  -0.00092   0.00245   0.00150   1.88965
   A63        2.09828   0.00001  -0.00008   0.00066   0.00067   2.09895
   A64        1.83452  -0.00001   0.00023  -0.00116  -0.00092   1.83359
   A65        1.83642   0.00014   0.00005   0.00124   0.00127   1.83769
   A66        1.89635  -0.00009   0.00077  -0.00250  -0.00175   1.89460
   A67        2.11178  -0.00006   0.00077  -0.00078   0.00004   2.11182
   A68        1.85603  -0.00015  -0.00057   0.00057  -0.00002   1.85601
   A69        1.89518  -0.00006  -0.00022  -0.00135  -0.00159   1.89359
   A70        1.89268   0.00022  -0.00015   0.00218   0.00202   1.89471
   A71        1.84978   0.00007   0.00007  -0.00034  -0.00030   1.84949
   A72        1.84190  -0.00001   0.00005  -0.00024  -0.00019   1.84171
    D1       -0.00366  -0.00003  -0.00048  -0.00309  -0.00357  -0.00723
    D2       -3.13711  -0.00012  -0.00076  -0.00495  -0.00571   3.14036
    D3        3.13020  -0.00001   0.00021  -0.00051  -0.00030   3.12990
    D4       -0.00325  -0.00010  -0.00008  -0.00236  -0.00244  -0.00569
    D5        2.39445  -0.00002  -0.00420   0.00365  -0.00056   2.39390
    D6        0.21618  -0.00005  -0.00403   0.00311  -0.00091   0.21527
    D7       -1.81113  -0.00004  -0.00397   0.00348  -0.00049  -1.81162
    D8       -0.73960  -0.00004  -0.00487   0.00112  -0.00375  -0.74335
    D9       -2.91788  -0.00007  -0.00469   0.00059  -0.00410  -2.92198
   D10        1.33800  -0.00006  -0.00463   0.00096  -0.00368   1.33432
   D11        3.04737   0.00008   0.00246   0.00028   0.00273   3.05010
   D12       -1.06716  -0.00001   0.00208   0.00055   0.00262  -1.06454
   D13        0.94360  -0.00005   0.00197  -0.00046   0.00151   0.94511
   D14        1.03843  -0.00005   0.00190   0.00094   0.00284   1.04127
   D15       -3.07610  -0.00014   0.00151   0.00121   0.00273  -3.07337
   D16       -1.06533  -0.00018   0.00141   0.00021   0.00161  -1.06372
   D17       -1.05005   0.00033   0.00289   0.00431   0.00720  -1.04285
   D18        1.11861   0.00024   0.00251   0.00458   0.00709   1.12570
   D19        3.12938   0.00020   0.00240   0.00358   0.00597   3.13535
   D20       -1.10249  -0.00026  -0.00176  -0.00631  -0.00807  -1.11056
   D21        2.91327  -0.00010   0.00031  -0.00893  -0.00862   2.90464
   D22        1.05976  -0.00015  -0.00163  -0.00273  -0.00436   1.05540
   D23       -1.20768   0.00001   0.00044  -0.00535  -0.00491  -1.21258
   D24        3.08746   0.00000  -0.00121  -0.00274  -0.00396   3.08350
   D25        0.82003   0.00017   0.00086  -0.00537  -0.00451   0.81552
   D26       -2.17858  -0.00007   0.00284  -0.01314  -0.01031  -2.18889
   D27       -0.17757  -0.00007   0.00314  -0.01301  -0.00987  -0.18744
   D28        1.94868  -0.00014   0.00204  -0.01035  -0.00831   1.94037
   D29        0.05413  -0.00006   0.00114  -0.00988  -0.00875   0.04538
   D30        2.05514  -0.00006   0.00144  -0.00974  -0.00831   2.04683
   D31       -2.10179  -0.00012   0.00035  -0.00709  -0.00676  -2.10855
   D32        1.11642   0.00018  -0.00115   0.00184   0.00068   1.11710
   D33       -0.89444   0.00014  -0.00150   0.00227   0.00078  -0.89366
   D34       -3.02969   0.00009  -0.00151   0.00035  -0.00118  -3.03087
   D35       -1.13825  -0.00002   0.00060  -0.00245  -0.00185  -1.14010
   D36        3.13408  -0.00006   0.00026  -0.00202  -0.00176   3.13232
   D37        0.99883  -0.00010   0.00025  -0.00394  -0.00372   0.99511
   D38        1.47699  -0.00009   0.00386  -0.00475  -0.00087   1.47612
   D39       -2.69681  -0.00001   0.00358  -0.00389  -0.00032  -2.69713
   D40       -0.69471  -0.00010   0.00343  -0.00523  -0.00179  -0.69650
   D41       -0.66874  -0.00009   0.00089  -0.00324  -0.00233  -0.67107
   D42        1.44065  -0.00001   0.00060  -0.00239  -0.00178   1.43887
   D43       -2.84043  -0.00010   0.00046  -0.00373  -0.00325  -2.84369
   D44       -0.89090   0.00013  -0.00307   0.00568   0.00263  -0.88827
   D45       -3.05700   0.00001  -0.00290   0.00270  -0.00020  -3.05720
   D46        1.25147   0.00012  -0.00258   0.00333   0.00076   1.25223
   D47        1.26006   0.00003   0.00013   0.00299   0.00313   1.26319
   D48       -0.90604  -0.00009   0.00029   0.00002   0.00030  -0.90574
   D49       -2.88076   0.00002   0.00062   0.00064   0.00126  -2.87950
   D50       -3.02615   0.00009   0.00286   0.00717   0.01003  -3.01611
   D51       -1.03697   0.00007   0.00234   0.00843   0.01076  -1.02621
   D52        1.13530   0.00017   0.00278   0.00875   0.01151   1.14680
   D53        1.09254   0.00007   0.00225   0.00991   0.01216   1.10471
   D54        3.08172   0.00005   0.00173   0.01116   0.01289   3.09461
   D55       -1.02920   0.00015   0.00216   0.01149   0.01364  -1.01556
   D56       -0.88756   0.00004   0.00192   0.00991   0.01182  -0.87573
   D57        1.10162   0.00002   0.00139   0.01116   0.01255   1.11417
   D58       -3.00930   0.00012   0.00183   0.01149   0.01330  -2.99600
   D59        2.56851  -0.00009   0.00017  -0.00371  -0.00353   2.56498
   D60        0.56564  -0.00004  -0.00017  -0.00313  -0.00330   0.56234
   D61       -1.63399  -0.00015  -0.00024  -0.00376  -0.00398  -1.63798
   D62        0.46912   0.00005   0.00034  -0.00190  -0.00156   0.46757
   D63       -1.53375   0.00010  -0.00000  -0.00132  -0.00133  -1.53507
   D64        2.54981  -0.00001  -0.00007  -0.00194  -0.00201   2.54780
   D65       -1.54505   0.00002   0.00052  -0.00303  -0.00250  -1.54755
   D66        2.73527   0.00007   0.00018  -0.00245  -0.00228   2.73299
   D67        0.53563  -0.00004   0.00012  -0.00308  -0.00296   0.53267
   D68        0.99494  -0.00009  -0.00348   0.00060  -0.00288   0.99206
   D69       -1.12114  -0.00008  -0.00328   0.00033  -0.00294  -1.12408
   D70       -3.11659  -0.00013  -0.00335   0.00111  -0.00224  -3.11883
   D71        3.08851  -0.00001  -0.00393   0.00143  -0.00251   3.08600
   D72        0.97242   0.00000  -0.00373   0.00116  -0.00257   0.96986
   D73       -1.02303  -0.00005  -0.00381   0.00195  -0.00186  -1.02489
   D74       -1.19914   0.00001  -0.00348   0.00146  -0.00202  -1.20116
   D75        2.96796   0.00002  -0.00328   0.00119  -0.00208   2.96588
   D76        0.97251  -0.00002  -0.00336   0.00198  -0.00137   0.97114
   D77       -2.88175   0.00007   0.00518  -0.01094  -0.00575  -2.88750
   D78       -0.93694   0.00002   0.00601  -0.01317  -0.00715  -0.94409
   D79        1.27152   0.00001   0.00531  -0.00989  -0.00457   1.26696
   D80       -0.72002   0.00002   0.00454  -0.01106  -0.00651  -0.72652
   D81        1.22480  -0.00004   0.00538  -0.01328  -0.00790   1.21690
   D82       -2.84993  -0.00004   0.00468  -0.01000  -0.00532  -2.85525
   D83        1.28455   0.00006   0.00540  -0.01298  -0.00758   1.27696
   D84       -3.05383   0.00001   0.00624  -0.01521  -0.00898  -3.06281
   D85       -0.84537   0.00000   0.00553  -0.01193  -0.00640  -0.85176
   D86        1.81403   0.00000  -0.01171   0.02172   0.01001   1.82404
   D87       -2.48808  -0.00004  -0.01191   0.02109   0.00917  -2.47890
   D88       -0.29741  -0.00010  -0.01174   0.02042   0.00867  -0.28873
   D89       -0.30025   0.00017  -0.01199   0.02591   0.01393  -0.28632
   D90        1.68083   0.00013  -0.01218   0.02529   0.01310   1.69392
   D91       -2.41169   0.00007  -0.01202   0.02461   0.01259  -2.39909
   D92       -2.27065   0.00006  -0.01243   0.02555   0.01313  -2.25752
   D93       -0.28958   0.00002  -0.01263   0.02492   0.01230  -0.27728
   D94        1.90109  -0.00004  -0.01246   0.02425   0.01180   1.91289
   D95       -1.01400   0.00004   0.00831  -0.01437  -0.00608  -1.02008
   D96        1.13484  -0.00001   0.00796  -0.01215  -0.00419   1.13065
   D97        3.10537   0.00011   0.00797  -0.01160  -0.00363   3.10174
   D98        3.13014   0.00006   0.00830  -0.01454  -0.00626   3.12388
   D99       -1.00421   0.00001   0.00795  -0.01232  -0.00437  -1.00858
   D100       0.96632   0.00013   0.00797  -0.01177  -0.00381   0.96251
   D101       1.17283   0.00005   0.00768  -0.01273  -0.00505   1.16777
   D102      -2.96152  -0.00001   0.00733  -0.01050  -0.00316  -2.96468
   D103      -0.99099   0.00012   0.00735  -0.00996  -0.00260  -0.99360
         Item               Value     Threshold  Converged?
 Maximum Force            0.000905     0.000450     NO 
 RMS     Force            0.000174     0.000300     YES
 Maximum Displacement     0.027920     0.001800     NO 
 RMS     Displacement     0.006622     0.001200     NO 
 Predicted change in Energy=-2.294976D-05
 GradGradGradGradGradGradGradGradGradGradGradGradGradGradGradGradGradGrad

                          Input orientation:                          
 ---------------------------------------------------------------------
 Center     Atomic      Atomic             Coordinates (Angstroms)
 Number     Number       Type             X           Y           Z
 ---------------------------------------------------------------------
      1          6           0        2.590038   -0.442109    1.001174
      2          6           0        2.901241   -1.685499    0.647300
      3          6           0        1.579280    1.737322    0.183405
      4          6           0        2.767586    0.772128    0.133536
      5          1           0        3.314094   -1.909840   -0.333745
      6          1           0        2.749376   -2.520885    1.322219
      7          1           0        2.168572   -0.266186    1.990708
      8          1           0        1.828710    2.642741   -0.403447
      9          1           0        1.455601    2.065543    1.222647
     10          1           0        2.979873    0.465460   -0.897118
     11          1           0        3.647151    1.337027    0.470892
     12          7           0        0.311769    1.156787   -0.243214
     13          7           0       -0.697769   -1.237574    1.077159
     14          6           0        0.309449    0.741909   -1.651137
     15          1           0       -0.530239    1.213043   -2.176060
     16          1           0        1.209024    1.131883   -2.147533
     17          6           0        0.255809   -0.775702   -1.887682
     18          1           0        0.392413   -0.920708   -2.966693
     19          1           0        1.122010   -1.241399   -1.403286
     20          6           0       -1.026562   -1.513458   -1.450211
     21          1           0       -1.196308   -2.344255   -2.146845
     22          1           0       -1.893882   -0.854923   -1.562497
     23          6           0       -0.983282   -2.125068   -0.033950
     24          1           0       -0.208389   -2.905089   -0.045064
     25          1           0       -1.933011   -2.641089    0.159371
     26          6           0       -0.806634    2.025122    0.133780
     27          1           0       -0.735605    2.993376   -0.398795
     28          1           0       -0.695772    2.253549    1.200495
     29          6           0       -2.209404    1.465260   -0.119643
     30          1           0       -2.890814    2.319407   -0.036401
     31          1           0       -2.278324    1.167014   -1.169612
     32          6           0       -2.757660    0.328407    0.780833
     33          1           0       -3.489936    0.759322    1.475320
     34          1           0       -3.333161   -0.361136    0.151743
     35          6           0       -1.797528   -0.496595    1.662278
     36          1           0       -1.355696    0.168785    2.415120
     37          1           0       -2.430561   -1.197975    2.224695
     38          1           0        0.005998   -0.567843    0.779234
 ---------------------------------------------------------------------
                    Distance matrix (angstroms):
                    1          2          3          4          5
     1  C    0.000000
     2  C    1.329696   0.000000
     3  C    2.537774   3.698443   0.000000
     4  C    1.502895   2.514309   1.531716   0.000000
     5  H    2.111989   1.087762   4.071709   2.776685   0.000000
     6  H    2.109447   1.084642   4.560520   3.501034   1.853240
     7  H    1.089844   2.087103   2.761820   2.210430   3.068697
     8  H    3.474029   4.581272   1.107427   2.160793   4.789281
     9  H    2.761217   4.060938   1.096836   2.140184   4.656181
    10  H    2.139899   2.649158   2.178721   1.096065   2.463969
    11  H    2.136355   3.118199   2.125788   1.098433   3.361624
    12  N    3.048849   3.946767   1.457947   2.514148   4.292593
    13  N    3.383521   3.652163   3.851461   4.115582   4.305536
    14  C    3.692930   4.229953   2.443125   3.037829   4.218434
    15  H    4.750839   5.305465   3.208117   4.050220   5.284451
    16  H    3.781402   4.314201   2.436579   2.786003   4.119857
    17  C    3.728994   3.775206   3.515148   3.576328   3.613046
    18  H    4.560984   4.465431   4.289159   4.256590   4.055493
    19  H    2.928378   2.750962   3.405798   3.020601   2.529025
    20  C    4.498541   4.456096   4.475118   4.704010   4.499434
    21  H    5.278693   5.003111   5.458317   5.533935   4.880551
    22  H    5.181540   5.344742   4.672340   5.220451   5.453962
    23  C    4.083191   3.968229   4.640261   4.742447   4.313194
    24  H    3.871960   3.411242   4.979953   4.733947   3.671750
    25  H    5.099227   4.951891   5.613131   5.809159   5.320714
    26  C    4.286838   5.270744   2.403721   3.787484   5.716896
    27  H    4.982205   6.017710   2.697280   4.182064   6.359703
    28  H    4.254745   5.362894   2.544961   3.915081   5.980529
    29  C    5.284783   6.052617   3.810509   5.031397   6.476586
    30  H    6.224329   7.074929   4.513190   5.868598   7.515040
    31  H    5.567992   6.185944   4.127592   5.226408   6.437457
    32  C    5.407413   6.008062   4.599023   5.580701   6.566447
    33  H    6.215653   6.892744   5.321887   6.399775   7.529407
    34  H    5.984344   6.392753   5.341966   6.205137   6.842528
    35  C    4.437428   4.951980   4.310485   4.978652   5.666573
    36  H    4.235712   4.968408   4.006862   4.750905   5.803782
    37  H    5.222523   5.581574   5.372305   5.939274   6.328777
    38  H    2.596600   3.106283   2.853772   3.136689   3.739409
                    6          7          8          9         10
     6  H    0.000000
     7  H    2.422371   0.000000
     8  H    5.521646   3.782768   0.000000
     9  H    4.766455   2.556404   1.765375   0.000000
    10  H    3.727847   3.087565   2.511860   3.062201   0.000000
    11  H    4.051450   2.658256   2.403349   2.428737   1.753950
    12  N    4.681643   3.234652   2.129518   2.069527   2.832720
    13  N    3.686428   3.161341   4.861289   3.945726   4.508121
    14  C    5.043799   4.211368   2.734602   3.365161   2.788572
    15  H    6.077503   5.180120   3.278846   4.027596   3.809916
    16  H    5.268261   4.472177   2.389255   3.505800   2.267943
    17  C    4.423460   4.354328   4.045086   4.380219   3.153130
    18  H    5.148845   5.306502   4.618587   5.253440   3.591595
    19  H    3.422540   3.683141   4.072548   4.235879   2.573176
    20  C    4.791553   4.858445   5.149979   5.110240   4.502616
    21  H    5.256807   5.723647   6.087718   6.150807   5.186214
    22  H    5.714618   5.429126   5.237819   5.244539   5.093097
    23  C    3.991065   4.181969   5.547597   5.008834   4.812743
    24  H    3.281074   4.093668   5.920864   5.392879   4.717162
    25  H    4.826117   5.081037   6.510466   5.896239   5.907897
    26  C    5.892688   4.189286   2.759548   2.510970   4.222906
    27  H    6.746410   4.976817   2.588180   2.879467   4.521445
    28  H    5.888895   3.895891   3.016142   2.159686   4.594302
    29  C    6.523635   5.159278   4.215847   3.948967   5.341598
    30  H    7.555529   6.032565   4.744806   4.532215   6.216344
    31  H    6.714729   5.640617   4.430859   4.524650   5.311786
    32  C    6.224067   5.107357   5.271950   4.578691   5.979431
    33  H    7.050689   5.773734   5.946850   5.121367   6.897337
    34  H    6.559861   5.801713   5.998035   5.474290   6.452734
    35  C    4.988760   3.986339   5.222284   4.164214   5.504510
    36  H    5.027959   3.576281   4.919880   3.594868   5.464074
    37  H    5.421835   4.698404   6.308694   5.172708   6.464173
    38  H    3.411060   2.497077   3.876708   3.038534   3.566765
                   11         12         13         14         15
    11  H    0.000000
    12  N    3.415730   0.000000
    13  N    5.086695   2.914707   0.000000
    14  C    3.999678   1.467779   3.518016   0.000000
    15  H    4.946950   2.109036   4.076398   1.096626   0.000000
    16  H    3.583671   2.105259   4.432699   1.098965   1.741389
    17  C    4.639795   2.538093   3.148479   1.536871   2.157809
    18  H    5.244776   3.426342   4.200195   2.121759   2.455459
    19  H    4.066591   2.784520   3.076397   2.157590   3.058004
    20  C    5.801681   3.221518   2.563556   2.629064   2.864787
    21  H    6.622952   4.260916   3.444923   3.469501   3.619236
    22  H    6.296218   3.263798   2.923165   2.722572   2.551953
    23  C    5.803609   3.534335   1.450424   3.536383   3.992101
    24  H    5.755602   4.099837   2.068692   4.018484   4.647982
    25  H    6.860077   4.430008   2.082789   4.444237   4.719782
    26  C    4.519217   1.465249   3.398088   2.465402   2.463986
    27  H    4.765333   2.119966   4.481162   2.780216   2.523971
    28  H    4.498146   2.074204   3.493301   3.380434   3.537114
    29  C    5.887649   2.542978   3.320043   3.035347   2.666844
    30  H    6.630792   3.413355   4.324532   3.916320   3.372610
    31  H    6.150725   2.750800   3.650778   2.666300   2.017637
    32  C    6.491146   3.340102   2.604468   3.936067   3.806206
    33  H    7.230535   4.190978   3.455767   4.920403   4.722101
    34  H    7.190992   3.968072   2.927427   4.211377   3.969015
    35  C    5.867376   3.288420   1.449443   4.117276   4.388818
    36  H    5.493022   3.289883   2.049598   4.431210   4.780250
    37  H    6.814737   4.376740   2.078695   5.127658   5.365713
    38  H    4.120874   2.028114   1.016162   2.777451   3.491829
                   16         17         18         19         20
    16  H    0.000000
    17  C    2.148260   0.000000
    18  H    2.356057   1.097247   0.000000
    19  H    2.488763   1.096274   1.754821   0.000000
    20  C    3.532978   1.542770   2.159759   2.166236   0.000000
    21  H    4.227193   2.153176   2.285316   2.672783   1.097423
    22  H    3.730642   2.175590   2.683885   3.044719   1.094770
    23  C    4.458830   2.606234   3.456009   2.662368   1.543287
    24  H    4.767240   2.853946   3.582547   2.526379   2.140206
    25  H    5.424897   3.530018   4.259059   3.705965   2.164245
    26  C    3.172561   3.613822   4.441684   4.092969   3.883162
    27  H    3.210112   4.172006   4.815244   4.732130   4.636991
    28  H    4.011942   4.429301   5.350281   4.722147   4.618009
    29  C    3.988624   3.771624   4.535194   4.480185   3.470201
    30  H    4.761908   4.786249   5.464845   5.536287   4.490563
    31  H    3.622038   3.272858   3.836785   4.173407   2.971629
    32  C    4.995546   4.173850   5.052445   4.720858   3.371458
    33  H    5.945089   5.262764   6.134053   5.793039   4.448873
    34  H    5.305395   4.148713   4.890568   4.800159   3.035540
    35  C    5.119175   4.110512   5.138393   4.298385   3.363925
    36  H    5.321950   4.690747   5.762533   4.765277   4.228364
    37  H    6.147454   4.930166   5.915789   5.077882   3.946603
    38  H    3.591978   2.686643   3.782300   2.542155   2.632640
                   21         22         23         24         25
    21  H    0.000000
    22  H    1.745332   0.000000
    23  C    2.134888   2.186073   0.000000
    24  H    2.389143   3.057232   1.099552   0.000000
    25  H    2.439155   2.481280   1.098014   1.756647   0.000000
    26  C    4.944144   3.514843   4.157333   4.969594   4.800303
    27  H    5.635445   4.183923   5.137405   5.932535   5.787273
    28  H    5.709206   4.328070   4.558378   5.329213   5.154821
    29  C    4.432643   2.750387   3.794888   4.807242   4.125088
    30  H    5.392131   3.660493   4.836532   5.872890   5.055911
    31  H    3.801941   2.095324   3.715463   4.704387   4.048096
    32  C    4.260545   2.763617   3.135575   4.199570   3.143910
    33  H    5.292731   3.792295   4.108640   5.148595   3.964661
    34  H    3.712467   2.292153   2.944124   4.034182   2.675568
    35  C    4.276066   3.246052   2.488396   3.352794   2.622202
    36  H    5.210788   4.142349   3.376152   4.100917   3.649259
    37  H    4.684838   3.840382   2.838238   3.606119   2.568209
    38  H    3.628101   3.029135   2.016158   2.487598   2.905569
                   26         27         28         29         30
    26  C    0.000000
    27  H    1.107338   0.000000
    28  H    1.096517   1.762572   0.000000
    29  C    1.531480   2.141296   2.157601   0.000000
    30  H    2.111723   2.287027   2.520408   1.095818   0.000000
    31  H    2.145007   2.511920   3.049990   1.093680   1.728387
    32  C    2.665337   3.547153   2.851959   1.550444   2.156312
    33  H    3.256085   4.011190   3.180502   2.163797   2.253466
    34  H    3.475326   4.278218   3.859052   2.161529   2.723303
    35  C    3.110825   4.189940   2.998400   2.682118   3.465638
    36  H    2.991984   4.034966   2.501410   2.972320   3.604402
    37  H    4.171022   5.227141   3.996436   3.554948   4.206705
    38  H    2.792929   3.823612   2.937720   3.138390   4.170491
                   31         32         33         34         35
    31  H    0.000000
    32  C    2.176525   0.000000
    33  H    2.937665   1.097373   0.000000
    34  H    2.279013   1.096552   1.741224   0.000000
    35  C    3.319391   1.542539   2.115780   2.158294   0.000000
    36  H    3.833798   2.159138   2.405606   3.051895   1.097596
    37  H    4.139767   2.126399   2.348373   2.410833   1.099535
    38  H    3.467832   2.905352   3.803611   3.403888   2.009365
                   36         37         38
    36  H    0.000000
    37  H    1.749180   0.000000
    38  H    2.252322   2.902282   0.000000
 Stoichiometry    C12H24N2
 Framework group  C1[X(C12H24N2)]
 Deg. of freedom   108
 Full point group                 C1      NOp   1
 Largest Abelian subgroup         C1      NOp   1
 Largest concise Abelian subgroup C1      NOp   1
                         Standard orientation:                         
 ---------------------------------------------------------------------
 Center     Atomic      Atomic             Coordinates (Angstroms)
 Number     Number       Type             X           Y           Z
 ---------------------------------------------------------------------
      1          6           0        2.583530    0.360046   -1.048618
      2          6           0        2.967194    1.568339   -0.647467
      3          6           0        1.481225   -1.800929   -0.303364
      4          6           0        2.718805   -0.900524   -0.241552
      5          1           0        3.414669    1.725778    0.331412
      6          1           0        2.842578    2.440721   -1.279819
      7          1           0        2.129759    0.251740   -2.033566
      8          1           0        1.697491   -2.744041    0.235305
      9          1           0        1.315663   -2.073956   -1.352695
     10          1           0        2.971507   -0.653091    0.795886
     11          1           0        3.559520   -1.493017   -0.627176
     12          7           0        0.256162   -1.177320    0.182376
     13          7           0       -0.659515    1.323716   -1.001631
     14          6           0        0.309318   -0.828540    1.607122
     15          1           0       -0.540744   -1.280347    2.132340
     16          1           0        1.199193   -1.286168    2.061461
     17          6           0        0.340113    0.677246    1.913114
     18          1           0        0.510044    0.764992    2.993566
     19          1           0        1.217340    1.120408    1.427421
     20          6           0       -0.912488    1.498498    1.543418
     21          1           0       -1.022097    2.303655    2.281012
     22          1           0       -1.809805    0.880252    1.648853
     23          6           0       -0.871762    2.172096    0.155491
     24          1           0       -0.057449    2.910505    0.181205
     25          1           0       -1.797864    2.743971    0.010817
     26          6           0       -0.914504   -1.969479   -0.203603
     27          1           0       -0.880912   -2.963724    0.282757
     28          1           0       -0.841400   -2.153556   -1.282084
     29          6           0       -2.279854   -1.351616    0.111827
     30          1           0       -3.006419   -2.165370    0.008269
     31          1           0       -2.307872   -1.099233    1.175619
     32          6           0       -2.790034   -0.147946   -0.721704
     33          1           0       -3.560200   -0.508567   -1.415262
     34          1           0       -3.313683    0.539976   -0.047181
     35          6           0       -1.809991    0.667311   -1.590208
     36          1           0       -1.421527    0.016002   -2.383686
     37          1           0       -2.419216    1.425167   -2.103509
     38          1           0        0.015586    0.606108   -0.752908
 ---------------------------------------------------------------------
 Rotational constants (GHZ):      0.8467362      0.5792867      0.4989605
 Standard basis: 6-31G(d,p) (6D, 7F)
 There are   330 symmetry adapted cartesian basis functions of A   symmetry.
 There are   330 symmetry adapted basis functions of A   symmetry.
   330 basis functions,   560 primitive gaussians,   330 cartesian basis functions
    55 alpha electrons       55 beta electrons
       nuclear repulsion energy      1025.8081542191 Hartrees.
 NAtoms=   38 NActive=   38 NUniq=   38 SFac= 1.00D+00 NAtFMM=   60 NAOKFM=F Big=F
 Integral buffers will be    131072 words long.
 Raffenetti 2 integral format.
 Two-electron integral symmetry is turned on.
 Nuclear repulsion after empirical dispersion term =     1025.7686903245 Hartrees.
 One-electron integrals computed using PRISM.
 NBasis=   330 RedAO= T EigKep=  2.77D-03  NBF=   330
 NBsUse=   330 1.00D-06 EigRej= -1.00D+00 NBFU=   330
 Initial guess from the checkpoint file:  "decomp-opt-wb97xd.chk"
 B after Tr=     0.000000    0.000000   -0.000000
         Rot=    0.999999   -0.001312   -0.000270   -0.000291 Ang=  -0.16 deg.
 ExpMin= 1.61D-01 ExpMax= 4.17D+03 ExpMxC= 6.27D+02 IAcc=1 IRadAn=         1 AccDes= 0.00D+00
 Harris functional with IExCor= 4639 and IRadAn=       1 diagonalized for initial guess.
 HarFok:  IExCor= 4639 AccDes= 0.00D+00 IRadAn=         1 IDoV= 1 UseB2=F ITyADJ=14
 ICtDFT=  3500011 ScaDFX=  1.000000  1.000000  1.000000  1.000000
 FoFCou: FMM=F IPFlag=           0 FMFlag=      100000 FMFlg1=           0
         NFxFlg=           0 DoJE=T BraDBF=F KetDBF=T FulRan=T
         wScrn=  0.000000 ICntrl=     500 IOpCl=  0 I1Cent=   200000004 NGrid=           0
         NMat0=    1 NMatS0=      1 NMatT0=    0 NMatD0=    1 NMtDS0=    0 NMtDT0=    0
 Petite list used in FoFCou.
 Requested convergence on RMS density matrix=1.00D-08 within 128 cycles.
 Requested convergence on MAX density matrix=1.00D-06.
 Requested convergence on             energy=1.00D-06.
 No special actions if energy rises.
 Integral accuracy reduced to 1.0D-05 until final iterations.
 Initial convergence to 1.0D-05 achieved.  Increase integral accuracy.
 SCF Done:  E(RwB97XD) =  -581.051880972     A.U. after   11 cycles
            NFock= 11  Conv=0.32D-08     -V/T= 2.0098
 Calling FoFJK, ICntrl=      2127 FMM=F ISym2X=0 I1Cent= 0 IOpClX= 0 NMat=1 NMatS=1 NMatT=0.
 ***** Axes restored to original set *****
 -------------------------------------------------------------------
 Center     Atomic                   Forces (Hartrees/Bohr)
 Number     Number              X              Y              Z
 -------------------------------------------------------------------
      1        6           0.000247402   -0.000068158   -0.000125984
      2        6          -0.000086305    0.000470762    0.000019764
      3        6           0.000184223    0.000284385   -0.000029382
      4        6          -0.000358937   -0.000265367   -0.000092435
      5        1           0.000042805   -0.000047452    0.000033807
      6        1          -0.000030078   -0.000028091   -0.000064750
      7        1           0.000037349    0.000034507    0.000033302
      8        1          -0.000045654   -0.000162539    0.000005664
      9        1          -0.000136898    0.000007003   -0.000003164
     10        1           0.000013196   -0.000018616   -0.000076639
     11        1           0.000015788   -0.000026372    0.000074653
     12        7           0.000094755   -0.000506245    0.000494263
     13        7           0.000087962    0.000107971   -0.000103436
     14        6          -0.000006719    0.000198928   -0.000427689
     15        1           0.000027608   -0.000119123    0.000112196
     16        1           0.000094455    0.000050889    0.000115239
     17        6           0.000089106   -0.000036438    0.000090825
     18        1           0.000010675    0.000016505   -0.000003491
     19        1          -0.000063906    0.000024537   -0.000018104
     20        6          -0.000134911    0.000031917    0.000123058
     21        1           0.000015046   -0.000055577    0.000091753
     22        1           0.000035883    0.000088561   -0.000011094
     23        6          -0.000040925    0.000059348   -0.000112507
     24        1           0.000021603    0.000067501    0.000009858
     25        1           0.000032043    0.000088949    0.000105359
     26        6           0.000028555    0.000196892   -0.000077841
     27        1          -0.000058175   -0.000033363   -0.000026382
     28        1          -0.000022612   -0.000098975   -0.000003267
     29        6          -0.000073853   -0.000163182   -0.000004385
     30        1          -0.000020537    0.000024606    0.000079132
     31        1          -0.000015453   -0.000113752    0.000143043
     32        6          -0.000021897   -0.000027767   -0.000044696
     33        1           0.000059050    0.000096751   -0.000033540
     34        1           0.000097495    0.000030122   -0.000043927
     35        6          -0.000129713    0.000127187    0.000028382
     36        1           0.000062311   -0.000093330   -0.000118035
     37        1           0.000088853   -0.000088520   -0.000104674
     38        1          -0.000139590   -0.000054452   -0.000034875
 -------------------------------------------------------------------
 Cartesian Forces:  Max     0.000506245 RMS     0.000129776

 GradGradGradGradGradGradGradGradGradGradGradGradGradGradGradGradGradGrad
 Berny optimization.
 Using GEDIIS/GDIIS optimizer.
 FormGI is forming the generalized inverse of G from B-inverse, IUseBI=4.
 Internal  Forces:  Max     0.000408802 RMS     0.000088541
 Search for a local minimum.
 Step number   8 out of a maximum of  223
 All quantities printed in internal units (Hartrees-Bohrs-Radians)
 Mixed Optimization -- En-DIIS/RFO-DIIS
 Swapping is turned off.
 Update second derivatives using D2CorX and points    2    3    4    5    6
                                                      7    8
 DE= -1.76D-05 DEPred=-2.29D-05 R= 7.66D-01
 TightC=F SS=  1.41D+00  RLast= 6.68D-02 DXNew= 3.5676D-01 2.0026D-01
 Trust test= 7.66D-01 RLast= 6.68D-02 DXMaxT set to 2.12D-01
 ITU=  1  1  0  1 -1  0 -1  0
     Eigenvalues ---    0.00115   0.00319   0.00464   0.00559   0.00592
     Eigenvalues ---    0.00711   0.00754   0.01307   0.01445   0.01720
     Eigenvalues ---    0.01777   0.02142   0.02475   0.02663   0.02810
     Eigenvalues ---    0.02983   0.03060   0.03275   0.03349   0.03743
     Eigenvalues ---    0.04173   0.04299   0.04445   0.04585   0.04643
     Eigenvalues ---    0.04750   0.04947   0.04989   0.05327   0.05454
     Eigenvalues ---    0.05584   0.05728   0.05884   0.06057   0.06315
     Eigenvalues ---    0.07418   0.08181   0.08757   0.08965   0.09049
     Eigenvalues ---    0.09486   0.09530   0.09583   0.09725   0.09855
     Eigenvalues ---    0.09888   0.10251   0.10712   0.11926   0.12697
     Eigenvalues ---    0.12974   0.13068   0.13162   0.13308   0.13629
     Eigenvalues ---    0.14394   0.15298   0.15933   0.15999   0.16003
     Eigenvalues ---    0.16717   0.17210   0.20132   0.21043   0.21906
     Eigenvalues ---    0.22073   0.22126   0.25952   0.26872   0.27204
     Eigenvalues ---    0.27511   0.27897   0.28287   0.28656   0.29673
     Eigenvalues ---    0.31620   0.32297   0.32732   0.32898   0.32976
     Eigenvalues ---    0.33580   0.33617   0.33654   0.33801   0.33814
     Eigenvalues ---    0.33844   0.33861   0.33891   0.33932   0.33943
     Eigenvalues ---    0.33987   0.34015   0.34022   0.34048   0.34112
     Eigenvalues ---    0.34277   0.34711   0.34881   0.34974   0.35063
     Eigenvalues ---    0.35347   0.36806   0.37180   0.38170   0.41954
     Eigenvalues ---    0.45400   0.60144   0.62578
 En-DIIS/RFO-DIIS IScMMF=        0 using points:     8    7    6    5    4
 RFO step:  Lambda=-3.76892167D-06.
 DidBck=F Rises=F RFO-DIIS coefs:    0.80518    0.20371   -0.02857   -0.00734    0.02701
 Iteration  1 RMS(Cart)=  0.00330271 RMS(Int)=  0.00000468
 Iteration  2 RMS(Cart)=  0.00000630 RMS(Int)=  0.00000321
 Iteration  3 RMS(Cart)=  0.00000000 RMS(Int)=  0.00000321
 Variable       Old X    -DE/DX   Delta X   Delta X   Delta X     New X
                                 (Linear)    (Quad)   (Total)
    R1        2.51276  -0.00037  -0.00020  -0.00018  -0.00038   2.51238
    R2        2.84006  -0.00034  -0.00020  -0.00055  -0.00075   2.83931
    R3        2.05951   0.00003  -0.00004   0.00014   0.00010   2.05961
    R4        2.05557  -0.00001   0.00000  -0.00002  -0.00002   2.05555
    R5        2.04968  -0.00001  -0.00004   0.00005   0.00002   2.04969
    R6        2.89452  -0.00010  -0.00011  -0.00016  -0.00027   2.89425
    R7        2.09273  -0.00015  -0.00014  -0.00012  -0.00026   2.09247
    R8        2.07272   0.00002  -0.00002   0.00007   0.00004   2.07276
    R9        2.75512  -0.00011  -0.00028   0.00029   0.00001   2.75513
   R10        2.07126   0.00008   0.00003   0.00011   0.00014   2.07140
   R11        2.07574   0.00002  -0.00008   0.00021   0.00012   2.07586
   R12        2.77370   0.00007  -0.00016   0.00059   0.00043   2.77413
   R13        2.76892   0.00007   0.00001   0.00030   0.00030   2.76922
   R14        2.74090  -0.00027  -0.00044   0.00008  -0.00036   2.74054
   R15        2.73905  -0.00018  -0.00054   0.00040  -0.00014   2.73891
   R16        1.92027  -0.00012  -0.00015   0.00004  -0.00011   1.92016
   R17        2.07232  -0.00013  -0.00008  -0.00011  -0.00019   2.07213
   R18        2.07674   0.00005  -0.00002   0.00006   0.00004   2.07678
   R19        2.90427  -0.00013  -0.00014   0.00002  -0.00012   2.90415
   R20        2.07350   0.00000  -0.00005   0.00009   0.00004   2.07354
   R21        2.07166  -0.00007  -0.00009   0.00006  -0.00003   2.07163
   R22        2.91541   0.00002  -0.00011   0.00022   0.00010   2.91552
   R23        2.07383  -0.00002  -0.00008   0.00009   0.00001   2.07384
   R24        2.06882   0.00003  -0.00003   0.00008   0.00005   2.06886
   R25        2.91639  -0.00022  -0.00027  -0.00017  -0.00045   2.91594
   R26        2.07785  -0.00004  -0.00002  -0.00004  -0.00006   2.07779
   R27        2.07495  -0.00005  -0.00003  -0.00006  -0.00010   2.07485
   R28        2.09257  -0.00002  -0.00011   0.00012   0.00000   2.09257
   R29        2.07212  -0.00003  -0.00002  -0.00003  -0.00005   2.07207
   R30        2.89408  -0.00001  -0.00025   0.00043   0.00018   2.89426
   R31        2.07080   0.00004  -0.00007   0.00021   0.00014   2.07094
   R32        2.06676  -0.00010  -0.00021   0.00009  -0.00012   2.06663
   R33        2.92992  -0.00041  -0.00061  -0.00018  -0.00079   2.92913
   R34        2.07373  -0.00002  -0.00002   0.00001  -0.00002   2.07372
   R35        2.07218  -0.00005   0.00005  -0.00018  -0.00012   2.07206
   R36        2.91498  -0.00019  -0.00029   0.00004  -0.00025   2.91472
   R37        2.07416  -0.00011  -0.00001  -0.00026  -0.00027   2.07389
   R38        2.07782  -0.00005  -0.00005  -0.00004  -0.00009   2.07773
    A1        2.18243  -0.00012  -0.00005  -0.00036  -0.00041   2.18202
    A2        2.07497   0.00008  -0.00005   0.00044   0.00039   2.07537
    A3        2.02578   0.00004   0.00009  -0.00008   0.00002   2.02579
    A4        2.11964   0.00006  -0.00010   0.00046   0.00037   2.12001
    A5        2.11980   0.00002  -0.00006   0.00023   0.00018   2.11997
    A6        2.04373  -0.00008   0.00015  -0.00069  -0.00054   2.04319
    A7        1.89991  -0.00002  -0.00027   0.00015  -0.00012   1.89979
    A8        1.88272   0.00018   0.00029   0.00098   0.00128   1.88400
    A9        1.99767  -0.00012   0.00012  -0.00127  -0.00115   1.99652
   A10        1.85755   0.00001   0.00007   0.00050   0.00056   1.85811
   A11        1.94583   0.00001  -0.00049   0.00052   0.00003   1.94586
   A12        1.87379  -0.00004   0.00031  -0.00074  -0.00042   1.87336
   A13        1.98085   0.00014  -0.00025   0.00080   0.00054   1.98140
   A14        1.91738  -0.00001   0.00013  -0.00010   0.00003   1.91741
   A15        1.91006  -0.00012  -0.00015  -0.00056  -0.00071   1.90935
   A16        1.93604  -0.00005  -0.00001   0.00016   0.00015   1.93619
   A17        1.86205   0.00000   0.00021  -0.00039  -0.00018   1.86187
   A18        1.85209   0.00003   0.00009   0.00002   0.00011   1.85220
   A19        1.97644  -0.00014  -0.00041  -0.00125  -0.00166   1.97477
   A20        1.93085   0.00008   0.00001  -0.00117  -0.00117   1.92968
   A21        1.99665  -0.00009  -0.00005  -0.00142  -0.00148   1.99518
   A22        2.06314  -0.00020  -0.00006  -0.00066  -0.00072   2.06242
   A23        1.89127   0.00002   0.00008  -0.00003   0.00005   1.89131
   A24        1.88274   0.00012  -0.00035   0.00079   0.00045   1.88319
   A25        1.91657   0.00005   0.00004  -0.00019  -0.00015   1.91642
   A26        1.90888  -0.00007  -0.00016  -0.00021  -0.00036   1.90851
   A27        2.01176  -0.00010   0.00011  -0.00093  -0.00083   2.01093
   A28        1.83186   0.00005   0.00005   0.00091   0.00097   1.83283
   A29        1.90058  -0.00005   0.00004  -0.00031  -0.00027   1.90031
   A30        1.88542   0.00015  -0.00009   0.00092   0.00083   1.88625
   A31        1.85200   0.00003  -0.00003   0.00018   0.00014   1.85214
   A32        1.90064   0.00006  -0.00025   0.00040   0.00015   1.90078
   A33        2.04606  -0.00015   0.00050  -0.00144  -0.00093   2.04513
   A34        1.85460  -0.00002  -0.00000   0.00020   0.00020   1.85479
   A35        1.89561   0.00007  -0.00009   0.00067   0.00058   1.89619
   A36        1.90533   0.00002  -0.00016   0.00014  -0.00002   1.90531
   A37        1.88661   0.00009  -0.00014   0.00068   0.00053   1.88714
   A38        1.91961   0.00004   0.00033  -0.00066  -0.00032   1.91929
   A39        2.01133  -0.00024  -0.00014  -0.00081  -0.00096   2.01037
   A40        1.84184  -0.00000   0.00000   0.00063   0.00063   1.84247
   A41        1.86174  -0.00001   0.00016  -0.00069  -0.00052   1.86122
   A42        1.93342   0.00014  -0.00021   0.00098   0.00077   1.93419
   A43        2.05560   0.00002  -0.00044   0.00042  -0.00003   2.05557
   A44        1.87873   0.00003   0.00027  -0.00069  -0.00042   1.87831
   A45        1.89964  -0.00015   0.00001  -0.00065  -0.00063   1.89901
   A46        1.86672  -0.00009   0.00010  -0.00036  -0.00026   1.86646
   A47        1.90029   0.00016  -0.00003   0.00098   0.00096   1.90125
   A48        1.85246   0.00003   0.00016   0.00027   0.00043   1.85289
   A49        1.92355   0.00001  -0.00009   0.00019   0.00010   1.92364
   A50        1.87191  -0.00001   0.00002  -0.00034  -0.00032   1.87159
   A51        2.02630   0.00004  -0.00043   0.00082   0.00039   2.02669
   A52        1.85380   0.00005   0.00015   0.00033   0.00049   1.85428
   A53        1.87425  -0.00005   0.00040  -0.00077  -0.00038   1.87388
   A54        1.90682  -0.00004  -0.00000  -0.00025  -0.00025   1.90657
   A55        1.84632   0.00003   0.00088  -0.00129  -0.00041   1.84591
   A56        1.89260   0.00009  -0.00017   0.00076   0.00059   1.89318
   A57        2.08960  -0.00009  -0.00046   0.00024  -0.00021   2.08939
   A58        1.81966   0.00003   0.00000   0.00082   0.00083   1.82048
   A59        1.88339   0.00001  -0.00020   0.00015  -0.00005   1.88334
   A60        1.91276  -0.00005   0.00002  -0.00060  -0.00058   1.91217
   A61        1.89188  -0.00002   0.00023  -0.00054  -0.00031   1.89156
   A62        1.88965   0.00002  -0.00042   0.00017  -0.00026   1.88939
   A63        2.09895  -0.00020  -0.00011  -0.00099  -0.00109   2.09786
   A64        1.83359   0.00002   0.00022   0.00062   0.00084   1.83444
   A65        1.83769   0.00011  -0.00020   0.00120   0.00099   1.83868
   A66        1.89460   0.00009   0.00034  -0.00022   0.00011   1.89471
   A67        2.11182   0.00002  -0.00012  -0.00039  -0.00050   2.11132
   A68        1.85601  -0.00007   0.00002  -0.00067  -0.00065   1.85536
   A69        1.89359  -0.00010   0.00027  -0.00097  -0.00071   1.89288
   A70        1.89471   0.00005  -0.00029   0.00084   0.00055   1.89525
   A71        1.84949   0.00006   0.00006   0.00065   0.00070   1.85019
   A72        1.84171   0.00005   0.00009   0.00071   0.00081   1.84252
    D1       -0.00723   0.00005   0.00062   0.00051   0.00113  -0.00611
    D2        3.14036   0.00006   0.00102   0.00001   0.00103   3.14139
    D3        3.12990   0.00003   0.00002   0.00069   0.00071   3.13061
    D4       -0.00569   0.00005   0.00043   0.00019   0.00061  -0.00508
    D5        2.39390  -0.00001  -0.00039  -0.00137  -0.00176   2.39213
    D6        0.21527  -0.00004  -0.00029  -0.00209  -0.00238   0.21289
    D7       -1.81162  -0.00000  -0.00039  -0.00174  -0.00213  -1.81375
    D8       -0.74335   0.00001   0.00019  -0.00155  -0.00136  -0.74471
    D9       -2.92198  -0.00003   0.00029  -0.00227  -0.00198  -2.92396
   D10        1.33432   0.00001   0.00019  -0.00192  -0.00172   1.33260
   D11        3.05010   0.00001  -0.00057  -0.00105  -0.00162   3.04847
   D12       -1.06454   0.00006  -0.00060  -0.00046  -0.00106  -1.06560
   D13        0.94511   0.00008  -0.00038  -0.00057  -0.00095   0.94416
   D14        1.04127  -0.00009  -0.00067  -0.00223  -0.00290   1.03837
   D15       -3.07337  -0.00003  -0.00070  -0.00163  -0.00233  -3.07570
   D16       -1.06372  -0.00002  -0.00047  -0.00175  -0.00222  -1.06594
   D17       -1.04285  -0.00009  -0.00135  -0.00119  -0.00254  -1.04539
   D18        1.12570  -0.00003  -0.00138  -0.00060  -0.00197   1.12372
   D19        3.13535  -0.00002  -0.00115  -0.00071  -0.00186   3.13349
   D20       -1.11056   0.00002   0.00117  -0.00162  -0.00045  -1.11101
   D21        2.90464   0.00019   0.00158   0.00243   0.00401   2.90865
   D22        1.05540  -0.00010   0.00051  -0.00200  -0.00149   1.05391
   D23       -1.21258   0.00007   0.00091   0.00206   0.00297  -1.20961
   D24        3.08350  -0.00010   0.00051  -0.00156  -0.00105   3.08245
   D25        0.81552   0.00007   0.00091   0.00250   0.00341   0.81893
   D26       -2.18889   0.00003   0.00265   0.00036   0.00301  -2.18588
   D27       -0.18744   0.00007   0.00265   0.00123   0.00388  -0.18356
   D28        1.94037   0.00014   0.00249   0.00162   0.00410   1.94447
   D29        0.04538  -0.00006   0.00225  -0.00372  -0.00148   0.04390
   D30        2.04683  -0.00002   0.00224  -0.00285  -0.00061   2.04622
   D31       -2.10855   0.00005   0.00208  -0.00246  -0.00038  -2.10893
   D32        1.11710  -0.00007  -0.00041  -0.00236  -0.00277   1.11434
   D33       -0.89366  -0.00012  -0.00055  -0.00266  -0.00322  -0.89688
   D34       -3.03087  -0.00010  -0.00027  -0.00263  -0.00290  -3.03377
   D35       -1.14010   0.00013   0.00020   0.00165   0.00185  -1.13826
   D36        3.13232   0.00007   0.00006   0.00134   0.00140   3.13372
   D37        0.99511   0.00010   0.00034   0.00138   0.00171   0.99682
   D38        1.47612   0.00016  -0.00012   0.00320   0.00308   1.47920
   D39       -2.69713   0.00008  -0.00009   0.00246   0.00238  -2.69475
   D40       -0.69650   0.00006   0.00024   0.00210   0.00234  -0.69416
   D41       -0.67107   0.00013   0.00033   0.00264   0.00297  -0.66809
   D42        1.43887   0.00005   0.00036   0.00191   0.00227   1.44114
   D43       -2.84369   0.00003   0.00069   0.00154   0.00223  -2.84145
   D44       -0.88827   0.00000  -0.00021  -0.00160  -0.00181  -0.89007
   D45       -3.05720  -0.00001   0.00027  -0.00185  -0.00158  -3.05878
   D46        1.25223   0.00001   0.00003  -0.00190  -0.00187   1.25036
   D47        1.26319  -0.00001  -0.00044  -0.00146  -0.00189   1.26129
   D48       -0.90574  -0.00003   0.00004  -0.00171  -0.00167  -0.90741
   D49       -2.87950  -0.00001  -0.00020  -0.00175  -0.00196  -2.88145
   D50       -3.01611  -0.00001  -0.00194   0.00272   0.00078  -3.01534
   D51       -1.02621   0.00001  -0.00208   0.00322   0.00114  -1.02507
   D52        1.14680  -0.00003  -0.00213   0.00265   0.00052   1.14733
   D53        1.10471   0.00005  -0.00211   0.00390   0.00180   1.10650
   D54        3.09461   0.00007  -0.00224   0.00441   0.00217   3.09678
   D55       -1.01556   0.00003  -0.00229   0.00383   0.00154  -1.01402
   D56       -0.87573  -0.00006  -0.00214   0.00251   0.00037  -0.87536
   D57        1.11417  -0.00003  -0.00228   0.00302   0.00074   1.11491
   D58       -2.99600  -0.00007  -0.00232   0.00244   0.00012  -2.99588
   D59        2.56498   0.00006  -0.00000   0.00110   0.00110   2.56608
   D60        0.56234  -0.00001  -0.00010   0.00032   0.00022   0.56256
   D61       -1.63798  -0.00004   0.00002   0.00019   0.00021  -1.63777
   D62        0.46757   0.00007  -0.00023   0.00133   0.00110   0.46867
   D63       -1.53507   0.00000  -0.00033   0.00055   0.00022  -1.53485
   D64        2.54780  -0.00003  -0.00021   0.00042   0.00020   2.54800
   D65       -1.54755   0.00004  -0.00009   0.00065   0.00056  -1.54699
   D66        2.73299  -0.00003  -0.00019  -0.00013  -0.00032   2.73267
   D67        0.53267  -0.00006  -0.00007  -0.00026  -0.00033   0.53234
   D68        0.99206   0.00005   0.00099  -0.00147  -0.00048   0.99158
   D69       -1.12408   0.00007   0.00086  -0.00056   0.00030  -1.12378
   D70       -3.11883  -0.00000   0.00064  -0.00117  -0.00053  -3.11936
   D71        3.08600   0.00001   0.00084  -0.00160  -0.00077   3.08523
   D72        0.96986   0.00003   0.00071  -0.00070   0.00001   0.96987
   D73       -1.02489  -0.00004   0.00049  -0.00131  -0.00082  -1.02571
   D74       -1.20116   0.00007   0.00083  -0.00075   0.00008  -1.20108
   D75        2.96588   0.00009   0.00070   0.00016   0.00086   2.96674
   D76        0.97114   0.00002   0.00048  -0.00046   0.00002   0.97116
   D77       -2.88750  -0.00003   0.00232  -0.00178   0.00054  -2.88696
   D78       -0.94409   0.00006   0.00267  -0.00112   0.00155  -0.94254
   D79        1.26696   0.00000   0.00215  -0.00105   0.00111   1.26806
   D80       -0.72652  -0.00003   0.00222  -0.00158   0.00064  -0.72588
   D81        1.21690   0.00006   0.00256  -0.00091   0.00165   1.21855
   D82       -2.85525   0.00000   0.00205  -0.00084   0.00121  -2.85404
   D83        1.27696  -0.00001   0.00260  -0.00172   0.00089   1.27785
   D84       -3.06281   0.00008   0.00295  -0.00106   0.00189  -3.06092
   D85       -0.85176   0.00002   0.00243  -0.00098   0.00145  -0.85031
   D86        1.82404  -0.00001  -0.00346   0.00088  -0.00258   1.82147
   D87       -2.47890   0.00001  -0.00329   0.00142  -0.00188  -2.48078
   D88       -0.28873  -0.00000  -0.00330   0.00045  -0.00286  -0.29159
   D89       -0.28632   0.00001  -0.00416   0.00234  -0.00182  -0.28814
   D90        1.69392   0.00004  -0.00399   0.00287  -0.00112   1.69280
   D91       -2.39909   0.00002  -0.00401   0.00190  -0.00210  -2.40120
   D92       -2.25752  -0.00001  -0.00407   0.00160  -0.00247  -2.25999
   D93       -0.27728   0.00002  -0.00391   0.00213  -0.00178  -0.27906
   D94        1.91289   0.00000  -0.00392   0.00116  -0.00275   1.91014
   D95       -1.02008  -0.00001   0.00197   0.00143   0.00340  -1.01668
   D96        1.13065  -0.00005   0.00163   0.00096   0.00259   1.13324
   D97        3.10174   0.00005   0.00163   0.00247   0.00411   3.10585
   D98        3.12388   0.00005   0.00191   0.00182   0.00372   3.12760
   D99       -1.00858   0.00001   0.00157   0.00134   0.00292  -1.00566
   D100       0.96251   0.00012   0.00157   0.00286   0.00443   0.96694
   D101       1.16777  -0.00006   0.00160   0.00064   0.00224   1.17002
   D102      -2.96468  -0.00010   0.00127   0.00017   0.00144  -2.96325
   D103      -0.99360   0.00000   0.00127   0.00168   0.00295  -0.99064
         Item               Value     Threshold  Converged?
 Maximum Force            0.000409     0.000450     YES
 RMS     Force            0.000089     0.000300     YES
 Maximum Displacement     0.019549     0.001800     NO 
 RMS     Displacement     0.003303     0.001200     NO 
 Predicted change in Energy=-5.810940D-06
 GradGradGradGradGradGradGradGradGradGradGradGradGradGradGradGradGradGrad

                          Input orientation:                          
 ---------------------------------------------------------------------
 Center     Atomic      Atomic             Coordinates (Angstroms)
 Number     Number       Type             X           Y           Z
 ---------------------------------------------------------------------
      1          6           0        2.595980   -0.440385    1.001468
      2          6           0        2.906495   -1.683447    0.646599
      3          6           0        1.578886    1.736517    0.184818
      4          6           0        2.768235    0.772982    0.132232
      5          1           0        3.315602   -1.908066   -0.335937
      6          1           0        2.757972   -2.518941    1.322142
      7          1           0        2.178916   -0.264060    1.992852
      8          1           0        1.825886    2.642119   -0.402519
      9          1           0        1.455211    2.064315    1.224218
     10          1           0        2.978059    0.465675   -0.898815
     11          1           0        3.647938    1.339496    0.466724
     12          7           0        0.312168    1.153206   -0.240386
     13          7           0       -0.700463   -1.236463    1.075823
     14          6           0        0.311020    0.740322   -1.649135
     15          1           0       -0.528234    1.212209   -2.173860
     16          1           0        1.211557    1.130498   -2.143673
     17          6           0        0.256122   -0.777023   -1.886689
     18          1           0        0.394562   -0.921686   -2.965534
     19          1           0        1.120634   -1.244163   -1.400702
     20          6           0       -1.028348   -1.512444   -1.451260
     21          1           0       -1.198534   -2.343589   -2.147382
     22          1           0       -1.894074   -0.852018   -1.564989
     23          6           0       -0.987046   -2.123637   -0.035018
     24          1           0       -0.213069   -2.904527   -0.045534
     25          1           0       -1.937515   -2.637959    0.158896
     26          6           0       -0.806387    2.022522    0.134514
     27          1           0       -0.734221    2.990371   -0.398649
     28          1           0       -0.696784    2.251116    1.201296
     29          6           0       -2.209448    1.463766   -0.120308
     30          1           0       -2.889801    2.319033   -0.038935
     31          1           0       -2.277427    1.163261   -1.169627
     32          6           0       -2.760034    0.329330    0.781075
     33          1           0       -3.490916    0.762945    1.475335
     34          1           0       -3.336792   -0.359494    0.152462
     35          6           0       -1.800358   -0.496599    1.661915
     36          1           0       -1.358107    0.167515    2.415422
     37          1           0       -2.432886   -1.199512    2.222894
     38          1           0        0.002657   -0.566429    0.777243
 ---------------------------------------------------------------------
                    Distance matrix (angstroms):
                    1          2          3          4          5
     1  C    0.000000
     2  C    1.329495   0.000000
     3  C    2.537774   3.697559   0.000000
     4  C    1.502498   2.513510   1.531573   0.000000
     5  H    2.112012   1.087750   4.070670   2.776114   0.000000
     6  H    2.109377   1.084651   4.559899   3.500392   1.852929
     7  H    1.089896   2.087205   2.762487   2.210126   3.068887
     8  H    3.473622   4.580271   1.107288   2.160475   4.788305
     9  H    2.761248   4.060245   1.096859   2.141029   4.655636
    10  H    2.139627   2.648047   2.178757   1.096140   2.462806
    11  H    2.135543   3.117736   2.125576   1.098499   3.361751
    12  N    3.049185   3.945108   1.457952   2.513102   4.289654
    13  N    3.392020   3.659805   3.850705   4.118263   4.309628
    14  C    3.693346   4.228657   2.441981   3.035167   4.214968
    15  H    4.751262   5.304449   3.205965   4.046936   5.281018
    16  H    3.778387   4.310072   2.433939   2.780433   4.114339
    17  C    3.732253   3.776722   3.515498   3.576208   3.611718
    18  H    4.562345   4.465153   4.288750   4.254689   4.052184
    19  H    2.931403   2.752038   3.407098   3.022143   2.528315
    20  C    4.505656   4.462426   4.475507   4.705811   4.502262
    21  H    5.285430   5.009329   5.458981   5.535784   4.883486
    22  H    5.188133   5.350501   4.671594   5.220949   5.455871
    23  C    4.092153   3.977189   4.640380   4.745578   4.318542
    24  H    3.880589   3.420784   4.980307   4.737493   3.678150
    25  H    5.108017   4.961187   5.612646   5.811997   5.326617
    26  C    4.288778   5.270857   2.402885   3.786724   5.715036
    27  H    4.982033   6.015973   2.695004   4.179216   6.356075
    28  H    4.257511   5.363962   2.544938   3.915882   5.980060
    29  C    5.289263   6.055243   3.810376   5.031728   6.476258
    30  H    6.228211   7.077206   4.512045   5.867959   7.514226
    31  H    5.570945   6.186717   4.127262   5.225501   6.435065
    32  C    5.415525   6.014890   4.600209   5.583868   6.570160
    33  H    6.222769   6.899167   5.321294   6.401641   7.532841
    34  H    5.993758   6.401223   5.343987   6.209208   6.847697
    35  C    4.446025   4.959228   4.311370   4.982350   5.670688
    36  H    4.243066   4.974095   4.007903   4.754602   5.807027
    37  H    5.230454   5.588192   5.372926   5.942496   6.332044
    38  H    2.606048   3.114012   2.852898   3.139821   3.743629
                    6          7          8          9         10
     6  H    0.000000
     7  H    2.422735   0.000000
     8  H    5.520849   3.782632   0.000000
     9  H    4.765817   2.556537   1.765652   0.000000
    10  H    3.726798   3.087536   2.512114   3.063002   0.000000
    11  H    4.051088   2.656781   2.402558   2.430475   1.754137
    12  N    4.680610   3.237398   2.129435   2.069235   2.830760
    13  N    3.696782   3.174482   4.859149   3.945135   4.508657
    14  C    5.043694   4.214485   2.732344   3.364266   2.784153
    15  H    6.078048   5.183582   3.274779   4.025801   3.804884
    16  H    5.265139   4.471176   2.386213   3.503437   2.261015
    17  C    4.426074   4.360172   4.044434   4.380497   3.151053
    18  H    5.149864   5.310553   4.617189   5.253113   3.587555
    19  H    3.423421   3.687379   4.073933   4.236528   2.573998
    20  C    4.800106   4.868975   5.148486   5.110720   4.502161
    21  H    5.265195   5.733510   6.086784   6.151395   5.186020
    22  H    5.723259   5.439961   5.234351   5.244272   5.090951
    23  C    4.002913   4.194473   5.546177   5.008917   4.813808
    24  H    3.293372   4.104714   5.920309   5.393035   4.719073
    25  H    4.838895   5.093506   6.508272   5.895497   5.908821
    26  C    5.894065   4.194510   2.757021   2.510782   4.220613
    27  H    6.746040   4.979656   2.583688   2.878349   4.517220
    28  H    5.890958   3.901580   3.014792   2.160209   4.593771
    29  C    6.528237   5.168033   4.213321   3.949447   5.339708
    30  H    7.560150   6.040896   4.740705   4.532060   6.213381
    31  H    6.717348   5.647788   4.428618   4.524929   5.308493
    32  C    6.233281   5.119936   5.270726   4.579830   5.980496
    33  H    7.059947   5.785289   5.943570   5.120625   6.897290
    34  H    6.570960   5.815426   5.997577   5.476021   6.454722
    35  C    4.998368   3.999777   5.221406   4.165164   5.506050
    36  H    5.035316   3.588225   4.919580   3.596051   5.465839
    37  H    5.431138   4.711339   6.307778   5.173705   6.465001
    38  H    3.420669   2.511023   3.874375   3.038176   3.567552
                   11         12         13         14         15
    11  H    0.000000
    12  N    3.414977   0.000000
    13  N    5.090693   2.910041   0.000000
    14  C    3.996359   1.468008   3.515134   0.000000
    15  H    4.942601   2.109047   4.072603   1.096523   0.000000
    16  H    3.576843   2.105212   4.429839   1.098987   1.741971
    17  C    4.639248   2.537565   3.146842   1.536808   2.157481
    18  H    5.241926   3.426134   4.198895   2.121828   2.455974
    19  H    4.068149   2.783402   3.074024   2.157631   3.057827
    20  C    5.803437   3.220076   2.563166   2.628310   2.862866
    21  H    6.624723   4.259862   3.444249   3.469511   3.618522
    22  H    6.296387   3.262361   2.923422   2.721225   2.548975
    23  C    5.807591   3.530982   1.450233   3.534489   3.989114
    24  H    5.760340   4.096222   2.068196   4.016358   4.645064
    25  H    6.863832   4.426447   2.082125   4.442710   4.717163
    26  C    4.518617   1.465410   3.393856   2.464557   2.462228
    27  H    4.762098   2.120178   4.476754   2.778303   2.521044
    28  H    4.499695   2.074087   3.489837   3.379811   3.535451
    29  C    5.888040   2.543504   3.316474   3.035365   2.665865
    30  H    6.630024   3.413553   4.321740   3.915396   3.370454
    31  H    6.149687   2.751289   3.645206   2.666245   2.017562
    32  C    6.494718   3.340745   2.603923   3.937792   3.806842
    33  H    7.232769   4.190400   3.455991   4.921133   4.721859
    34  H    7.195261   3.969572   2.927781   4.214484   3.971149
    35  C    5.872279   3.286848   1.449370   4.117152   4.387653
    36  H    5.498313   3.288574   2.048945   4.431107   4.779287
    37  H    6.819613   4.374740   2.078083   5.126849   5.364284
    38  H    4.125172   2.022006   1.016106   2.773084   3.486318
                   16         17         18         19         20
    16  H    0.000000
    17  C    2.148845   0.000000
    18  H    2.356777   1.097269   0.000000
    19  H    2.489837   1.096259   1.754956   0.000000
    20  C    3.532953   1.542824   2.160253   2.166254   0.000000
    21  H    4.228219   2.153628   2.286730   2.672977   1.097429
    22  H    3.729637   2.175421   2.684070   3.044541   1.094796
    23  C    4.457543   2.605288   3.455641   2.660993   1.543051
    24  H    4.765834   2.852414   3.581518   2.524292   2.139776
    25  H    5.423998   3.529809   4.259840   3.705036   2.164711
    26  C    3.171426   3.612705   4.440826   4.091641   3.880712
    27  H    3.207848   4.169928   4.813236   4.730314   4.633556
    28  H    4.010781   4.428691   5.349783   4.721268   4.616316
    29  C    3.988527   3.770977   4.535037   4.479032   3.467601
    30  H    4.760638   4.785037   5.463907   5.534831   4.487748
    31  H    3.622548   3.270741   3.835598   4.170839   2.966296
    32  C    4.996955   4.175904   5.055056   4.721823   3.372563
    33  H    5.945215   5.264504   6.136468   5.793658   4.450460
    34  H    5.308464   4.152288   4.894993   4.802458   3.038113
    35  C    5.118748   4.111002   5.139227   4.297752   3.364491
    36  H    5.321265   4.691060   5.763062   4.764429   4.228739
    37  H    6.146367   4.929293   5.915355   5.075426   3.945891
    38  H    3.587862   2.684237   3.779970   2.540204   2.631376
                   21         22         23         24         25
    21  H    0.000000
    22  H    1.745778   0.000000
    23  C    2.134288   2.186442   0.000000
    24  H    2.388212   3.057338   1.099519   0.000000
    25  H    2.439604   2.482591   1.097962   1.756863   0.000000
    26  C    4.942039   3.512030   4.153554   4.965909   4.795845
    27  H    5.632475   4.179660   5.133150   5.928416   5.782463
    28  H    5.707601   4.326116   4.555348   5.326277   5.150638
    29  C    4.430228   2.747621   3.790911   4.803448   4.120201
    30  H    5.389431   3.657304   4.832992   5.869456   5.051510
    31  H    3.797105   2.089167   3.708924   4.698091   4.041013
    32  C    4.261294   2.765770   3.134731   4.198588   3.141408
    33  H    5.294303   3.794942   4.108879   5.148561   3.963864
    34  H    3.714574   2.296444   2.944258   4.034110   2.673840
    35  C    4.276015   3.247772   2.487632   3.351566   2.619791
    36  H    5.210593   4.143716   3.375162   4.099373   3.646684
    37  H    4.683145   3.841761   2.835952   3.602837   2.564100
    38  H    3.626925   3.027409   2.015981   2.488012   2.904799
                   26         27         28         29         30
    26  C    0.000000
    27  H    1.107341   0.000000
    28  H    1.096491   1.762874   0.000000
    29  C    1.531575   2.141095   2.157477   0.000000
    30  H    2.111544   2.286179   2.520340   1.095894   0.000000
    31  H    2.145477   2.512812   3.050104   1.093615   1.728951
    32  C    2.664897   3.546379   2.850763   1.550027   2.155962
    33  H    3.254387   4.009066   3.177567   2.163190   2.252946
    34  H    3.475237   4.277697   3.858106   2.160923   2.722304
    35  C    3.109164   4.188261   2.996662   2.680803   3.465193
    36  H    2.991318   4.034445   2.500569   2.972369   3.605410
    37  H    4.169932   5.226191   3.995566   3.554374   4.207707
    38  H    2.787529   3.817923   2.933871   3.133800   4.166336
                   31         32         33         34         35
    31  H    0.000000
    32  C    2.175681   0.000000
    33  H    2.937454   1.097365   0.000000
    34  H    2.277928   1.096486   1.741729   0.000000
    35  C    3.316679   1.542406   2.116424   2.158211   0.000000
    36  H    3.832653   2.159322   2.405655   3.051872   1.097454
    37  H    4.137156   2.126787   2.351491   2.410262   1.099489
    38  H    3.461346   2.904283   3.802582   3.403689   2.009574
                   36         37         38
    36  H    0.000000
    37  H    1.749566   0.000000
    38  H    2.252550   2.902167   0.000000
 Stoichiometry    C12H24N2
 Framework group  C1[X(C12H24N2)]
 Deg. of freedom   108
 Full point group                 C1      NOp   1
 Largest Abelian subgroup         C1      NOp   1
 Largest concise Abelian subgroup C1      NOp   1
                         Standard orientation:                         
 ---------------------------------------------------------------------
 Center     Atomic      Atomic             Coordinates (Angstroms)
 Number     Number       Type             X           Y           Z
 ---------------------------------------------------------------------
      1          6           0        2.589188    0.358405   -1.049304
      2          6           0        2.970905    1.567529   -0.649469
      3          6           0        1.482668   -1.799301   -0.300826
      4          6           0        2.720368   -0.899377   -0.237961
      5          1           0        3.414364    1.727735    0.330774
      6          1           0        2.848864    2.438508   -1.284267
      7          1           0        2.140028    0.247173   -2.036094
      8          1           0        1.697350   -2.741218    0.240277
      9          1           0        1.317582   -2.074129   -1.349785
     10          1           0        2.970226   -0.648908    0.799516
     11          1           0        3.561861   -1.493541   -0.619483
     12          7           0        0.257803   -1.173155    0.182158
     13          7           0       -0.663370    1.319922   -1.002893
     14          6           0        0.311454   -0.823603    1.606932
     15          1           0       -0.537862   -1.275980    2.132651
     16          1           0        1.202608   -1.279621    2.060436
     17          6           0        0.339459    0.682565    1.910992
     18          1           0        0.510927    0.772182    2.991069
     19          1           0        1.214681    1.127232    1.423096
     20          6           0       -0.916056    1.499530    1.541456
     21          1           0       -1.027024    2.306421    2.276958
     22          1           0       -1.811248    0.878575    1.649273
     23          6           0       -0.877750    2.170115    0.152264
     24          1           0       -0.065057    2.910319    0.176130
     25          1           0       -1.805232    2.739154    0.005659
     26          6           0       -0.912162   -1.968296   -0.200408
     27          1           0       -0.876502   -2.961227    0.288490
     28          1           0       -0.839955   -2.154526   -1.278553
     29          6           0       -2.278492   -1.352318    0.114926
     30          1           0       -3.003189   -2.168245    0.014637
     31          1           0       -2.305906   -1.095631    1.177637
     32          6           0       -2.792188   -0.153052   -0.722011
     33          1           0       -3.560616   -0.518575   -1.414918
     34          1           0       -3.317939    0.535043   -0.049410
     35          6           0       -1.813196    0.662383   -1.591295
     36          1           0       -1.423481    0.011169   -2.384041
     37          1           0       -2.422465    1.420063   -2.104703
     38          1           0        0.011753    0.603175   -0.751983
 ---------------------------------------------------------------------
 Rotational constants (GHZ):      0.8478603      0.5784688      0.4986057
 Standard basis: 6-31G(d,p) (6D, 7F)
 There are   330 symmetry adapted cartesian basis functions of A   symmetry.
 There are   330 symmetry adapted basis functions of A   symmetry.
   330 basis functions,   560 primitive gaussians,   330 cartesian basis functions
    55 alpha electrons       55 beta electrons
       nuclear repulsion energy      1025.8241919571 Hartrees.
 NAtoms=   38 NActive=   38 NUniq=   38 SFac= 1.00D+00 NAtFMM=   60 NAOKFM=F Big=F
 Integral buffers will be    131072 words long.
 Raffenetti 2 integral format.
 Two-electron integral symmetry is turned on.
 Nuclear repulsion after empirical dispersion term =     1025.7847426106 Hartrees.
 One-electron integrals computed using PRISM.
 NBasis=   330 RedAO= T EigKep=  2.76D-03  NBF=   330
 NBsUse=   330 1.00D-06 EigRej= -1.00D+00 NBFU=   330
 Initial guess from the checkpoint file:  "decomp-opt-wb97xd.chk"
 B after Tr=     0.000000   -0.000000    0.000000
         Rot=    0.999999    0.000955    0.000065   -0.000482 Ang=   0.12 deg.
 Requested convergence on RMS density matrix=1.00D-08 within 128 cycles.
 Requested convergence on MAX density matrix=1.00D-06.
 Requested convergence on             energy=1.00D-06.
 No special actions if energy rises.
 SCF Done:  E(RwB97XD) =  -581.051885422     A.U. after    8 cycles
            NFock=  8  Conv=0.57D-08     -V/T= 2.0098
 Calling FoFJK, ICntrl=      2127 FMM=F ISym2X=0 I1Cent= 0 IOpClX= 0 NMat=1 NMatS=1 NMatT=0.
 ***** Axes restored to original set *****
 -------------------------------------------------------------------
 Center     Atomic                   Forces (Hartrees/Bohr)
 Number     Number              X              Y              Z
 -------------------------------------------------------------------
      1        6           0.000029849   -0.000030183   -0.000034494
      2        6          -0.000063740    0.000151559    0.000021420
      3        6           0.000158674    0.000075108    0.000047125
      4        6          -0.000088741   -0.000031899   -0.000007168
      5        1           0.000020422   -0.000004733    0.000004682
      6        1           0.000004785   -0.000011052   -0.000026900
      7        1           0.000009813    0.000003891   -0.000013250
      8        1          -0.000058889   -0.000078354    0.000003130
      9        1          -0.000005215    0.000001426   -0.000011294
     10        1           0.000004623    0.000025075   -0.000011633
     11        1           0.000016378   -0.000012573    0.000017760
     12        7           0.000030600   -0.000026709    0.000116043
     13        7           0.000020448   -0.000010786   -0.000055827
     14        6          -0.000025813    0.000048918   -0.000349498
     15        1           0.000047794   -0.000057728    0.000023898
     16        1          -0.000018066    0.000000257    0.000056682
     17        6           0.000064455   -0.000002290    0.000020520
     18        1          -0.000019938   -0.000012807    0.000016124
     19        1          -0.000025122    0.000028653   -0.000025132
     20        6          -0.000061412   -0.000032894    0.000057234
     21        1           0.000008832    0.000017605    0.000023715
     22        1           0.000019673   -0.000005014    0.000008374
     23        6           0.000002490   -0.000023097    0.000040728
     24        1          -0.000001271   -0.000011980   -0.000039353
     25        1           0.000006179    0.000023828    0.000003287
     26        6          -0.000086852    0.000143355   -0.000018106
     27        1           0.000014464   -0.000052762    0.000000294
     28        1          -0.000034601   -0.000041118    0.000006982
     29        6          -0.000027495   -0.000020767    0.000006612
     30        1          -0.000011347   -0.000033163    0.000000980
     31        1           0.000004705    0.000007869    0.000091165
     32        6           0.000040431   -0.000012097    0.000026096
     33        1           0.000031354   -0.000015819    0.000002694
     34        1           0.000029792    0.000008723   -0.000025105
     35        6          -0.000031416    0.000001439    0.000019896
     36        1          -0.000011490   -0.000013841   -0.000021492
     37        1           0.000028945   -0.000010153   -0.000027988
     38        1          -0.000023297    0.000014113    0.000051798
 -------------------------------------------------------------------
 Cartesian Forces:  Max     0.000349498 RMS     0.000052854
[truncated: 541,222 more chars]
