# Supplementary material for: An organic proton cage that is ultra-resistant to hydroxide-promoted degradation
Source: Nat Commun. 2024 Apr 22;15:3395. doi: 10.1038/s41467-024-47809-0 (PMC11035699; doi:10.1038/s41467-024-47809-0)
Supplement: Supplementary file 3 — Source Data [file 41467_2024_47809_MOESM3_ESM.zip › Paper/in-DBD-oh-freqh2o-wb97xd.out]

 Entering Gaussian System, Link 0=g09
 Initial command:
 /opt/software/gaussian/g09.e01/l1.exe "/localscratch/clr426.7817682.0/Gau-82507.inp" -scrdir="/localscratch/clr426.7817682.0/"
 Entering Link 1 = /opt/software/gaussian/g09.e01/l1.exe PID=     82509.
  
 Copyright (c) 1988,1990,1992,1993,1995,1998,2003,2009,2015,
            Gaussian, Inc.  All Rights Reserved.
  
 This is part of the Gaussian(R) 09 program.  It is based on
 the Gaussian(R) 03 system (copyright 2003, Gaussian, Inc.),
 the Gaussian(R) 98 system (copyright 1998, Gaussian, Inc.),
 the Gaussian(R) 94 system (copyright 1995, Gaussian, Inc.),
 the Gaussian 92(TM) system (copyright 1992, Gaussian, Inc.),
 the Gaussian 90(TM) system (copyright 1990, Gaussian, Inc.),
 the Gaussian 88(TM) system (copyright 1988, Gaussian, Inc.),
 the Gaussian 86(TM) system (copyright 1986, Carnegie Mellon
 University), and the Gaussian 82(TM) system (copyright 1983,
 Carnegie Mellon University). Gaussian is a federally registered
 trademark of Gaussian, Inc.
  
 This software contains proprietary and confidential information,
 including trade secrets, belonging to Gaussian, Inc.
  
 This software is provided under written license and may be
 used, copied, transmitted, or stored only in accord with that
 written license.
  
 The following legend is applicable only to US Government
 contracts under FAR:
  
                    RESTRICTED RIGHTS LEGEND
  
 Use, reproduction and disclosure by the US Government is
 subject to restrictions as set forth in subparagraphs (a)
 and (c) of the Commercial Computer Software - Restricted
 Rights clause in FAR 52.227-19.
  
 Gaussian, Inc.
 340 Quinnipiac St., Bldg. 40, Wallingford CT 06492
  
  
 ---------------------------------------------------------------
 Warning -- This program may not be used in any manner that
 competes with the business of Gaussian, Inc. or will provide
 assistance to any competitor of Gaussian, Inc.  The licensee
 of this program is prohibited from giving any competitor of
 Gaussian, Inc. access to this program.  By using this program,
 the user acknowledges that Gaussian, Inc. is engaged in the
 business of creating and licensing software in the field of
 computational chemistry and represents and warrants to the
 licensee that it is not a competitor of Gaussian, Inc. and that
 it will not use this program in any manner prohibited above.
 ---------------------------------------------------------------
  

 Cite this work as:
 Gaussian 09, Revision E.01,
 M. J. Frisch, G. W. Trucks, H. B. Schlegel, G. E. Scuseria, 
 M. A. Robb, J. R. Cheeseman, G. Scalmani, V. Barone, B. Mennucci, 
 G. A. Petersson, H. Nakatsuji, M. Caricato, X. Li, H. P. Hratchian, 
 A. F. Izmaylov, J. Bloino, G. Zheng, J. L. Sonnenberg, M. Hada, 
 M. Ehara, K. Toyota, R. Fukuda, J. Hasegawa, M. Ishida, T. Nakajima, 
 Y. Honda, O. Kitao, H. Nakai, T. Vreven, J. A. Montgomery, Jr., 
 J. E. Peralta, F. Ogliaro, M. Bearpark, J. J. Heyd, E. Brothers, 
 K. N. Kudin, V. N. Staroverov, T. Keith, R. Kobayashi, J. Normand, 
 K. Raghavachari, A. Rendell, J. C. Burant, S. S. Iyengar, J. Tomasi, 
 M. Cossi, N. Rega, J. M. Millam, M. Klene, J. E. Knox, J. B. Cross, 
 V. Bakken, C. Adamo, J. Jaramillo, R. Gomperts, R. E. Stratmann, 
 O. Yazyev, A. J. Austin, R. Cammi, C. Pomelli, J. W. Ochterski, 
 R. L. Martin, K. Morokuma, V. G. Zakrzewski, G. A. Voth, 
 P. Salvador, J. J. Dannenberg, S. Dapprich, A. D. Daniels, 
 O. Farkas, J. B. Foresman, J. V. Ortiz, J. Cioslowski, 
 and D. J. Fox, Gaussian, Inc., Wallingford CT, 2013.
 
 ******************************************
 Gaussian 09:  EM64L-G09RevE.01 30-Nov-2015
                20-Jul-2023 
 ******************************************
 %chk=inprot-oh-freqh2o-wb97xd.chk
 %mem=10GB
 ---------------------------------------------
 # freq wb97xd/6-31g(d,p) scrf=(solvent=water)
 ---------------------------------------------
 1/10=4,30=1,38=1/1,3;
 2/12=2,17=6,18=5,40=1/2;
 3/5=1,6=6,7=101,11=2,16=1,25=1,30=1,70=2201,71=2,72=1,74=-58,140=1/1,2,3;
 4//1;
 5/5=2,38=5,53=1,98=1/2;
 8/6=4,10=90,11=11/1;
 11/6=1,8=1,9=11,15=111,16=1/1,2,10;
 10/6=1/2;
 6/7=2,8=2,9=2,10=2,18=1,28=1/1;
 7/8=1,10=1,25=1/1,2,3,16;
 1/10=4,30=1/3;
 99//99;
 -------------------
 Title Card Required
 -------------------
 Symbolic Z-matrix:
 Charge =  0 Multiplicity = 1
 C                     2.62127   0.48015  -0.70429 
 C                     2.68365  -0.44686   0.52563 
 H                     3.58219   0.42775  -1.22702 
 H                     2.51538   1.52097  -0.37292 
 H                     3.68419  -0.36748   0.96464 
 H                     2.57848  -1.48975   0.20036 
 C                    -0.69577   0.56105   1.85243 
 H                    -1.70432   0.19995   1.58166 
 H                    -0.55608   0.55222   2.94385 
 C                    -0.59517   1.99514   1.3053 
 H                    -1.19233   2.61584   1.98171 
 H                     0.43158   2.38821   1.37715 
 C                    -1.16807   2.18193  -0.11248 
 H                    -1.39751   3.24316  -0.26643 
 H                    -2.10494   1.58087  -0.16888 
 C                    -0.23758   1.78916  -1.25616 
 H                     0.68563   2.37914  -1.222 
 H                    -0.71422   1.97758  -2.2245 
 C                     1.67622  -0.14223   1.64244 
 H                     1.79196   0.90333   1.94094 
 H                     1.90823  -0.75109   2.52824 
 C                     1.54371   0.14854  -1.74318 
 H                     1.64137  -0.89744  -2.04203 
 H                     1.67284   0.75951  -2.64307 
 N                     0.28475  -0.35661   1.22761 
 N                     0.16958   0.35254  -1.22736 
 C                    -0.85214  -0.58558  -1.78862 
 H                    -1.84726  -0.23258  -1.42864 
 H                    -0.76489  -0.55855  -2.88153 
 C                    -0.68078  -2.00946  -1.24052 
 H                     0.3405   -2.39313  -1.39413 
 H                    -1.32446  -2.63775  -1.86528 
 C                    -1.13101  -2.18939   0.2223 
 H                    -1.3459   -3.25096   0.39462 
 H                    -2.06332  -1.59717   0.33984 
 C                    -0.10578  -1.78224   1.28012 
 H                     0.81056  -2.3724    1.15437 
 H                    -0.4946   -2.00959   2.28308 
 H                     0.2178    0.04856  -0.13377 
 O                    -2.99134   0.00072   0.03311 
 H                    -3.95187  -0.01769   0.01538 
 

 GradGradGradGradGradGradGradGradGradGradGradGradGradGradGradGradGradGrad
 Berny optimization.
 Initialization pass.
 Trust Radius=3.00D-01 FncErr=1.00D-07 GrdErr=1.00D-07
 Number of steps in this run=      2 maximum allowed number of steps=      2.
 GradGradGradGradGradGradGradGradGradGradGradGradGradGradGradGradGradGrad

                          Input orientation:                          
 ---------------------------------------------------------------------
 Center     Atomic      Atomic             Coordinates (Angstroms)
 Number     Number       Type             X           Y           Z
 ---------------------------------------------------------------------
      1          6           0        2.621268    0.480145   -0.704292
      2          6           0        2.683649   -0.446862    0.525627
      3          1           0        3.582194    0.427747   -1.227022
      4          1           0        2.515376    1.520969   -0.372918
      5          1           0        3.684188   -0.367480    0.964643
      6          1           0        2.578476   -1.489745    0.200358
      7          6           0       -0.695772    0.561045    1.852428
      8          1           0       -1.704323    0.199945    1.581658
      9          1           0       -0.556081    0.552220    2.943852
     10          6           0       -0.595169    1.995144    1.305295
     11          1           0       -1.192325    2.615840    1.981711
     12          1           0        0.431581    2.388209    1.377150
     13          6           0       -1.168065    2.181925   -0.112480
     14          1           0       -1.397513    3.243164   -0.266425
     15          1           0       -2.104944    1.580871   -0.168882
     16          6           0       -0.237575    1.789156   -1.256160
     17          1           0        0.685626    2.379144   -1.222001
     18          1           0       -0.714219    1.977579   -2.224502
     19          6           0        1.676215   -0.142232    1.642444
     20          1           0        1.791956    0.903330    1.940942
     21          1           0        1.908227   -0.751094    2.528244
     22          6           0        1.543712    0.148538   -1.743179
     23          1           0        1.641367   -0.897441   -2.042029
     24          1           0        1.672837    0.759511   -2.643074
     25          7           0        0.284754   -0.356606    1.227608
     26          7           0        0.169584    0.352544   -1.227358
     27          6           0       -0.852144   -0.585579   -1.788623
     28          1           0       -1.847260   -0.232578   -1.428637
     29          1           0       -0.764889   -0.558549   -2.881526
     30          6           0       -0.680776   -2.009457   -1.240518
     31          1           0        0.340504   -2.393127   -1.394132
     32          1           0       -1.324462   -2.637748   -1.865283
     33          6           0       -1.131006   -2.189387    0.222300
     34          1           0       -1.345897   -3.250965    0.394615
     35          1           0       -2.063317   -1.597168    0.339843
     36          6           0       -0.105776   -1.782236    1.280115
     37          1           0        0.810557   -2.372404    1.154370
     38          1           0       -0.494596   -2.009589    2.283080
     39          1           0        0.217801    0.048559   -0.133765
     40          8           0       -2.991342    0.000716    0.033107
     41          1           0       -3.951867   -0.017685    0.015380
 ---------------------------------------------------------------------
                    Distance matrix (angstroms):
                    1          2          3          4          5
     1  C    0.000000
     2  C    1.541407   0.000000
     3  H    1.095158   2.155018   0.000000
     4  H    1.097423   2.169806   1.750065   0.000000
     5  H    2.152582   1.095498   2.333706   2.592572   0.000000
     6  H    2.168107   1.097482   2.592612   3.065457   1.751059
     7  C    4.188808   3.767859   5.272739   4.023070   4.564468
     8  H    4.900492   4.559370   5.990646   4.834390   5.453323
     9  H    4.838357   4.164352   5.876819   4.623125   4.768962
    10  C    4.084009   4.161961   5.130275   3.566053   4.900095
    11  H    5.130234   5.150097   6.154653   4.526596   5.806462
    12  H    3.573211   3.719480   4.533375   2.856054   4.282924
    13  C    4.195872   4.706740   5.185008   3.751324   5.586056
    14  H    4.896591   5.558734   5.800586   4.276447   6.354208
    15  H    4.882145   5.246396   5.898550   4.625211   6.212487
    16  C    3.192343   4.087553   4.055233   2.903581   4.996326
    17  H    2.760603   3.877191   3.492575   2.192120   4.617004
    18  H    3.959649   4.998663   4.675052   3.750619   5.917426
    19  C    2.605312   1.534602   3.491628   2.744469   2.131222
    20  H    2.804301   2.149710   3.669758   2.501752   2.479649
    21  H    3.531808   2.168942   4.277132   3.734654   2.397091
    22  C    1.533094   2.607957   2.121270   2.169173   3.490016
    23  H    2.155804   2.807531   2.487402   3.065702   3.673425
    24  H    2.176337   3.538042   2.400191   2.538365   4.281502
    25  N    3.145105   2.501124   4.184917   3.326056   3.409607
    26  N    2.510106   3.167417   3.413439   2.756451   4.204253
    27  C    3.791587   4.228100   4.583184   4.216866   5.310965
    28  H    4.582618   4.939049   5.473175   4.818928   6.028508
    29  H    4.157558   4.849080   4.754713   4.623597   5.884200
    30  C    4.170030   4.108567   4.910505   4.840664   5.158656
    31  H    3.732754   3.600521   4.300443   4.592722   4.565883
    32  H    5.161196   5.155714   5.820645   5.853754   6.184592
    33  C    4.697290   4.204758   5.582489   5.236137   5.201587
    34  H    5.555824   4.910947   6.359930   6.186266   5.825905
    35  H    5.229798   4.887884   6.198963   5.585270   5.910696
    36  C    4.061158   3.183295   4.977036   4.529252   4.057694
    37  H    3.856207   2.758895   4.603677   4.516345   3.509056
    38  H    4.983149   3.953732   5.906068   5.345942   4.679427
    39  H    2.507672   2.600124   3.557827   2.739350   3.659976
    40  O    5.681109   5.713880   6.706837   5.727126   6.750261
    41  H    6.631129   6.668929   7.648794   6.659089   7.702778
                    6          7          8          9         10
     6  H    0.000000
     7  C    4.201878   0.000000
     8  H    4.806809   1.104937   0.000000
     9  H    4.639162   1.100363   1.816075   0.000000
    10  C    4.841215   1.538218   2.128224   2.183673   0.000000
    11  H    5.852178   2.117891   2.501746   2.364117   1.095170
    12  H    4.586123   2.198941   3.064704   2.607851   1.101762
    13  C    5.255054   2.590594   2.661939   3.517333   1.540514
    14  H    6.198936   3.489375   3.573615   4.272595   2.161392
    15  H    5.612437   2.666741   2.265357   3.625771   2.150405
    16  C    4.561006   3.373651   3.567934   4.389938   2.594486
    17  H    4.535889   3.829603   4.280335   4.715275   2.859216
    18  H    5.361355   4.316048   4.315917   5.363631   3.531848
    19  C    2.170133   2.482945   3.398355   2.675644   3.137074
    20  H    3.061871   2.512724   3.584383   2.577282   2.700828
    21  H    2.532566   2.993200   3.853702   2.818541   3.912086
    22  C    2.744457   4.256036   4.648324   5.151733   4.156676
    23  H    2.501459   4.770345   5.052624   5.638200   4.957189
    24  H    3.736902   5.085198   5.437526   6.018703   4.718078
    25  N    2.756884   1.481187   2.095597   2.116238   2.512176
    26  N    3.351889   3.205838   3.380146   4.238567   3.114051
    27  C    4.067274   3.820530   3.563994   4.876326   4.037140
    28  H    4.880700   3.566672   3.044566   4.626198   3.742307
    29  H    4.641468   4.865037   4.623620   5.934007   4.907099
    30  C    3.601243   4.021694   3.727437   4.907819   4.746085
    31  H    2.892579   4.510117   4.445297   5.319496   5.236345
    32  H    4.562643   4.944583   4.480870   5.821863   5.661106
    33  C    3.774949   3.226705   2.808105   3.905610   4.355491
    34  H    4.305849   4.132711   3.666922   4.646142   5.377229
    35  H    4.645131   2.969171   2.213729   3.697633   3.999033
    36  C    2.908029   2.483265   2.564239   2.901806   3.809034
    37  H    2.194257   3.370673   3.622730   3.690985   4.590677
    38  H    3.748565   2.614210   2.614856   2.646368   4.123599
    39  H    2.837394   2.245489   2.580728   3.213144   2.553626
    40  O    5.768216   2.982204   2.023393   3.834982   3.367172
    41  H    6.696757   3.783098   2.748098   4.520188   4.121017
                   11         12         13         14         15
    11  H    0.000000
    12  H    1.747679   0.000000
    13  C    2.138810   2.195545   0.000000
    14  H    2.343022   2.603435   1.096619   0.000000
    15  H    2.555207   3.078306   1.114535   1.809196   0.000000
    16  C    3.475451   2.782257   1.525806   2.106934   2.170858
    17  H    3.721088   2.611553   2.169355   2.449311   3.087650
    18  H    4.281144   3.801759   2.169878   2.429539   2.513378
    19  C    3.993818   2.832424   4.070798   4.955047   4.532896
    20  H    3.440972   2.091255   3.822705   4.529901   4.482884
    21  H    4.609595   3.655232   5.003958   5.890008   5.368248
    22  C    5.239111   3.998677   3.761326   4.517557   4.224060
    23  H    6.046771   4.893860   4.593317   5.434351   4.866781
    24  H    5.748369   4.511715   4.061760   4.609126   4.589977
    25  N    3.403802   2.752804   3.217244   4.245056   3.378559
    26  N    4.156372   3.316027   2.525647   3.425620   2.793320
    27  C    4.957845   4.529181   3.250898   4.156175   2.981036
    28  H    4.491425   4.464760   2.832561   3.692396   2.223057
    29  H    5.823274   5.315190   3.916678   4.657466   3.705577
    30  C    5.660196   5.237269   4.367792   5.390046   4.008380
    31  H    6.231824   5.527158   4.984929   6.005015   4.824325
    32  H    6.512834   6.233563   5.130889   6.094818   4.613423
    33  C    5.117567   4.972901   4.384270   5.460997   3.913620
    34  H    6.079627   5.993754   5.459401   6.527890   4.923446
    35  H    4.604758   4.814951   3.909938   4.923380   3.218768
    36  C    4.584310   4.206041   4.333861   5.414334   4.172140
    37  H    5.438622   4.780867   5.124624   6.199100   5.087192
    38  H    4.687456   4.584664   4.874532   5.908185   4.636458
    39  H    3.613119   2.793301   2.544077   3.582225   2.782869
    40  O    3.724566   4.384401   2.846613   3.625394   1.823017
    41  H    4.291501   5.182409   3.550237   4.151780   2.449583
                   16         17         18         19         20
    16  C    0.000000
    17  H    1.096154   0.000000
    18  H    1.095618   1.768001   0.000000
    19  C    3.974262   3.942543   5.016079   0.000000
    20  H    3.889106   3.661448   4.978539   1.093479   0.000000
    21  H    5.037762   5.035621   6.075481   1.099629   1.759421
    22  C    2.470182   2.446128   2.945389   3.400669   3.768831
    23  H    3.371323   3.510256   3.721266   3.761236   4.373730
    24  H    2.575534   2.370073   2.712366   4.379363   4.587818
    25  N    3.323586   3.693997   4.285257   1.467722   2.089962
    26  N    1.493473   2.091276   2.101462   3.278796   3.601886
    27  C    2.510095   3.387533   2.603611   4.285018   4.808094
    28  H    2.590028   3.644078   2.608060   4.674888   5.088049
    29  H    2.903721   3.672609   2.620342   5.157384   5.650730
    30  C    3.824413   4.596435   4.106799   4.165742   4.971963
    31  H    4.224299   4.787829   4.572201   4.008921   4.908774
    32  H    4.598895   5.442745   4.669334   5.247458   6.061241
    33  C    4.337380   5.124220   4.850171   3.753417   4.589372
    34  H    5.418141   6.199892   5.881876   4.511592   5.430968
    35  H    4.165063   5.080069   4.601603   4.218733   4.866121
    36  C    4.382340   4.919755   5.175785   2.448752   3.354153
    37  H    4.922176   5.314128   5.715249   2.441567   3.508885
    38  H    5.198340   5.739294   6.021963   2.934256   3.718935
    39  H    2.120570   2.614334   2.993486   2.306142   2.740986
    40  O    3.527600   4.555470   3.766972   4.939280   5.228239
    41  H    4.321742   5.364908   4.413674   5.859877   6.127606
                   21         22         23         24         25
    21  H    0.000000
    22  C    4.380327   0.000000
    23  H    4.580396   1.092209   0.000000
    24  H    5.392575   1.095341   1.762877   0.000000
    25  N    2.117295   3.265842   3.580981   4.260830   0.000000
    26  N    4.283158   1.481863   2.095781   2.104672   2.557932
    27  C    5.126635   2.506216   2.525682   2.985780   3.231504
    28  H    5.479913   3.426788   3.603999   3.853593   3.408299
    29  H    6.037237   2.669353   2.570928   2.781483   4.245882
    30  C    4.742360   3.139738   2.696544   3.895362   3.123429
    31  H    4.532004   2.833656   2.085448   3.643363   3.320248
    32  H    5.771726   4.000590   3.443261   4.596752   4.166432
    33  C    4.077132   4.059941   3.805570   4.976736   2.524699
    34  H    4.625046   4.947386   4.516642   5.867216   3.424940
    35  H    4.612819   4.516318   4.459553   5.330157   2.800100
    36  C    2.584045   3.948291   3.856425   5.001535   1.479085
    37  H    2.391873   3.910045   3.617005   4.997299   2.084532
    38  H    2.723504   5.002297   4.950331   6.052493   2.110393
    39  H    3.253195   2.087642   2.561821   2.986505   1.421963
    40  O    5.549478   4.872757   5.155082   5.430680   3.505327
    41  H    6.418183   5.772482   6.024215   6.269666   4.419652
                   26         27         28         29         30
    26  N    0.000000
    27  C    1.496336   0.000000
    28  H    2.109630   1.115552   0.000000
    29  H    2.107036   1.096714   1.840834   0.000000
    30  C    2.510445   1.535322   2.133863   2.192058   0.000000
    31  H    2.756036   2.201196   3.074975   2.607664   1.101732
    32  H    3.403082   2.107216   2.499764   2.380954   1.095177
    33  C    3.202258   2.587233   2.658517   3.525253   1.541077
    34  H    4.232346   3.480604   3.561779   4.280161   2.158098
    35  H    3.353109   2.649645   2.244172   3.625171   2.139846
    36  C    3.304622   3.377308   3.573730   4.387607   2.595351
    37  H    3.675434   3.823418   4.279576   4.696867   2.844520
    38  H    4.282988   4.328327   4.331779   5.371381   3.528513
    39  H    1.136080   2.070137   2.453611   2.980679   2.503552
    40  O    3.421112   2.870298   1.870841   3.710115   3.316871
    41  H    4.320628   3.631145   2.561393   4.340671   4.030443
                   31         32         33         34         35
    31  H    0.000000
    32  H    1.747551   0.000000
    33  C    2.195382   2.143935   0.000000
    34  H    2.603738   2.341716   1.096731   0.000000
    35  H    3.068970   2.547802   1.110740   1.803534   0.000000
    36  C    2.779200   3.480032   1.528346   2.116406   2.179525
    37  H    2.591571   3.707697   2.161462   2.449365   3.086033
    38  H    3.790301   4.276935   2.164292   2.414959   2.531234
    39  H    2.750529   3.548658   2.637132   3.689335   2.852406
    40  O    4.343811   3.652926   2.879791   3.662186   1.873113
    41  H    5.104302   4.159914   3.566001   4.170012   2.483277
                   36         37         38         39         40
    36  C    0.000000
    37  H    1.097167   0.000000
    38  H    1.099459   1.763249   0.000000
    39  H    2.335716   2.805657   3.253402   0.000000
    40  O    3.613923   4.619888   3.916305   3.213835   0.000000
    41  H    4.416516   5.433478   4.589430   4.172860   0.960865
                   41
    41  H    0.000000
 Stoichiometry    C12H26N2O
 Framework group  C1[X(C12H26N2O)]
 Deg. of freedom   117
 Full point group                 C1      NOp   1
 Largest Abelian subgroup         C1      NOp   1
 Largest concise Abelian subgroup C1      NOp   1
                         Standard orientation:                         
 ---------------------------------------------------------------------
 Center     Atomic      Atomic             Coordinates (Angstroms)
 Number     Number       Type             X           Y           Z
 ---------------------------------------------------------------------
      1          6           0       -2.621268   -0.480146   -0.704292
      2          6           0       -2.683649    0.446861    0.525627
      3          1           0       -3.582194   -0.427748   -1.227022
      4          1           0       -2.515375   -1.520970   -0.372918
      5          1           0       -3.684188    0.367479    0.964643
      6          1           0       -2.578477    1.489744    0.200358
      7          6           0        0.695772   -0.561045    1.852428
      8          1           0        1.704323   -0.199944    1.581658
      9          1           0        0.556081   -0.552220    2.943852
     10          6           0        0.595170   -1.995144    1.305295
     11          1           0        1.192326   -2.615839    1.981711
     12          1           0       -0.431580   -2.388209    1.377150
     13          6           0        1.168066   -2.181924   -0.112480
     14          1           0        1.397514   -3.243163   -0.266425
     15          1           0        2.104945   -1.580870   -0.168882
     16          6           0        0.237576   -1.789156   -1.256160
     17          1           0       -0.685625   -2.379144   -1.222001
     18          1           0        0.714220   -1.977579   -2.224502
     19          6           0       -1.676215    0.142231    1.642444
     20          1           0       -1.791956   -0.903331    1.940942
     21          1           0       -1.908227    0.751093    2.528244
     22          6           0       -1.543712   -0.148539   -1.743179
     23          1           0       -1.641367    0.897440   -2.042029
     24          1           0       -1.672837   -0.759512   -2.643074
     25          7           0       -0.284754    0.356606    1.227608
     26          7           0       -0.169584   -0.352544   -1.227358
     27          6           0        0.852144    0.585579   -1.788623
     28          1           0        1.847260    0.232579   -1.428637
     29          1           0        0.764889    0.558549   -2.881526
     30          6           0        0.680775    2.009457   -1.240518
     31          1           0       -0.340505    2.393127   -1.394132
     32          1           0        1.324461    2.637749   -1.865283
     33          6           0        1.131005    2.189388    0.222300
     34          1           0        1.345896    3.250966    0.394615
     35          1           0        2.063316    1.597169    0.339843
     36          6           0        0.105775    1.782236    1.280115
     37          1           0       -0.810558    2.372404    1.154370
     38          1           0        0.494595    2.009589    2.283080
     39          1           0       -0.217801   -0.048559   -0.133765
     40          8           0        2.991342   -0.000715    0.033107
     41          1           0        3.951867    0.017687    0.015380
 ---------------------------------------------------------------------
 Rotational constants (GHZ):      0.6896632      0.5778648      0.5554264
 Standard basis: 6-31G(d,p) (6D, 7F)
 There are   355 symmetry adapted cartesian basis functions of A   symmetry.
 There are   355 symmetry adapted basis functions of A   symmetry.
   355 basis functions,   602 primitive gaussians,   355 cartesian basis functions
    60 alpha electrons       60 beta electrons
       nuclear repulsion energy      1234.1889092396 Hartrees.
 NAtoms=   41 NActive=   41 NUniq=   41 SFac= 1.00D+00 NAtFMM=   60 NAOKFM=F Big=F
 Integral buffers will be    131072 words long.
 Raffenetti 2 integral format.
 Two-electron integral symmetry is turned on.
 Nuclear repulsion after empirical dispersion term =     1234.1415841429 Hartrees.
 Force inversion solution in PCM.
 ------------------------------------------------------------------------------
 Polarizable Continuum Model (PCM)
 =================================
 Model                : PCM (using non-symmetric T matrix).
 Atomic radii         : UFF (Universal Force Field).
 Polarization charges : Total charges.
 Charge compensation  : None.
 Solution method      : Matrix inversion.
 Cavity type          : Scaled VdW (van der Waals Surface) (Alpha=1.100).
 Cavity algorithm     : GePol (No added spheres)
                        Default sphere list used, NSphG=   41.
                        Lebedev-Laikov grids with approx.  5.0 points / Ang**2.
                        Smoothing algorithm: York/Karplus (Gamma=1.0000).
                        Polarization charges: spherical gaussians, with
                                              point-specific exponents (IZeta= 3).
                        Self-potential: point-specific (ISelfS= 7).
                        Self-field    : sphere-specific E.n sum rule (ISelfD= 2).
 1st derivatives      : Analytical E(r).r(x)/FMM algorithm (CHGder, D1EAlg=3).
                        Cavity 1st derivative terms included.
 2nd derivatives      : Analytical E(r).r(xy)/FMM algorithm (CHGder, D2EAlg=3).
                        Cavity 2nd derivative terms included.
 Solvent              : Water, Eps=  78.355300 Eps(inf)=   1.777849
 ------------------------------------------------------------------------------
 One-electron integrals computed using PRISM.
 NBasis=   355 RedAO= T EigKep=  2.31D-03  NBF=   355
 NBsUse=   355 1.00D-06 EigRej= -1.00D+00 NBFU=   355
 ExpMin= 1.61D-01 ExpMax= 5.48D+03 ExpMxC= 8.25D+02 IAcc=1 IRadAn=         1 AccDes= 0.00D+00
 Harris functional with IExCor= 4639 and IRadAn=       1 diagonalized for initial guess.
 HarFok:  IExCor= 4639 AccDes= 0.00D+00 IRadAn=         1 IDoV= 1 UseB2=F ITyADJ=14
 ICtDFT=  3500011 ScaDFX=  1.000000  1.000000  1.000000  1.000000
 FoFCou: FMM=F IPFlag=           0 FMFlag=      100000 FMFlg1=           0
         NFxFlg=           0 DoJE=T BraDBF=F KetDBF=T FulRan=T
         wScrn=  0.000000 ICntrl=     500 IOpCl=  0 I1Cent=   200000004 NGrid=           0
         NMat0=    1 NMatS0=      1 NMatT0=    0 NMatD0=    1 NMtDS0=    0 NMtDT0=    0
 Petite list used in FoFCou.
 Requested convergence on RMS density matrix=1.00D-08 within 128 cycles.
 Requested convergence on MAX density matrix=1.00D-06.
 Requested convergence on             energy=1.00D-06.
 No special actions if energy rises.
 Inv3:  Mode=1 IEnd=    14022732.
 Iteration    1 A*A^-1 deviation from unit magnitude is 7.99D-15 for   1883.
 Iteration    1 A*A^-1 deviation from orthogonality  is 7.24D-15 for   1700    905.
 Iteration    1 A^-1*A deviation from unit magnitude is 7.55D-15 for   1883.
 Iteration    1 A^-1*A deviation from orthogonality  is 3.78D-10 for   1922   1911.
 Iteration    2 A*A^-1 deviation from unit magnitude is 9.10D-15 for    563.
 Iteration    2 A*A^-1 deviation from orthogonality  is 9.71D-15 for   2070   1046.
 Iteration    2 A^-1*A deviation from unit magnitude is 1.89D-15 for    769.
 Iteration    2 A^-1*A deviation from orthogonality  is 7.60D-16 for   1647     90.
 Error on total polarization charges =  0.01085
 SCF Done:  E(RwB97XD) =  -657.458263725     A.U. after   12 cycles
            NFock= 12  Conv=0.31D-08     -V/T= 2.0095
 DoSCS=F DFT=T ScalE2(SS,OS)=  1.000000  1.000000
 Range of M.O.s used for correlation:     1   355
 NBasis=   355 NAE=    60 NBE=    60 NFC=     0 NFV=     0
 NROrb=    355 NOA=    60 NOB=    60 NVA=   295 NVB=   295
 Symmetrizing basis deriv contribution to polar:
 IMax=3 JMax=2 DiffMx= 0.00D+00
 G2DrvN: will do    42 centers at a time, making    1 passes.
 Calling FoFCou, ICntrl=  3107 FMM=F I1Cent=   0 AccDes= 0.00D+00.
 NEqPCM:  Using equilibrium solvation (IEInf=0, Eps=  78.3553, EpsInf=   1.7778)
 G2PCM: DoFxE=T DoFxN=T DoGrad=T DoDP/DQ/DG/TGxP=FFFF NFrqRd=   0 IEInf=0 SqF1=F DoCFld=F IF1Alg=4.
 End of G2Drv F.D. properties file   721 does not exist.
 End of G2Drv F.D. properties file   722 does not exist.
 End of G2Drv F.D. properties file   788 does not exist.
          IDoAtm=11111111111111111111111111111111111111111
 NEqPCM:  Using equilibrium solvation (IEInf=0, Eps=  78.3553, EpsInf=   1.7778)
          Differentiating once with respect to electric field.
                with respect to dipole field.
          Differentiating once with respect to nuclear coordinates.
          There are   126 degrees of freedom in the 1st order CPHF.  IDoFFX=6 NUNeed=     3.
    123 vectors produced by pass  0 Test12= 1.77D-14 1.00D-09 XBig12= 5.37D+01 1.45D+00.
 AX will form   123 AO Fock derivatives at one time.
    123 vectors produced by pass  1 Test12= 1.77D-14 1.00D-09 XBig12= 1.59D+00 1.26D-01.
    123 vectors produced by pass  2 Test12= 1.77D-14 1.00D-09 XBig12= 2.47D-02 1.70D-02.
    123 vectors produced by pass  3 Test12= 1.77D-14 1.00D-09 XBig12= 1.51D-04 1.96D-03.
    123 vectors produced by pass  4 Test12= 1.77D-14 1.00D-09 XBig12= 7.59D-07 1.25D-04.
    123 vectors produced by pass  5 Test12= 1.77D-14 1.00D-09 XBig12= 3.02D-09 6.29D-06.
     86 vectors produced by pass  6 Test12= 1.77D-14 1.00D-09 XBig12= 1.31D-11 3.40D-07.
      4 vectors produced by pass  7 Test12= 1.77D-14 1.00D-09 XBig12= 5.65D-14 1.86D-08.
      3 vectors produced by pass  8 Test12= 1.77D-14 1.00D-09 XBig12= 2.44D-16 1.17D-09.
 InvSVY:  IOpt=1 It=  1 EMax= 3.55D-15
 Solved reduced A of dimension   831 with   126 vectors.
 Isotropic polarizability for W=    0.000000      190.82 Bohr**3.
 End of Minotr F.D. properties file   721 does not exist.
 End of Minotr F.D. properties file   722 does not exist.
 End of Minotr F.D. properties file   788 does not exist.

 **********************************************************************

            Population analysis using the SCF density.

 **********************************************************************

 Orbital symmetries:
       Occupied  (A) (A) (A) (A) (A) (A) (A) (A) (A) (A) (A) (A)
                 (A) (A) (A) (A) (A) (A) (A) (A) (A) (A) (A) (A)
                 (A) (A) (A) (A) (A) (A) (A) (A) (A) (A) (A) (A)
                 (A) (A) (A) (A) (A) (A) (A) (A) (A) (A) (A) (A)
                 (A) (A) (A) (A) (A) (A) (A) (A) (A) (A) (A) (A)
       Virtual   (A) (A) (A) (A) (A) (A) (A) (A) (A) (A) (A) (A)
                 (A) (A) (A) (A) (A) (A) (A) (A) (A) (A) (A) (A)
                 (A) (A) (A) (A) (A) (A) (A) (A) (A) (A) (A) (A)
                 (A) (A) (A) (A) (A) (A) (A) (A) (A) (A) (A) (A)
                 (A) (A) (A) (A) (A) (A) (A) (A) (A) (A) (A) (A)
                 (A) (A) (A) (A) (A) (A) (A) (A) (A) (A) (A) (A)
                 (A) (A) (A) (A) (A) (A) (A) (A) (A) (A) (A) (A)
                 (A) (A) (A) (A) (A) (A) (A) (A) (A) (A) (A) (A)
                 (A) (A) (A) (A) (A) (A) (A) (A) (A) (A) (A) (A)
                 (A) (A) (A) (A) (A) (A) (A) (A) (A) (A) (A) (A)
                 (A) (A) (A) (A) (A) (A) (A) (A) (A) (A) (A) (A)
                 (A) (A) (A) (A) (A) (A) (A) (A) (A) (A) (A) (A)
                 (A) (A) (A) (A) (A) (A) (A) (A) (A) (A) (A) (A)
                 (A) (A) (A) (A) (A) (A) (A) (A) (A) (A) (A) (A)
                 (A) (A) (A) (A) (A) (A) (A) (A) (A) (A) (A) (A)
                 (A) (A) (A) (A) (A) (A) (A) (A) (A) (A) (A) (A)
                 (A) (A) (A) (A) (A) (A) (A) (A) (A) (A) (A) (A)
                 (A) (A) (A) (A) (A) (A) (A) (A) (A) (A) (A) (A)
                 (A) (A) (A) (A) (A) (A) (A) (A) (A) (A) (A) (A)
                 (A) (A) (A) (A) (A) (A) (A) (A) (A) (A) (A) (A)
                 (A) (A) (A) (A) (A) (A) (A) (A) (A) (A) (A) (A)
                 (A) (A) (A) (A) (A) (A) (A) (A) (A) (A) (A) (A)
                 (A) (A) (A) (A) (A) (A) (A) (A) (A) (A) (A) (A)
                 (A) (A) (A) (A) (A) (A) (A) (A) (A) (A) (A) (A)
                 (A) (A) (A) (A) (A) (A) (A)
 The electronic state is 1-A.
 Alpha  occ. eigenvalues --  -19.11444 -14.50630 -14.46534 -10.33732 -10.32911
 Alpha  occ. eigenvalues --  -10.32541 -10.31763 -10.30985 -10.30532 -10.30390
 Alpha  occ. eigenvalues --  -10.30090 -10.28942 -10.28686 -10.26775 -10.26565
 Alpha  occ. eigenvalues --   -1.07445  -1.03149  -0.92028  -0.90426  -0.89363
 Alpha  occ. eigenvalues --   -0.85434  -0.83943  -0.83138  -0.75641  -0.75213
 Alpha  occ. eigenvalues --   -0.73994  -0.71258  -0.68025  -0.66353  -0.62869
 Alpha  occ. eigenvalues --   -0.59070  -0.58565  -0.58198  -0.56708  -0.56111
 Alpha  occ. eigenvalues --   -0.55366  -0.52583  -0.51833  -0.49828  -0.49556
 Alpha  occ. eigenvalues --   -0.49386  -0.49070  -0.48748  -0.47261  -0.46268
 Alpha  occ. eigenvalues --   -0.43906  -0.43457  -0.42642  -0.42143  -0.41807
 Alpha  occ. eigenvalues --   -0.41187  -0.40639  -0.40182  -0.40097  -0.39416
 Alpha  occ. eigenvalues --   -0.38793  -0.35044  -0.30707  -0.25080  -0.24293
 Alpha virt. eigenvalues --    0.15787   0.15859   0.17822   0.18146   0.19281
 Alpha virt. eigenvalues --    0.19586   0.21193   0.21418   0.22036   0.22260
 Alpha virt. eigenvalues --    0.23336   0.23733   0.24193   0.24290   0.24688
 Alpha virt. eigenvalues --    0.25382   0.26001   0.26634   0.27338   0.27673
 Alpha virt. eigenvalues --    0.27913   0.28499   0.28944   0.29863   0.30138
 Alpha virt. eigenvalues --    0.30847   0.31094   0.31388   0.32202   0.32798
 Alpha virt. eigenvalues --    0.34126   0.34245   0.35520   0.35764   0.36299
 Alpha virt. eigenvalues --    0.38165   0.39090   0.39466   0.41576   0.42005
 Alpha virt. eigenvalues --    0.45764   0.54552   0.55629   0.58640   0.58871
 Alpha virt. eigenvalues --    0.59971   0.61386   0.61865   0.62313   0.64601
 Alpha virt. eigenvalues --    0.66446   0.66500   0.70039   0.70486   0.70742
 Alpha virt. eigenvalues --    0.71978   0.72502   0.73638   0.74033   0.75784
 Alpha virt. eigenvalues --    0.76300   0.77646   0.77780   0.78611   0.79844
 Alpha virt. eigenvalues --    0.79887   0.81168   0.83896   0.84105   0.86426
 Alpha virt. eigenvalues --    0.86626   0.88439   0.89877   0.90187   0.91549
 Alpha virt. eigenvalues --    0.92670   0.93652   0.94116   0.94706   0.95895
 Alpha virt. eigenvalues --    0.98085   0.98661   0.99189   0.99884   1.00451
 Alpha virt. eigenvalues --    1.00594   1.01154   1.01752   1.01828   1.02696
 Alpha virt. eigenvalues --    1.03189   1.04186   1.04938   1.05683   1.06346
 Alpha virt. eigenvalues --    1.07363   1.08030   1.09417   1.09751   1.11051
 Alpha virt. eigenvalues --    1.12286   1.13323   1.14804   1.15517   1.18017
 Alpha virt. eigenvalues --    1.18933   1.23678   1.26276   1.27153   1.27600
 Alpha virt. eigenvalues --    1.29623   1.30366   1.33954   1.35229   1.38932
 Alpha virt. eigenvalues --    1.41014   1.42584   1.48573   1.49716   1.50135
 Alpha virt. eigenvalues --    1.50989   1.53183   1.57771   1.59436   1.61214
 Alpha virt. eigenvalues --    1.62212   1.62935   1.63649   1.67160   1.68518
 Alpha virt. eigenvalues --    1.72354   1.72516   1.74110   1.75450   1.76730
 Alpha virt. eigenvalues --    1.77558   1.80053   1.81311   1.82603   1.83528
 Alpha virt. eigenvalues --    1.85346   1.86286   1.86462   1.88356   1.89363
 Alpha virt. eigenvalues --    1.90226   1.91630   1.92393   1.94790   1.95757
 Alpha virt. eigenvalues --    1.96479   1.98263   2.00087   2.00243   2.00574
 Alpha virt. eigenvalues --    2.01203   2.02295   2.03309   2.03939   2.04228
 Alpha virt. eigenvalues --    2.05413   2.07007   2.07610   2.10112   2.10738
 Alpha virt. eigenvalues --    2.12138   2.12523   2.15750   2.16566   2.18607
 Alpha virt. eigenvalues --    2.19378   2.20029   2.21081   2.21403   2.23457
 Alpha virt. eigenvalues --    2.24817   2.25035   2.26164   2.26824   2.27889
 Alpha virt. eigenvalues --    2.29722   2.30367   2.30656   2.31395   2.33530
 Alpha virt. eigenvalues --    2.34140   2.34825   2.35999   2.37282   2.37535
 Alpha virt. eigenvalues --    2.40796   2.42158   2.43527   2.44153   2.45315
 Alpha virt. eigenvalues --    2.47058   2.49224   2.49904   2.50213   2.51425
 Alpha virt. eigenvalues --    2.52547   2.52647   2.53941   2.54630   2.56086
 Alpha virt. eigenvalues --    2.57486   2.58165   2.59759   2.60215   2.60308
 Alpha virt. eigenvalues --    2.61660   2.65295   2.66449   2.67784   2.68725
 Alpha virt. eigenvalues --    2.72519   2.73470   2.73835   2.75284   2.76225
 Alpha virt. eigenvalues --    2.76504   2.76971   2.78341   2.79091   2.81650
 Alpha virt. eigenvalues --    2.82397   2.84169   2.84702   2.85737   2.86150
 Alpha virt. eigenvalues --    2.86932   2.87934   2.88706   2.89099   2.90883
 Alpha virt. eigenvalues --    2.91693   2.92040   2.93337   2.96240   2.96526
 Alpha virt. eigenvalues --    2.97555   2.99397   2.99989   3.00627   3.00959
 Alpha virt. eigenvalues --    3.01892   3.02381   3.02879   3.05237   3.05851
 Alpha virt. eigenvalues --    3.07817   3.08629   3.09621   3.10608   3.35435
 Alpha virt. eigenvalues --    3.38225   3.38267   3.39773   3.41520   3.42128
 Alpha virt. eigenvalues --    3.44075   3.44991   3.45350   3.45829   3.46481
 Alpha virt. eigenvalues --    3.47784   3.49673   3.51914   3.54569   3.54813
 Alpha virt. eigenvalues --    3.56619   3.57298   3.59947   3.61396   3.62552
 Alpha virt. eigenvalues --    3.63310   3.67218   3.68575   3.69323   3.85622
 Alpha virt. eigenvalues --    4.38616   4.38884   4.42479   4.43333   4.51353
 Alpha virt. eigenvalues --    4.61904   4.63455   4.65606   4.77966   4.79550
 Alpha virt. eigenvalues --    4.79988   4.85785   4.87441   4.90331   4.96617
          Condensed to atoms (all electrons):
               1          2          3          4          5          6
     1  C    5.007232   0.345914   0.392762   0.390003  -0.031402  -0.042966
     2  C    0.345914   5.011118  -0.030909  -0.041956   0.389253   0.390310
     3  H    0.392762  -0.030909   0.550057  -0.026233  -0.006919  -0.000623
     4  H    0.390003  -0.041956  -0.026233   0.578206  -0.000703   0.004684
     5  H   -0.031402   0.389253  -0.006919  -0.000703   0.561837  -0.027394
     6  H   -0.042966   0.390310  -0.000623   0.004684  -0.027394   0.584614
     7  C   -0.000163   0.004627   0.000004  -0.000125  -0.000136   0.000003
     8  H   -0.000010  -0.000173   0.000000   0.000004   0.000002   0.000004
     9  H    0.000010  -0.000050  -0.000000   0.000001   0.000013  -0.000005
    10  C    0.000176  -0.000085   0.000003   0.000125  -0.000004  -0.000013
    11  H    0.000002   0.000004  -0.000000  -0.000002   0.000000   0.000000
    12  H   -0.000014  -0.000612   0.000002   0.001132   0.000027  -0.000004
    13  C   -0.000055   0.000055   0.000004  -0.000666  -0.000000  -0.000000
    14  H    0.000001  -0.000001  -0.000000   0.000021  -0.000000   0.000000
    15  H   -0.000012   0.000001   0.000000  -0.000002   0.000000  -0.000000
    16  C   -0.004791  -0.000135   0.000025   0.001496   0.000000   0.000013
    17  H   -0.001405  -0.000067  -0.000103   0.004069   0.000006  -0.000004
    18  H    0.000058  -0.000000   0.000000   0.000043  -0.000000   0.000001
    19  C   -0.042738   0.366314   0.003745  -0.004881  -0.031793  -0.037585
    20  H   -0.006733  -0.039171   0.000061   0.004080  -0.002255   0.004816
    21  H    0.004264  -0.040528  -0.000140   0.000075  -0.001604  -0.003360
    22  C    0.361145  -0.042754  -0.032181  -0.038560   0.003903  -0.005282
    23  H   -0.037680  -0.006056  -0.002090   0.004583   0.000062   0.003974
    24  H   -0.033377   0.003830  -0.002970  -0.002884  -0.000137   0.000079
    25  N    0.003385  -0.060631  -0.000063   0.000062   0.004062  -0.004341
    26  N   -0.052412   0.003041   0.003854  -0.004272  -0.000113   0.000110
    27  C    0.003995  -0.000184  -0.000113   0.000001   0.000005  -0.000113
    28  H   -0.000146  -0.000007   0.000002   0.000003   0.000000   0.000002
    29  H    0.000098   0.000005   0.000005  -0.000004  -0.000000   0.000001
    30  C   -0.000172   0.000170  -0.000001  -0.000012   0.000003   0.000103
    31  H   -0.000594   0.000010   0.000027  -0.000004   0.000000   0.001010
    32  H    0.000007   0.000000  -0.000000   0.000000  -0.000000  -0.000001
    33  C    0.000050   0.000063  -0.000001  -0.000001   0.000001  -0.000629
    34  H   -0.000001  -0.000002  -0.000000   0.000000  -0.000000   0.000020
    35  H    0.000000  -0.000009   0.000000  -0.000000   0.000000  -0.000001
    36  C   -0.000130  -0.004396  -0.000004   0.000017  -0.000014   0.001539
    37  H   -0.000054  -0.001330   0.000006  -0.000005  -0.000114   0.004024
    38  H    0.000005  -0.000114   0.000000   0.000001   0.000009   0.000024
    39  H    0.000525  -0.000149  -0.000095  -0.000812   0.000001  -0.000722
    40  O    0.000000   0.000000  -0.000000  -0.000000  -0.000000  -0.000000
    41  H   -0.000000  -0.000000   0.000000   0.000000   0.000000   0.000000
               7          8          9         10         11         12
     1  C   -0.000163  -0.000010   0.000010   0.000176   0.000002  -0.000014
     2  C    0.004627  -0.000173  -0.000050  -0.000085   0.000004  -0.000612
     3  H    0.000004   0.000000  -0.000000   0.000003  -0.000000   0.000002
     4  H   -0.000125   0.000004   0.000001   0.000125  -0.000002   0.001132
     5  H   -0.000136   0.000002   0.000013  -0.000004   0.000000   0.000027
     6  H    0.000003   0.000004  -0.000005  -0.000013   0.000000  -0.000004
     7  C    5.024264   0.316808   0.380581   0.366413  -0.032372  -0.042527
     8  H    0.316808   0.542397  -0.023266  -0.031966  -0.001175   0.004324
     9  H    0.380581  -0.023266   0.623787  -0.041360  -0.003467  -0.001789
    10  C    0.366413  -0.031966  -0.041360   5.003127   0.387165   0.388489
    11  H   -0.032372  -0.001175  -0.003467   0.387165   0.586487  -0.030082
    12  H   -0.042527   0.004324  -0.001789   0.388489  -0.030082   0.621324
    13  C   -0.044887  -0.006526   0.004262   0.347414  -0.031431  -0.044841
    14  H    0.004305   0.000268  -0.000159  -0.034583  -0.007571  -0.000847
    15  H   -0.006693   0.002500   0.000234  -0.029443  -0.000851   0.003826
    16  C   -0.003760   0.000229  -0.000004  -0.046628   0.004475  -0.004567
    17  H   -0.000176   0.000005  -0.000002  -0.004836   0.000016   0.004169
    18  H   -0.000049  -0.000011   0.000001   0.004229  -0.000144   0.000027
    19  C   -0.035371   0.003481  -0.006314  -0.005018   0.000055   0.000447
    20  H   -0.003958   0.000158  -0.000531   0.000330  -0.000161   0.004230
    21  H   -0.001668  -0.000135   0.003894  -0.000090   0.000004   0.000065
    22  C   -0.000221   0.000038   0.000006  -0.000346   0.000007  -0.000085
    23  H   -0.000001   0.000001   0.000000   0.000003  -0.000000   0.000004
    24  H    0.000001  -0.000000  -0.000000   0.000016  -0.000000  -0.000001
    25  N    0.234636  -0.027505  -0.044998  -0.055476   0.004000  -0.004607
    26  N    0.009919  -0.000018  -0.000543   0.002197  -0.000066   0.000039
    27  C   -0.003438   0.004151   0.000018  -0.000006   0.000000   0.000025
    28  H    0.003929  -0.005107  -0.000011  -0.000179   0.000001  -0.000013
    29  H    0.000012  -0.000007  -0.000000   0.000001  -0.000000   0.000000
    30  C    0.000019  -0.000321   0.000011   0.000031  -0.000000   0.000002
    31  H    0.000018  -0.000009   0.000000   0.000003   0.000000  -0.000000
    32  H   -0.000002  -0.000001   0.000000  -0.000001  -0.000000   0.000000
    33  C   -0.001486  -0.001289  -0.000318   0.000164   0.000002  -0.000014
    34  H   -0.000078  -0.000056   0.000015   0.000001  -0.000000   0.000000
    35  H   -0.001500   0.003797   0.000067  -0.000468   0.000005   0.000004
    36  C   -0.031727  -0.003136  -0.003506   0.004478  -0.000123   0.000011
    37  H    0.004189   0.000108  -0.000136  -0.000217   0.000004   0.000001
    38  H   -0.006143  -0.000494   0.005532  -0.000001   0.000007   0.000001
    39  H   -0.023105  -0.002700   0.003097  -0.000403  -0.000060  -0.001105
    40  O   -0.037285   0.065390   0.000461   0.001339   0.000094  -0.000058
    41  H    0.001199  -0.002305  -0.000042   0.000130   0.000013   0.000004
              13         14         15         16         17         18
     1  C   -0.000055   0.000001  -0.000012  -0.004791  -0.001405   0.000058
     2  C    0.000055  -0.000001   0.000001  -0.000135  -0.000067  -0.000000
     3  H    0.000004  -0.000000   0.000000   0.000025  -0.000103   0.000000
     4  H   -0.000666   0.000021  -0.000002   0.001496   0.004069   0.000043
     5  H   -0.000000  -0.000000   0.000000   0.000000   0.000006  -0.000000
     6  H   -0.000000   0.000000  -0.000000   0.000013  -0.000004   0.000001
     7  C   -0.044887   0.004305  -0.006693  -0.003760  -0.000176  -0.000049
     8  H   -0.006526   0.000268   0.002500   0.000229   0.000005  -0.000011
     9  H    0.004262  -0.000159   0.000234  -0.000004  -0.000002   0.000001
    10  C    0.347414  -0.034583  -0.029443  -0.046628  -0.004836   0.004229
    11  H   -0.031431  -0.007571  -0.000851   0.004475   0.000016  -0.000144
    12  H   -0.044841  -0.000847   0.003826  -0.004567   0.004169   0.000027
    13  C    5.208210   0.373695   0.273471   0.358625  -0.039131  -0.033027
    14  H    0.373695   0.613500  -0.016681  -0.036049  -0.003784  -0.002289
    15  H    0.273471  -0.016681   0.542696  -0.023636   0.003413  -0.002786
    16  C    0.358625  -0.036049  -0.023636   4.905567   0.401156   0.396267
    17  H   -0.039131  -0.003784   0.003413   0.401156   0.576961  -0.031130
    18  H   -0.033027  -0.002289  -0.002786   0.396267  -0.031130   0.558922
    19  C   -0.000173  -0.000002   0.000009   0.000121  -0.000026   0.000002
    20  H   -0.000130   0.000007  -0.000005  -0.000027  -0.000056   0.000001
    21  H    0.000007  -0.000000   0.000001   0.000007   0.000001  -0.000000
    22  C    0.003731  -0.000141   0.000056  -0.032561  -0.000959  -0.002385
    23  H   -0.000204   0.000003   0.000006   0.003932   0.000371  -0.000140
    24  H    0.000167   0.000002  -0.000007  -0.004406  -0.001208   0.002917
    25  N    0.003038  -0.000097   0.000007   0.008288   0.000146  -0.000348
    26  N   -0.050381   0.004450  -0.002795   0.216893  -0.045078  -0.038426
    27  C   -0.003759  -0.000042   0.000551  -0.028033   0.003518  -0.004373
    28  H    0.000178  -0.000055   0.001325  -0.002634   0.000125  -0.000293
    29  H   -0.000087   0.000008   0.000026  -0.003213  -0.000098   0.003794
    30  C    0.000043   0.000002  -0.000393   0.004141  -0.000206   0.000118
    31  H   -0.000010   0.000000  -0.000000  -0.000001   0.000002   0.000003
    32  H    0.000005  -0.000000   0.000004  -0.000104   0.000003  -0.000001
    33  C   -0.001510   0.000002   0.002545  -0.000102  -0.000003   0.000014
    34  H    0.000003   0.000000  -0.000008   0.000004  -0.000000  -0.000000
    35  H    0.002626  -0.000008  -0.004098  -0.000218   0.000005  -0.000004
    36  C   -0.000047   0.000003  -0.000208  -0.000218   0.000005   0.000003
    37  H   -0.000004  -0.000000   0.000006   0.000005  -0.000000   0.000000
    38  H    0.000014  -0.000000  -0.000002   0.000006   0.000000  -0.000000
    39  H    0.001374  -0.000088  -0.000711  -0.026459  -0.002175   0.003625
    40  O   -0.066329   0.000820   0.091906   0.000294  -0.000039   0.000146
    41  H    0.002491  -0.000118  -0.002389   0.000061   0.000002  -0.000003
              19         20         21         22         23         24
     1  C   -0.042738  -0.006733   0.004264   0.361145  -0.037680  -0.033377
     2  C    0.366314  -0.039171  -0.040528  -0.042754  -0.006056   0.003830
     3  H    0.003745   0.000061  -0.000140  -0.032181  -0.002090  -0.002970
     4  H   -0.004881   0.004080   0.000075  -0.038560   0.004583  -0.002884
     5  H   -0.031793  -0.002255  -0.001604   0.003903   0.000062  -0.000137
     6  H   -0.037585   0.004816  -0.003360  -0.005282   0.003974   0.000079
     7  C   -0.035371  -0.003958  -0.001668  -0.000221  -0.000001   0.000001
     8  H    0.003481   0.000158  -0.000135   0.000038   0.000001  -0.000000
     9  H   -0.006314  -0.000531   0.003894   0.000006   0.000000  -0.000000
    10  C   -0.005018   0.000330  -0.000090  -0.000346   0.000003   0.000016
    11  H    0.000055  -0.000161   0.000004   0.000007  -0.000000  -0.000000
    12  H    0.000447   0.004230   0.000065  -0.000085   0.000004  -0.000001
    13  C   -0.000173  -0.000130   0.000007   0.003731  -0.000204   0.000167
    14  H   -0.000002   0.000007  -0.000000  -0.000141   0.000003   0.000002
    15  H    0.000009  -0.000005   0.000001   0.000056   0.000006  -0.000007
    16  C    0.000121  -0.000027   0.000007  -0.032561   0.003932  -0.004406
    17  H   -0.000026  -0.000056   0.000001  -0.000959   0.000371  -0.001208
    18  H    0.000002   0.000001  -0.000000  -0.002385  -0.000140   0.002917
    19  C    4.878962   0.399421   0.392808  -0.002809   0.000006  -0.000049
    20  H    0.399421   0.570664  -0.030301   0.000006   0.000017   0.000001
    21  H    0.392808  -0.030301   0.585702  -0.000025   0.000001   0.000000
    22  C   -0.002809   0.000006  -0.000025   4.919865   0.400258   0.398301
    23  H    0.000006   0.000017   0.000001   0.400258   0.547753  -0.027590
    24  H   -0.000049   0.000001   0.000000   0.398301  -0.027590   0.542301
    25  N    0.244059  -0.040488  -0.041410   0.009256   0.000167  -0.000352
    26  N    0.008912   0.000192  -0.000480   0.225078  -0.039494  -0.038660
    27  C   -0.000204  -0.000001   0.000003  -0.032084  -0.002874  -0.001357
    28  H    0.000036   0.000001  -0.000000   0.002710   0.000156  -0.000095
    29  H    0.000003   0.000000  -0.000000  -0.004678  -0.000766   0.002665
    30  C   -0.000321   0.000002   0.000027  -0.005445   0.000673   0.000031
    31  H   -0.000089   0.000004  -0.000002   0.000240   0.004342   0.000099
    32  H    0.000005  -0.000000  -0.000000   0.000104  -0.000163  -0.000005
    33  C    0.004456  -0.000218  -0.000020  -0.000228  -0.000178   0.000004
    34  H   -0.000160   0.000003   0.000011  -0.000001   0.000008  -0.000000
    35  H    0.000045   0.000005  -0.000007   0.000016  -0.000003   0.000001
    36  C   -0.035985   0.004423  -0.006114   0.000172  -0.000051   0.000002
    37  H   -0.002161   0.000353  -0.001027  -0.000003  -0.000058   0.000001
    38  H   -0.003053  -0.000158   0.004571   0.000006   0.000001  -0.000000
    39  H   -0.021545  -0.001527   0.002529  -0.031138  -0.002222   0.003699
    40  O   -0.000017  -0.000001   0.000000  -0.000026  -0.000002   0.000000
    41  H    0.000000   0.000000  -0.000000   0.000001   0.000000  -0.000000
              25         26         27         28         29         30
     1  C    0.003385  -0.052412   0.003995  -0.000146   0.000098  -0.000172
     2  C   -0.060631   0.003041  -0.000184  -0.000007   0.000005   0.000170
     3  H   -0.000063   0.003854  -0.000113   0.000002   0.000005  -0.000001
     4  H    0.000062  -0.004272   0.000001   0.000003  -0.000004  -0.000012
     5  H    0.004062  -0.000113   0.000005   0.000000  -0.000000   0.000003
     6  H   -0.004341   0.000110  -0.000113   0.000002   0.000001   0.000103
     7  C    0.234636   0.009919  -0.003438   0.003929   0.000012   0.000019
     8  H   -0.027505  -0.000018   0.004151  -0.005107  -0.000007  -0.000321
     9  H   -0.044998  -0.000543   0.000018  -0.000011  -0.000000   0.000011
    10  C   -0.055476   0.002197  -0.000006  -0.000179   0.000001   0.000031
    11  H    0.004000  -0.000066   0.000000   0.000001  -0.000000  -0.000000
    12  H   -0.004607   0.000039   0.000025  -0.000013   0.000000   0.000002
    13  C    0.003038  -0.050381  -0.003759   0.000178  -0.000087   0.000043
    14  H   -0.000097   0.004450  -0.000042  -0.000055   0.000008   0.000002
    15  H    0.000007  -0.002795   0.000551   0.001325   0.000026  -0.000393
    16  C    0.008288   0.216893  -0.028033  -0.002634  -0.003213   0.004141
    17  H    0.000146  -0.045078   0.003518   0.000125  -0.000098  -0.000206
    18  H   -0.000348  -0.038426  -0.004373  -0.000293   0.003794   0.000118
    19  C    0.244059   0.008912  -0.000204   0.000036   0.000003  -0.000321
    20  H   -0.040488   0.000192  -0.000001   0.000001   0.000000   0.000002
    21  H   -0.041410  -0.000480   0.000003  -0.000000  -0.000000   0.000027
    22  C    0.009256   0.225078  -0.032084   0.002710  -0.004678  -0.005445
    23  H    0.000167  -0.039494  -0.002874   0.000156  -0.000766   0.000673
    24  H   -0.000352  -0.038660  -0.001357  -0.000095   0.002665   0.000031
    25  N    7.235945  -0.167457   0.009029  -0.000282  -0.000393   0.003438
    26  N   -0.167457   7.186197   0.212922  -0.023183  -0.041907  -0.051384
    27  C    0.009029   0.212922   5.125988   0.280611   0.384900   0.361680
    28  H   -0.000282  -0.023183   0.280611   0.530683  -0.018188  -0.029343
    29  H   -0.000393  -0.041907   0.384900  -0.018188   0.586545  -0.036428
    30  C    0.003438  -0.051384   0.361680  -0.029343  -0.036428   5.000389
    31  H   -0.000034  -0.004405  -0.042970   0.003964  -0.001645   0.388535
    32  H   -0.000025   0.003971  -0.032959  -0.001113  -0.004164   0.389282
    33  C   -0.057658   0.003420  -0.047574  -0.004544   0.003911   0.349424
    34  H    0.004474  -0.000110   0.004473   0.000248  -0.000150  -0.035326
    35  H   -0.002623   0.000036  -0.004799   0.000393   0.000264  -0.033638
    36  C    0.242051   0.007665  -0.003608   0.000306  -0.000029  -0.046485
    37  H   -0.045947   0.000205  -0.000188   0.000009  -0.000003  -0.005512
    38  H   -0.042510  -0.000478  -0.000032  -0.000013   0.000001   0.004667
    39  H    0.134328   0.184685  -0.030734  -0.003380   0.004419  -0.000697
    40  O    0.000667   0.000957  -0.057455   0.088554   0.000677   0.001585
    41  H    0.000012   0.000014   0.002091  -0.003307  -0.000076   0.000167
              31         32         33         34         35         36
     1  C   -0.000594   0.000007   0.000050  -0.000001   0.000000  -0.000130
     2  C    0.000010   0.000000   0.000063  -0.000002  -0.000009  -0.004396
     3  H    0.000027  -0.000000  -0.000001  -0.000000   0.000000  -0.000004
     4  H   -0.000004   0.000000  -0.000001   0.000000  -0.000000   0.000017
     5  H    0.000000  -0.000000   0.000001  -0.000000   0.000000  -0.000014
     6  H    0.001010  -0.000001  -0.000629   0.000020  -0.000001   0.001539
     7  C    0.000018  -0.000002  -0.001486  -0.000078  -0.001500  -0.031727
     8  H   -0.000009  -0.000001  -0.001289  -0.000056   0.003797  -0.003136
     9  H    0.000000   0.000000  -0.000318   0.000015   0.000067  -0.003506
    10  C    0.000003  -0.000001   0.000164   0.000001  -0.000468   0.004478
    11  H    0.000000  -0.000000   0.000002  -0.000000   0.000005  -0.000123
    12  H   -0.000000   0.000000  -0.000014   0.000000   0.000004   0.000011
    13  C   -0.000010   0.000005  -0.001510   0.000003   0.002626  -0.000047
    14  H    0.000000  -0.000000   0.000002   0.000000  -0.000008   0.000003
    15  H   -0.000000   0.000004   0.002545  -0.000008  -0.004098  -0.000208
    16  C   -0.000001  -0.000104  -0.000102   0.000004  -0.000218  -0.000218
    17  H    0.000002   0.000003  -0.000003  -0.000000   0.000005   0.000005
    18  H    0.000003  -0.000001   0.000014  -0.000000  -0.000004   0.000003
    19  C   -0.000089   0.000005   0.004456  -0.000160   0.000045  -0.035985
    20  H    0.000004  -0.000000  -0.000218   0.000003   0.000005   0.004423
    21  H   -0.000002  -0.000000  -0.000020   0.000011  -0.000007  -0.006114
    22  C    0.000240   0.000104  -0.000228  -0.000001   0.000016   0.000172
    23  H    0.004342  -0.000163  -0.000178   0.000008  -0.000003  -0.000051
    24  H    0.000099  -0.000005   0.000004  -0.000000   0.000001   0.000002
    25  N   -0.000034  -0.000025  -0.057658   0.004474  -0.002623   0.242051
    26  N   -0.004405   0.003971   0.003420  -0.000110   0.000036   0.007665
    27  C   -0.042970  -0.032959  -0.047574   0.004473  -0.004799  -0.003608
    28  H    0.003964  -0.001113  -0.004544   0.000248   0.000393   0.000306
    29  H   -0.001645  -0.004164   0.003911  -0.000150   0.000264  -0.000029
    30  C    0.388535   0.389282   0.349424  -0.035326  -0.033638  -0.046485
    31  H    0.617377  -0.029309  -0.044472  -0.000845   0.004150  -0.004474
    32  H   -0.029309   0.578743  -0.030777  -0.007513  -0.000731   0.004258
    33  C   -0.044472  -0.030777   5.187540   0.371240   0.288252   0.364418
    34  H   -0.000845  -0.007513   0.371240   0.622637  -0.018374  -0.035194
    35  H    0.004150  -0.000731   0.288252  -0.018374   0.546621  -0.023073
    36  C   -0.004474   0.004258   0.364418  -0.035194  -0.023073   4.861884
    37  H    0.004410   0.000020  -0.040430  -0.003787   0.003578   0.399521
    38  H    0.000026  -0.000147  -0.039729  -0.001537  -0.003078   0.391522
    39  H   -0.001079  -0.000118   0.000143  -0.000011  -0.000346  -0.017979
    40  O   -0.000064   0.000150  -0.058514   0.000742   0.084290   0.000197
    41  H    0.000006   0.000018   0.002006  -0.000102  -0.001835   0.000057
              37         38         39         40         41
     1  C   -0.000054   0.000005   0.000525   0.000000  -0.000000
     2  C   -0.001330  -0.000114  -0.000149   0.000000  -0.000000
     3  H    0.000006   0.000000  -0.000095  -0.000000   0.000000
     4  H   -0.000005   0.000001  -0.000812  -0.000000   0.000000
     5  H   -0.000114   0.000009   0.000001  -0.000000   0.000000
     6  H    0.004024   0.000024  -0.000722  -0.000000   0.000000
     7  C    0.004189  -0.006143  -0.023105  -0.037285   0.001199
     8  H    0.000108  -0.000494  -0.002700   0.065390  -0.002305
     9  H   -0.000136   0.005532   0.003097   0.000461  -0.000042
    10  C   -0.000217  -0.000001  -0.000403   0.001339   0.000130
    11  H    0.000004   0.000007  -0.000060   0.000094   0.000013
    12  H    0.000001   0.000001  -0.001105  -0.000058   0.000004
    13  C   -0.000004   0.000014   0.001374  -0.066329   0.002491
    14  H   -0.000000  -0.000000  -0.000088   0.000820  -0.000118
    15  H    0.000006  -0.000002  -0.000711   0.091906  -0.002389
    16  C    0.000005   0.000006  -0.026459   0.000294   0.000061
    17  H   -0.000000   0.000000  -0.002175  -0.000039   0.000002
    18  H    0.000000  -0.000000   0.003625   0.000146  -0.000003
    19  C   -0.002161  -0.003053  -0.021545  -0.000017   0.000000
    20  H    0.000353  -0.000158  -0.001527  -0.000001   0.000000
    21  H   -0.001027   0.004571   0.002529   0.000000  -0.000000
    22  C   -0.000003   0.000006  -0.031138  -0.000026   0.000001
    23  H   -0.000058   0.000001  -0.002222  -0.000002   0.000000
    24  H    0.000001  -0.000000   0.003699   0.000000  -0.000000
    25  N   -0.045947  -0.042510   0.134328   0.000667   0.000012
    26  N    0.000205  -0.000478   0.184685   0.000957   0.000014
    27  C   -0.000188  -0.000032  -0.030734  -0.057455   0.002091
    28  H    0.000009  -0.000013  -0.003380   0.088554  -0.003307
    29  H   -0.000003   0.000001   0.004419   0.000677  -0.000076
    30  C   -0.005512   0.004667  -0.000697   0.001585   0.000167
    31  H    0.004410   0.000026  -0.001079  -0.000064   0.000006
    32  H    0.000020  -0.000147  -0.000118   0.000150   0.000018
    33  C   -0.040430  -0.039729   0.000143  -0.058514   0.002006
    34  H   -0.003787  -0.001537  -0.000011   0.000742  -0.000102
    35  H    0.003578  -0.003078  -0.000346   0.084290  -0.001835
    36  C    0.399521   0.391522  -0.017979   0.000197   0.000057
    37  H    0.598925  -0.033732  -0.001570  -0.000035   0.000002
    38  H   -0.033732   0.602134   0.002561   0.000089  -0.000002
    39  H   -0.001570   0.002561   0.393704   0.001827  -0.000110
    40  O   -0.000035   0.000089   0.001827   8.464662   0.230016
    41  H    0.000002  -0.000002  -0.000110   0.230016   0.558593
 Mulliken charges:
               1
     1  C   -0.254780
     2  C   -0.245395
     3  H    0.151890
     4  H    0.132516
     5  H    0.143403
     6  H    0.127712
     7  C   -0.074055
     8  H    0.162544
     9  H    0.104510
    10  C   -0.254710
    11  H    0.125164
    12  H    0.103013
    13  C   -0.256213
    14  H    0.105426
    15  H    0.168140
    16  C   -0.084060
    17  H    0.136511
    18  H    0.145239
    19  C   -0.072594
    20  H    0.136948
    21  H    0.132943
    22  C   -0.092986
    23  H    0.153247
    24  H    0.158982
    25  N   -0.543804
    26  N   -0.513093
    27  C   -0.097061
    28  H    0.178658
    29  H    0.124504
    30  C   -0.258861
    31  H    0.105779
    32  H    0.130564
    33  C   -0.247961
    34  H    0.099376
    35  H    0.160658
    36  C   -0.066030
    37  H    0.120945
    38  H    0.120044
    39  H    0.434522
    40  O   -0.815039
    41  H    0.213405
 Sum of Mulliken charges =  -0.00000
 Mulliken charges with hydrogens summed into heavy atoms:
               1
     1  C    0.029625
     2  C    0.025720
     7  C    0.192999
    10  C   -0.026533
    13  C    0.017352
    16  C    0.197690
    19  C    0.197297
    22  C    0.219243
    25  N   -0.543804
    26  N   -0.078571
    27  C    0.206101
    30  C   -0.022518
    33  C    0.012073
    36  C    0.174959
    40  O   -0.601634
 APT charges:
               1
     1  C    0.071488
     2  C    0.080114
     3  H   -0.031107
     4  H   -0.024332
     5  H   -0.040662
     6  H   -0.029434
     7  C    0.310742
     8  H    0.161292
     9  H   -0.105308
    10  C    0.117884
    11  H   -0.054927
    12  H   -0.066010
    13  C   -0.072159
    14  H   -0.070375
    15  H    0.246524
    16  C    0.403375
    17  H   -0.040741
    18  H   -0.044489
    19  C    0.397388
    20  H   -0.017735
    21  H   -0.077555
    22  C    0.343748
    23  H   -0.000663
    24  H   -0.031149
    25  N   -0.971007
    26  N   -0.881373
    27  C    0.232702
    28  H    0.234340
    29  H   -0.064337
    30  C    0.111618
    31  H   -0.064195
    32  H   -0.048373
    33  C   -0.053663
    34  H   -0.077688
    35  H    0.219120
    36  C    0.446635
    37  H   -0.053687
    38  H   -0.088944
    39  H    0.747068
    40  O   -1.135982
    41  H    0.021859
 Sum of APT charges =  -0.00000
 APT charges with hydrogens summed into heavy atoms:
               1
     1  C    0.016049
     2  C    0.010017
     7  C    0.366726
    10  C   -0.003052
    13  C    0.103989
    16  C    0.318144
    19  C    0.302097
    22  C    0.311936
    25  N   -0.971007
    26  N   -0.134305
    27  C    0.402705
    30  C   -0.000950
    33  C    0.087769
    36  C    0.304005
    40  O   -1.114123
 Electronic spatial extent (au):  <R**2>=           2887.4741
 Charge=             -0.0000 electrons
 Dipole moment (field-independent basis, Debye):
    X=             -9.2737    Y=             -0.3891    Z=             -1.4574  Tot=              9.3956
 Quadrupole moment (field-independent basis, Debye-Ang):
   XX=           -105.8335   YY=            -92.1411   ZZ=            -87.6784
   XY=              0.2316   XZ=             -0.0148   YZ=              1.1971
 Traceless Quadrupole moment (field-independent basis, Debye-Ang):
   XX=            -10.6158   YY=              3.0766   ZZ=              7.5393
   XY=              0.2316   XZ=             -0.0148   YZ=              1.1971
 Octapole moment (field-independent basis, Debye-Ang**2):
  XXX=            -53.6345  YYY=             -2.1065  ZZZ=             -8.0749  XYY=             -1.2056
  XXY=             -0.1530  XXZ=             -3.8984  XZZ=             -5.0147  YZZ=             -1.5029
  YYZ=             -2.5658  XYZ=             -2.5148
 Hexadecapole moment (field-independent basis, Debye-Ang**3):
 XXXX=          -1519.6362 YYYY=          -1204.1177 ZZZZ=          -1049.4939 XXXY=              3.8762
 XXXZ=              0.2807 YYYX=             -0.5697 YYYZ=              7.2956 ZZZX=              2.6746
 ZZZY=             10.0996 XXYY=           -459.9305 XXZZ=           -423.1316 YYZZ=           -372.4658
 XXYZ=             -1.4303 YYXZ=             -0.7260 ZZXY=              0.2367
 N-N= 1.234141584143D+03 E-N=-3.994669912563D+03  KE= 6.513026591095D+02
  Exact polarizability: 192.354  -0.081 190.010  -0.282   3.048 190.086
 Approx polarizability: 158.845   0.003 156.348   0.005   1.421 154.646
 D2PCM: PCM CHGder 2nd derivatives, FixD1E=F FixD2E=F DoIter=F DoCFld=F I1PDM=0
 Calling FoFJK, ICntrl=    100127 FMM=F ISym2X=0 I1Cent= 0 IOpClX= 0 NMat=1 NMatS=1 NMatT=0.
 Full mass-weighted force constant matrix:
 Low frequencies --- -292.1991 -183.9782  -21.3226  -15.4138   -0.0007    0.0005
 Low frequencies ---    0.0011    3.2196  121.4989
 ******    2 imaginary frequencies (negative Signs) ****** 
 Diagonal vibrational polarizability:
       60.5220988      83.4334409     194.0242018
 Harmonic frequencies (cm**-1), IR intensities (KM/Mole), Raman scattering
 activities (A**4/AMU), depolarization ratios for plane and unpolarized
 incident light, reduced masses (AMU), force constants (mDyne/A),
 and normal coordinates:
                      1                      2                      3
                      A                      A                      A
 Frequencies --   -292.1064              -183.5992               121.2740
 Red. masses --      1.1147                 1.0858                 2.9836
 Frc consts  --      0.0560                 0.0216                 0.0259
 IR Inten    --     68.9644                82.1753                 1.4497
  Atom  AN      X      Y      Z        X      Y      Z        X      Y      Z
     1   6     0.00   0.00  -0.00     0.00   0.00   0.00    -0.09   0.13  -0.06
     2   6     0.00   0.00  -0.00    -0.00   0.00   0.00    -0.00   0.02   0.03
     3   1     0.00   0.00  -0.00     0.00  -0.00   0.00    -0.08   0.31  -0.07
     4   1    -0.00   0.00  -0.00     0.00   0.00   0.00    -0.24   0.08  -0.15
     5   1     0.00   0.00  -0.00    -0.00  -0.00   0.00     0.02  -0.00   0.06
     6   1     0.00   0.00  -0.00    -0.00   0.00   0.00     0.00   0.04   0.11
     7   6    -0.00   0.00   0.00     0.00   0.00  -0.00     0.07   0.01  -0.01
     8   1     0.00   0.01   0.03    -0.00   0.00  -0.05     0.06   0.05  -0.01
     9   1    -0.01  -0.00   0.00     0.02   0.01  -0.00     0.05   0.01  -0.01
    10   6     0.01   0.01  -0.00    -0.00   0.00   0.00     0.15  -0.00   0.01
    11   1     0.01   0.01  -0.00    -0.00   0.00   0.00     0.29   0.07  -0.04
    12   1     0.01   0.01  -0.00    -0.00   0.00  -0.00     0.20  -0.11   0.12
    13   6     0.00  -0.00  -0.00     0.00  -0.01   0.00     0.02   0.03  -0.05
    14   1    -0.03  -0.01   0.00    -0.03  -0.01   0.00     0.06   0.04  -0.07
    15   1     0.03  -0.06  -0.01     0.03  -0.05   0.00    -0.01   0.06  -0.11
    16   6     0.00   0.00  -0.00     0.01   0.00   0.00    -0.13  -0.02   0.05
    17   1     0.00   0.00  -0.00     0.01   0.00   0.00    -0.14   0.02   0.22
    18   1     0.00   0.00  -0.00     0.01   0.00   0.00    -0.26  -0.11  -0.00
    19   6    -0.00   0.00  -0.00    -0.00   0.00   0.00     0.03  -0.10  -0.03
    20   1    -0.00   0.00  -0.00     0.00   0.00   0.00     0.06  -0.14  -0.16
    21   1    -0.00   0.00  -0.00     0.00   0.00   0.00     0.05  -0.21   0.04
    22   6     0.00   0.00  -0.00     0.00   0.00   0.01    -0.04   0.07  -0.02
    23   1     0.00   0.00  -0.00     0.00   0.00   0.01     0.03   0.08  -0.02
    24   1     0.00   0.00  -0.00     0.00   0.00   0.00    -0.06   0.08  -0.03
    25   7    -0.00   0.00   0.00    -0.00   0.00  -0.00     0.03  -0.04  -0.03
    26   7     0.00   0.00  -0.00     0.00   0.00   0.00    -0.06  -0.01   0.01
    27   6     0.00   0.00   0.00    -0.01   0.01  -0.01     0.00  -0.08   0.02
    28   1    -0.00   0.01   0.06     0.01   0.01  -0.07    -0.02  -0.09   0.06
    29   1     0.02  -0.01   0.00    -0.03   0.02  -0.01     0.06  -0.12   0.01
    30   6    -0.01   0.00  -0.00     0.00   0.00   0.00     0.04  -0.05  -0.05
    31   1    -0.01   0.00  -0.00     0.00   0.00  -0.00     0.06  -0.01  -0.12
    32   1    -0.01   0.01  -0.00     0.00   0.00   0.00     0.09  -0.10  -0.04
    33   6    -0.00  -0.00  -0.00     0.00  -0.01  -0.00    -0.03  -0.00  -0.04
    34   1     0.02  -0.01   0.00     0.03  -0.01   0.01    -0.08   0.01  -0.06
    35   1    -0.02  -0.04  -0.01    -0.02  -0.06  -0.01    -0.01   0.03   0.01
    36   6    -0.00   0.00  -0.00    -0.00   0.00  -0.00    -0.03  -0.02  -0.05
    37   1    -0.00   0.00   0.00    -0.00   0.00  -0.00    -0.05  -0.06  -0.06
    38   1    -0.00   0.00  -0.00    -0.00  -0.00  -0.00    -0.04  -0.00  -0.05
    39   1    -0.00   0.00  -0.01     0.00   0.01   0.02    -0.04   0.01   0.05
    40   8     0.00  -0.07   0.04    -0.01  -0.04  -0.05     0.03   0.07   0.18
    41   1    -0.03   0.83  -0.54    -0.00   0.52   0.84     0.03   0.13   0.23
                      4                      5                      6
                      A                      A                      A
 Frequencies --    128.6731               135.6062               190.9088
 Red. masses --      2.6020                 4.1893                 4.2036
 Frc consts  --      0.0254                 0.0454                 0.0903
 IR Inten    --      2.1036                18.2792                29.6709
  Atom  AN      X      Y      Z        X      Y      Z        X      Y      Z
     1   6     0.03  -0.07   0.05     0.05  -0.06   0.12    -0.06  -0.02   0.06
     2   6    -0.10  -0.15   0.10     0.03   0.03   0.06    -0.07   0.08  -0.01
     3   1     0.03  -0.15   0.04     0.02  -0.19   0.16    -0.07  -0.09   0.06
     4   1     0.14  -0.08  -0.01     0.17  -0.03   0.19    -0.03   0.01   0.14
     5   1    -0.07  -0.35   0.12     0.03   0.05   0.07    -0.08   0.15  -0.03
     6   1    -0.29  -0.12   0.14     0.03   0.00  -0.01    -0.01   0.05  -0.08
     7   6    -0.01   0.05  -0.03    -0.01  -0.07  -0.05    -0.08   0.01  -0.04
     8   1    -0.02   0.05  -0.05     0.02  -0.11  -0.02    -0.08   0.06   0.03
     9   1     0.01   0.06  -0.03    -0.05  -0.12  -0.06    -0.10  -0.06  -0.04
    10   6    -0.02   0.04  -0.02    -0.10  -0.04  -0.13    -0.00   0.04  -0.11
    11   1    -0.01   0.05  -0.02    -0.22  -0.13  -0.10    -0.05   0.02  -0.09
    12   1    -0.02   0.04   0.00    -0.14   0.05  -0.24    -0.01   0.03  -0.22
    13   6    -0.04   0.01  -0.02    -0.00  -0.03  -0.09     0.10   0.11  -0.08
    14   1    -0.07  -0.00  -0.01     0.01  -0.03  -0.10     0.27   0.15  -0.07
    15   1    -0.02  -0.02  -0.02    -0.01  -0.02  -0.02     0.05   0.22  -0.06
    16   6    -0.02   0.04  -0.03     0.04  -0.01  -0.12     0.01  -0.03  -0.04
    17   1    -0.03   0.05  -0.05     0.06  -0.04  -0.19     0.06  -0.10   0.04
    18   1    -0.01   0.04  -0.02     0.09   0.07  -0.11    -0.05   0.01  -0.08
    19   6    -0.02  -0.02   0.06     0.05   0.10   0.05    -0.09   0.09   0.02
    20   1     0.05  -0.00   0.14     0.02   0.13   0.16    -0.13   0.11   0.07
    21   1    -0.01   0.03   0.03     0.11   0.19   0.00    -0.07   0.15  -0.01
    22   6     0.00   0.10   0.07    -0.02  -0.04   0.05    -0.08  -0.08   0.01
    23   1    -0.02   0.15   0.24    -0.07  -0.05   0.04    -0.08  -0.10  -0.06
    24   1    -0.01   0.24  -0.02    -0.07  -0.05   0.06    -0.10  -0.14   0.06
    25   7    -0.05   0.02  -0.02     0.04   0.01  -0.03    -0.09   0.03   0.00
    26   7     0.02   0.05  -0.00     0.01  -0.02  -0.03    -0.07  -0.06   0.00
    27   6     0.06  -0.01  -0.02    -0.01  -0.01  -0.02    -0.04  -0.07   0.04
    28   1     0.04  -0.06  -0.01    -0.02   0.01   0.03    -0.04  -0.10  -0.00
    29   1     0.06  -0.02  -0.02     0.04  -0.05  -0.03    -0.03  -0.04   0.04
    30   6     0.16   0.01  -0.05    -0.05   0.00  -0.07     0.05  -0.08   0.07
    31   1     0.22   0.12  -0.16    -0.07  -0.05  -0.05     0.06  -0.03   0.09
    32   1     0.29  -0.07   0.01    -0.09   0.01  -0.11     0.07  -0.10   0.07
    33   6     0.03  -0.02  -0.01    -0.00   0.06  -0.09     0.08  -0.12   0.07
    34   1     0.06  -0.03   0.01    -0.06   0.07  -0.12     0.20  -0.15   0.06
    35   1    -0.00  -0.05   0.06     0.02   0.09  -0.09     0.03  -0.21   0.06
    36   6    -0.09   0.03  -0.10     0.08   0.01  -0.03    -0.01  -0.00   0.02
    37   1    -0.09  -0.01  -0.26     0.07   0.02   0.06     0.04   0.06  -0.06
    38   1    -0.21   0.13  -0.07     0.16  -0.02  -0.06    -0.07  -0.01   0.04
    39   1     0.01   0.03   0.01     0.02  -0.03  -0.01    -0.09  -0.05  -0.02
    40   8     0.03  -0.06   0.02    -0.08   0.06   0.32     0.29   0.08   0.00
    41   1     0.03  -0.10  -0.01    -0.08   0.08   0.33     0.29   0.16   0.03
                      7                      8                      9
                      A                      A                      A
 Frequencies --    208.8963               226.7657               248.3942
 Red. masses --      4.2401                 3.7061                 4.1408
 Frc consts  --      0.1090                 0.1123                 0.1505
 IR Inten    --     12.1246                 2.2766                29.1807
  Atom  AN      X      Y      Z        X      Y      Z        X      Y      Z
     1   6     0.03   0.15   0.06    -0.01  -0.09  -0.03    -0.01  -0.11  -0.05
     2   6    -0.01   0.11   0.09     0.02  -0.07  -0.05     0.02  -0.10  -0.06
     3   1     0.06   0.21   0.01    -0.04  -0.16   0.02    -0.03  -0.15  -0.02
     4   1    -0.04   0.14   0.05     0.08  -0.08  -0.03     0.05  -0.11  -0.06
     5   1    -0.03   0.11   0.04     0.03  -0.06  -0.02     0.04  -0.11  -0.02
     6   1     0.03   0.12   0.15     0.01  -0.08  -0.07    -0.02  -0.10  -0.11
     7   6    -0.09  -0.11   0.08    -0.05  -0.07   0.16     0.02  -0.03  -0.02
     8   1    -0.09  -0.09   0.13    -0.02  -0.07   0.29     0.03  -0.08  -0.06
     9   1    -0.14  -0.14   0.07    -0.20  -0.06   0.14     0.05  -0.00  -0.02
    10   6    -0.08  -0.09   0.01    -0.02  -0.03   0.10    -0.09  -0.02  -0.00
    11   1    -0.17  -0.15   0.04     0.02  -0.06   0.04    -0.15  -0.07   0.00
    12   1    -0.10  -0.06  -0.12    -0.00  -0.07   0.09    -0.12   0.05  -0.03
    13   6     0.05   0.00   0.05    -0.03   0.15   0.08    -0.10  -0.04  -0.00
    14   1     0.14   0.02   0.02     0.07   0.18  -0.01    -0.09  -0.03  -0.00
    15   1     0.01   0.07   0.11    -0.06   0.22   0.11    -0.11  -0.04  -0.03
    16   6     0.09  -0.02   0.01    -0.03   0.12   0.06    -0.13  -0.04   0.03
    17   1     0.09  -0.02  -0.02    -0.02   0.10   0.06    -0.15  -0.01   0.10
    18   1     0.12  -0.01   0.03    -0.00   0.07   0.08    -0.19  -0.09   0.01
    19   6    -0.05  -0.02   0.08     0.02  -0.02  -0.03     0.05   0.03  -0.04
    20   1    -0.12  -0.04   0.01     0.01  -0.01   0.02     0.07   0.06   0.07
    21   1     0.01  -0.06   0.12     0.01   0.02  -0.07     0.01   0.11  -0.11
    22   6     0.07   0.07   0.07    -0.07   0.01  -0.05    -0.03  -0.01  -0.03
    23   1     0.15   0.08   0.07    -0.16   0.02  -0.02    -0.04   0.02   0.07
    24   1     0.00   0.08   0.07    -0.02   0.02  -0.06     0.02   0.07  -0.09
    25   7    -0.06  -0.10   0.04     0.05  -0.07   0.01     0.06   0.03  -0.01
    26   7     0.09  -0.01   0.00    -0.06   0.11  -0.04    -0.06  -0.03   0.02
    27   6     0.06  -0.04  -0.09    -0.09   0.08  -0.13     0.02  -0.07   0.07
    28   1     0.08  -0.00  -0.10    -0.09   0.04  -0.23     0.00  -0.11   0.08
    29   1     0.00  -0.08  -0.09    -0.18   0.09  -0.13     0.03  -0.03   0.07
    30   6     0.06  -0.04  -0.12     0.01   0.06  -0.07     0.15  -0.04   0.07
    31   1     0.09   0.02  -0.23     0.01   0.11   0.01     0.20   0.06  -0.01
    32   1     0.16  -0.06  -0.04     0.01   0.08  -0.05     0.26  -0.15   0.07
    33   6    -0.07  -0.07  -0.07     0.10  -0.12  -0.07     0.10   0.05   0.08
    34   1    -0.13  -0.06  -0.05     0.23  -0.15   0.01     0.01   0.08   0.03
    35   1    -0.05  -0.03  -0.06     0.05  -0.24  -0.15     0.12   0.10   0.10
    36   6    -0.05  -0.10  -0.06     0.11  -0.08  -0.03     0.09   0.02   0.05
    37   1    -0.06  -0.11  -0.03     0.13  -0.04   0.00     0.09   0.03   0.07
    38   1    -0.02  -0.04  -0.08     0.17  -0.08  -0.06     0.08  -0.03   0.07
    39   1     0.07  -0.06  -0.01    -0.01   0.08  -0.00    -0.03   0.01   0.03
    40   8    -0.04   0.21  -0.11     0.04   0.01   0.07    -0.09   0.28  -0.08
    41   1    -0.05   0.31  -0.16     0.04   0.03   0.05    -0.09   0.45  -0.09
                     10                     11                     12
                      A                      A                      A
 Frequencies --    269.8375               301.7866               309.6386
 Red. masses --      2.9783                 2.2903                 2.4382
 Frc consts  --      0.1278                 0.1229                 0.1377
 IR Inten    --     29.0460                 4.6261                 9.8301
  Atom  AN      X      Y      Z        X      Y      Z        X      Y      Z
     1   6    -0.01   0.03  -0.07    -0.13   0.08  -0.04    -0.01  -0.01   0.07
     2   6    -0.02  -0.10   0.03    -0.07  -0.06   0.07     0.09   0.07   0.01
     3   1     0.01   0.17  -0.09    -0.09   0.36  -0.09    -0.04  -0.06   0.13
     4   1    -0.10  -0.01  -0.19    -0.37   0.02  -0.16     0.02   0.02   0.14
     5   1     0.01  -0.26   0.07    -0.01  -0.23   0.16     0.08   0.25   0.00
     6   1    -0.16  -0.06   0.12    -0.22  -0.01   0.17     0.26   0.03  -0.03
     7   6     0.01  -0.02  -0.01     0.00   0.03  -0.02     0.06   0.00  -0.03
     8   1     0.03  -0.09  -0.07     0.02  -0.01  -0.01     0.06  -0.06  -0.14
     9   1     0.07   0.03  -0.00    -0.03   0.07  -0.03     0.14   0.11  -0.02
    10   6    -0.16  -0.01   0.01    -0.05   0.03   0.00    -0.09  -0.01   0.05
    11   1    -0.31  -0.11   0.05    -0.16  -0.01   0.06    -0.15  -0.06   0.05
    12   1    -0.21   0.12  -0.09    -0.08   0.10  -0.09    -0.12   0.08   0.05
    13   6    -0.07  -0.02   0.05     0.06  -0.01   0.05    -0.09  -0.02   0.06
    14   1    -0.06  -0.02   0.05     0.06  -0.01   0.08    -0.15  -0.03   0.04
    15   1    -0.05  -0.04   0.09     0.05  -0.00   0.10    -0.05  -0.09   0.09
    16   6    -0.02  -0.01   0.01     0.14  -0.01  -0.03     0.02   0.04  -0.02
    17   1    -0.03   0.00  -0.03     0.18  -0.09  -0.16     0.03   0.01  -0.15
    18   1     0.02  -0.00   0.03     0.26   0.08   0.02     0.14   0.08   0.04
    19   6     0.04  -0.03   0.00     0.05  -0.04  -0.03     0.06  -0.09  -0.01
    20   1     0.08  -0.02   0.04     0.12  -0.05  -0.06     0.03  -0.13  -0.15
    21   1     0.02  -0.02  -0.01     0.07  -0.09   0.01     0.10  -0.20   0.08
    22   6     0.04   0.07  -0.01    -0.02  -0.06   0.01    -0.07  -0.09  -0.03
    23   1     0.08   0.10   0.07     0.03  -0.07  -0.08    -0.13  -0.14  -0.18
    24   1     0.04   0.15  -0.06    -0.05  -0.11   0.05    -0.09  -0.23   0.06
    25   7     0.04   0.01   0.00     0.03   0.03  -0.06     0.03  -0.05  -0.05
    26   7     0.01  -0.00   0.02    -0.01  -0.04  -0.00    -0.04   0.03  -0.04
    27   6     0.02  -0.02   0.05    -0.06   0.02  -0.02    -0.01   0.04   0.01
    28   1     0.03   0.05   0.13    -0.05  -0.01  -0.10    -0.03   0.00   0.03
    29   1     0.12  -0.09   0.04    -0.14   0.07  -0.01     0.04   0.07   0.00
    30   6    -0.14  -0.01  -0.04     0.03   0.01   0.05     0.07   0.06   0.00
    31   1    -0.20  -0.15   0.03     0.03   0.04   0.12     0.12   0.15  -0.10
    32   1    -0.28   0.07  -0.10     0.01  -0.01   0.01     0.20  -0.01   0.06
    33   6    -0.05   0.06  -0.08     0.11  -0.03   0.03    -0.04   0.04   0.04
    34   1    -0.10   0.07  -0.10     0.19  -0.04   0.03    -0.09   0.04   0.08
    35   1    -0.01   0.11  -0.11     0.06  -0.11   0.01    -0.03   0.07   0.09
    36   6     0.05   0.01   0.02     0.04   0.03  -0.02    -0.11  -0.02  -0.06
    37   1     0.04   0.01   0.13     0.05   0.03  -0.10    -0.13  -0.10  -0.17
    38   1     0.16  -0.03  -0.02    -0.04   0.02   0.01    -0.24   0.05  -0.02
    39   1     0.01   0.01   0.03     0.01  -0.01   0.01    -0.03   0.01  -0.02
    40   8     0.23   0.02  -0.01    -0.07   0.02   0.02     0.09   0.02   0.01
    41   1     0.23   0.06   0.03    -0.07  -0.00  -0.03     0.09   0.02  -0.01
                     13                     14                     15
                      A                      A                      A
 Frequencies --    324.6011               334.4686               370.9924
 Red. masses --      2.6902                 3.7568                 2.3874
 Frc consts  --      0.1670                 0.2476                 0.1936
 IR Inten    --     36.4493                87.3333                 2.0116
  Atom  AN      X      Y      Z        X      Y      Z        X      Y      Z
     1   6    -0.09  -0.03  -0.03     0.06   0.03  -0.03     0.00  -0.02  -0.06
     2   6     0.00  -0.02  -0.03     0.13  -0.05   0.05     0.07  -0.01  -0.07
     3   1    -0.07   0.08  -0.04     0.02   0.09   0.05     0.03   0.08  -0.09
     4   1    -0.18  -0.04  -0.05     0.05   0.00  -0.11    -0.09  -0.04  -0.09
     5   1     0.02   0.03   0.01     0.11  -0.04   0.00     0.04   0.15  -0.12
     6   1     0.02  -0.03  -0.06     0.16  -0.03   0.10     0.21  -0.04  -0.12
     7   6    -0.03  -0.07   0.08     0.01   0.07   0.13     0.09   0.00  -0.03
     8   1    -0.00  -0.06   0.18     0.03   0.06   0.22     0.07  -0.02  -0.15
     9   1    -0.13  -0.18   0.06    -0.03  -0.06   0.14     0.24  -0.04  -0.01
    10   6    -0.02  -0.03  -0.07    -0.08   0.14  -0.04    -0.04   0.01  -0.07
    11   1    -0.13  -0.12  -0.05    -0.21  -0.02  -0.08    -0.21  -0.09  -0.02
    12   1    -0.05   0.02  -0.23    -0.12   0.25  -0.15    -0.10   0.16  -0.18
    13   6     0.10   0.07  -0.04    -0.03   0.16  -0.04     0.02  -0.05  -0.04
    14   1     0.17   0.10  -0.08     0.13   0.18   0.04    -0.08  -0.07  -0.04
    15   1     0.06   0.14   0.01    -0.08   0.25  -0.04     0.05  -0.10  -0.04
    16   6     0.03   0.05   0.02    -0.03  -0.05  -0.09    -0.01   0.04   0.04
    17   1     0.07  -0.01   0.05    -0.02  -0.07  -0.07    -0.02   0.05   0.08
    18   1    -0.01   0.14  -0.02    -0.01  -0.07  -0.08    -0.09   0.10  -0.01
    19   6     0.01  -0.01  -0.02     0.08  -0.07   0.09    -0.01  -0.03   0.02
    20   1     0.02  -0.01  -0.02     0.12  -0.10   0.01    -0.02  -0.02   0.01
    21   1    -0.04  -0.01  -0.03    -0.04  -0.15   0.12    -0.11  -0.02  -0.01
    22   6    -0.03  -0.05   0.02    -0.02   0.01  -0.11     0.06   0.00   0.05
    23   1    -0.06  -0.07  -0.03     0.02   0.01  -0.13     0.05   0.01   0.08
    24   1     0.04  -0.10   0.04    -0.05  -0.01  -0.09     0.18   0.04   0.01
    25   7     0.04   0.01   0.06     0.04   0.05   0.14     0.01   0.02   0.11
    26   7    -0.05   0.02   0.10    -0.02  -0.05  -0.12     0.01   0.03   0.15
    27   6    -0.01  -0.03   0.10     0.05  -0.08  -0.06    -0.08   0.01  -0.01
    28   1    -0.03  -0.05   0.16     0.03  -0.10  -0.03    -0.04   0.02  -0.14
    29   1     0.05  -0.13   0.10     0.07  -0.04  -0.06    -0.24  -0.04  -0.00
    30   6     0.09   0.04  -0.08    -0.00  -0.12   0.01    -0.03   0.00  -0.02
    31   1     0.17   0.17  -0.27    -0.01  -0.15  -0.02    -0.03   0.03   0.03
    32   1     0.29  -0.13  -0.06    -0.02  -0.07   0.04    -0.04  -0.00  -0.02
    33   6    -0.05   0.15  -0.05    -0.05  -0.05   0.03     0.02  -0.12  -0.02
    34   1    -0.22   0.18  -0.07     0.00  -0.05  -0.06     0.21  -0.16   0.00
    35   1     0.01   0.28   0.01    -0.07  -0.08   0.08    -0.07  -0.27  -0.05
    36   6     0.02   0.03  -0.00    -0.06   0.06   0.07    -0.07   0.05  -0.05
    37   1    -0.02  -0.01   0.06    -0.07   0.02   0.00    -0.08  -0.01  -0.24
    38   1     0.08   0.07  -0.04    -0.08   0.20   0.05    -0.18   0.23  -0.04
    39   1    -0.04   0.02   0.13     0.02  -0.12  -0.27     0.01   0.06   0.20
    40   8    -0.01  -0.11  -0.05    -0.06  -0.04  -0.01    -0.01   0.03   0.03
    41   1    -0.01  -0.07   0.02    -0.06  -0.00   0.06    -0.02  -0.03  -0.05
                     16                     17                     18
                      A                      A                      A
 Frequencies --    379.6826               382.7366               387.2081
 Red. masses --      1.7751                 2.1459                 1.9924
 Frc consts  --      0.1508                 0.1852                 0.1760
 IR Inten    --      5.0996                47.9988                 8.3721
  Atom  AN      X      Y      Z        X      Y      Z        X      Y      Z
     1   6     0.03   0.04   0.00    -0.02   0.03  -0.04    -0.03   0.02  -0.06
     2   6     0.00  -0.02   0.05    -0.03  -0.05   0.03     0.02  -0.02  -0.01
     3   1     0.04   0.10  -0.00    -0.00   0.16  -0.06    -0.04   0.11  -0.02
     4   1    -0.05   0.02  -0.01    -0.15  -0.01  -0.10    -0.07  -0.01  -0.13
     5   1     0.02  -0.16   0.06    -0.05  -0.11  -0.02     0.02  -0.05  -0.00
     6   1    -0.13   0.00   0.09    -0.05  -0.03   0.09    -0.05  -0.02  -0.03
     7   6    -0.02  -0.05  -0.00     0.04   0.02  -0.06     0.05  -0.04   0.08
     8   1     0.00  -0.06   0.06    -0.00   0.04  -0.22     0.04  -0.02   0.08
     9   1    -0.08  -0.06  -0.01     0.24   0.03  -0.03     0.05  -0.07   0.08
    10   6    -0.02  -0.04  -0.04     0.02   0.01   0.00     0.07  -0.04   0.05
    11   1    -0.12  -0.09  -0.00     0.05   0.03  -0.00     0.19  -0.02  -0.03
    12   1    -0.05   0.01  -0.15     0.02   0.01   0.05     0.09  -0.08   0.18
    13   6     0.04   0.02  -0.01    -0.02  -0.05  -0.01    -0.04  -0.04  -0.01
    14   1     0.10   0.04  -0.05    -0.14  -0.07  -0.02    -0.09  -0.04  -0.02
    15   1     0.00   0.08  -0.02     0.02  -0.13  -0.02    -0.02  -0.08  -0.01
    16   6    -0.08  -0.02   0.10    -0.00   0.03   0.01     0.04   0.01  -0.09
    17   1    -0.14   0.10   0.39    -0.02   0.07   0.03     0.08  -0.07  -0.31
    18   1    -0.32  -0.22   0.02    -0.02   0.02   0.01     0.22   0.15  -0.03
    19   6     0.04   0.05   0.03    -0.07   0.02   0.11     0.01   0.13   0.07
    20   1     0.01   0.09   0.17    -0.06   0.05   0.22    -0.08   0.21   0.35
    21   1     0.09   0.17  -0.03    -0.12   0.12   0.03     0.01   0.39  -0.11
    22   6     0.04  -0.07  -0.05     0.00  -0.10  -0.08    -0.03   0.02  -0.06
    23   1     0.00  -0.14  -0.25    -0.04  -0.17  -0.33     0.00   0.03  -0.05
    24   1     0.04  -0.25   0.07     0.05  -0.32   0.06    -0.02   0.03  -0.07
    25   7     0.02  -0.02  -0.04    -0.06   0.01   0.10     0.03  -0.05   0.06
    26   7     0.04   0.02  -0.02     0.02   0.05  -0.03    -0.05  -0.01  -0.01
    27   6     0.04   0.05  -0.00     0.03   0.03  -0.07    -0.01  -0.01   0.07
    28   1     0.04   0.07  -0.00     0.02   0.00  -0.07    -0.03  -0.01   0.13
    29   1     0.05   0.09  -0.01     0.01   0.01  -0.07     0.06  -0.03   0.06
    30   6    -0.02   0.04   0.04     0.06   0.03  -0.07    -0.02  -0.00   0.02
    31   1    -0.07  -0.05   0.13     0.11   0.10  -0.19    -0.03  -0.01   0.05
    32   1    -0.12   0.12   0.01     0.19  -0.01   0.03    -0.04  -0.01  -0.01
    33   6     0.02   0.02   0.03    -0.04  -0.02  -0.01     0.00  -0.00   0.00
    34   1     0.01   0.02   0.06    -0.03  -0.03   0.00    -0.03   0.00   0.02
    35   1     0.02   0.01   0.03    -0.03  -0.00  -0.03     0.01   0.01   0.01
    36   6    -0.05  -0.00  -0.07     0.04  -0.02   0.10    -0.04  -0.02  -0.08
    37   1    -0.07  -0.08  -0.26     0.07   0.07   0.31    -0.08  -0.11  -0.28
    38   1    -0.23   0.09  -0.02     0.27  -0.10   0.03    -0.22   0.15  -0.05
    39   1     0.01   0.03  -0.02    -0.04   0.04  -0.09    -0.05  -0.09  -0.02
    40   8    -0.01  -0.02  -0.01     0.02   0.01   0.03     0.01   0.02  -0.01
    41   1    -0.01  -0.01  -0.00     0.02  -0.01  -0.00     0.01   0.02   0.03
                     19                     20                     21
                      A                      A                      A
 Frequencies --    427.5143               440.0813               496.6958
 Red. masses --      1.9606                 2.6785                 1.9702
 Frc consts  --      0.2111                 0.3056                 0.2864
 IR Inten    --     15.1800                78.0960                 1.7443
  Atom  AN      X      Y      Z        X      Y      Z        X      Y      Z
     1   6    -0.01  -0.01  -0.03     0.04   0.02   0.00     0.12   0.08  -0.02
     2   6     0.02  -0.00  -0.03    -0.01   0.01   0.02    -0.05   0.04   0.01
     3   1    -0.02   0.02  -0.01     0.00  -0.11   0.06     0.06  -0.27   0.07
     4   1    -0.00  -0.02  -0.07     0.16   0.04   0.04     0.44   0.14   0.09
     5   1     0.02   0.06  -0.03    -0.02  -0.01  -0.01    -0.00  -0.33   0.04
     6   1     0.06  -0.02  -0.07     0.00   0.02   0.06    -0.35   0.11   0.16
     7   6     0.09   0.01  -0.07     0.05   0.03  -0.08     0.02  -0.05  -0.02
     8   1     0.06  -0.01  -0.23     0.01   0.03  -0.21     0.02  -0.08  -0.05
     9   1     0.23   0.14  -0.06     0.16   0.15  -0.07     0.05  -0.03  -0.02
    10   6    -0.02   0.01   0.01    -0.02   0.04  -0.00     0.00  -0.08   0.01
    11   1    -0.20  -0.09   0.08    -0.08  -0.00   0.01     0.02  -0.04   0.02
    12   1    -0.10   0.17  -0.13    -0.05   0.11  -0.05     0.01  -0.10   0.01
    13   6     0.08   0.06   0.06     0.01   0.11   0.02     0.02  -0.02   0.02
    14   1     0.21   0.09   0.05     0.01   0.12  -0.04     0.04  -0.00  -0.05
    15   1     0.03   0.15   0.08     0.02   0.09   0.06     0.01   0.01   0.05
    16   6     0.03  -0.04   0.05     0.03   0.15   0.03     0.02   0.03   0.03
    17   1     0.04  -0.05   0.14     0.08   0.05  -0.04     0.06  -0.05  -0.05
    18   1    -0.01  -0.10   0.05     0.09   0.22   0.04     0.07   0.11   0.04
    19   6     0.01   0.07   0.02    -0.03  -0.03   0.03     0.02   0.02  -0.04
    20   1    -0.08   0.15   0.26    -0.04  -0.02   0.04     0.03  -0.01  -0.16
    21   1     0.07   0.29  -0.11     0.04  -0.01   0.03     0.01  -0.09   0.04
    22   6    -0.02   0.08  -0.00    -0.01   0.01  -0.06     0.01   0.03  -0.10
    23   1     0.04   0.14   0.20    -0.05  -0.04  -0.20     0.06  -0.00  -0.25
    24   1    -0.06   0.26  -0.12     0.02  -0.13   0.03     0.01  -0.10  -0.01
    25   7     0.01  -0.07  -0.05    -0.04  -0.06  -0.06     0.03   0.04   0.01
    26   7    -0.02  -0.03  -0.04    -0.05   0.08   0.05    -0.07   0.00   0.04
    27   6    -0.06  -0.01  -0.05     0.08  -0.07   0.15    -0.12  -0.05  -0.02
    28   1    -0.05  -0.03  -0.13     0.02  -0.06   0.36    -0.09  -0.08  -0.14
    29   1    -0.13   0.07  -0.04     0.32  -0.21   0.13    -0.24  -0.01  -0.01
    30   6     0.01  -0.01   0.02    -0.03  -0.08  -0.00     0.00  -0.06   0.01
    31   1     0.07   0.10  -0.07    -0.10  -0.23   0.09     0.05   0.05  -0.05
    32   1     0.13  -0.07   0.08    -0.18   0.02  -0.06     0.10  -0.14   0.02
    33   6    -0.07   0.01   0.04     0.04  -0.08  -0.04    -0.03   0.01   0.02
    34   1    -0.19   0.03   0.04     0.03  -0.09  -0.00    -0.01   0.02  -0.06
    35   1    -0.02   0.10   0.06     0.04  -0.08  -0.06    -0.03   0.00   0.05
    36   6    -0.02  -0.09   0.03     0.04  -0.09  -0.05    -0.02   0.06   0.04
    37   1    -0.03  -0.08   0.11     0.07  -0.02  -0.01    -0.05   0.01   0.01
    38   1     0.01  -0.17   0.04     0.07  -0.16  -0.04    -0.04   0.09   0.04
    39   1    -0.02  -0.02  -0.02    -0.12   0.08   0.14    -0.06   0.06   0.06
    40   8    -0.02  -0.05   0.02    -0.09  -0.00  -0.03     0.01  -0.01   0.01
    41   1    -0.02  -0.02  -0.03    -0.09  -0.01  -0.01     0.01   0.00  -0.03
                     22                     23                     24
                      A                      A                      A
 Frequencies --    505.0301               513.0207               525.4276
 Red. masses --      3.1198                 2.4363                 3.0573
 Frc consts  --      0.4688                 0.3778                 0.4973
 IR Inten    --      3.5256               171.2798                 0.6960
  Atom  AN      X      Y      Z        X      Y      Z        X      Y      Z
     1   6     0.10   0.02  -0.04    -0.05  -0.02   0.01     0.07   0.05  -0.00
     2   6     0.15  -0.06   0.06    -0.07   0.03  -0.02    -0.09   0.04  -0.02
     3   1     0.04   0.10   0.07    -0.09  -0.22   0.06     0.08  -0.15  -0.04
     4   1     0.10  -0.02  -0.17     0.15   0.02   0.07     0.19   0.09   0.11
     5   1     0.07   0.13  -0.11    -0.08   0.07  -0.03    -0.08  -0.17  -0.02
     6   1     0.39  -0.07   0.09    -0.03   0.03  -0.02    -0.25   0.09   0.08
     7   6    -0.15   0.02  -0.08     0.06  -0.03  -0.01     0.10   0.06   0.10
     8   1    -0.13   0.02  -0.01     0.02  -0.05  -0.18     0.06   0.12   0.05
     9   1    -0.20   0.03  -0.08     0.30  -0.05   0.02     0.12   0.05   0.10
    10   6    -0.00  -0.02  -0.00     0.00  -0.06   0.01    -0.00   0.14  -0.01
    11   1     0.11   0.14   0.05    -0.14  -0.13   0.07    -0.14  -0.05  -0.05
    12   1     0.06  -0.19   0.04    -0.04   0.02  -0.13    -0.07   0.32  -0.04
    13   6     0.04  -0.03   0.03     0.10  -0.05   0.05    -0.06   0.03  -0.04
    14   1     0.12  -0.01   0.04     0.10  -0.05   0.01     0.02   0.03   0.11
    15   1     0.00   0.04   0.03     0.09  -0.04   0.06    -0.08   0.07  -0.12
    16   6     0.01  -0.08   0.02     0.03  -0.07   0.05    -0.05  -0.12  -0.08
    17   1     0.02  -0.11   0.03     0.03  -0.05   0.16    -0.08  -0.08  -0.06
    18   1     0.01  -0.06   0.02    -0.03  -0.14   0.03    -0.07  -0.12  -0.09
    19   6    -0.01  -0.06   0.15    -0.07  -0.04   0.01    -0.06  -0.02  -0.02
    20   1     0.09  -0.06   0.18    -0.05  -0.09  -0.17    -0.14  -0.04  -0.10
    21   1    -0.01  -0.03   0.12    -0.20  -0.20   0.10    -0.05  -0.08   0.02
    22   6     0.02   0.04  -0.09    -0.11   0.06  -0.06     0.07  -0.04   0.01
    23   1     0.10   0.07  -0.01    -0.08   0.10   0.05     0.14  -0.06  -0.09
    24   1    -0.01   0.11  -0.14    -0.15   0.15  -0.11     0.06  -0.11   0.06
    25   7    -0.10   0.03  -0.05    -0.02   0.02   0.14     0.00  -0.10   0.04
    26   7    -0.07  -0.06   0.01    -0.03  -0.01  -0.10     0.01  -0.09   0.04
    27   6    -0.11   0.03   0.11     0.06   0.04   0.01    -0.08   0.06   0.09
    28   1    -0.11   0.07   0.13     0.02   0.03   0.15    -0.05   0.12   0.05
    29   1    -0.05  -0.02   0.11     0.21   0.01   0.01    -0.09   0.03   0.09
    30   6    -0.01   0.11  -0.01    -0.00   0.06  -0.01    -0.00   0.13  -0.01
    31   1     0.06   0.29  -0.05    -0.05  -0.03   0.10     0.07   0.29  -0.04
    32   1     0.13  -0.07  -0.06    -0.12   0.11  -0.08     0.14  -0.03  -0.03
    33   6     0.06   0.02  -0.05     0.09   0.04  -0.03     0.04   0.02  -0.04
    34   1     0.17  -0.02   0.04     0.09   0.03  -0.01    -0.03   0.01   0.11
    35   1     0.01  -0.08  -0.10     0.08   0.03  -0.05     0.07   0.04  -0.12
    36   6     0.03   0.03  -0.05     0.03   0.04  -0.03     0.06  -0.13  -0.06
    37   1     0.08   0.12   0.02     0.04   0.01  -0.18     0.07  -0.10  -0.03
    38   1     0.09  -0.06  -0.06    -0.04   0.22  -0.04     0.09  -0.13  -0.07
    39   1    -0.16  -0.05   0.01    -0.04  -0.09  -0.27     0.01  -0.17   0.07
    40   8    -0.00   0.00  -0.00    -0.02   0.00   0.00    -0.00  -0.00   0.00
    41   1    -0.00  -0.01   0.01    -0.02   0.00   0.03    -0.00   0.01   0.01
                     25                     26                     27
                      A                      A                      A
 Frequencies --    534.6975               562.1532               730.7204
 Red. masses --      1.8366                 1.8019                 2.1758
 Frc consts  --      0.3094                 0.3355                 0.6845
 IR Inten    --     24.4761                53.8081               194.3799
  Atom  AN      X      Y      Z        X      Y      Z        X      Y      Z
     1   6     0.02  -0.00  -0.01    -0.01  -0.01   0.01    -0.03   0.00  -0.02
     2   6    -0.00  -0.01  -0.00    -0.01   0.01  -0.01    -0.09  -0.00   0.03
     3   1     0.05   0.08  -0.06     0.01   0.04  -0.03    -0.03  -0.15  -0.04
     4   1    -0.07  -0.02  -0.03    -0.08  -0.01   0.03     0.11   0.02  -0.01
     5   1    -0.04   0.08  -0.08     0.01  -0.06   0.04    -0.16   0.29  -0.09
     6   1     0.10  -0.02  -0.01    -0.10   0.01  -0.03     0.25  -0.04   0.03
     7   6     0.00  -0.02  -0.05     0.03  -0.04  -0.06     0.11  -0.02   0.08
     8   1    -0.03  -0.05  -0.23     0.02  -0.12  -0.20     0.12   0.02   0.16
     9   1     0.20   0.06  -0.02     0.20   0.06  -0.04    -0.08   0.07   0.05
    10   6    -0.03  -0.05   0.03    -0.04  -0.09   0.04     0.04  -0.06   0.05
    11   1     0.15   0.03  -0.05     0.15   0.00  -0.04    -0.18  -0.27   0.06
    12   1     0.02  -0.16   0.17     0.02  -0.21   0.18    -0.07   0.19  -0.07
    13   6    -0.07   0.10  -0.00    -0.05   0.10   0.01     0.00  -0.02  -0.02
    14   1     0.20   0.16  -0.05     0.34   0.19  -0.05     0.14   0.02  -0.07
    15   1    -0.15   0.26   0.04    -0.19   0.33   0.06    -0.05   0.07  -0.04
    16   6    -0.02   0.00  -0.03    -0.02  -0.05  -0.03    -0.03  -0.01  -0.04
    17   1    -0.02  -0.01  -0.13    -0.03  -0.04  -0.09    -0.03  -0.02  -0.11
    18   1     0.06   0.05  -0.00     0.05  -0.05   0.00     0.02   0.01  -0.02
    19   6    -0.06  -0.04   0.05     0.03   0.04  -0.04    -0.08  -0.07   0.07
    20   1    -0.04  -0.05   0.01     0.04   0.03  -0.07    -0.06  -0.02   0.25
    21   1    -0.10  -0.07   0.06     0.01   0.00  -0.03     0.07   0.09  -0.01
    22   6     0.05  -0.03   0.03     0.03  -0.03   0.04     0.03   0.01  -0.03
    23   1     0.04  -0.04   0.00     0.03  -0.03   0.06     0.04  -0.01  -0.12
    24   1     0.08  -0.05   0.04     0.02  -0.01   0.03     0.01  -0.05   0.01
    25   7    -0.04  -0.01   0.04     0.03   0.04   0.01    -0.00  -0.02  -0.12
    26   7     0.03  -0.01   0.03     0.03  -0.03  -0.00     0.01  -0.00   0.01
    27   6    -0.02  -0.02  -0.06     0.04   0.03   0.05     0.01  -0.03  -0.02
    28   1     0.02  -0.05  -0.23     0.02   0.09   0.16     0.02  -0.04  -0.06
    29   1    -0.23   0.08  -0.05     0.17  -0.06   0.04    -0.01  -0.01  -0.03
    30   6     0.03  -0.05   0.04    -0.03   0.07  -0.04     0.01   0.01  -0.03
    31   1    -0.04  -0.17   0.20     0.03   0.16  -0.16    -0.03  -0.08   0.01
    32   1    -0.16   0.02  -0.07     0.12  -0.00   0.04    -0.08   0.06  -0.08
    33   6     0.09   0.10   0.00    -0.05  -0.07  -0.01     0.03   0.07   0.01
    34   1    -0.21   0.18  -0.08     0.28  -0.15   0.06     0.35   0.00  -0.01
    35   1     0.20   0.30   0.06    -0.17  -0.28  -0.06    -0.11  -0.16   0.03
    36   6     0.03   0.00  -0.04    -0.03   0.06   0.03    -0.04   0.14   0.04
    37   1     0.05  -0.00  -0.17    -0.05   0.03   0.07    -0.05   0.16   0.21
    38   1    -0.07   0.07  -0.02     0.03   0.07   0.01     0.04  -0.09   0.05
    39   1     0.01  -0.01   0.03     0.04  -0.04  -0.04    -0.00   0.08   0.20
    40   8     0.00  -0.02   0.01    -0.02  -0.01  -0.00     0.00  -0.00  -0.00
    41   1    -0.00   0.07  -0.02    -0.03   0.00  -0.00     0.00  -0.01  -0.01
                     28                     29                     30
                      A                      A                      A
 Frequencies --    774.8080               795.9555               804.5308
 Red. masses --      2.1019                 2.4336                 2.4494
 Frc consts  --      0.7434                 0.9084                 0.9341
 IR Inten    --      1.0541                 2.1439                 6.9176
  Atom  AN      X      Y      Z        X      Y      Z        X      Y      Z
     1   6    -0.09   0.02  -0.04     0.12   0.08   0.09    -0.03  -0.01  -0.00
     2   6     0.02  -0.01  -0.00     0.13  -0.08  -0.07     0.00  -0.02   0.01
     3   1    -0.18  -0.30   0.10     0.13   0.36   0.10    -0.04  -0.04   0.02
     4   1     0.28   0.07   0.02    -0.11   0.02  -0.03     0.03  -0.02  -0.04
     5   1     0.07   0.03   0.11     0.15  -0.34  -0.08     0.01   0.06   0.03
     6   1     0.04  -0.00   0.04    -0.11  -0.03   0.01     0.07  -0.04  -0.03
     7   6    -0.05   0.03  -0.04    -0.01   0.04   0.03    -0.02   0.08   0.06
     8   1    -0.04   0.04   0.02    -0.05   0.07  -0.08    -0.03   0.05  -0.04
     9   1    -0.07  -0.03  -0.04     0.09   0.15   0.04     0.06   0.27   0.07
    10   6    -0.01   0.04  -0.03     0.02  -0.05   0.07    -0.02  -0.09   0.11
    11   1     0.04   0.16   0.03    -0.15  -0.14   0.14    -0.16  -0.13   0.19
    12   1     0.02  -0.03   0.04    -0.04   0.09  -0.08    -0.06   0.01  -0.01
    13   6     0.01  -0.05   0.01     0.06  -0.04  -0.02     0.08  -0.08  -0.06
    14   1     0.30   0.00   0.10     0.14  -0.02  -0.07     0.32  -0.02  -0.12
    15   1    -0.10   0.14  -0.02     0.02   0.02  -0.04    -0.02   0.10  -0.02
    16   6    -0.02  -0.11   0.00    -0.03  -0.01  -0.05    -0.03  -0.01  -0.10
    17   1    -0.00  -0.16  -0.21    -0.01  -0.04  -0.09    -0.09   0.08  -0.01
    18   1     0.10   0.10   0.02    -0.04   0.08  -0.07    -0.19   0.01  -0.18
    19   6     0.06  -0.01  -0.02    -0.06  -0.00  -0.11     0.02   0.01  -0.01
    20   1     0.07   0.03   0.10    -0.12   0.03  -0.00     0.10  -0.01  -0.06
    21   1     0.05   0.09  -0.09    -0.19   0.11  -0.22    -0.02  -0.05   0.03
    22   6    -0.06   0.06  -0.03    -0.07   0.01   0.10    -0.01   0.03  -0.01
    23   1    -0.02   0.00  -0.26    -0.14  -0.04  -0.03    -0.07  -0.02  -0.17
    24   1     0.06  -0.12   0.08    -0.21  -0.13   0.22     0.05  -0.11   0.08
    25   7     0.01   0.00   0.03    -0.06  -0.02   0.00    -0.02   0.05  -0.00
    26   7    -0.01   0.02   0.14    -0.06   0.02  -0.01     0.03   0.06   0.02
    27   6     0.10   0.01  -0.06    -0.00  -0.03  -0.03     0.01   0.08   0.06
    28   1     0.11  -0.02  -0.15    -0.04  -0.07   0.06     0.04   0.05  -0.07
    29   1    -0.11  -0.06  -0.04     0.08  -0.13  -0.03    -0.12   0.28   0.07
    30   6     0.05   0.07  -0.05     0.02   0.04  -0.05     0.01  -0.09   0.12
    31   1    -0.07  -0.21   0.09    -0.04  -0.10   0.07     0.06  -0.00   0.01
    32   1    -0.19   0.30  -0.07    -0.13   0.12  -0.13     0.14  -0.12   0.21
    33   6    -0.01  -0.01   0.02     0.05   0.04   0.02    -0.08  -0.08  -0.07
    34   1    -0.05  -0.02   0.13     0.11   0.02   0.07    -0.28  -0.03  -0.14
    35   1    -0.01   0.00   0.04     0.01  -0.02   0.03     0.00   0.08  -0.00
    36   6    -0.02  -0.06   0.01    -0.03   0.00   0.04     0.04  -0.00  -0.10
    37   1    -0.03  -0.07   0.03    -0.02   0.04   0.08     0.08   0.09   0.04
    38   1    -0.02  -0.05   0.01    -0.02  -0.08   0.05     0.25  -0.01  -0.19
    39   1     0.01   0.04   0.12     0.00   0.00  -0.00     0.02  -0.02   0.01
    40   8     0.00  -0.00   0.00    -0.00  -0.00  -0.00    -0.00  -0.00   0.00
    41   1    -0.00   0.03  -0.01    -0.00   0.00   0.00    -0.00   0.02  -0.01
                     31                     32                     33
                      A                      A                      A
 Frequencies --    827.6343               849.8959               860.6383
 Red. masses --      1.6691                 2.0365                 1.4393
 Frc consts  --      0.6736                 0.8667                 0.6281
 IR Inten    --      5.4537                 0.1042                 1.0416
  Atom  AN      X      Y      Z        X      Y      Z        X      Y      Z
     1   6    -0.01   0.09   0.03     0.04   0.02   0.03    -0.03   0.01  -0.00
     2   6    -0.03  -0.09  -0.03     0.03  -0.02  -0.02     0.03   0.01  -0.01
     3   1    -0.01  -0.14   0.01     0.04   0.15   0.04    -0.06  -0.08   0.06
     4   1     0.22   0.10  -0.01    -0.07  -0.01  -0.01     0.05   0.04   0.07
     5   1    -0.05   0.18  -0.05     0.02  -0.12  -0.06     0.07  -0.10   0.05
     6   1     0.26  -0.10   0.02    -0.05  -0.00  -0.00    -0.06   0.04   0.07
     7   6    -0.00  -0.03  -0.02     0.06  -0.06  -0.04    -0.01  -0.02   0.04
     8   1     0.01  -0.06  -0.02     0.07   0.05   0.17    -0.02  -0.11  -0.15
     9   1     0.03  -0.10  -0.01    -0.15  -0.31  -0.07     0.19   0.10   0.07
    10   6    -0.02   0.04  -0.03     0.07   0.02  -0.09    -0.06   0.01   0.01
    11   1     0.12   0.11  -0.09    -0.03  -0.07  -0.07     0.14   0.08  -0.11
    12   1     0.03  -0.08   0.07     0.02   0.16  -0.10     0.02  -0.18   0.10
    13   6    -0.02   0.03   0.03    -0.08   0.01   0.06     0.02   0.05  -0.02
    14   1    -0.11  -0.00   0.08     0.01   0.04   0.04    -0.26  -0.02   0.05
    15   1     0.03  -0.05   0.05    -0.11   0.06  -0.03     0.13  -0.13   0.05
    16   6     0.04  -0.01   0.00    -0.02  -0.04   0.10     0.05   0.03  -0.04
    17   1     0.02   0.02   0.12     0.01  -0.12  -0.23     0.05   0.05   0.28
    18   1    -0.02  -0.12  -0.00     0.31   0.05   0.25    -0.19  -0.12  -0.13
    19   6    -0.03  -0.08  -0.07    -0.04   0.00  -0.01     0.01  -0.01  -0.02
    20   1    -0.00   0.03   0.31    -0.06  -0.01  -0.04    -0.04   0.01   0.05
    21   1    -0.10   0.23  -0.30    -0.10  -0.01  -0.02    -0.01   0.06  -0.06
    22   6    -0.03   0.07   0.07    -0.04  -0.01   0.01    -0.02  -0.01  -0.02
    23   1     0.03  -0.03  -0.29    -0.06   0.00   0.05     0.04   0.02   0.06
    24   1    -0.12  -0.23   0.30    -0.10   0.02   0.01    -0.02   0.06  -0.06
    25   7     0.03  -0.01   0.01    -0.02   0.01  -0.00    -0.01  -0.04   0.02
    26   7     0.04   0.00  -0.03    -0.03  -0.01  -0.01     0.01  -0.04   0.01
    27   6    -0.02   0.01   0.02     0.05   0.06   0.03     0.02  -0.01   0.04
    28   1    -0.01   0.05   0.05     0.07  -0.03  -0.12     0.04  -0.10  -0.15
    29   1     0.04   0.06   0.02    -0.12   0.28   0.04    -0.21   0.13   0.05
    30   6    -0.04  -0.04   0.03     0.06  -0.02   0.09     0.07   0.01   0.02
    31   1     0.04   0.12  -0.08     0.02  -0.13   0.09    -0.02  -0.19   0.11
    32   1     0.13  -0.16   0.08    -0.02   0.05   0.08    -0.13   0.08  -0.11
    33   6    -0.00  -0.01  -0.02    -0.07  -0.01  -0.06    -0.02   0.05  -0.03
    34   1    -0.01   0.01  -0.10     0.01  -0.03  -0.06     0.23  -0.02   0.05
    35   1     0.02   0.02  -0.04    -0.10  -0.06   0.03    -0.14  -0.14   0.04
    36   6     0.03   0.03   0.01    -0.01   0.05  -0.10    -0.05   0.03  -0.05
    37   1     0.02   0.00  -0.09    -0.01   0.11   0.20    -0.08   0.06   0.27
    38   1    -0.03   0.11   0.01     0.31  -0.03  -0.21     0.23  -0.12  -0.13
    39   1     0.10  -0.03  -0.05    -0.06   0.01  -0.02    -0.01  -0.09   0.04
    40   8    -0.00   0.00   0.00     0.00   0.00   0.00    -0.00   0.00   0.00
    41   1    -0.00  -0.01   0.00     0.00   0.00  -0.00    -0.00  -0.03  -0.04
                     34                     35                     36
                      A                      A                      A
 Frequencies --    919.7922               933.6291               947.5647
 Red. masses --      1.5862                 1.7725                 1.5851
 Frc consts  --      0.7906                 0.9103                 0.8386
 IR Inten    --     20.3877                84.5227               105.5449
  Atom  AN      X      Y      Z        X      Y      Z        X      Y      Z
     1   6    -0.09   0.03  -0.00     0.01  -0.02   0.01    -0.03  -0.04   0.02
     2   6     0.10   0.02   0.00     0.03   0.04  -0.02     0.02  -0.01   0.03
     3   1    -0.17  -0.22   0.12    -0.00   0.11   0.05    -0.05   0.04   0.07
     4   1     0.06   0.15   0.33    -0.14  -0.02   0.07    -0.01  -0.08  -0.12
     5   1     0.17  -0.22   0.13     0.04  -0.18  -0.04     0.06   0.04   0.12
     6   1    -0.07   0.14   0.33    -0.16   0.07   0.03    -0.03  -0.06  -0.14
     7   6    -0.02   0.03  -0.00     0.04  -0.04  -0.04    -0.06  -0.00  -0.03
     8   1    -0.05   0.09  -0.01     0.07  -0.01   0.12    -0.10   0.05  -0.10
     9   1    -0.01   0.05   0.00    -0.14  -0.21  -0.06     0.08   0.03  -0.00
    10   6     0.03  -0.03   0.01    -0.06   0.09  -0.01     0.06   0.00   0.02
    11   1    -0.08  -0.11   0.03     0.11   0.27   0.02    -0.12  -0.09   0.09
    12   1    -0.02   0.08  -0.08    -0.01   0.04   0.30     0.01   0.10  -0.18
    13   6    -0.03   0.00  -0.02     0.03  -0.08   0.04    -0.01   0.02   0.01
    14   1     0.02   0.03  -0.11     0.38  -0.02   0.17    -0.08   0.01   0.00
    15   1    -0.05   0.03  -0.07    -0.08   0.13   0.16     0.01  -0.02  -0.11
    16   6    -0.01   0.03   0.03     0.02  -0.03  -0.07    -0.03  -0.00   0.01
    17   1    -0.02   0.05  -0.07    -0.06   0.11   0.08    -0.04   0.01  -0.12
    18   1     0.07   0.03   0.07    -0.18  -0.07  -0.16     0.09   0.03   0.06
    19   6    -0.02  -0.07  -0.04    -0.05  -0.03   0.03     0.02   0.05  -0.02
    20   1    -0.08   0.02   0.23    -0.20  -0.01   0.02    -0.04   0.01  -0.15
    21   1    -0.10   0.18  -0.23     0.03   0.01   0.03     0.02  -0.07   0.06
    22   6     0.01  -0.07  -0.04    -0.03  -0.01  -0.03    -0.00   0.06  -0.02
    23   1     0.09   0.02   0.24    -0.20   0.01   0.07    -0.02   0.01  -0.19
    24   1     0.08   0.19  -0.22     0.02   0.06  -0.09     0.07  -0.09   0.07
    25   7    -0.04  -0.02   0.01     0.03  -0.06  -0.01    -0.03  -0.05   0.03
    26   7     0.04  -0.03   0.01     0.02   0.09   0.01     0.05   0.01  -0.00
    27   6     0.02   0.03  -0.01    -0.01   0.04   0.04     0.03  -0.00   0.05
    28   1     0.05   0.10   0.01    -0.00   0.02  -0.02     0.10  -0.02  -0.18
    29   1     0.03   0.04  -0.01    -0.01   0.14   0.03    -0.26   0.21   0.07
    30   6    -0.04  -0.02   0.01    -0.01  -0.07  -0.01    -0.05  -0.05   0.00
    31   1     0.02   0.10  -0.07     0.01  -0.06  -0.10     0.00  -0.04  -0.28
    32   1     0.09  -0.10   0.06     0.03  -0.13  -0.03     0.09  -0.25  -0.06
    33   6     0.03  -0.01  -0.02     0.02   0.03  -0.03     0.03   0.10  -0.02
    34   1    -0.05   0.02  -0.11     0.13   0.02  -0.14     0.41   0.02   0.01
    35   1     0.07   0.05  -0.06    -0.01  -0.04  -0.06    -0.10  -0.16  -0.19
    36   6     0.01   0.03   0.03    -0.00   0.03   0.05    -0.00  -0.03   0.03
    37   1     0.05   0.07  -0.08    -0.04  -0.05  -0.03    -0.05  -0.12  -0.03
    38   1    -0.08   0.04   0.06    -0.11   0.02   0.09    -0.15  -0.03   0.09
    39   1     0.00   0.02   0.02    -0.01   0.09   0.14     0.02  -0.08  -0.11
    40   8    -0.00  -0.00   0.00     0.00  -0.00  -0.00     0.00   0.00   0.01
    41   1    -0.00   0.00   0.01    -0.00   0.01   0.00     0.00  -0.02  -0.02
                     37                     38                     39
                      A                      A                      A
 Frequencies --    974.5489               978.2505               987.6936
 Red. masses --      2.1367                 1.9339                 2.4308
 Frc consts  --      1.1957                 1.0904                 1.3972
 IR Inten    --     72.1236               106.0635                 5.2390
  Atom  AN      X      Y      Z        X      Y      Z        X      Y      Z
     1   6     0.06   0.04  -0.05     0.04   0.01  -0.01    -0.07   0.03  -0.13
     2   6    -0.09   0.04  -0.05     0.02  -0.00  -0.03     0.08   0.02  -0.13
     3   1     0.19  -0.08  -0.31    -0.01   0.09   0.08    -0.08  -0.31  -0.15
     4   1    -0.02   0.10   0.16     0.01  -0.00  -0.06     0.23   0.10   0.00
     5   1    -0.14   0.04  -0.17    -0.04  -0.12  -0.18     0.10  -0.32  -0.15
     6   1     0.04   0.09   0.13    -0.06   0.01  -0.01    -0.25   0.09  -0.02
     7   6    -0.09   0.02  -0.06    -0.00  -0.03   0.05     0.01  -0.00  -0.05
     8   1    -0.07  -0.04  -0.04     0.01  -0.15  -0.11     0.02   0.07   0.11
     9   1    -0.02   0.01  -0.05     0.09   0.22   0.05    -0.17  -0.08  -0.07
    10   6     0.01   0.03   0.05    -0.02   0.01   0.01     0.03  -0.02   0.02
    11   1    -0.10   0.14   0.25     0.06  -0.01  -0.08    -0.06  -0.09   0.04
    12   1     0.01  -0.01  -0.11     0.03  -0.14  -0.07    -0.02   0.11   0.00
    13   6     0.07  -0.02   0.01     0.03   0.06  -0.02    -0.03   0.02   0.02
    14   1     0.02  -0.02  -0.02    -0.26  -0.03   0.13    -0.05   0.03  -0.04
    15   1     0.05  -0.01  -0.06     0.13  -0.12  -0.08    -0.01  -0.01   0.05
    16   6    -0.08   0.04  -0.01    -0.01  -0.04  -0.01     0.02   0.02  -0.03
    17   1    -0.04  -0.04  -0.19     0.09  -0.21   0.01    -0.00   0.06   0.09
    18   1     0.00   0.22  -0.00    -0.00   0.03  -0.03    -0.05  -0.11  -0.04
    19   6     0.06  -0.09   0.04    -0.06  -0.00   0.06     0.05   0.02   0.17
    20   1     0.09  -0.01   0.31    -0.04  -0.04  -0.06     0.04  -0.05  -0.08
    21   1     0.11   0.12  -0.09     0.03  -0.07   0.12     0.02  -0.16   0.30
    22   6     0.02  -0.08   0.08    -0.07  -0.01  -0.00    -0.07   0.02   0.16
    23   1    -0.04  -0.04   0.24    -0.09   0.01   0.05    -0.04  -0.05  -0.08
    24   1    -0.03   0.06  -0.01    -0.14   0.02  -0.02    -0.06  -0.16   0.28
    25   7     0.08  -0.02   0.05     0.02  -0.00  -0.08    -0.03  -0.01  -0.01
    26   7    -0.08  -0.00  -0.04    -0.05  -0.04   0.08     0.04  -0.01  -0.02
    27   6     0.03   0.01   0.01     0.13   0.03  -0.05    -0.01  -0.02  -0.04
    28   1     0.00  -0.13  -0.05     0.16   0.02  -0.13    -0.02   0.03   0.08
    29   1    -0.08   0.16   0.02    -0.06   0.13  -0.03     0.15  -0.08  -0.05
    30   6     0.03  -0.00   0.03    -0.05   0.01   0.02    -0.03  -0.02   0.03
    31   1    -0.01  -0.15  -0.07    -0.01   0.01  -0.26     0.02   0.10  -0.01
    32   1    -0.03   0.03  -0.00     0.14   0.09   0.29     0.06  -0.09   0.04
    33   6    -0.04   0.04  -0.03    -0.04  -0.02  -0.00     0.02   0.04   0.02
    34   1     0.19  -0.02   0.04    -0.05  -0.01  -0.04     0.09   0.02   0.03
    35   1    -0.12  -0.10  -0.07     0.01   0.02  -0.16    -0.02  -0.03   0.03
    36   6     0.03  -0.02   0.00     0.09   0.04   0.03    -0.01   0.00  -0.04
    37   1    -0.06  -0.16  -0.03     0.10  -0.02  -0.28    -0.01   0.03   0.08
    38   1     0.01   0.15  -0.03    -0.18   0.12   0.11     0.07  -0.11  -0.05
    39   1    -0.01  -0.05  -0.17    -0.05   0.08   0.24     0.06  -0.04  -0.03
    40   8     0.00   0.00   0.00    -0.00  -0.00   0.00     0.00  -0.00  -0.00
    41   1     0.00  -0.01  -0.00    -0.00  -0.02  -0.02     0.00  -0.01   0.01
                     40                     41                     42
                      A                      A                      A
 Frequencies --    992.3761              1000.8749              1005.9161
 Red. masses --      2.1397                 1.8997                 2.5699
 Frc consts  --      1.2415                 1.1212                 1.5321
 IR Inten    --     14.4320                30.3346                 5.9041
  Atom  AN      X      Y      Z        X      Y      Z        X      Y      Z
     1   6     0.02   0.03   0.03    -0.00  -0.03  -0.01     0.04   0.02  -0.04
     2   6    -0.01  -0.03  -0.01     0.00   0.03   0.00    -0.03   0.02  -0.04
     3   1    -0.01   0.04   0.07     0.02   0.01  -0.06     0.08  -0.01  -0.12
     4   1     0.01   0.02   0.01    -0.04  -0.02   0.01     0.04   0.02  -0.05
     5   1    -0.05   0.02  -0.10     0.02  -0.03   0.03    -0.07  -0.01  -0.13
     6   1     0.05  -0.03  -0.00    -0.06   0.04   0.01    -0.04   0.01  -0.06
     7   6     0.05   0.10   0.02    -0.04   0.03   0.10     0.01   0.12   0.08
     8   1     0.08   0.14   0.19    -0.07  -0.09  -0.21    -0.00   0.10   0.00
     9   1    -0.14  -0.02  -0.00     0.31   0.21   0.14     0.04   0.26   0.09
    10   6    -0.07  -0.04  -0.04    -0.05   0.03  -0.08    -0.04  -0.07  -0.08
    11   1     0.09   0.05  -0.10     0.13   0.14  -0.14     0.11  -0.10  -0.25
    12   1    -0.05  -0.02   0.28     0.06  -0.25  -0.08     0.00  -0.18  -0.01
    13   6    -0.03  -0.08  -0.06     0.03  -0.05  -0.03    -0.05  -0.03  -0.06
    14   1     0.28   0.03  -0.33     0.15  -0.04   0.06     0.05   0.02  -0.22
    15   1    -0.13   0.12   0.15    -0.03   0.03  -0.11    -0.09   0.03  -0.03
    16   6     0.05   0.09   0.07    -0.03  -0.05   0.08     0.06  -0.03   0.11
    17   1     0.05   0.10   0.13    -0.01  -0.09  -0.21     0.07  -0.04   0.07
    18   1    -0.03   0.06   0.04     0.19   0.12   0.16     0.16  -0.09   0.17
    19   6    -0.04  -0.01   0.00     0.01  -0.01   0.01     0.05  -0.01   0.04
    20   1     0.04  -0.01  -0.01    -0.05  -0.00   0.03     0.08  -0.00   0.06
    21   1    -0.12  -0.02  -0.01     0.09   0.03  -0.00     0.15   0.00   0.06
    22   6    -0.05  -0.01  -0.03     0.01   0.01   0.01    -0.05  -0.01   0.04
    23   1     0.05   0.02   0.06    -0.10  -0.01  -0.02    -0.07  -0.01   0.06
    24   1    -0.13   0.05  -0.05     0.07  -0.02   0.02    -0.15  -0.00   0.06
    25   7     0.03   0.04   0.01     0.01  -0.07   0.01     0.00  -0.00  -0.03
    26   7     0.02  -0.05  -0.00    -0.00   0.08  -0.01    -0.01  -0.00  -0.02
    27   6     0.05  -0.09  -0.02    -0.02  -0.03  -0.08    -0.01   0.13   0.09
    28   1     0.08  -0.12  -0.15    -0.06   0.06   0.15     0.01   0.09  -0.02
    29   1    -0.16  -0.01  -0.00     0.31  -0.12  -0.11    -0.10   0.28   0.10
    30   6    -0.06   0.04   0.04    -0.06  -0.04   0.07     0.06  -0.07  -0.09
    31   1    -0.02   0.02  -0.23     0.04   0.20   0.02    -0.01  -0.20  -0.02
    32   1     0.08  -0.03   0.10     0.11  -0.14   0.14    -0.10  -0.08  -0.27
    33   6    -0.04   0.07   0.05     0.02   0.06   0.02     0.06  -0.03  -0.06
    34   1     0.21  -0.03   0.32     0.18   0.03  -0.02    -0.06   0.01  -0.23
    35   1    -0.12  -0.11  -0.15    -0.05  -0.05   0.06     0.10   0.05  -0.03
    36   6     0.06  -0.08  -0.06    -0.01   0.03  -0.08    -0.07  -0.04   0.11
    37   1     0.06  -0.09  -0.10    -0.03   0.05   0.15    -0.06  -0.05   0.04
    38   1     0.01  -0.02  -0.05     0.14  -0.14  -0.10    -0.20  -0.09   0.18
    39   1    -0.01  -0.03  -0.07     0.04   0.09   0.04    -0.02  -0.03  -0.06
    40   8     0.00  -0.00   0.00     0.00  -0.00  -0.00    -0.00   0.00   0.00
    41   1     0.00   0.01  -0.00     0.00  -0.00  -0.00    -0.00   0.02  -0.00
                     43                     44                     45
                      A                      A                      A
 Frequencies --   1065.4941              1080.0104              1088.3459
 Red. masses --      1.9130                 2.3435                 1.9324
 Frc consts  --      1.2796                 1.6106                 1.3486
 IR Inten    --     41.3105                38.9890                 8.2262
  Atom  AN      X      Y      Z        X      Y      Z        X      Y      Z
     1   6    -0.00  -0.01   0.00     0.01   0.05  -0.05     0.03  -0.08  -0.11
     2   6     0.00   0.02  -0.02     0.00  -0.05   0.05     0.03   0.08   0.12
     3   1     0.03   0.01  -0.06     0.03  -0.12  -0.10     0.15  -0.08  -0.31
     4   1    -0.15   0.05   0.24     0.12   0.08   0.03     0.07  -0.11  -0.23
     5   1    -0.02  -0.08  -0.10    -0.01   0.11   0.04     0.14   0.08   0.36
     6   1     0.02   0.10   0.22     0.20  -0.02   0.18     0.05   0.11   0.24
     7   6     0.01   0.03   0.02     0.08  -0.07   0.04     0.02   0.04  -0.01
     8   1     0.01  -0.01  -0.01     0.09  -0.10   0.03    -0.02   0.21   0.06
     9   1     0.01   0.14   0.02     0.05  -0.15   0.03    -0.05  -0.07  -0.01
    10   6     0.05  -0.06  -0.05    -0.03   0.02  -0.02    -0.00  -0.04  -0.03
    11   1     0.02  -0.19  -0.15     0.06   0.04  -0.06     0.04  -0.14  -0.16
    12   1     0.06  -0.13  -0.26     0.01  -0.06   0.08    -0.04   0.08   0.14
    13   6    -0.04   0.04   0.07     0.05  -0.01   0.05    -0.02   0.01   0.02
    14   1    -0.09  -0.00   0.26    -0.00  -0.04   0.20    -0.03   0.01  -0.05
    15   1     0.01  -0.04   0.01     0.07  -0.02   0.10     0.01  -0.02   0.17
    16   6     0.03  -0.09  -0.05    -0.06   0.01  -0.03     0.04  -0.03  -0.02
    17   1    -0.08   0.08   0.00     0.01  -0.09  -0.06     0.11  -0.14   0.18
    18   1     0.04  -0.22  -0.01    -0.12   0.20  -0.09    -0.08  -0.03  -0.07
    19   6    -0.02  -0.03   0.01     0.01   0.06  -0.04    -0.01  -0.00  -0.07
    20   1     0.16  -0.02   0.13     0.28   0.02  -0.10    -0.16   0.04  -0.00
    21   1    -0.09   0.05  -0.06    -0.20  -0.04  -0.02     0.01   0.07  -0.12
    22   6    -0.01   0.01  -0.01     0.02  -0.07   0.04     0.02   0.01   0.08
    23   1    -0.33  -0.01   0.03     0.06  -0.03   0.16    -0.11  -0.04  -0.03
    24   1     0.17   0.03  -0.05    -0.02   0.06  -0.04     0.09  -0.08   0.12
    25   7     0.00   0.07  -0.01    -0.07   0.09  -0.01    -0.06  -0.03   0.01
    26   7     0.05   0.12  -0.02    -0.07  -0.01   0.01    -0.09   0.03  -0.01
    27   6    -0.05  -0.06   0.06     0.05   0.11  -0.02     0.03  -0.02  -0.02
    28   1    -0.05  -0.13  -0.05     0.04   0.11   0.03    -0.04  -0.17  -0.00
    29   1    -0.12   0.01   0.06     0.05   0.18  -0.02     0.04   0.05  -0.02
    30   6    -0.00   0.00  -0.04    -0.06  -0.09  -0.06     0.01   0.03   0.05
    31   1    -0.05  -0.17  -0.16    -0.01  -0.07  -0.30    -0.00  -0.05  -0.07
    32   1    -0.04  -0.01  -0.10     0.04  -0.25  -0.12     0.04   0.13   0.18
    33   6    -0.04   0.01   0.07     0.07   0.03   0.07    -0.02   0.01  -0.05
    34   1    -0.01  -0.04   0.33     0.05   0.03   0.14     0.06   0.00  -0.06
    35   1    -0.06  -0.03   0.01     0.05  -0.02   0.04    -0.01  -0.00  -0.18
    36   6     0.05  -0.04  -0.04    -0.06  -0.07  -0.05     0.02   0.01   0.02
    37   1     0.09   0.01  -0.12     0.06   0.14   0.09     0.07   0.06  -0.11
    38   1     0.01   0.03  -0.03    -0.03  -0.31  -0.00    -0.08   0.04   0.05
    39   1     0.03   0.06   0.02    -0.07   0.00  -0.04    -0.02  -0.00  -0.04
    40   8     0.00   0.00  -0.00    -0.00  -0.00  -0.00     0.00   0.00  -0.00
    41   1     0.00  -0.00  -0.01    -0.00  -0.00   0.00     0.00  -0.00   0.00
                     46                     47                     48
                      A                      A                      A
 Frequencies --   1095.8200              1111.6701              1112.5267
 Red. masses --      2.4802                 2.1251                 2.1385
 Frc consts  --      1.7548                 1.5473                 1.5595
 IR Inten    --     36.4170                28.8451                10.5073
  Atom  AN      X      Y      Z        X      Y      Z        X      Y      Z
     1   6    -0.11   0.01   0.01    -0.03   0.01   0.09    -0.01   0.04  -0.00
     2   6     0.09  -0.05   0.00    -0.02  -0.02  -0.06    -0.01  -0.03  -0.02
     3   1    -0.16  -0.17   0.08    -0.06   0.09   0.16    -0.00  -0.06  -0.01
     4   1     0.11   0.05   0.09    -0.14   0.04   0.22     0.05   0.05   0.02
     5   1     0.14  -0.08   0.10    -0.04  -0.04  -0.11    -0.03   0.02  -0.05
     6   1    -0.03  -0.04   0.00    -0.07  -0.04  -0.14     0.03  -0.05  -0.08
     7   6     0.03  -0.00   0.04     0.04   0.10  -0.04    -0.00  -0.00   0.07
     8   1     0.08  -0.13   0.01     0.08   0.15   0.19    -0.07   0.07  -0.12
     9   1    -0.00   0.12   0.03    -0.26   0.03  -0.07     0.22   0.03   0.10
    10   6    -0.05   0.02  -0.02    -0.02  -0.10  -0.02     0.04   0.00  -0.11
    11   1     0.07   0.14  -0.01     0.06  -0.13  -0.12     0.05  -0.07  -0.18
    12   1     0.02  -0.14   0.01    -0.01  -0.13  -0.02     0.08  -0.11  -0.20
    13   6     0.06  -0.03  -0.01     0.02   0.05   0.05    -0.01  -0.06   0.14
    14   1     0.04  -0.03  -0.03    -0.22  -0.01   0.09     0.28  -0.03   0.35
    15   1     0.04  -0.00  -0.04     0.11  -0.08   0.17    -0.08   0.06   0.20
    16   6    -0.05   0.00   0.04    -0.02  -0.05  -0.05    -0.05   0.10  -0.05
    17   1    -0.02  -0.05  -0.16     0.07  -0.19   0.06    -0.15   0.26  -0.11
    18   1     0.10   0.08   0.10    -0.10   0.10  -0.12    -0.12   0.07  -0.08
    19   6    -0.12   0.05   0.04     0.01  -0.02   0.02     0.06   0.03   0.00
    20   1    -0.11  -0.02  -0.20     0.07  -0.01   0.07     0.15   0.01  -0.04
    21   1    -0.24  -0.10   0.11    -0.04   0.01  -0.01     0.08  -0.03   0.05
    22   6     0.15   0.01   0.06     0.08   0.02  -0.04    -0.01  -0.03   0.01
    23   1     0.30  -0.03  -0.11     0.09   0.02  -0.07     0.11  -0.01   0.06
    24   1     0.13  -0.04   0.10     0.23   0.01  -0.05    -0.14   0.02  -0.01
    25   7     0.04   0.02  -0.06     0.02   0.03   0.03    -0.06  -0.02  -0.02
    26   7    -0.05   0.01  -0.11    -0.07   0.02   0.04     0.02  -0.03  -0.03
    27   6    -0.06  -0.00   0.04     0.02   0.02  -0.06     0.02  -0.08   0.02
    28   1    -0.15  -0.19   0.04    -0.02   0.00   0.07     0.03  -0.16  -0.10
    29   1     0.10   0.22   0.02     0.15  -0.06  -0.07    -0.14  -0.03   0.03
    30   6     0.08   0.01  -0.01    -0.00  -0.01   0.08     0.01   0.08   0.05
    31   1    -0.02  -0.24   0.01     0.05   0.14   0.13     0.01   0.09   0.09
    32   1    -0.11   0.13  -0.08     0.06  -0.01   0.14     0.03   0.15   0.14
    33   6    -0.08   0.00  -0.03     0.04   0.04  -0.09     0.00  -0.02  -0.08
    34   1     0.07  -0.04   0.05     0.18   0.04  -0.25    -0.07   0.00  -0.16
    35   1    -0.11  -0.05  -0.08    -0.00  -0.04  -0.12     0.06   0.05  -0.21
    36   6     0.06  -0.03   0.05    -0.06  -0.08   0.02    -0.02   0.01   0.05
    37   1     0.01  -0.15  -0.18    -0.13  -0.16   0.14     0.03   0.07  -0.05
    38   1    -0.11   0.16   0.07    -0.05  -0.12   0.03    -0.14  -0.06   0.11
    39   1    -0.01   0.07  -0.04    -0.03   0.01  -0.04    -0.01  -0.03   0.00
    40   8     0.00   0.00  -0.00    -0.00   0.00  -0.00     0.00  -0.00   0.00
    41   1     0.00  -0.00  -0.00    -0.00  -0.02   0.01    -0.00   0.01  -0.01
                     49                     50                     51
                      A                      A                      A
 Frequencies --   1130.4375              1136.5031              1146.9323
 Red. masses --      1.9547                 2.4553                 2.2825
 Frc consts  --      1.4717                 1.8685                 1.7690
 IR Inten    --     28.4590                60.7278                43.8100
  Atom  AN      X      Y      Z        X      Y      Z        X      Y      Z
     1   6     0.02   0.08  -0.03    -0.00  -0.01   0.02    -0.04   0.04   0.08
     2   6    -0.01  -0.08   0.04     0.00   0.01   0.01    -0.03  -0.04  -0.09
     3   1    -0.04  -0.06   0.08    -0.05   0.03   0.11    -0.02   0.01   0.04
     4   1     0.15   0.10  -0.01     0.08  -0.07  -0.19    -0.09   0.09   0.26
     5   1    -0.07   0.13  -0.07     0.04   0.01   0.09    -0.03  -0.03  -0.08
     6   1     0.18  -0.09   0.03    -0.11  -0.05  -0.21    -0.06  -0.09  -0.26
     7   6    -0.06  -0.03  -0.00    -0.05   0.11  -0.02    -0.02  -0.05   0.02
     8   1    -0.11   0.05  -0.11    -0.08   0.20   0.00    -0.12   0.14  -0.09
     9   1     0.09   0.09   0.01    -0.00   0.09  -0.01     0.14  -0.14   0.04
    10   6     0.06   0.02   0.01     0.04  -0.06  -0.08     0.01   0.03   0.02
    11   1    -0.07  -0.13  -0.01     0.02  -0.12  -0.12    -0.02  -0.09  -0.07
    12   1    -0.00   0.18  -0.04     0.04  -0.06  -0.18    -0.06   0.25   0.24
    13   6    -0.08  -0.01  -0.02    -0.03  -0.02   0.11    -0.03  -0.02  -0.05
    14   1     0.11   0.03   0.04     0.09   0.00   0.15     0.06   0.02  -0.14
    15   1    -0.12   0.04  -0.05    -0.05   0.02   0.23    -0.04   0.01   0.05
    16   6     0.09  -0.03  -0.01    -0.02   0.06  -0.05     0.07  -0.05   0.02
    17   1     0.02   0.09   0.17    -0.01   0.05   0.07     0.12  -0.12   0.17
    18   1    -0.04  -0.19  -0.05    -0.16   0.02  -0.11    -0.01  -0.03  -0.02
    19   6    -0.01   0.07  -0.02    -0.03  -0.02   0.00     0.14  -0.01   0.02
    20   1     0.17   0.02  -0.16    -0.29  -0.01  -0.02     0.14  -0.00   0.05
    21   1    -0.05  -0.08   0.07     0.13   0.02   0.01     0.20  -0.03   0.05
    22   6    -0.03  -0.08  -0.00     0.03  -0.00  -0.00     0.11   0.02  -0.00
    23   1     0.03  -0.01   0.22     0.28   0.01  -0.05     0.11   0.01  -0.04
    24   1    -0.08   0.11  -0.13    -0.08  -0.01   0.02     0.12   0.03  -0.01
    25   7     0.01  -0.00   0.01     0.06  -0.09   0.03    -0.12  -0.06   0.01
    26   7    -0.01   0.05   0.05    -0.06  -0.07   0.02    -0.10   0.06  -0.03
    27   6    -0.05   0.04  -0.05     0.00   0.11  -0.03     0.01  -0.00   0.01
    28   1    -0.13   0.03   0.15    -0.02   0.15   0.09    -0.05  -0.17  -0.02
    29   1     0.32  -0.07  -0.08     0.11   0.04  -0.03    -0.03   0.11   0.00
    30   6     0.06  -0.05   0.04    -0.00  -0.07  -0.08    -0.02   0.00  -0.02
    31   1     0.03  -0.10   0.10    -0.02  -0.15  -0.15    -0.04  -0.17  -0.27
    32   1    -0.02   0.09   0.10    -0.04  -0.06  -0.11     0.01   0.10   0.11
    33   6    -0.06   0.06  -0.03    -0.03  -0.00   0.12    -0.01  -0.01   0.05
    34   1     0.28  -0.00  -0.11     0.00  -0.02   0.18    -0.08  -0.01   0.12
    35   1    -0.15  -0.10  -0.02    -0.06  -0.02   0.26     0.04   0.03  -0.08
    36   6     0.04  -0.04   0.01     0.08   0.08  -0.05     0.04   0.08  -0.02
    37   1    -0.08  -0.24  -0.04     0.01  -0.04  -0.03     0.16   0.24  -0.13
    38   1    -0.09   0.05   0.03     0.18   0.17  -0.11    -0.01  -0.04   0.02
    39   1    -0.01   0.10   0.17    -0.02  -0.06   0.08    -0.11   0.01  -0.01
    40   8     0.00  -0.00  -0.00     0.00  -0.00  -0.00     0.00  -0.00   0.00
    41   1     0.00  -0.01   0.00     0.00  -0.00   0.01     0.00   0.01  -0.00
                     52                     53                     54
                      A                      A                      A
 Frequencies --   1215.1570              1224.7311              1228.3662
 Red. masses --      2.2707                 1.8490                 1.5123
 Frc consts  --      1.9755                 1.6340                 1.3445
 IR Inten    --     36.4075                90.3695               117.3692
  Atom  AN      X      Y      Z        X      Y      Z        X      Y      Z
     1   6    -0.00   0.11  -0.03     0.01   0.02  -0.01    -0.01   0.01  -0.02
     2   6    -0.01  -0.09   0.03    -0.01  -0.02   0.01     0.02  -0.05   0.03
     3   1    -0.03  -0.12  -0.01    -0.01   0.00   0.03     0.01  -0.05  -0.06
     4   1     0.21   0.13  -0.04    -0.01   0.04   0.06    -0.07   0.08   0.24
     5   1     0.02   0.15   0.15    -0.07  -0.01  -0.13    -0.09  -0.02  -0.21
     6   1     0.08  -0.18  -0.24     0.08  -0.01   0.06     0.16  -0.00   0.24
     7   6     0.02   0.08  -0.05     0.04   0.02  -0.01    -0.06   0.00  -0.00
     8   1     0.03   0.16   0.11    -0.03   0.22   0.06    -0.07  -0.01  -0.05
     9   1    -0.20  -0.01  -0.07    -0.03  -0.10  -0.01     0.13   0.03   0.03
    10   6    -0.05  -0.06   0.00    -0.06  -0.02  -0.00     0.03   0.02  -0.01
    11   1     0.02   0.08   0.07     0.10  -0.17  -0.27     0.01  -0.11  -0.11
    12   1    -0.02  -0.13   0.00    -0.07   0.08   0.31    -0.01   0.14   0.05
    13   6     0.04   0.05  -0.01     0.09   0.03   0.00    -0.03  -0.02   0.01
    14   1    -0.18  -0.01   0.01    -0.17  -0.04   0.07     0.07   0.01  -0.07
    15   1     0.10  -0.05  -0.04     0.14  -0.02   0.10    -0.04   0.01   0.10
    16   6    -0.03  -0.06  -0.01    -0.08  -0.01   0.03     0.02  -0.00   0.01
    17   1    -0.05  -0.03  -0.11    -0.05  -0.06  -0.19     0.08  -0.08   0.11
    18   1     0.10  -0.09   0.05    -0.03   0.31  -0.01    -0.07   0.12  -0.06
    19   6    -0.00   0.06  -0.01     0.05   0.02  -0.02    -0.05   0.06   0.00
    20   1    -0.27   0.03  -0.22     0.02   0.02  -0.04    -0.04   0.01  -0.16
    21   1     0.08  -0.06   0.09     0.07  -0.03   0.03    -0.13  -0.08   0.08
    22   6     0.00  -0.11   0.01    -0.06  -0.00  -0.01     0.01   0.02   0.02
    23   1    -0.10  -0.04   0.27    -0.16   0.00   0.04    -0.19  -0.01  -0.01
    24   1    -0.17   0.12  -0.12     0.17   0.01  -0.04     0.32  -0.02   0.01
    25   7     0.03  -0.10   0.05    -0.09  -0.06  -0.02     0.08  -0.04  -0.05
    26   7     0.04   0.11  -0.03     0.09  -0.02   0.02    -0.05   0.01  -0.01
    27   6     0.01  -0.07   0.04    -0.05   0.03   0.00     0.06  -0.00   0.02
    28   1     0.02  -0.15  -0.08    -0.02   0.16   0.05     0.11   0.01  -0.06
    29   1    -0.10   0.15   0.04    -0.00  -0.23   0.01    -0.31  -0.16   0.06
    30   6    -0.05   0.04  -0.00     0.05  -0.02  -0.01    -0.04   0.02  -0.02
    31   1    -0.03   0.06  -0.09     0.02  -0.04   0.17     0.00   0.16   0.06
    32   1     0.03  -0.04  -0.01    -0.05  -0.01  -0.09     0.03  -0.04  -0.01
    33   6     0.05  -0.04   0.01    -0.08   0.02   0.01     0.03  -0.03   0.03
    34   1    -0.18   0.00   0.08     0.16  -0.02  -0.05    -0.06   0.03  -0.22
    35   1     0.11   0.05  -0.02    -0.13  -0.02   0.09     0.04   0.02   0.19
    36   6    -0.03   0.07  -0.00     0.08   0.02   0.02    -0.02   0.03  -0.00
    37   1    -0.05   0.05   0.08     0.11   0.03  -0.18    -0.12  -0.10   0.13
    38   1     0.10   0.01  -0.04    -0.02   0.19   0.02     0.07   0.09  -0.05
    39   1     0.00   0.12   0.14     0.06  -0.14  -0.23     0.02  -0.15  -0.27
    40   8    -0.00  -0.00  -0.00     0.00   0.00   0.00    -0.00   0.00   0.00
    41   1    -0.00  -0.00  -0.00     0.00  -0.01   0.01    -0.00   0.01  -0.00
                     55                     56                     57
                      A                      A                      A
 Frequencies --   1243.9529              1262.2600              1270.7096
 Red. masses --      1.1734                 1.1262                 1.2259
 Frc consts  --      1.0698                 1.0572                 1.1663
 IR Inten    --     12.8235                 3.1605               240.1353
  Atom  AN      X      Y      Z        X      Y      Z        X      Y      Z
     1   6     0.01  -0.00  -0.00     0.00  -0.00  -0.03     0.00  -0.02  -0.00
     2   6    -0.01  -0.01   0.01    -0.00   0.01   0.03     0.00  -0.03  -0.02
     3   1     0.00   0.01  -0.00    -0.22   0.10   0.39     0.10  -0.03  -0.18
     4   1    -0.05   0.02   0.08     0.11  -0.03  -0.17    -0.19   0.05   0.30
     5   1    -0.03   0.00  -0.06    -0.16  -0.09  -0.37     0.02   0.02   0.03
     6   1     0.07   0.00   0.09     0.04   0.03   0.10     0.12   0.03   0.21
     7   6     0.03   0.04   0.01    -0.01   0.01   0.02     0.00   0.02   0.02
     8   1     0.05   0.01   0.03    -0.04   0.05  -0.04    -0.06   0.15  -0.03
     9   1     0.04  -0.22   0.02     0.14  -0.18   0.04     0.06  -0.09   0.02
    10   6    -0.02  -0.02  -0.02     0.01  -0.01  -0.01    -0.00  -0.02  -0.03
    11   1    -0.05   0.27   0.28    -0.03   0.07   0.09    -0.05   0.17   0.18
    12   1     0.04  -0.19  -0.16    -0.00   0.02   0.01     0.00  -0.02   0.01
    13   6     0.00   0.01   0.03    -0.00   0.00   0.02     0.00   0.00   0.03
    14   1    -0.06   0.03  -0.24    -0.03   0.02  -0.15    -0.05   0.02  -0.22
    15   1     0.01  -0.01  -0.03     0.01  -0.01   0.08     0.02  -0.01   0.12
    16   6    -0.01   0.01  -0.02    -0.02   0.00  -0.01    -0.02   0.02  -0.03
    17   1    -0.08   0.12  -0.03     0.03  -0.07   0.01     0.04  -0.09   0.04
    18   1     0.11  -0.22   0.08     0.00  -0.02  -0.00     0.09  -0.16   0.05
    19   6    -0.00   0.03  -0.01    -0.02  -0.00  -0.03    -0.00   0.05  -0.01
    20   1     0.05   0.00  -0.06    -0.05   0.02   0.01     0.19   0.01  -0.07
    21   1    -0.05  -0.02   0.01     0.31   0.02   0.03     0.04  -0.04   0.06
    22   6    -0.00   0.02  -0.00    -0.02  -0.01   0.04     0.02   0.05  -0.03
    23   1    -0.10  -0.00  -0.04    -0.02  -0.02   0.01    -0.14   0.02  -0.08
    24   1     0.13  -0.01  -0.00     0.36  -0.00  -0.03    -0.18  -0.05   0.06
    25   7     0.00  -0.04   0.01     0.01   0.02  -0.00    -0.02  -0.04   0.01
    26   7    -0.00  -0.03   0.01     0.01  -0.01   0.00    -0.01  -0.04   0.02
    27   6    -0.03   0.04   0.01    -0.01  -0.02  -0.01     0.02  -0.02  -0.02
    28   1    -0.06  -0.00   0.01    -0.06  -0.10   0.03     0.06   0.09   0.01
    29   1    -0.04  -0.25   0.02     0.17   0.24  -0.04     0.13   0.27  -0.04
    30   6     0.02  -0.02  -0.01     0.00   0.02   0.02     0.00   0.00  -0.00
    31   1    -0.03  -0.21  -0.19    -0.01  -0.04  -0.06     0.03   0.19   0.23
    32   1     0.04   0.28   0.31    -0.02  -0.08  -0.10    -0.04  -0.18  -0.24
    33   6    -0.00   0.01   0.03     0.01  -0.01  -0.02    -0.03  -0.00  -0.02
    34   1     0.07   0.03  -0.24    -0.08  -0.02   0.19    -0.01  -0.04   0.16
    35   1     0.00  -0.01  -0.04     0.04   0.02  -0.12    -0.05   0.00   0.07
    36   6     0.01   0.02  -0.03    -0.03  -0.01   0.01     0.03   0.02   0.02
    37   1     0.08   0.13  -0.02     0.03   0.08   0.01    -0.01  -0.06  -0.04
    38   1    -0.11  -0.23   0.07     0.02   0.02  -0.01    -0.04   0.04   0.03
    39   1     0.01  -0.15  -0.01     0.13   0.01  -0.01    -0.01   0.08   0.28
    40   8    -0.00  -0.00  -0.00    -0.00   0.00  -0.00    -0.00  -0.00  -0.00
    41   1     0.00  -0.00  -0.00    -0.00   0.00   0.00    -0.00  -0.00  -0.01
                     58                     59                     60
                      A                      A                      A
 Frequencies --   1296.8411              1312.2297              1314.8929
 Red. masses --      1.3532                 1.3768                 1.3093
 Frc consts  --      1.3409                 1.3968                 1.3337
 IR Inten    --     54.4086                50.7901                 0.2203
  Atom  AN      X      Y      Z        X      Y      Z        X      Y      Z
     1   6     0.00   0.04   0.00    -0.01  -0.00   0.00    -0.02  -0.06   0.00
     2   6    -0.00   0.01   0.01     0.01   0.04  -0.01     0.00   0.02  -0.00
     3   1    -0.02   0.01   0.05    -0.07   0.02   0.11    -0.10   0.01   0.15
     4   1     0.14   0.00  -0.15     0.12  -0.06  -0.23    -0.03  -0.10  -0.12
     5   1     0.04   0.02   0.09     0.03  -0.00   0.04    -0.13  -0.10  -0.33
     6   1    -0.10  -0.05  -0.24    -0.12   0.03  -0.07     0.12   0.13   0.39
     7   6     0.05   0.01   0.03    -0.05   0.00   0.03     0.03   0.03  -0.02
     8   1     0.10  -0.11   0.03    -0.12   0.12  -0.07     0.03   0.07   0.05
     9   1     0.02  -0.14   0.03     0.27  -0.22   0.07    -0.09  -0.10  -0.04
    10   6    -0.00   0.01   0.00     0.01  -0.02  -0.04    -0.02  -0.02   0.04
    11   1    -0.05   0.22   0.24    -0.02  -0.03  -0.01    -0.01  -0.01   0.04
    12   1     0.07  -0.23  -0.28    -0.05   0.21   0.27     0.02  -0.15  -0.12
    13   6    -0.05  -0.01   0.01     0.04   0.01   0.03    -0.02   0.01  -0.04
    14   1     0.04   0.03  -0.12    -0.12   0.02  -0.26     0.03  -0.03   0.30
    15   1    -0.07  -0.00  -0.07     0.09  -0.03   0.21    -0.04   0.01  -0.18
    16   6     0.04  -0.02  -0.01    -0.05  -0.03  -0.03     0.04  -0.02   0.02
    17   1     0.06  -0.04   0.11     0.01  -0.11  -0.05    -0.01   0.06   0.00
    18   1    -0.06  -0.02  -0.06     0.08  -0.12   0.05    -0.07   0.10  -0.05
    19   6     0.02  -0.02   0.01    -0.02  -0.04   0.01     0.00   0.03  -0.03
    20   1    -0.04  -0.01   0.03     0.14  -0.02   0.12     0.18   0.02  -0.03
    21   1    -0.03   0.04  -0.05    -0.04   0.01  -0.03     0.08  -0.00   0.01
    22   6    -0.00  -0.04   0.02     0.02  -0.04   0.00     0.02  -0.00   0.01
    23   1    -0.01  -0.02   0.09     0.11  -0.01   0.07     0.38   0.02  -0.03
    24   1     0.23   0.02  -0.05    -0.23   0.02  -0.00    -0.30  -0.03   0.08
    25   7    -0.06  -0.00  -0.04     0.02   0.06  -0.02    -0.01  -0.05   0.04
    26   7    -0.04   0.05   0.00     0.01   0.06  -0.02    -0.02   0.05  -0.02
    27   6     0.05   0.00  -0.01     0.01  -0.02   0.03     0.02  -0.02   0.02
    28   1     0.11   0.09  -0.01     0.05   0.01  -0.02     0.04  -0.02  -0.02
    29   1    -0.20  -0.16   0.02    -0.17  -0.02   0.05    -0.09   0.06   0.02
    30   6    -0.00  -0.01   0.00    -0.01  -0.00  -0.04    -0.01   0.00  -0.02
    31   1     0.04   0.23   0.30     0.01   0.13   0.13     0.01   0.12   0.10
    32   1    -0.03  -0.22  -0.24     0.01   0.07   0.06    -0.01   0.01  -0.02
    33   6    -0.05   0.01  -0.00    -0.02  -0.00   0.03    -0.02  -0.00   0.02
    34   1     0.09  -0.02  -0.00     0.08   0.02  -0.26     0.05   0.01  -0.17
    35   1    -0.10  -0.01   0.11    -0.05  -0.02   0.18    -0.04  -0.01   0.10
    36   6     0.04  -0.01   0.02     0.03  -0.02  -0.03     0.02   0.01  -0.01
    37   1     0.10   0.05  -0.14    -0.06  -0.15   0.04     0.06   0.07  -0.02
    38   1    -0.01   0.09   0.02    -0.12  -0.21   0.06    -0.07  -0.08   0.04
    39   1    -0.04  -0.06  -0.16    -0.01   0.07   0.09    -0.06   0.04  -0.00
    40   8     0.00   0.00   0.00    -0.00   0.00   0.00     0.00  -0.00   0.00
    41   1     0.00  -0.00   0.00    -0.00  -0.00  -0.01     0.00  -0.00   0.00
                     61                     62                     63
                      A                      A                      A
 Frequencies --   1323.5356              1326.9611              1344.3850
 Red. masses --      1.2636                 1.2397                 1.2272
 Frc consts  --      1.3041                 1.2861                 1.3068
 IR Inten    --     15.4012                27.8288                10.5850
  Atom  AN      X      Y      Z        X      Y      Z        X      Y      Z
     1   6     0.01   0.01   0.02    -0.02   0.00   0.00    -0.01  -0.01   0.01
     2   6    -0.01   0.01  -0.01     0.03  -0.03   0.01    -0.00   0.03  -0.02
     3   1     0.04   0.02  -0.05     0.09  -0.10  -0.22    -0.03   0.02   0.05
     4   1     0.02  -0.00  -0.04    -0.09   0.04   0.17     0.04  -0.05  -0.13
     5   1     0.05   0.06   0.14     0.02  -0.06  -0.02     0.02   0.03   0.03
     6   1    -0.05  -0.00  -0.06     0.04  -0.04  -0.01    -0.05   0.07   0.09
     7   6    -0.02   0.03  -0.01    -0.02   0.03   0.02     0.02   0.00   0.02
     8   1    -0.01  -0.01  -0.01    -0.02  -0.01  -0.05    -0.04   0.13  -0.02
     9   1     0.08  -0.18   0.01     0.23  -0.36   0.06     0.07  -0.10   0.02
    10   6     0.02  -0.01   0.01     0.01  -0.02   0.01    -0.00   0.00  -0.01
    11   1    -0.03   0.00   0.06    -0.03   0.02   0.08    -0.05   0.12   0.14
    12   1     0.02  -0.04  -0.11     0.00  -0.01  -0.04     0.03  -0.09  -0.08
    13   6    -0.04   0.01  -0.01    -0.02   0.02   0.00    -0.02   0.01   0.02
    14   1     0.01   0.01   0.05    -0.04   0.01   0.01    -0.05   0.02  -0.15
    15   1    -0.05   0.01   0.03    -0.02   0.00  -0.01    -0.02   0.00   0.07
    16   6     0.01  -0.01   0.03     0.02  -0.04   0.02    -0.00  -0.03   0.00
    17   1     0.13  -0.20   0.08     0.04  -0.07   0.03     0.07  -0.15   0.03
    18   1    -0.23   0.42  -0.17    -0.15   0.27  -0.13    -0.12   0.18  -0.10
    19   6     0.00  -0.00   0.03    -0.04  -0.01   0.00     0.00   0.02   0.01
    20   1     0.09  -0.02  -0.01    -0.32   0.01  -0.05     0.38  -0.01   0.05
    21   1    -0.36  -0.01  -0.05     0.40   0.02   0.09    -0.23  -0.01  -0.03
    22   6    -0.03   0.00  -0.02     0.02   0.01  -0.03     0.01  -0.01  -0.01
    23   1    -0.09   0.01   0.02     0.07   0.02  -0.00     0.06   0.00   0.02
    24   1     0.12   0.01  -0.04    -0.35   0.00   0.03    -0.18   0.01   0.00
    25   7     0.05  -0.03  -0.01     0.03   0.06  -0.03    -0.03  -0.05  -0.06
    26   7     0.05  -0.02   0.01     0.02   0.02   0.01     0.04   0.02   0.00
    27   6    -0.04  -0.04   0.00    -0.01   0.03   0.00    -0.02   0.02   0.00
    28   1    -0.05  -0.04   0.03     0.00   0.06  -0.01    -0.04  -0.03  -0.02
    29   1     0.21   0.36  -0.03    -0.05  -0.24   0.01     0.00  -0.16   0.01
    30   6     0.01   0.03  -0.01     0.02  -0.02   0.02    -0.00   0.00   0.03
    31   1    -0.01  -0.03  -0.01     0.00  -0.08  -0.01    -0.03  -0.16  -0.21
    32   1    -0.03   0.03  -0.06     0.00  -0.03  -0.01     0.02   0.02   0.07
    33   6    -0.02  -0.02   0.01    -0.01   0.01  -0.02     0.05  -0.01  -0.01
    34   1    -0.04   0.00  -0.11    -0.01  -0.02   0.15    -0.07  -0.00   0.12
    35   1    -0.01  -0.01  -0.00     0.01  -0.00  -0.14     0.09   0.03  -0.08
    36   6     0.02   0.04  -0.03    -0.02  -0.03   0.01    -0.02   0.01   0.04
    37   1     0.06   0.10  -0.02     0.07   0.12  -0.04    -0.18  -0.22   0.10
    38   1    -0.18  -0.35   0.13    -0.01  -0.05   0.01     0.24   0.43  -0.16
    39   1     0.07   0.00  -0.04     0.01   0.02  -0.08    -0.01   0.02  -0.03
    40   8     0.00  -0.00  -0.00     0.00  -0.00   0.00    -0.00  -0.00  -0.00
    41   1     0.00   0.00   0.00     0.00  -0.00  -0.00    -0.00   0.00  -0.00
                     64                     65                     66
                      A                      A                      A
 Frequencies --   1355.3071              1357.6572              1378.2148
 Red. masses --      1.2942                 1.2494                 1.2972
 Frc consts  --      1.4006                 1.3568                 1.4517
 IR Inten    --     20.3051                 9.1486                34.2842
  Atom  AN      X      Y      Z        X      Y      Z        X      Y      Z
     1   6     0.01   0.01  -0.03    -0.01  -0.00  -0.01     0.02  -0.01  -0.07
     2   6     0.01  -0.01   0.01    -0.01  -0.01  -0.00    -0.03  -0.01  -0.05
     3   1    -0.01   0.02   0.01    -0.05  -0.00   0.07    -0.23   0.18   0.43
     4   1    -0.02   0.07   0.16     0.00  -0.00  -0.01     0.08   0.05   0.07
     5   1     0.05   0.02   0.10    -0.03  -0.03  -0.07     0.10   0.15   0.30
     6   1    -0.03  -0.06  -0.14     0.07   0.01   0.10    -0.02   0.03   0.07
     7   6     0.03   0.01   0.01     0.02  -0.05   0.00    -0.01   0.01  -0.01
     8   1     0.02   0.02  -0.01     0.09  -0.19   0.06     0.00  -0.00  -0.00
     9   1     0.03  -0.20   0.01    -0.21   0.54  -0.03    -0.01  -0.06  -0.01
    10   6    -0.01   0.00   0.03     0.03   0.02  -0.05    -0.00   0.00   0.02
    11   1    -0.01  -0.01   0.01     0.01   0.16   0.10    -0.00  -0.07  -0.05
    12   1     0.03  -0.13  -0.11     0.02   0.07  -0.08     0.01  -0.03  -0.02
    13   6    -0.01  -0.00  -0.02    -0.03  -0.01   0.05    -0.01  -0.01  -0.03
    14   1     0.04  -0.01   0.11    -0.02   0.04  -0.32     0.07  -0.02   0.19
    15   1    -0.03   0.01  -0.09    -0.02  -0.01   0.21    -0.03   0.01  -0.04
    16   6     0.01   0.01   0.02    -0.02  -0.02  -0.01    -0.01   0.04   0.01
    17   1     0.02   0.01   0.02     0.14  -0.28   0.09     0.11  -0.15   0.08
    18   1    -0.06   0.11  -0.04    -0.12   0.22  -0.10     0.02   0.01   0.03
    19   6    -0.03  -0.01  -0.03     0.02   0.00  -0.02    -0.03   0.00   0.00
    20   1     0.02   0.01   0.08    -0.15   0.02  -0.03     0.16   0.00   0.08
    21   1     0.38   0.00   0.07     0.18   0.01   0.03     0.12  -0.04   0.07
    22   6     0.00   0.02   0.00     0.02  -0.00  -0.01     0.08   0.01   0.01
    23   1    -0.18  -0.01  -0.01    -0.06   0.01   0.04    -0.43  -0.02   0.09
    24   1     0.07  -0.01   0.01    -0.18  -0.01   0.03    -0.15  -0.06   0.10
    25   7    -0.06   0.04  -0.00    -0.03   0.01   0.05     0.02  -0.00   0.03
    26   7     0.01  -0.04  -0.01     0.05   0.01  -0.02    -0.00  -0.03  -0.04
    27   6    -0.01  -0.04   0.02    -0.02  -0.01   0.02     0.01   0.03   0.00
    28   1    -0.01  -0.02   0.03    -0.01   0.01   0.01     0.02   0.04  -0.04
    29   1     0.05   0.34   0.00    -0.03   0.00   0.02    -0.09  -0.29   0.01
    30   6    -0.02   0.01  -0.06     0.00   0.01  -0.01     0.02   0.02   0.04
    31   1    -0.01   0.05  -0.04    -0.01  -0.02  -0.02    -0.01  -0.09  -0.05
    32   1     0.02   0.22   0.20    -0.00   0.07   0.04    -0.01  -0.14  -0.14
    33   6     0.02   0.00   0.04    -0.01   0.01   0.02    -0.01  -0.01  -0.00
    34   1     0.11   0.04  -0.33     0.07   0.03  -0.21    -0.03  -0.00  -0.02
    35   1    -0.01   0.00   0.25    -0.03  -0.02   0.06    -0.01  -0.01  -0.06
    36   6     0.02  -0.04  -0.01    -0.00  -0.02  -0.01     0.00   0.01  -0.01
    37   1    -0.14  -0.29   0.07     0.10   0.12  -0.06     0.02   0.04  -0.02
    38   1     0.13   0.23  -0.11     0.02   0.00  -0.02    -0.06  -0.12   0.04
    39   1     0.02   0.05   0.04    -0.00   0.05  -0.00    -0.02   0.01   0.08
    40   8     0.00   0.00  -0.00     0.00   0.00  -0.00     0.00  -0.00   0.00
    41   1    -0.00   0.00  -0.00     0.00   0.00  -0.00     0.00  -0.00  -0.00
                     67                     68                     69
                      A                      A                      A
 Frequencies --   1379.7924              1383.4446              1399.4850
 Red. masses --      1.3042                 1.3011                 1.4118
 Frc consts  --      1.4630                 1.4671                 1.6292
 IR Inten    --      5.4160                17.0618                44.4820
  Atom  AN      X      Y      Z        X      Y      Z        X      Y      Z
     1   6    -0.01   0.01   0.02    -0.01   0.01  -0.00     0.07  -0.03  -0.07
     2   6     0.01   0.00   0.01    -0.00   0.00   0.01    -0.06  -0.02  -0.07
     3   1     0.05  -0.03  -0.09    -0.05   0.01   0.06    -0.12   0.16   0.32
     4   1     0.02  -0.00  -0.03     0.06  -0.00  -0.06    -0.13   0.05   0.24
     5   1    -0.02  -0.03  -0.07    -0.04  -0.00  -0.07     0.14   0.15   0.43
     6   1    -0.02  -0.02  -0.06    -0.01   0.00  -0.00     0.09   0.04   0.17
     7   6     0.00  -0.02   0.03     0.00  -0.01  -0.00    -0.01  -0.00   0.02
     8   1    -0.07   0.16   0.04    -0.01   0.03   0.01    -0.00  -0.04   0.01
     9   1     0.07   0.16   0.04    -0.02   0.04  -0.00     0.07   0.07   0.03
    10   6     0.02  -0.09  -0.09     0.00  -0.00  -0.00     0.01  -0.03  -0.04
    11   1    -0.18   0.31   0.46    -0.01   0.03   0.04    -0.03   0.12   0.14
    12   1    -0.05   0.16   0.31     0.00  -0.02  -0.01    -0.04   0.14   0.14
    13   6    -0.02   0.02  -0.07    -0.01  -0.01  -0.01     0.00   0.02   0.01
    14   1    -0.03  -0.06   0.56     0.02  -0.01   0.09    -0.10   0.01  -0.03
    15   1    -0.03   0.06  -0.00    -0.03   0.01  -0.01     0.02   0.02  -0.00
    16   6    -0.01   0.03   0.01    -0.01   0.01   0.01     0.03  -0.05   0.01
    17   1     0.11  -0.13   0.13     0.08  -0.12   0.05    -0.16   0.26  -0.11
    18   1     0.08  -0.00   0.06    -0.03   0.09  -0.02    -0.08   0.10  -0.07
    19   6     0.00  -0.01  -0.00     0.01   0.00  -0.00     0.01   0.00   0.03
    20   1    -0.02  -0.00   0.01    -0.02   0.00  -0.02    -0.11   0.00  -0.01
    21   1    -0.02   0.00  -0.01    -0.07   0.01  -0.03    -0.03  -0.04   0.06
    22   6    -0.01   0.00   0.00     0.03   0.00   0.01    -0.05  -0.00   0.03
    23   1    -0.03  -0.00  -0.01    -0.18  -0.01   0.04     0.33   0.01  -0.05
    24   1     0.12   0.01  -0.02     0.02  -0.02   0.02     0.06  -0.01   0.02
    25   7     0.00   0.01  -0.00     0.00  -0.00   0.01     0.01  -0.00  -0.03
    26   7     0.00  -0.01  -0.02     0.00  -0.01  -0.04    -0.01   0.02   0.01
    27   6    -0.00   0.00   0.00    -0.01  -0.00   0.03     0.01  -0.01   0.00
    28   1     0.01   0.03  -0.02     0.07   0.20   0.06    -0.01  -0.05   0.03
    29   1    -0.02  -0.07   0.01    -0.16   0.03   0.04    -0.01   0.11   0.00
    30   6     0.00   0.01   0.01    -0.00  -0.09  -0.08    -0.01  -0.03  -0.03
    31   1    -0.01  -0.04  -0.05     0.02   0.13   0.31     0.02   0.11   0.09
    32   1    -0.01  -0.02  -0.04     0.13   0.30   0.46     0.01   0.09   0.11
    33   6    -0.00  -0.00   0.02     0.01   0.03  -0.07     0.00   0.01  -0.00
    34   1     0.02   0.01  -0.11     0.01  -0.07   0.56     0.04  -0.00   0.06
    35   1     0.00  -0.00  -0.01     0.02   0.06   0.02    -0.00   0.02  -0.01
    36   6    -0.00  -0.01   0.00     0.00   0.03   0.00    -0.02  -0.02   0.02
    37   1     0.01   0.00  -0.02    -0.06  -0.04   0.09     0.08   0.14  -0.05
    38   1     0.04   0.04  -0.03    -0.11  -0.05   0.07     0.07   0.10  -0.04
    39   1     0.01   0.01   0.01    -0.02   0.01   0.03     0.02  -0.03  -0.13
    40   8     0.00  -0.00   0.00     0.00  -0.00   0.00     0.00   0.00   0.00
    41   1    -0.00   0.00   0.00     0.00   0.00   0.01    -0.00   0.00   0.01
                     70                     71                     72
                      A                      A                      A
 Frequencies --   1402.6050              1418.9303              1427.7440
 Red. masses --      1.4865                 1.3582                 1.3185
 Frc consts  --      1.7231                 1.6111                 1.5835
 IR Inten    --      4.7788                 6.0629                 7.7173
  Atom  AN      X      Y      Z        X      Y      Z        X      Y      Z
     1   6     0.02  -0.03  -0.12     0.04  -0.02  -0.05    -0.00  -0.00  -0.02
     2   6     0.02   0.03   0.13     0.01   0.00   0.04     0.00   0.01   0.03
     3   1    -0.15   0.04   0.21     0.02   0.06  -0.02    -0.05  -0.01   0.06
     4   1    -0.13   0.11   0.39    -0.13   0.09   0.33    -0.02   0.01   0.05
     5   1    -0.16  -0.05  -0.30     0.03  -0.02   0.07    -0.06  -0.01  -0.10
     6   1    -0.13  -0.12  -0.43    -0.01  -0.07  -0.20    -0.06  -0.03  -0.13
     7   6     0.01  -0.01   0.01     0.00   0.00  -0.01    -0.02   0.02  -0.00
     8   1    -0.01   0.04   0.02     0.03  -0.03   0.01    -0.04   0.02  -0.09
     9   1    -0.00   0.07   0.00    -0.03  -0.01  -0.02     0.00  -0.14  -0.00
    10   6     0.00  -0.01  -0.02    -0.00   0.02   0.03     0.00   0.01   0.02
    11   1    -0.01   0.08   0.07     0.01  -0.07  -0.07    -0.01  -0.10  -0.07
    12   1    -0.01   0.03   0.02     0.03  -0.08  -0.09     0.01  -0.03   0.01
    13   6    -0.00   0.01   0.01    -0.01  -0.02  -0.02     0.00  -0.01  -0.01
    14   1    -0.06   0.01  -0.06     0.10  -0.01   0.06     0.06  -0.00   0.05
    15   1     0.00   0.01  -0.01    -0.00  -0.04   0.11     0.01  -0.03   0.02
    16   6     0.03  -0.03   0.02    -0.06   0.03  -0.03    -0.02   0.02  -0.02
    17   1    -0.11   0.19  -0.08     0.23  -0.41   0.23     0.06  -0.09   0.11
    18   1    -0.09   0.13  -0.07     0.18  -0.09   0.11     0.13  -0.08   0.08
    19   6     0.04  -0.02  -0.02    -0.04   0.00  -0.02     0.01  -0.00   0.02
    20   1    -0.05   0.01   0.05     0.17   0.02   0.12     0.04  -0.04  -0.11
    21   1    -0.29   0.02  -0.13     0.06  -0.06   0.05    -0.22   0.09  -0.11
    22   6     0.03   0.02   0.02    -0.10  -0.01   0.03     0.03   0.01  -0.01
    23   1    -0.05  -0.01  -0.06     0.51   0.01  -0.13    -0.10   0.02   0.08
    24   1    -0.28  -0.01   0.09     0.13   0.06  -0.05    -0.16  -0.06   0.06
    25   7    -0.01   0.00  -0.00     0.00  -0.01   0.01     0.05  -0.02  -0.02
    26   7    -0.01  -0.01   0.00     0.04   0.04  -0.02     0.00   0.00   0.01
    27   6     0.01   0.00  -0.01    -0.01   0.01   0.02    -0.01  -0.02   0.00
    28   1    -0.01  -0.03  -0.01     0.00  -0.00  -0.02     0.00   0.05   0.08
    29   1     0.02  -0.02  -0.01    -0.06  -0.10   0.02    -0.02   0.15   0.00
    30   6    -0.00   0.01   0.01     0.00  -0.01  -0.01     0.00  -0.02  -0.03
    31   1    -0.00  -0.02  -0.03     0.00  -0.01   0.01     0.03   0.10   0.06
    32   1    -0.01  -0.06  -0.07     0.01   0.02   0.03    -0.03   0.12   0.08
    33   6    -0.00  -0.01  -0.00    -0.00   0.00   0.00    -0.01   0.02   0.03
    34   1    -0.04  -0.01   0.02    -0.03  -0.00   0.05     0.18   0.02  -0.14
    35   1     0.00  -0.01   0.01     0.01  -0.01  -0.07     0.01   0.06  -0.08
    36   6     0.03   0.03  -0.01     0.00   0.02  -0.01    -0.09  -0.07   0.05
    37   1    -0.09  -0.14   0.04    -0.02  -0.01   0.02     0.27   0.39  -0.37
    38   1    -0.06  -0.10   0.05    -0.03  -0.05   0.02     0.38   0.14  -0.18
    39   1    -0.04  -0.00  -0.01     0.07   0.02   0.01     0.03   0.01   0.03
    40   8     0.00   0.00  -0.00    -0.00  -0.00  -0.00     0.00   0.00   0.00
    41   1     0.00   0.00  -0.00     0.00  -0.00  -0.00    -0.00   0.00   0.00
                     73                     74                     75
                      A                      A                      A
 Frequencies --   1428.5703              1453.5727              1461.9633
 Red. masses --      1.3594                 1.2657                 1.2069
 Frc consts  --      1.6346                 1.5757                 1.5199
 IR Inten    --      5.2754                12.3807                52.2620
  Atom  AN      X      Y      Z        X      Y      Z        X      Y      Z
     1   6    -0.02   0.01   0.01     0.00   0.00  -0.00     0.01  -0.00  -0.00
     2   6     0.04   0.02   0.02    -0.01  -0.00  -0.01    -0.01  -0.00  -0.01
     3   1     0.07   0.01  -0.15    -0.01   0.00   0.02    -0.00   0.02   0.01
     4   1     0.10   0.02  -0.01    -0.01   0.00   0.01    -0.01   0.00   0.02
     5   1     0.05  -0.06   0.03     0.01   0.01   0.03     0.01   0.00   0.03
     6   1    -0.11  -0.05  -0.23     0.02   0.00   0.02     0.02   0.00   0.02
     7   6    -0.01  -0.02  -0.02     0.02  -0.09  -0.02     0.01  -0.05  -0.02
     8   1    -0.01   0.07   0.09    -0.19   0.60   0.23    -0.11   0.36   0.16
     9   1    -0.01   0.19  -0.02     0.19   0.14   0.00     0.13   0.09   0.00
    10   6     0.00  -0.00  -0.01    -0.03   0.03   0.04    -0.02   0.02   0.02
    11   1    -0.00   0.03   0.02     0.03   0.03  -0.02     0.01   0.01  -0.02
    12   1    -0.01   0.05   0.04     0.05  -0.20  -0.23     0.03  -0.11  -0.11
    13   6     0.00   0.01   0.01    -0.00  -0.01  -0.03     0.00  -0.01  -0.01
    14   1    -0.09   0.00  -0.08    -0.07  -0.03  -0.02    -0.06  -0.02  -0.04
    15   1    -0.01   0.05   0.02    -0.05   0.10   0.16    -0.04   0.07   0.05
    16   6     0.04  -0.03   0.03     0.01   0.00   0.01     0.01  -0.00   0.00
    17   1    -0.12   0.20  -0.16     0.01  -0.02  -0.07    -0.01   0.01  -0.03
    18   1    -0.15   0.09  -0.09    -0.05  -0.04  -0.01    -0.02  -0.03  -0.01
    19   6    -0.12   0.01  -0.05     0.01  -0.01   0.02    -0.00  -0.00   0.01
    20   1     0.57   0.04   0.30    -0.14  -0.02  -0.07    -0.05  -0.01  -0.04
    21   1     0.23  -0.17   0.17    -0.01   0.06  -0.04     0.00   0.04  -0.02
    22   6    -0.00  -0.00   0.01    -0.00   0.00   0.00    -0.01  -0.00   0.02
    23   1    -0.07  -0.02  -0.06    -0.02   0.00   0.00     0.07  -0.03  -0.08
    24   1     0.08   0.06  -0.05     0.03  -0.01   0.00     0.03   0.07  -0.05
    25   7     0.04  -0.04   0.03     0.02   0.03  -0.01     0.02   0.02   0.00
    26   7    -0.02  -0.01  -0.01    -0.00  -0.01  -0.00    -0.01   0.01  -0.01
    27   6     0.01   0.00   0.00     0.01   0.03   0.02    -0.01  -0.06  -0.03
    28   1     0.03   0.04  -0.01    -0.01  -0.15  -0.15     0.09   0.43   0.32
    29   1    -0.02  -0.01   0.00     0.08  -0.04   0.01    -0.24   0.07  -0.01
    30   6     0.00  -0.01  -0.01     0.00  -0.02  -0.04     0.01   0.04   0.05
    31   1     0.01   0.05   0.09     0.01   0.10   0.21    -0.03  -0.20  -0.27
    32   1     0.01   0.01   0.02     0.02  -0.02  -0.01    -0.02  -0.01  -0.02
    33   6    -0.01   0.01   0.00    -0.01   0.01   0.07    -0.00  -0.02  -0.06
    34   1     0.02  -0.00   0.03    -0.06   0.04  -0.11     0.16  -0.07   0.04
    35   1     0.00   0.01  -0.09     0.01  -0.09  -0.38     0.05   0.19   0.38
    36   6    -0.03   0.00   0.01    -0.00  -0.01  -0.03    -0.01  -0.01   0.01
    37   1     0.14   0.25  -0.10    -0.01   0.02   0.09     0.03   0.03  -0.10
    38   1     0.05  -0.04  -0.01    -0.02   0.04  -0.03     0.01  -0.11   0.02
    39   1     0.01  -0.02  -0.01     0.00   0.03   0.02     0.01   0.05   0.01
    40   8    -0.00   0.00   0.00    -0.00  -0.00   0.00     0.00  -0.00  -0.00
    41   1    -0.00   0.00   0.00     0.00  -0.00   0.00     0.00   0.00   0.02
                     76                     77                     78
                      A                      A                      A
 Frequencies --   1478.1122              1482.6919              1488.3268
 Red. masses --      1.1999                 1.1141                 1.0995
 Frc consts  --      1.5446                 1.4431                 1.4350
 IR Inten    --     43.5252                47.6269                 6.6276
  Atom  AN      X      Y      Z        X      Y      Z        X      Y      Z
     1   6     0.00   0.01   0.00     0.02   0.02  -0.00    -0.04  -0.05   0.00
     2   6     0.00   0.00   0.00     0.01   0.00   0.00     0.02  -0.03  -0.00
     3   1    -0.01  -0.07   0.01    -0.04  -0.27   0.07     0.09   0.48  -0.16
     4   1    -0.06  -0.01  -0.03    -0.24  -0.04  -0.11     0.46   0.08   0.20
     5   1     0.00   0.01  -0.01     0.01   0.03   0.01    -0.05   0.25  -0.11
     6   1    -0.02   0.00  -0.01    -0.06   0.00  -0.03    -0.24   0.04   0.12
     7   6    -0.01   0.01  -0.02     0.00  -0.02  -0.01     0.00  -0.00   0.00
     8   1     0.07  -0.09   0.18    -0.00   0.07   0.11    -0.01   0.02   0.00
     9   1     0.15  -0.01   0.01     0.07   0.06   0.01     0.01  -0.00   0.01
    10   6     0.01  -0.00   0.03    -0.01  -0.00  -0.00    -0.01  -0.01   0.01
    11   1     0.13   0.09   0.01     0.03   0.03  -0.01     0.11   0.08  -0.02
    12   1    -0.04   0.08  -0.24    -0.01   0.01  -0.00    -0.05   0.09  -0.08
    13   6    -0.01  -0.00  -0.08     0.00  -0.00   0.02     0.00  -0.00   0.01
    14   1    -0.05  -0.04   0.13     0.03   0.01  -0.02     0.00   0.00   0.00
    15   1     0.02   0.05   0.55    -0.00  -0.03  -0.13    -0.00  -0.00  -0.06
    16   6    -0.01  -0.00   0.02    -0.02  -0.01  -0.04     0.00   0.01   0.00
    17   1    -0.04   0.03  -0.09    -0.06   0.09   0.28     0.04  -0.06  -0.10
    18   1     0.03  -0.07   0.05     0.24   0.14   0.07    -0.09  -0.11  -0.02
    19   6    -0.00   0.00  -0.00    -0.01   0.00  -0.02     0.02   0.01  -0.02
    20   1     0.03   0.01   0.02     0.00   0.06   0.20    -0.13   0.06   0.14
    21   1     0.01  -0.02   0.01     0.00  -0.16   0.11    -0.05  -0.15   0.08
    22   6     0.01   0.01  -0.02     0.01   0.01  -0.05    -0.01   0.01  -0.03
    23   1    -0.03   0.03   0.10     0.04   0.13   0.39     0.09   0.08   0.22
    24   1    -0.04  -0.09   0.06     0.01  -0.35   0.22     0.02  -0.21   0.11
    25   7    -0.01  -0.01  -0.01     0.00  -0.00  -0.01    -0.00   0.01  -0.01
    26   7     0.01  -0.00   0.02    -0.01   0.01   0.02     0.00   0.01   0.01
    27   6     0.01   0.04   0.00    -0.00  -0.02  -0.02    -0.00  -0.01  -0.00
    28   1    -0.14  -0.37  -0.04    -0.00   0.10   0.17     0.01   0.05   0.04
    29   1     0.04  -0.04   0.00    -0.07   0.10  -0.01    -0.02   0.03   0.00
    30   6    -0.02  -0.02   0.01     0.02  -0.01   0.01     0.01  -0.01   0.01
    31   1     0.07   0.18  -0.14     0.06   0.08  -0.11     0.05   0.07  -0.08
    32   1    -0.14   0.09  -0.01    -0.14   0.09  -0.05    -0.10   0.07  -0.03
    33   6     0.02   0.01  -0.06    -0.00  -0.01   0.01    -0.00  -0.00   0.01
    34   1    -0.02  -0.01   0.11    -0.04  -0.00   0.01    -0.00   0.00  -0.00
    35   1    -0.08  -0.02   0.39     0.02  -0.01  -0.13     0.02   0.00  -0.07
    36   6     0.00  -0.00   0.02     0.01   0.01  -0.02    -0.00   0.01   0.00
    37   1     0.04   0.03  -0.10    -0.01   0.02   0.15    -0.03  -0.06  -0.06
    38   1     0.01  -0.04   0.03    -0.11   0.06   0.03     0.06  -0.06  -0.01
    39   1     0.01  -0.06  -0.05     0.01  -0.09  -0.13    -0.01   0.01  -0.04
    40   8     0.00   0.00  -0.00     0.00  -0.00   0.00     0.00  -0.00   0.00
    41   1     0.00   0.01   0.00     0.00  -0.01   0.02    -0.00  -0.00   0.00
                     79                     80                     81
                      A                      A                      A
 Frequencies --   1490.3120              1492.4513              1500.2167
 Red. masses --      1.1111                 1.0939                 1.1315
 Frc consts  --      1.4540                 1.4356                 1.5004
 IR Inten    --      8.8457                 6.2469                25.1648
  Atom  AN      X      Y      Z        X      Y      Z        X      Y      Z
     1   6    -0.01  -0.00   0.00     0.03   0.02   0.00    -0.01  -0.01  -0.00
     2   6    -0.02   0.02  -0.00     0.04  -0.04  -0.00     0.01  -0.01   0.00
     3   1    -0.01   0.02   0.02    -0.02  -0.27   0.05     0.02   0.14  -0.04
     4   1     0.03  -0.01  -0.02    -0.28  -0.04  -0.08     0.14   0.02   0.06
     5   1     0.02  -0.26   0.04    -0.05   0.47  -0.10    -0.01   0.09  -0.03
     6   1     0.26  -0.03  -0.07    -0.46   0.07   0.16    -0.10   0.01   0.01
     7   6    -0.00   0.01   0.01     0.00   0.00   0.01    -0.01   0.02  -0.01
     8   1     0.01  -0.06  -0.05     0.01  -0.03  -0.03     0.11  -0.21   0.12
     9   1     0.00  -0.08   0.01    -0.03  -0.01   0.00     0.08   0.01  -0.00
    10   6    -0.01  -0.05   0.03    -0.01  -0.02   0.01     0.03   0.03  -0.00
    11   1     0.39   0.24  -0.07     0.18   0.12  -0.03    -0.20  -0.13   0.06
    12   1    -0.17   0.34  -0.30    -0.08   0.16  -0.14     0.10  -0.16   0.08
    13   6    -0.01   0.00  -0.02    -0.00   0.00  -0.01    -0.00   0.00  -0.05
    14   1     0.06   0.00   0.07     0.01  -0.00   0.02    -0.05  -0.02   0.05
    15   1     0.04  -0.06   0.12     0.01  -0.01   0.05     0.02   0.04   0.39
    16   6    -0.00   0.01   0.00     0.00  -0.00   0.00    -0.01  -0.02  -0.00
    17   1     0.01  -0.01  -0.05    -0.01   0.01  -0.02    -0.09   0.13   0.04
    18   1     0.00  -0.08   0.02    -0.01   0.01  -0.01     0.13   0.01   0.06
    19   6     0.02   0.01  -0.02     0.00  -0.00  -0.01    -0.01  -0.00   0.01
    20   1    -0.08   0.08   0.19    -0.00   0.01   0.02     0.05  -0.03  -0.09
    21   1    -0.13  -0.20   0.10     0.04  -0.02   0.01     0.05   0.09  -0.05
    22   6     0.02  -0.01   0.01    -0.01   0.00   0.01     0.01   0.00  -0.02
    23   1    -0.06  -0.04  -0.09     0.03  -0.02  -0.08     0.03   0.04   0.11
    24   1    -0.07   0.10  -0.05     0.05   0.06  -0.04    -0.05  -0.08   0.05
    25   7    -0.00  -0.00  -0.01    -0.01   0.01   0.01    -0.01  -0.01  -0.00
    26   7    -0.00   0.00   0.01    -0.01  -0.00  -0.01    -0.01   0.01   0.02
    27   6    -0.00  -0.02  -0.01     0.00  -0.00   0.00    -0.00  -0.02  -0.02
    28   1     0.02   0.15   0.14     0.03   0.06  -0.01    -0.02   0.09   0.18
    29   1    -0.07   0.08  -0.01    -0.01  -0.01  -0.00    -0.06   0.12  -0.02
    30   6     0.01   0.02  -0.01    -0.00   0.02  -0.02    -0.00   0.04  -0.02
    31   1    -0.06  -0.14   0.11    -0.09  -0.16   0.15    -0.16  -0.31   0.22
    32   1     0.12  -0.08   0.02     0.18  -0.11   0.05     0.31  -0.20   0.08
    33   6    -0.01  -0.00   0.03    -0.00   0.00   0.01    -0.00  -0.00   0.01
    34   1     0.04   0.00  -0.06     0.02   0.00  -0.02     0.01   0.00  -0.03
    35   1     0.05   0.04  -0.17     0.03   0.02  -0.09     0.02   0.01  -0.10
    36   6     0.00  -0.02  -0.01    -0.01   0.02   0.01     0.01  -0.01  -0.02
    37   1     0.02   0.05   0.14    -0.06  -0.12  -0.19     0.03   0.08   0.20
    38   1    -0.07   0.15  -0.02     0.17  -0.16  -0.03    -0.14   0.14   0.01
    39   1     0.01  -0.00   0.00     0.01   0.03   0.03    -0.00  -0.06  -0.09
    40   8     0.00  -0.00   0.00    -0.00  -0.00   0.00     0.00   0.00  -0.00
    41   1    -0.00  -0.00   0.00    -0.00  -0.00  -0.00    -0.00   0.00   0.01
                     82                     83                     84
                      A                      A                      A
 Frequencies --   1505.4218              1514.8791              1516.1799
 Red. masses --      1.1347                 1.0984                 1.1050
 Frc consts  --      1.5152                 1.4851                 1.4966
 IR Inten    --     16.4961                 7.7034                 2.8704
  Atom  AN      X      Y      Z        X      Y      Z        X      Y      Z
     1   6    -0.01  -0.01   0.01     0.01   0.01  -0.01     0.01   0.01   0.00
     2   6     0.00  -0.00  -0.01    -0.01   0.01   0.01     0.01  -0.01  -0.00
     3   1     0.02   0.10  -0.03    -0.01  -0.09   0.01    -0.00  -0.06   0.01
     4   1     0.11   0.00   0.00    -0.12   0.00   0.02    -0.07  -0.01  -0.02
     5   1    -0.00   0.02  -0.01     0.02  -0.11   0.03    -0.01   0.09  -0.01
     6   1    -0.01   0.01   0.04     0.08  -0.03  -0.10    -0.10   0.01   0.03
     7   6     0.01  -0.02  -0.00     0.00  -0.01   0.01     0.02  -0.01   0.03
     8   1    -0.07   0.19   0.04    -0.05   0.07  -0.11    -0.10   0.11  -0.35
     9   1     0.03   0.03   0.00    -0.08  -0.01  -0.00    -0.28  -0.04  -0.02
    10   6    -0.02   0.00  -0.00    -0.01  -0.01  -0.00     0.01   0.02  -0.00
    11   1    -0.01  -0.00  -0.02     0.07   0.04  -0.02    -0.15  -0.06   0.07
    12   1     0.01  -0.06   0.01    -0.04   0.08  -0.01     0.07  -0.15   0.05
    13   6     0.00  -0.01   0.03     0.00  -0.00   0.02    -0.02   0.02  -0.03
    14   1     0.03   0.01  -0.04    -0.04  -0.01  -0.01     0.15   0.05   0.01
    15   1    -0.01  -0.01  -0.24    -0.04   0.06  -0.15     0.12  -0.21   0.18
    16   6    -0.02  -0.00  -0.04     0.02   0.02   0.02     0.00  -0.00   0.02
    17   1    -0.03   0.05   0.30     0.11  -0.16  -0.26     0.00  -0.02  -0.15
    18   1     0.21   0.17   0.06    -0.25  -0.20  -0.08    -0.09  -0.06  -0.01
    19   6     0.01   0.01  -0.02    -0.01  -0.01   0.01     0.00   0.00  -0.01
    20   1    -0.14   0.10   0.25     0.08  -0.04  -0.09    -0.10   0.05   0.14
    21   1    -0.10  -0.25   0.14     0.03   0.10  -0.05    -0.04  -0.13   0.08
    22   6     0.01  -0.01  -0.00    -0.02   0.02  -0.04    -0.00   0.00  -0.00
    23   1    -0.03  -0.03  -0.08     0.13   0.14   0.36    -0.03  -0.01  -0.04
    24   1    -0.09   0.09  -0.05     0.11  -0.35   0.20    -0.01   0.03  -0.02
    25   7     0.01   0.01  -0.01     0.01   0.00   0.00     0.02   0.01  -0.00
    26   7     0.01  -0.01   0.02    -0.00   0.01  -0.01     0.01  -0.00   0.00
    27   6     0.00   0.03   0.00    -0.00   0.01   0.01     0.01   0.02  -0.01
    28   1    -0.10  -0.33  -0.14     0.00  -0.08  -0.16    -0.10  -0.18   0.13
    29   1     0.13  -0.02  -0.01     0.10  -0.06   0.00    -0.10  -0.01   0.00
    30   6    -0.04   0.03  -0.02    -0.02   0.03  -0.01    -0.00  -0.01   0.00
    31   1    -0.12  -0.16   0.15    -0.12  -0.22   0.11     0.05   0.10  -0.04
    32   1     0.25  -0.16   0.10     0.23  -0.15   0.08    -0.09   0.02  -0.06
    33   6     0.00   0.00  -0.04    -0.00  -0.01  -0.02    -0.03  -0.03   0.01
    34   1     0.08  -0.02   0.04     0.11  -0.03   0.01     0.31  -0.10   0.02
    35   1    -0.02   0.07   0.34     0.03   0.12   0.20     0.21   0.40  -0.05
    36   6    -0.01  -0.02   0.01    -0.00  -0.01  -0.00     0.00  -0.01  -0.02
    37   1     0.07   0.08  -0.07     0.04   0.07   0.03     0.02   0.07   0.18
    38   1     0.00  -0.01   0.01    -0.05   0.02   0.01    -0.13   0.07   0.01
    39   1     0.05  -0.05  -0.05     0.01   0.02   0.03     0.03  -0.00  -0.01
    40   8    -0.00   0.00  -0.00    -0.00  -0.00   0.00    -0.00   0.00  -0.00
    41   1     0.00   0.01  -0.00    -0.00   0.01  -0.01    -0.00   0.01  -0.00
                     85                     86                     87
                      A                      A                      A
 Frequencies --   1520.1439              1525.2782              1531.3909
 Red. masses --      1.0925                 1.1077                 1.0802
 Frc consts  --      1.4874                 1.5183                 1.4926
 IR Inten    --     22.3644                19.1451                75.2749
  Atom  AN      X      Y      Z        X      Y      Z        X      Y      Z
     1   6    -0.01  -0.01  -0.00     0.01   0.01  -0.00    -0.00  -0.00  -0.00
     2   6     0.02  -0.01   0.01     0.02  -0.02   0.00     0.00  -0.00   0.00
     3   1     0.02   0.10  -0.04    -0.02  -0.11   0.04    -0.00   0.01   0.01
     4   1     0.09   0.02   0.06    -0.12  -0.01  -0.02     0.01   0.00  -0.00
     5   1    -0.01   0.17  -0.02    -0.04   0.19  -0.07    -0.01   0.03  -0.02
     6   1    -0.21   0.01  -0.01    -0.21   0.02   0.03    -0.03   0.00   0.01
     7   6     0.00  -0.01   0.00    -0.02   0.02  -0.02    -0.00   0.02   0.01
     8   1    -0.05   0.09  -0.04     0.05  -0.06   0.16     0.02  -0.11  -0.11
     9   1    -0.04   0.02  -0.00     0.15  -0.02   0.01    -0.07  -0.06  -0.00
    10   6    -0.02  -0.03   0.01     0.00   0.00  -0.01     0.01   0.00   0.01
    11   1     0.23   0.15  -0.05    -0.08  -0.07  -0.01     0.04  -0.02  -0.03
    12   1    -0.11   0.22  -0.11     0.03  -0.06   0.08    -0.01   0.03  -0.06
    13   6    -0.00   0.01   0.02     0.01  -0.01   0.02     0.03  -0.04  -0.00
    14   1     0.08   0.03  -0.01    -0.05  -0.02   0.01    -0.38  -0.13   0.01
    15   1     0.05  -0.11  -0.15    -0.06   0.09  -0.13    -0.27   0.52   0.09
    16   6    -0.01  -0.01  -0.02     0.01   0.04   0.01     0.00  -0.01  -0.02
    17   1    -0.04   0.06   0.16     0.14  -0.20  -0.21    -0.02   0.04   0.14
    18   1     0.12   0.13   0.02    -0.20  -0.25  -0.04     0.10   0.06   0.02
    19   6    -0.03  -0.02   0.04     0.02   0.01  -0.02     0.01   0.00  -0.00
    20   1     0.20  -0.14  -0.32    -0.10   0.07   0.16    -0.04   0.02   0.04
    21   1     0.12   0.32  -0.18    -0.11  -0.17   0.07    -0.03  -0.04   0.02
    22   6    -0.00  -0.00   0.01     0.01  -0.00   0.01     0.00  -0.00   0.01
    23   1    -0.00  -0.02  -0.07    -0.04  -0.05  -0.12     0.01  -0.01  -0.02
    24   1    -0.01   0.06  -0.04    -0.08   0.12  -0.06     0.01   0.03  -0.01
    25   7     0.01  -0.01   0.00     0.00  -0.01  -0.01     0.00  -0.00   0.00
    26   7     0.01  -0.01   0.00     0.00   0.01   0.01    -0.01   0.00  -0.01
    27   6     0.00   0.01  -0.00    -0.01  -0.02   0.00    -0.01  -0.01   0.03
    28   1    -0.04  -0.10   0.01     0.02   0.06  -0.01     0.14   0.14  -0.32
    29   1    -0.01  -0.02   0.00     0.03   0.04  -0.00     0.21  -0.04   0.01
    30   6    -0.00  -0.00   0.01     0.00  -0.00   0.01     0.00  -0.00   0.01
    31   1     0.03   0.06  -0.06     0.02   0.02  -0.06     0.04   0.06  -0.07
    32   1    -0.06   0.03  -0.02    -0.04   0.05   0.01    -0.08   0.05  -0.03
    33   6    -0.00  -0.00  -0.01     0.02   0.02  -0.01    -0.02  -0.02   0.01
    34   1     0.04  -0.02   0.01    -0.13   0.05  -0.03     0.22  -0.07   0.00
    35   1     0.01   0.05   0.10    -0.13  -0.21   0.12     0.15   0.29  -0.03
    36   6     0.01  -0.03  -0.02     0.01  -0.05  -0.01    -0.00  -0.01  -0.01
    37   1     0.11   0.22   0.30     0.16   0.27   0.26     0.01   0.03   0.11
    38   1    -0.26   0.22   0.04    -0.23   0.30   0.01    -0.06   0.07  -0.01
    39   1     0.03  -0.01  -0.00     0.00  -0.00  -0.01    -0.04   0.00   0.04
    40   8    -0.00   0.00   0.00     0.00   0.00  -0.00    -0.00  -0.00   0.00
    41   1     0.00  -0.00   0.00     0.00  -0.01   0.00    -0.00   0.04  -0.01
                     88                     89                     90
                      A                      A                      A
 Frequencies --   1548.3427              1571.2388              1651.2011
 Red. masses --      1.1127                 1.0825                 1.2598
 Frc consts  --      1.5717                 1.5746                 2.0238
 IR Inten    --     30.7510                16.6853              1890.2395
  Atom  AN      X      Y      Z        X      Y      Z        X      Y      Z
     1   6    -0.00  -0.00   0.00     0.00  -0.00   0.00     0.01   0.00   0.01
     2   6    -0.00   0.00   0.00     0.00   0.00  -0.00    -0.01  -0.00   0.01
     3   1    -0.00  -0.01   0.00     0.01  -0.00  -0.01     0.03  -0.00  -0.04
     4   1    -0.01  -0.00   0.00    -0.01  -0.00   0.01    -0.01  -0.00  -0.00
     5   1     0.00  -0.02   0.00     0.01  -0.00   0.01    -0.03   0.00  -0.05
     6   1     0.03  -0.00   0.00    -0.00  -0.00  -0.00     0.01  -0.00  -0.00
     7   6    -0.02   0.01  -0.03     0.02  -0.01   0.02    -0.02   0.03  -0.01
     8   1     0.16  -0.18   0.44    -0.08   0.06  -0.29     0.05  -0.09   0.13
     9   1     0.31   0.08   0.02    -0.22  -0.03  -0.01     0.14  -0.07  -0.00
    10   6    -0.00  -0.01  -0.01     0.00   0.00  -0.00     0.00  -0.00   0.01
    11   1     0.02  -0.00  -0.03     0.03   0.02  -0.01    -0.01  -0.05  -0.03
    12   1    -0.03   0.06   0.06    -0.01   0.02  -0.02     0.00  -0.00   0.01
    13   6     0.01  -0.01   0.03     0.03  -0.03   0.01     0.00   0.00   0.01
    14   1    -0.03  -0.01   0.00    -0.27  -0.09   0.01    -0.04   0.00  -0.05
    15   1    -0.06   0.07  -0.26    -0.23   0.41  -0.07    -0.01   0.02  -0.01
    16   6     0.00   0.03  -0.00     0.00   0.01  -0.00     0.01  -0.03   0.00
    17   1     0.09  -0.13  -0.05     0.04  -0.05   0.02    -0.08   0.10   0.05
    18   1    -0.07  -0.11  -0.01    -0.02  -0.02  -0.01     0.02   0.19  -0.06
    19   6    -0.00   0.00   0.00    -0.01  -0.00   0.00     0.04   0.01  -0.01
    20   1     0.06  -0.02  -0.07     0.02  -0.01  -0.02    -0.07   0.04   0.04
    21   1     0.04   0.07  -0.03     0.03   0.03  -0.00    -0.12  -0.08  -0.00
    22   6     0.01  -0.00  -0.00    -0.00   0.00  -0.01    -0.04   0.02   0.01
    23   1    -0.04  -0.02  -0.07    -0.01  -0.00  -0.03     0.05   0.04   0.05
    24   1    -0.09   0.07  -0.04    -0.03   0.02  -0.02     0.23  -0.10   0.03
    25   7    -0.02  -0.01  -0.00     0.01   0.00  -0.00    -0.01  -0.01   0.02
    26   7     0.02   0.00   0.03     0.02  -0.00   0.01     0.01  -0.06  -0.09
    27   6     0.01   0.02  -0.02     0.03   0.02  -0.04     0.03   0.04   0.00
    28   1    -0.15  -0.25   0.19    -0.24  -0.26   0.48    -0.08  -0.12   0.15
    29   1    -0.09   0.05  -0.01    -0.30   0.07  -0.01    -0.23  -0.16   0.02
    30   6    -0.00  -0.01  -0.01    -0.00  -0.00  -0.00    -0.00  -0.00   0.00
    31   1     0.01   0.06   0.05    -0.01   0.01   0.05    -0.00  -0.00   0.01
    32   1    -0.01  -0.02  -0.03     0.02  -0.03  -0.00     0.01  -0.04  -0.02
    33   6    -0.03  -0.03   0.02     0.01   0.01   0.00    -0.00   0.01   0.00
    34   1     0.26  -0.08   0.03    -0.15   0.04  -0.00     0.05   0.00  -0.05
    35   1     0.22   0.37  -0.15    -0.10  -0.19  -0.03     0.01   0.02  -0.00
    36   6    -0.00   0.02  -0.00     0.00   0.01   0.00    -0.01  -0.03  -0.00
    37   1    -0.08  -0.11  -0.02    -0.01  -0.02  -0.03     0.06   0.07   0.04
    38   1     0.06  -0.06  -0.01     0.01  -0.04   0.01    -0.02   0.10  -0.04
    39   1     0.04  -0.07  -0.08     0.04  -0.04  -0.05    -0.09   0.60   0.49
    40   8    -0.00  -0.00  -0.00     0.01  -0.00  -0.00     0.00   0.00  -0.00
    41   1     0.00   0.02   0.04    -0.00   0.01   0.02     0.00   0.00   0.01
                     91                     92                     93
                      A                      A                      A
 Frequencies --   1755.0123              1787.8694              2813.1172
 Red. masses --      1.0742                 1.0942                 1.0869
 Frc consts  --      1.9494                 2.0608                 5.0676
 IR Inten    --     33.5947               649.7518               301.3789
  Atom  AN      X      Y      Z        X      Y      Z        X      Y      Z
     1   6    -0.00  -0.00   0.00    -0.00   0.00  -0.00    -0.00  -0.00  -0.00
     2   6    -0.00   0.00  -0.00     0.00   0.00  -0.00    -0.00  -0.00   0.00
     3   1     0.00   0.00  -0.01    -0.01  -0.01   0.02    -0.00  -0.00   0.00
     4   1    -0.00  -0.00  -0.00    -0.00   0.00  -0.00    -0.00   0.00  -0.00
     5   1    -0.00  -0.00   0.01     0.01  -0.01   0.02     0.00   0.00   0.00
     6   1     0.00   0.00  -0.00     0.01   0.00  -0.00     0.00   0.00  -0.00
     7   6     0.00  -0.00  -0.01     0.01  -0.00   0.01     0.00   0.00  -0.00
     8   1     0.01  -0.02  -0.00    -0.01   0.02  -0.03    -0.00  -0.00  -0.00
     9   1    -0.02   0.02  -0.01    -0.02   0.00   0.02     0.00  -0.00   0.00
    10   6     0.00   0.00  -0.00    -0.00  -0.00  -0.00     0.00   0.00   0.00
    11   1    -0.01  -0.00   0.00     0.00   0.01   0.01     0.00  -0.00   0.00
    12   1     0.01  -0.00   0.00    -0.00  -0.00   0.00    -0.04  -0.02  -0.01
    13   6     0.00  -0.00  -0.00     0.00  -0.00  -0.00    -0.06  -0.02   0.01
    14   1    -0.01  -0.00   0.01     0.00  -0.00   0.01     0.04  -0.10  -0.01
    15   1    -0.01   0.02   0.01     0.00   0.00   0.00     0.64   0.35  -0.06
    16   6     0.00   0.00   0.00    -0.00   0.01  -0.03     0.00   0.00  -0.00
    17   1    -0.01   0.03  -0.01     0.01  -0.01   0.00    -0.02  -0.02   0.01
    18   1    -0.00  -0.01   0.00     0.03  -0.13   0.02     0.00   0.00  -0.01
    19   6     0.00   0.00   0.01    -0.01  -0.00  -0.00     0.00  -0.00   0.00
    20   1     0.01  -0.00  -0.01     0.03  -0.01  -0.01    -0.00   0.00  -0.00
    21   1    -0.04  -0.00   0.01     0.04   0.02   0.01    -0.00  -0.00   0.00
    22   6     0.01  -0.01  -0.02     0.01   0.00   0.01    -0.00  -0.00   0.00
    23   1    -0.00   0.00   0.01    -0.05  -0.01  -0.02     0.00   0.00   0.00
    24   1    -0.08   0.01  -0.02    -0.03   0.03   0.01     0.00   0.00   0.00
    25   7    -0.03  -0.01   0.00     0.01  -0.03  -0.00     0.00  -0.00   0.00
    26   7    -0.05  -0.01   0.00     0.01  -0.03   0.06    -0.00   0.00  -0.00
    27   6     0.00   0.00   0.02    -0.01  -0.00   0.01     0.05  -0.02   0.01
    28   1     0.03   0.04  -0.03     0.01   0.01  -0.04    -0.59   0.24  -0.17
    29   1    -0.04  -0.04   0.03     0.04   0.02   0.02    -0.01   0.01   0.11
    30   6     0.00  -0.00  -0.00     0.00  -0.00  -0.00    -0.00   0.00  -0.00
    31   1     0.01   0.00  -0.00    -0.00  -0.01   0.00     0.03  -0.01   0.01
    32   1    -0.01   0.01   0.01    -0.00   0.02   0.02    -0.00  -0.00  -0.00
    33   6    -0.00   0.00  -0.00    -0.00  -0.00  -0.00     0.00  -0.00   0.00
    34   1    -0.01  -0.00  -0.00    -0.01  -0.00   0.02    -0.00  -0.01  -0.00
    35   1    -0.00  -0.01  -0.00    -0.00   0.00   0.01    -0.03   0.02  -0.01
    36   6     0.00   0.00  -0.01     0.00   0.01  -0.01    -0.00   0.00  -0.00
    37   1    -0.01  -0.01   0.01    -0.01  -0.00  -0.00     0.00  -0.00   0.00
    38   1    -0.01  -0.02   0.00    -0.01  -0.06   0.02    -0.00  -0.00  -0.00
    39   1     0.96   0.22  -0.05    -0.21   0.73  -0.61     0.00   0.00  -0.00
    40   8     0.00  -0.00   0.00    -0.00  -0.00   0.00    -0.00   0.00  -0.00
    41   1    -0.00   0.00  -0.00     0.00  -0.00  -0.00    -0.00   0.00  -0.01
                     94                     95                     96
                      A                      A                      A
 Frequencies --   2836.3970              2877.3771              2963.3610
 Red. masses --      1.0846                 1.0814                 1.0672
 Frc consts  --      5.1409                 5.2751                 5.5214
 IR Inten    --    411.7758               382.2193               222.7804
  Atom  AN      X      Y      Z        X      Y      Z        X      Y      Z
     1   6     0.00  -0.00   0.00     0.00   0.00   0.00     0.00   0.00   0.00
     2   6    -0.00  -0.00   0.00     0.00   0.00  -0.00     0.00  -0.00  -0.00
     3   1    -0.00  -0.00  -0.00    -0.00   0.00  -0.00    -0.00   0.00  -0.00
     4   1    -0.00   0.00  -0.00    -0.00  -0.00   0.00    -0.00  -0.00   0.00
     5   1    -0.00  -0.00  -0.00    -0.00   0.00   0.00    -0.00   0.00   0.00
     6   1     0.00   0.00  -0.00    -0.00  -0.00   0.00     0.00  -0.00   0.00
     7   6     0.00   0.00  -0.00     0.01   0.01   0.00    -0.06  -0.03  -0.02
     8   1    -0.04  -0.02   0.01    -0.16  -0.06   0.03     0.79   0.30  -0.19
     9   1     0.00  -0.00  -0.01     0.00  -0.00  -0.05    -0.05   0.00   0.45
    10   6     0.00   0.00   0.00     0.00   0.00   0.00     0.01   0.00   0.00
    11   1     0.00  -0.00   0.00     0.00   0.00   0.00    -0.01   0.00  -0.01
    12   1    -0.03  -0.01  -0.00    -0.01  -0.01  -0.00    -0.09  -0.03   0.01
    13   6    -0.04  -0.02   0.00    -0.03  -0.01   0.00    -0.01  -0.00   0.00
    14   1     0.03  -0.08  -0.01     0.01  -0.05  -0.01     0.00  -0.02  -0.00
    15   1     0.48   0.28  -0.05     0.29   0.18  -0.03     0.07   0.04  -0.01
    16   6     0.00   0.00  -0.00     0.00   0.00  -0.00     0.00   0.00  -0.00
    17   1    -0.02  -0.02   0.01    -0.01  -0.01   0.00    -0.00  -0.00   0.00
    18   1    -0.00   0.00   0.00    -0.00   0.00   0.00    -0.00   0.00   0.00
    19   6     0.00  -0.00  -0.00    -0.00   0.00  -0.00     0.00  -0.00   0.00
    20   1    -0.00   0.00  -0.00     0.00  -0.00   0.00     0.00   0.01  -0.00
    21   1    -0.00   0.00   0.00     0.00  -0.00   0.00    -0.00  -0.00  -0.00
    22   6     0.00   0.00  -0.00     0.00   0.00  -0.00     0.00   0.00   0.00
    23   1    -0.00   0.00  -0.00    -0.00  -0.00  -0.00    -0.00  -0.00   0.00
    24   1    -0.00  -0.00  -0.00    -0.00  -0.00  -0.00    -0.00  -0.00  -0.00
    25   7    -0.00  -0.00  -0.00     0.00   0.00   0.00    -0.00   0.00  -0.00
    26   7     0.00  -0.00   0.00     0.00  -0.00   0.00     0.00  -0.00  -0.00
    27   6    -0.05   0.02  -0.01    -0.02   0.01  -0.00    -0.01   0.00   0.00
    28   1     0.58  -0.23   0.17     0.29  -0.12   0.09     0.07  -0.03   0.03
    29   1     0.00  -0.01  -0.12     0.00  -0.00  -0.07    -0.00  -0.00  -0.02
    30   6     0.00   0.00   0.00     0.01  -0.00   0.00     0.00  -0.00   0.00
    31   1    -0.01  -0.01  -0.01    -0.07   0.03  -0.01    -0.02   0.01  -0.00
    32   1    -0.00   0.00   0.00     0.00   0.00  -0.00     0.00  -0.00   0.00
    33   6     0.04  -0.02   0.01    -0.06   0.02  -0.01    -0.01   0.00  -0.00
    34   1    -0.02  -0.07  -0.01     0.04   0.14   0.02     0.01   0.03   0.00
    35   1    -0.42   0.24  -0.07     0.72  -0.41   0.12     0.10  -0.07   0.02
    36   6    -0.00   0.00  -0.00     0.00  -0.00   0.00     0.00  -0.00   0.00
    37   1     0.01  -0.02   0.01    -0.03   0.03  -0.01    -0.00   0.01  -0.00
    38   1     0.00   0.00  -0.00    -0.00  -0.00   0.00    -0.01  -0.00  -0.02
    39   1    -0.00   0.00   0.01    -0.00  -0.00  -0.00    -0.00   0.00   0.01
    40   8    -0.00   0.00   0.00    -0.00  -0.00   0.00    -0.00  -0.00  -0.00
    41   1    -0.00   0.00   0.01    -0.00  -0.00   0.00    -0.00  -0.00  -0.00
                     97                     98                     99
                      A                      A                      A
 Frequencies --   3024.4988              3025.5112              3031.4780
 Red. masses --      1.0690                 1.0694                 1.0641
 Frc consts  --      5.7613                 5.7675                 5.7616
 IR Inten    --     53.5977                49.4077                36.1481
  Atom  AN      X      Y      Z        X      Y      Z        X      Y      Z
     1   6    -0.00  -0.00  -0.00    -0.00  -0.00   0.00     0.00  -0.00  -0.00
     2   6    -0.00   0.00   0.00    -0.00   0.00   0.00     0.00   0.00  -0.00
     3   1     0.00  -0.00   0.00     0.00  -0.00   0.00     0.00   0.00   0.00
     4   1    -0.00   0.00  -0.00     0.00   0.00  -0.00    -0.00   0.00  -0.00
     5   1     0.00   0.00  -0.00     0.02   0.00  -0.01    -0.01  -0.00   0.00
     6   1     0.00  -0.00   0.00    -0.00  -0.01   0.00    -0.00  -0.02   0.01
     7   6     0.00   0.00  -0.00     0.01   0.00  -0.02    -0.00   0.00  -0.00
     8   1    -0.00  -0.00  -0.00    -0.04  -0.02   0.00     0.01   0.00  -0.00
     9   1    -0.00  -0.00   0.03    -0.04  -0.00   0.28    -0.00  -0.00   0.03
    10   6    -0.00  -0.00   0.00    -0.05  -0.04   0.02    -0.00  -0.00   0.00
    11   1    -0.01   0.01  -0.01    -0.17   0.16  -0.18    -0.01   0.01  -0.01
    12   1     0.04   0.01  -0.00     0.84   0.30  -0.05     0.03   0.01  -0.00
    13   6    -0.00   0.00   0.00    -0.00   0.01   0.00    -0.00  -0.00   0.00
    14   1     0.00  -0.01  -0.00     0.02  -0.09  -0.01     0.00  -0.00  -0.00
    15   1     0.00   0.00  -0.00     0.03   0.02  -0.00     0.00   0.00  -0.00
    16   6     0.00   0.00   0.00     0.00   0.00   0.00    -0.00  -0.00  -0.00
    17   1    -0.01  -0.00   0.00    -0.00  -0.00   0.00     0.00   0.00   0.00
    18   1     0.00  -0.00  -0.00     0.00  -0.00  -0.00    -0.00   0.00   0.00
    19   6     0.00   0.00  -0.00     0.00   0.00  -0.01    -0.00   0.01   0.02
    20   1    -0.00  -0.00   0.00    -0.01  -0.08   0.02     0.01   0.08  -0.02
    21   1    -0.00   0.00   0.01    -0.03   0.08   0.10     0.05  -0.16  -0.22
    22   6     0.00  -0.00   0.00    -0.00   0.00  -0.00     0.00   0.00   0.00
    23   1    -0.00   0.03  -0.01     0.00  -0.00   0.00    -0.00   0.00   0.00
    24   1    -0.00  -0.01  -0.01     0.00   0.00   0.00    -0.00  -0.00  -0.00
    25   7     0.00   0.00  -0.00    -0.00   0.00  -0.00    -0.00  -0.00  -0.00
    26   7    -0.00   0.00   0.00     0.00  -0.00  -0.00     0.00  -0.00  -0.00
    27   6    -0.00   0.00   0.01     0.00  -0.00  -0.00    -0.00   0.00  -0.00
    28   1     0.03  -0.01   0.01    -0.00   0.00  -0.00     0.00  -0.00   0.00
    29   1    -0.01   0.00  -0.11     0.00  -0.00   0.00    -0.00  -0.00   0.00
    30   6    -0.06   0.04  -0.02     0.00  -0.00   0.00    -0.00   0.00   0.00
    31   1     0.87  -0.31   0.13    -0.04   0.02  -0.01     0.00  -0.00  -0.00
    32   1    -0.19  -0.17   0.16     0.01   0.01  -0.01    -0.00  -0.00   0.00
    33   6    -0.01  -0.01  -0.00     0.00   0.00   0.00     0.00   0.01   0.00
    34   1     0.02   0.11   0.01    -0.00  -0.01  -0.00    -0.02  -0.12  -0.02
    35   1     0.04  -0.03   0.00    -0.00   0.00  -0.00     0.00   0.00   0.00
    36   6     0.00  -0.00  -0.00    -0.00  -0.00  -0.00     0.00  -0.03  -0.06
    37   1    -0.00   0.00  -0.00     0.00  -0.00   0.00    -0.36   0.22  -0.07
    38   1     0.00   0.00   0.01     0.00   0.00   0.00     0.31   0.16   0.76
    39   1    -0.00   0.00   0.00    -0.00   0.00   0.01     0.00   0.00   0.01
    40   8    -0.00   0.00  -0.00    -0.00  -0.00   0.00     0.00  -0.00  -0.00
    41   1     0.00   0.00  -0.00     0.00  -0.00   0.00    -0.00  -0.00  -0.00
                    100                    101                    102
                      A                      A                      A
 Frequencies --   3036.9781              3056.8684              3064.6006
 Red. masses --      1.0710                 1.1017                 1.0619
 Frc consts  --      5.8197                 6.0657                 5.8761
 IR Inten    --     90.2524                49.3359                15.4054
  Atom  AN      X      Y      Z        X      Y      Z        X      Y      Z
     1   6    -0.00  -0.00   0.00    -0.00  -0.00   0.00     0.01   0.03  -0.00
     2   6    -0.01   0.01   0.00    -0.00   0.00   0.00    -0.00  -0.00   0.00
     3   1     0.00  -0.00   0.00     0.00  -0.00   0.00    -0.17   0.02  -0.09
     4   1    -0.00   0.01  -0.00    -0.00   0.02  -0.00     0.04  -0.31   0.10
     5   1     0.10   0.01  -0.05     0.05   0.00  -0.02     0.04   0.00  -0.01
     6   1    -0.01  -0.10   0.03    -0.01  -0.06   0.02     0.00   0.02  -0.01
     7   6    -0.01  -0.00   0.01     0.04   0.01  -0.08     0.00   0.00  -0.00
     8   1     0.05   0.02  -0.01    -0.40  -0.16   0.08    -0.03  -0.01   0.01
     9   1     0.02  -0.00  -0.10    -0.12   0.00   0.82    -0.01   0.00   0.05
    10   6     0.01   0.00  -0.00     0.02   0.01  -0.00     0.00   0.00   0.00
    11   1     0.02  -0.02   0.02     0.03  -0.02   0.02    -0.01   0.01  -0.01
    12   1    -0.10  -0.03   0.01    -0.25  -0.10   0.01    -0.04  -0.02   0.00
    13   6     0.00  -0.00  -0.00     0.00  -0.01  -0.00    -0.00   0.02   0.00
    14   1    -0.00   0.02   0.00    -0.03   0.13   0.01     0.05  -0.25  -0.04
    15   1    -0.00  -0.00  -0.00    -0.02  -0.01   0.00    -0.01   0.00   0.00
    16   6     0.00   0.00   0.00     0.00   0.00   0.00    -0.02  -0.04  -0.04
    17   1    -0.00  -0.00  -0.00    -0.02  -0.01   0.00     0.55   0.34  -0.03
    18   1     0.00  -0.00  -0.00     0.01  -0.00  -0.02    -0.27   0.10   0.52
    19   6     0.02  -0.02  -0.06     0.00  -0.01  -0.00    -0.00  -0.00  -0.00
    20   1    -0.02  -0.23   0.05     0.00   0.03  -0.01     0.00   0.00   0.00
    21   1    -0.18   0.51   0.71    -0.02   0.04   0.06    -0.00   0.01   0.01
    22   6     0.00   0.00  -0.00     0.00   0.00   0.00    -0.00  -0.00   0.00
    23   1    -0.00  -0.00   0.00    -0.00  -0.00   0.00    -0.00   0.03  -0.01
    24   1     0.00  -0.00   0.00    -0.00  -0.00  -0.00     0.00  -0.01  -0.01
    25   7     0.00  -0.00  -0.00    -0.00   0.00  -0.00    -0.00  -0.00  -0.00
    26   7     0.00  -0.00  -0.00     0.00  -0.00  -0.00    -0.00  -0.00  -0.00
    27   6    -0.00   0.00   0.00     0.00  -0.00  -0.00     0.00   0.00   0.00
    28   1     0.00  -0.00   0.00    -0.01   0.00  -0.00    -0.00   0.00  -0.00
    29   1    -0.00  -0.00  -0.00     0.00   0.00   0.02    -0.00  -0.00  -0.02
    30   6     0.00   0.00  -0.00    -0.00  -0.00   0.00    -0.00   0.00   0.00
    31   1     0.00  -0.00   0.00    -0.00   0.00  -0.00     0.00  -0.00   0.00
    32   1    -0.00  -0.00   0.00     0.00   0.00  -0.00    -0.00  -0.00   0.00
    33   6    -0.00   0.00   0.00     0.00   0.00   0.00     0.00  -0.00   0.00
    34   1    -0.01  -0.04  -0.01    -0.01  -0.05  -0.01    -0.00  -0.00  -0.00
    35   1     0.01  -0.00   0.00    -0.01   0.01  -0.00    -0.00   0.00  -0.00
    36   6    -0.00  -0.01  -0.02    -0.00   0.00  -0.00    -0.00  -0.00  -0.00
    37   1    -0.08   0.05  -0.02     0.04  -0.02   0.00     0.00  -0.00   0.00
    38   1     0.10   0.06   0.25     0.01   0.01   0.02     0.00   0.00   0.01
    39   1    -0.00   0.01   0.02     0.00   0.00   0.02    -0.00   0.01   0.01
    40   8     0.00  -0.00  -0.00     0.00   0.00   0.00    -0.00  -0.00  -0.00
    41   1    -0.00  -0.00  -0.00    -0.00   0.00   0.00     0.00  -0.00  -0.00
                    103                    104                    105
                      A                      A                      A
 Frequencies --   3067.2345              3068.9068              3082.9351
 Red. masses --      1.0640                 1.0640                 1.0915
 Frc consts  --      5.8980                 5.9043                 6.1120
 IR Inten    --     47.9195                36.6807                74.8813
  Atom  AN      X      Y      Z        X      Y      Z        X      Y      Z
     1   6    -0.01   0.00  -0.00    -0.03  -0.06  -0.00     0.00  -0.00   0.00
     2   6     0.04  -0.06   0.00     0.01   0.01  -0.00    -0.00   0.00   0.00
     3   1     0.12  -0.01   0.06     0.43  -0.04   0.23    -0.00   0.00  -0.00
     4   1    -0.00  -0.00  -0.00    -0.08   0.71  -0.23    -0.00   0.01  -0.00
     5   1    -0.52  -0.06   0.23    -0.05  -0.00   0.02     0.03   0.00  -0.01
     6   1     0.09   0.74  -0.23    -0.01  -0.12   0.04    -0.00  -0.01   0.00
     7   6     0.00   0.00  -0.00     0.00  -0.00  -0.00     0.00   0.00  -0.00
     8   1    -0.02  -0.01   0.01    -0.01  -0.00   0.00    -0.01  -0.00   0.00
     9   1    -0.01  -0.00   0.05    -0.00   0.00   0.00    -0.00  -0.00   0.01
    10   6     0.00   0.00   0.00     0.00   0.00   0.00     0.00  -0.00   0.00
    11   1    -0.00   0.00  -0.00    -0.00   0.00  -0.00    -0.00   0.00  -0.00
    12   1    -0.02  -0.01   0.00    -0.02  -0.01   0.00    -0.00  -0.00  -0.00
    13   6     0.00  -0.00  -0.00    -0.00   0.01   0.00     0.00  -0.00  -0.00
    14   1    -0.00   0.01   0.00     0.03  -0.13  -0.02    -0.01   0.03   0.00
    15   1    -0.00  -0.00   0.00    -0.01  -0.00   0.00    -0.00  -0.00  -0.00
    16   6    -0.00  -0.00  -0.00    -0.01  -0.01  -0.02    -0.00  -0.00  -0.00
    17   1     0.02   0.01  -0.00     0.21   0.13  -0.01     0.01   0.00  -0.00
    18   1    -0.01   0.00   0.02    -0.12   0.04   0.23    -0.01   0.00   0.01
    19   6     0.00   0.00  -0.01     0.00  -0.00   0.00     0.00  -0.00   0.00
    20   1    -0.01  -0.09   0.02    -0.00   0.01  -0.00     0.00   0.02  -0.00
    21   1    -0.02   0.07   0.10     0.00  -0.01  -0.01    -0.00  -0.00  -0.00
    22   6    -0.00   0.00   0.00     0.00   0.01   0.01    -0.00   0.00  -0.00
    23   1     0.00   0.00  -0.00    -0.00   0.01  -0.00     0.00  -0.01   0.00
    24   1     0.00  -0.00  -0.01    -0.02  -0.09  -0.12     0.00   0.01   0.01
    25   7    -0.00  -0.00  -0.00    -0.00   0.00  -0.00    -0.00  -0.00  -0.00
    26   7     0.00  -0.00  -0.00     0.00  -0.00   0.00     0.00  -0.00  -0.00
    27   6     0.00  -0.00  -0.00     0.00   0.00   0.00    -0.00   0.00  -0.01
    28   1    -0.00   0.00  -0.00    -0.00   0.00  -0.00     0.01  -0.00   0.00
    29   1     0.00  -0.00   0.00    -0.00  -0.00  -0.02     0.01   0.00   0.17
    30   6     0.00   0.00  -0.00    -0.00  -0.00   0.00     0.02   0.01  -0.01
    31   1     0.00  -0.00   0.00    -0.01   0.00  -0.00    -0.13   0.05  -0.02
    32   1    -0.00  -0.00   0.00     0.01   0.00  -0.01    -0.12  -0.12   0.11
    33   6    -0.00   0.00   0.00     0.00  -0.00  -0.00    -0.01  -0.08  -0.01
    34   1    -0.00  -0.01  -0.00     0.00   0.01   0.00     0.17   0.86   0.13
    35   1     0.00  -0.00   0.00    -0.00   0.00  -0.00    -0.12   0.06  -0.02
    36   6    -0.01   0.00  -0.01     0.00  -0.00   0.00    -0.02   0.01  -0.02
    37   1     0.07  -0.04   0.01    -0.01   0.00  -0.00     0.17  -0.11   0.03
    38   1     0.04   0.02   0.09    -0.01  -0.00  -0.01     0.08   0.05   0.21
    39   1    -0.00   0.00   0.01     0.00   0.00   0.00     0.00   0.00   0.01
    40   8     0.00   0.00  -0.00    -0.00  -0.00  -0.00     0.00  -0.00   0.00
    41   1    -0.00   0.00   0.00     0.00  -0.00  -0.00    -0.00  -0.00   0.00
                    106                    107                    108
                      A                      A                      A
 Frequencies --   3087.7898              3088.5848              3091.5957
 Red. masses --      1.0884                 1.0783                 1.0819
 Frc consts  --      6.1141                 6.0606                 6.0925
 IR Inten    --     27.3392                 9.6312                63.3106
  Atom  AN      X      Y      Z        X      Y      Z        X      Y      Z
     1   6    -0.00   0.00  -0.00    -0.00   0.01  -0.00     0.00  -0.01   0.00
     2   6    -0.00   0.00   0.00    -0.00  -0.00   0.00     0.00   0.00  -0.00
     3   1     0.02  -0.00   0.01     0.03  -0.00   0.02    -0.03   0.00  -0.02
     4   1     0.00  -0.02   0.01     0.01  -0.11   0.03    -0.01   0.11  -0.03
     5   1     0.01   0.00  -0.00     0.02   0.00  -0.01    -0.05  -0.00   0.02
     6   1    -0.00  -0.01   0.00     0.00   0.01  -0.00    -0.00  -0.01   0.00
     7   6    -0.00  -0.00   0.00    -0.00  -0.00   0.00    -0.00  -0.00   0.00
     8   1     0.04   0.02  -0.01     0.01   0.00  -0.00     0.02   0.01  -0.00
     9   1     0.01  -0.00  -0.04     0.00   0.00  -0.01     0.00  -0.00  -0.01
    10   6    -0.03   0.01  -0.01    -0.00   0.00  -0.00    -0.01   0.00  -0.01
    11   1     0.15  -0.15   0.16     0.01  -0.01   0.01     0.08  -0.08   0.09
    12   1     0.17   0.06  -0.02     0.02   0.01  -0.00     0.07   0.03  -0.01
    13   6     0.01  -0.07  -0.01    -0.00  -0.01  -0.00     0.00  -0.02  -0.00
    14   1    -0.17   0.80   0.11    -0.01   0.06   0.01    -0.05   0.24   0.03
    15   1     0.11   0.05  -0.01     0.01   0.01  -0.00     0.04   0.02  -0.00
    16   6    -0.01  -0.01  -0.01    -0.00   0.00   0.00     0.00  -0.01  -0.01
    17   1     0.15   0.09  -0.01    -0.00  -0.00   0.00     0.06   0.04  -0.00
    18   1    -0.08   0.03   0.16     0.01  -0.01  -0.03    -0.07   0.03   0.14
    19   6    -0.00   0.00   0.00     0.00   0.00  -0.00     0.00   0.00  -0.00
    20   1    -0.00  -0.02   0.01    -0.00  -0.00   0.00    -0.00  -0.02   0.00
    21   1     0.00  -0.01  -0.01    -0.00   0.00   0.00    -0.00   0.00   0.00
    22   6     0.00   0.00   0.01     0.01   0.00   0.05    -0.01  -0.00  -0.05
    23   1    -0.01   0.08  -0.02    -0.03   0.34  -0.08     0.03  -0.27   0.07
    24   1    -0.02  -0.10  -0.14    -0.07  -0.36  -0.51     0.07   0.33   0.47
    25   7     0.00  -0.00   0.00     0.00   0.00   0.00     0.00  -0.00  -0.00
    26   7    -0.00   0.00   0.00     0.00   0.00  -0.00     0.00  -0.00  -0.00
    27   6     0.01  -0.00   0.02    -0.01   0.00  -0.05    -0.01   0.00  -0.05
    28   1    -0.03   0.02  -0.01     0.09  -0.04   0.02     0.09  -0.04   0.02
    29   1    -0.02  -0.01  -0.28     0.06   0.01   0.62     0.05   0.01   0.57
    30   6     0.01   0.00  -0.00    -0.02  -0.01   0.01    -0.02  -0.01   0.01
    31   1    -0.05   0.02  -0.01     0.10  -0.04   0.02     0.14  -0.05   0.02
    32   1    -0.04  -0.04   0.04     0.12   0.11  -0.11     0.14   0.14  -0.14
    33   6     0.00  -0.00  -0.00    -0.00   0.00   0.00    -0.00   0.00   0.00
    34   1     0.00   0.01   0.00    -0.00  -0.02  -0.00     0.00  -0.00  -0.00
    35   1    -0.00   0.00  -0.00     0.01  -0.01   0.00     0.01  -0.01   0.00
    36   6     0.00  -0.00   0.00     0.00  -0.00   0.00     0.01  -0.01   0.01
    37   1    -0.02   0.01  -0.00    -0.04   0.03  -0.01    -0.11   0.07  -0.02
    38   1    -0.01  -0.00  -0.01    -0.01  -0.01  -0.03    -0.02  -0.01  -0.06
    39   1    -0.00   0.00  -0.00    -0.01  -0.00  -0.00    -0.00   0.01   0.03
    40   8    -0.00  -0.00   0.00    -0.00   0.00   0.00    -0.00   0.00  -0.00
    41   1     0.00  -0.00  -0.00     0.00   0.00   0.00     0.00  -0.00   0.00
                    109                    110                    111
                      A                      A                      A
 Frequencies --   3095.4584              3101.9855              3103.4627
 Red. masses --      1.0983                 1.0916                 1.0910
 Frc consts  --      6.2006                 6.1889                 6.1909
 IR Inten    --     47.9877               103.0528                77.1248
  Atom  AN      X      Y      Z        X      Y      Z        X      Y      Z
     1   6     0.00  -0.00   0.00    -0.00   0.00  -0.00    -0.00   0.00  -0.00
     2   6    -0.01   0.00   0.00     0.00  -0.00   0.00    -0.00  -0.00   0.00
     3   1    -0.01   0.00  -0.01     0.00  -0.00   0.00     0.02  -0.00   0.01
     4   1    -0.00   0.04  -0.01     0.00  -0.01   0.00     0.00  -0.03   0.01
     5   1     0.13   0.01  -0.05    -0.00  -0.00   0.00     0.02   0.00  -0.01
     6   1    -0.01  -0.02   0.01     0.00   0.01  -0.00     0.00   0.03  -0.01
     7   6    -0.00  -0.00   0.00     0.00   0.00   0.00     0.00  -0.00  -0.01
     8   1     0.04   0.01  -0.01    -0.01  -0.00   0.00    -0.01  -0.00   0.00
     9   1     0.01  -0.00  -0.05     0.00  -0.00  -0.02    -0.01   0.00   0.08
    10   6    -0.01   0.00  -0.00     0.03  -0.02   0.02    -0.05   0.03  -0.04
    11   1     0.03  -0.03   0.04    -0.21   0.22  -0.24     0.44  -0.46   0.50
    12   1     0.04   0.02  -0.00    -0.10  -0.04   0.01     0.17   0.07  -0.02
    13   6    -0.00  -0.00  -0.00     0.00  -0.01  -0.00    -0.00   0.03   0.00
    14   1    -0.01   0.04   0.01    -0.02   0.10   0.01     0.07  -0.31  -0.04
    15   1     0.01   0.01  -0.00     0.01   0.00   0.00    -0.03  -0.02   0.00
    16   6     0.00  -0.00  -0.00    -0.00  -0.00   0.00     0.00   0.00   0.01
    17   1     0.01   0.00  -0.00     0.02   0.01  -0.00    -0.06  -0.03   0.00
    18   1    -0.01   0.00   0.02     0.01  -0.00  -0.01     0.03  -0.01  -0.06
    19   6    -0.00   0.00   0.00     0.00  -0.00  -0.00     0.00   0.00  -0.00
    20   1     0.00   0.03  -0.01     0.00   0.02  -0.01    -0.00  -0.04   0.01
    21   1     0.01  -0.03  -0.05    -0.00   0.01   0.01    -0.00   0.00   0.00
    22   6    -0.00  -0.00  -0.00     0.00  -0.00   0.00     0.00   0.00   0.00
    23   1     0.00  -0.02   0.00    -0.00   0.01  -0.00    -0.00   0.02  -0.01
    24   1     0.00   0.02   0.03    -0.00  -0.01  -0.01    -0.01  -0.03  -0.04
    25   7    -0.00  -0.00  -0.00    -0.00   0.00   0.00     0.00  -0.00   0.00
    26   7     0.00   0.00   0.00     0.00   0.00   0.00     0.00   0.00   0.00
    27   6    -0.00   0.00  -0.00     0.00  -0.00   0.03     0.00  -0.00   0.01
    28   1     0.01  -0.01   0.00    -0.04   0.01  -0.01    -0.02   0.01  -0.01
    29   1     0.00   0.00   0.03    -0.02  -0.01  -0.29    -0.01  -0.00  -0.17
    30   6    -0.02  -0.01   0.01    -0.05  -0.03   0.03    -0.02  -0.01   0.01
    31   1     0.09  -0.03   0.02     0.16  -0.07   0.03     0.06  -0.02   0.01
    32   1     0.13   0.12  -0.12     0.46   0.45  -0.44     0.20   0.19  -0.19
    33   6    -0.00   0.02   0.00    -0.00  -0.02  -0.00    -0.00  -0.01  -0.00
    34   1    -0.04  -0.22  -0.03     0.06   0.27   0.04     0.03   0.15   0.02
    35   1     0.07  -0.04   0.01    -0.04   0.02  -0.00    -0.02   0.01  -0.00
    36   6    -0.07   0.03  -0.04     0.01  -0.00   0.00     0.01  -0.00   0.00
    37   1     0.71  -0.44   0.10    -0.08   0.05  -0.01    -0.07   0.04  -0.01
    38   1     0.12   0.08   0.33    -0.00  -0.00  -0.00    -0.00  -0.00  -0.00
    39   1    -0.00   0.00  -0.00     0.00   0.00  -0.01     0.00  -0.00  -0.00
    40   8    -0.00   0.00   0.00     0.00  -0.00   0.00     0.00   0.00  -0.00
    41   1     0.00   0.00   0.00    -0.00  -0.00  -0.00    -0.00   0.00  -0.00
                    112                    113                    114
                      A                      A                      A
 Frequencies --   3114.2263              3120.0538              3121.7498
 Red. masses --      1.1016                 1.1030                 1.1037
 Frc consts  --      6.2944                 6.3260                 6.3371
 IR Inten    --     29.5660                47.3559                22.1520
  Atom  AN      X      Y      Z        X      Y      Z        X      Y      Z
     1   6     0.00  -0.01   0.01    -0.05   0.03  -0.03    -0.04   0.03  -0.03
     2   6    -0.06  -0.05   0.04    -0.01   0.00   0.00    -0.01   0.00   0.00
     3   1    -0.02   0.00  -0.01     0.55  -0.03   0.29     0.49  -0.03   0.26
     4   1    -0.02   0.15  -0.05     0.03  -0.32   0.10     0.03  -0.33   0.10
     5   1     0.70   0.05  -0.30     0.12   0.01  -0.05     0.09   0.01  -0.04
     6   1     0.05   0.53  -0.16    -0.00  -0.01   0.00    -0.00  -0.02   0.01
     7   6     0.00   0.00  -0.00    -0.00  -0.00   0.00    -0.00  -0.00   0.00
     8   1    -0.00  -0.00   0.00     0.00   0.00  -0.00     0.00   0.00  -0.00
     9   1    -0.00   0.00   0.00     0.00   0.00  -0.01     0.00  -0.00  -0.00
    10   6     0.00  -0.00   0.00    -0.00  -0.00  -0.00     0.00  -0.00   0.00
    11   1    -0.02   0.02  -0.02     0.00   0.00   0.00    -0.01   0.01  -0.02
    12   1    -0.02  -0.01   0.00     0.00   0.00  -0.00    -0.00  -0.00   0.00
    13   6     0.00  -0.00  -0.00    -0.00  -0.00   0.00     0.00   0.00  -0.00
    14   1    -0.00   0.01   0.00    -0.00   0.03   0.00     0.00  -0.01  -0.00
    15   1    -0.00  -0.00   0.00     0.02   0.01  -0.00    -0.02  -0.01   0.00
    16   6     0.00   0.00  -0.00    -0.05  -0.01   0.04     0.05   0.02  -0.04
    17   1    -0.01  -0.01   0.00     0.39   0.25  -0.01    -0.43  -0.27   0.01
    18   1    -0.01   0.01   0.03     0.21  -0.08  -0.43    -0.23   0.09   0.46
    19   6     0.00   0.02   0.00    -0.00  -0.00   0.00    -0.00  -0.00   0.00
    20   1    -0.02  -0.21   0.06     0.00   0.01  -0.00     0.00   0.04  -0.01
    21   1     0.02  -0.05  -0.08     0.00  -0.01  -0.01    -0.00  -0.00  -0.00
    22   6     0.00   0.00  -0.00    -0.00  -0.00  -0.01    -0.00  -0.01  -0.01
    23   1     0.00  -0.04   0.01     0.00  -0.03   0.01    -0.01   0.07  -0.02
    24   1    -0.00  -0.00  -0.01     0.02   0.08   0.12     0.01   0.05   0.08
    25   7     0.00   0.00   0.00     0.00   0.00   0.00    -0.00  -0.00  -0.00
    26   7    -0.00   0.00  -0.00     0.00   0.00   0.00     0.00  -0.00  -0.00
    27   6    -0.00   0.00  -0.00    -0.00   0.00  -0.00     0.00  -0.00   0.00
    28   1     0.00  -0.00   0.00     0.01  -0.00   0.00    -0.01   0.00  -0.00
    29   1     0.00   0.00   0.01     0.00   0.00   0.03    -0.00  -0.00  -0.02
    30   6     0.00   0.00  -0.00     0.00   0.00  -0.00     0.00  -0.00  -0.00
    31   1    -0.00   0.00  -0.00     0.00  -0.00   0.00    -0.01   0.00  -0.00
    32   1    -0.01  -0.01   0.01    -0.01  -0.01   0.01    -0.00  -0.00   0.00
    33   6     0.00  -0.00   0.00    -0.00   0.00   0.00     0.00   0.00   0.00
    34   1     0.00   0.00  -0.00    -0.00  -0.01  -0.00    -0.00  -0.00  -0.00
    35   1    -0.00   0.00  -0.00     0.00  -0.00   0.00    -0.00   0.00  -0.00
    36   6     0.01  -0.00   0.00    -0.00   0.00   0.00    -0.00   0.00   0.00
    37   1    -0.08   0.05  -0.01     0.00  -0.00   0.00     0.00  -0.00   0.00
    38   1    -0.01  -0.01  -0.03    -0.00  -0.00  -0.00    -0.00  -0.00  -0.00
    39   1     0.00  -0.00  -0.00     0.00  -0.00  -0.00     0.00   0.00   0.00
    40   8    -0.00   0.00  -0.00    -0.00  -0.00  -0.00     0.00  -0.00   0.00
    41   1     0.00  -0.00   0.00     0.00  -0.00  -0.00    -0.00   0.00   0.00
                    115                    116                    117
                      A                      A                      A
 Frequencies --   3138.7037              3159.0660              3887.8128
 Red. masses --      1.0943                 1.1017                 1.0674
 Frc consts  --      6.3517                 6.4779                 9.5058
 IR Inten    --     49.4942                26.1019                78.5685
  Atom  AN      X      Y      Z        X      Y      Z        X      Y      Z
     1   6     0.00  -0.00   0.00     0.00  -0.01   0.00    -0.00   0.00  -0.00
     2   6    -0.01  -0.02   0.01    -0.00  -0.00   0.00    -0.00  -0.00   0.00
     3   1    -0.02   0.00  -0.01    -0.05   0.00  -0.02    -0.00   0.00  -0.00
     4   1    -0.00   0.05  -0.01    -0.01   0.10  -0.04     0.00  -0.00   0.00
     5   1     0.13   0.01  -0.05     0.01   0.00  -0.01    -0.00  -0.00   0.00
     6   1     0.02   0.18  -0.06     0.00   0.02  -0.00     0.00   0.00  -0.00
     7   6    -0.00  -0.00   0.00     0.00  -0.00  -0.00     0.00   0.00  -0.00
     8   1     0.01   0.00  -0.00    -0.00  -0.00   0.00    -0.00  -0.00  -0.00
     9   1     0.00   0.00  -0.02    -0.00   0.00   0.00    -0.00  -0.00   0.00
    10   6    -0.01  -0.00  -0.00    -0.00   0.00  -0.00     0.00   0.00  -0.00
    11   1     0.02  -0.02   0.02     0.00  -0.00   0.00     0.00  -0.00   0.00
    12   1     0.07   0.02  -0.01     0.00   0.00  -0.00    -0.00  -0.00   0.00
    13   6    -0.00  -0.00  -0.00    -0.00   0.00  -0.00     0.00   0.00  -0.00
    14   1    -0.00   0.00   0.00     0.00  -0.00  -0.00    -0.00  -0.00  -0.00
    15   1     0.00   0.00  -0.00    -0.00  -0.00   0.00    -0.00   0.00   0.00
    16   6    -0.00  -0.00   0.00    -0.00  -0.00   0.00     0.00   0.00   0.00
    17   1     0.01   0.01  -0.00     0.03   0.02  -0.00    -0.00  -0.00  -0.00
    18   1     0.00  -0.00  -0.01     0.01  -0.00  -0.03     0.00   0.00  -0.00
    19   6    -0.00  -0.08   0.01    -0.00  -0.00  -0.00     0.00   0.00  -0.00
    20   1     0.09   0.89  -0.25     0.00   0.01  -0.00    -0.00  -0.00   0.00
    21   1    -0.05   0.12   0.19    -0.00   0.00   0.00    -0.00   0.00   0.00
    22   6    -0.00   0.00   0.00     0.00  -0.09  -0.01     0.00  -0.00   0.00
    23   1     0.00  -0.02   0.00    -0.07   0.85  -0.24    -0.00   0.00  -0.00
    24   1    -0.00  -0.00  -0.01     0.05   0.23   0.35    -0.00  -0.00  -0.00
    25   7     0.00  -0.00  -0.00    -0.00   0.00   0.00    -0.00   0.00   0.00
    26   7    -0.00   0.00   0.00    -0.00  -0.00  -0.00     0.00   0.00   0.00
    27   6    -0.00   0.00  -0.00     0.00  -0.00   0.00     0.00  -0.00  -0.00
    28   1     0.00  -0.00   0.00    -0.00   0.00  -0.00     0.00  -0.00   0.00
    29   1     0.00   0.00   0.00    -0.00  -0.00  -0.02    -0.00   0.00  -0.00
    30   6     0.00   0.00  -0.00     0.00  -0.00  -0.00     0.00  -0.00   0.00
    31   1     0.00   0.00  -0.00    -0.03   0.01  -0.00    -0.00   0.00  -0.00
    32   1    -0.00  -0.00   0.00    -0.00  -0.00   0.00     0.00   0.00  -0.00
    33   6     0.00   0.00   0.00     0.00  -0.00   0.00     0.00  -0.00   0.00
    34   1    -0.00  -0.01  -0.00    -0.00  -0.00   0.00    -0.00   0.00   0.00
    35   1     0.00  -0.00   0.00    -0.00   0.00  -0.00    -0.00  -0.00  -0.00
    36   6     0.00  -0.00   0.00     0.00  -0.00   0.00     0.00  -0.00  -0.00
    37   1    -0.03   0.02  -0.00    -0.00   0.00  -0.00    -0.00   0.00   0.00
    38   1    -0.01  -0.00  -0.02    -0.00  -0.00  -0.00     0.00   0.00   0.00
    39   1    -0.00  -0.00  -0.00     0.00  -0.00   0.00     0.00  -0.00  -0.00
    40   8    -0.00   0.00   0.00     0.00   0.00   0.00    -0.06  -0.00   0.00
    41   1     0.00  -0.00  -0.00    -0.00  -0.00  -0.00     1.00   0.02  -0.02

 -------------------
 - Thermochemistry -
 -------------------
 Temperature   298.150 Kelvin.  Pressure   1.00000 Atm.
 Atom     1 has atomic number  6 and mass  12.00000
 Atom     2 has atomic number  6 and mass  12.00000
 Atom     3 has atomic number  1 and mass   1.00783
 Atom     4 has atomic number  1 and mass   1.00783
 Atom     5 has atomic number  1 and mass   1.00783
 Atom     6 has atomic number  1 and mass   1.00783
 Atom     7 has atomic number  6 and mass  12.00000
 Atom     8 has atomic number  1 and mass   1.00783
 Atom     9 has atomic number  1 and mass   1.00783
 Atom    10 has atomic number  6 and mass  12.00000
 Atom    11 has atomic number  1 and mass   1.00783
 Atom    12 has atomic number  1 and mass   1.00783
 Atom    13 has atomic number  6 and mass  12.00000
 Atom    14 has atomic number  1 and mass   1.00783
 Atom    15 has atomic number  1 and mass   1.00783
 Atom    16 has atomic number  6 and mass  12.00000
 Atom    17 has atomic number  1 and mass   1.00783
 Atom    18 has atomic number  1 and mass   1.00783
 Atom    19 has atomic number  6 and mass  12.00000
 Atom    20 has atomic number  1 and mass   1.00783
 Atom    21 has atomic number  1 and mass   1.00783
 Atom    22 has atomic number  6 and mass  12.00000
 Atom    23 has atomic number  1 and mass   1.00783
 Atom    24 has atomic number  1 and mass   1.00783
 Atom    25 has atomic number  7 and mass  14.00307
 Atom    26 has atomic number  7 and mass  14.00307
 Atom    27 has atomic number  6 and mass  12.00000
 Atom    28 has atomic number  1 and mass   1.00783
 Atom    29 has atomic number  1 and mass   1.00783
 Atom    30 has atomic number  6 and mass  12.00000
 Atom    31 has atomic number  1 and mass   1.00783
 Atom    32 has atomic number  1 and mass   1.00783
 Atom    33 has atomic number  6 and mass  12.00000
 Atom    34 has atomic number  1 and mass   1.00783
 Atom    35 has atomic number  1 and mass   1.00783
 Atom    36 has atomic number  6 and mass  12.00000
 Atom    37 has atomic number  1 and mass   1.00783
 Atom    38 has atomic number  1 and mass   1.00783
 Atom    39 has atomic number  1 and mass   1.00783
 Atom    40 has atomic number  8 and mass  15.99491
 Atom    41 has atomic number  1 and mass   1.00783
 Molecular mass:   214.20451 amu.
 Principal axes and moments of inertia in atomic units:
                           1         2         3
     Eigenvalues --  2616.844123123.120093249.28947
           X            1.00000   0.00089   0.00018
           Y           -0.00089   0.99964  -0.02678
           Z           -0.00020   0.02678   0.99964
 This molecule is an asymmetric top.
 Rotational symmetry number  1.
 Warning -- assumption of classical behavior for rotation
           may cause significant error
 Rotational temperatures (Kelvin)      0.03310     0.02773     0.02666
 Rotational constants (GHZ):           0.68966     0.57786     0.55543
    2 imaginary frequencies ignored.
 Zero-point vibrational energy    1006710.1 (Joules/Mol)
                                  240.60949 (Kcal/Mol)
 Warning -- explicit consideration of  24 degrees of freedom as
           vibrations may cause significant error
 Vibrational temperatures:    174.49   185.13   195.11   274.67   300.55
          (Kelvin)            326.26   357.38   388.24   434.20   445.50
                              467.03   481.23   533.77   546.28   550.67
                              557.11   615.10   633.18   714.63   726.62
                              738.12   755.97   769.31   808.81  1051.34
                             1114.77  1145.20  1157.54  1190.78  1222.81
                             1238.26  1323.37  1343.28  1363.33  1402.16
                             1407.48  1421.07  1427.81  1440.03  1447.29
                             1533.01  1553.89  1565.89  1576.64  1599.44
                             1600.68  1626.45  1635.17  1650.18  1748.34
                             1762.11  1767.34  1789.77  1816.11  1828.27
                             1865.86  1888.00  1891.84  1904.27  1909.20
                             1934.27  1949.98  1953.36  1982.94  1985.21
                             1990.47  2013.54  2018.03  2041.52  2054.20
                             2055.39  2091.36  2103.44  2126.67  2133.26
                             2141.37  2144.22  2147.30  2158.47  2165.96
                             2179.57  2181.44  2187.15  2194.53  2203.33
                             2227.72  2260.66  2375.71  2525.07  2572.34
                             4047.44  4080.94  4139.90  4263.61  4351.57
                             4353.03  4361.62  4369.53  4398.15  4409.27
                             4413.06  4415.47  4435.65  4442.64  4443.78
                             4448.11  4453.67  4463.06  4465.19  4480.67
                             4489.06  4491.50  4515.89  4545.19  5593.69
 
 Zero-point correction=                           0.383436 (Hartree/Particle)
 Thermal correction to Energy=                    0.397062
 Thermal correction to Enthalpy=                  0.398006
 Thermal correction to Gibbs Free Energy=         0.345492
 Sum of electronic and zero-point Energies=           -657.074828
 Sum of electronic and thermal Energies=              -657.061202
 Sum of electronic and thermal Enthalpies=            -657.060258
 Sum of electronic and thermal Free Energies=         -657.112771
 
                     E (Thermal)             CV                S
                      KCal/Mol        Cal/Mol-Kelvin    Cal/Mol-Kelvin
 Total                  249.160             58.263            110.524
 Electronic               0.000              0.000              0.000
 Translational            0.889              2.981             41.989
 Rotational               0.889              2.981             31.652
 Vibrational            247.383             52.302             36.884
 Vibration     1          0.609              1.931              3.080
 Vibration     2          0.611              1.925              2.966
 Vibration     3          0.613              1.918              2.865
 Vibration     4          0.634              1.852              2.219
 Vibration     5          0.642              1.827              2.053
 Vibration     6          0.650              1.800              1.904
 Vibration     7          0.662              1.765              1.742
 Vibration     8          0.674              1.729              1.597
 Vibration     9          0.694              1.670              1.407
 Vibration    10          0.699              1.655              1.364
 Vibration    11          0.709              1.626              1.287
 Vibration    12          0.716              1.607              1.238
 Vibration    13          0.743              1.532              1.076
 Vibration    14          0.750              1.513              1.040
 Vibration    15          0.752              1.507              1.028
 Vibration    16          0.756              1.498              1.011
 Vibration    17          0.789              1.410              0.867
 Vibration    18          0.800              1.383              0.826
 Vibration    19          0.852              1.257              0.666
 Vibration    20          0.860              1.239              0.646
 Vibration    21          0.868              1.221              0.626
 Vibration    22          0.880              1.194              0.598
 Vibration    23          0.890              1.173              0.577
 Vibration    24          0.918              1.113              0.520
                       Q            Log10(Q)             Ln(Q)
 Total Bot       0.121593-158       -158.915092       -365.915522
 Total V=0       0.283584D+18         17.452682         40.186286
 Vib (Bot)       0.534917-173       -173.271714       -398.972866
 Vib (Bot)    1  0.168459D+01          0.226494          0.521522
 Vib (Bot)    2  0.158489D+01          0.200000          0.460516
 Vib (Bot)    3  0.150121D+01          0.176441          0.406270
 Vib (Bot)    4  0.104801D+01          0.020365          0.046892
 Vib (Bot)    5  0.951209D+00         -0.021724         -0.050022
 Vib (Bot)    6  0.869776D+00         -0.060593         -0.139520
 Vib (Bot)    7  0.786330D+00         -0.104395         -0.240379
 Vib (Bot)    8  0.716274D+00         -0.144921         -0.333693
 Vib (Bot)    9  0.629535D+00         -0.200980         -0.462774
 Vib (Bot)   10  0.610817D+00         -0.214089         -0.492958
 Vib (Bot)   11  0.577518D+00         -0.238435         -0.549016
 Vib (Bot)   12  0.557094D+00         -0.254071         -0.585021
 Vib (Bot)   13  0.490403D+00         -0.309447         -0.712529
 Vib (Bot)   14  0.476308D+00         -0.322112         -0.741691
 Vib (Bot)   15  0.471496D+00         -0.326522         -0.751844
 Vib (Bot)   16  0.464580D+00         -0.332940         -0.766622
 Vib (Bot)   17  0.408352D+00         -0.388966         -0.895627
 Vib (Bot)   18  0.392791D+00         -0.405839         -0.934478
 Vib (Bot)   19  0.331862D+00         -0.479042         -1.103036
 Vib (Bot)   20  0.323977D+00         -0.489486         -1.127084
 Vib (Bot)   21  0.316643D+00         -0.499430         -1.149980
 Vib (Bot)   22  0.305673D+00         -0.514743         -1.185239
 Vib (Bot)   23  0.297791D+00         -0.526088         -1.211362
 Vib (Bot)   24  0.275897D+00         -0.559253         -1.287728
 Vib (V=0)       0.124756D+04          3.096060          7.128942
 Vib (V=0)    1  0.225723D+01          0.353575          0.814137
 Vib (V=0)    2  0.216189D+01          0.334834          0.770983
 Vib (V=0)    3  0.208228D+01          0.318540          0.733466
 Vib (V=0)    4  0.166117D+01          0.220415          0.507524
 Vib (V=0)    5  0.157462D+01          0.197174          0.454011
 Vib (V=0)    6  0.150325D+01          0.177031          0.407629
 Vib (V=0)    7  0.143183D+01          0.155893          0.358956
 Vib (V=0)    8  0.137353D+01          0.137837          0.317381
 Vib (V=0)    9  0.130394D+01          0.115256          0.265388
 Vib (V=0)   10  0.128937D+01          0.110376          0.254150
 Vib (V=0)   11  0.126389D+01          0.101709          0.234194
 Vib (V=0)   12  0.124857D+01          0.096412          0.221997
 Vib (V=0)   13  0.120035D+01          0.079309          0.182616
 Vib (V=0)   14  0.119056D+01          0.075750          0.174421
 Vib (V=0)   15  0.118725D+01          0.074541          0.171637
 Vib (V=0)   16  0.118252D+01          0.072809          0.167648
 Vib (V=0)   17  0.114556D+01          0.059019          0.135896
 Vib (V=0)   18  0.113583D+01          0.055315          0.127367
 Vib (V=0)   19  0.110011D+01          0.041436          0.095410
 Vib (V=0)   20  0.109579D+01          0.039726          0.091472
 Vib (V=0)   21  0.109183D+01          0.038155          0.087855
 Vib (V=0)   22  0.108603D+01          0.035844          0.082533
 Vib (V=0)   23  0.108196D+01          0.034212          0.078776
 Vib (V=0)   24  0.107107D+01          0.029817          0.068657
 Electronic      0.100000D+01          0.000000          0.000000
 Translational   0.123225D+09          8.090698         18.629521
 Rotational      0.184469D+07          6.265924         14.427823
 ***** Axes restored to original set *****
 -------------------------------------------------------------------
 Center     Atomic                   Forces (Hartrees/Bohr)
 Number     Number              X              Y              Z
 -------------------------------------------------------------------
      1        6          -0.000439827    0.000292526    0.000335540
      2        6          -0.000283691   -0.000217862   -0.000278700
      3        1          -0.000725336   -0.000108365    0.000043180
      4        1           0.000300438   -0.000020464   -0.000016763
      5        1          -0.000605216    0.000084067    0.000078001
      6        1           0.000247023    0.000008258    0.000012848
      7        6           0.000837019   -0.001202925   -0.000229242
      8        1           0.003549387   -0.000107417    0.001179537
      9        1          -0.000127495    0.000235513   -0.000185972
     10        6           0.000406573    0.000764219    0.000644776
     11        1           0.000008423    0.000460380    0.000539085
     12        1          -0.001268519   -0.000676304   -0.000337842
     13        6          -0.001211271   -0.000806413   -0.000154135
     14        1           0.000351895    0.000189527    0.000062553
     15        1           0.004337225    0.002899811   -0.000160312
     16        6           0.001049089   -0.000380961   -0.001292658
     17        1          -0.001237847   -0.000295092    0.000051900
     18        1           0.000560253    0.000221109    0.000000036
     19        6           0.002571477    0.000572152    0.000903192
     20        1           0.000070849   -0.000270656   -0.000058166
     21        1          -0.000410608    0.000247850   -0.000298873
     22        6           0.002549506   -0.000476851   -0.001702044
     23        1           0.000128322    0.000375814   -0.000041274
     24        1          -0.000218942   -0.000406177    0.000486457
     25        7          -0.002995825   -0.000707274    0.000143640
     26        7          -0.002446192    0.000137273    0.001621371
     27        6          -0.000148427    0.001537287    0.000146899
     28        1           0.005069666   -0.000602006   -0.002429540
     29        1          -0.000108704   -0.000291587    0.000594033
     30        6           0.000487281   -0.000728679   -0.000631282
     31        1          -0.001331831    0.000653897    0.000377611
     32        1           0.000053721   -0.000428393   -0.000448116
     33        6          -0.000974655    0.000532279   -0.000059458
     34        1           0.000247367   -0.000311851   -0.000001207
     35        1           0.003804356   -0.002296913    0.000098739
     36        6           0.001120092    0.000746385    0.000910058
     37        1          -0.001113798    0.000333541   -0.000040430
     38        1           0.000239602   -0.000224269    0.000247005
     39        1           0.000594209    0.000357358   -0.001209423
     40        8          -0.009179215    0.000047752    0.001343574
     41        1          -0.003756374   -0.000136535   -0.000244595
 -------------------------------------------------------------------
 Cartesian Forces:  Max     0.009179215 RMS     0.001451182

 GradGradGradGradGradGradGradGradGradGradGradGradGradGradGradGradGradGrad
 Berny optimization.
 Search for a local minimum.
 Step number   1 out of a maximum of    2
 All quantities printed in internal units (Hartrees-Bohrs-Radians)
 Second derivative matrix not updated -- analytic derivatives used.
 ITU=  0
     Eigenvalues ---   -0.00441  -0.00156   0.00143   0.00158   0.00383
     Eigenvalues ---    0.00461   0.00575   0.00619   0.00678   0.00794
     Eigenvalues ---    0.00861   0.00950   0.01036   0.01139   0.01440
     Eigenvalues ---    0.01483   0.01566   0.01744   0.01997   0.02211
     Eigenvalues ---    0.02439   0.02583   0.02650   0.02937   0.02978
     Eigenvalues ---    0.03276   0.04708   0.04907   0.04952   0.04991
     Eigenvalues ---    0.05054   0.05142   0.05154   0.05293   0.05309
     Eigenvalues ---    0.05370   0.05412   0.05442   0.05543   0.06040
     Eigenvalues ---    0.06307   0.06468   0.06567   0.06803   0.06947
     Eigenvalues ---    0.07003   0.07191   0.07255   0.08231   0.08484
     Eigenvalues ---    0.08639   0.08781   0.09262   0.09370   0.09625
     Eigenvalues ---    0.09828   0.09964   0.10577   0.10798   0.12085
     Eigenvalues ---    0.12321   0.12566   0.14320   0.15083   0.15274
     Eigenvalues ---    0.15951   0.16355   0.16491   0.16927   0.17409
     Eigenvalues ---    0.17574   0.18413   0.19175   0.19872   0.23029
     Eigenvalues ---    0.23425   0.29049   0.29340   0.29565   0.32154
     Eigenvalues ---    0.39426   0.39561   0.41277   0.49551   0.52037
     Eigenvalues ---    0.52361   0.52903   0.58994   0.60067   0.62165
     Eigenvalues ---    0.64427   0.68213   0.68836   0.71388   0.72546
     Eigenvalues ---    0.73685   0.74966   0.76169   0.76382   0.77149
     Eigenvalues ---    0.78386   0.78793   0.80012   0.80245   0.83476
     Eigenvalues ---    0.84654   0.84834   0.85790   0.86294   0.87370
     Eigenvalues ---    0.89065   0.90888   0.91526   0.92983   0.94349
     Eigenvalues ---    0.96245   1.09218
 Eigenvalue     1 is  -4.41D-03 should be greater than     0.000000 Eigenvector:
                          Y41       Z41       Y40       Z40       Y15
   1                    0.80355   0.49367  -0.22398  -0.14681  -0.09685
                          Z28       X14       Y35       X29       X34
   1                   -0.08356  -0.06609  -0.06342   0.04873   0.04498
 Eigenvalue     2 is  -1.56D-03 should be greater than     0.000000 Eigenvector:
                          Z41       Y41       Z40       Z28       Y40
   1                    0.80831  -0.49316  -0.18118  -0.11360   0.10500
                          Y35       Y15       Z8        X29       X34
   1                    0.08564   0.08389  -0.07751   0.06800  -0.06191
 Quadratic step=6.145D-01 exceeds max=3.000D-01 adjusted using Lamda=-1.067D-02.
 Angle between NR and scaled steps=  28.56 degrees.
 Angle between quadratic step and forces=  48.30 degrees.
 Linear search not attempted -- first point.
 B after Tr=    -0.002259    0.000029    0.001136
         Rot=    1.000000    0.000027   -0.000151    0.000033 Ang=   0.02 deg.
 Variable       Old X    -DE/DX   Delta X   Delta X   Delta X     New X
                                 (Linear)    (Quad)   (Total)
    X1        4.95348  -0.00044   0.00000   0.01010   0.00750   4.96098
    Y1        0.90734   0.00029   0.00000   0.00084   0.00047   0.90781
    Z1       -1.33092   0.00034   0.00000   0.00060   0.00019  -1.33073
    X2        5.07136  -0.00028   0.00000   0.00882   0.00681   5.07817
    Y2       -0.84445  -0.00022   0.00000  -0.00080  -0.00106  -0.84550
    Z2        0.99329  -0.00028   0.00000  -0.00075  -0.00111   0.99219
    X3        6.76937  -0.00073   0.00000   0.00871   0.00581   6.77517
    Y3        0.80832  -0.00011   0.00000  -0.00079  -0.00134   0.80699
    Z3       -2.31874   0.00004   0.00000   0.00219   0.00123  -2.31750
    X4        4.75337   0.00030   0.00000   0.01195   0.00967   4.76304
    Y4        2.87421  -0.00002   0.00000   0.00112   0.00080   2.87501
    Z4       -0.70471  -0.00002   0.00000  -0.00107  -0.00153  -0.70624
    X5        6.96211  -0.00061   0.00000   0.00668   0.00493   6.96703
    Y5       -0.69444   0.00008   0.00000   0.00155   0.00121  -0.69322
    Z5        1.82291   0.00008   0.00000  -0.00007  -0.00100   1.82191
    X6        4.87261   0.00025   0.00000   0.01150   0.00917   4.88178
    Y6       -2.81521   0.00001   0.00000  -0.00106  -0.00133  -2.81654
    Z6        0.37862   0.00001   0.00000   0.00037   0.00018   0.37880
    X7       -1.31482   0.00084   0.00000   0.01802   0.01689  -1.29793
    Y7        1.06022  -0.00120   0.00000  -0.00613  -0.00582   1.05440
    Z7        3.50058  -0.00023   0.00000   0.00109   0.00256   3.50314
    X8       -3.22070   0.00355   0.00000   0.02729   0.02596  -3.19474
    Y8        0.37784  -0.00011   0.00000  -0.01919  -0.01879   0.35905
    Z8        2.98890   0.00118   0.00000   0.02118   0.02326   3.01216
    X9       -1.05084  -0.00013   0.00000   0.01225   0.01174  -1.03910
    Y9        1.04354   0.00024   0.00000   0.00285   0.00324   1.04679
    Z9        5.56307  -0.00019   0.00000   0.00139   0.00278   5.56586
   X10       -1.12471   0.00041   0.00000   0.00256   0.00130  -1.12341
   Y10        3.77028   0.00076   0.00000  -0.00519  -0.00495   3.76532
   Z10        2.46665   0.00064   0.00000  -0.00007   0.00120   2.46785
   X11       -2.25317   0.00001   0.00000   0.00285   0.00204  -2.25112
   Y11        4.94322   0.00046   0.00000  -0.00295  -0.00257   4.94065
   Z11        3.74489   0.00054   0.00000  -0.00009   0.00146   3.74635
   X12        0.81557  -0.00127   0.00000  -0.00186  -0.00304   0.81253
   Y12        4.51306  -0.00068   0.00000  -0.00541  -0.00530   4.50776
   Z12        2.60244  -0.00034   0.00000  -0.00486  -0.00421   2.59823
   X13       -2.20732  -0.00121   0.00000   0.01057   0.00851  -2.19881
   Y13        4.12324  -0.00081   0.00000  -0.01164  -0.01148   4.11176
   Z13       -0.21256  -0.00015   0.00000  -0.00522  -0.00364  -0.21620
   X14       -2.64092   0.00035   0.00000   0.00892   0.00691  -2.63401
   Y14        6.12869   0.00019   0.00000  -0.01142  -0.01124   6.11745
   Z14       -0.50347   0.00006   0.00000  -0.00361  -0.00201  -0.50548
   X15       -3.97777   0.00434   0.00000   0.01547   0.01331  -3.96446
   Y15        2.98741   0.00290   0.00000   0.00520   0.00547   2.99288
   Z15       -0.31914  -0.00016   0.00000  -0.01191  -0.00974  -0.32888
   X16       -0.44895   0.00105   0.00000   0.01514   0.01238  -0.43657
   Y16        3.38101  -0.00038   0.00000  -0.00248  -0.00255   3.37847
   Z16       -2.37380  -0.00129   0.00000  -0.00662  -0.00553  -2.37933
   X17        1.29565  -0.00124   0.00000   0.00626   0.00360   1.29925
   Y17        4.49593  -0.00030   0.00000   0.00323   0.00305   4.49898
   Z17       -2.30925   0.00005   0.00000   0.00267   0.00317  -2.30608
   X18       -1.34968   0.00056   0.00000   0.02141   0.01812  -1.33156
   Y18        3.73708   0.00022   0.00000   0.00144   0.00134   3.73842
   Z18       -4.20370   0.00000   0.00000  -0.00768  -0.00634  -4.21004
   X19        3.16759   0.00257   0.00000   0.01701   0.01567   3.18326
   Y19       -0.26878   0.00057   0.00000   0.00108   0.00107  -0.26771
   Z19        3.10377   0.00090   0.00000   0.00309   0.00328   3.10705
   X20        3.38631   0.00007   0.00000   0.01480   0.01376   3.40007
   Y20        1.70705  -0.00027   0.00000   0.00099   0.00099   1.70804
   Z20        3.66785  -0.00006   0.00000   0.00090   0.00092   3.66877
   X21        3.60603  -0.00041   0.00000   0.01175   0.01085   3.61687
   Y21       -1.41936   0.00025   0.00000   0.00200   0.00205  -1.41732
   Z21        4.77769  -0.00030   0.00000   0.00295   0.00306   4.78075
   X22        2.91719   0.00255   0.00000   0.02210   0.01887   2.93606
   Y22        0.28070  -0.00048   0.00000  -0.00119  -0.00153   0.27917
   Z22       -3.29413  -0.00170   0.00000  -0.00757  -0.00734  -3.30147
   X23        3.10173   0.00013   0.00000   0.02036   0.01682   3.11856
   Y23       -1.69592   0.00038   0.00000   0.00020  -0.00019  -1.69610
   Z23       -3.85888  -0.00004   0.00000  -0.00801  -0.00773  -3.86660
   X24        3.16120  -0.00022   0.00000   0.01462   0.01094   3.17215
   Y24        1.43527  -0.00041   0.00000   0.00078   0.00034   1.43560
   Z24       -4.99469   0.00049   0.00000  -0.00401  -0.00391  -4.99860
   X25        0.53811  -0.00300   0.00000   0.01186   0.01026   0.54837
   Y25       -0.67389  -0.00071   0.00000  -0.00190  -0.00179  -0.67567
   Z25        2.31984   0.00014   0.00000   0.00435   0.00536   2.32520
   X26        0.32047  -0.00245   0.00000   0.01640   0.01348   0.33395
   Y26        0.66621   0.00014   0.00000   0.00078   0.00067   0.66688
   Z26       -2.31937   0.00162   0.00000  -0.00291  -0.00191  -2.32128
   X27       -1.61032  -0.00015   0.00000   0.01842   0.01507  -1.59525
   Y27       -1.10658   0.00154   0.00000   0.00550   0.00545  -1.10113
   Z27       -3.38001   0.00015   0.00000   0.00105   0.00273  -3.37728
   X28       -3.49082   0.00507   0.00000   0.03302   0.02991  -3.46091
   Y28       -0.43951  -0.00060   0.00000   0.01673   0.01684  -0.42267
   Z28       -2.69973  -0.00243   0.00000  -0.02401  -0.02181  -2.72154
   X29       -1.44543  -0.00011   0.00000   0.01142   0.00745  -1.43798
   Y29       -1.05550  -0.00029   0.00000   0.00096   0.00079  -1.05471
   Z29       -5.44529   0.00059   0.00000   0.00268   0.00431  -5.44099
   X30       -1.28648   0.00049   0.00000   0.00517   0.00195  -1.28453
   Y30       -3.79732  -0.00073   0.00000   0.00332   0.00331  -3.79402
   Z30       -2.34424  -0.00063   0.00000  -0.00103   0.00069  -2.34355
   X31        0.64346  -0.00133   0.00000   0.00114  -0.00221   0.64125
   Y31       -4.52235   0.00065   0.00000   0.00578   0.00562  -4.51673
   Z31       -2.63453   0.00038   0.00000   0.00186   0.00304  -2.63149
   X32       -2.50287   0.00005   0.00000   0.00687   0.00322  -2.49965
   Y32       -4.98462  -0.00043   0.00000   0.00288   0.00289  -4.98174
   Z32       -3.52487  -0.00045   0.00000  -0.00364  -0.00148  -3.52636
   X33       -2.13729  -0.00097   0.00000   0.01060   0.00820  -2.12910
   Y33       -4.13734   0.00053   0.00000   0.00790   0.00810  -4.12925
   Z33        0.42009  -0.00006   0.00000   0.00096   0.00296   0.42305
   X34       -2.54338   0.00025   0.00000   0.00849   0.00605  -2.53732
   Y34       -6.14343  -0.00031   0.00000   0.00752   0.00776  -6.13568
   Z34        0.74571  -0.00000   0.00000   0.00020   0.00243   0.74815
   X35       -3.89910   0.00380   0.00000   0.01540   0.01314  -3.88596
   Y35       -3.01821  -0.00230   0.00000  -0.00528  -0.00496  -3.02317
   Z35        0.64221   0.00010   0.00000   0.00767   0.01014   0.65235
   X36       -0.19989   0.00112   0.00000   0.01185   0.01011  -0.18978
   Y36       -3.36794   0.00075   0.00000   0.00333   0.00350  -3.36444
   Z36        2.41907   0.00091   0.00000   0.00495   0.00632   2.42539
   X37        1.53173  -0.00111   0.00000   0.00360   0.00170   1.53343
   Y37       -4.48319   0.00033   0.00000  -0.00144  -0.00139  -4.48459
   Z37        2.18144  -0.00004   0.00000  -0.00212  -0.00121   2.18024
   X38       -0.93465   0.00024   0.00000   0.01282   0.01162  -0.92304
   Y38       -3.79757  -0.00022   0.00000  -0.00441  -0.00409  -3.80166
   Z38        4.31440   0.00025   0.00000   0.00408   0.00570   4.32010
   X39        0.41158   0.00059   0.00000   0.02060   0.01826   0.42985
   Y39        0.09176   0.00036   0.00000   0.00746   0.00745   0.09921
   Z39       -0.25278  -0.00121   0.00000  -0.01810  -0.01710  -0.26988
   X40       -5.65282  -0.00918   0.00000  -0.19534  -0.19757  -5.85038
   Y40        0.00135   0.00005   0.00000   0.00576   0.00618   0.00754
   Z40        0.06256   0.00134   0.00000   0.03081   0.03371   0.09628
   X41       -7.46795  -0.00376   0.00000  -0.19690  -0.19916  -7.66711
   Y41       -0.03342  -0.00014   0.00000  -0.00872  -0.00818  -0.04160
   Z41        0.02906  -0.00024   0.00000  -0.02654  -0.02308   0.00598
         Item               Value     Threshold  Converged?
 Maximum Force            0.009179     0.000450     NO 
 RMS     Force            0.001451     0.000300     NO 
 Maximum Displacement     0.199160     0.001800     NO 
 RMS     Displacement     0.027005     0.001200     NO 
 Predicted change in Energy=-2.088868D-03
 GradGradGradGradGradGradGradGradGradGradGradGradGradGradGradGradGradGrad

 1\1\GINC-CDR1982\Freq\RwB97XD\6-31G(d,p)\C12H26N2O1\CLR426\20-Jul-2023
 \0\\# freq wb97xd/6-31g(d,p) scrf=(solvent=water)\\Title Card Required
 \\0,1\C,2.621268,0.480145,-0.704292\C,2.683649,-0.446862,0.525627\H,3.
 582194,0.427747,-1.227022\H,2.515376,1.520969,-0.372918\H,3.684188,-0.
 36748,0.964643\H,2.578476,-1.489745,0.200358\C,-0.695772,0.561045,1.85
 2428\H,-1.704323,0.199945,1.581658\H,-0.556081,0.55222,2.943852\C,-0.5
 95169,1.995144,1.305295\H,-1.192325,2.61584,1.981711\H,0.431581,2.3882
 09,1.37715\C,-1.168065,2.181925,-0.11248\H,-1.397513,3.243164,-0.26642
 5\H,-2.104944,1.580871,-0.168882\C,-0.237575,1.789156,-1.25616\H,0.685
 626,2.379144,-1.222001\H,-0.714219,1.977579,-2.224502\C,1.676215,-0.14
 2232,1.642444\H,1.791956,0.90333,1.940942\H,1.908227,-0.751094,2.52824
 4\C,1.543712,0.148538,-1.743179\H,1.641367,-0.897441,-2.042029\H,1.672
 837,0.759511,-2.643074\N,0.284754,-0.356606,1.227608\N,0.169584,0.3525
 44,-1.227358\C,-0.852144,-0.585579,-1.788623\H,-1.84726,-0.232578,-1.4
 28637\H,-0.764889,-0.558549,-2.881526\C,-0.680776,-2.009457,-1.240518\
 H,0.340504,-2.393127,-1.394132\H,-1.324462,-2.637748,-1.865283\C,-1.13
 1006,-2.189387,0.2223\H,-1.345897,-3.250965,0.394615\H,-2.063317,-1.59
 7168,0.339843\C,-0.105776,-1.782236,1.280115\H,0.810557,-2.372404,1.15
 437\H,-0.494596,-2.009589,2.28308\H,0.217801,0.048559,-0.133765\O,-2.9
 91342,0.000716,0.033107\H,-3.951867,-0.017685,0.01538\\Version=EM64L-G
 09RevE.01\State=1-A\HF=-657.4582637\RMSD=3.128e-09\RMSF=1.451e-03\Zero
 Point=0.3834356\Thermal=0.3970619\Dipole=3.6485646,0.1530947,-0.573385
 4\DipoleDeriv=0.00058,-0.0124769,0.0514068,0.0002607,0.1390192,-0.0023
 126,-0.0077594,0.0081544,0.0748646,0.0122704,0.0133882,-0.0284269,0.00
 28228,0.1451238,0.0004133,0.0404694,0.0029623,0.0829477,-0.1437743,-0.
 0100427,0.0963659,0.0265601,0.0911758,0.016414,0.0915119,0.0184456,-0.
 0407226,0.1029136,0.0699088,-0.0184375,0.0114546,-0.1727004,-0.0406729
 ,-0.0298242,-0.0726288,-0.0032095,-0.1781626,0.0054191,-0.0871182,-0.0
 323445,0.0838157,0.0167525,-0.0910937,0.0165392,-0.0276406,0.1048084,-
 0.067712,0.0039737,-0.0056551,-0.1796496,-0.0428621,0.0204216,-0.07527
 9,-0.0134615,0.0679968,-0.3438601,-0.2671546,-0.3335349,0.3685368,0.15
 76706,-0.2001884,0.0762973,0.4956932,0.2482803,0.0567374,0.2115023,0.0
 134146,0.0331432,0.0173546,0.1620676,0.026003,0.202451,0.0462245,0.054
 0689,-0.0866889,0.0617734,-0.036947,0.0413369,0.0246235,-0.0092011,-0.
 3252009,0.226055,0.0711325,0.0439155,0.1071745,0.048567,-0.0201564,0.0
 514043,0.0390102,0.0790307,-0.0077379,0.1226417,0.1033853,0.0880129,-0
 .0572611,-0.0888815,0.0855258,-0.0938373,-0.0997813,-0.2289757,-0.1363
 376,-0.0711859,-0.0907253,0.0176315,0.022856,-0.0216665,0.0388278,0.01
 33144,-0.2359652,-0.220575,-0.0080062,-0.1935647,-0.073278,0.0195546,0
 .0022895,-0.0292611,0.0927649,0.0724258,0.0655309,-0.004995,0.1103171,
 -0.2578242,0.0635111,0.0103333,0.0463441,-0.0257267,0.2954951,0.319232
 7,-0.0161109,0.2695352,0.4385314,-0.0320966,-0.0241281,-0.043876,0.005
 5448,0.2886368,-0.1414282,0.0020499,-0.1711766,0.6426688,-0.0354467,-0
 .0087674,-0.0373366,0.278818,-0.1442233,-0.1263699,0.0474166,-0.067597
 3,-0.0344986,-0.0140316,-0.0110851,-0.0357796,0.0564978,0.0293457,0.07
 05315,-0.066942,0.0255667,0.0301691,-0.0343747,-0.0642884,0.0632739,-0
 .1929824,0.6749524,0.0165934,0.1835727,0.0703857,0.1505275,-0.035521,0
 .0967479,-0.0717921,0.3666831,0.0273168,-0.0282992,0.0207228,-0.059511
 9,-0.1419289,-0.0995953,0.0173709,-0.0343018,0.0614068,-0.0481223,0.00
 55997,0.0009278,0.0738211,-0.0007453,0.1727239,-0.064431,0.1110889,-0.
 1837988,0.5998335,-0.0308873,-0.1636018,-0.0605449,0.1255432,-0.003499
 3,-0.141389,-0.0359406,0.3058678,0.0294708,0.0249977,-0.0143761,0.0530
 763,-0.108341,-0.0957424,-0.0158171,-0.0281538,0.0768803,-0.0015149,0.
 0134821,-0.0397319,-0.0393943,0.0225126,0.1471589,0.013453,0.0911484,-
 0.1144443,-0.723928,0.0893439,-0.0087492,-0.0546745,-0.822716,0.178827
 8,-0.0434346,0.2058355,-1.3663771,-0.567128,-0.0551189,-0.0617336,0.05
 56308,-0.7016046,0.2027371,-0.0462392,0.2490224,-1.3753854,-0.0053604,
 0.3697192,0.314618,0.3597999,0.3512239,0.1003696,0.2733862,0.0828488,0
 .352243,0.3839671,-0.1061232,-0.3100401,-0.0668846,0.0400445,0.0356404
 ,-0.2625522,0.0513498,0.2790089,0.0674546,-0.048313,0.0825738,-0.05217
 26,-0.014995,0.0589979,-0.0201139,0.0163796,-0.245472,0.2079704,-0.075
 6325,-0.0628398,-0.1208677,0.0538701,-0.0159276,-0.0597399,0.0290761,0
 .0730143,-0.2202001,0.139292,0.0921582,0.0871942,0.0178266,0.0176127,0
 .0392029,0.0350062,0.0097883,-0.0146469,-0.1231385,-0.1093072,-0.09192
 39,-0.0526169,-0.0828284,-0.0874426,-0.0754171,-0.0778551,-0.2107948,0
 .1877853,0.0109657,0.1799543,-0.0372505,0.0102182,0.0059845,-0.0420812
 ,0.0870558,0.0650695,-0.0623983,-0.004481,-0.1087651,-0.2720435,0.0696
 3,-0.014663,0.0544943,-0.0260897,0.2550782,-0.2806271,0.0281108,-0.228
 7181,0.3913683,-0.0458261,0.0304248,-0.0611463,0.0109147,0.2927014,0.1
 534219,-0.0280127,0.1793168,0.6764179,-0.1007118,0.0117572,-0.0380371,
 0.3707864,-0.1603186,0.1350749,-0.0248841,0.0812137,-0.0462973,-0.0233
 304,0.03443,-0.0469208,0.045556,0.0138303,-0.0884987,0.0634552,-0.0479
 578,-0.0154778,-0.0012776,0.0625978,0.112869,-0.2651835,0.1148398,-0.0
 270243,0.0891746,-0.0248126,0.2718037,-0.5269151,0.0912133,-0.5258059,
 1.8545592,-0.9784774,0.0108972,0.0390942,0.008041,-1.3236384,-0.001765
 4,0.0651824,-0.006049,-1.1058298,-0.358187,-0.0099354,-0.0025663,-0.01
 45002,0.2102933,-0.0060044,-0.0157746,-0.0121315,0.2134696\Polar=192.3
 537016,-0.081318,190.010484,0.2818304,-3.0477069,190.0863269\PG=C01 [X
 (C12H26N2O1)]\NImag=2\\0.55047644,-0.01829498,0.55831496,-0.05359394,0
 .04138774,0.49863166,-0.08202934,0.00266235,-0.00506304,0.55701380,0.0
 0184331,-0.12466347,0.05126239,0.02135347,0.55983530,-0.00093393,0.050
 88233,-0.14324421,0.04727279,0.03935949,0.48956880,-0.25683792,0.01270
 346,0.11181200,0.00200848,0.00048854,-0.00269492,0.27791523,0.01318801
 ,-0.04866766,-0.00855607,-0.01812365,0.00095279,0.01193516,-0.01445311
 ,0.04909606,0.11291225,-0.00866745,-0.10717351,0.02132113,-0.00230801,
 -0.01484711,-0.11698404,0.00583007,0.12159370,-0.05203750,0.02616552,0
 .00847757,0.00000801,-0.00043356,0.00074900,-0.00213953,0.02796028,0.0
 0855495,0.05441778,0.02562067,-0.28249793,-0.07612249,0.00155298,-0.01
 957147,-0.00505977,0.00002829,-0.00105202,-0.00004684,-0.02850998,0.30
 830570,0.00749222,-0.07571749,-0.07204568,-0.00178438,0.02657484,0.006
 52754,0.00069383,-0.01390674,-0.00487720,-0.00572062,0.08094647,0.0809
 8220,-0.00022808,-0.00077058,0.00123558,-0.27169475,-0.01914160,-0.097
 06796,0.00142581,-0.00009873,0.00026316,-0.00018156,0.00024152,-0.0002
 4637,0.29357197,0.01895118,0.00134737,0.01036767,-0.01968252,-0.050495
 60,-0.00944712,0.00010516,0.00117223,-0.00049522,0.00005019,0.00004361
 ,-0.00056855,0.02116136,0.05092023,-0.02246182,-0.00286676,-0.01308512
 ,-0.09763276,-0.00928535,-0.08969051,-0.00042491,-0.00052274,0.0000755
 3,0.00008326,0.00026428,0.00035324,0.10206745,0.00659325,0.10298137,-0
 .00002606,0.00315801,-0.00007930,-0.05185110,-0.02617228,-0.00840778,-
 0.00016245,-0.00009899,-0.00006193,0.00055495,0.00076011,-0.00039051,-
 0.00227552,-0.02904270,-0.00870617,0.05475622,-0.00159023,-0.01967865,
 -0.00525884,-0.02582137,-0.28328235,-0.07418058,-0.00020739,0.00006270
 ,0.00024808,-0.00037141,-0.00160527,0.00356157,-0.00007046,-0.00180014
 ,-0.00028466,0.02893172,0.30991144,0.00178192,0.02674149,0.00630358,-0
 .00784119,-0.07425194,-0.07080332,0.00028300,-0.00057715,0.00037702,-0
 .00008617,0.00349040,-0.00403463,-0.00058367,-0.01163377,-0.00413758,0
 .00615459,0.07863370,0.08048920,0.00003617,-0.00020315,-0.00006920,-0.
 00411873,-0.00009190,-0.00323591,0.00016821,-0.00001457,0.00003635,0.0
 0002427,-0.00007336,0.00003585,-0.00070141,0.00029285,0.00116053,-0.00
 011923,0.00011406,-0.00000472,0.56346752,0.00008801,0.00084772,-0.0004
 0280,-0.00380046,-0.00094154,-0.00154509,-0.00010625,-0.00019874,0.000
 19089,0.00007577,-0.00023657,-0.00010097,-0.00146382,0.00017348,0.0008
 1410,0.00031483,0.00007173,0.00002170,0.05001410,0.46835336,-0.0002932
 2,0.00006068,0.00008940,-0.00056188,-0.00030167,-0.00071574,-0.0001013
 9,0.00000727,0.00014763,0.00015687,0.00004039,-0.00009302,-0.00031409,
 0.00001756,0.00046774,0.00000960,0.00023324,0.00014242,0.05751982,0.00
 626984,0.57990473,-0.00000615,0.00004521,-0.00001696,-0.00049849,-0.00
 012670,-0.00051549,0.00000648,-0.00001056,-0.00000263,-0.00002279,-0.0
 0002347,0.00000845,-0.00011256,0.00004897,0.00016799,-0.00000202,0.000
 02575,0.00000436,-0.25505195,-0.07289176,-0.04647378,0.27291102,0.0000
 1149,-0.00016382,0.00005792,0.00110809,0.00024626,0.00076748,-0.000003
 16,0.00004993,-0.00005919,0.00001102,0.00003787,-0.00001123,0.00035264
 ,-0.00004991,-0.00033242,-0.00005187,-0.00004386,-0.00001607,-0.081300
 04,-0.08156247,-0.02150479,0.07696988,0.10049916,-0.00003051,-0.000081
 55,0.00010968,0.00095053,0.00016089,0.00062922,-0.00000943,0.00001161,
 -0.00007584,-0.00004235,0.00001208,0.00001881,0.00032717,-0.00003516,-
 0.00030102,-0.00005660,-0.00002762,-0.00001339,-0.05830177,-0.02363491
 ,-0.06999403,0.04569326,0.02264531,0.07224349,0.00010486,0.00002535,-0
 .00009958,-0.00023606,-0.00011487,-0.00019918,-0.00001170,0.00001067,-
 0.00002932,-0.00001529,-0.00000212,0.00000865,-0.00008669,-0.00000739,
 -0.00002227,0.00007648,-0.00010018,-0.00010155,-0.05866937,-0.00263136
 ,-0.04301982,0.00400420,0.00271853,-0.02598603,0.05832081,-0.00005146,
 -0.00010780,0.00009493,0.00012604,-0.00003322,0.00016614,0.00001860,0.
 00001811,-0.00001040,0.00001363,0.00002186,0.00000755,0.00011849,0.000
 00826,-0.00001847,-0.00007625,0.00003086,0.00001248,-0.00185970,-0.047
 90733,0.00464597,0.00098745,0.00078826,-0.01015315,-0.00648636,0.05549
 584,-0.00005413,-0.00010630,0.00004684,0.00018629,0.00032812,0.0002694
 5,0.00007347,0.00000002,-0.00002686,-0.00005938,-0.00000214,0.00000254
 ,0.00021079,-0.00001428,-0.00006586,-0.00018615,0.00000574,0.00006728,
 -0.03977298,0.00635500,-0.29277434,0.00070232,0.00125448,-0.00466639,0
 .03574695,-0.00019130,0.32175987,0.00019542,0.00021381,0.00001695,0.00
 008047,0.00013156,-0.00003277,-0.00001358,-0.00012572,-0.00007760,-0.0
 0023708,-0.00012224,0.00015749,0.00004186,-0.00000528,-0.00003216,0.00
 006948,-0.00003631,-0.00004002,-0.08314468,-0.01877980,0.00312559,-0.0
 0054563,-0.02844334,0.01188008,0.00001805,0.00682967,-0.00337801,0.582
 98627,0.00013198,0.00026662,0.00004589,-0.00034699,0.00016615,-0.00022
 296,0.00002454,-0.00010348,-0.00003256,-0.00021153,-0.00017659,0.00001
 607,-0.00006579,0.00001080,0.00007361,0.00000903,-0.00005359,-0.000039
 79,-0.01157795,-0.16566552,0.03738747,-0.00402180,-0.01433212,0.005425
 61,-0.00139448,-0.00059071,-0.00149156,0.00145549,0.50038221,0.0000650
 5,0.00015559,0.00002215,-0.00001862,-0.00001688,0.00017251,-0.00003041
 ,-0.00006284,-0.00008633,-0.00008773,-0.00012499,0.00002557,0.00007064
 ,0.00000895,-0.00007428,-0.00004687,-0.00002913,0.00000874,0.00415557,
 0.03836842,-0.09693454,0.00040502,-0.00359886,0.00246417,0.00441392,0.
 03092189,-0.00986711,-0.03632672,0.04502655,0.49505031,-0.00006646,-0.
 00014477,-0.00001756,0.00014093,0.00001826,-0.00002470,-0.00002777,0.0
 0006165,0.00005887,0.00013700,0.00008595,-0.00004008,-0.00004036,-0.00
 000067,0.00000076,-0.00003011,0.00005937,0.00006411,0.00071825,-0.0024
 8520,-0.00108184,0.00002625,0.00035168,-0.00031035,0.00024717,0.000386
 73,-0.00028188,-0.12942296,0.08276903,0.09073283,0.13634555,-0.0000002
 6,-0.00009812,0.00004235,0.00007728,0.00001966,0.00011833,0.00001735,0
 .00002891,-0.00001867,0.00002271,0.00002444,-0.00000904,0.00007976,0.0
 0000418,-0.00004964,-0.00004586,-0.00000906,-0.00000836,0.01864219,-0.
 01659102,-0.01936262,-0.00026676,0.00073187,-0.00029623,0.00071274,0.0
 0100099,0.00032471,0.08199842,-0.13297363,-0.09366211,-0.09155353,0.14
 659771,0.00000005,0.00001474,-0.00005138,-0.00000736,-0.00000410,-0.00
 005430,0.00004166,-0.00002275,0.00001222,-0.00005660,-0.00002032,-0.00
 001163,-0.00000218,-0.00000799,0.00002988,0.00000036,0.00000098,0.0000
 0269,-0.00670304,0.00691861,0.00503157,0.00017238,-0.00040591,0.000051
 89,-0.00059063,0.00005237,0.00075667,0.09107162,-0.09453094,-0.1455469
 2,-0.09641430,0.09680697,0.16314235,-0.00008816,-0.00004506,0.00000931
 ,0.00023949,0.00002866,0.00005498,0.00000667,0.00001732,0.00001385,0.0
 0021170,-0.00001515,-0.00008289,0.00003918,-0.00001911,-0.00002557,-0.
 00004022,0.00004552,0.00009205,-0.00183313,-0.00030842,-0.00031594,0.0
 0139436,-0.00031303,0.00079910,0.00019079,-0.00055733,0.00040595,-0.26
 526747,-0.08115214,-0.01220661,-0.01688079,-0.00656001,-0.00131567,0.2
 9352715,-0.00014387,-0.00018700,-0.00001503,0.00041810,0.00026528,0.00
 005740,-0.00003517,0.00008823,0.00008378,0.00013394,0.00014528,-0.0000
 5027,0.00000351,-0.00001355,-0.00005033,-0.00011520,0.00011612,0.00014
 437,-0.03127666,-0.01170214,-0.00193107,0.00109707,-0.00546564,0.00334
 985,0.00071112,0.00072570,-0.00001188,-0.08097217,-0.07933450,-0.00450
 159,0.01792244,0.00682083,0.00152242,0.08767475,0.08663470,-0.00002629
 ,-0.00028214,-0.00002072,-0.00007514,-0.00017581,-0.00005668,-0.000013
 58,0.00007748,0.00004322,0.00008635,0.00011095,-0.00003158,-0.00004767
 ,0.00000673,0.00001880,0.00002298,0.00000857,-0.00002215,0.01204837,0.
 00230566,0.00052040,-0.00117676,0.00214579,-0.00047485,0.00007004,-0.0
 0046856,0.00005136,-0.01368009,-0.00428647,-0.04991704,0.01847299,0.00
 769226,0.00095457,0.01756258,0.00233187,0.05385809,0.00005949,0.000038
 12,0.00003897,0.00014968,0.00023110,0.00004204,-0.00002452,0.00004437,
 0.00001903,0.00021306,-0.00003051,0.00020258,0.00002611,-0.00000320,-0
 .00002963,-0.00006190,0.00007555,0.00002273,0.00016919,0.00321128,0.00
 081212,-0.00036463,-0.00090791,0.00081732,0.00051264,-0.00153253,0.000
 36799,-0.09873101,0.00265111,-0.03701244,0.00695530,-0.00197172,0.0170
 5354,-0.01141628,0.00323726,-0.03077330,0.52175093,-0.00002237,-0.0000
 6028,-0.00016360,0.00008467,0.00019496,0.00002210,0.00004663,0.0001478
 9,0.00013541,0.00034332,0.00014600,0.00033192,0.00001490,-0.00000533,0
 .00001573,-0.00005958,0.00006070,-0.00004095,0.01071710,-0.00297578,0.
 03126384,0.00045537,0.00132937,0.00031244,-0.00039304,-0.00530580,0.00
 260045,0.00444947,-0.08171227,0.01221603,-0.00681207,0.00123088,-0.015
 28598,-0.00439941,0.00156783,-0.01181943,0.02586560,0.60187431,0.00010
 308,0.00008303,0.00034389,0.00000965,0.00006458,0.00011739,-0.00007517
 ,-0.00000800,-0.00008445,0.00006523,-0.00005752,0.00001198,0.00004310,
 0.00000763,-0.00008032,0.00000581,-0.00002492,-0.00005001,-0.00225332,
 0.00669323,-0.01138757,-0.00025244,-0.00086740,0.00046676,-0.00022155,
 0.00042357,0.00087877,-0.04013139,0.00579303,-0.16557615,-0.00968553,0
 .00392165,-0.02084419,-0.00092139,-0.00010228,-0.00342695,-0.00465188,
 -0.01792182,0.46551375,0.00001883,0.00001191,0.00006459,-0.00001303,-0
 .00005007,0.00001211,-0.00003688,-0.00000820,-0.00002216,-0.00000284,-
 0.00002044,-0.00004543,-0.00001772,0.00000678,-0.00001549,0.00001142,0
 .00000065,0.00000983,-0.00049541,-0.00104586,-0.00171039,-0.00005483,0
 .00007856,-0.00022109,0.00024309,0.00055291,-0.00022007,-0.00336874,0.
 01295593,-0.00252130,0.00095344,-0.00047611,0.00077459,-0.00010254,0.0
 0004205,0.00040821,-0.05751349,0.04866165,-0.00655488,0.05853122,0.000
 03557,-0.00000183,-0.00006211,0.00003284,0.00005706,0.00001187,0.00007
 080,-0.00001493,0.00001768,-0.00005843,-0.00001876,0.00001636,0.000051
 30,-0.00000948,0.00001330,-0.00002199,-0.00001530,-0.00001555,0.000148
 90,0.00138450,0.00090694,0.00019730,0.00027270,-0.00027072,0.00019356,
 -0.00053178,0.00031484,-0.00098854,-0.00237264,-0.00136635,-0.00037262
 ,0.00108048,0.00040024,0.00039164,-0.00000542,0.00035388,0.05401169,-0
 .29640774,0.03272172,-0.06021849,0.31850364,0.00002063,0.00000203,-0.0
 0013222,-0.00001755,0.00005060,-0.00009277,0.00006588,0.00000479,0.000
 06797,0.00000999,0.00000622,0.00002921,-0.00002659,-0.00000820,0.00005
 047,-0.00001271,0.00000535,0.00000594,-0.00256206,-0.00113146,-0.00524
 472,-0.00038965,-0.00049902,0.00002324,-0.00004061,0.00166229,-0.00094
 405,-0.00456585,0.03031992,-0.00666076,0.00042323,0.00068476,0.0008370
 8,-0.00027384,-0.00038414,0.00048496,-0.00667053,0.03320334,-0.0515339
 2,0.00527460,-0.03559888,0.06312839,0.00008408,-0.00000378,-0.00001432
 ,-0.00000369,0.00006594,0.00000502,0.00005395,-0.00002494,0.00000982,-
 0.00003741,-0.00004281,0.00000299,0.00002779,-0.00001230,0.00001093,-0
 .00000653,-0.00003775,-0.00001832,-0.00032806,-0.00021537,0.00078584,0
 .00142605,0.00065522,0.00071554,0.00015838,-0.00056358,0.00039793,-0.0
 1059168,-0.00449770,-0.00576446,0.00007943,0.00014372,0.00011219,0.001
 22208,-0.00041979,-0.00098612,-0.21304383,-0.09195989,-0.01119940,0.01
 252774,0.00739744,0.00079567,0.22958731,0.00001886,0.00004372,0.000043
 34,-0.00007154,-0.00003568,-0.00005453,0.00002589,-0.00008123,-0.00002
 324,-0.00017190,-0.00008043,-0.00009491,-0.00000691,-0.00001160,0.0000
 2968,0.00003201,-0.00005463,-0.00000224,0.00080535,0.00101079,0.000565
 53,0.00176539,-0.00045713,0.00297883,-0.00030938,-0.00045025,-0.000024
 85,0.00555699,0.00383253,-0.00139760,-0.00020713,-0.00007399,0.0001409
 5,0.00217224,0.00027354,0.00276364,-0.09616354,-0.11417942,-0.00936528
 ,-0.02265497,-0.01196030,-0.00186778,0.09251397,0.11713581,-0.00001619
 ,-0.00002663,-0.00001976,0.00007586,0.00003438,-0.00002977,0.00002360,
 -0.00003163,0.00000391,-0.00007879,-0.00002271,-0.00009540,0.00000642,
 -0.00000675,0.00000833,-0.00002147,0.00000225,0.00004836,-0.00056979,-
 0.00105907,0.00173730,-0.00019384,0.00129970,-0.00175757,0.00039034,-0
 .00025839,0.00024115,-0.02774265,-0.01393332,-0.00473748,0.00060209,-0
 .00020140,0.00055790,-0.00257209,0.00059969,-0.00575803,-0.01063181,-0
 .00910326,-0.05654835,0.00330075,0.00158752,-0.00085087,0.01364982,0.0
 0990504,0.07407474,-0.00038934,0.00059078,0.00031057,-0.00008116,0.000
 08674,-0.00010362,0.00020543,-0.00031397,-0.00012691,-0.00149622,0.000
 34024,-0.00067366,0.00003952,-0.00002200,0.00003028,-0.00000161,-0.000
 17118,0.00011080,0.00060579,-0.00163932,-0.00098345,-0.00016177,0.0000
 5882,0.00005889,-0.00017766,0.00071510,-0.00020874,0.01026703,-0.00486
 888,-0.00861342,-0.00062702,0.00004306,-0.00465734,0.00118358,-0.00010
 291,-0.00136089,-0.13026391,0.01126209,0.05984620,-0.00586281,-0.00050
 004,0.00363289,-0.01730205,0.01122526,0.02282216,0.59653644,-0.0005471
 0,0.00055362,0.00171113,-0.00006565,-0.00105539,-0.00013488,-0.0008802
 4,-0.00023837,-0.00063355,-0.00048163,-0.00023379,-0.00094029,-0.00020
 704,0.00009481,-0.00018244,0.00019435,-0.00010046,0.00024733,-0.001831
 91,0.00246109,0.00314435,0.00001843,-0.00000449,-0.00018702,0.00028322
 ,-0.00087603,-0.00019860,-0.00530228,-0.00028047,0.00035580,-0.0000289
 5,0.00076767,0.00115728,0.00067323,0.00017618,-0.00063214,0.00973045,-
 0.08397129,-0.01543980,0.02227901,-0.00976347,-0.02386211,-0.00638562,
 0.00959017,0.01499168,0.05415820,0.46916339,-0.00150148,0.00009280,-0.
 00053952,-0.00002830,0.00016599,0.00041653,-0.00005694,0.00009761,0.00
 003354,-0.00037840,0.00085658,0.00036964,0.00002353,-0.00002361,0.0000
 2147,0.00004060,0.00003918,-0.00004710,0.00023587,0.00016284,-0.001399
 88,-0.00008806,0.00008916,-0.00034388,0.00013403,-0.00005149,0.0001521
 5,0.02060536,-0.01042827,-0.02712979,-0.00187548,0.00146942,-0.0047928
 8,0.00109349,-0.00025532,0.00246021,0.05081664,-0.01439587,-0.14939697
 ,-0.00267161,0.00320174,0.00306814,0.00279742,0.00282410,0.00017335,0.
 04712073,-0.01847807,0.56914358,-0.00093804,0.00172237,-0.00014035,0.0
 0006380,0.00006945,-0.00002192,0.00006853,0.00003131,0.00010649,-0.001
 30741,0.00080779,-0.00070318,0.00001736,-0.00002139,0.00002921,-0.0000
 1085,-0.00000085,-0.00004768,0.00001891,0.00012775,-0.00008153,-0.0000
 4051,0.00007405,-0.00016311,0.00006204,-0.00004944,0.00006629,0.001121
 05,0.00016022,-0.00113783,0.00018798,0.00019229,-0.00011001,0.00048703
 ,-0.00007035,0.00101776,-0.01953875,-0.00984231,0.00076775,0.00046885,
 0.00048419,-0.00003489,0.00053127,0.00368442,0.00339664,-0.23944202,-0
 .12373161,-0.01299905,0.26159856,0.00032767,-0.00059364,-0.00000775,-0
 .00007155,0.00010218,0.00023745,-0.00010967,0.00034310,0.00006853,0.00
 123841,0.00032000,0.00084613,-0.00001871,0.00003928,-0.00007466,-0.000
 01643,0.00013325,-0.00011869,0.00013362,-0.00014987,-0.00004099,-0.000
 00601,-0.00001998,-0.00000775,-0.00004359,0.00004104,0.00002611,0.0002
 2208,-0.00001800,0.00051234,0.00012713,-0.00001284,0.00008504,-0.00032
 314,-0.00013837,0.00037149,0.00872515,0.00621322,-0.00049616,-0.000231
 62,0.00049256,0.00029816,0.00021117,-0.00045097,-0.00202187,-0.1111311
 3,-0.11959815,-0.00397245,0.12274029,0.14225005,-0.00000396,0.00079363
 ,0.00021103,-0.00005434,-0.00003805,-0.00009872,0.00006098,-0.00019869
 ,-0.00002833,-0.00104773,0.00014263,-0.00025867,0.00001548,0.00000165,
 -0.00000240,0.00000942,-0.00003822,0.00002602,-0.00021871,0.00008535,-
 0.00011748,0.00004092,-0.00012059,0.00013695,-0.00002029,0.00001315,-0
 .00000791,0.00127151,0.00103320,0.00222398,-0.00021180,-0.00017105,0.0
 0036762,-0.00094708,-0.00024876,-0.00021971,0.02427171,0.01341870,-0.0
 0020237,-0.00101447,0.00000564,0.00079764,0.00198535,-0.00306415,-0.00
 341195,-0.01080288,-0.00400641,-0.05130031,0.00779122,0.00839410,0.051
 90839,-0.00031465,-0.00025035,-0.00011940,-0.00000837,0.00001335,0.000
 28333,-0.00008327,0.00012986,-0.00000686,0.00023432,0.00028846,0.00021
 570,-0.00002310,0.00001091,-0.00002380,0.00002774,0.00006008,-0.000050
 89,-0.00016295,0.00044429,0.00018215,0.00005399,-0.00000271,0.00000341
 ,0.00008637,-0.00022385,-0.00001436,-0.00279072,0.00140053,0.00224360,
 0.00038324,0.00001998,0.00111384,0.00016498,0.00013956,0.00011737,0.01
 026600,-0.00394828,0.01999161,0.00072289,-0.00007558,-0.00081240,0.000
 89022,-0.00044601,-0.00060342,-0.10430712,0.01802575,-0.10348885,-0.01
 062540,0.00513591,-0.02383637,0.10877498,-0.00007739,-0.00020385,-0.00
 042145,-0.00005832,0.00011014,-0.00005465,0.00008017,0.00019219,0.0000
 6652,0.00007771,0.00024391,0.00014761,0.00002701,0.00000571,0.00000094
 ,-0.00003645,0.00004918,-0.00003965,0.00034921,-0.00055717,-0.00047664
 ,-0.00001790,0.00005309,0.00001383,-0.00011821,0.00033288,0.00004798,0
 .00159869,0.00031809,-0.00082869,0.00008536,0.00013284,-0.00054912,0.0
 0013878,-0.00001081,0.00036853,-0.00462503,0.00183081,-0.00685297,-0.0
 0019636,0.00017136,-0.00008746,0.00023458,0.00002432,0.00046437,0.0135
 2857,-0.05380325,0.03132919,-0.00707518,0.00432101,-0.01557471,-0.0242
 9284,0.06865071,0.00010893,-0.00006633,0.00012362,0.00004187,-0.000042
 22,-0.00003261,-0.00004576,0.00002820,0.00000625,0.00006100,-0.0000081
 3,-0.00003207,-0.00004370,0.00000585,-0.00000014,0.00001339,0.00001045
 ,0.00000699,-0.00004429,-0.00048284,0.00005069,-0.00011202,0.00001191,
 -0.00001587,-0.00008212,0.00024271,-0.00013102,0.00452008,-0.00227111,
 -0.00148035,-0.00034233,0.00022450,-0.00170050,-0.00004265,0.00003805,
 0.00036388,-0.01130773,0.00367877,-0.02022921,-0.00011545,-0.00048219,
 0.00046566,-0.00061577,0.00005572,0.00093142,-0.10418039,0.03700782,-0
 .25679755,0.00057877,-0.00024939,0.00008447,0.11135192,-0.04044834,0.2
 7501102,0.00218596,-0.00484865,0.00017411,-0.11706475,0.01725507,0.051
 99364,0.00113830,0.00118547,-0.00170188,0.00012548,0.00055159,-0.00025
 104,-0.01857091,0.00767695,0.02207914,0.00189039,-0.00042397,-0.004037
 71,-0.02978536,0.00414724,-0.00555634,-0.00037015,0.00216442,0.0008505
 2,0.00265023,-0.00240057,-0.00194162,0.00074222,0.00018755,-0.00105265
 ,0.00019250,-0.00101030,0.00013574,-0.00108897,0.00020250,0.00013310,-
 0.00085000,-0.00031446,-0.00016343,0.00012876,-0.00025199,0.00013531,-
 0.00014443,0.00013090,-0.00014145,-0.00028491,0.00212368,0.00045342,-0
 .00004809,-0.00032589,-0.00000952,0.00018440,-0.00051887,0.00022522,0.
 47081267,-0.01578426,0.00477612,0.01413412,0.01509682,-0.08995457,-0.0
 2082098,0.00013130,-0.00262050,0.00447886,-0.00077531,0.00096007,0.001
 03850,-0.00322352,-0.00023101,0.00321678,0.02285534,-0.00619892,-0.024
 17347,0.01649162,0.00732671,0.01042392,0.00181013,-0.00291529,-0.00267
 608,-0.00043441,0.00022004,-0.00119608,0.00141093,-0.00000163,-0.00046
 118,-0.00020863,-0.00033545,0.00017420,0.00124183,-0.00180780,0.000662
 98,-0.00027131,-0.00024025,-0.00010185,0.00001908,-0.00006071,0.000047
 34,-0.00007960,0.00017261,-0.00022474,0.00007187,0.00070052,0.00015014
 ,-0.00010510,-0.00006575,0.00005681,0.00003272,-0.00015077,0.00002980,
 -0.00398621,0.64021672,0.01921099,-0.00435263,-0.02220219,0.04849516,-
 0.01771858,-0.14669703,-0.00071059,0.00190997,-0.00304950,0.00001999,-
 0.00175128,0.00223163,-0.01079324,0.00308704,0.00957240,0.00786881,-0.
 00223331,-0.00817972,0.01972701,0.00592148,0.00194287,0.00223620,-0.00
 314967,-0.00177606,0.00209646,-0.00006612,0.00152898,-0.00058361,0.001
 61913,-0.00010283,-0.00007059,-0.00031673,0.00004608,-0.00127208,-0.00
 030543,0.00023256,-0.00045205,-0.00032401,0.00008919,0.00008271,-0.000
 11076,0.00007743,-0.00002665,0.00002622,-0.00013708,-0.00002041,0.0004
 8295,-0.00004261,-0.00000410,-0.00001226,-0.00004857,0.00000538,-0.000
 14726,0.00009965,0.02163975,-0.01234987,0.54089314,0.00059897,0.000564
 62,-0.00096838,0.00161632,0.02153578,0.00731530,-0.00005512,0.00003655
 ,-0.00025024,0.00012022,-0.00058150,-0.00003077,0.00045630,-0.00013338
 ,-0.00064482,-0.00247151,0.00066955,0.00390917,0.00060437,-0.00220563,
 -0.00016375,0.00002248,0.00003413,-0.00005564,-0.00024415,0.00000318,0
 .00047414,-0.00139038,0.00030672,-0.00026862,0.00038095,-0.00005169,0.
 00006465,-0.00135208,0.00221348,-0.00067847,0.00033567,0.00009847,-0.0
 0020130,0.00002568,-0.00005052,0.00009559,-0.00006093,-0.00015220,0.00
 015425,0.00011417,-0.00022705,-0.00006830,-0.00000227,0.00005890,-0.00
 002643,-0.00001201,0.00005481,0.00004930,-0.05135216,-0.01798963,-0.00
 676890,0.06680120,-0.00041986,0.00107133,0.00082751,0.00018290,-0.0061
 6451,-0.00141023,0.00001555,0.00021982,0.00010871,-0.00000571,0.000429
 72,-0.00062093,0.00046148,0.00009207,-0.00013866,0.00089662,0.00082602
 ,-0.00046575,0.00108959,-0.00115889,-0.00058204,0.00000201,-0.00001162
 ,0.00026467,-0.00025932,0.00013524,0.00038764,0.00187989,-0.00033040,0
 .00035250,0.00008116,0.00012534,-0.00007022,0.00251633,-0.00125066,0.0
 0067850,0.00009294,0.00005946,-0.00000446,-0.00001095,0.00001397,-0.00
 000754,-0.00000370,-0.00002498,0.00005966,-0.00003129,-0.00015819,-0.0
 0002265,0.00000006,0.00002493,0.00000276,-0.00000659,0.00002806,-0.000
 01145,-0.02765239,-0.29882728,-0.06863268,0.02623013,0.32350705,-0.000
 89035,-0.00175490,0.00111980,-0.00038892,-0.02467626,-0.00867446,-0.00
 005159,0.00015744,0.00044370,0.00002978,0.00093265,-0.00035858,-0.0002
 8064,0.00054205,0.00067569,0.00355776,-0.00102007,-0.00299060,0.001258
 05,-0.00027317,0.00119822,0.00004994,-0.00007744,-0.00014863,0.0000105
 7,0.00033271,0.00002506,-0.00043172,-0.00048212,0.00005402,0.00035329,
 0.00003669,0.00002622,-0.00030405,0.00102013,0.00014899,0.00018791,0.0
 0015296,-0.00008733,0.00000874,-0.00003346,0.00001845,-0.00003120,-0.0
 0009348,0.00009226,-0.00004382,-0.00009446,-0.00007995,-0.00000243,0.0
 0006088,-0.00003747,0.00002133,0.00004076,0.00003812,-0.00981291,-0.06
 558686,-0.06737830,0.00750555,0.07569152,0.07116100,-0.00250340,0.0021
 8088,0.00265004,0.00402944,-0.01362644,0.01716183,-0.00007500,-0.00053
 223,0.00115059,0.00000127,0.00019848,-0.00029423,0.00041577,-0.0004956
 8,-0.00018595,0.00049746,0.00037416,-0.00054990,0.00170980,-0.00210480
 ,-0.00339238,-0.00011594,0.00015787,0.00053281,0.00038209,0.00011357,0
 .00134429,-0.00031995,-0.00017282,0.00031849,0.00005524,0.00020401,0.0
 0002360,0.00016257,-0.00000472,-0.00000867,0.00006653,-0.00009189,0.00
 015508,-0.00001350,0.00005503,-0.00001470,0.00005737,-0.00003990,0.000
 01011,0.00005411,-0.00051833,-0.00008097,0.00001297,0.00008300,-0.0000
 0950,-0.00005133,0.00013690,-0.00005283,-0.05596443,0.02544124,-0.0353
 5683,0.00111816,-0.00114067,0.00248861,0.07269392,0.00084026,-0.000033
 20,-0.00077680,-0.00056582,0.00434894,-0.00805090,0.00002754,0.0003820
 8,-0.00003836,0.00012408,0.00041761,-0.00018048,-0.00053471,0.00027343
 ,0.00060823,-0.00064458,0.00046108,0.00029143,0.00005908,-0.00027895,0
 .00034496,0.00001853,-0.00000695,-0.00010764,0.00031508,-0.00015366,0.
 00004758,-0.00033690,-0.00050236,-0.00000805,0.00022825,0.00001469,0.0
 0003621,0.00041311,0.00035403,0.00003404,0.00016432,0.00012921,-0.0002
 0458,0.00001765,-0.00004729,0.00002848,-0.00004254,-0.00005254,0.00009
 419,-0.00004722,0.00006081,0.00003880,-0.00000960,0.00003517,-0.000034
 42,0.00002647,-0.00001722,0.00003840,0.02699181,-0.13531168,0.11649408
 ,0.00558903,-0.01549846,0.02523281,-0.02911891,0.13932843,0.00399850,-
 0.00250075,-0.00173049,-0.00390792,0.01547818,-0.01877342,0.00000150,0
 .00083441,-0.00134471,-0.00013358,-0.00004448,0.00020210,0.00017732,0.
 00015999,0.00069645,-0.00080322,-0.00026495,0.00049316,0.00012439,-0.0
 0072012,0.00016088,0.00001113,0.00020441,0.00011178,-0.00055745,0.0006
 1984,-0.00000870,-0.00012121,-0.00032589,0.00012068,0.00002234,0.00010
 032,0.00003485,0.00020485,0.00007096,-0.00003755,0.00009697,-0.0000065
 6,-0.00004492,-0.00002196,0.00005873,0.00000258,0.00004814,-0.00000356
 ,0.00003266,0.00006441,-0.00040307,0.00000276,0.00002401,-0.00001151,0
 .00001408,-0.00004725,0.00007513,-0.00003335,-0.03504319,0.11447655,-0
 .21014799,0.00230205,-0.00501140,0.00803493,0.04477953,-0.12540186,0.2
 2840654,-0.12571629,-0.01932976,-0.05377976,-0.00063487,0.00442071,-0.
 00247114,-0.02017473,-0.00808017,-0.01991430,0.00194857,0.00023078,0.0
 0405518,0.00144347,-0.00077531,0.00101985,0.00014523,-0.00049954,0.000
 29919,-0.00144930,0.00105226,0.00099161,-0.00011838,-0.00004880,0.0000
 4718,0.00019131,-0.00022509,-0.00051793,0.00067397,0.00020622,0.000523
 51,-0.00000572,-0.00017389,-0.00025418,-0.00023764,-0.00005882,0.00003
 245,0.00021762,-0.00087275,-0.00040891,0.00036923,-0.00070491,-0.00047
 033,-0.00055208,-0.00020367,-0.00001433,-0.01004293,0.01419625,0.00705
 144,-0.00032525,-0.00287509,-0.00007292,0.00074064,-0.00250730,-0.0001
 2305,0.00406410,-0.00049827,0.00123458,-0.00010647,-0.00004018,-0.0002
 1821,-0.00105223,0.00007820,0.00024037,0.45304584,-0.01712279,-0.09152
 526,-0.02197585,0.01683923,0.00552338,0.01247257,0.00299148,-0.0003478
 6,0.00248589,-0.02489933,-0.00654947,-0.02211951,0.00035131,-0.0026185
 2,0.00449030,0.00089595,0.00091823,0.00109325,0.00020062,-0.00046988,-
 0.00071404,-0.00006829,0.00005532,-0.00001946,0.00002526,0.00008451,0.
 00004195,0.00001098,0.00004386,0.00027783,-0.00007793,0.00007805,-0.00
 008871,-0.00017453,-0.00002459,-0.00005776,0.00109089,-0.00545656,0.00
 248046,0.00108045,-0.00060748,-0.00139965,-0.00024651,-0.00019945,0.00
 014399,0.03169148,-0.00666504,-0.01794537,0.00209108,-0.00085290,-0.00
 136297,0.00011548,-0.00066302,-0.00004795,0.00054509,-0.00058492,0.000
 02149,-0.00002003,0.00012924,0.00012236,-0.00019099,0.00002318,0.00033
 897,0.00341721,0.64696592,-0.04859901,-0.01861855,-0.13995332,-0.02119
 029,-0.00562848,-0.01999965,0.01245777,0.00397611,0.01009326,-0.008814
 42,-0.00241248,-0.00791719,0.00030352,0.00207116,-0.00338224,0.0003059
 1,-0.00167635,0.00217602,0.00044498,-0.00046482,0.00061973,-0.00006105
 ,0.00000176,0.00003036,-0.00017320,0.00019733,0.00026684,-0.00000923,0
 .00026333,0.00026877,-0.00011659,-0.00000059,0.00008036,-0.00006554,-0
 .00009354,-0.00008606,0.00054863,-0.00055648,0.00012232,0.00011836,-0.
 00004417,0.00011967,0.00000565,-0.00004636,-0.00001322,-0.00043290,-0.
 00363845,-0.00391186,0.00073354,-0.00014234,0.00097926,-0.00122959,0.0
 0171923,0.00068856,-0.00172338,0.00017656,-0.00210200,0.00003653,0.000
 12656,-0.00012147,0.00020991,-0.00005287,0.00013094,-0.01347387,-0.021
 32910,0.56361014,0.00164954,-0.02320485,-0.00779223,0.00074031,-0.0007
 1704,0.00099704,0.00050420,0.00019798,0.00064726,-0.00301159,-0.000777
 32,-0.00382214,-0.00002813,-0.00001123,0.00027063,0.00015897,0.0007121
 9,-0.00007670,0.00007133,0.00001798,-0.00006769,0.00002787,0.00001747,
 0.00000455,-0.00000083,-0.00003141,0.00004742,-0.00013219,-0.00004752,
 -0.00019680,0.00002879,-0.00000417,0.00009447,0.00005747,0.00001021,0.
 00003669,-0.00024535,0.00168507,-0.00082719,-0.00040544,0.00028581,0.0
 0051122,0.00018805,0.00013754,-0.00001934,-0.00461937,-0.00187759,0.00
 396222,0.00001924,-0.00003377,0.00008374,-0.00009352,0.00022473,-0.000
 15335,-0.00011136,0.00002560,-0.00003976,-0.00004838,0.00005561,0.0000
 7681,0.00007239,0.00002937,0.00000408,-0.04967554,0.01443966,0.0054384
 1,0.06422405,-0.00032741,-0.00608911,-0.00140613,0.00050560,0.00111736
 ,0.00077370,-0.00043254,0.00002407,-0.00012600,-0.00090757,0.00079698,
 -0.00032826,-0.00001234,0.00020037,0.00012686,-0.00003328,0.00029348,-
 0.00053203,-0.00004621,0.00001269,0.00008555,-0.00001176,-0.00000323,0
 .00000401,-0.00000684,0.00001317,-0.00003450,0.00005582,-0.00003154,0.
 00006717,0.00000493,-0.00000303,-0.00005578,-0.00002435,0.00002379,0.0
 0000900,0.00007669,-0.00012731,0.00047515,0.00010607,-0.00009063,-0.00
 013155,-0.00003940,-0.00011617,-0.00007498,0.00037887,0.00093617,-0.00
 142437,0.00002113,0.00040087,0.00003894,0.00001270,0.00003304,0.000096
 47,0.00003224,0.00009356,0.00012854,-0.00004003,-0.00006782,0.00008635
 ,0.00000407,0.00001671,-0.00003662,0.02505828,-0.30401073,-0.07014155,
 -0.02401480,0.32655275,0.00009629,-0.02276711,-0.00743418,0.00094309,-
 0.00174328,0.00091968,0.00023832,0.00048714,0.00058204,-0.00354107,-0.
 00099260,-0.00232228,0.00009645,0.00017363,0.00041932,-0.00014943,0.00
 104468,-0.00052155,0.00002281,-0.00006425,0.00004848,-0.00000809,0.000
 00379,-0.00000076,-0.00000886,0.00002250,0.00000632,-0.00002943,0.0000
 2257,0.00005831,0.00001108,0.00001036,-0.00001376,-0.00000977,0.000012
 67,0.00001078,0.00001706,-0.00063540,0.00018249,0.00012796,-0.00006854
 ,-0.00016961,-0.00008054,-0.00000507,0.00005182,0.00095932,0.00166574,
 -0.00041875,-0.00022447,-0.00013902,-0.00012325,0.00022545,-0.00023429
 ,-0.00004867,0.00021251,0.00014618,-0.00017044,-0.00007088,0.00009285,
 0.00012071,0.00000014,0.00000780,-0.00000131,0.00835123,-0.06641598,-0
 .06853996,-0.00702536,0.07690503,0.07171144,0.00249875,0.01507559,-0.0
 1872761,-0.00286612,-0.00258816,-0.00229395,0.00043399,0.00051089,0.00
 005318,0.00056461,-0.00037045,0.00054673,-0.00017672,0.00057598,-0.001
 21543,0.00003802,-0.00020991,0.00033084,0.00031212,-0.00019135,-0.0004
 1302,0.00002161,-0.00000651,-0.00003617,-0.00003673,0.00004923,0.00006
 817,-0.00000687,-0.00008248,-0.00012010,-0.00000763,0.00003453,-0.0000
 1483,0.00000946,0.00001583,0.00000330,-0.00000005,0.00018524,-0.000079
 90,-0.00002119,0.00006027,0.00001625,0.00007923,-0.00007130,-0.0000417
 8,0.00152776,-0.00290186,0.00029861,0.00018704,0.00044842,0.00009525,-
 0.00035219,0.00018989,-0.00050658,-0.00106118,0.00019939,-0.00012237,0
 .00006310,-0.00001303,-0.00000799,0.00046365,-0.00003161,-0.00013036,-
 0.05009025,-0.01362969,0.01854853,0.00083099,0.00090710,-0.00236608,0.
 06510855,0.00048470,0.00520463,-0.00878329,-0.00105383,-0.00020658,-0.
 00078044,0.00059325,0.00035751,0.00057535,0.00067443,0.00040343,0.0002
 3037,-0.00005822,0.00040930,-0.00009750,-0.00014340,0.00040462,-0.0001
 6820,0.00007013,-0.00004825,-0.00000325,0.00000075,0.00000017,-0.00000
 132,-0.00000464,0.00000475,0.00003212,-0.00004608,0.00001190,0.0000129
 9,-0.00000897,0.00000827,0.00003346,0.00001054,-0.00000712,-0.00000237
 ,0.00005521,-0.00003785,0.00003189,-0.00001970,0.00003195,0.00006883,0
 .00004110,-0.00000886,-0.00000011,0.00070472,0.00037203,-0.00236564,0.
 00033399,-0.00013128,-0.00068811,-0.00007387,0.00053397,0.00035846,-0.
 00004673,0.00003745,-0.00005104,-0.00002767,0.00001359,0.00001729,0.00
 002469,-0.00000318,0.00002602,-0.01820439,-0.13951815,0.12679416,-0.00
 321512,-0.01486995,0.02560115,0.01697560,0.14382636,0.00207555,0.01352
 676,-0.01658617,-0.00366303,-0.00238602,-0.00092399,-0.00006799,0.0001
 0768,0.00080049,0.00073503,-0.00018342,0.00038809,-0.00010729,0.000750
 76,-0.00116528,0.00012414,-0.00002146,0.00016319,-0.00016792,0.0002603
 5,0.00026238,-0.00000338,-0.00003326,-0.00002264,0.00001409,-0.0000463
 0,-0.00006202,-0.00003623,0.00006864,0.00001798,0.00003576,-0.00003824
 ,0.00001097,0.00001092,0.00002750,0.00000896,-0.00033760,-0.00029153,0
 .00001062,0.00005158,-0.00004027,-0.00003575,-0.00006935,0.00012200,0.
 00012016,-0.00008768,0.00155245,0.00152634,-0.00001744,-0.00085016,-0.
 00054771,0.00033659,-0.00060876,-0.00025794,-0.00017359,0.00024076,0.0
 0022367,-0.00000045,-0.00003793,-0.00000599,0.00008142,0.00003166,-0.0
 0013202,0.02222258,0.12281074,-0.22542685,-0.00165740,-0.00525002,0.00
 863262,-0.02854318,-0.13380178,0.24389303,0.00227524,0.00061702,-0.001
 71889,-0.03454293,-0.00313551,-0.00778604,0.00010781,-0.00000409,0.000
 01213,0.00016222,-0.00037163,0.00013910,-0.00393590,0.00118018,0.00420
 928,0.00194678,-0.00044559,-0.00084853,-0.13856588,0.03021692,0.046092
 52,-0.02228434,0.02545041,0.01949625,-0.00373042,0.00384509,0.00664476
 ,0.00148976,0.00261959,-0.00249441,0.00035854,-0.00141962,0.00018828,-
 0.00009326,-0.00030623,-0.00120401,0.00013920,-0.00031199,0.00017536,-
 0.00004282,0.00009723,0.00001361,0.00006241,-0.00024590,0.00013241,0.0
 0044499,-0.00099743,0.00026264,0.00004011,0.00004719,-0.00000894,-0.00
 011671,-0.00013229,0.00004505,-0.19531930,-0.00621283,-0.05564928,-0.0
 0946350,-0.00285073,-0.00243292,-0.02231583,-0.00240161,-0.01071666,-0
 .00008710,0.00083071,-0.00251564,0.00004911,-0.00005179,-0.00011645,0.
 00113315,-0.00013352,-0.00036999,0.54644069,-0.00053755,-0.00014213,-0
 .00027981,0.00929572,0.00262857,0.00499389,-0.00018128,0.00009128,-0.0
 0024542,0.00009607,0.00024178,-0.00031721,0.00227392,0.00028612,-0.002
 16284,-0.00021082,-0.00014182,0.00105959,0.03504384,-0.12544803,-0.050
 86309,-0.00408252,0.00532250,0.00521540,0.00845669,-0.00571650,-0.0072
 6821,0.02654836,-0.02579372,-0.02001627,-0.00008551,-0.00755994,0.0026
 7216,-0.00034276,0.00237984,-0.00052778,-0.00066770,0.00173241,-0.0009
 4421,0.00004426,-0.00007362,0.00003836,-0.00036547,-0.00046405,0.00033
 372,-0.00115709,0.00389965,-0.00154774,-0.00005668,-0.00024262,-0.0000
 7435,0.00005729,-0.00005804,0.00029332,-0.01639007,-0.10072324,-0.0173
 1817,-0.03526157,-0.00416560,-0.01070673,0.01701664,0.00487900,0.00324
 894,0.00367398,-0.00093493,0.00041458,-0.00027432,0.00015698,0.0002015
 6,-0.00113735,-0.00013496,0.00035679,0.00265919,0.51904847,0.00027340,
 -0.00029961,0.00116682,0.02025786,0.00377150,0.01223948,0.00038141,-0.
 00014862,0.00065380,-0.00010549,0.00018594,0.00013560,0.00335774,-0.00
 120383,-0.00274819,-0.00082192,-0.00003435,0.00081864,0.01804594,-0.02
 339727,-0.09821407,-0.00329905,0.00401012,0.00331110,0.03130134,-0.027
 95068,-0.01989117,-0.00516219,0.00070444,0.00522901,0.00013132,0.00127
 143,0.00055437,0.00021998,-0.00016004,0.00021932,-0.00040365,0.0005717
 5,0.00059540,-0.00022210,0.00028359,0.00074131,0.00030858,0.00016127,0
 .00018930,0.00241478,-0.00968581,-0.00391595,0.00014106,0.00100894,-0.
 00002587,-0.00130518,0.00320841,-0.00062672,-0.02037143,-0.00509933,-0
 .08700912,-0.00906225,-0.00076777,-0.00306069,-0.03424104,-0.00497444,
 -0.00949207,-0.01075508,0.00204742,0.00135868,0.00082621,-0.00045106,-
 0.00033732,0.00279428,0.00010579,-0.00129126,-0.00058876,0.04630067,0.
 32899787,-0.03454742,0.00266771,0.01204610,0.00214672,-0.00035311,0.00
 144128,-0.00384420,-0.00129788,-0.00474134,0.00194522,0.00047017,0.000
 56130,0.00008788,-0.00000250,0.00007190,0.00007862,0.00033491,-0.00015
 392,-0.00017303,0.00069189,-0.00166307,-0.00019977,0.00000596,-0.00023
 485,0.00033732,-0.00067150,-0.00053536,0.00070701,-0.00121396,-0.00117
 704,0.00001872,-0.00008506,-0.00007241,0.00022247,-0.00003785,0.000358
 81,-0.00607883,0.02690764,-0.00379409,-0.00307520,0.00195004,0.0047289
 4,0.00068032,0.00029324,-0.00080425,-0.10241558,0.02156454,-0.00425997
 ,0.00797690,-0.02718616,0.00204387,-0.00375333,0.01985539,0.00006237,0
 .00132820,-0.00072865,0.00240015,-0.00006112,-0.00000697,0.00003233,0.
 00073781,0.00012166,0.00027606,-0.17130089,0.00741104,0.04720795,-0.01
 028874,0.00233702,0.00364658,-0.01518837,0.00294549,0.00737777,0.01542
 784,0.00090467,-0.00471748,0.53337440,-0.00897278,0.00212386,0.0058591
 4,0.00080078,-0.00009745,-0.00017229,-0.00239683,0.00003356,-0.0019906
 4,0.00008672,-0.00038859,0.00087496,0.00014376,0.00003864,-0.00026310,
 -0.00002189,0.00015179,-0.00028938,0.00182701,-0.00223318,0.00065564,0
 .00017739,0.00013147,0.00038185,-0.00111132,0.00104416,0.00117486,-0.0
 0098509,0.00167151,0.00173008,-0.00002561,0.00019792,0.00009309,-0.000
 17602,0.00000027,-0.00012130,0.00786803,-0.01574856,-0.00215549,0.0016
 9362,0.00038679,-0.00248059,-0.00149842,0.00020178,0.00015389,0.017982
 34,-0.16705720,0.02106747,0.00810368,-0.02832890,0.00100773,0.00495575
 ,-0.02149380,0.00229092,-0.00402243,-0.00094712,0.00076947,0.00023045,
 0.00015166,0.00012417,0.00136837,-0.00026827,0.00048168,0.01301478,-0.
 09932750,-0.01189072,0.03472745,-0.00326687,-0.01317376,-0.01782431,0.
 00393715,0.00546284,0.00283691,0.00657741,0.03194562,-0.00363540,0.524
 89054,-0.01846370,0.00393492,0.01252565,-0.00098438,-0.00027063,0.0007
 3704,-0.00331407,-0.00124673,-0.00226805,0.00061242,-0.00021347,0.0007
 7426,-0.00033353,-0.00014977,0.00065768,0.00008607,0.00022058,0.000122
 55,-0.00752643,0.00856925,0.00445228,-0.00000409,-0.00051503,-0.000893
 72,0.00160203,-0.00212905,-0.00236879,0.00011273,-0.00101197,0.0011479
 8,0.00007511,-0.00043689,0.00063968,-0.00032787,-0.00014108,0.00007877
 ,0.00526527,-0.02544317,0.00421870,0.00352824,-0.00149047,-0.00306123,
 -0.00067687,0.00047747,0.00076926,-0.00243314,-0.00361833,-0.08571109,
 0.00109851,-0.00388778,-0.00060826,-0.00833617,0.03456792,-0.00029697,
 0.01190704,0.00279990,0.00019361,-0.00086741,-0.00060552,-0.00036532,-
 0.00367743,0.00036209,-0.00188336,0.02938441,-0.00182426,-0.10393801,0
 .00954429,-0.00070019,-0.00414269,0.03569425,-0.00645971,-0.01306771,-
 0.00670797,0.03287635,-0.08952588,-0.00728890,-0.00041312,0.49670622,-
 0.00366532,-0.00003595,0.00345600,0.00008702,0.00015310,0.00005457,-0.
 00081083,-0.00033307,-0.00102589,-0.00013426,-0.00012691,-0.00001262,0
 .00015950,0.00002543,-0.00005705,0.00005422,0.00006285,-0.00002140,0.0
 0116481,-0.00076059,-0.00053964,-0.00050352,0.00005103,-0.00013507,-0.
 00014206,0.00013592,0.00037325,-0.00042297,-0.00018107,-0.00023902,-0.
 00005811,0.00009119,0.00019978,0.00007177,-0.00004070,-0.00013062,0.00
 062644,0.00146858,-0.00062597,-0.00050805,0.00032766,0.00047856,-0.000
 44784,0.00009089,0.00050310,0.01061851,-0.00285203,0.00390716,-0.00036
 828,0.00394117,-0.00029170,-0.00012376,0.00164033,-0.00041657,-0.00153
 834,-0.00021473,-0.00036596,0.00005065,0.00005237,-0.00001922,0.000387
 75,-0.00010544,0.00020096,-0.02924027,-0.01552123,-0.01602504,0.000729
 28,-0.00111169,-0.00134721,0.00139749,-0.00018953,-0.00001875,0.000695
 57,-0.00152668,0.00676489,-0.13095534,-0.02785637,-0.01396059,0.529777
 95,0.00347880,-0.00083788,-0.00195701,-0.00009468,0.00080212,-0.000391
 95,0.00135738,0.00017433,0.00072932,-0.00030474,0.00003730,0.00005197,
 0.00013292,-0.00018717,0.00017913,-0.00006592,-0.00022682,-0.00008667,
 0.00081812,-0.00085763,-0.00074212,0.00013164,0.00017137,0.00005707,-0
 .00013260,0.00015409,0.00031036,-0.00032424,-0.00015737,-0.00020410,-0
 .00003938,0.00008790,0.00013668,0.00008159,-0.00006146,-0.00004764,-0.
 00018022,0.00028404,-0.00038210,-0.00011441,0.00046427,0.00034660,0.00
 079133,0.00029519,-0.00000477,-0.02121066,-0.02677882,-0.01212056,0.00
 136205,-0.00381853,-0.00092868,-0.00173668,0.00233815,-0.00088745,-0.0
 0117139,-0.00044154,-0.00052085,-0.00002572,0.00002109,-0.00004981,0.0
 0026501,-0.00008071,0.00030207,-0.00457711,0.00656022,0.00705467,0.002
 31892,-0.00092755,-0.00046917,0.00149500,-0.00035862,-0.00062649,0.000
 14240,-0.00245670,0.00798804,-0.02637057,-0.11528489,-0.01708540,-0.05
 004591,0.45548417,0.00171362,-0.00044296,-0.00156916,0.00025419,0.0001
 1778,-0.00006873,0.00068878,0.00008389,0.00066899,-0.00009865,0.000205
 97,0.00007031,0.00007919,-0.00001134,0.00016320,-0.00014153,-0.0000091
 7,-0.00007550,0.00033511,-0.00045124,-0.00074423,0.00029199,0.00003574
 ,0.00000409,-0.00016707,0.00006379,0.00023664,-0.00035721,-0.00008138,
 0.00003739,0.00000621,0.00009541,0.00016044,0.00008518,0.00001090,0.00
 001527,-0.00020490,-0.00055116,-0.00065789,-0.00006536,0.00030036,0.00
 033995,0.00098306,0.00040225,0.00001054,0.00542588,0.00241248,-0.00028
 219,0.00006848,0.00337250,0.00039264,0.00069896,0.00168386,0.00173226,
 -0.00064200,-0.00063920,0.00067478,0.00002404,0.00006633,0.00002676,0.
 00037238,-0.00003010,0.00025811,0.00548420,0.01074430,0.00665237,0.000
 32206,-0.00043361,0.00113250,0.00223202,0.00038433,0.00003929,0.002175
 79,0.00116693,0.00304388,-0.03263292,-0.03136480,-0.10295196,-0.057094
 64,0.00025621,0.60949801,-0.00033291,0.00013086,0.00041982,0.00001777,
 0.00000136,-0.00002179,-0.00003815,-0.00004105,-0.00010515,0.00000973,
 -0.00000014,0.00003151,0.00001585,0.00000270,0.00003303,-0.00004913,0.
 00001969,-0.00001849,-0.00027367,-0.00014132,-0.00036254,0.00177693,0.
 00010936,0.00113974,-0.00020164,-0.00000774,-0.00001466,-0.00015460,0.
 00023129,0.00010267,0.00002295,0.00001530,0.00007766,-0.00006682,-0.00
 008876,-0.00003269,-0.00055943,-0.00089871,-0.00035834,-0.00015828,-0.
 00000782,0.00017389,0.00223218,0.00274902,-0.00041361,0.00069845,-0.00
 022979,0.00034915,0.00008334,0.00063413,0.00032220,0.00012872,-0.00037
 246,0.00026229,-0.00019774,0.00005541,0.00003821,0.00003933,0.00002082
 ,0.00001075,0.00003608,-0.00000778,0.00002998,-0.00026167,-0.00140330,
 -0.00186483,-0.00011142,-0.00000822,-0.00001332,-0.00010213,-0.0000034
 8,-0.00001862,-0.00013626,-0.00031744,0.00052083,-0.02218539,0.0028698
 0,0.00495521,-0.22878177,0.06161485,0.05155454,0.24363695,-0.00118291,
 0.00027251,0.00099988,-0.00000528,-0.00018451,0.00007468,-0.00043639,-
 0.00006983,-0.00034650,0.00006427,-0.00004543,-0.00002335,-0.00000992,
 0.00005436,-0.00007484,-0.00000324,0.00003865,-0.00001111,-0.00007653,
 0.00020346,0.00009663,-0.00020265,0.00006202,-0.00012163,0.00005342,-0
 .00004276,-0.00000299,0.00003982,0.00005522,-0.00012769,0.00001284,0.0
 0000028,0.00004205,0.00006722,0.00003141,0.00008711,-0.00039391,-0.000
 46915,-0.00036547,0.00013689,0.00019966,0.00011121,0.00051620,-0.00234
 690,-0.00191770,-0.00189766,0.00078626,0.00084310,0.00015624,0.0000628
 0,-0.00000018,0.00000810,-0.00004013,0.00020041,0.00009167,0.00005671,
 0.00002972,-0.00001955,-0.00001201,0.00000321,-0.00000346,0.00000871,-
 0.00005265,-0.00208733,-0.00296377,-0.00354581,-0.00003199,-0.00004155
 ,-0.00008745,-0.00009980,-0.00001541,0.00019078,-0.00006283,0.00017521
 ,-0.00064553,-0.02634973,0.00444025,0.00615992,0.07147944,-0.07964371,
 -0.02505083,-0.06507509,0.10117715,-0.00104565,0.00016059,0.00083802,0
 .00003270,-0.00011406,0.00012953,-0.00040857,-0.00005162,-0.00032356,0
 .00006286,-0.00003323,-0.00003182,-0.00000324,0.00002037,-0.00009487,0
 .00005820,0.00001634,0.00002336,-0.00008649,0.00005101,0.00000771,-0.0
 0116769,-0.00006085,-0.00096904,0.00025658,-0.00000499,0.00008128,0.00
 001621,-0.00027984,-0.00032405,-0.00001348,0.00003539,-0.00000168,0.00
 013738,0.00010637,0.00013122,0.00021660,0.00011402,-0.00001721,0.00033
 362,0.00028059,-0.00006224,-0.00135807,-0.00378611,-0.00098655,-0.0007
 8671,0.00141815,0.00118124,0.00007237,-0.00021603,-0.00021866,0.000283
 44,0.00012927,-0.00016065,0.00001528,-0.00001701,0.00008179,-0.0000123
 1,-0.00000199,-0.00000439,0.00003387,0.00000229,-0.00004054,-0.0008695
 1,-0.00271507,-0.00224148,0.00008374,0.00025858,-0.00017413,-0.0004413
 8,-0.00013008,0.00016049,0.00020955,0.00044654,-0.00106323,-0.01863218
 ,0.00436419,0.00440813,0.06444628,-0.02591442,-0.07793718,-0.04810118,
 0.02495862,0.07933540,-0.00015625,0.00005789,0.00012360,0.00010214,-0.
 00000489,0.00007158,-0.00002643,0.00001407,0.00003812,0.00007477,0.000
 09251,0.00008814,-0.00000860,-0.00001499,0.00003453,-0.00001378,-0.000
 00040,-0.00001077,-0.00019318,0.00013841,0.00019594,-0.00012094,-0.000
 03142,-0.00019899,0.00008449,-0.00001418,-0.00001600,-0.00000189,-0.00
 000780,0.00001043,0.00001167,-0.00000248,-0.00000297,0.00003964,0.0000
 2662,0.00003863,-0.00001556,-0.00005207,0.00011456,0.00013766,0.000031
 31,-0.00001730,-0.00014059,-0.00042417,-0.00005213,-0.00070434,0.00184
 163,0.00004289,0.00003479,-0.00002627,0.00005230,0.00034188,0.00003859
 ,0.00053961,0.00023903,-0.00002028,0.00018251,-0.00000298,0.00000312,0
 .00000365,-0.00004833,0.00000709,-0.00001546,0.00212241,0.00037224,-0.
 00166492,-0.00026775,0.00028664,0.00000061,0.00015859,-0.00029172,0.00
 033261,0.00024800,0.00111928,-0.00148190,-0.00559385,-0.00663217,-0.03
 272846,-0.05332890,0.00206312,0.03408981,0.00747640,-0.00319601,0.0236
 2744,0.05404237,-0.00007272,-0.00005796,0.00012774,0.00004389,-0.00008
 559,0.00007429,-0.00006808,0.00000985,-0.00000870,0.00005268,0.0000280
 8,-0.00000172,-0.00001519,0.00001359,-0.00000380,-0.00001559,0.0000195
 1,0.00000601,-0.00013294,0.00015429,0.00011592,0.00001353,-0.00004154,
 -0.00000403,0.00000431,-0.00005104,-0.00007913,0.00000966,-0.00001461,
 0.00017559,0.00001298,-0.00000521,-0.00001477,-0.00001522,0.00002049,0
 .00001263,0.00022590,-0.00016737,0.00010309,0.00006201,-0.00006706,-0.
 00006145,-0.00008928,0.00005536,0.00003621,-0.00102277,0.00270088,-0.0
 0162151,0.00007341,-0.00008349,0.00028564,0.00046172,-0.00020940,0.000
 83894,0.00024002,0.00008299,0.00019654,0.00003087,0.00001336,0.0000134
 5,-0.00006119,0.00000528,-0.00004555,0.00194789,0.00043835,-0.00015680
 ,0.00004735,0.00009810,0.00031998,-0.00014760,-0.00015723,0.00040203,0
 .00045840,0.00112161,-0.00191969,-0.00383894,-0.00448039,-0.02803124,0
 .00080748,-0.04816559,0.00869708,-0.00217239,0.00084226,-0.00904199,0.
 00740558,0.05567486,-0.00012649,0.00025386,0.00025402,0.00004624,-0.00
 003934,0.00002648,-0.00013033,-0.00001339,-0.00005481,0.00015683,0.000
 01189,0.00005438,-0.00006042,-0.00000941,-0.00000461,0.00004292,-0.000
 00788,-0.00000239,-0.00027711,0.00024741,0.00026336,0.00001712,0.00001
 184,0.00008977,-0.00000004,-0.00007253,-0.00012611,0.00002890,0.000079
 47,0.00010522,0.00002412,-0.00005187,-0.00002850,-0.00004249,0.0000086
 0,0.00000458,-0.00000090,-0.00007039,0.00019569,0.00003610,-0.00011762
 ,-0.00005923,-0.00000151,0.00020701,0.00000186,-0.00036096,0.00102092,
 0.00009163,0.00002172,-0.00027919,0.00009483,0.00024445,-0.00082245,-0
 .00006329,0.00045713,0.00002179,0.00018168,-0.00003971,-0.00003522,-0.
 00000079,-0.00008355,0.00003642,-0.00006074,0.00156657,-0.00062967,0.0
 0105012,-0.00041955,0.00028994,0.00006472,-0.00088490,0.00003985,0.000
 02852,0.00015948,0.00079055,-0.00158854,-0.00367985,-0.00338365,-0.016
 73604,0.02514519,0.00750175,-0.30878100,-0.00185343,0.00155650,-0.0051
 4910,-0.02227408,-0.00458951,0.33460411,0.00001746,-0.00012532,0.00008
 166,0.00018433,-0.00017093,0.00000391,0.00000692,0.00000612,0.00000519
 ,0.00006921,0.00002446,0.00002600,-0.00001482,0.00010975,0.00005425,-0
 .00024105,0.00009248,-0.00016009,-0.00043096,0.00029525,0.00046387,-0.
 00011977,-0.00004316,-0.00001354,-0.00001114,0.00001237,-0.00004598,0.
 00026312,0.00000249,0.00002235,0.00002189,-0.00006943,-0.00004382,-0.0
 0000967,0.00002620,0.00005025,-0.00005145,-0.00016479,0.00005832,0.000
 13394,-0.00003857,-0.00009427,0.00003299,-0.00017715,-0.00023691,-0.00
 420144,-0.00108889,-0.00108825,0.00045716,-0.00151187,-0.00003430,0.00
 000781,-0.00013314,0.00025122,0.00062294,0.00000272,-0.00002399,-0.000
 11120,-0.00006048,0.00004052,-0.00000929,0.00006949,0.00000141,0.00078
 358,-0.00116775,0.00033572,-0.00095178,-0.00179255,0.00044051,-0.00026
 098,0.00021226,0.00006968,0.00057245,0.00095098,0.00024390,0.00181107,
 -0.02848760,0.00632025,-0.08509474,0.02493245,-0.00595364,-0.00112253,
 0.02813237,-0.01174767,-0.00037582,-0.00485345,0.00258050,0.58922049,0
 .00028258,0.00014642,-0.00026731,-0.00013951,0.00024638,0.00006955,0.0
 0005557,0.00001874,0.00006588,-0.00001531,-0.00004713,-0.00004300,-0.0
 0002307,-0.00009949,-0.00002852,0.00025098,-0.00014455,0.00005471,0.00
 017003,-0.00020613,-0.00014037,-0.00021353,0.00008111,-0.00024765,0.00
 000475,-0.00002171,0.00008999,-0.00001846,-0.00002283,-0.00002373,-0.0
 0000234,0.00000124,0.00000333,-0.00000317,-0.00000646,0.00003794,0.000
 18262,0.00014548,-0.00002691,0.00005527,0.00004386,-0.00000804,-0.0001
 2781,-0.00037654,-0.00004907,-0.00287567,-0.00027418,-0.00010846,0.000
 40629,-0.00065230,0.00007934,-0.00003449,-0.00002893,-0.00009652,-0.00
 022789,0.00000194,0.00028220,0.00003474,-0.00003223,0.00001579,0.00011
 002,0.00000978,0.00007628,-0.00014714,-0.00012569,0.00170068,0.0002151
 0,0.00017068,-0.00059583,0.00015128,-0.00059884,-0.00036513,0.00119978
 ,0.00150201,-0.00060713,-0.00247866,-0.02742605,0.00201741,0.01515236,
 -0.16608250,0.03677907,0.00587303,-0.01379958,0.00449162,0.00115347,0.
 00000957,-0.00156741,0.00200741,0.49999241,-0.00002823,0.00002855,0.00
 022851,-0.00008512,0.00016137,0.00004536,-0.00009461,0.00000347,-0.000
 08534,0.00004902,-0.00002826,0.00000967,0.00002776,-0.00006657,-0.0000
 8865,0.00016132,-0.00010636,0.00007731,0.00020244,-0.00023133,-0.00000
 284,-0.00000388,-0.00009713,-0.00024574,-0.00001095,0.00020673,0.00013
 893,-0.00002678,-0.00001874,0.00011832,-0.00001233,0.00006083,-0.00006
 367,0.00001467,0.00003258,-0.00000942,0.00008179,0.00006868,0.00033208
 ,0.00011793,-0.00002285,-0.00013814,-0.00033045,-0.00031105,0.00007581
 ,-0.00375869,-0.00134503,-0.00082926,0.00017121,-0.00146545,-0.0000148
 4,0.00008299,-0.00021422,0.00006656,-0.00053374,0.00025382,0.00041090,
 0.00020008,0.00008228,0.00004431,0.00015669,0.00000222,0.00002221,0.00
 117291,-0.00039073,-0.00040942,0.00033959,0.00051917,-0.00007395,-0.00
 019844,-0.00004673,0.00012522,0.00123387,0.00159078,0.00131198,0.00221
 823,-0.01873060,0.00435226,-0.00592562,0.03891651,-0.09746243,-0.00038
 120,-0.00593747,0.00415657,-0.00555006,0.03105576,-0.00863900,0.028566
 49,0.04454266,0.48970659,0.00022139,0.00003615,-0.00008324,-0.00007583
 ,0.00001364,-0.00000345,0.00004541,0.00001711,0.00002399,-0.00003780,-
 0.00003311,-0.00007546,0.00001465,-0.00000183,-0.00000407,0.00010153,0
 .00001499,0.00004229,0.00005898,-0.00009924,-0.00012812,-0.00002027,-0
 .00005623,-0.00010064,0.00004113,0.00002130,0.00005598,-0.00001821,0.0
 0000937,-0.00001739,-0.00001156,0.00002601,0.00001840,0.00000642,0.000
 01063,0.00000736,0.00008099,0.00007394,-0.00003503,-0.00000032,0.00006
 151,0.00002839,-0.00005149,-0.00015519,-0.00002150,0.00025018,-0.00017
 630,0.00011646,0.00002663,0.00014667,0.00003099,-0.00004883,-0.0000531
 1,-0.00003016,-0.00025210,0.00016110,0.00007762,0.00005297,0.00003442,
 0.00001038,0.00001676,-0.00002116,0.00000517,-0.00074966,-0.00134752,0
 .00124439,-0.00028774,-0.00139909,0.00026856,0.00012312,-0.00038394,-0
 .00020148,0.00029743,0.00018275,0.00030153,0.00005430,0.00031754,-0.00
 015067,-0.00252261,0.00045434,0.00043320,0.00163574,0.00049933,-0.0010
 9503,0.00015283,0.00049838,-0.00039208,-0.26366895,0.07862327,0.029503
 99,0.28922926,-0.00040422,0.00023801,0.00008744,0.00013760,-0.00015529
 ,-0.00003264,-0.00000562,-0.00001235,-0.00005081,0.00012018,0.00011306
 ,0.00012302,0.00004205,0.00008376,0.00007443,-0.00017814,0.00007373,-0
 .00005013,0.00005976,-0.00005961,0.00002649,0.00007587,0.00002763,0.00
 009189,-0.00003167,0.00002869,0.00002339,-0.00001432,-0.00000385,0.000
 03540,-0.00000558,0.00000933,-0.00001040,-0.00001347,-0.00000991,-0.00
 002319,-0.00005640,0.00004933,0.00000513,-0.00004777,-0.00002554,0.000
 00619,-0.00001780,0.00017039,0.00006337,0.00011393,0.00000420,0.000025
 01,-0.00010478,-0.00000704,-0.00004071,-0.00004245,0.00017541,-0.00010
 429,0.00001868,-0.00001446,-0.00011562,-0.00000605,0.00002801,0.000017
 26,-0.00001284,-0.00001491,0.00003465,-0.00021676,-0.00162948,-0.00033
 948,-0.00141932,-0.00098790,0.00097278,0.00002018,0.00033321,0.0000604
 1,-0.00001988,0.00009580,-0.00005859,0.00043539,0.00228483,-0.00013148
 ,0.03127960,-0.01176528,-0.00432604,-0.00128216,-0.00521071,0.00372557
 ,-0.00069570,0.00072423,0.00001881,0.07864846,-0.07831204,-0.01085506,
 -0.08606673,0.08518430,0.00006058,-0.00018547,-0.00006638,0.00005735,-
 0.00026542,-0.00001752,0.00004631,0.00000612,0.00001589,-0.00002253,0.
 00001362,-0.00001438,0.00002105,0.00008171,0.00004512,-0.00009421,0.00
 010249,-0.00002760,0.00017835,-0.00004798,0.00003267,-0.00002303,0.000
 09151,0.00010154,-0.00004557,0.00001678,0.00001486,-0.00006596,0.00003
 213,-0.00001078,-0.00000267,0.00000878,0.00000768,-0.00000755,-0.00002
 718,0.00000181,-0.00003087,-0.00004276,-0.00004094,-0.00001432,0.00000
 876,0.00001308,0.00009744,0.00006489,-0.00001602,-0.00000201,-0.000224
 74,-0.00009531,0.00001879,0.00002178,0.00001446,-0.00002485,-0.0000136
 9,0.00001332,-0.00004400,-0.00006776,-0.00012377,-0.00003810,0.0000102
 6,0.00001652,-0.00000201,-0.00000484,0.00001444,-0.00013038,0.00070265
 ,0.00020831,0.00060729,0.00066739,0.00009328,-0.00001186,0.00005681,-0
 .00002204,-0.00039196,-0.00012133,0.00017128,0.00130397,-0.00041172,0.
 00030752,-0.01247453,0.00216052,0.00138791,0.00135529,0.00206985,-0.00
 065118,-0.00012115,-0.00046948,0.00008773,0.03139421,-0.01066308,-0.05
 468709,-0.03630354,0.00923825,0.05931315,0.00014668,-0.00000192,0.0000
 0143,-0.00006136,0.00012892,0.00002368,-0.00003035,-0.00000090,0.00000
 615,-0.00003568,-0.00005515,-0.00005769,-0.00003397,-0.00005845,-0.000
 05052,0.00015630,-0.00007127,0.00005056,-0.00007451,0.00004929,-0.0000
 0482,0.00001265,-0.00000609,0.00001190,0.00001535,-0.00002142,-0.00003
 606,0.00002170,0.00000577,0.00000288,0.00000743,-0.00001193,-0.0000112
 7,-0.00001112,0.00000317,0.00000272,0.00001252,-0.00000692,0.00001448,
 -0.00000010,-0.00003042,-0.00001653,-0.00001332,0.00001562,-0.00000182
 ,-0.00002350,0.00031549,0.00009334,0.00002026,-0.00000455,-0.00001767,
 0.00001712,-0.00003695,0.00000452,0.00003973,0.00006580,0.00013657,0.0
 0001737,-0.00001004,-0.00001604,-0.00001299,0.00001511,-0.00003815,0.0
 0009296,0.00010992,0.00017199,0.00043549,0.00004965,-0.00039272,0.0000
 4937,-0.00023929,-0.00004423,0.00006943,-0.00000800,-0.00009666,0.0004
 1151,0.00087056,0.00000319,0.00141406,0.00287806,0.00160497,0.00000026
 ,-0.00035252,0.00033665,0.00034558,-0.00035237,0.00025475,-0.14275194,
 -0.09058371,-0.08935549,-0.01804974,-0.01816615,-0.01681541,0.15047530
 ,-0.00008266,0.00003839,0.00014366,0.00000325,-0.00009398,0.00004500,-
 0.00008181,0.00000183,-0.00005171,0.00004678,-0.00000842,-0.00000848,-
 0.00002081,0.00002753,-0.00001870,-0.00002891,0.00002048,-0.00001460,-
 0.00009540,0.00009186,0.00012808,-0.00001377,0.00000275,0.00003313,0.0
 0000326,-0.00000995,-0.00006390,0.00007399,0.00000278,0.00005607,0.000
 00823,-0.00001343,-0.00005025,-0.00002305,0.00000821,0.00000899,0.0000
 0559,-0.00002946,0.00011807,0.00006113,-0.00007066,-0.00008549,-0.0000
 8206,-0.00002372,-0.00002370,-0.00200227,0.00003990,-0.00032463,0.0001
 1540,-0.00075565,-0.00002797,0.00006144,-0.00003308,0.00008521,0.00019
 177,0.00008344,0.00000535,0.00000701,-0.00000420,0.00000839,-0.0000487
 2,0.00001355,-0.00004671,0.00100036,-0.00028937,-0.00041327,0.00003787
 ,0.00009772,0.00004457,-0.00013894,0.00001803,0.00006847,0.00000659,0.
 00019891,-0.00051326,0.00137404,-0.00769630,0.00121887,-0.01984316,-0.
 01733319,-0.01743798,0.00014897,0.00073255,-0.00023773,-0.00072479,0.0
 0104742,0.00033996,-0.08973797,-0.13542815,-0.08718881,0.00702549,0.00
 685633,0.00691996,0.09938319,0.14946500,-0.00000253,-0.00001023,-0.000
 06301,0.00000554,0.00001255,-0.00004997,0.00001452,-0.00000745,0.00003
 244,0.00000087,0.00000652,0.00000857,-0.00003878,-0.00002002,0.0000193
 6,0.00004251,-0.00001631,-0.00001820,-0.00018916,0.00012428,0.00016830
 ,-0.00007115,0.00005365,0.00000980,0.00000358,-0.00002160,-0.00004473,
 0.00003037,0.00000017,-0.00006883,0.00001332,-0.00004912,0.00001199,-0
 .00001428,-0.00001055,0.00000676,-0.00003107,0.00002845,-0.00006052,-0
 .00002284,-0.00000663,0.00004378,0.00003095,0.00006244,0.00001379,0.00
 058793,0.00018958,0.00034281,-0.00005908,0.00023673,-0.00000197,-0.000
 01968,-0.00002986,-0.00002403,0.00026597,-0.00010521,0.00004160,-0.000
 09556,-0.00006375,-0.00000814,0.00000524,0.00004385,-0.00000466,-0.000
 23229,0.00021459,0.00007192,-0.00011386,-0.00010681,0.00006013,-0.0000
 0544,0.00005460,0.00002349,0.00005093,-0.00000047,0.00059487,0.0002776
 1,0.00335202,0.00059374,0.00670335,0.00641115,0.00441003,-0.00017412,-
 0.00040770,0.00010427,0.00063098,0.00002559,0.00067708,-0.08991240,-0.
 08805095,-0.12992202,0.00282848,0.00298793,0.00217458,0.09581727,0.089
 53761,0.14627110,0.00013888,-0.00021236,-0.00004362,0.00007085,-0.0000
 3560,-0.00006076,0.00002739,0.00000300,0.00002772,-0.00005670,-0.00007
 587,-0.00001531,-0.00003160,-0.00005553,-0.00001796,0.00018085,-0.0000
 0081,-0.00021713,0.00073203,0.00012256,-0.00007533,-0.00021214,0.00047
 990,0.00004157,-0.00008056,-0.00026411,0.00001910,-0.00002020,-0.00010
 951,-0.00000605,0.00000610,0.00001057,0.00002635,0.00007252,0.00003337
 ,0.00003633,0.00028761,0.00013132,-0.00010378,0.00006013,0.00009479,-0
 .00000771,-0.00071517,-0.00067415,0.00012065,0.00017155,-0.00008706,-0
 .00005744,0.00006410,0.00007245,-0.00004497,-0.00001110,0.00001047,-0.
 00003061,0.00018824,-0.00088549,-0.00065555,-0.00018585,-0.00007626,-0
 .00000290,0.00009381,-0.00003105,0.00037541,-0.00077389,0.00017851,0.0
 0047162,0.00036623,0.00005107,-0.00017616,0.00003880,-0.00015868,-0.00
 008507,-0.00568376,-0.00766762,-0.00397086,0.00008176,0.00039569,0.000
 72851,0.00046395,-0.00328001,-0.00219774,-0.00053873,0.00085829,-0.000
 75847,0.00055794,0.00165708,-0.00035236,-0.09207315,-0.00267646,0.0305
 5238,-0.00864321,-0.00306785,0.03077309,0.00608738,0.00232945,-0.01910
 953,0.52653656,-0.00008587,0.00021292,0.00002436,0.00014476,-0.0000261
 2,-0.00008252,-0.00001414,-0.00000780,0.00001503,0.00005134,0.00005688
 ,-0.00004534,-0.00001287,0.00014520,0.00011288,-0.00031872,0.00017530,
 0.00035022,-0.00132870,0.00030475,-0.00085073,0.00055488,-0.00053636,-
 0.00010360,0.00017683,-0.00019177,-0.00009852,0.00000629,0.00019771,0.
 00012781,-0.00000037,0.00002945,0.00001326,-0.00007851,0.00003940,-0.0
 0004236,-0.00014528,-0.00020077,0.00001332,-0.00005344,-0.00006148,0.0
 0001607,0.00048024,0.00052701,-0.00001152,0.00020175,-0.00004040,-0.00
 025405,-0.00006398,0.00004332,-0.00004424,-0.00002399,0.00013690,-0.00
 003060,0.00059571,-0.00545539,-0.00154996,-0.00173191,-0.00020436,-0.0
 0051594,-0.00027770,-0.00009419,-0.00028649,0.00029220,-0.00025007,-0.
 00032126,-0.00010448,0.00000767,0.00016039,0.00006212,0.00011603,-0.00
 001205,-0.02883464,-0.01522594,-0.02143589,0.00027112,0.00151494,0.001
 27080,-0.00842362,-0.00327671,0.03232604,-0.00012590,0.00110700,0.0001
 6463,0.00067796,-0.00527615,0.00239290,-0.00335460,-0.08046515,0.01177
 016,0.00335786,0.00159299,-0.01177255,0.00566906,0.00130949,-0.0160411
 5,-0.02892407,0.59940290,-0.00001106,0.00008000,0.00012750,-0.00007195
 ,0.00006693,0.00032557,-0.00005035,0.00000404,-0.00007933,-0.00000273,
 -0.00002120,-0.00005688,0.00007384,0.00001203,-0.00007649,-0.00007970,
 -0.00003822,0.00005107,0.00063448,-0.00029166,-0.00053058,0.00018742,-
 0.00049277,-0.00013867,-0.00014175,0.00016570,0.00020154,-0.00002556,-
 0.00001222,0.00029170,-0.00002610,0.00011098,-0.00005127,0.00002729,-0
 .00000730,-0.00003008,0.00015874,0.00004923,-0.00004847,0.00002638,-0.
 00000854,-0.00008643,-0.00018464,-0.00007737,0.00012094,-0.00036556,0.
 00040693,0.00020657,-0.00001558,-0.00019523,-0.00001833,0.00003334,-0.
 00007504,-0.00003408,0.00050252,0.00239098,0.00024151,0.00080206,0.000
 49961,0.00013965,0.00013817,0.00004213,0.00000110,0.00024470,-0.000102
 16,0.00003551,0.00018312,0.00000684,-0.00008314,-0.00014734,-0.0001724
 4,-0.00003576,0.00430042,-0.00210837,0.00482246,-0.00017356,-0.0009442
 6,0.00041883,0.00151526,0.00690576,-0.01142178,-0.00015732,-0.00066099
 ,0.00068002,0.00021121,0.00006249,0.00100079,0.03285293,0.00576455,-0.
 17055361,0.00132277,0.00010299,-0.00573717,0.00742782,0.00377890,-0.01
 989479,0.00211768,-0.01728158,0.46214055,-0.00001160,0.00005412,-0.000
 01770,0.00003349,-0.00000163,-0.00005558,-0.00001269,-0.00000814,0.000
 02126,0.00001104,-0.00000047,-0.00000978,-0.00004095,0.00000628,0.0000
 2420,0.00000166,0.00002407,0.00004942,-0.00062587,0.00015207,0.0000026
 8,-0.00005950,-0.00011408,-0.00025763,0.00017542,-0.00009633,-0.000087
 15,0.00011393,-0.00004162,-0.00011641,0.00000692,-0.00005875,0.0000203
 8,0.00000375,0.00005090,0.00001473,0.00006883,0.00006165,-0.00002641,0
 .00002524,0.00000714,0.00000604,-0.00018656,-0.00017992,0.00001285,-0.
 00005516,0.00012513,0.00010989,0.00000687,-0.00001575,-0.00001531,0.00
 000840,-0.00001598,0.00000870,0.00041665,-0.00118516,-0.00032086,-0.00
 045168,-0.00014039,-0.00011901,-0.00006455,0.00003027,-0.00007528,0.00
 009710,-0.00001675,-0.00006077,0.00001721,0.00000615,-0.00001105,-0.00
 000780,-0.00001301,0.00001693,-0.00373424,-0.00180288,-0.00333637,-0.0
 0002210,-0.00000350,0.00025871,-0.00015160,0.00093641,0.00130329,-0.00
 016133,-0.00011805,0.00033572,0.00025938,-0.00041814,0.00012593,-0.002
 76396,-0.01045990,0.00224698,-0.00011942,-0.00004825,-0.00037109,0.000
 86452,0.00051622,-0.00075503,-0.05708189,-0.04527221,0.00693819,0.0580
 5390,-0.00003375,0.00006310,0.00001799,-0.00001308,0.00000551,-0.00004
 716,-0.00004826,-0.00001082,0.00001711,0.00002268,-0.00001427,-0.00001
 672,-0.00007668,-0.00001644,0.00001790,0.00006164,-0.00001401,0.000019
 02,-0.00033458,0.00049973,0.00037318,-0.00005456,0.00023247,0.00026047
 ,-0.00000835,-0.00008789,-0.00016856,0.00001872,0.00004322,-0.00002826
 ,0.00003353,-0.00007567,-0.00001461,-0.00006414,-0.00002972,0.00001097
 ,-0.00011143,-0.00006969,-0.00001039,-0.00000614,-0.00008262,0.0000111
 6,0.00016705,0.00025773,-0.00002241,-0.00007024,0.00025927,-0.00006375
 ,-0.00003134,-0.00004791,-0.00000060,0.00002759,-0.00001317,0.00005260
 ,0.00078360,-0.00062006,-0.00025803,-0.00030318,-0.00011873,-0.0000617
 0,-0.00012252,0.00004691,-0.00008560,0.00022647,-0.00006182,-0.0001134
 4,0.00005098,0.00001876,-0.00003991,-0.00003512,-0.00003725,0.00004168
 ,-0.00244958,-0.00005281,-0.00145226,-0.00001247,0.00000149,0.00025057
 ,-0.00006639,0.00135596,0.00095673,-0.00017195,0.00028697,-0.00028872,
 -0.00015908,-0.00050625,0.00027772,0.00083903,-0.00227978,-0.00152457,
 -0.00036603,-0.00003246,0.00040628,0.00040219,0.00108381,0.00037444,-0
 .04976949,-0.29571207,0.03713189,0.05594611,0.31808127,0.00000909,0.00
 004033,-0.00009372,-0.00000330,0.00001361,-0.00010577,0.00003001,-0.00
 000665,0.00004701,0.00001239,0.00000605,0.00000669,-0.00005405,0.00000
 106,0.00006156,-0.00000914,0.00000636,0.00002604,-0.00040343,0.0002806
 4,0.00029707,-0.00012760,0.00016354,0.00001049,0.00000846,-0.00006371,
 -0.00006876,0.00004196,0.00000674,-0.00011668,0.00002080,-0.00006966,0
 .00003488,-0.00002750,-0.00000206,0.00001242,0.00000959,0.00002228,-0.
 00008452,-0.00000641,0.00001033,0.00005192,0.00000473,-0.00002867,0.00
 000045,0.00023820,-0.00007535,0.00005449,-0.00000192,0.00012245,0.0000
 3208,-0.00000491,-0.00005678,0.00001602,0.00036796,-0.00131346,-0.0000
 5062,-0.00047781,-0.00014400,-0.00012754,-0.00003287,0.00006876,-0.000
 04393,-0.00013698,0.00005275,0.00008876,-0.00009760,-0.00001384,0.0000
 2159,0.00001225,0.00002624,0.00000889,-0.00445300,-0.00175699,-0.00210
 809,0.00003406,-0.00001490,0.00068365,0.00212868,-0.00088976,-0.005640
 40,0.00054630,-0.00050014,-0.00012718,-0.00005930,0.00169315,-0.000887
 20,0.00411358,0.03108410,-0.00737239,0.00033394,-0.00036678,0.00046641
 ,-0.00042109,0.00069385,0.00091879,0.00722313,0.03682034,-0.05303703,-
 0.00500857,-0.04054203,0.06439462,-0.00001317,-0.00006654,-0.00000533,
 0.00006931,0.00000276,0.00000803,0.00001747,0.00001061,-0.00001245,-0.
 00000712,0.00003148,0.00002089,0.00004849,0.00001375,-0.00001489,-0.00
 001898,0.00002329,-0.00002043,-0.00033427,-0.00065341,-0.00077743,0.00
 153911,-0.00059493,0.00055048,-0.00008806,0.00009951,0.00004815,0.0001
 0873,0.00004787,0.00028781,-0.00001943,0.00006445,-0.00002488,-0.00003
 775,0.00006554,-0.00011067,-0.00072179,-0.00046725,0.00008528,-0.00016
 472,-0.00014406,-0.00000148,0.00172579,0.00183747,-0.00021863,0.000125
 60,-0.00034687,-0.00020735,-0.00013410,0.00009601,0.00011801,-0.000006
 37,0.00003231,-0.00000945,-0.00048008,0.00019262,0.00010218,0.00016056
 ,0.00003636,0.00006448,0.00012887,-0.00003552,0.00010481,-0.00011086,0
 .00005797,0.00000232,-0.00005613,-0.00000892,0.00003035,0.00003556,0.0
 0003039,-0.00003042,0.00099958,0.00141423,0.00062519,-0.00006594,0.000
 27877,-0.00022700,-0.00046121,0.00030930,-0.00072137,0.00186034,-0.000
 81242,-0.00109572,0.00006575,0.00048918,-0.00030609,-0.00867899,0.0036
 1797,0.00588184,0.00124660,0.00048799,0.00067050,0.00003250,-0.0001541
 0,-0.00004183,-0.21616025,0.09474015,0.02332968,0.01185080,-0.00712895
 ,-0.00183777,0.23231277,0.00007217,-0.00003240,-0.00006648,-0.00000979
 ,0.00004526,0.00003240,0.00001571,-0.00000917,0.00003072,-0.00002651,-
 0.00004960,0.00000170,-0.00002518,-0.00007482,-0.00001728,0.00014870,-
 0.00007586,-0.00009409,-0.00050478,0.00006837,0.00013954,-0.00180962,-
 0.00194917,-0.00295359,0.00038784,0.00004303,0.00015693,0.00015163,-0.
 00028761,-0.00029184,-0.00000853,-0.00001190,0.00006252,0.00014927,0.0
 0014186,0.00006811,0.00069699,0.00052912,-0.00002434,0.00015426,0.0002
 3440,-0.00003273,-0.00184494,-0.00220048,0.00030150,-0.00018907,0.0001
 6383,0.00032045,0.00016669,-0.00004652,-0.00010660,-0.00000280,-0.0000
 3864,-0.00004083,0.00018450,-0.00018169,-0.00001429,-0.00011458,-0.000
 12038,0.00000039,0.00008757,-0.00000764,0.00010605,-0.00013705,0.00014
 637,0.00008558,0.00013322,0.00000473,-0.00009003,0.00003468,-0.0000426
 6,-0.00000385,-0.00002278,0.00010673,0.00053393,0.00015848,-0.00038563
 ,0.00022880,-0.00037199,0.00052827,0.00069348,-0.00237681,-0.00021372,
 0.00301638,0.00031588,-0.00038166,-0.00007562,-0.00538994,0.00389959,-
 0.00057374,-0.00178881,0.00028425,0.00263848,0.00019871,-0.00007107,0.
 00011527,0.09894504,-0.11524304,-0.01737164,0.02293934,-0.01225922,-0.
 00365507,-0.09609399,0.11660030,-0.00008581,0.00003456,-0.00001524,0.0
 0001132,-0.00001793,-0.00002362,-0.00000914,-0.00000620,0.00000599,0.0
 0002754,0.00000406,0.00004474,-0.00002451,-0.00003110,0.00000381,0.000
 05988,-0.00002934,-0.00009557,-0.00053819,-0.00011939,-0.00001854,-0.0
 0009347,-0.00185150,-0.00070764,0.00002061,0.00003324,-0.00002025,0.00
 023958,-0.00003683,0.00009196,0.00000458,-0.00002834,0.00000384,0.0000
 0630,0.00005927,-0.00003031,-0.00026770,-0.00010974,0.00012043,-0.0000
 3027,-0.00004634,0.00000330,0.00048790,0.00050913,0.00000256,0.0000251
 3,-0.00003059,-0.00010098,-0.00004773,0.00002893,0.00003258,0.00000140
 ,0.00001209,0.00000512,0.00004751,0.00013591,0.00004034,0.00002127,-0.
 00007131,0.00003990,0.00005331,0.00000512,0.00010387,0.00014985,-0.000
 21075,-0.00016332,-0.00017134,0.00001247,0.00009873,-0.00001133,0.0000
 8789,0.00003248,0.00104104,0.00015069,0.00056464,-0.00011543,0.0003394
 5,0.00020593,0.00063025,-0.00069531,0.00167994,0.00052368,0.00158708,-
 0.00198042,-0.00040814,-0.00028829,0.00027560,0.02850957,-0.01509989,-
 0.00758199,0.00212295,0.00058088,-0.00619574,-0.00054575,-0.00024406,0
 .00055233,0.02160369,-0.01572591,-0.05649563,-0.00427887,0.00207066,-0
 .00050374,-0.02561026,0.01846019,0.07477244,-0.00007303,-0.00005144,0.
 00013348,-0.00035676,-0.00074571,-0.00053014,0.00003594,0.00002362,-0.
 00002750,-0.00002208,0.00018458,-0.00012755,0.00020804,0.00039958,0.00
 016786,-0.00137786,-0.00012339,0.00079483,0.00955940,0.02234063,-0.004
 51174,0.00041487,0.00180227,0.00050920,-0.00086588,0.00123401,0.000502
 08,-0.00395122,0.00288825,0.00381034,-0.00012222,0.00202566,-0.0005137
 2,0.00025749,-0.00009763,-0.00001927,0.00019656,-0.00017761,0.00033771
 ,-0.00008125,0.00007728,-0.00024795,0.00015660,0.00023111,-0.00002312,
 -0.00026020,-0.00034646,-0.00019614,0.00002893,-0.00006840,0.00000419,
 -0.00000609,0.00013103,-0.00013903,-0.01049764,-0.03495298,0.00110645,
 -0.00524857,-0.00073511,-0.00073334,0.00153369,-0.00054251,-0.00014951
 ,-0.00032391,-0.00005650,-0.00000877,0.00013456,0.00003574,0.00005341,
 0.00006227,0.00004778,-0.00006023,-0.10703444,-0.02104174,0.00126773,0
 .00032785,0.00112079,-0.00299331,0.00068194,0.00162023,0.00082059,-0.0
 0024530,-0.00003516,-0.00000804,-0.00020252,-0.00068350,0.00020537,0.0
 0914549,0.00440838,0.00572238,0.00114215,0.00001596,0.00154367,-0.0002
 4275,0.00000154,0.00434598,-0.13879781,-0.01336370,-0.05962341,-0.0054
 5510,0.00103523,-0.00285177,-0.01863776,-0.01115740,-0.02084078,0.5852
 4833,0.00001595,-0.00109662,-0.00018490,0.00050832,0.00063971,0.001412
 11,0.00020018,0.00010910,-0.00019711,-0.00017610,-0.00009734,0.0002583
 6,0.00091884,-0.00022052,-0.00059119,0.00038109,-0.00033219,-0.0009475
 2,0.00278533,-0.02822105,0.00488299,-0.00017182,0.00045330,0.00104519,
 -0.00230978,0.00359760,0.00162831,0.00128048,-0.00055001,-0.00173154,-
 0.00029993,-0.00006017,0.00031596,0.00016567,0.00005286,-0.00021687,0.
 00010211,-0.00006840,0.00029412,-0.00014012,0.00027982,-0.00005350,0.0
 0045140,0.00020389,-0.00000888,0.00031343,-0.00212204,-0.00044696,0.00
 005042,0.00012560,0.00004990,-0.00021788,0.00053158,-0.00024733,-0.013
 70377,-0.00842828,-0.00043040,0.00166665,0.00114271,0.00150264,0.00376
 477,0.00051185,0.00149807,-0.00210785,0.00072254,0.00052161,0.00024996
 ,-0.00012148,-0.00009468,0.00045265,0.00001322,-0.00035824,-0.02776158
 ,-0.18542858,-0.01152465,-0.00004952,0.00411583,-0.01092892,0.00203872
 ,0.00252537,0.00275308,0.00012950,-0.00002627,-0.00026533,-0.00032510,
 -0.00084531,-0.00017551,0.00533788,0.00014209,0.00024207,-0.00078648,0
 .00014631,-0.00052222,0.00006090,0.00067706,0.00122081,-0.01206269,-0.
 08339738,-0.01461657,-0.02381855,-0.00941422,-0.02211163,0.00789446,0.
 00936725,0.01383441,-0.04876302,0.48353711,0.00002299,0.00019715,0.000
 43940,0.00172734,0.00027542,-0.00036385,-0.00003572,-0.00005160,0.0000
 2054,-0.00006895,-0.00002903,-0.00000877,0.00007177,-0.00007283,-0.000
 03454,0.00048307,0.00074929,0.00024639,-0.00341086,-0.01514021,-0.0024
 9640,-0.00045295,0.00072838,0.00118860,0.00030553,-0.00226700,0.000160
 62,0.00080603,0.00009194,-0.00072461,-0.00011257,-0.00022229,0.0003794
 3,-0.00014336,-0.00007875,-0.00006341,0.00005456,-0.00031862,0.0001960
 6,-0.00008623,-0.00008129,0.00005766,0.00022888,0.00036095,-0.00008748
 ,0.00020634,-0.00021195,0.00072399,-0.00005384,-0.00005961,0.00004141,
 0.00002924,-0.00013813,0.00001338,-0.00906763,-0.01558966,-0.00615448,
 -0.00360464,-0.00162315,-0.00014744,-0.00006480,-0.00289400,0.00217198
 ,-0.00023798,0.00015207,-0.00005177,0.00005604,-0.00003177,-0.00012330
 ,0.00003161,-0.00000444,0.00003620,0.00929927,0.02849775,-0.07324904,-
 0.00065329,-0.00152123,-0.00373772,-0.00049522,-0.00008978,-0.00149964
 ,0.00012872,0.00009949,-0.00041216,-0.00007456,-0.00000423,0.00022362,
 -0.02296510,-0.01028353,-0.02595694,-0.00109970,-0.00027400,0.00234701
 ,0.00139368,0.00139751,-0.00497998,-0.05144362,-0.01500763,-0.13913493
 ,0.00377202,0.00353273,0.00322029,-0.00067556,0.00375174,0.00214698,-0
 .04502138,-0.00840165,0.55822438,0.00005277,-0.00010201,-0.00004803,-0
 .00100704,-0.00156937,0.00035093,0.00001233,0.00001978,-0.00002698,-0.
 00000325,-0.00001874,0.00006706,0.00006311,-0.00009418,-0.00012285,-0.
 00214958,-0.00137547,0.00101398,-0.00010726,-0.00146543,-0.00035084,0.
 00015555,-0.00017669,-0.00005437,0.00004206,-0.00003975,0.00001153,0.0
 0037619,-0.00034600,-0.00012713,0.00002389,-0.00007510,0.00004849,0.00
 003055,0.00009440,-0.00001767,0.00008678,0.00006110,0.00002590,0.00000
 485,0.00003422,-0.00000186,-0.00015577,-0.00018833,0.00003082,0.000025
 54,-0.00005495,0.00005147,0.00001711,0.00001212,-0.00000616,-0.0000075
 0,-0.00000014,-0.00001309,-0.00056502,-0.00212656,-0.00072361,0.000079
 69,-0.00000105,0.00022527,0.00024492,-0.00043528,0.00005897,-0.0000660
 5,0.00010995,0.00002852,0.00000320,-0.00000432,-0.00000445,0.00001197,
 0.00000007,-0.00001914,0.00740484,-0.00680618,-0.00143731,-0.00001943,
 0.00007715,-0.00024171,0.00009664,-0.00009211,0.00004183,-0.00009194,-
 0.00009464,0.00021345,0.00005808,0.00005141,-0.00006826,0.00107391,-0.
 00004921,0.00127653,0.00053180,0.00004530,-0.00106076,0.00023345,-0.00
 020707,0.00013257,-0.02185157,0.01112372,0.00122365,0.00053928,-0.0005
 0288,0.00009890,-0.00014721,-0.00379384,-0.00350368,-0.23242705,0.1205
 6110,0.03080406,0.25699949,0.00009158,0.00010177,0.00021257,-0.0004800
 9,-0.00071289,0.00011007,0.00000930,0.00003836,-0.00007336,0.00000211,
 0.00013069,-0.00011620,0.00010401,0.00034474,0.00004836,-0.00161401,-0
 .00000199,0.00106072,-0.00373449,-0.00434434,0.00343205,-0.00052392,0.
 00014992,-0.00005195,0.00001738,-0.00011212,-0.00032567,0.00140995,-0.
 00066881,-0.00154968,0.00004289,-0.00077232,0.00022687,-0.00014986,-0.
 00001761,0.00003261,-0.00007149,0.00003167,-0.00018512,0.00002303,-0.0
 0005028,0.00012668,-0.00010995,-0.00005686,0.00002472,0.00007151,0.000
 09425,-0.00002067,-0.00001127,-0.00001469,-0.00000522,-0.00001406,-0.0
 0000814,0.00006232,0.00273477,-0.00090504,-0.00058780,0.00004798,0.000
 43025,-0.00011263,-0.00054328,-0.00004939,-0.00077290,0.00029771,-0.00
 006138,-0.00004661,-0.00005037,0.00001769,0.00007517,-0.00007168,0.000
 03896,-0.00001142,0.02761737,-0.02713135,-0.00639484,0.00010685,-0.000
 30842,0.00100736,-0.00013493,-0.00013995,-0.00002693,-0.00000515,-0.00
 002265,-0.00000221,0.00003606,0.00003655,0.00001813,-0.00015886,0.0000
 3801,0.00050612,0.00033766,-0.00019777,0.00033034,-0.00012512,-0.00001
 317,0.00010830,-0.00851907,0.00579549,0.00027994,0.00019981,0.00050006
 ,0.00033574,-0.00044874,-0.00035894,-0.00187625,0.10888439,-0.11944406
 ,-0.01451717,-0.11985584,0.14215813,0.00005130,-0.00000506,-0.00007246
 ,0.00018316,0.00089262,0.00012108,-0.00001353,0.00000136,-0.00000263,-
 0.00000704,-0.00002552,0.00001022,-0.00005993,-0.00015134,-0.00000235,
 0.00137827,0.00042696,-0.00048967,0.00027653,-0.00079976,0.00045414,-0
 .00026794,0.00002533,-0.00015196,-0.00007070,0.00030772,0.00008724,0.0
 0001476,0.00010894,0.00000194,0.00001526,-0.00001570,-0.00000613,-0.00
 002873,-0.00004586,0.00001801,0.00004183,-0.00005064,-0.00001803,0.000
 01782,-0.00000284,0.00003197,-0.00011627,-0.00010188,0.00001789,-0.000
 00406,0.00005127,0.00002704,0.00000521,-0.00000652,-0.00000568,0.00000
 249,-0.00000433,0.00000896,0.00029425,-0.00130116,0.00103455,-0.000113
 80,0.00004489,-0.00013615,-0.00008727,-0.00051590,-0.00048947,0.000012
 45,0.00005134,-0.00004695,0.00001684,0.00001155,-0.00005371,0.00000933
 ,-0.00003050,0.00001031,-0.00270849,0.00103086,-0.00027928,-0.00001002
 ,-0.00004297,0.00001407,0.00022618,0.00008544,-0.00012124,-0.00008753,
 -0.00010835,0.00015941,0.00001492,0.00000756,-0.00000599,-0.00126878,0
 .00102343,0.00217196,0.00094641,-0.00024426,-0.00018457,0.00020521,-0.
 00014021,0.00034059,-0.02268818,0.01240863,0.00151745,0.00105528,0.000
 07660,0.00067187,-0.00232815,-0.00262789,-0.00282304,0.02920184,-0.015
 48423,-0.05482973,-0.02861241,0.01992006,0.05606219,-0.00003325,0.0000
 0448,-0.00031169,-0.00026078,0.00031493,0.00014434,-0.00002488,-0.0000
 0993,0.00003004,0.00004531,-0.00005624,0.00004258,-0.00008200,-0.00010
 476,0.00002162,0.00022124,-0.00026964,-0.00020839,-0.00040635,0.001703
 78,-0.00104029,0.00011062,0.00008335,-0.00027156,0.00036933,-0.0005378
 4,-0.00037272,-0.00001020,0.00002851,-0.00009037,0.00002937,-0.0000797
 3,0.00000684,-0.00005571,0.00004232,0.00003196,-0.00002037,0.00002994,
 -0.00004293,0.00001371,-0.00003260,0.00001279,-0.00002674,-0.00001446,
 0.00000168,-0.00000070,0.00023678,-0.00000935,-0.00000728,0.00001595,-
 0.00000432,0.00001803,-0.00005527,0.00003169,0.00144710,-0.00012324,0.
 00159071,-0.00010844,-0.00002575,-0.00022443,-0.00020941,0.00028894,-0
 .00053868,0.00020094,-0.00004993,0.00000749,-0.00002409,0.00000612,-0.
 00002334,-0.00005408,-0.00002074,0.00004756,-0.00295405,-0.00715263,0.
 00866805,-0.00003244,-0.00012989,0.00163595,-0.00019115,-0.00053330,-0
 .00019078,0.00006997,-0.00000557,-0.00002013,0.00010731,0.00025644,-0.
 00000139,-0.00324561,-0.00150378,-0.00214480,0.00016795,-0.00013660,-0
 .00014547,0.00030794,-0.00000489,-0.00123102,0.00858604,0.00425486,-0.
 02248387,0.00079944,0.00004325,0.00076195,0.00095188,0.00046034,0.0006
 5751,-0.08396557,-0.01529927,0.08412116,-0.00874459,-0.00555691,0.0248
 2072,0.08727105,0.00007407,0.00013079,-0.00009156,-0.00010536,-0.00023
 389,-0.00050303,-0.00003941,0.00000564,0.00001477,0.00004793,0.0000563
 4,-0.00004686,-0.00016314,0.00021947,0.00008495,-0.00006352,0.00025722
 ,0.00015322,-0.00208653,0.00276780,0.00203783,0.00032304,-0.00013328,0
 .00002901,-0.00000581,0.00000927,-0.00109259,0.00018257,0.00001338,-0.
 00031288,0.00006839,-0.00009867,-0.00005238,0.00004654,0.00019535,-0.0
 0001188,-0.00003622,0.00016008,-0.00009117,0.00001636,-0.00002989,-0.0
 0004972,-0.00005114,-0.00004645,0.00001069,-0.00014428,0.00055266,-0.0
 0009134,0.00000014,-0.00001074,-0.00001033,0.00005338,-0.00010846,0.00
 003871,0.00368370,-0.00067005,0.00226902,-0.00023730,0.00001470,-0.000
 22276,-0.00028323,0.00082124,-0.00091748,0.00052230,-0.00017269,-0.000
 18832,-0.00005992,0.00002703,0.00004576,-0.00012127,-0.00000276,0.0000
 7543,-0.01831847,-0.02543617,0.03398407,0.00050189,-0.00019262,0.00379
 163,-0.00039691,-0.00059541,-0.00039312,0.00000902,0.00005752,0.000015
 22,0.00012777,0.00032844,0.00003378,-0.00159211,0.00036149,-0.00084253
 ,-0.00011341,-0.00000048,0.00037386,-0.00014767,0.00011566,-0.00052057
 ,0.00369374,0.00205740,-0.00692805,0.00025322,0.00017858,-0.00010409,-
 0.00022773,-0.00000513,0.00044360,-0.01302828,-0.05452768,0.03864449,0
 .00558748,0.00441346,-0.01579621,0.02339893,0.06991868,-0.00004713,-0.
 00007530,0.00000868,-0.00004932,-0.00005360,0.00009535,0.00005513,0.00
 001174,-0.00001313,-0.00002894,0.00001922,0.00000530,0.00008789,0.0000
 3476,-0.00000016,-0.00009587,0.00001667,-0.00001730,0.00074034,-0.0009
 5987,0.00253086,-0.00026311,0.00014245,-0.00014546,-0.00077863,0.00133
 229,-0.00009537,-0.00028097,-0.00013070,0.00008257,-0.00002543,0.00012
 281,-0.00001028,0.00005538,-0.00011009,0.00000230,0.00005075,-0.000021
 43,-0.00002860,-0.00001477,0.00007258,0.00000471,0.00001703,-0.0000479
 5,-0.00000193,0.00014880,-0.00034211,0.00000752,0.00001337,0.00006955,
 0.00001105,-0.00003171,0.00004336,-0.00003149,-0.00000536,-0.00022838,
 0.00074380,0.00017694,0.00013364,-0.00003491,0.00082838,0.00050256,-0.
 00038386,-0.00030763,0.00006580,0.00012014,-0.00004472,-0.00002258,0.0
 0005112,0.00006039,0.00003976,-0.00004112,0.00079588,0.00575504,-0.000
 20352,-0.00019080,0.00034163,-0.00137031,0.00008019,-0.00043705,-0.000
 00219,0.00015964,-0.00001835,-0.00005265,0.00007175,0.00022534,-0.0001
 4469,-0.00450763,-0.00208352,-0.00114832,0.00006911,0.00007606,0.00037
 981,0.00015752,0.00022489,-0.00167298,0.00925199,0.00375661,-0.0202425
 7,0.00009279,-0.00057469,0.00033343,0.00052098,0.00010419,0.00088015,0
 .08355281,0.03984837,-0.26139397,0.00060981,0.00026845,-0.00287510,-0.
 09076919,-0.04767127,0.28163264,-0.00048236,-0.00115023,0.00139792,-0.
 00115842,0.00105422,-0.00136039,0.00049925,0.00012200,-0.00015816,-0.0
 0023378,-0.00018012,0.00003229,0.00042821,-0.00006083,0.00013137,-0.00
 020806,0.00016116,0.00004763,0.00075671,-0.00151409,0.01061395,-0.0001
 6032,-0.00009868,0.00062450,-0.00135586,0.00117947,0.00105628,0.000627
 44,0.00091388,0.00116899,-0.00016938,-0.00023113,-0.00015044,-0.000243
 43,-0.00012206,-0.00013786,0.00013331,0.00109064,-0.00053220,-0.000025
 87,-0.00041895,-0.00004629,-0.00057216,0.00037811,-0.00006789,-0.00114
 686,0.00500701,-0.00886109,-0.00009294,-0.00039425,0.00029229,-0.00017
 623,0.00177523,-0.00014078,-0.00377897,0.00415604,-0.01494736,0.000026
 91,-0.00004542,0.00002061,-0.00199740,-0.00071807,-0.00063894,-0.00382
 717,-0.00849946,0.03024876,-0.00000594,0.00023038,-0.00007939,-0.00480
 012,0.00126147,0.00211707,-0.03003911,-0.00230822,0.00348044,-0.058237
 38,0.00134020,-0.00207917,-0.00290195,0.00068697,-0.02239163,-0.000366
 03,0.00029710,-0.00058698,-0.00237130,-0.00187782,-0.00106158,0.001262
 07,-0.00053503,-0.00040541,-0.00016343,0.00013661,0.00019587,-0.000122
 99,0.00057943,0.00003632,0.00020909,-0.00118805,0.00085808,-0.00016792
 ,0.00023489,-0.00017597,-0.00034553,-0.00033146,0.00014763,0.00012956,
 -0.00082818,0.00469379,-0.00010999,0.00010663,-0.00018005,-0.00026779,
 -0.00134592,0.00030522,0.11083100,0.00016326,0.00102470,-0.00058234,-0
 .00046805,0.00071292,-0.00060496,0.00048358,-0.00024939,0.00023996,-0.
 00026537,-0.00039051,0.00017478,-0.00047276,-0.00023334,0.00029012,0.0
 0031761,-0.00039517,0.00013557,-0.00271624,0.00520372,-0.00826534,-0.0
 0026362,-0.00028138,-0.00027832,0.00228112,-0.00203041,-0.00248108,0.0
 0089734,-0.00088113,-0.00294654,-0.00012748,-0.00036396,0.00055970,-0.
 00011781,-0.00027655,-0.00012652,0.00094433,0.00044959,0.00029019,-0.0
 0074869,0.00074747,0.00066064,0.00062858,0.00037124,-0.00014365,0.0056
 3094,-0.01657943,0.02605580,-0.00016583,0.00027725,0.00015676,-0.00014
 863,-0.00291109,-0.00054738,0.00602914,0.00263018,-0.00107436,-0.00055
 055,-0.00047769,-0.00046028,-0.00215257,0.00026314,-0.00120810,-0.0057
 6330,0.00374910,-0.00345802,0.00058546,-0.00048401,-0.00053121,0.00217
 228,0.00008162,-0.00111078,-0.00308462,-0.02411661,-0.01912960,0.00229
 473,-0.05976491,0.00746105,-0.00014700,0.00610640,-0.01991154,0.000728
 82,-0.00012339,-0.00016608,-0.00387955,-0.00312834,-0.00279701,-0.0008
 4313,-0.00068319,-0.00273650,0.00020191,-0.00036571,-0.00000900,0.0002
 4966,-0.00017856,0.00052461,-0.00066420,0.00003808,0.00064590,0.000560
 94,0.00062117,0.00038479,-0.00062995,0.00028000,-0.00009788,-0.0024312
 6,-0.01097919,0.01318755,0.00004714,0.00035270,-0.00000047,0.00049638,
 -0.00054459,-0.00081547,0.00106200,0.10333862,-0.00212239,0.00030791,0
 .00398302,0.00181595,0.00046050,0.00337955,-0.00185736,-0.00016790,-0.
 00150462,0.00041183,-0.00008002,-0.00011762,0.00167157,0.00002244,-0.0
 0147218,-0.00023630,-0.00003926,-0.00017095,0.01331485,-0.01204481,-0.
 01616200,0.00070512,0.00109691,0.00176286,-0.00198431,0.00293530,0.004
 87246,-0.00140095,-0.00068028,0.00246161,-0.00053003,0.00189021,-0.000
 64892,0.00016246,-0.00009480,-0.00029117,0.00052786,-0.00274006,0.0032
 3571,0.00103810,-0.00092619,-0.00188016,-0.00072468,-0.00045300,-0.000
 10174,-0.00354144,0.01794315,0.00683862,-0.00028359,-0.00185644,-0.000
 13750,0.00269187,-0.00608220,0.00217620,-0.01960752,-0.00373704,-0.005
 93742,0.00127350,0.00092233,0.00031694,0.00574908,-0.00117375,0.003702
 59,0.02023844,-0.00230415,-0.01157875,-0.00148508,0.00075997,0.0004432
 4,-0.00456257,-0.00104632,0.00317979,0.00573651,-0.01992082,0.02697836
 ,-0.00286435,0.00842460,-0.10155460,-0.01488089,-0.01296257,-0.0169114
 0,-0.00140471,0.00155693,0.00256304,0.00173398,0.00268896,0.00387030,0
 .00180386,-0.00043573,0.00293306,-0.00020825,-0.00021085,-0.00037586,0
 .00035255,0.00205269,-0.00077664,-0.00008522,-0.00229357,0.00266351,-0
 .00102855,-0.00094315,-0.00167476,0.00064316,-0.00063377,-0.00014776,0
 .00420421,0.01906361,0.00313155,0.00033504,-0.00175326,-0.00011791,-0.
 00266909,-0.00601430,0.00296706,-0.00331799,0.01760661,0.08396992,-0.0
 0018370,0.00006902,0.00019261,-0.00016447,-0.00008495,-0.00012095,-0.0
 0018538,-0.00001379,-0.00002679,0.00009973,-0.00002271,-0.00003534,-0.
 00017491,0.00001057,0.00001361,0.00010831,0.00002392,0.00002795,-0.003
 98714,-0.00100179,-0.00655130,-0.00238855,-0.00043293,0.00007773,-0.00
 185036,-0.00059109,-0.00081372,0.00057970,0.00099713,0.00101066,0.0001
 0474,-0.00020373,-0.00021904,-0.00052449,-0.00012285,0.00000119,-0.003
 69198,-0.01207444,0.00109096,-0.00190500,-0.00168870,-0.00007526,-0.00
 651529,-0.00244031,-0.00043575,0.00080598,0.00011948,-0.00122570,-0.00
 050089,0.00001614,0.00013931,0.00002294,0.00008791,0.00030269,0.000607
 32,0.00022155,0.00050561,0.00004046,-0.00006977,0.00004355,-0.00013802
 ,0.00012648,-0.00014710,0.00049088,-0.00024426,-0.00064294,0.00005483,
 0.00006161,-0.00005029,-0.00006487,-0.00009517,0.00008844,-0.00018558,
 -0.00033051,-0.00074023,0.00019617,0.00061870,0.00048137,-0.00675425,0
 .00257505,0.01079548,-0.00329703,0.00010743,-0.00047044,-0.00247256,0.
 00080591,0.00102906,0.00046364,-0.00140979,-0.00084603,-0.00052057,0.0
 0023623,-0.00013877,0.00012410,0.00023528,0.00022456,-0.00286568,0.010
 37094,-0.00121013,-0.00172064,0.00158274,0.00015313,-0.00580106,0.0018
 1955,-0.00021762,0.00074002,-0.00022729,0.00110548,-0.00050148,-0.0000
 0774,-0.00009287,0.00000859,-0.00002062,-0.00034286,0.00018919,-0.0001
 0568,0.00032228,0.58258914,0.00003046,-0.00004227,-0.00006508,0.000007
 03,-0.00002801,-0.00001847,0.00000955,0.00005848,0.00001939,0.00011322
 ,0.00009499,0.00005827,0.00001442,0.00005170,0.00000733,-0.00011227,0.
 00009099,0.00005605,-0.00050945,0.00056764,-0.00115492,0.00001552,-0.0
 0197485,-0.00122165,-0.00034308,0.00041058,-0.00025933,-0.00032898,-0.
 00024941,0.00233104,0.00011366,0.00009416,-0.00023704,-0.00078624,0.00
 024040,-0.00122018,-0.01114346,-0.00696849,0.00183471,-0.00128474,-0.0
 0141313,0.00007386,0.00539189,-0.00383054,-0.00050497,-0.00028273,-0.0
 0359311,-0.00244260,-0.00143431,0.00073283,0.00113651,0.00007874,0.000
 12796,0.00030271,-0.00040698,0.00029430,0.00012283,0.00027415,0.000140
 88,0.00009681,-0.00004040,0.00001843,-0.00004589,0.00043870,0.00042603
 ,0.00020143,-0.00028533,0.00011524,0.00011599,0.00005257,0.00002782,-0
 .00008032,-0.00023705,0.00087467,-0.00020295,0.00074448,0.00069188,-0.
 00046045,0.00119724,0.00176298,-0.00167175,-0.00045491,-0.00438387,-0.
 00107634,0.00048328,0.00032246,-0.00035787,-0.00038750,0.00015963,0.00
 216803,0.00058641,0.00024621,-0.00107757,-0.00015777,0.00015422,-0.000
 17209,0.00954081,-0.00585760,0.00264816,0.00132337,-0.00147290,-0.0000
 5299,-0.00491482,-0.00116596,-0.00127617,0.00036190,-0.00338092,-0.002
 42566,0.00147737,0.00065776,0.00098316,0.00000861,0.00013662,0.0003264
 5,0.00007066,-0.00068463,0.00076633,0.01147169,0.02200891,0.00029105,0
 .00002951,-0.00040519,-0.00020573,0.00006743,-0.00028960,0.00017863,0.
 00001385,0.00016999,0.00001163,0.00001882,0.00003860,-0.00010979,-0.00
 000574,0.00015279,-0.00002058,0.00000496,0.00001682,-0.00292317,0.0004
 5365,-0.00110042,0.00345431,-0.00143099,-0.00255812,-0.00130042,-0.000
 46457,-0.00041519,0.00065502,0.00162451,-0.00043451,0.00010214,0.00001
 004,0.00010542,0.00005122,-0.00066705,0.00066616,0.00088525,0.00095052
 ,0.00346509,0.00016677,0.00011109,0.00034872,-0.00144161,-0.00024478,-
 0.00401238,-0.00036538,-0.00108874,0.00022782,0.00003443,0.00028355,0.
 00005994,-0.00018054,-0.00012781,0.00008078,-0.00003868,0.00056014,0.0
 0054764,0.00007656,-0.00001656,0.00001994,-0.00010148,0.00004564,-0.00
 005258,0.00007307,0.00079033,0.00091669,-0.00011454,-0.00001954,0.0000
 3689,0.00009524,0.00005330,-0.00007613,-0.00188214,-0.00108779,0.00063
 196,0.00266167,-0.00137052,0.00012527,0.00720735,-0.00051080,-0.002694
 84,-0.00622934,-0.00159668,-0.00498098,0.00159239,-0.00054588,-0.00059
 634,-0.00026109,0.00200576,-0.00069963,0.00008334,-0.00094571,0.000842
 94,-0.00012927,0.00000861,0.00011348,-0.00100581,0.00116794,0.00256376
 ,-0.00031208,0.00018990,0.00044741,0.00139611,-0.00126681,-0.00430738,
 0.00025107,-0.00056659,0.00037305,-0.00018094,0.00018472,-0.00004276,0
 .00013710,-0.00007870,0.00005512,-0.00011982,0.00087325,-0.00312599,0.
 00719757,0.00146058,0.01203758,-0.00008047,0.00004646,0.00006782,-0.00
 007432,-0.00004656,-0.00004304,-0.00007242,0.00000301,-0.00000940,0.00
 004145,0.00000037,-0.00000950,-0.00007063,-0.00000331,0.00000643,0.000
 04170,0.00000118,0.00000841,0.00085383,0.00030094,-0.00041692,-0.00036
 910,-0.00011459,0.00134795,-0.00050915,-0.00014078,-0.00024625,0.00005
 881,0.00033754,0.00032764,0.00004526,-0.00006998,-0.00008019,-0.000251
 62,-0.00015924,-0.00007438,0.00083868,-0.00082456,0.00025633,-0.000506
 63,-0.00049330,-0.00002315,-0.00090760,0.00133376,-0.00031097,0.000193
 05,0.00027402,-0.00042365,-0.00021874,-0.00003973,0.00007057,-0.000000
 12,0.00002551,0.00008909,0.00032165,0.00012308,0.00015075,0.00000328,-
 0.00004569,0.00001181,-0.00008084,0.00004851,-0.00006645,0.00029532,-0
 .00011971,-0.00019852,0.00000216,0.00004525,-0.00001336,-0.00005191,-0
 .00003486,0.00004273,-0.00009971,-0.00002527,-0.00020753,0.00008626,0.
 00007337,0.00002929,0.00062957,-0.00014631,0.00097460,-0.00030711,0.00
 003200,-0.00206300,-0.00061517,0.00018110,0.00027470,0.00003876,-0.000
 42993,-0.00028925,-0.00025648,0.00018672,0.00005884,0.00005336,0.00007
 409,0.00007079,0.00076146,0.00069494,-0.00033915,-0.00045927,0.0004644
 7,0.00004188,-0.00078891,-0.00122071,0.00040752,0.00019132,-0.00028090
 ,0.00042638,-0.00021328,0.00004584,-0.00004431,-0.00000036,-0.00000219
 ,-0.00011799,0.00043596,-0.00002893,0.00006305,-0.54083183,-0.01069571
 ,-0.00967952,0.54187379,0.00000388,0.00000234,-0.00000106,-0.00000419,
 0.00000216,-0.00000086,-0.00000047,0.00000736,0.00000179,0.00001938,0.
 00000798,0.00000711,-0.00000115,0.00000667,0.00000172,-0.00001610,0.00
 000759,0.00000582,-0.00003743,0.00031040,-0.00035215,0.00004690,-0.000
 74542,0.00018782,-0.00013232,0.00001180,-0.00003908,0.00039713,0.00009
 282,0.00055877,0.00002076,-0.00002868,-0.00004783,-0.00017231,0.000047
 73,-0.00011733,-0.00101542,-0.00396461,0.00027770,-0.00073145,-0.00058
 245,-0.00002358,-0.00092765,0.00341709,-0.00045503,0.00051063,-0.00018
 377,-0.00042401,-0.00020068,0.00008165,0.00008256,-0.00001898,0.000007
 65,0.00007210,-0.00004553,0.00004005,0.00002509,0.00004255,0.00000951,
 0.00001335,-0.00000298,-0.00000266,0.00000090,0.00006015,0.00004623,0.
 00001511,-0.00004498,0.00000928,0.00001529,0.00000368,-0.00000702,-0.0
 0000030,-0.00001280,0.00012841,-0.00002571,-0.00002939,0.00010891,-0.0
 0002020,0.00029052,0.00032480,-0.00077536,-0.00015156,-0.00099562,0.00
 062798,0.00021053,-0.00002333,-0.00006352,-0.00035297,0.00014301,0.000
 52196,0.00013640,0.00005474,-0.00009645,-0.00002251,-0.00003459,-0.000
 04467,0.00068983,-0.00328810,0.00024960,0.00063626,-0.00050622,-0.0000
 6459,0.00085373,0.00276957,-0.00049650,-0.00046817,-0.00013312,-0.0003
 2726,0.00017283,0.00006168,0.00004385,0.00002909,0.00001013,0.00005812
 ,0.00000389,-0.00012471,0.00009576,-0.01036923,0.00453789,0.00112715,0
 .01063011,-0.00162715,0.00005035,0.00001901,-0.00006960,-0.00005352,0.
 00001846,-0.00006723,0.00003358,-0.00000268,0.00003018,0.00000673,0.00
 000514,0.00000650,-0.00003378,-0.00000366,0.00003258,-0.00000420,0.000
 00356,0.00000446,-0.00123907,-0.00073070,-0.00260041,0.00092014,0.0002
 8295,0.00263668,-0.00073129,-0.00023868,-0.00026224,-0.00005594,0.0005
 5358,-0.00026187,0.00002545,-0.00002967,-0.00001466,-0.00005995,-0.000
 18202,0.00016231,0.00019854,0.00073626,0.00035256,0.00009761,0.0001180
 1,0.00013887,0.00015934,-0.00060662,-0.00071017,-0.00008926,-0.0003050
 6,0.00006641,-0.00000711,0.00006659,0.00000751,-0.00002362,-0.00003048
 ,0.00001358,0.00002895,0.00007330,0.00017991,0.00002752,-0.00000698,0.
 00000699,-0.00000716,0.00000923,-0.00001301,-0.00000700,0.00005206,0.0
 0019473,-0.00002908,-0.00000149,0.00000653,-0.00000761,0.00000260,-0.0
 0000283,0.00017992,-0.00016692,0.00029990,-0.00035587,-0.00016026,0.00
 034863,0.00208221,-0.00138879,-0.00381352,-0.00112225,0.00093624,0.003
 96345,0.00083402,-0.00027620,-0.00031772,0.00006732,0.00060749,-0.0003
 4293,0.00007409,-0.00019730,0.00019503,-0.00002267,-0.00002640,-0.0000
 1512,-0.00015710,0.00089610,0.00023699,-0.00015247,0.00016698,0.000135
 52,-0.00021308,-0.00090787,-0.00049648,0.00009149,-0.00026520,0.000107
 64,-0.00002754,0.00005860,-0.00000605,0.00002207,-0.00001488,-0.000001
 74,-0.00002959,0.00023513,-0.00074146,-0.01040014,0.00131463,0.0017481
 5,0.00992995,-0.00061406,-0.00113807\\0.00043983,-0.00029253,-0.000335
 54,0.00028369,0.00021786,0.00027870,0.00072534,0.00010837,-0.00004318,
 -0.00030044,0.00002046,0.00001676,0.00060522,-0.00008407,-0.00007800,-
 0.00024702,-0.00000826,-0.00001285,-0.00083702,0.00120292,0.00022924,-
 0.00354939,0.00010742,-0.00117954,0.00012750,-0.00023551,0.00018597,-0
 .00040657,-0.00076422,-0.00064478,-0.00000842,-0.00046038,-0.00053908,
 0.00126852,0.00067630,0.00033784,0.00121127,0.00080641,0.00015414,-0.0
 0035190,-0.00018953,-0.00006255,-0.00433723,-0.00289981,0.00016031,-0.
 00104909,0.00038096,0.00129266,0.00123785,0.00029509,-0.00005190,-0.00
 056025,-0.00022111,-0.00000004,-0.00257148,-0.00057215,-0.00090319,-0.
 00007085,0.00027066,0.00005817,0.00041061,-0.00024785,0.00029887,-0.00
 254951,0.00047685,0.00170204,-0.00012832,-0.00037581,0.00004127,0.0002
 1894,0.00040618,-0.00048646,0.00299583,0.00070727,-0.00014364,0.002446
 19,-0.00013727,-0.00162137,0.00014843,-0.00153729,-0.00014690,-0.00506
 967,0.00060201,0.00242954,0.00010870,0.00029159,-0.00059403,-0.0004872
 8,0.00072868,0.00063128,0.00133183,-0.00065390,-0.00037761,-0.00005372
 ,0.00042839,0.00044812,0.00097465,-0.00053228,0.00005946,-0.00024737,0
 .00031185,0.00000121,-0.00380436,0.00229691,-0.00009874,-0.00112009,-0
 .00074638,-0.00091006,0.00111380,-0.00033354,0.00004043,-0.00023960,0.
 00022427,-0.00024701,-0.00059421,-0.00035736,0.00120942,0.00917921,-0.
 00004775,-0.00134357,0.00375637,0.00013654,0.00024460\\\@


 10 WHATSOEVER THY HAND FINDETH TO DO, DO IT WITH THY  
 MIGHT. FOR THERE IS NO WORK, NOR DEVICE, NOR KNOWLEDGE, NOR  
 WISDOM, IN THE GRAVE, WHITHER THOU GOEST.                    
 11 I RETURNED AND SAW UNDER THE SUN, THAT THE RACE IS NOT TO 
 THE SWIFT, NOR THE BATTLE TO THE STRONG, NEITHER YET BREAD TO
 THE WISE, NOR YET RICHES TO MEN OF UNDERSTANDING, NOR YET    
 FAVOR TO MEN OF SKILL. BUT TIME AND CHANCE HAPPEN TO THEM ALL.
 12 FOR MAN ALSO KNOWETH NOT HIS TIME. AS THE FISHES   
 THAT ARE TAKEN IN AN EVIL NET, AND AS THE BIRDS THAT ARE     
 CAUGHT IN THE SNARE. SO ARE THE SONS OF MEN SNARED IN AN EVIL
 TIME, WHEN IT FALLETH SUDDENLY UPON THEM.
                                         ECCLESIASTES 9
 Job cpu time:       0 days  2 hours 27 minutes 12.0 seconds.
 File lengths (MBytes):  RWF=    607 Int=      0 D2E=      0 Chk=     17 Scr=      1
 Normal termination of Gaussian 09 at Thu Jul 20 12:42:51 2023.
