# Supplementary material for: An organic proton cage that is ultra-resistant to hydroxide-promoted degradation
Source: Nat Commun. 2024 Apr 22;15:3395. doi: 10.1038/s41467-024-47809-0 (PMC11035699; doi:10.1038/s41467-024-47809-0)
Supplement: Supplementary file 3 — Source Data [file 41467_2024_47809_MOESM3_ESM.zip › Paper/in-DBD-oh-opt-wb97xd.out]

 Entering Gaussian System, Link 0=g09
 Initial command:
 /opt/software/gaussian/g09.e01/l1.exe "/localscratch/clr426.6371700.0/Gau-91993.inp" -scrdir="/localscratch/clr426.6371700.0/"
 Entering Link 1 = /opt/software/gaussian/g09.e01/l1.exe PID=     91994.
  
 Copyright (c) 1988,1990,1992,1993,1995,1998,2003,2009,2015,
            Gaussian, Inc.  All Rights Reserved.
  
 This is part of the Gaussian(R) 09 program.  It is based on
 the Gaussian(R) 03 system (copyright 2003, Gaussian, Inc.),
 the Gaussian(R) 98 system (copyright 1998, Gaussian, Inc.),
 the Gaussian(R) 94 system (copyright 1995, Gaussian, Inc.),
 the Gaussian 92(TM) system (copyright 1992, Gaussian, Inc.),
 the Gaussian 90(TM) system (copyright 1990, Gaussian, Inc.),
 the Gaussian 88(TM) system (copyright 1988, Gaussian, Inc.),
 the Gaussian 86(TM) system (copyright 1986, Carnegie Mellon
 University), and the Gaussian 82(TM) system (copyright 1983,
 Carnegie Mellon University). Gaussian is a federally registered
 trademark of Gaussian, Inc.
  
 This software contains proprietary and confidential information,
 including trade secrets, belonging to Gaussian, Inc.
  
 This software is provided under written license and may be
 used, copied, transmitted, or stored only in accord with that
 written license.
  
 The following legend is applicable only to US Government
 contracts under FAR:
  
                    RESTRICTED RIGHTS LEGEND
  
 Use, reproduction and disclosure by the US Government is
 subject to restrictions as set forth in subparagraphs (a)
 and (c) of the Commercial Computer Software - Restricted
 Rights clause in FAR 52.227-19.
  
 Gaussian, Inc.
 340 Quinnipiac St., Bldg. 40, Wallingford CT 06492
  
  
 ---------------------------------------------------------------
 Warning -- This program may not be used in any manner that
 competes with the business of Gaussian, Inc. or will provide
 assistance to any competitor of Gaussian, Inc.  The licensee
 of this program is prohibited from giving any competitor of
 Gaussian, Inc. access to this program.  By using this program,
 the user acknowledges that Gaussian, Inc. is engaged in the
 business of creating and licensing software in the field of
 computational chemistry and represents and warrants to the
 licensee that it is not a competitor of Gaussian, Inc. and that
 it will not use this program in any manner prohibited above.
 ---------------------------------------------------------------
  

 Cite this work as:
 Gaussian 09, Revision E.01,
 M. J. Frisch, G. W. Trucks, H. B. Schlegel, G. E. Scuseria, 
 M. A. Robb, J. R. Cheeseman, G. Scalmani, V. Barone, B. Mennucci, 
 G. A. Petersson, H. Nakatsuji, M. Caricato, X. Li, H. P. Hratchian, 
 A. F. Izmaylov, J. Bloino, G. Zheng, J. L. Sonnenberg, M. Hada, 
 M. Ehara, K. Toyota, R. Fukuda, J. Hasegawa, M. Ishida, T. Nakajima, 
 Y. Honda, O. Kitao, H. Nakai, T. Vreven, J. A. Montgomery, Jr., 
 J. E. Peralta, F. Ogliaro, M. Bearpark, J. J. Heyd, E. Brothers, 
 K. N. Kudin, V. N. Staroverov, T. Keith, R. Kobayashi, J. Normand, 
 K. Raghavachari, A. Rendell, J. C. Burant, S. S. Iyengar, J. Tomasi, 
 M. Cossi, N. Rega, J. M. Millam, M. Klene, J. E. Knox, J. B. Cross, 
 V. Bakken, C. Adamo, J. Jaramillo, R. Gomperts, R. E. Stratmann, 
 O. Yazyev, A. J. Austin, R. Cammi, C. Pomelli, J. W. Ochterski, 
 R. L. Martin, K. Morokuma, V. G. Zakrzewski, G. A. Voth, 
 P. Salvador, J. J. Dannenberg, S. Dapprich, A. D. Daniels, 
 O. Farkas, J. B. Foresman, J. V. Ortiz, J. Cioslowski, 
 and D. J. Fox, Gaussian, Inc., Wallingford CT, 2013.
 
 ******************************************
 Gaussian 09:  EM64L-G09RevE.01 30-Nov-2015
                 3-Jul-2023 
 ******************************************
 %chk=inprot-oh-opt-wb97xd.chk
 %mem=10GB
 ----------------------------
 # opt freq wb97xd/6-31g(d,p)
 ----------------------------
 1/14=-1,18=20,19=15,26=3,38=1/1,3;
 2/9=110,12=2,17=6,18=5,40=1/2;
 3/5=1,6=6,7=101,11=2,16=1,25=1,30=1,71=1,74=-58/1,2,3;
 4//1;
 5/5=2,38=5/2;
 6/7=2,8=2,9=2,10=2,28=1/1;
 7//1,2,3,16;
 1/14=-1,18=20,19=15,26=3/3(2);
 2/9=110/2;
 99//99;
 2/9=110/2;
 3/5=1,6=6,7=101,11=2,16=1,25=1,30=1,71=1,74=-58/1,2,3;
 4/5=5,16=3,69=1/1;
 5/5=2,38=5/2;
 7//1,2,3,16;
 1/14=-1,18=20,19=15,26=3/3(-5);
 2/9=110/2;
 6/7=2,8=2,9=2,10=2,19=2,28=1/1;
 99/9=1/99;
 -------------------
 Title Card Required
 -------------------
 Symbolic Z-matrix:
 Charge =  0 Multiplicity = 1
 C                     1.99113   1.43411   0.68289 
 C                     1.59103   1.84156  -0.74819 
 H                     2.59539   2.23572   1.11766 
 H                     2.64633   0.55426   0.65156 
 H                     2.43468   2.36843  -1.204 
 H                     0.7736    2.5725   -0.70859 
 C                     0.02233  -1.46011  -1.64864 
 H                    -1.01194  -1.81518  -1.67258 
 H                     0.42259  -1.57852  -2.66351 
 C                     0.81698  -2.32017  -0.66182 
 H                     0.86042  -3.32718  -1.08667 
 H                     1.85821  -1.97795  -0.60878 
 C                     0.22985  -2.41896   0.75956 
 H                     0.60973  -3.33035   1.23029 
 H                    -0.8584   -2.54822   0.70508 
 C                     0.58621  -1.27254   1.70752 
 H                     1.67164  -1.14768   1.73646 
 H                     0.25268  -1.48549   2.72787 
 C                     1.23008   0.68979  -1.69035 
 H                     2.05362  -0.02972  -1.70104 
 H                     1.12004   1.06063  -2.71726 
 C                     0.83395   1.20324   1.65674 
 H                     0.1858    2.08274   1.66742 
 H                     1.20183   1.05239   2.67638 
 N                     0.00367  -0.02801  -1.28361 
 N                    -0.00407   0.02856   1.28273 
 C                    -1.43499   0.17977   1.67199 
 H                    -1.87124  -0.82108   1.72087 
 H                    -1.47522   0.60596   2.67915 
 C                    -2.2281    1.03157   0.67887 
 H                    -1.795     2.03697   0.60461 
 H                    -3.21795   1.17079   1.12343 
 C                    -2.40153   0.43073  -0.72955 
 H                    -3.28567   0.88188  -1.1895 
 H                    -2.62531  -0.64059  -0.6481 
 C                    -1.23689   0.66065  -1.69744 
 H                    -1.02636   1.73262  -1.7492 
 H                    -1.51589   0.34167  -2.70978 
 H                    -0.00115   0.0039    0.13482 
 O                    -3.48469  -1.10957   1.04073 
 H                    -3.80514  -0.20464   1.04073 
 
 Add virtual bond connecting atoms H41        and H32        Dist= 2.83D+00.

 GradGradGradGradGradGradGradGradGradGradGradGradGradGradGradGradGradGrad
 Berny optimization.
 Initialization pass.
                           ----------------------------
                           !    Initial Parameters    !
                           ! (Angstroms and Degrees)  !
 --------------------------                            --------------------------
 ! Name  Definition              Value          Derivative Info.                !
 --------------------------------------------------------------------------------
 ! R1    R(1,2)                  1.5408         estimate D2E/DX2                !
 ! R2    R(1,3)                  1.094          estimate D2E/DX2                !
 ! R3    R(1,4)                  1.0975         estimate D2E/DX2                !
 ! R4    R(1,22)                 1.5299         estimate D2E/DX2                !
 ! R5    R(2,5)                  1.0941         estimate D2E/DX2                !
 ! R6    R(2,6)                  1.0973         estimate D2E/DX2                !
 ! R7    R(2,19)                 1.5312         estimate D2E/DX2                !
 ! R8    R(7,8)                  1.0938         estimate D2E/DX2                !
 ! R9    R(7,9)                  1.0974         estimate D2E/DX2                !
 ! R10   R(7,10)                 1.5313         estimate D2E/DX2                !
 ! R11   R(7,25)                 1.478          estimate D2E/DX2                !
 ! R12   R(10,11)                1.0938         estimate D2E/DX2                !
 ! R13   R(10,12)                1.0973         estimate D2E/DX2                !
 ! R14   R(10,13)                1.541          estimate D2E/DX2                !
 ! R15   R(13,14)                1.0939         estimate D2E/DX2                !
 ! R16   R(13,15)                1.0973         estimate D2E/DX2                !
 ! R17   R(13,16)                1.5297         estimate D2E/DX2                !
 ! R18   R(16,17)                1.093          estimate D2E/DX2                !
 ! R19   R(16,18)                1.0944         estimate D2E/DX2                !
 ! R20   R(16,26)                1.4906         estimate D2E/DX2                !
 ! R21   R(19,20)                1.0936         estimate D2E/DX2                !
 ! R22   R(19,21)                1.0973         estimate D2E/DX2                !
 ! R23   R(19,25)                1.4781         estimate D2E/DX2                !
 ! R24   R(22,23)                1.0926         estimate D2E/DX2                !
 ! R25   R(22,24)                1.0944         estimate D2E/DX2                !
 ! R26   R(22,26)                1.4907         estimate D2E/DX2                !
 ! R27   R(25,36)                1.478          estimate D2E/DX2                !
 ! R28   R(26,27)                1.4906         estimate D2E/DX2                !
 ! R29   R(26,39)                1.1482         estimate D2E/DX2                !
 ! R30   R(27,28)                1.0929         estimate D2E/DX2                !
 ! R31   R(27,29)                1.0944         estimate D2E/DX2                !
 ! R32   R(27,30)                1.53           estimate D2E/DX2                !
 ! R33   R(30,31)                1.0972         estimate D2E/DX2                !
 ! R34   R(30,32)                1.094          estimate D2E/DX2                !
 ! R35   R(30,33)                1.541          estimate D2E/DX2                !
 ! R36   R(32,41)                1.4978         estimate D2E/DX2                !
 ! R37   R(33,34)                1.094          estimate D2E/DX2                !
 ! R38   R(33,35)                1.0975         estimate D2E/DX2                !
 ! R39   R(33,36)                1.5317         estimate D2E/DX2                !
 ! R40   R(36,37)                1.0937         estimate D2E/DX2                !
 ! R41   R(36,38)                1.0975         estimate D2E/DX2                !
 ! R42   R(40,41)                0.96           estimate D2E/DX2                !
 ! A1    A(2,1,3)              108.5895         estimate D2E/DX2                !
 ! A2    A(2,1,4)              109.9083         estimate D2E/DX2                !
 ! A3    A(2,1,22)             115.7662         estimate D2E/DX2                !
 ! A4    A(3,1,4)              105.6075         estimate D2E/DX2                !
 ! A5    A(3,1,22)             105.9846         estimate D2E/DX2                !
 ! A6    A(4,1,22)             110.4109         estimate D2E/DX2                !
 ! A7    A(1,2,5)              108.3037         estimate D2E/DX2                !
 ! A8    A(1,2,6)              109.6382         estimate D2E/DX2                !
 ! A9    A(1,2,19)             115.7085         estimate D2E/DX2                !
 ! A10   A(5,2,6)              105.5854         estimate D2E/DX2                !
 ! A11   A(5,2,19)             106.7171         estimate D2E/DX2                !
 ! A12   A(6,2,19)             110.3448         estimate D2E/DX2                !
 ! A13   A(8,7,9)              106.8357         estimate D2E/DX2                !
 ! A14   A(8,7,10)             108.8123         estimate D2E/DX2                !
 ! A15   A(8,7,25)             107.9393         estimate D2E/DX2                !
 ! A16   A(9,7,10)             110.2489         estimate D2E/DX2                !
 ! A17   A(9,7,25)             109.7291         estimate D2E/DX2                !
 ! A18   A(10,7,25)            113.0538         estimate D2E/DX2                !
 ! A19   A(7,10,11)            106.7011         estimate D2E/DX2                !
 ! A20   A(7,10,12)            110.3891         estimate D2E/DX2                !
 ! A21   A(7,10,13)            115.638          estimate D2E/DX2                !
 ! A22   A(11,10,12)           105.5575         estimate D2E/DX2                !
 ! A23   A(11,10,13)           108.3222         estimate D2E/DX2                !
 ! A24   A(12,10,13)           109.6899         estimate D2E/DX2                !
 ! A25   A(10,13,14)           108.544          estimate D2E/DX2                !
 ! A26   A(10,13,15)           109.8538         estimate D2E/DX2                !
 ! A27   A(10,13,16)           115.7721         estimate D2E/DX2                !
 ! A28   A(14,13,15)           105.5243         estimate D2E/DX2                !
 ! A29   A(14,13,16)           106.0718         estimate D2E/DX2                !
 ! A30   A(15,13,16)           110.4939         estimate D2E/DX2                !
 ! A31   A(13,16,17)           109.4744         estimate D2E/DX2                !
 ! A32   A(13,16,18)           111.159          estimate D2E/DX2                !
 ! A33   A(13,16,26)           112.6639         estimate D2E/DX2                !
 ! A34   A(17,16,18)           107.4701         estimate D2E/DX2                !
 ! A35   A(17,16,26)           107.524          estimate D2E/DX2                !
 ! A36   A(18,16,26)           108.3526         estimate D2E/DX2                !
 ! A37   A(2,19,20)            108.868          estimate D2E/DX2                !
 ! A38   A(2,19,21)            110.1975         estimate D2E/DX2                !
 ! A39   A(2,19,25)            113.0519         estimate D2E/DX2                !
 ! A40   A(20,19,21)           106.7799         estimate D2E/DX2                !
 ! A41   A(20,19,25)           107.9389         estimate D2E/DX2                !
 ! A42   A(21,19,25)           109.7807         estimate D2E/DX2                !
 ! A43   A(1,22,23)            109.4774         estimate D2E/DX2                !
 ! A44   A(1,22,24)            111.0754         estimate D2E/DX2                !
 ! A45   A(1,22,26)            112.6073         estimate D2E/DX2                !
 ! A46   A(23,22,24)           107.5328         estimate D2E/DX2                !
 ! A47   A(23,22,26)           107.6557         estimate D2E/DX2                !
 ! A48   A(24,22,26)           108.3076         estimate D2E/DX2                !
 ! A49   A(7,25,19)            113.0855         estimate D2E/DX2                !
 ! A50   A(7,25,36)            113.1357         estimate D2E/DX2                !
 ! A51   A(19,25,36)           113.1482         estimate D2E/DX2                !
 ! A52   A(16,26,22)           113.1868         estimate D2E/DX2                !
 ! A53   A(16,26,27)           113.2211         estimate D2E/DX2                !
 ! A54   A(16,26,39)           105.3774         estimate D2E/DX2                !
 ! A55   A(22,26,27)           113.2167         estimate D2E/DX2                !
 ! A56   A(22,26,39)           105.4466         estimate D2E/DX2                !
 ! A57   A(27,26,39)           105.4087         estimate D2E/DX2                !
 ! A58   A(26,27,28)           107.5762         estimate D2E/DX2                !
 ! A59   A(26,27,29)           108.369          estimate D2E/DX2                !
 ! A60   A(26,27,30)           112.618          estimate D2E/DX2                !
 ! A61   A(28,27,29)           107.5062         estimate D2E/DX2                !
 ! A62   A(28,27,30)           109.3875         estimate D2E/DX2                !
 ! A63   A(29,27,30)           111.1923         estimate D2E/DX2                !
 ! A64   A(27,30,31)           110.4542         estimate D2E/DX2                !
 ! A65   A(27,30,32)           106.0283         estimate D2E/DX2                !
 ! A66   A(27,30,33)           115.7547         estimate D2E/DX2                !
 ! A67   A(31,30,32)           105.5473         estimate D2E/DX2                !
 ! A68   A(31,30,33)           109.8666         estimate D2E/DX2                !
 ! A69   A(32,30,33)           108.6137         estimate D2E/DX2                !
 ! A70   A(30,32,41)           102.4397         estimate D2E/DX2                !
 ! A71   A(30,33,34)           108.3257         estimate D2E/DX2                !
 ! A72   A(30,33,35)           109.6166         estimate D2E/DX2                !
 ! A73   A(30,33,36)           115.6859         estimate D2E/DX2                !
 ! A74   A(34,33,35)           105.6033         estimate D2E/DX2                !
 ! A75   A(34,33,36)           106.6747         estimate D2E/DX2                !
 ! A76   A(35,33,36)           110.3942         estimate D2E/DX2                !
 ! A77   A(25,36,33)           113.0378         estimate D2E/DX2                !
 ! A78   A(25,36,37)           107.9612         estimate D2E/DX2                !
 ! A79   A(25,36,38)           109.6475         estimate D2E/DX2                !
 ! A80   A(33,36,37)           108.8692         estimate D2E/DX2                !
 ! A81   A(33,36,38)           110.2408         estimate D2E/DX2                !
 ! A82   A(37,36,38)           106.8677         estimate D2E/DX2                !
 ! A83   A(32,41,40)           137.2869         estimate D2E/DX2                !
 ! D1    D(3,1,2,5)             37.5628         estimate D2E/DX2                !
 ! D2    D(3,1,2,6)            -77.1775         estimate D2E/DX2                !
 ! D3    D(3,1,2,19)           157.2668         estimate D2E/DX2                !
 ! D4    D(4,1,2,5)            -77.5059         estimate D2E/DX2                !
 ! D5    D(4,1,2,6)            167.7538         estimate D2E/DX2                !
 ! D6    D(4,1,2,19)            42.1981         estimate D2E/DX2                !
 ! D7    D(22,1,2,5)           156.5725         estimate D2E/DX2                !
 ! D8    D(22,1,2,6)            41.8322         estimate D2E/DX2                !
 ! D9    D(22,1,2,19)          -83.7235         estimate D2E/DX2                !
 ! D10   D(2,1,22,23)          -53.6885         estimate D2E/DX2                !
 ! D11   D(2,1,22,24)         -172.2918         estimate D2E/DX2                !
 ! D12   D(2,1,22,26)           66.0312         estimate D2E/DX2                !
 ! D13   D(3,1,22,23)           66.7415         estimate D2E/DX2                !
 ! D14   D(3,1,22,24)          -51.8618         estimate D2E/DX2                !
 ! D15   D(3,1,22,26)         -173.5388         estimate D2E/DX2                !
 ! D16   D(4,1,22,23)         -179.3542         estimate D2E/DX2                !
 ! D17   D(4,1,22,24)           62.0425         estimate D2E/DX2                !
 ! D18   D(4,1,22,26)          -59.6345         estimate D2E/DX2                !
 ! D19   D(1,2,19,20)          -54.0354         estimate D2E/DX2                !
 ! D20   D(1,2,19,21)         -170.8306         estimate D2E/DX2                !
 ! D21   D(1,2,19,25)           65.9097         estimate D2E/DX2                !
 ! D22   D(5,2,19,20)           66.5309         estimate D2E/DX2                !
 ! D23   D(5,2,19,21)          -50.2643         estimate D2E/DX2                !
 ! D24   D(5,2,19,25)         -173.524          estimate D2E/DX2                !
 ! D25   D(6,2,19,20)         -179.229          estimate D2E/DX2                !
 ! D26   D(6,2,19,21)           63.9757         estimate D2E/DX2                !
 ! D27   D(6,2,19,25)          -59.284          estimate D2E/DX2                !
 ! D28   D(8,7,10,11)           66.4343         estimate D2E/DX2                !
 ! D29   D(8,7,10,12)         -179.3451         estimate D2E/DX2                !
 ! D30   D(8,7,10,13)          -54.0993         estimate D2E/DX2                !
 ! D31   D(9,7,10,11)          -50.4249         estimate D2E/DX2                !
 ! D32   D(9,7,10,12)           63.7957         estimate D2E/DX2                !
 ! D33   D(9,7,10,13)         -170.9585         estimate D2E/DX2                !
 ! D34   D(25,7,10,11)        -173.6573         estimate D2E/DX2                !
 ! D35   D(25,7,10,12)         -59.4367         estimate D2E/DX2                !
 ! D36   D(25,7,10,13)          65.8091         estimate D2E/DX2                !
 ! D37   D(8,7,25,19)         -158.703          estimate D2E/DX2                !
 ! D38   D(8,7,25,36)          -28.4005         estimate D2E/DX2                !
 ! D39   D(9,7,25,19)          -42.63           estimate D2E/DX2                !
 ! D40   D(9,7,25,36)           87.6725         estimate D2E/DX2                !
 ! D41   D(10,7,25,19)          80.8894         estimate D2E/DX2                !
 ! D42   D(10,7,25,36)        -148.8081         estimate D2E/DX2                !
 ! D43   D(7,10,13,14)         157.1877         estimate D2E/DX2                !
 ! D44   D(7,10,13,15)          42.2729         estimate D2E/DX2                !
 ! D45   D(7,10,13,16)         -83.72           estimate D2E/DX2                !
 ! D46   D(11,10,13,14)         37.5367         estimate D2E/DX2                !
 ! D47   D(11,10,13,15)        -77.378          estimate D2E/DX2                !
 ! D48   D(11,10,13,16)        156.6291         estimate D2E/DX2                !
 ! D49   D(12,10,13,14)        -77.208          estimate D2E/DX2                !
 ! D50   D(12,10,13,15)        167.8772         estimate D2E/DX2                !
 ! D51   D(12,10,13,16)         41.8843         estimate D2E/DX2                !
 ! D52   D(10,13,16,17)        -53.3986         estimate D2E/DX2                !
 ! D53   D(10,13,16,18)       -171.9738         estimate D2E/DX2                !
 ! D54   D(10,13,16,26)         66.1895         estimate D2E/DX2                !
 ! D55   D(14,13,16,17)         67.0409         estimate D2E/DX2                !
 ! D56   D(14,13,16,18)        -51.5343         estimate D2E/DX2                !
 ! D57   D(14,13,16,26)       -173.371          estimate D2E/DX2                !
 ! D58   D(15,13,16,17)       -179.0658         estimate D2E/DX2                !
 ! D59   D(15,13,16,18)         62.359          estimate D2E/DX2                !
 ! D60   D(15,13,16,26)        -59.4777         estimate D2E/DX2                !
 ! D61   D(13,16,26,22)       -148.7716         estimate D2E/DX2                !
 ! D62   D(13,16,26,27)         80.655          estimate D2E/DX2                !
 ! D63   D(13,16,26,39)        -34.0442         estimate D2E/DX2                !
 ! D64   D(17,16,26,22)        -28.06           estimate D2E/DX2                !
 ! D65   D(17,16,26,27)       -158.6334         estimate D2E/DX2                !
 ! D66   D(17,16,26,39)         86.6674         estimate D2E/DX2                !
 ! D67   D(18,16,26,22)         87.8169         estimate D2E/DX2                !
 ! D68   D(18,16,26,27)        -42.7565         estimate D2E/DX2                !
 ! D69   D(18,16,26,39)       -157.4557         estimate D2E/DX2                !
 ! D70   D(2,19,25,7)         -148.8347         estimate D2E/DX2                !
 ! D71   D(2,19,25,36)          80.869          estimate D2E/DX2                !
 ! D72   D(20,19,25,7)         -28.3587         estimate D2E/DX2                !
 ! D73   D(20,19,25,36)       -158.655          estimate D2E/DX2                !
 ! D74   D(21,19,25,7)          87.6755         estimate D2E/DX2                !
 ! D75   D(21,19,25,36)        -42.6208         estimate D2E/DX2                !
 ! D76   D(1,22,26,16)          80.6577         estimate D2E/DX2                !
 ! D77   D(1,22,26,27)        -148.7666         estimate D2E/DX2                !
 ! D78   D(1,22,26,39)         -34.0282         estimate D2E/DX2                !
 ! D79   D(23,22,26,16)       -158.5731         estimate D2E/DX2                !
 ! D80   D(23,22,26,27)        -27.9975         estimate D2E/DX2                !
 ! D81   D(23,22,26,39)         86.741          estimate D2E/DX2                !
 ! D82   D(24,22,26,16)        -42.577          estimate D2E/DX2                !
 ! D83   D(24,22,26,27)         87.9986         estimate D2E/DX2                !
 ! D84   D(24,22,26,39)       -157.2629         estimate D2E/DX2                !
 ! D85   D(7,25,36,33)          80.9203         estimate D2E/DX2                !
 ! D86   D(7,25,36,37)        -158.5958         estimate D2E/DX2                !
 ! D87   D(7,25,36,38)         -42.5162         estimate D2E/DX2                !
 ! D88   D(19,25,36,33)       -148.8087         estimate D2E/DX2                !
 ! D89   D(19,25,36,37)        -28.3248         estimate D2E/DX2                !
 ! D90   D(19,25,36,38)         87.7548         estimate D2E/DX2                !
 ! D91   D(16,26,27,28)        -28.0594         estimate D2E/DX2                !
 ! D92   D(16,26,27,29)         87.8954         estimate D2E/DX2                !
 ! D93   D(16,26,27,30)       -148.6697         estimate D2E/DX2                !
 ! D94   D(22,26,27,28)       -158.6179         estimate D2E/DX2                !
 ! D95   D(22,26,27,29)        -42.663          estimate D2E/DX2                !
 ! D96   D(22,26,27,30)         80.7719         estimate D2E/DX2                !
 ! D97   D(39,26,27,28)         86.621          estimate D2E/DX2                !
 ! D98   D(39,26,27,29)       -157.4242         estimate D2E/DX2                !
 ! D99   D(39,26,27,30)        -33.9893         estimate D2E/DX2                !
 ! D100  D(26,27,30,31)        -59.5717         estimate D2E/DX2                !
 ! D101  D(26,27,30,32)       -173.4497         estimate D2E/DX2                !
 ! D102  D(26,27,30,33)         66.0648         estimate D2E/DX2                !
 ! D103  D(28,27,30,31)       -179.137          estimate D2E/DX2                !
 ! D104  D(28,27,30,32)         66.9851         estimate D2E/DX2                !
 ! D105  D(28,27,30,33)        -53.5004         estimate D2E/DX2                !
 ! D106  D(29,27,30,31)         62.2778         estimate D2E/DX2                !
 ! D107  D(29,27,30,32)        -51.6001         estimate D2E/DX2                !
 ! D108  D(29,27,30,33)       -172.0856         estimate D2E/DX2                !
 ! D109  D(27,30,32,41)        -69.3059         estimate D2E/DX2                !
 ! D110  D(31,30,32,41)        173.4793         estimate D2E/DX2                !
 ! D111  D(33,30,32,41)         55.71           estimate D2E/DX2                !
 ! D112  D(27,30,33,34)        156.6261         estimate D2E/DX2                !
 ! D113  D(27,30,33,35)         41.8639         estimate D2E/DX2                !
 ! D114  D(27,30,33,36)        -83.723          estimate D2E/DX2                !
 ! D115  D(31,30,33,34)        -77.4381         estimate D2E/DX2                !
 ! D116  D(31,30,33,35)        167.7997         estimate D2E/DX2                !
 ! D117  D(31,30,33,36)         42.2129         estimate D2E/DX2                !
 ! D118  D(32,30,33,34)         37.5498         estimate D2E/DX2                !
 ! D119  D(32,30,33,35)        -77.2125         estimate D2E/DX2                !
 ! D120  D(32,30,33,36)        157.2007         estimate D2E/DX2                !
 ! D121  D(30,32,41,40)         28.8356         estimate D2E/DX2                !
 ! D122  D(30,33,36,25)         65.9241         estimate D2E/DX2                !
 ! D123  D(30,33,36,37)        -54.0409         estimate D2E/DX2                !
 ! D124  D(30,33,36,38)       -170.9675         estimate D2E/DX2                !
 ! D125  D(34,33,36,25)       -173.5269         estimate D2E/DX2                !
 ! D126  D(34,33,36,37)         66.5082         estimate D2E/DX2                !
 ! D127  D(34,33,36,38)        -50.4185         estimate D2E/DX2                !
 ! D128  D(35,33,36,25)        -59.2642         estimate D2E/DX2                !
 ! D129  D(35,33,36,37)       -179.2291         estimate D2E/DX2                !
 ! D130  D(35,33,36,38)         63.8443         estimate D2E/DX2                !
 --------------------------------------------------------------------------------
 Trust Radius=3.00D-01 FncErr=1.00D-07 GrdErr=1.00D-06
 Number of steps in this run=    246 maximum allowed number of steps=    246.
 GradGradGradGradGradGradGradGradGradGradGradGradGradGradGradGradGradGrad

                          Input orientation:                          
 ---------------------------------------------------------------------
 Center     Atomic      Atomic             Coordinates (Angstroms)
 Number     Number       Type             X           Y           Z
 ---------------------------------------------------------------------
      1          6           0        1.991127    1.434107    0.682891
      2          6           0        1.591028    1.841559   -0.748185
      3          1           0        2.595386    2.235719    1.117662
      4          1           0        2.646331    0.554258    0.651556
      5          1           0        2.434683    2.368432   -1.204005
      6          1           0        0.773604    2.572498   -0.708589
      7          6           0        0.022334   -1.460107   -1.648640
      8          1           0       -1.011936   -1.815176   -1.672583
      9          1           0        0.422592   -1.578521   -2.663509
     10          6           0        0.816975   -2.320171   -0.661819
     11          1           0        0.860415   -3.327184   -1.086670
     12          1           0        1.858211   -1.977954   -0.608777
     13          6           0        0.229854   -2.418964    0.759562
     14          1           0        0.609725   -3.330348    1.230294
     15          1           0       -0.858397   -2.548220    0.705082
     16          6           0        0.586214   -1.272543    1.707524
     17          1           0        1.671635   -1.147679    1.736462
     18          1           0        0.252678   -1.485488    2.727873
     19          6           0        1.230079    0.689790   -1.690345
     20          1           0        2.053619   -0.029720   -1.701041
     21          1           0        1.120035    1.060627   -2.717255
     22          6           0        0.833952    1.203236    1.656742
     23          1           0        0.185804    2.082738    1.667419
     24          1           0        1.201826    1.052389    2.676383
     25          7           0        0.003673   -0.028009   -1.283608
     26          7           0       -0.004068    0.028556    1.282726
     27          6           0       -1.434986    0.179765    1.671988
     28          1           0       -1.871238   -0.821075    1.720867
     29          1           0       -1.475224    0.605959    2.679145
     30          6           0       -2.228098    1.031565    0.678868
     31          1           0       -1.794997    2.036975    0.604606
     32          1           0       -3.217954    1.170790    1.123427
     33          6           0       -2.401528    0.430725   -0.729551
     34          1           0       -3.285672    0.881876   -1.189495
     35          1           0       -2.625309   -0.640594   -0.648099
     36          6           0       -1.236892    0.660649   -1.697439
     37          1           0       -1.026365    1.732621   -1.749204
     38          1           0       -1.515894    0.341667   -2.709782
     39          1           0       -0.001146    0.003901    0.134824
     40          8           0       -3.484685   -1.109573    1.040733
     41          1           0       -3.805140   -0.204637    1.040733
 ---------------------------------------------------------------------
                    Distance matrix (angstroms):
                    1          2          3          4          5
     1  C    0.000000
     2  C    1.540803   0.000000
     3  H    1.093955   2.155338   0.000000
     4  H    1.097455   2.174875   1.745612   0.000000
     5  H    2.151762   1.094130   2.331003   2.603676   0.000000
     6  H    2.171293   1.097279   2.601442   3.070895   1.745355
     7  C    4.205789   3.764654   5.285088   4.029135   4.546959
     8  H    5.012433   4.582755   6.099835   4.939510   5.440710
     9  H    4.768084   4.090312   5.793679   4.525861   4.664451
    10  C    4.157100   4.233983   5.204367   3.651553   4.989383
    11  H    5.203820   5.231087   6.230176   4.612648   5.910341
    12  H    3.650785   3.831384   4.612923   2.936268   4.424668
    13  C    4.237230   4.719974   5.233551   3.832894   5.624591
    14  H    4.990787   5.623696   5.910722   4.424123   6.460060
    15  H    4.896857   5.232765   5.914804   4.680956   6.217914
    16  C    3.217081   4.091184   4.085659   2.948958   5.015031
    17  H    2.806725   3.887867   3.561406   2.241348   4.646679
    18  H    3.965878   4.994337   4.682781   3.768452   5.922289
    19  C    2.601048   1.531183   3.484087   2.740190   2.122601
    20  H    2.798183   2.150258   3.656612   2.495406   2.478586
    21  H    3.529771   2.170006   4.273651   3.732945   2.393445
    22  C    1.529948   2.600826   2.111700   2.171702   3.479065
    23  H    2.156202   2.804989   2.476231   3.069596   3.658436
    24  H    2.177778   3.535807   2.402476   2.536662   4.278939
    25  N    3.155135   2.510310   4.196134   3.326791   3.414539
    26  N    2.513201   3.155299   3.414085   2.774771   4.195993
    27  C    3.780203   4.216107   4.558303   4.223586   5.294897
    28  H    4.591416   5.017282   5.445969   4.841838   6.104817
    29  H    4.084905   4.761848   4.654483   4.593583   5.785546
    30  C    4.238386   4.156717   4.990844   4.897818   5.203263
    31  H    3.834620   3.651492   4.424725   4.682526   4.612064
    32  H    5.234303   5.203765   5.910079   5.915455   6.229253
    33  C    4.721990   4.234537   5.624887   5.234845   5.231515
    34  H    5.626313   4.989784   6.460860   6.219764   5.910374
    35  H    5.233297   4.893731   6.216651   5.559403   5.913272
    36  C    4.084644   3.208234   5.009191   4.539660   4.079272
    37  H    3.887088   2.804399   4.646408   4.543224   3.560948
    38  H    5.000285   3.968690   5.927848   5.354242   4.688518
    39  H    2.512970   2.586834   3.562157   2.753005   3.649210
    40  O    6.048378   6.137774   6.940041   6.364680   7.223177
    41  H    6.034090   6.042001   6.850401   6.507600   7.113011
                    6          7          8          9         10
     6  H    0.000000
     7  C    4.208326   0.000000
     8  H    4.834162   1.093783   0.000000
     9  H    4.601726   1.097355   1.759492   0.000000
    10  C    4.893085   1.531333   2.149786   2.170794   0.000000
    11  H    5.912422   2.122302   2.476926   2.394981   1.093828
    12  H    4.678990   2.172539   3.065277   2.538203   1.097314
    13  C    5.231235   2.600367   2.796772   3.530001   1.541037
    14  H    6.215281   3.482972   3.654070   4.273829   2.154879
    15  H    5.557306   2.738555   2.492833   3.732111   2.174235
    16  C    4.545004   3.408369   3.778049   4.384783   2.600877
    17  H    4.541415   3.778455   4.389612   4.594070   2.803022
    18  H    5.343022   4.382644   4.590420   5.394861   3.536261
    19  C    2.171820   2.466261   3.361815   2.596983   3.207551
    20  H    3.065116   2.484929   3.547716   2.446503   2.802755
    21  H    2.537815   2.949743   3.729193   2.730278   3.968181
    22  C    2.733736   4.321767   4.858242   5.154799   4.217868
    23  H    2.496155   4.855381   5.271046   5.676075   5.020890
    24  H    3.735256   5.139033   5.660139   6.003611   4.760868
    25  N    2.772378   1.478006   2.092063   2.117477   2.510396
    26  N    3.322913   3.287814   3.626155   4.282231   3.157829
    27  C    4.033632   3.979891   3.917259   5.033756   4.094834
    28  H    4.941031   3.917595   3.638975   5.005810   3.892425
    29  H    4.516774   5.024045   5.001407   6.075986   4.997845
    30  C    3.648250   4.085360   3.887455   5.001019   4.722716
    31  H    2.934106   4.539757   4.542889   5.354446   5.235547
    32  H    4.610163   5.010533   4.647599   5.929011   5.626239
    33  C    3.830025   3.208594   2.804344   3.968994   4.234475
    34  H    4.423482   4.079044   3.560525   4.688016   5.230990
    35  H    4.677631   2.946642   2.243253   3.772438   3.830207
    36  C    2.945350   2.466908   2.486148   2.949756   3.765125
    37  H    2.242356   3.362052   3.548654   3.728149   4.583168
    38  H    3.771363   2.595873   2.445757   2.728918   4.089231
    39  H    2.812343   2.307513   2.756349   3.242573   2.589454
    40  O    5.894981   4.433372   3.738242   5.404456   4.782104
    41  H    5.633605   4.843397   4.214014   5.786423   5.360794
                   11         12         13         14         15
    11  H    0.000000
    12  H    1.744821   0.000000
    13  C    2.151986   2.172185   0.000000
    14  H    2.330489   2.601897   1.093852   0.000000
    15  H    2.602206   3.071056   1.097254   1.744407   0.000000
    16  C    3.479117   2.735111   1.529675   2.112549   2.172359
    17  H    3.657649   2.494857   2.156208   2.479496   3.070232
    18  H    4.279244   3.735437   2.178565   2.402860   2.540781
    19  C    4.078867   2.946387   4.082505   5.007642   4.537016
    20  H    3.560120   2.242062   3.884478   4.644534   4.540056
    21  H    4.688187   3.771413   4.998823   5.926569   5.352603
    22  C    5.296387   4.037531   3.780238   4.559114   4.224112
    23  H    6.107975   4.946436   4.592545   5.447227   4.843782
    24  H    5.784271   4.517311   4.082796   4.652971   4.592922
    25  N    3.414286   2.774346   3.153152   4.194335   3.324081
    26  N    4.197899   3.327454   2.513717   3.414927   2.775486
    27  C    5.017744   4.550032   3.218323   4.086175   2.951146
    28  H    4.650245   4.546911   2.809260   3.562624   2.245149
    29  H    5.925047   5.347787   3.967650   4.684089   3.771770
    30  C    5.626254   5.235757   4.237238   5.232934   3.832966
    31  H    6.219793   5.562183   4.896879   5.914586   4.680954
    32  H    6.461377   6.219531   4.990602   5.909551   4.424201
    33  C    4.988956   4.895069   4.154799   5.201376   3.648772
    34  H    5.909044   5.914000   5.201278   6.226743   4.609408
    35  H    4.422712   4.678892   3.646377   4.607449   2.931231
    36  C    4.546927   4.210353   4.203833   5.282961   4.026438
    37  H    5.440636   4.836292   5.010754   6.098184   4.937341
    38  H    4.662811   4.602113   4.764983   5.790177   4.521620
    39  H    3.651091   2.817428   2.512754   3.562364   2.751980
    40  O    5.321987   5.658755   3.948590   4.661756   3.013264
    41  H    6.003628   6.159471   4.611234   5.412674   3.779992
                   16         17         18         19         20
    16  C    0.000000
    17  H    1.092963   0.000000
    18  H    1.094397   1.763647   0.000000
    19  C    3.976283   3.913345   5.020737   0.000000
    20  H    3.913592   3.634855   4.997792   1.093630   0.000000
    21  H    5.030638   5.001647   6.073255   1.097349   1.758729
    22  C    2.488661   2.496972   2.952023   3.409331   3.779216
    23  H    3.379326   3.556410   3.723073   3.782247   4.392919
    24  H    2.592870   2.438129   2.710047   4.381848   4.588938
    25  N    3.291670   3.627200   4.275304   1.478087   2.092016
    26  N    1.490552   2.096994   2.108719   3.286259   3.624960
    27  C    2.489118   3.378958   2.595413   4.320646   4.857116
    28  H    2.498614   3.557930   2.442647   4.851520   5.266897
    29  H    2.953361   3.723791   2.713332   5.139857   5.660640
    30  C    3.779868   4.590809   4.085123   4.205826   5.012324
    31  H    4.223684   4.841555   4.594451   4.028994   4.939543
    32  H    4.558809   5.446025   4.655679   5.285231   6.099863
    33  C    4.215099   5.016297   4.761351   3.765476   4.583027
    34  H    5.293934   6.103705   5.785335   4.547500   5.440654
    35  H    4.032642   4.940344   4.515954   4.209539   4.834689
    36  C    4.319111   4.849872   5.138882   2.467153   3.362155
    37  H    4.855964   5.265472   5.660070   2.486463   3.548868
    38  H    5.151420   5.669883   6.002869   2.949713   3.727856
    39  H    2.108954   2.586422   3.001101   2.305992   2.755647
    40  O    4.128364   5.203185   4.117722   5.738074   6.273454
    41  H    4.568263   5.600753   4.577435   5.797605   6.470933
                   21         22         23         24         25
    21  H    0.000000
    22  C    4.385662   0.000000
    23  H    4.598137   1.092581   0.000000
    24  H    5.394264   1.094419   1.764066   0.000000
    25  N    2.118192   3.294083   3.632765   4.276021   0.000000
    26  N    4.281194   1.490650   2.098500   2.108244   2.566969
    27  C    5.154562   2.489137   2.499657   2.953483   3.293700
    28  H    5.673222   3.379349   3.558990   3.723788   3.629203
    29  H    6.005266   2.595061   2.442024   2.714020   4.276969
    30  C    4.769118   3.218984   2.812316   3.969242   3.155125
    31  H    4.526083   2.951861   2.248386   3.773939   3.326368
    32  H    5.794922   4.086982   3.565550   4.686165   4.196405
    33  C    4.092573   4.093837   3.894727   4.997100   2.510460
    34  H    4.666504   5.017533   4.653512   5.925515   3.414167
    35  H    4.604689   4.547361   4.547584   5.344655   2.773207
    36  C    2.599060   3.979111   3.920290   5.023059   1.478008
    37  H    2.448618   3.916822   3.642149   5.001337   2.092266
    38  H    2.732230   5.032952   5.008692   6.074694   2.116534
    39  H    3.241616   2.109983   2.589471   3.000998   1.418799
    40  O    6.327376   4.937528   4.904699   5.414131   4.329086
    41  H    6.323031   4.886998   4.642462   5.415272   4.465514
                   26         27         28         29         30
    26  N    0.000000
    27  C    1.490609   0.000000
    28  H    2.097657   1.092880   0.000000
    29  H    2.108952   1.094361   1.763959   0.000000
    30  C    2.513360   1.529993   2.155316   2.179236   0.000000
    31  H    2.775071   2.172128   3.069251   2.540428   1.097242
    32  H    3.414548   2.112350   2.477520   2.403414   1.093998
    33  C    3.155759   2.600879   2.802277   3.536659   1.541016
    34  H    4.196303   3.479380   3.656620   4.280213   2.152127
    35  H    3.323665   2.733617   2.492628   3.734587   2.171344
    36  C    3.286454   3.409330   3.779248   4.383410   2.601327
    37  H    3.625125   3.779271   4.390509   4.591418   2.798424
    38  H    4.280628   4.385506   4.594441   5.395557   3.530743
    39  H    1.148170   2.109431   2.587153   3.001491   2.512248
    40  O    3.669958   2.502427   1.774549   3.108919   2.508870
    41  H    3.815899   2.482716   2.140690   2.961413   2.036223
                   31         32         33         34         35
    31  H    0.000000
    32  H    1.744780   0.000000
    33  C    2.174372   2.155870   0.000000
    34  H    2.602915   2.331880   1.093982   0.000000
    35  H    3.070515   2.602046   1.097468   1.745596   0.000000
    36  C    2.739556   3.484557   1.531682   2.122368   2.173028
    37  H    2.494764   3.656600   2.150744   2.478207   3.066138
    38  H    3.733247   4.275271   2.171081   2.394830   2.538932
    39  H    2.751724   3.561856   2.586727   3.648667   2.813285
    40  O    3.598057   2.297398   2.584503   2.996563   1.952082
    41  H    3.042319   1.497807   2.346853   2.534615   2.105757
                   36         37         38         39         40
    36  C    0.000000
    37  H    1.093675   0.000000
    38  H    1.097465   1.759858   0.000000
    39  H    2.305553   2.754834   3.240421   0.000000
    40  O    3.960284   4.680294   4.477566   3.767697   0.000000
    41  H    3.852558   4.388429   4.427805   3.915933   0.960000
                   41
    41  H    0.000000
 Stoichiometry    C12H26N2O
 Framework group  C1[X(C12H26N2O)]
 Deg. of freedom   117
 Full point group                 C1      NOp   1
 Largest Abelian subgroup         C1      NOp   1
 Largest concise Abelian subgroup C1      NOp   1
                         Standard orientation:                         
 ---------------------------------------------------------------------
 Center     Atomic      Atomic             Coordinates (Angstroms)
 Number     Number       Type             X           Y           Z
 ---------------------------------------------------------------------
      1          6           0        2.337803   -0.827950   -1.257039
      2          6           0        2.445933   -1.333918    0.194298
      3          1           0        2.998850   -1.430717   -1.886662
      4          1           0        2.720696    0.198328   -1.324520
      5          1           0        3.487477   -1.609100    0.385562
      6          1           0        1.870735   -2.261749    0.305197
      7          6           0        0.346486    1.404878    1.698937
      8          1           0       -0.701906    1.461023    2.005669
      9          1           0        0.950108    1.626189    2.588234
     10          6           0        0.599832    2.453431    0.612046
     11          1           0        0.483071    3.432208    1.086201
     12          1           0        1.643726    2.411642    0.276433
     13          6           0       -0.340477    2.390543   -0.607241
     14          1           0       -0.351922    3.372646   -1.088751
     15          1           0       -1.371110    2.214658   -0.274335
     16          6           0        0.048739    1.389433   -1.696367
     17          1           0        1.082208    1.568687   -2.003576
     18          1           0       -0.582330    1.505050   -2.582983
     19          6           0        2.049529   -0.328916    1.279359
     20          1           0        2.625939    0.589696    1.138182
     21          1           0        2.312353   -0.718600    2.270946
     22          6           0        0.949283   -0.922270   -1.892537
     23          1           0        0.578211   -1.946328   -1.806835
     24          1           0        0.986153   -0.673002   -2.957553
     25          7           0        0.614644    0.024149    1.244865
     26          7           0       -0.043636   -0.025157   -1.235773
     27          6           0       -1.433151   -0.563852   -1.266957
     28          1           0       -2.116633    0.278092   -1.131426
     29          1           0       -1.618770   -0.981798   -2.261187
     30          6           0       -1.685636   -1.604057   -0.173750
     31          1           0       -0.997278   -2.451333   -0.284324
     32          1           0       -2.683153   -2.009497   -0.367164
     33          6           0       -1.640630   -1.078256    1.274089
     34          1           0       -2.222404   -1.756933    1.904749
     35          1           0       -2.153997   -0.109904    1.330537
     36          6           0       -0.246981   -0.980951    1.902042
     37          1           0        0.246547   -1.953501    1.820174
     38          1           0       -0.327969   -0.754077    2.972743
     39          1           0        0.250477   -0.003873   -0.126116
     40          8           0       -3.514804    0.108752   -0.051858
     41          1           0       -3.572084   -0.849454   -0.039247
 ---------------------------------------------------------------------
 Rotational constants (GHZ):      0.6963816      0.5314571      0.5265707
 Standard basis: 6-31G(d,p) (6D, 7F)
 There are   355 symmetry adapted cartesian basis functions of A   symmetry.
 There are   355 symmetry adapted basis functions of A   symmetry.
   355 basis functions,   602 primitive gaussians,   355 cartesian basis functions
    60 alpha electrons       60 beta electrons
       nuclear repulsion energy      1224.1675776200 Hartrees.
 NAtoms=   41 NActive=   41 NUniq=   41 SFac= 1.00D+00 NAtFMM=   60 NAOKFM=F Big=F
 Integral buffers will be    131072 words long.
 Raffenetti 2 integral format.
 Two-electron integral symmetry is turned on.
 Nuclear repulsion after empirical dispersion term =     1224.1211484820 Hartrees.
 One-electron integrals computed using PRISM.
 NBasis=   355 RedAO= T EigKep=  2.27D-03  NBF=   355
 NBsUse=   355 1.00D-06 EigRej= -1.00D+00 NBFU=   355
 ExpMin= 1.61D-01 ExpMax= 5.48D+03 ExpMxC= 8.25D+02 IAcc=1 IRadAn=         1 AccDes= 0.00D+00
 Harris functional with IExCor= 4639 and IRadAn=       1 diagonalized for initial guess.
 HarFok:  IExCor= 4639 AccDes= 0.00D+00 IRadAn=         1 IDoV= 1 UseB2=F ITyADJ=14
 ICtDFT=  3500011 ScaDFX=  1.000000  1.000000  1.000000  1.000000
 FoFCou: FMM=F IPFlag=           0 FMFlag=      100000 FMFlg1=           0
         NFxFlg=           0 DoJE=T BraDBF=F KetDBF=T FulRan=T
         wScrn=  0.000000 ICntrl=     500 IOpCl=  0 I1Cent=   200000004 NGrid=           0
         NMat0=    1 NMatS0=      1 NMatT0=    0 NMatD0=    1 NMtDS0=    0 NMtDT0=    0
 Petite list used in FoFCou.
 Requested convergence on RMS density matrix=1.00D-08 within 128 cycles.
 Requested convergence on MAX density matrix=1.00D-06.
 Requested convergence on             energy=1.00D-06.
 No special actions if energy rises.
 Integral accuracy reduced to 1.0D-05 until final iterations.
 Initial convergence to 1.0D-05 achieved.  Increase integral accuracy.
 SCF Done:  E(RwB97XD) =  -657.375242349     A.U. after   16 cycles
            NFock= 16  Conv=0.78D-08     -V/T= 2.0090

 **********************************************************************

            Population analysis using the SCF density.

 **********************************************************************

 Orbital symmetries:
       Occupied  (A) (A) (A) (A) (A) (A) (A) (A) (A) (A) (A) (A)
                 (A) (A) (A) (A) (A) (A) (A) (A) (A) (A) (A) (A)
                 (A) (A) (A) (A) (A) (A) (A) (A) (A) (A) (A) (A)
                 (A) (A) (A) (A) (A) (A) (A) (A) (A) (A) (A) (A)
                 (A) (A) (A) (A) (A) (A) (A) (A) (A) (A) (A) (A)
       Virtual   (A) (A) (A) (A) (A) (A) (A) (A) (A) (A) (A) (A)
                 (A) (A) (A) (A) (A) (A) (A) (A) (A) (A) (A) (A)
                 (A) (A) (A) (A) (A) (A) (A) (A) (A) (A) (A) (A)
                 (A) (A) (A) (A) (A) (A) (A) (A) (A) (A) (A) (A)
                 (A) (A) (A) (A) (A) (A) (A) (A) (A) (A) (A) (A)
                 (A) (A) (A) (A) (A) (A) (A) (A) (A) (A) (A) (A)
                 (A) (A) (A) (A) (A) (A) (A) (A) (A) (A) (A) (A)
                 (A) (A) (A) (A) (A) (A) (A) (A) (A) (A) (A) (A)
                 (A) (A) (A) (A) (A) (A) (A) (A) (A) (A) (A) (A)
                 (A) (A) (A) (A) (A) (A) (A) (A) (A) (A) (A) (A)
                 (A) (A) (A) (A) (A) (A) (A) (A) (A) (A) (A) (A)
                 (A) (A) (A) (A) (A) (A) (A) (A) (A) (A) (A) (A)
                 (A) (A) (A) (A) (A) (A) (A) (A) (A) (A) (A) (A)
                 (A) (A) (A) (A) (A) (A) (A) (A) (A) (A) (A) (A)
                 (A) (A) (A) (A) (A) (A) (A) (A) (A) (A) (A) (A)
                 (A) (A) (A) (A) (A) (A) (A) (A) (A) (A) (A) (A)
                 (A) (A) (A) (A) (A) (A) (A) (A) (A) (A) (A) (A)
                 (A) (A) (A) (A) (A) (A) (A) (A) (A) (A) (A) (A)
                 (A) (A) (A) (A) (A) (A) (A) (A) (A) (A) (A) (A)
                 (A) (A) (A) (A) (A) (A) (A) (A) (A) (A) (A) (A)
                 (A) (A) (A) (A) (A) (A) (A) (A) (A) (A) (A) (A)
                 (A) (A) (A) (A) (A) (A) (A) (A) (A) (A) (A) (A)
                 (A) (A) (A) (A) (A) (A) (A) (A) (A) (A) (A) (A)
                 (A) (A) (A) (A) (A) (A) (A) (A) (A) (A) (A) (A)
                 (A) (A) (A) (A) (A) (A) (A)
 The electronic state is 1-A.
 Alpha  occ. eigenvalues --  -19.01642 -14.51671 -14.48969 -10.35755 -10.35411
 Alpha  occ. eigenvalues --  -10.35313 -10.34382 -10.33150 -10.32832 -10.32488
 Alpha  occ. eigenvalues --  -10.31867 -10.31146 -10.29031 -10.27509 -10.25639
 Alpha  occ. eigenvalues --   -1.08715  -1.05356  -0.93320  -0.91167  -0.87236
 Alpha  occ. eigenvalues --   -0.86631  -0.84697  -0.81989  -0.77618  -0.76909
 Alpha  occ. eigenvalues --   -0.75448  -0.72958  -0.70381  -0.68348  -0.64485
 Alpha  occ. eigenvalues --   -0.60957  -0.60438  -0.59776  -0.58968  -0.57713
 Alpha  occ. eigenvalues --   -0.56842  -0.54576  -0.53838  -0.52117  -0.51830
 Alpha  occ. eigenvalues --   -0.50879  -0.50755  -0.49600  -0.48216  -0.47979
 Alpha  occ. eigenvalues --   -0.45296  -0.45174  -0.44797  -0.44450  -0.43624
 Alpha  occ. eigenvalues --   -0.43044  -0.42897  -0.41783  -0.40331  -0.39184
 Alpha  occ. eigenvalues --   -0.38154  -0.32861  -0.29352  -0.15620  -0.15109
 Alpha virt. eigenvalues --    0.12711   0.13865   0.15348   0.15878   0.17206
 Alpha virt. eigenvalues --    0.17636   0.19185   0.19453   0.20275   0.20501
 Alpha virt. eigenvalues --    0.21376   0.21439   0.22185   0.22343   0.23133
 Alpha virt. eigenvalues --    0.23513   0.23831   0.24397   0.25086   0.25657
 Alpha virt. eigenvalues --    0.26583   0.26939   0.27738   0.27816   0.28555
 Alpha virt. eigenvalues --    0.29134   0.29618   0.29928   0.31092   0.31717
 Alpha virt. eigenvalues --    0.32268   0.33325   0.34012   0.34760   0.35906
 Alpha virt. eigenvalues --    0.36214   0.37875   0.40771   0.42454   0.44595
 Alpha virt. eigenvalues --    0.45122   0.53276   0.53771   0.56967   0.57031
 Alpha virt. eigenvalues --    0.57489   0.59871   0.60716   0.61471   0.63105
 Alpha virt. eigenvalues --    0.64581   0.67433   0.68469   0.69004   0.69656
 Alpha virt. eigenvalues --    0.70323   0.72170   0.72322   0.73381   0.73806
 Alpha virt. eigenvalues --    0.75263   0.76260   0.76918   0.77779   0.78205
 Alpha virt. eigenvalues --    0.80575   0.80996   0.82820   0.83999   0.84824
 Alpha virt. eigenvalues --    0.85761   0.87849   0.88514   0.88602   0.89540
 Alpha virt. eigenvalues --    0.91227   0.92068   0.92824   0.94324   0.95024
 Alpha virt. eigenvalues --    0.96192   0.96967   0.97258   0.97840   0.97987
 Alpha virt. eigenvalues --    0.98711   0.99028   1.00078   1.00711   1.00802
 Alpha virt. eigenvalues --    1.01110   1.02898   1.03560   1.04147   1.04500
 Alpha virt. eigenvalues --    1.05529   1.06114   1.06811   1.08945   1.09128
 Alpha virt. eigenvalues --    1.09969   1.12574   1.13057   1.15372   1.16340
 Alpha virt. eigenvalues --    1.16960   1.24825   1.26312   1.26823   1.27592
 Alpha virt. eigenvalues --    1.28207   1.29918   1.32184   1.33742   1.34535
 Alpha virt. eigenvalues --    1.35597   1.42084   1.45699   1.47592   1.49218
 Alpha virt. eigenvalues --    1.50509   1.53928   1.56071   1.57536   1.59178
 Alpha virt. eigenvalues --    1.59923   1.60401   1.62964   1.65278   1.66908
 Alpha virt. eigenvalues --    1.67543   1.70957   1.72183   1.73622   1.75738
 Alpha virt. eigenvalues --    1.75814   1.76538   1.79211   1.80165   1.82769
 Alpha virt. eigenvalues --    1.83807   1.85028   1.85205   1.86840   1.88440
 Alpha virt. eigenvalues --    1.90251   1.91817   1.92152   1.93040   1.94433
 Alpha virt. eigenvalues --    1.95691   1.96754   1.98030   1.98506   1.99393
 Alpha virt. eigenvalues --    2.01149   2.01617   2.02832   2.02987   2.03529
 Alpha virt. eigenvalues --    2.04197   2.07135   2.08043   2.09390   2.11192
 Alpha virt. eigenvalues --    2.12380   2.14406   2.15963   2.16596   2.17755
 Alpha virt. eigenvalues --    2.18966   2.19346   2.20339   2.21474   2.22086
 Alpha virt. eigenvalues --    2.23130   2.23849   2.24964   2.27167   2.27829
 Alpha virt. eigenvalues --    2.28220   2.29367   2.30367   2.31075   2.32267
 Alpha virt. eigenvalues --    2.33419   2.34057   2.34987   2.36089   2.38798
 Alpha virt. eigenvalues --    2.38911   2.40334   2.41178   2.41882   2.42790
 Alpha virt. eigenvalues --    2.44176   2.46379   2.47809   2.48749   2.50309
 Alpha virt. eigenvalues --    2.50555   2.52276   2.52941   2.53600   2.54833
 Alpha virt. eigenvalues --    2.56735   2.57088   2.57967   2.59760   2.62139
 Alpha virt. eigenvalues --    2.63418   2.64286   2.65715   2.66386   2.69037
 Alpha virt. eigenvalues --    2.70514   2.72015   2.73729   2.74064   2.75195
 Alpha virt. eigenvalues --    2.75680   2.76669   2.78652   2.80909   2.81235
 Alpha virt. eigenvalues --    2.82402   2.82676   2.83988   2.85132   2.85659
 Alpha virt. eigenvalues --    2.87275   2.87356   2.89096   2.89627   2.90890
 Alpha virt. eigenvalues --    2.92436   2.94394   2.96017   2.96853   2.97274
 Alpha virt. eigenvalues --    2.97999   2.98397   2.98993   2.99351   3.00336
 Alpha virt. eigenvalues --    3.02046   3.02703   3.05525   3.06537   3.07659
 Alpha virt. eigenvalues --    3.08173   3.09039   3.12108   3.18705   3.32871
 Alpha virt. eigenvalues --    3.35711   3.36522   3.38256   3.40282   3.41428
 Alpha virt. eigenvalues --    3.42247   3.43048   3.44093   3.45449   3.47178
 Alpha virt. eigenvalues --    3.48100   3.49247   3.49982   3.51398   3.54582
 Alpha virt. eigenvalues --    3.55354   3.57914   3.59120   3.60719   3.64573
 Alpha virt. eigenvalues --    3.66003   3.66293   3.72959   3.80886   3.82506
 Alpha virt. eigenvalues --    4.11694   4.36355   4.37665   4.40785   4.52524
 Alpha virt. eigenvalues --    4.59261   4.60393   4.63442   4.74862   4.77749
 Alpha virt. eigenvalues --    4.79225   4.84002   4.86596   4.88499   4.96683
          Condensed to atoms (all electrons):
               1          2          3          4          5          6
     1  C    5.027107   0.346407   0.389508   0.387402  -0.032036  -0.042033
     2  C    0.346407   5.009707  -0.031546  -0.042695   0.388596   0.390430
     3  H    0.389508  -0.031546   0.564943  -0.028100  -0.007314  -0.000375
     4  H    0.387402  -0.042695  -0.028100   0.595831  -0.000480   0.004668
     5  H   -0.032036   0.388596  -0.007314  -0.000480   0.570889  -0.028195
     6  H   -0.042033   0.390430  -0.000375   0.004668  -0.028195   0.576632
     7  C   -0.000252   0.004680   0.000005  -0.000125  -0.000134   0.000042
     8  H    0.000002  -0.000202  -0.000000   0.000003   0.000003   0.000003
     9  H    0.000017   0.000017  -0.000000  -0.000001   0.000012  -0.000005
    10  C    0.000166  -0.000079   0.000001   0.000080  -0.000004  -0.000012
    11  H    0.000002   0.000003  -0.000000  -0.000002  -0.000000   0.000000
    12  H    0.000023  -0.000555   0.000000   0.001025   0.000017   0.000001
    13  C   -0.000074   0.000066   0.000004  -0.000538  -0.000000  -0.000000
    14  H    0.000000  -0.000001  -0.000000   0.000017  -0.000000   0.000000
    15  H   -0.000000   0.000000   0.000000   0.000002  -0.000000  -0.000001
    16  C   -0.003227  -0.000222  -0.000030   0.001317  -0.000001   0.000021
    17  H   -0.001459  -0.000077  -0.000078   0.003800   0.000005  -0.000002
    18  H    0.000028   0.000002   0.000001   0.000035   0.000000   0.000001
    19  C   -0.043302   0.367805   0.003845  -0.005108  -0.032797  -0.035667
    20  H   -0.007064  -0.040206   0.000065   0.004457  -0.002335   0.004888
    21  H    0.004353  -0.039588  -0.000143   0.000079  -0.001806  -0.003264
    22  C    0.346122  -0.043596  -0.032120  -0.037449   0.003910  -0.005031
    23  H   -0.039273  -0.006398  -0.002159   0.004658   0.000073   0.004127
    24  H   -0.033794   0.004087  -0.002912  -0.003167  -0.000144   0.000087
    25  N    0.004063  -0.059396  -0.000063   0.000065   0.004049  -0.004301
    26  N   -0.053126   0.003396   0.004001  -0.004145  -0.000101   0.000093
    27  C    0.003127  -0.000200  -0.000092   0.000022   0.000004  -0.000146
    28  H   -0.000074  -0.000002   0.000001   0.000001  -0.000000   0.000003
    29  H    0.000515   0.000007  -0.000000  -0.000007  -0.000000  -0.000004
    30  C   -0.000587   0.000096   0.000009  -0.000008   0.000003   0.000239
    31  H   -0.000361   0.000019   0.000005  -0.000007   0.000004   0.001204
    32  H    0.000009   0.000001  -0.000000   0.000000  -0.000000  -0.000003
    33  C    0.000119  -0.000077  -0.000001   0.000000   0.000003  -0.000544
    34  H   -0.000001  -0.000002  -0.000000   0.000000  -0.000000   0.000017
    35  H   -0.000003  -0.000005   0.000000  -0.000000   0.000000   0.000002
    36  C   -0.000247  -0.003754  -0.000002   0.000018  -0.000003   0.001600
    37  H   -0.000007  -0.001816   0.000006  -0.000005  -0.000080   0.004320
    38  H    0.000008  -0.000117   0.000000   0.000001   0.000008  -0.000009
    39  H    0.001615   0.000107  -0.000088  -0.000760  -0.000002  -0.000750
    40  O    0.000001   0.000000  -0.000000  -0.000000  -0.000000  -0.000000
    41  H   -0.000001  -0.000000   0.000000   0.000000   0.000000   0.000000
               7          8          9         10         11         12
     1  C   -0.000252   0.000002   0.000017   0.000166   0.000002   0.000023
     2  C    0.004680  -0.000202   0.000017  -0.000079   0.000003  -0.000555
     3  H    0.000005  -0.000000  -0.000000   0.000001  -0.000000   0.000000
     4  H   -0.000125   0.000003  -0.000001   0.000080  -0.000002   0.001025
     5  H   -0.000134   0.000003   0.000012  -0.000004  -0.000000   0.000017
     6  H    0.000042   0.000003  -0.000005  -0.000012   0.000000   0.000001
     7  C    4.880593   0.402517   0.389888   0.364323  -0.031831  -0.039697
     8  H    0.402517   0.521811  -0.029565  -0.035635  -0.002305   0.004641
     9  H    0.389888  -0.029565   0.603138  -0.041260  -0.001804  -0.003304
    10  C    0.364323  -0.035635  -0.041260   5.017003   0.390353   0.384290
    11  H   -0.031831  -0.002305  -0.001804   0.390353   0.562790  -0.029495
    12  H   -0.039697   0.004641  -0.003304   0.384290  -0.029495   0.620537
    13  C   -0.042864  -0.005184   0.004292   0.342459  -0.030009  -0.044191
    14  H    0.003925   0.000066  -0.000153  -0.032963  -0.007443  -0.000447
    15  H   -0.004394   0.002737   0.000088  -0.035620  -0.000674   0.004058
    16  C   -0.002740  -0.000001  -0.000020  -0.044358   0.003991  -0.005423
    17  H    0.000045   0.000018   0.000001  -0.006727   0.000048   0.004779
    18  H   -0.000063   0.000000   0.000001   0.003913  -0.000132   0.000068
    19  C   -0.035091   0.004131  -0.007078  -0.003299  -0.000033   0.001220
    20  H   -0.003053   0.000258  -0.000682   0.000100  -0.000153   0.003814
    21  H   -0.002444  -0.000123   0.004358  -0.000128   0.000009   0.000044
    22  C   -0.000127   0.000002   0.000006  -0.000282   0.000006  -0.000110
    23  H    0.000003   0.000000   0.000000   0.000001  -0.000000   0.000004
    24  H    0.000002   0.000000  -0.000000   0.000011  -0.000000  -0.000001
    25  N    0.243298  -0.037965  -0.043748  -0.058264   0.003996  -0.004285
    26  N    0.007698   0.000242  -0.000470   0.003175  -0.000093   0.000026
    27  C   -0.000153  -0.000188   0.000000  -0.000052  -0.000004   0.000027
    28  H    0.000129   0.000029   0.000002  -0.000081   0.000005  -0.000009
    29  H   -0.000004  -0.000000  -0.000000   0.000002  -0.000000   0.000001
    30  C   -0.000024  -0.000078   0.000005   0.000047  -0.000000   0.000001
    31  H    0.000039   0.000004   0.000001  -0.000005  -0.000000  -0.000001
    32  H    0.000001   0.000012   0.000000  -0.000001  -0.000000   0.000000
    33  C   -0.002543   0.005878   0.000092  -0.000339   0.000001  -0.000015
    34  H    0.000017  -0.000273   0.000007   0.000006  -0.000000   0.000000
    35  H   -0.000296   0.002954   0.000023  -0.000408   0.000010  -0.000003
    36  C   -0.033614  -0.003721  -0.002024   0.004279  -0.000120   0.000009
    37  H    0.004570   0.000468  -0.000086  -0.000254   0.000003   0.000003
    38  H   -0.005859  -0.000966   0.004098   0.000088   0.000011  -0.000004
    39  H   -0.019988  -0.001519   0.002425   0.000396  -0.000004  -0.000677
    40  O   -0.000029  -0.000371  -0.000000   0.000010  -0.000000  -0.000000
    41  H    0.000006   0.000034   0.000000  -0.000003   0.000000   0.000000
              13         14         15         16         17         18
     1  C   -0.000074   0.000000  -0.000000  -0.003227  -0.001459   0.000028
     2  C    0.000066  -0.000001   0.000000  -0.000222  -0.000077   0.000002
     3  H    0.000004  -0.000000   0.000000  -0.000030  -0.000078   0.000001
     4  H   -0.000538   0.000017   0.000002   0.001317   0.003800   0.000035
     5  H   -0.000000  -0.000000  -0.000000  -0.000001   0.000005   0.000000
     6  H   -0.000000   0.000000  -0.000001   0.000021  -0.000002   0.000001
     7  C   -0.042864   0.003925  -0.004394  -0.002740   0.000045  -0.000063
     8  H   -0.005184   0.000066   0.002737  -0.000001   0.000018   0.000000
     9  H    0.004292  -0.000153   0.000088  -0.000020   0.000001   0.000001
    10  C    0.342459  -0.032963  -0.035620  -0.044358  -0.006727   0.003913
    11  H   -0.030009  -0.007443  -0.000674   0.003991   0.000048  -0.000132
    12  H   -0.044191  -0.000447   0.004058  -0.005423   0.004779   0.000068
    13  C    5.030499   0.386551   0.381136   0.367851  -0.041074  -0.029796
    14  H    0.386551   0.572438  -0.022110  -0.034587  -0.002276  -0.003051
    15  H    0.381136  -0.022110   0.493998  -0.031222   0.004019  -0.002713
    16  C    0.367851  -0.034587  -0.031222   4.896453   0.391497   0.398472
    17  H   -0.041074  -0.002276   0.004019   0.391497   0.602825  -0.031933
    18  H   -0.029796  -0.003051  -0.002713   0.398472  -0.031933   0.535916
    19  C   -0.000207  -0.000004   0.000012   0.000210  -0.000003   0.000001
    20  H   -0.000087   0.000005  -0.000003  -0.000010  -0.000080   0.000001
    21  H    0.000005   0.000000   0.000001   0.000007   0.000001  -0.000000
    22  C    0.004067  -0.000131  -0.000050  -0.032864  -0.000219  -0.002269
    23  H   -0.000191   0.000003  -0.000001   0.003934   0.000263  -0.000114
    24  H    0.000135   0.000003  -0.000001  -0.004567  -0.000941   0.002990
    25  N    0.003464  -0.000062  -0.000010   0.008605   0.000152  -0.000335
    26  N   -0.050920   0.004003  -0.003668   0.227260  -0.045300  -0.035796
    27  C   -0.003608   0.000055   0.000149  -0.025821   0.005380  -0.003607
    28  H   -0.001802  -0.000069   0.004146  -0.002189   0.000038  -0.000792
    29  H   -0.000125   0.000004   0.000161  -0.003275  -0.000224   0.003213
    30  C   -0.000007   0.000005  -0.000522   0.004310  -0.000217   0.000070
    31  H   -0.000002   0.000000   0.000008  -0.000041   0.000004  -0.000003
    32  H    0.000005  -0.000000  -0.000002  -0.000118   0.000003   0.000001
    33  C    0.000794  -0.000006  -0.001430  -0.000255  -0.000001   0.000017
    34  H   -0.000001  -0.000000   0.000001   0.000007  -0.000000  -0.000000
    35  H   -0.000854   0.000012   0.002858  -0.000135   0.000005  -0.000003
    36  C   -0.000292   0.000006   0.000121  -0.000227   0.000009   0.000002
    37  H    0.000007  -0.000000  -0.000006   0.000008   0.000000   0.000000
    38  H    0.000013  -0.000000  -0.000003   0.000007   0.000000  -0.000000
    39  H   -0.000278  -0.000073  -0.000064  -0.029140  -0.002307   0.003507
    40  O   -0.001916   0.000013   0.008407  -0.000624  -0.000006  -0.000008
    41  H    0.000242  -0.000002  -0.000878   0.000082   0.000001   0.000005
              19         20         21         22         23         24
     1  C   -0.043302  -0.007064   0.004353   0.346122  -0.039273  -0.033794
     2  C    0.367805  -0.040206  -0.039588  -0.043596  -0.006398   0.004087
     3  H    0.003845   0.000065  -0.000143  -0.032120  -0.002159  -0.002912
     4  H   -0.005108   0.004457   0.000079  -0.037449   0.004658  -0.003167
     5  H   -0.032797  -0.002335  -0.001806   0.003910   0.000073  -0.000144
     6  H   -0.035667   0.004888  -0.003264  -0.005031   0.004127   0.000087
     7  C   -0.035091  -0.003053  -0.002444  -0.000127   0.000003   0.000002
     8  H    0.004131   0.000258  -0.000123   0.000002   0.000000   0.000000
     9  H   -0.007078  -0.000682   0.004358   0.000006   0.000000  -0.000000
    10  C   -0.003299   0.000100  -0.000128  -0.000282   0.000001   0.000011
    11  H   -0.000033  -0.000153   0.000009   0.000006  -0.000000  -0.000000
    12  H    0.001220   0.003814   0.000044  -0.000110   0.000004  -0.000001
    13  C   -0.000207  -0.000087   0.000005   0.004067  -0.000191   0.000135
    14  H   -0.000004   0.000005   0.000000  -0.000131   0.000003   0.000003
    15  H    0.000012  -0.000003   0.000001  -0.000050  -0.000001  -0.000001
    16  C    0.000210  -0.000010   0.000007  -0.032864   0.003934  -0.004567
    17  H   -0.000003  -0.000080   0.000001  -0.000219   0.000263  -0.000941
    18  H    0.000001   0.000001  -0.000000  -0.002269  -0.000114   0.002990
    19  C    4.870825   0.396378   0.392183  -0.002248   0.000013  -0.000057
    20  H    0.396378   0.589156  -0.031990   0.000034   0.000016   0.000000
    21  H    0.392183  -0.031990   0.584991  -0.000034   0.000001   0.000000
    22  C   -0.002248   0.000034  -0.000034   4.922752   0.403043   0.393657
    23  H    0.000013   0.000016   0.000001   0.403043   0.546529  -0.028796
    24  H   -0.000057   0.000000   0.000000   0.393657  -0.028796   0.564047
    25  N    0.244749  -0.041936  -0.040823   0.008327   0.000142  -0.000366
    26  N    0.007764   0.000168  -0.000466   0.219497  -0.038737  -0.038222
    27  C   -0.000081   0.000000   0.000002  -0.023062  -0.002866  -0.001753
    28  H   -0.000011   0.000000  -0.000000   0.001711   0.000172  -0.000033
    29  H    0.000000   0.000000  -0.000000  -0.006176  -0.001540   0.003059
    30  C   -0.000267   0.000002   0.000028  -0.001668   0.002146  -0.000086
    31  H   -0.000181   0.000003  -0.000004  -0.000783   0.004250   0.000207
    32  H    0.000005  -0.000000  -0.000000  -0.000020  -0.000203  -0.000001
    33  C    0.004151  -0.000186   0.000004  -0.000253  -0.000216  -0.000002
    34  H   -0.000153   0.000003   0.000008  -0.000000   0.000007  -0.000000
    35  H    0.000059   0.000002  -0.000008   0.000026  -0.000006   0.000001
    36  C   -0.034700   0.004333  -0.005043   0.000391  -0.000070   0.000002
    37  H   -0.002785   0.000361  -0.000524   0.000062  -0.000022   0.000001
    38  H   -0.003130  -0.000169   0.004523   0.000003   0.000001  -0.000000
    39  H   -0.020150  -0.001360   0.002351  -0.033569  -0.001933   0.003695
    40  O   -0.000001  -0.000000  -0.000000  -0.000038  -0.000002   0.000001
    41  H    0.000001  -0.000000   0.000000   0.000026   0.000016  -0.000000
              25         26         27         28         29         30
     1  C    0.004063  -0.053126   0.003127  -0.000074   0.000515  -0.000587
     2  C   -0.059396   0.003396  -0.000200  -0.000002   0.000007   0.000096
     3  H   -0.000063   0.004001  -0.000092   0.000001  -0.000000   0.000009
     4  H    0.000065  -0.004145   0.000022   0.000001  -0.000007  -0.000008
     5  H    0.004049  -0.000101   0.000004  -0.000000  -0.000000   0.000003
     6  H   -0.004301   0.000093  -0.000146   0.000003  -0.000004   0.000239
     7  C    0.243298   0.007698  -0.000153   0.000129  -0.000004  -0.000024
     8  H   -0.037965   0.000242  -0.000188   0.000029  -0.000000  -0.000078
     9  H   -0.043748  -0.000470   0.000000   0.000002  -0.000000   0.000005
    10  C   -0.058264   0.003175  -0.000052  -0.000081   0.000002   0.000047
    11  H    0.003996  -0.000093  -0.000004   0.000005  -0.000000  -0.000000
    12  H   -0.004285   0.000026   0.000027  -0.000009   0.000001   0.000001
    13  C    0.003464  -0.050920  -0.003608  -0.001802  -0.000125  -0.000007
    14  H   -0.000062   0.004003   0.000055  -0.000069   0.000004   0.000005
    15  H   -0.000010  -0.003668   0.000149   0.004146   0.000161  -0.000522
    16  C    0.008605   0.227260  -0.025821  -0.002189  -0.003275   0.004310
    17  H    0.000152  -0.045300   0.005380   0.000038  -0.000224  -0.000217
    18  H   -0.000335  -0.035796  -0.003607  -0.000792   0.003213   0.000070
    19  C    0.244749   0.007764  -0.000081  -0.000011   0.000000  -0.000267
    20  H   -0.041936   0.000168   0.000000   0.000000   0.000000   0.000002
    21  H   -0.040823  -0.000466   0.000002  -0.000000  -0.000000   0.000028
    22  C    0.008327   0.219497  -0.023062   0.001711  -0.006176  -0.001668
    23  H    0.000142  -0.038737  -0.002866   0.000172  -0.001540   0.002146
    24  H   -0.000366  -0.038222  -0.001753  -0.000033   0.003059  -0.000086
    25  N    7.265551  -0.161182   0.007128   0.000166  -0.000369   0.002036
    26  N   -0.161182   7.287528   0.066647   0.000066  -0.041755  -0.051960
    27  C    0.007128   0.066647   5.289279   0.262019   0.378385   0.359518
    28  H    0.000166   0.000066   0.262019   0.469351  -0.019382  -0.021725
    29  H   -0.000369  -0.041755   0.378385  -0.019382   0.619609  -0.039716
    30  C    0.002036  -0.051960   0.359518  -0.021725  -0.039716   5.044397
    31  H   -0.000031  -0.001304  -0.050194   0.004574  -0.000601   0.322062
    32  H   -0.000034   0.004571  -0.032063   0.001352  -0.003859   0.400121
    33  C   -0.062868   0.005534  -0.047536  -0.000598   0.003874   0.376968
    34  H    0.004564  -0.000087   0.004190   0.000154  -0.000164  -0.034297
    35  H   -0.003349  -0.002228   0.004378  -0.002789   0.000357  -0.036198
    36  C    0.226999   0.004940   0.003287  -0.001990   0.000053  -0.060649
    37  H   -0.047209   0.000331  -0.000439   0.000051  -0.000014  -0.003056
    38  H   -0.043709  -0.000446  -0.000045  -0.000009   0.000001   0.004423
    39  H    0.122524   0.200303  -0.029749  -0.001150   0.004430  -0.001865
    40  O   -0.000003   0.002842  -0.100499   0.113772   0.003189   0.006945
    41  H   -0.000028  -0.000331   0.018112  -0.025961  -0.002093  -0.031196
              31         32         33         34         35         36
     1  C   -0.000361   0.000009   0.000119  -0.000001  -0.000003  -0.000247
     2  C    0.000019   0.000001  -0.000077  -0.000002  -0.000005  -0.003754
     3  H    0.000005  -0.000000  -0.000001  -0.000000   0.000000  -0.000002
     4  H   -0.000007   0.000000   0.000000   0.000000  -0.000000   0.000018
     5  H    0.000004  -0.000000   0.000003  -0.000000   0.000000  -0.000003
     6  H    0.001204  -0.000003  -0.000544   0.000017   0.000002   0.001600
     7  C    0.000039   0.000001  -0.002543   0.000017  -0.000296  -0.033614
     8  H    0.000004   0.000012   0.005878  -0.000273   0.002954  -0.003721
     9  H    0.000001   0.000000   0.000092   0.000007   0.000023  -0.002024
    10  C   -0.000005  -0.000001  -0.000339   0.000006  -0.000408   0.004279
    11  H   -0.000000  -0.000000   0.000001  -0.000000   0.000010  -0.000120
    12  H   -0.000001   0.000000  -0.000015   0.000000  -0.000003   0.000009
    13  C   -0.000002   0.000005   0.000794  -0.000001  -0.000854  -0.000292
    14  H    0.000000  -0.000000  -0.000006  -0.000000   0.000012   0.000006
    15  H    0.000008  -0.000002  -0.001430   0.000001   0.002858   0.000121
    16  C   -0.000041  -0.000118  -0.000255   0.000007  -0.000135  -0.000227
    17  H    0.000004   0.000003  -0.000001  -0.000000   0.000005   0.000009
    18  H   -0.000003   0.000001   0.000017  -0.000000  -0.000003   0.000002
    19  C   -0.000181   0.000005   0.004151  -0.000153   0.000059  -0.034700
    20  H    0.000003  -0.000000  -0.000186   0.000003   0.000002   0.004333
    21  H   -0.000004  -0.000000   0.000004   0.000008  -0.000008  -0.005043
    22  C   -0.000783  -0.000020  -0.000253  -0.000000   0.000026   0.000391
    23  H    0.004250  -0.000203  -0.000216   0.000007  -0.000006  -0.000070
    24  H    0.000207  -0.000001  -0.000002  -0.000000   0.000001   0.000002
    25  N   -0.000031  -0.000034  -0.062868   0.004564  -0.003349   0.226999
    26  N   -0.001304   0.004571   0.005534  -0.000087  -0.002228   0.004940
    27  C   -0.050194  -0.032063  -0.047536   0.004190   0.004378   0.003287
    28  H    0.004574   0.001352  -0.000598   0.000154  -0.002789  -0.001990
    29  H   -0.000601  -0.003859   0.003874  -0.000164   0.000357   0.000053
    30  C    0.322062   0.400121   0.376968  -0.034297  -0.036198  -0.060649
    31  H    0.749619  -0.029925  -0.053827  -0.000050   0.003947  -0.001369
    32  H   -0.029925   0.556282  -0.030725  -0.008130  -0.003030   0.002432
    33  C   -0.053827  -0.030725   5.227245   0.383359   0.304119   0.228110
    34  H   -0.000050  -0.008130   0.383359   0.599267  -0.019561  -0.034170
    35  H    0.003947  -0.003030   0.304119  -0.019561   0.502843  -0.004699
    36  C   -0.001369   0.002432   0.228110  -0.034170  -0.004699   5.052345
    37  H    0.003839   0.000178  -0.027854  -0.002649   0.002754   0.371795
    38  H    0.000048  -0.000147  -0.036422  -0.002869  -0.003095   0.394303
    39  H   -0.000009  -0.000172   0.001099  -0.000134   0.000129  -0.018338
    40  O    0.003473  -0.006314  -0.057361   0.000733   0.084431   0.004408
    41  H    0.000266   0.007288   0.011265  -0.000834  -0.021023  -0.000319
              37         38         39         40         41
     1  C   -0.000007   0.000008   0.001615   0.000001  -0.000001
     2  C   -0.001816  -0.000117   0.000107   0.000000  -0.000000
     3  H    0.000006   0.000000  -0.000088  -0.000000   0.000000
     4  H   -0.000005   0.000001  -0.000760  -0.000000   0.000000
     5  H   -0.000080   0.000008  -0.000002  -0.000000   0.000000
     6  H    0.004320  -0.000009  -0.000750  -0.000000   0.000000
     7  C    0.004570  -0.005859  -0.019988  -0.000029   0.000006
     8  H    0.000468  -0.000966  -0.001519  -0.000371   0.000034
     9  H   -0.000086   0.004098   0.002425  -0.000000   0.000000
    10  C   -0.000254   0.000088   0.000396   0.000010  -0.000003
    11  H    0.000003   0.000011  -0.000004  -0.000000   0.000000
    12  H    0.000003  -0.000004  -0.000677  -0.000000   0.000000
    13  C    0.000007   0.000013  -0.000278  -0.001916   0.000242
    14  H   -0.000000  -0.000000  -0.000073   0.000013  -0.000002
    15  H   -0.000006  -0.000003  -0.000064   0.008407  -0.000878
    16  C    0.000008   0.000007  -0.029140  -0.000624   0.000082
    17  H    0.000000   0.000000  -0.002307  -0.000006   0.000001
    18  H    0.000000  -0.000000   0.003507  -0.000008   0.000005
    19  C   -0.002785  -0.003130  -0.020150  -0.000001   0.000001
    20  H    0.000361  -0.000169  -0.001360  -0.000000  -0.000000
    21  H   -0.000524   0.004523   0.002351  -0.000000   0.000000
    22  C    0.000062   0.000003  -0.033569  -0.000038   0.000026
    23  H   -0.000022   0.000001  -0.001933  -0.000002   0.000016
    24  H    0.000001  -0.000000   0.003695   0.000001  -0.000000
    25  N   -0.047209  -0.043709   0.122524  -0.000003  -0.000028
    26  N    0.000331  -0.000446   0.200303   0.002842  -0.000331
    27  C   -0.000439  -0.000045  -0.029749  -0.100499   0.018112
    28  H    0.000051  -0.000009  -0.001150   0.113772  -0.025961
    29  H   -0.000014   0.000001   0.004430   0.003189  -0.002093
    30  C   -0.003056   0.004423  -0.001865   0.006945  -0.031196
    31  H    0.003839   0.000048  -0.000009   0.003473   0.000266
    32  H    0.000178  -0.000147  -0.000172  -0.006314   0.007288
    33  C   -0.027854  -0.036422   0.001099  -0.057361   0.011265
    34  H   -0.002649  -0.002869  -0.000134   0.000733  -0.000834
    35  H    0.002754  -0.003095   0.000129   0.084431  -0.021023
    36  C    0.371795   0.394303  -0.018338   0.004408  -0.000319
    37  H    0.627999  -0.034263  -0.001792  -0.000071   0.000056
    38  H   -0.034263   0.600340   0.002473  -0.000001   0.000019
    39  H   -0.001792   0.002473   0.384711   0.000520  -0.000163
    40  O   -0.000071  -0.000001   0.000520   8.618886   0.218141
    41  H    0.000056   0.000019  -0.000163   0.218141   0.622415
 Mulliken charges:
               1
     1  C   -0.253673
     2  C   -0.244893
     3  H    0.142626
     4  H    0.119117
     5  H    0.137857
     6  H    0.131963
     7  C   -0.076454
     8  H    0.172285
     9  H    0.121728
    10  C   -0.250930
    11  H    0.142872
    12  H    0.103628
    13  C   -0.267571
    14  H    0.136269
    15  H    0.201468
    16  C   -0.082935
    17  H    0.120034
    18  H    0.162371
    19  C   -0.066996
    20  H    0.125268
    21  H    0.133439
    22  C   -0.081541
    23  H    0.153126
    24  H    0.142857
    25  N   -0.539540
    26  N   -0.519750
    27  C   -0.079555
    28  H    0.220922
    29  H    0.102449
    30  C   -0.239305
    31  H    0.045121
    32  H    0.142487
    33  C   -0.229574
    34  H    0.111036
    35  H    0.188788
    36  C   -0.094090
    37  H    0.106122
    38  H    0.120900
    39  H    0.435747
    40  O   -0.898528
    41  H    0.204858
 Sum of Mulliken charges =  -0.00000
 Mulliken charges with hydrogens summed into heavy atoms:
               1
     1  C    0.008070
     2  C    0.024926
     7  C    0.217559
    10  C   -0.004430
    13  C    0.070166
    16  C    0.199469
    19  C    0.191711
    22  C    0.214441
    25  N   -0.539540
    26  N   -0.084003
    27  C    0.243816
    30  C   -0.051696
    33  C    0.070250
    36  C    0.132932
    40  O   -0.693669
 Electronic spatial extent (au):  <R**2>=           3006.3436
 Charge=             -0.0000 electrons
 Dipole moment (field-independent basis, Debye):
    X=             11.7497    Y=             -0.3578    Z=             -0.7342  Tot=             11.7780
 Quadrupole moment (field-independent basis, Debye-Ang):
   XX=           -129.7235   YY=            -87.3186   ZZ=            -86.2515
   XY=              3.7091   XZ=             -0.4625   YZ=              0.5710
 Traceless Quadrupole moment (field-independent basis, Debye-Ang):
   XX=            -28.6256   YY=             13.7793   ZZ=             14.8464
   XY=              3.7091   XZ=             -0.4625   YZ=              0.5710
 Octapole moment (field-independent basis, Debye-Ang**2):
  XXX=            159.1140  YYY=             13.5432  ZZZ=             -5.7839  XYY=             -4.7661
  XXY=            -25.9483  XXZ=              1.1291  XZZ=              1.6091  YZZ=              2.7618
  YYZ=             -1.6340  XYZ=              1.8442
 Hexadecapole moment (field-independent basis, Debye-Ang**3):
 XXXX=          -2240.7970 YYYY=          -1121.5586 ZZZZ=          -1065.3699 XXXY=             66.1736
 XXXZ=             -4.1084 YYYX=             -8.6906 YYYZ=              2.5310 ZZZX=             -0.8363
 ZZZY=              2.3450 XXYY=           -452.4456 XXZZ=           -459.8791 YYZZ=           -361.9655
 XXYZ=              2.6833 YYXZ=             -1.1029 ZZXY=             -5.0689
 N-N= 1.224121148482D+03 E-N=-3.973392452373D+03  KE= 6.514975250920D+02
 Calling FoFJK, ICntrl=      2127 FMM=F ISym2X=0 I1Cent= 0 IOpClX= 0 NMat=1 NMatS=1 NMatT=0.
 ***** Axes restored to original set *****
 -------------------------------------------------------------------
 Center     Atomic                   Forces (Hartrees/Bohr)
 Number     Number              X              Y              Z
 -------------------------------------------------------------------
      1        6           0.000474893    0.001442291    0.001621246
      2        6           0.000478451    0.000392544    0.000182580
      3        1           0.001062113    0.000904751   -0.000521606
      4        1          -0.000129357   -0.000442245   -0.000339453
      5        1           0.000824572    0.000090578   -0.000332179
      6        1          -0.000431288   -0.000808650    0.000100113
      7        6          -0.001669150    0.001899846    0.001358679
      8        1          -0.000002286    0.001153241    0.001594575
      9        1           0.000889719    0.000021042   -0.001097861
     10        6          -0.000368966    0.000406644    0.001162853
     11        1          -0.000289521   -0.000682992   -0.000354611
     12        1           0.001209796    0.000669595   -0.000175397
     13        6          -0.003322868   -0.001182745    0.000125663
     14        1           0.001174261   -0.000476218    0.000162564
     15        1          -0.001252365    0.003239452    0.000610321
     16        6          -0.002284169    0.003967984   -0.001444942
     17        1           0.001679150   -0.000255512   -0.000394007
     18        1          -0.001265685    0.000013497   -0.000746306
     19        6          -0.003855060   -0.002912006    0.001363620
     20        1           0.000942856   -0.000317321    0.000477345
     21        1          -0.000337674    0.000598856   -0.000586318
     22        6           0.001116861   -0.005491548   -0.004025253
     23        1          -0.000736003   -0.000946425   -0.000600372
     24        1           0.000524560    0.000285083    0.000536107
     25        7           0.004618437   -0.000356086   -0.005525946
     26        7           0.010072407    0.011398679   -0.001806911
     27        6           0.013437597    0.000623966    0.008205340
     28        1          -0.018691144    0.003089534   -0.007291316
     29        1           0.002529950    0.003578697    0.001421589
     30        6           0.008488816    0.001548271   -0.002363346
     31        1           0.005136469    0.005022700   -0.002051881
     32        1           0.008481837    0.007098772   -0.000391821
     33        6           0.011902881    0.001209021   -0.015382094
     34        1          -0.000706711    0.000120941   -0.000807207
     35        1          -0.005597490    0.003034759    0.011598261
     36        6          -0.005491537    0.009357789    0.002783010
     37        1           0.004087720    0.001698660   -0.001642472
     38        1           0.000493992   -0.000530911   -0.001038087
     39        1          -0.001609255   -0.000345572    0.008067306
     40        8          -0.020470608   -0.029422952    0.006009957
     41        1          -0.011116201   -0.018696011    0.001538255
 -------------------------------------------------------------------
 Cartesian Forces:  Max     0.029422952 RMS     0.005671240

 GradGradGradGradGradGradGradGradGradGradGradGradGradGradGradGradGradGrad
 Berny optimization.
 FormGI is forming the generalized inverse of G from B-inverse, IUseBI=4.
 Internal  Forces:  Max     0.089610016 RMS     0.008104406
 Search for a local minimum.
 Step number   1 out of a maximum of  246
 All quantities printed in internal units (Hartrees-Bohrs-Radians)
 Mixed Optimization -- RFO/linear search
 Second derivative matrix not updated -- first step.
 ITU=  0
     Eigenvalues ---    0.00230   0.00230   0.00376   0.00417   0.00419
     Eigenvalues ---    0.00581   0.00634   0.00636   0.00665   0.01427
     Eigenvalues ---    0.01430   0.02314   0.02332   0.02490   0.02629
     Eigenvalues ---    0.02838   0.02844   0.03156   0.03343   0.04056
     Eigenvalues ---    0.04087   0.04176   0.04256   0.04278   0.04424
     Eigenvalues ---    0.04477   0.04517   0.04576   0.04734   0.04741
     Eigenvalues ---    0.04751   0.05000   0.05014   0.05749   0.05765
     Eigenvalues ---    0.05950   0.05967   0.06172   0.06175   0.06388
     Eigenvalues ---    0.06408   0.06455   0.07141   0.07871   0.08230
     Eigenvalues ---    0.08339   0.08344   0.08356   0.08719   0.08730
     Eigenvalues ---    0.08847   0.08850   0.08871   0.08902   0.08916
     Eigenvalues ---    0.09481   0.09483   0.09492   0.12214   0.12503
     Eigenvalues ---    0.12546   0.12681   0.12875   0.12878   0.14423
     Eigenvalues ---    0.14488   0.14953   0.15018   0.15644   0.16000
     Eigenvalues ---    0.16000   0.18758   0.19192   0.19633   0.20200
     Eigenvalues ---    0.20318   0.27454   0.27594   0.28195   0.28640
     Eigenvalues ---    0.28670   0.28780   0.28871   0.29098   0.29175
     Eigenvalues ---    0.29186   0.32577   0.32719   0.32726   0.33964
     Eigenvalues ---    0.33964   0.33965   0.33976   0.33977   0.33981
     Eigenvalues ---    0.33985   0.33988   0.33989   0.34294   0.34307
     Eigenvalues ---    0.34309   0.34314   0.34324   0.34330   0.34340
     Eigenvalues ---    0.34355   0.34357   0.34360   0.34371   0.34374
     Eigenvalues ---    0.34379   0.34391   0.34396   0.34473   0.34482
     Eigenvalues ---    0.34516   0.55473
 RFO step:  Lambda=-7.99078748D-02 EMin= 2.30000000D-03
 Linear search not attempted -- first point.
 Maximum step size (   0.300) exceeded in Quadratic search.
    -- Step size scaled by   0.487
 Iteration  1 RMS(Cart)=  0.06688910 RMS(Int)=  0.00394847
 Iteration  2 RMS(Cart)=  0.01132101 RMS(Int)=  0.00012470
 Iteration  3 RMS(Cart)=  0.00021025 RMS(Int)=  0.00003574
 Iteration  4 RMS(Cart)=  0.00000010 RMS(Int)=  0.00003574
 Variable       Old X    -DE/DX   Delta X   Delta X   Delta X     New X
                                 (Linear)    (Quad)   (Total)
    R1        2.91170   0.00062   0.00000   0.00072   0.00074   2.91243
    R2        2.06727   0.00104   0.00000   0.00120   0.00120   2.06848
    R3        2.07389   0.00028   0.00000   0.00032   0.00032   2.07421
    R4        2.89118   0.00065   0.00000   0.00148   0.00149   2.89267
    R5        2.06761   0.00082   0.00000   0.00094   0.00094   2.06854
    R6        2.07356  -0.00021   0.00000  -0.00024  -0.00024   2.07332
    R7        2.89352   0.00034   0.00000   0.00048   0.00049   2.89401
    R8        2.06695  -0.00041   0.00000  -0.00047  -0.00047   2.06648
    R9        2.07370   0.00134   0.00000   0.00155   0.00155   2.07525
   R10        2.89380   0.00055   0.00000   0.00066   0.00065   2.89444
   R11        2.79303  -0.00501   0.00000  -0.00492  -0.00493   2.78810
   R12        2.06704   0.00075   0.00000   0.00086   0.00086   2.06790
   R13        2.07362   0.00136   0.00000   0.00157   0.00157   2.07520
   R14        2.91214   0.00163   0.00000   0.00199   0.00197   2.91411
   R15        2.06708   0.00088   0.00000   0.00101   0.00101   2.06809
   R16        2.07351   0.00082   0.00000   0.00095   0.00095   2.07446
   R17        2.89067   0.00023   0.00000  -0.00069  -0.00069   2.88998
   R18        2.06540   0.00163   0.00000   0.00187   0.00187   2.06727
   R19        2.06811  -0.00031   0.00000  -0.00036  -0.00036   2.06775
   R20        2.81673  -0.00666   0.00000  -0.00819  -0.00818   2.80855
   R21        2.06666   0.00091   0.00000   0.00105   0.00105   2.06771
   R22        2.07369   0.00079   0.00000   0.00091   0.00091   2.07460
   R23        2.79318  -0.00333   0.00000  -0.00430  -0.00430   2.78888
   R24        2.06468  -0.00033   0.00000  -0.00037  -0.00037   2.06431
   R25        2.06815   0.00063   0.00000   0.00073   0.00073   2.06888
   R26        2.81692  -0.00333   0.00000  -0.00369  -0.00369   2.81323
   R27        2.79303   0.00114   0.00000   0.00061   0.00061   2.79364
   R28        2.81684   0.00452   0.00000   0.00622   0.00621   2.82306
   R29        2.16973  -0.00806   0.00000  -0.01065  -0.01065   2.15908
   R30        2.06524   0.00431   0.00000   0.00494   0.00494   2.07018
   R31        2.06804   0.00261   0.00000   0.00300   0.00300   2.07104
   R32        2.89127  -0.00782   0.00000  -0.00971  -0.00972   2.88155
   R33        2.07349   0.00676   0.00000   0.00784   0.00784   2.08133
   R34        2.06736   0.01859   0.00000   0.02137   0.02137   2.08872
   R35        2.91210  -0.00280   0.00000  -0.00306  -0.00307   2.90903
   R36        2.83044   0.05617   0.00000   0.19589   0.19589   3.02633
   R37        2.06733   0.00096   0.00000   0.00110   0.00110   2.06843
   R38        2.07391  -0.00095   0.00000  -0.00111  -0.00111   2.07281
   R39        2.89446   0.00225   0.00000   0.00213   0.00213   2.89659
   R40        2.06675   0.00253   0.00000   0.00290   0.00290   2.06965
   R41        2.07391   0.00099   0.00000   0.00115   0.00115   2.07506
   R42        1.81414   0.02091   0.00000   0.01604   0.01604   1.83018
    A1        1.89524  -0.00088   0.00000  -0.00219  -0.00219   1.89306
    A2        1.91826  -0.00006   0.00000  -0.00081  -0.00080   1.91747
    A3        2.02050   0.00031   0.00000   0.00134   0.00131   2.02182
    A4        1.84320   0.00011   0.00000   0.00027   0.00027   1.84347
    A5        1.84978   0.00108   0.00000   0.00253   0.00254   1.85232
    A6        1.92703  -0.00054   0.00000  -0.00115  -0.00113   1.92590
    A7        1.89026  -0.00070   0.00000  -0.00127  -0.00127   1.88899
    A8        1.91355   0.00037   0.00000   0.00030   0.00029   1.91384
    A9        2.01949   0.00061   0.00000   0.00176   0.00177   2.02127
   A10        1.84281   0.00040   0.00000   0.00121   0.00121   1.84402
   A11        1.86256   0.00017   0.00000  -0.00015  -0.00015   1.86241
   A12        1.92588  -0.00087   0.00000  -0.00188  -0.00188   1.92400
   A13        1.86463   0.00069   0.00000   0.00233   0.00233   1.86696
   A14        1.89913  -0.00037   0.00000  -0.00202  -0.00202   1.89711
   A15        1.88390  -0.00144   0.00000  -0.00447  -0.00448   1.87942
   A16        1.92421   0.00028   0.00000   0.00096   0.00095   1.92516
   A17        1.91513   0.00068   0.00000   0.00111   0.00111   1.91625
   A18        1.97316   0.00014   0.00000   0.00198   0.00197   1.97513
   A19        1.86228  -0.00107   0.00000  -0.00271  -0.00271   1.85958
   A20        1.92665   0.00038   0.00000   0.00037   0.00038   1.92704
   A21        2.01826   0.00059   0.00000   0.00238   0.00235   2.02061
   A22        1.84233   0.00022   0.00000   0.00050   0.00050   1.84282
   A23        1.89058   0.00027   0.00000  -0.00064  -0.00062   1.88996
   A24        1.91445  -0.00043   0.00000  -0.00015  -0.00015   1.91430
   A25        1.89445  -0.00093   0.00000  -0.00215  -0.00214   1.89231
   A26        1.91731   0.00043   0.00000   0.00270   0.00270   1.92001
   A27        2.02060   0.00207   0.00000   0.00213   0.00212   2.02273
   A28        1.84175   0.00127   0.00000   0.00364   0.00364   1.84538
   A29        1.85130  -0.00083   0.00000  -0.00126  -0.00126   1.85005
   A30        1.92848  -0.00208   0.00000  -0.00497  -0.00497   1.92351
   A31        1.91069   0.00109   0.00000   0.00297   0.00298   1.91367
   A32        1.94009  -0.00025   0.00000  -0.00157  -0.00160   1.93849
   A33        1.96636  -0.00239   0.00000  -0.00587  -0.00586   1.96050
   A34        1.87571   0.00011   0.00000   0.00163   0.00163   1.87734
   A35        1.87665   0.00136   0.00000   0.00492   0.00491   1.88156
   A36        1.89111   0.00023   0.00000  -0.00157  -0.00159   1.88952
   A37        1.90011  -0.00121   0.00000  -0.00171  -0.00171   1.89840
   A38        1.92331   0.00015   0.00000  -0.00024  -0.00023   1.92307
   A39        1.97313   0.00091   0.00000   0.00072   0.00071   1.97384
   A40        1.86366   0.00041   0.00000   0.00094   0.00093   1.86460
   A41        1.88389   0.00061   0.00000   0.00158   0.00158   1.88547
   A42        1.91603  -0.00088   0.00000  -0.00124  -0.00123   1.91481
   A43        1.91074   0.00001   0.00000   0.00023   0.00023   1.91097
   A44        1.93863  -0.00071   0.00000  -0.00189  -0.00187   1.93676
   A45        1.96537   0.00160   0.00000   0.00432   0.00430   1.96966
   A46        1.87680   0.00043   0.00000   0.00077   0.00076   1.87756
   A47        1.87895  -0.00137   0.00000  -0.00367  -0.00366   1.87528
   A48        1.89032  -0.00002   0.00000   0.00004   0.00005   1.89038
   A49        1.97371   0.00233   0.00000   0.00509   0.00509   1.97880
   A50        1.97459  -0.00315   0.00000  -0.00556  -0.00560   1.96899
   A51        1.97481   0.00176   0.00000   0.00428   0.00432   1.97913
   A52        1.97548   0.00101   0.00000   0.00320   0.00324   1.97872
   A53        1.97608  -0.00682   0.00000  -0.01348  -0.01353   1.96255
   A54        1.83918   0.00139   0.00000   0.00014   0.00009   1.83927
   A55        1.97600   0.00735   0.00000   0.01565   0.01569   1.99170
   A56        1.84039  -0.00172   0.00000  -0.00151  -0.00150   1.83889
   A57        1.83973  -0.00151   0.00000  -0.00507  -0.00513   1.83460
   A58        1.87756   0.01304   0.00000   0.03226   0.03216   1.90972
   A59        1.89140  -0.00117   0.00000  -0.00151  -0.00153   1.88986
   A60        1.96556  -0.00297   0.00000  -0.00187  -0.00188   1.96367
   A61        1.87634   0.00175   0.00000   0.00720   0.00695   1.88329
   A62        1.90917  -0.01411   0.00000  -0.04081  -0.04067   1.86850
   A63        1.94067   0.00408   0.00000   0.00634   0.00634   1.94702
   A64        1.92779  -0.00342   0.00000  -0.01099  -0.01091   1.91688
   A65        1.85054  -0.00381   0.00000  -0.00435  -0.00453   1.84602
   A66        2.02030   0.00976   0.00000   0.02180   0.02179   2.04209
   A67        1.84215   0.00264   0.00000   0.00433   0.00432   1.84647
   A68        1.91753  -0.00635   0.00000  -0.01664  -0.01658   1.90096
   A69        1.89567   0.00091   0.00000   0.00550   0.00544   1.90110
   A70        1.78791   0.08961   0.00000   0.18181   0.18181   1.96972
   A71        1.89064   0.00153   0.00000   0.00116   0.00115   1.89179
   A72        1.91317  -0.01085   0.00000  -0.02614  -0.02614   1.88703
   A73        2.01910   0.00213   0.00000   0.00405   0.00399   2.02309
   A74        1.84313   0.00012   0.00000  -0.00086  -0.00099   1.84214
   A75        1.86182  -0.00235   0.00000  -0.00254  -0.00252   1.85930
   A76        1.92674   0.00940   0.00000   0.02426   0.02433   1.95107
   A77        1.97288  -0.00485   0.00000  -0.00937  -0.00942   1.96346
   A78        1.88428  -0.00132   0.00000  -0.00185  -0.00179   1.88249
   A79        1.91371   0.00146   0.00000  -0.00120  -0.00124   1.91247
   A80        1.90013   0.00686   0.00000   0.01673   0.01673   1.91686
   A81        1.92406  -0.00082   0.00000  -0.00262  -0.00265   1.92142
   A82        1.86519  -0.00110   0.00000  -0.00104  -0.00106   1.86413
   A83        2.39611   0.05176   0.00000   0.10502   0.10502   2.50113
    D1        0.65559  -0.00015   0.00000  -0.00040  -0.00040   0.65520
    D2       -1.34700  -0.00045   0.00000  -0.00130  -0.00129  -1.34830
    D3        2.74482  -0.00006   0.00000  -0.00038  -0.00038   2.74445
    D4       -1.35273   0.00024   0.00000   0.00093   0.00093  -1.35180
    D5        2.92786  -0.00005   0.00000   0.00003   0.00003   2.92789
    D6        0.73650   0.00034   0.00000   0.00095   0.00095   0.73745
    D7        2.73271   0.00079   0.00000   0.00212   0.00212   2.73482
    D8        0.73011   0.00050   0.00000   0.00122   0.00122   0.73133
    D9       -1.46125   0.00089   0.00000   0.00214   0.00214  -1.45911
   D10       -0.93704   0.00034   0.00000   0.00098   0.00099  -0.93605
   D11       -3.00706   0.00025   0.00000   0.00105   0.00105  -3.00601
   D12        1.15246  -0.00035   0.00000  -0.00070  -0.00070   1.15176
   D13        1.16486   0.00020   0.00000   0.00087   0.00088   1.16573
   D14       -0.90516   0.00011   0.00000   0.00094   0.00094  -0.90422
   D15       -3.02882  -0.00049   0.00000  -0.00081  -0.00082  -3.02964
   D16       -3.13032   0.00065   0.00000   0.00200   0.00200  -3.12832
   D17        1.08285   0.00055   0.00000   0.00206   0.00206   1.08491
   D18       -1.04082  -0.00005   0.00000   0.00031   0.00031  -1.04051
   D19       -0.94310   0.00044   0.00000   0.00148   0.00147  -0.94162
   D20       -2.98156   0.00057   0.00000   0.00148   0.00148  -2.98008
   D21        1.15034   0.00095   0.00000   0.00276   0.00274   1.15309
   D22        1.16118   0.00005   0.00000   0.00086   0.00086   1.16205
   D23       -0.87728   0.00019   0.00000   0.00087   0.00087  -0.87641
   D24       -3.02856   0.00057   0.00000   0.00214   0.00213  -3.02643
   D25       -3.12814   0.00019   0.00000   0.00127   0.00127  -3.12687
   D26        1.11659   0.00032   0.00000   0.00128   0.00127   1.11786
   D27       -1.03470   0.00070   0.00000   0.00255   0.00254  -1.03216
   D28        1.15950   0.00056   0.00000   0.00156   0.00156   1.16106
   D29       -3.13016   0.00043   0.00000   0.00087   0.00087  -3.12930
   D30       -0.94421   0.00063   0.00000   0.00286   0.00286  -0.94135
   D31       -0.88008  -0.00022   0.00000  -0.00061  -0.00061  -0.88069
   D32        1.11344  -0.00035   0.00000  -0.00131  -0.00130   1.11214
   D33       -2.98379  -0.00015   0.00000   0.00069   0.00069  -2.98310
   D34       -3.03089  -0.00142   0.00000  -0.00420  -0.00421  -3.03510
   D35       -1.03737  -0.00155   0.00000  -0.00490  -0.00490  -1.04227
   D36        1.14859  -0.00135   0.00000  -0.00290  -0.00291   1.14568
   D37       -2.76989  -0.00124   0.00000  -0.00346  -0.00346  -2.77335
   D38       -0.49568   0.00052   0.00000   0.00220   0.00221  -0.49347
   D39       -0.74403  -0.00086   0.00000  -0.00258  -0.00259  -0.74663
   D40        1.53017   0.00090   0.00000   0.00307   0.00308   1.53325
   D41        1.41179   0.00012   0.00000   0.00090   0.00090   1.41268
   D42       -2.59719   0.00187   0.00000   0.00656   0.00657  -2.59062
   D43        2.74344  -0.00059   0.00000  -0.00216  -0.00216   2.74128
   D44        0.73780  -0.00181   0.00000  -0.00676  -0.00676   0.73104
   D45       -1.46119  -0.00099   0.00000  -0.00397  -0.00397  -1.46516
   D46        0.65514   0.00020   0.00000   0.00025   0.00025   0.65539
   D47       -1.35050  -0.00102   0.00000  -0.00435  -0.00435  -1.35485
   D48        2.73369  -0.00020   0.00000  -0.00156  -0.00156   2.73213
   D49       -1.34753   0.00002   0.00000   0.00009   0.00008  -1.34745
   D50        2.93001  -0.00120   0.00000  -0.00451  -0.00452   2.92549
   D51        0.73102  -0.00038   0.00000  -0.00173  -0.00173   0.72929
   D52       -0.93198   0.00037   0.00000   0.00260   0.00259  -0.92939
   D53       -3.00151  -0.00031   0.00000  -0.00033  -0.00033  -3.00184
   D54        1.15522   0.00128   0.00000   0.00705   0.00703   1.16226
   D55        1.17008  -0.00014   0.00000   0.00027   0.00027   1.17035
   D56       -0.89944  -0.00082   0.00000  -0.00266  -0.00266  -0.90210
   D57       -3.02590   0.00077   0.00000   0.00472   0.00471  -3.02119
   D58       -3.12529  -0.00010   0.00000   0.00147   0.00147  -3.12382
   D59        1.08837  -0.00078   0.00000  -0.00146  -0.00146   1.08691
   D60       -1.03808   0.00081   0.00000   0.00592   0.00591  -1.03217
   D61       -2.59655   0.00055   0.00000  -0.00130  -0.00130  -2.59785
   D62        1.40769  -0.00456   0.00000  -0.01414  -0.01414   1.39355
   D63       -0.59418  -0.00017   0.00000  -0.00142  -0.00142  -0.59560
   D64       -0.48974   0.00135   0.00000   0.00211   0.00210  -0.48764
   D65       -2.76868  -0.00376   0.00000  -0.01074  -0.01074  -2.77941
   D66        1.51263   0.00063   0.00000   0.00199   0.00198   1.51462
   D67        1.53269   0.00231   0.00000   0.00578   0.00577   1.53847
   D68       -0.74624  -0.00280   0.00000  -0.00707  -0.00707  -0.75331
   D69       -2.74812   0.00159   0.00000   0.00566   0.00565  -2.74247
   D70       -2.59766   0.00045   0.00000   0.00171   0.00172  -2.59594
   D71        1.41143   0.00116   0.00000   0.00101   0.00100   1.41243
   D72       -0.49495  -0.00009   0.00000   0.00110   0.00110  -0.49385
   D73       -2.76905   0.00063   0.00000   0.00040   0.00039  -2.76866
   D74        1.53023   0.00027   0.00000   0.00243   0.00244   1.53266
   D75       -0.74387   0.00098   0.00000   0.00173   0.00172  -0.74215
   D76        1.40774   0.00113   0.00000   0.00049   0.00048   1.40822
   D77       -2.59647  -0.00086   0.00000  -0.00126  -0.00121  -2.59767
   D78       -0.59390  -0.00002   0.00000  -0.00038  -0.00036  -0.59426
   D79       -2.76762   0.00120   0.00000   0.00097   0.00094  -2.76669
   D80       -0.48865  -0.00079   0.00000  -0.00077  -0.00074  -0.48939
   D81        1.51392   0.00006   0.00000   0.00010   0.00011   1.51402
   D82       -0.74311   0.00097   0.00000  -0.00003  -0.00006  -0.74317
   D83        1.53587  -0.00102   0.00000  -0.00177  -0.00174   1.53413
   D84       -2.74476  -0.00017   0.00000  -0.00090  -0.00089  -2.74564
   D85        1.41233  -0.00586   0.00000  -0.02063  -0.02060   1.39173
   D86       -2.76802  -0.00119   0.00000  -0.00677  -0.00676  -2.77478
   D87       -0.74205  -0.00245   0.00000  -0.00969  -0.00968  -0.75173
   D88       -2.59720  -0.00382   0.00000  -0.01456  -0.01454  -2.61174
   D89       -0.49436   0.00085   0.00000  -0.00071  -0.00070  -0.49506
   D90        1.53161  -0.00041   0.00000  -0.00362  -0.00362   1.52799
   D91       -0.48973  -0.00467   0.00000  -0.01182  -0.01198  -0.50171
   D92        1.53406   0.00361   0.00000   0.01274   0.01275   1.54682
   D93       -2.59478   0.00598   0.00000   0.01849   0.01847  -2.57630
   D94       -2.76840  -0.00660   0.00000  -0.01843  -0.01854  -2.78695
   D95       -0.74461   0.00168   0.00000   0.00613   0.00619  -0.73842
   D96        1.40973   0.00405   0.00000   0.01187   0.01191   1.42164
   D97        1.51182  -0.00732   0.00000  -0.02144  -0.02152   1.49030
   D98       -2.74757   0.00095   0.00000   0.00312   0.00321  -2.74436
   D99       -0.59322   0.00332   0.00000   0.00887   0.00893  -0.58430
   D100      -1.03972   0.00125   0.00000  -0.00039  -0.00035  -1.04007
   D101      -3.02727   0.00185   0.00000   0.00215   0.00216  -3.02511
   D102       1.15305  -0.00255   0.00000  -0.01513  -0.01514   1.13791
   D103      -3.12653  -0.00368   0.00000  -0.01211  -0.01210  -3.13863
   D104       1.16911  -0.00309   0.00000  -0.00957  -0.00959   1.15952
   D105      -0.93376  -0.00748   0.00000  -0.02685  -0.02689  -0.96065
   D106       1.08695   0.00060   0.00000   0.00096   0.00095   1.08790
   D107      -0.90059   0.00120   0.00000   0.00349   0.00346  -0.89713
   D108      -3.00346  -0.00320   0.00000  -0.01378  -0.01384  -3.01730
   D109      -1.20962  -0.00414   0.00000  -0.00924  -0.00922  -1.21884
   D110       3.02778   0.00028   0.00000   0.00325   0.00326   3.03104
   D111       0.97232   0.00583   0.00000   0.01764   0.01761   0.98994
   D112       2.73364   0.00044   0.00000   0.00634   0.00645   2.74009
   D113       0.73066   0.00521   0.00000   0.02056   0.02058   0.75124
   D114      -1.46124  -0.00005   0.00000   0.00657   0.00667  -1.45457
   D115      -1.35155  -0.00191   0.00000  -0.00560  -0.00558  -1.35713
   D116       2.92866   0.00285   0.00000   0.00862   0.00856   2.93721
   D117       0.73675  -0.00240   0.00000  -0.00536  -0.00535   0.73140
   D118       0.65537  -0.00169   0.00000  -0.00637  -0.00640   0.64897
   D119      -1.34761   0.00307   0.00000   0.00785   0.00774  -1.33988
   D120       2.74367  -0.00218   0.00000  -0.00614  -0.00617   2.73750
   D121       0.50328   0.01029   0.00000   0.06091   0.06091   0.56419
   D122       1.15059  -0.00156   0.00000   0.00128   0.00127   1.15187
   D123      -0.94319  -0.00152   0.00000  -0.00191  -0.00187  -0.94506
   D124      -2.98395  -0.00375   0.00000  -0.00897  -0.00895  -2.99290
   D125      -3.02862   0.00001   0.00000   0.00344   0.00340  -3.02521
   D126       1.16079   0.00005   0.00000   0.00026   0.00026   1.16105
   D127      -0.87997  -0.00217   0.00000  -0.00681  -0.00682  -0.88679
   D128      -1.03436   0.00355   0.00000   0.01310   0.01308  -1.02128
   D129      -3.12814   0.00359   0.00000   0.00991   0.00994  -3.11820
   D130       1.11429   0.00136   0.00000   0.00284   0.00285   1.11715
         Item               Value     Threshold  Converged?
 Maximum Force            0.089610     0.000450     NO 
 RMS     Force            0.008104     0.000300     NO 
 Maximum Displacement     0.938440     0.001800     NO 
 RMS     Displacement     0.075475     0.001200     NO 
 Predicted change in Energy=-3.342612D-02
 GradGradGradGradGradGradGradGradGradGradGradGradGradGradGradGradGradGrad

                          Input orientation:                          
 ---------------------------------------------------------------------
 Center     Atomic      Atomic             Coordinates (Angstroms)
 Number     Number       Type             X           Y           Z
 ---------------------------------------------------------------------
      1          6           0        2.017713    1.442908    0.676968
      2          6           0        1.618846    1.850022   -0.754968
      3          1           0        2.622366    2.246031    1.109999
      4          1           0        2.673458    0.563250    0.645606
      5          1           0        2.464177    2.376495   -1.209337
      6          1           0        0.801113    2.580495   -0.716696
      7          6           0        0.041204   -1.445446   -1.658695
      8          1           0       -0.996240   -1.790493   -1.680312
      9          1           0        0.441607   -1.569972   -2.673665
     10          6           0        0.825874   -2.310727   -0.667934
     11          1           0        0.858098   -3.318914   -1.092177
     12          1           0        1.871510   -1.979463   -0.614683
     13          6           0        0.237193   -2.402871    0.754380
     14          1           0        0.608645   -3.319072    1.223717
     15          1           0       -0.853513   -2.515918    0.702858
     16          6           0        0.605861   -1.262973    1.704908
     17          1           0        1.693180   -1.146608    1.735367
     18          1           0        0.267856   -1.475476    2.723673
     19          6           0        1.257726    0.699584   -1.699111
     20          1           0        2.081369   -0.020679   -1.707588
     21          1           0        1.150461    1.071980   -2.726267
     22          6           0        0.860278    1.209457    1.651130
     23          1           0        0.209812    2.087006    1.661298
     24          1           0        1.230310    1.060377    2.670665
     25          7           0        0.030266   -0.014867   -1.297967
     26          7           0        0.021416    0.036366    1.281827
     27          6           0       -1.415764    0.167990    1.667726
     28          1           0       -1.875636   -0.825645    1.703946
     29          1           0       -1.463357    0.598186    2.674588
     30          6           0       -2.215611    0.994813    0.666835
     31          1           0       -1.788042    2.007074    0.592171
     32          1           0       -3.217237    1.123675    1.116100
     33          6           0       -2.374847    0.414551   -0.750087
     34          1           0       -3.263116    0.860832   -1.208219
     35          1           0       -2.597925   -0.655405   -0.657446
     36          6           0       -1.211104    0.671726   -1.713970
     37          1           0       -1.000507    1.745331   -1.764021
     38          1           0       -1.484765    0.354200   -2.728883
     39          1           0        0.022098    0.011399    0.139564
     40          8           0       -3.981287   -1.198000    1.242415
     41          1           0       -4.061238   -0.236780    1.155056
 ---------------------------------------------------------------------
                    Distance matrix (angstroms):
                    1          2          3          4          5
     1  C    0.000000
     2  C    1.541193   0.000000
     3  H    1.094590   2.154525   0.000000
     4  H    1.097627   2.174764   1.746432   0.000000
     5  H    2.151525   1.094627   2.328382   2.602397   0.000000
     6  H    2.171755   1.097152   2.601085   3.070965   1.746451
     7  C    4.207672   3.763747   5.287255   4.034033   4.547522
     8  H    5.009547   4.576930   6.097021   4.941324   5.436919
     9  H    4.773709   4.094343   5.799457   4.533139   4.670080
    10  C    4.161613   4.236533   5.210803   3.660423   4.994717
    11  H    5.210522   5.235489   6.239458   4.624567   5.918690
    12  H    3.660924   3.840375   4.625269   2.949040   4.436129
    13  C    4.238663   4.719555   5.237157   3.839934   5.626542
    14  H    4.996085   5.626299   5.919323   4.435098   6.465465
    15  H    4.890492   5.224868   5.909624   4.682315   6.212830
    16  C    3.220525   4.094859   4.090638   2.955024   5.019152
    17  H    2.816226   3.897062   3.572740   2.252141   4.655961
    18  H    3.970890   4.998505   4.690125   3.776464   5.927062
    19  C    2.603049   1.531444   3.484945   2.742368   2.123071
    20  H    2.798615   2.149636   3.656426   2.495809   2.478152
    21  H    3.531532   2.170427   4.273387   3.734682   2.393467
    22  C    1.530734   2.602894   2.114773   2.171701   3.480911
    23  H    2.156913   2.807113   2.479847   3.069693   3.661490
    24  H    2.177420   3.536871   2.404011   2.535877   4.278902
    25  N    3.158389   2.509232   4.198683   3.331390   3.413266
    26  N    2.515834   3.160644   3.417175   2.777718   4.201093
    27  C    3.794178   4.231730   4.575567   4.233521   5.311208
    28  H    4.621600   5.041513   5.479050   4.872717   6.129836
    29  H    4.101450   4.777962   4.675090   4.607735   5.802824
    30  C    4.256985   4.178034   5.016768   4.908125   5.227760
    31  H    3.848279   3.666925   4.447128   4.689614   4.632847
    32  H    5.263027   5.236046   5.946485   5.935970   6.265435
    33  C    4.731659   4.243841   5.637941   5.239796   5.241783
    34  H    5.637367   5.001749   6.475478   6.226407   5.924451
    35  H    5.242871   4.905898   6.228453   5.565118   5.926371
    36  C    4.091035   3.211960   5.014851   4.546338   4.082717
    37  H    3.893526   2.808943   4.651441   4.549906   3.565120
    38  H    5.005243   3.970671   5.931658   5.359263   4.689652
    39  H    2.514061   2.594288   3.563246   2.755056   3.657453
    40  O    6.578916   6.681427   7.448968   6.909690   7.767374
    41  H    6.324837   6.345573   7.130003   6.801156   7.416238
                    6          7          8          9         10
     6  H    0.000000
     7  C    4.203930   0.000000
     8  H    4.823336   1.093533   0.000000
     9  H    4.602754   1.098176   1.761471   0.000000
    10  C    4.891528   1.531674   2.148407   2.172403   0.000000
    11  H    5.911621   2.120882   2.473973   2.394445   1.094286
    12  H    4.685016   2.173742   3.065169   2.540022   1.098146
    13  C    5.226472   2.603460   2.797157   3.533694   1.542081
    14  H    6.213464   3.484359   3.653162   4.275142   2.154598
    15  H    5.543135   2.742874   2.495217   3.738054   2.177502
    16  C    4.546926   3.415547   3.782158   4.392394   2.603185
    17  H    4.549692   3.786553   4.394819   4.602742   2.807712
    18  H    5.345222   4.388328   4.592630   5.400960   3.537234
    19  C    2.170590   2.466316   3.358750   2.601286   3.211199
    20  H    3.063826   2.488900   3.550304   2.454064   2.810955
    21  H    2.536934   2.950864   3.727747   2.735901   3.973009
    22  C    2.736758   4.321381   4.852304   5.157941   4.215558
    23  H    2.499605   4.850670   5.258889   5.676188   5.014470
    24  H    3.737536   5.141642   5.658267   6.008547   4.761738
    25  N    2.769113   1.475399   2.086324   2.116624   2.510161
    26  N    3.327854   3.292846   3.625921   4.289848   3.155562
    27  C    4.052184   3.973791   3.901412   5.031701   4.077290
    28  H    4.962487   3.919922   3.627323   5.008703   3.889658
    29  H    4.534113   5.021701   4.988901   6.077302   4.987465
    30  C    3.678202   4.056620   3.841079   4.979745   4.686025
    31  H    2.957308   4.509151   4.495847   5.332192   5.202291
    32  H    4.650656   4.991725   4.609243   5.916518   5.596843
    33  C    3.844366   3.181582   2.761901   3.945997   4.204582
    34  H    4.440360   4.054674   3.520102   4.667044   5.202935
    35  H    4.693401   2.931155   2.213611   3.760362   3.802973
    36  C    2.947367   2.460436   2.471804   2.945789   3.760119
    37  H    2.245044   3.358172   3.536817   3.728053   4.581341
    38  H    3.772337   2.590870   2.436773   2.723305   4.085144
    39  H    2.817854   2.314411   2.756043   3.254378   2.586577
    40  O    6.402069   4.965693   4.219465   5.919124   5.291162
    41  H    5.923086   5.119385   4.455059   6.059052   5.613236
                   11         12         13         14         15
    11  H    0.000000
    12  H    1.746177   0.000000
    13  C    2.152773   2.173614   0.000000
    14  H    2.329290   2.601748   1.094384   0.000000
    15  H    2.607023   3.073995   1.097759   1.747643   0.000000
    16  C    3.480546   2.737832   1.529310   2.111657   2.168813
    17  H    3.662141   2.499636   2.158803   2.481452   3.070298
    18  H    4.278710   3.737690   2.176951   2.401010   2.534498
    19  C    4.083675   2.954659   4.084891   5.011370   4.535001
    20  H    3.571201   2.252846   3.890644   4.651974   4.544226
    21  H    4.694217   3.780212   5.002355   5.931043   5.352366
    22  C    5.294514   4.040508   3.773766   4.555609   4.208885
    23  H    6.101301   4.947474   4.580638   5.438403   4.820391
    24  H    5.785820   4.521645   4.080750   4.653999   4.583063
    25  N    3.412387   2.777894   3.155553   4.196568   3.322593
    26  N    4.194501   3.329139   2.504923   3.406931   2.759503
    27  C    4.994599   4.541709   3.189953   4.056474   2.906968
    28  H    4.637672   4.555045   2.802386   3.552387   2.214483
    29  H    5.909428   5.346486   3.947836   4.662953   3.735943
    30  C    5.581223   5.214706   4.191440   5.186149   3.765878
    31  H    6.181039   5.544484   4.855462   5.874589   4.619854
    32  H    6.420393   6.206482   4.949794   5.864040   4.359427
    33  C    4.950528   4.876596   4.126021   5.170790   3.607375
    34  H    5.870958   5.897791   5.172593   6.194872   4.567367
    35  H    4.384902   4.661631   3.617290   4.573400   2.890485
    36  C    4.537998   4.211857   4.200412   5.279011   4.016217
    37  H    5.436209   4.841854   5.008177   6.096239   4.925986
    38  H    4.653985   4.602217   4.764420   5.787775   4.518063
    39  H    3.647885   2.820061   2.500593   3.551262   2.733372
    40  O    5.776525   6.189889   4.414235   5.056359   3.436713
    41  H    6.224908   6.431673   4.830011   5.595806   3.960865
                   16         17         18         19         20
    16  C    0.000000
    17  H    1.093952   0.000000
    18  H    1.094205   1.765347   0.000000
    19  C    3.982952   3.923479   5.027101   0.000000
    20  H    3.919891   3.643123   5.004131   1.094183   0.000000
    21  H    5.038244   5.012270   6.080326   1.097831   1.760170
    22  C    2.486067   2.500373   2.951301   3.412045   3.779587
    23  H    3.373591   3.558389   3.717968   3.783571   4.392545
    24  H    2.592408   2.441274   2.712873   4.384730   4.589344
    25  N    3.302475   3.639676   4.285256   1.475810   2.091613
    26  N    1.486222   2.097600   2.103644   3.294589   3.630877
    27  C    2.477097   3.376134   2.578873   4.331944   4.863978
    28  H    2.519739   3.583358   2.461033   4.870840   5.286248
    29  H    2.947177   3.726952   2.701774   5.152069   5.670232
    30  C    3.759773   4.583240   4.062083   4.212948   5.013296
    31  H    4.202638   4.834411   4.571453   4.029418   4.936904
    32  H    4.545203   5.445171   4.635273   5.303826   6.112118
    33  C    4.210191   5.016328   4.756374   3.765300   4.578656
    34  H    5.288274   6.104047   5.778051   4.550274   5.439664
    35  H    4.026674   4.937653   4.507458   4.217477   4.837506
    36  C    4.328181   4.862009   5.146889   2.469032   3.364497
    37  H    4.864544   5.278730   5.667605   2.489462   3.552455
    38  H    5.161828   5.681662   6.012467   2.949742   3.728389
    39  H    2.101216   2.584586   2.991457   2.319720   2.766513
    40  O    4.610862   5.696071   4.508474   6.300846   6.844296
    41  H    4.810116   5.854731   4.768226   6.108554   6.780342
                   21         22         23         24         25
    21  H    0.000000
    22  C    4.389158   0.000000
    23  H    4.600633   1.092384   0.000000
    24  H    5.397534   1.094806   1.764711   0.000000
    25  N    2.115683   3.299251   3.634192   4.283257   0.000000
    26  N    4.290927   1.488696   2.093947   2.106868   2.580318
    27  C    5.168161   2.503057   2.514987   2.967145   3.304509
    28  H    5.690784   3.410227   3.582519   3.760123   3.647096
    29  H    6.018783   2.611589   2.458217   2.733035   4.288116
    30  C    4.780119   3.236665   2.839809   3.986728   3.150216
    31  H    4.530037   2.961619   2.267343   3.785079   3.311663
    32  H    5.817494   4.113362   3.601376   4.711832   4.203603
    33  C    4.094545   4.106550   3.910542   5.011566   2.503826
    34  H    4.672121   5.029890   4.668925   5.939397   3.408998
    35  H    4.616739   4.557016   4.558593   5.354961   2.779918
    36  C    2.600372   3.987941   3.926124   5.033545   1.478332
    37  H    2.450711   3.925932   3.648894   5.011202   2.092366
    38  H    2.731232   5.041349   5.014768   6.084853   2.116376
    39  H    3.257456   2.103026   2.580514   2.994429   1.437794
    40  O    6.872997   5.422513   5.341538   5.856698   4.893455
    41  H    6.628675   5.153543   4.888571   5.655101   4.775665
                   26         27         28         29         30
    26  N    0.000000
    27  C    1.493897   0.000000
    28  H    2.126041   1.095493   0.000000
    29  H    2.111864   1.095949   1.771839   0.000000
    30  C    2.510203   1.524851   2.122557   2.180429   0.000000
    31  H    2.762871   2.162785   3.044341   2.535123   1.101391
    32  H    3.420319   2.112565   2.438300   2.404396   1.105305
    33  C    3.164455   2.612748   2.794562   3.548652   1.539392
    34  H    4.203359   3.487664   3.640056   4.287693   2.151987
    35  H    3.331707   2.735308   2.475248   3.736467   2.150140
    36  C    3.301149   3.425128   3.790234   4.396417   2.604161
    37  H    3.638967   3.799649   4.404834   4.607757   2.819365
    38  H    4.295974   4.401092   4.603780   5.409019   3.532057
    39  H    1.142537   2.104103   2.597947   2.996204   2.500491
    40  O    4.188895   2.937469   2.187561   3.408427   2.873558
    41  H    4.093744   2.724922   2.329141   3.123320   2.271898
                   31         32         33         34         35
    31  H    0.000000
    32  H    1.759970   0.000000
    33  C    2.163822   2.166825   0.000000
    34  H    2.594440   2.339583   1.094565   0.000000
    35  H    3.050614   2.587303   1.096883   1.744937   0.000000
    36  C    2.726591   3.498303   1.532811   2.121862   2.191071
    37  H    2.498072   3.687200   2.165144   2.492118   3.088655
    38  H    3.722012   4.286893   2.170604   2.394082   2.559156
    39  H    2.732065   3.561471   2.588311   3.651121   2.818576
    40  O    3.937720   2.447428   3.025068   3.280269   2.411964
    41  H    3.243322   1.601466   2.626350   2.725220   2.366790
                   36         37         38         39         40
    36  C    0.000000
    37  H    1.095210   0.000000
    38  H    1.098072   1.760883   0.000000
    39  H    2.322155   2.770538   3.258241   0.000000
    40  O    4.462063   5.156249   4.940967   4.325045   0.000000
    41  H    4.144871   4.670958   4.698133   4.215026   0.968487
                   41
    41  H    0.000000
 Stoichiometry    C12H26N2O
 Framework group  C1[X(C12H26N2O)]
 Deg. of freedom   117
 Full point group                 C1      NOp   1
 Largest Abelian subgroup         C1      NOp   1
 Largest concise Abelian subgroup C1      NOp   1
                         Standard orientation:                         
 ---------------------------------------------------------------------
 Center     Atomic      Atomic             Coordinates (Angstroms)
 Number     Number       Type             X           Y           Z
 ---------------------------------------------------------------------
      1          6           0        2.364024   -0.711106   -1.360597
      2          6           0        2.495293   -1.342533    0.039169
      3          1           0        3.016399   -1.256789   -2.049628
      4          1           0        2.746841    0.317452   -1.343138
      5          1           0        3.540555   -1.631564    0.187819
      6          1           0        1.921408   -2.276827    0.077850
      7          6           0        0.414405    1.241940    1.815737
      8          1           0       -0.630102    1.259550    2.139015
      9          1           0        1.030129    1.390264    2.712886
     10          6           0        0.639954    2.384938    0.821399
     11          1           0        0.519989    3.315752    1.384121
     12          1           0        1.679724    2.385646    0.468125
     13          6           0       -0.318767    2.422386   -0.385856
     14          1           0       -0.345793    3.445112   -0.774416
     15          1           0       -1.343094    2.200966   -0.059050
     16          6           0        0.062364    1.531797   -1.569231
     17          1           0        1.090211    1.747206   -1.875601
     18          1           0       -0.585653    1.722779   -2.429978
     19          6           0        2.116608   -0.439119    1.216352
     20          1           0        2.690481    0.489842    1.146073
     21          1           0        2.397371   -0.915269    2.164871
     22          6           0        0.964949   -0.747820   -1.980589
     23          1           0        0.592269   -1.774663   -1.978663
     24          1           0        0.988209   -0.406502   -3.020570
     25          7           0        0.682957   -0.089694    1.240034
     26          7           0       -0.019133    0.085539   -1.236740
     27          6           0       -1.419228   -0.433114   -1.286359
     28          1           0       -2.116679    0.377960   -1.050085
     29          1           0       -1.625793   -0.767829   -2.309296
     30          6           0       -1.666183   -1.544953   -0.272456
     31          1           0       -0.983146   -2.386718   -0.467273
     32          1           0       -2.681611   -1.925884   -0.485761
     33          6           0       -1.578043   -1.165092    1.216727
     34          1           0       -2.156040   -1.893776    1.793799
     35          1           0       -2.092137   -0.206083    1.355148
     36          6           0       -0.169692   -1.148153    1.821515
     37          1           0        0.322146   -2.110603    1.644679
     38          1           0       -0.228256   -1.016800    2.910128
     39          1           0        0.288138    0.009158   -0.138951
     40          8           0       -4.035574    0.065219   -0.047358
     41          1           0       -3.831849   -0.880069   -0.101163
 ---------------------------------------------------------------------
 Rotational constants (GHZ):      0.6989465      0.4930357      0.4917867
 Standard basis: 6-31G(d,p) (6D, 7F)
 There are   355 symmetry adapted cartesian basis functions of A   symmetry.
 There are   355 symmetry adapted basis functions of A   symmetry.
   355 basis functions,   602 primitive gaussians,   355 cartesian basis functions
    60 alpha electrons       60 beta electrons
       nuclear repulsion energy      1209.4639121444 Hartrees.
 NAtoms=   41 NActive=   41 NUniq=   41 SFac= 1.00D+00 NAtFMM=   60 NAOKFM=F Big=F
 Integral buffers will be    131072 words long.
 Raffenetti 2 integral format.
 Two-electron integral symmetry is turned on.
 Nuclear repulsion after empirical dispersion term =     1209.4175931651 Hartrees.
 One-electron integrals computed using PRISM.
 NBasis=   355 RedAO= T EigKep=  2.30D-03  NBF=   355
 NBsUse=   355 1.00D-06 EigRej= -1.00D+00 NBFU=   355
 Initial guess from the checkpoint file:  "inprot-oh-opt-wb97xd.chk"
 B after Tr=     0.000000   -0.000000    0.000000
         Rot=    0.999004   -0.044107   -0.006727   -0.001119 Ang=  -5.12 deg.
 ExpMin= 1.61D-01 ExpMax= 5.48D+03 ExpMxC= 8.25D+02 IAcc=1 IRadAn=         1 AccDes= 0.00D+00
 Harris functional with IExCor= 4639 and IRadAn=       1 diagonalized for initial guess.
 HarFok:  IExCor= 4639 AccDes= 0.00D+00 IRadAn=         1 IDoV= 1 UseB2=F ITyADJ=14
 ICtDFT=  3500011 ScaDFX=  1.000000  1.000000  1.000000  1.000000
 FoFCou: FMM=F IPFlag=           0 FMFlag=      100000 FMFlg1=           0
         NFxFlg=           0 DoJE=T BraDBF=F KetDBF=T FulRan=T
         wScrn=  0.000000 ICntrl=     500 IOpCl=  0 I1Cent=   200000004 NGrid=           0
         NMat0=    1 NMatS0=      1 NMatT0=    0 NMatD0=    1 NMtDS0=    0 NMtDT0=    0
 Petite list used in FoFCou.
 Requested convergence on RMS density matrix=1.00D-08 within 128 cycles.
 Requested convergence on MAX density matrix=1.00D-06.
 Requested convergence on             energy=1.00D-06.
 No special actions if energy rises.
 Integral accuracy reduced to 1.0D-05 until final iterations.
 Initial convergence to 1.0D-05 achieved.  Increase integral accuracy.
 SCF Done:  E(RwB97XD) =  -657.383972312     A.U. after   18 cycles
            NFock= 18  Conv=0.29D-08     -V/T= 2.0094
 Calling FoFJK, ICntrl=      2127 FMM=F ISym2X=0 I1Cent= 0 IOpClX= 0 NMat=1 NMatS=1 NMatT=0.
 ***** Axes restored to original set *****
 -------------------------------------------------------------------
 Center     Atomic                   Forces (Hartrees/Bohr)
 Number     Number              X              Y              Z
 -------------------------------------------------------------------
      1        6          -0.000254476    0.000378321    0.000943965
      2        6           0.000710058    0.000427512    0.000040529
      3        1           0.000244581    0.000283144   -0.000228960
      4        1          -0.000205070   -0.000251267   -0.000403263
      5        1           0.000348541    0.000016728   -0.000186675
      6        1          -0.000377404   -0.000442916    0.000282737
      7        6          -0.000934165    0.000492144    0.000762990
      8        1           0.000100147    0.000442334    0.000872608
      9        1           0.000498906   -0.000121817   -0.000431898
     10        6           0.000057511    0.000423656    0.000857960
     11        1          -0.000110545   -0.000370239    0.000173793
     12        1           0.000646256    0.000414049   -0.000166502
     13        6          -0.002338475   -0.001227465   -0.000139838
     14        1           0.000299780   -0.000215386    0.000008849
     15        1          -0.000628417    0.001397445    0.000551025
     16        6           0.000396269    0.000894483   -0.000982735
     17        1           0.000846107   -0.000256605   -0.000455729
     18        1          -0.000872455   -0.000225354   -0.000542113
     19        6          -0.002830750   -0.002397542    0.000645673
     20        1           0.000483094   -0.000295232    0.000253080
     21        1           0.000096680    0.000523030   -0.000374333
     22        6          -0.000913845   -0.003134095   -0.001408891
     23        1          -0.000643235   -0.000229203   -0.000287242
     24        1           0.000163887    0.000242918    0.000145956
     25        7           0.003378113    0.000287621   -0.002776394
     26        7           0.004018125    0.003780411   -0.004625088
     27        6          -0.001547583   -0.002926345    0.000526576
     28        1          -0.014473754   -0.000840989   -0.002399888
     29        1           0.000795236    0.000644295   -0.000874200
     30        6          -0.000042697    0.011943373    0.001229188
     31        1           0.001613527    0.002206007   -0.000601418
     32        1           0.012463071   -0.000704812   -0.004033306
     33        6           0.003541158   -0.003234322   -0.002409580
     34        1          -0.000486634   -0.000973135    0.000883946
     35        1          -0.006603259    0.000347745    0.006693711
     36        6          -0.003577786    0.002175215    0.003829078
     37        1           0.000895514    0.000334903    0.000163991
     38        1           0.000562231   -0.000295059   -0.000739000
     39        1          -0.000778048    0.000496812    0.006833474
     40        8           0.016062672    0.002359530   -0.002665974
     41        1          -0.010602867   -0.012369893    0.001033900
 -------------------------------------------------------------------
 Cartesian Forces:  Max     0.016062672 RMS     0.003388138

 GradGradGradGradGradGradGradGradGradGradGradGradGradGradGradGradGradGrad
 Berny optimization.
 Using GEDIIS/GDIIS optimizer.
 FormGI is forming the generalized inverse of G from B-inverse, IUseBI=4.
 Internal  Forces:  Max     0.057112322 RMS     0.005003668
 Search for a local minimum.
 Step number   2 out of a maximum of  246
 All quantities printed in internal units (Hartrees-Bohrs-Radians)
 Mixed Optimization -- RFO/linear search
 Update second derivatives using D2CorX and points    1    2
 DE= -8.73D-03 DEPred=-3.34D-02 R= 2.61D-01
 Trust test= 2.61D-01 RLast= 3.16D-01 DXMaxT set to 3.00D-01
 ITU=  0  0
 Use linear search instead of GDIIS.
     Eigenvalues ---    0.00229   0.00236   0.00374   0.00416   0.00418
     Eigenvalues ---    0.00578   0.00627   0.00635   0.00666   0.01422
     Eigenvalues ---    0.01431   0.02292   0.02331   0.02475   0.02609
     Eigenvalues ---    0.02833   0.02855   0.03132   0.03355   0.04024
     Eigenvalues ---    0.04100   0.04142   0.04263   0.04279   0.04421
     Eigenvalues ---    0.04468   0.04518   0.04565   0.04725   0.04745
     Eigenvalues ---    0.04753   0.04970   0.05040   0.05730   0.05746
     Eigenvalues ---    0.05947   0.06136   0.06178   0.06376   0.06417
     Eigenvalues ---    0.06454   0.06756   0.07255   0.07908   0.08178
     Eigenvalues ---    0.08255   0.08297   0.08379   0.08736   0.08745
     Eigenvalues ---    0.08848   0.08864   0.08882   0.08918   0.08934
     Eigenvalues ---    0.09428   0.09487   0.09502   0.12204   0.12510
     Eigenvalues ---    0.12538   0.12662   0.12803   0.12872   0.14375
     Eigenvalues ---    0.14470   0.14959   0.15021   0.15618   0.15996
     Eigenvalues ---    0.18789   0.19219   0.19600   0.20210   0.20358
     Eigenvalues ---    0.27397   0.27560   0.28192   0.28589   0.28673
     Eigenvalues ---    0.28756   0.28809   0.29053   0.29159   0.29181
     Eigenvalues ---    0.32571   0.32641   0.32720   0.33126   0.33933
     Eigenvalues ---    0.33965   0.33965   0.33967   0.33977   0.33978
     Eigenvalues ---    0.33981   0.33985   0.33988   0.34242   0.34307
     Eigenvalues ---    0.34309   0.34310   0.34316   0.34332   0.34340
     Eigenvalues ---    0.34356   0.34359   0.34371   0.34374   0.34379
     Eigenvalues ---    0.34389   0.34396   0.34449   0.34473   0.34516
     Eigenvalues ---    0.54269   0.73998
 RFO step:  Lambda=-1.75701183D-02 EMin= 2.28833990D-03
 Quartic linear search produced a step of -0.36074.
 Maximum step size (   0.300) exceeded in Quadratic search.
    -- Step size scaled by   0.916
 Iteration  1 RMS(Cart)=  0.10751139 RMS(Int)=  0.00735654
 Iteration  2 RMS(Cart)=  0.01536163 RMS(Int)=  0.00067971
 Iteration  3 RMS(Cart)=  0.00033523 RMS(Int)=  0.00066322
 Iteration  4 RMS(Cart)=  0.00000024 RMS(Int)=  0.00066322
 Variable       Old X    -DE/DX   Delta X   Delta X   Delta X     New X
                                 (Linear)    (Quad)   (Total)
    R1        2.91243   0.00077  -0.00027   0.00245   0.00225   2.91469
    R2        2.06848   0.00025  -0.00043   0.00172   0.00129   2.06976
    R3        2.07421   0.00009  -0.00012   0.00049   0.00038   2.07459
    R4        2.89267  -0.00013  -0.00054   0.00196   0.00145   2.89412
    R5        2.06854   0.00035  -0.00034   0.00159   0.00125   2.06979
    R6        2.07332   0.00000   0.00009  -0.00026  -0.00017   2.07314
    R7        2.89401   0.00061  -0.00018   0.00267   0.00253   2.89654
    R8        2.06648  -0.00026   0.00017  -0.00092  -0.00075   2.06573
    R9        2.07525   0.00060  -0.00056   0.00266   0.00210   2.07735
   R10        2.89444  -0.00061  -0.00023  -0.00061  -0.00129   2.89315
   R11        2.78810  -0.00137   0.00178  -0.00728  -0.00537   2.78273
   R12        2.06790   0.00027  -0.00031   0.00138   0.00106   2.06896
   R13        2.07520   0.00074  -0.00057   0.00290   0.00233   2.07753
   R14        2.91411  -0.00078  -0.00071   0.00098  -0.00016   2.91395
   R15        2.06809   0.00029  -0.00036   0.00156   0.00119   2.06928
   R16        2.07446   0.00045  -0.00034   0.00177   0.00142   2.07589
   R17        2.88998  -0.00063   0.00025  -0.00234  -0.00248   2.88750
   R18        2.06727   0.00080  -0.00067   0.00332   0.00264   2.06991
   R19        2.06775  -0.00019   0.00013  -0.00070  -0.00057   2.06718
   R20        2.80855  -0.00104   0.00295  -0.01068  -0.00750   2.80105
   R21        2.06771   0.00055  -0.00038   0.00202   0.00164   2.06935
   R22        2.07460   0.00052  -0.00033   0.00183   0.00150   2.07610
   R23        2.78888  -0.00251   0.00155  -0.00868  -0.00713   2.78174
   R24        2.06431   0.00020   0.00013  -0.00011   0.00003   2.06434
   R25        2.06888   0.00016  -0.00026   0.00106   0.00079   2.06968
   R26        2.81323  -0.00356   0.00133  -0.01042  -0.00911   2.80412
   R27        2.79364   0.00151  -0.00022   0.00206   0.00155   2.79519
   R28        2.82306  -0.00030  -0.00224   0.00754   0.00536   2.82842
   R29        2.15908  -0.00684   0.00384  -0.02426  -0.02042   2.13867
   R30        2.07018   0.00676  -0.00178   0.01602   0.01423   2.08442
   R31        2.07104  -0.00059  -0.00108   0.00238   0.00130   2.07234
   R32        2.88155  -0.00938   0.00350  -0.02706  -0.02314   2.85841
   R33        2.08133   0.00269  -0.00283   0.01290   0.01007   2.09140
   R34        2.08872  -0.01980  -0.00771  -0.00751  -0.01522   2.07350
   R35        2.90903  -0.00582   0.00111  -0.01500  -0.01343   2.89560
   R36        3.02633   0.00560  -0.07066   0.20750   0.13684   3.16317
   R37        2.06843  -0.00037  -0.00040   0.00063   0.00023   2.06866
   R38        2.07281   0.00157   0.00040   0.00127   0.00167   2.07448
   R39        2.89659  -0.00188  -0.00077  -0.00229  -0.00289   2.89370
   R40        2.06965   0.00049  -0.00105   0.00397   0.00292   2.07257
   R41        2.07506   0.00063  -0.00041   0.00226   0.00184   2.07690
   R42        1.83018  -0.00125  -0.00579   0.01684   0.01106   1.84123
    A1        1.89306  -0.00021   0.00079  -0.00309  -0.00220   1.89086
    A2        1.91747  -0.00013   0.00029  -0.00247  -0.00222   1.91525
    A3        2.02182  -0.00015  -0.00047   0.00193   0.00135   2.02317
    A4        1.84347   0.00010  -0.00010   0.00124   0.00113   1.84460
    A5        1.85232   0.00042  -0.00092   0.00368   0.00276   1.85508
    A6        1.92590   0.00001   0.00041  -0.00115  -0.00067   1.92523
    A7        1.88899  -0.00011   0.00046  -0.00200  -0.00143   1.88756
    A8        1.91384   0.00009  -0.00010  -0.00087  -0.00091   1.91292
    A9        2.02127  -0.00010  -0.00064   0.00428   0.00336   2.02463
   A10        1.84402   0.00020  -0.00044   0.00261   0.00213   1.84616
   A11        1.86241   0.00012   0.00006  -0.00096  -0.00086   1.86155
   A12        1.92400  -0.00017   0.00068  -0.00312  -0.00231   1.92169
   A13        1.86696   0.00052  -0.00084   0.00431   0.00351   1.87047
   A14        1.89711  -0.00083   0.00073  -0.00622  -0.00560   1.89151
   A15        1.87942  -0.00066   0.00161  -0.00883  -0.00719   1.87223
   A16        1.92516  -0.00004  -0.00034   0.00213   0.00175   1.92691
   A17        1.91625  -0.00019  -0.00040   0.00263   0.00205   1.91829
   A18        1.97513   0.00115  -0.00071   0.00555   0.00508   1.98022
   A19        1.85958   0.00030   0.00098  -0.00343  -0.00224   1.85734
   A20        1.92704   0.00063  -0.00014   0.00197   0.00190   1.92894
   A21        2.02061  -0.00158  -0.00085   0.00008  -0.00126   2.01936
   A22        1.84282  -0.00016  -0.00018   0.00131   0.00106   1.84389
   A23        1.88996   0.00014   0.00022  -0.00173  -0.00146   1.88850
   A24        1.91430   0.00076   0.00005   0.00166   0.00196   1.91626
   A25        1.89231  -0.00018   0.00077  -0.00306  -0.00229   1.89002
   A26        1.92001   0.00046  -0.00097   0.00702   0.00618   1.92619
   A27        2.02273   0.00036  -0.00077  -0.00042  -0.00142   2.02131
   A28        1.84538   0.00038  -0.00131   0.00611   0.00476   1.85015
   A29        1.85005  -0.00014   0.00045  -0.00163  -0.00104   1.84901
   A30        1.92351  -0.00089   0.00179  -0.00763  -0.00584   1.91768
   A31        1.91367   0.00058  -0.00108   0.00512   0.00393   1.91760
   A32        1.93849  -0.00127   0.00058  -0.00679  -0.00638   1.93211
   A33        1.96050   0.00020   0.00211  -0.00615  -0.00363   1.95687
   A34        1.87734   0.00041  -0.00059   0.00399   0.00349   1.88083
   A35        1.88156   0.00020  -0.00177   0.00904   0.00720   1.88876
   A36        1.88952  -0.00008   0.00057  -0.00440  -0.00406   1.88546
   A37        1.89840  -0.00073   0.00062  -0.00406  -0.00351   1.89488
   A38        1.92307   0.00031   0.00008  -0.00044  -0.00027   1.92281
   A39        1.97384  -0.00004  -0.00026   0.00157   0.00128   1.97511
   A40        1.86460   0.00014  -0.00034   0.00158   0.00124   1.86583
   A41        1.88547   0.00029  -0.00057   0.00160   0.00101   1.88648
   A42        1.91481   0.00003   0.00044  -0.00024   0.00024   1.91505
   A43        1.91097   0.00011  -0.00008   0.00001  -0.00007   1.91090
   A44        1.93676   0.00036   0.00067   0.00012   0.00082   1.93758
   A45        1.96966  -0.00057  -0.00155   0.00202   0.00039   1.97005
   A46        1.87756  -0.00002  -0.00027   0.00168   0.00140   1.87896
   A47        1.87528  -0.00034   0.00132  -0.00704  -0.00577   1.86952
   A48        1.89038   0.00045  -0.00002   0.00301   0.00308   1.89346
   A49        1.97880   0.00043  -0.00183   0.00945   0.00760   1.98640
   A50        1.96899  -0.00347   0.00202  -0.01556  -0.01434   1.95465
   A51        1.97913   0.00334  -0.00156   0.01399   0.01309   1.99222
   A52        1.97872   0.00133  -0.00117   0.00813   0.00692   1.98564
   A53        1.96255  -0.00266   0.00488  -0.02080  -0.01609   1.94645
   A54        1.83927   0.00093  -0.00003   0.00439   0.00453   1.84380
   A55        1.99170   0.00211  -0.00566   0.02384   0.01824   2.00994
   A56        1.83889  -0.00094   0.00054  -0.00634  -0.00587   1.83302
   A57        1.83460  -0.00093   0.00185  -0.01159  -0.00968   1.82492
   A58        1.90972   0.00684  -0.01160   0.06017   0.04809   1.95781
   A59        1.88986   0.00047   0.00055   0.00849   0.00841   1.89827
   A60        1.96367   0.00015   0.00068   0.00275   0.00470   1.96837
   A61        1.88329   0.00033  -0.00251   0.00685   0.00353   1.88681
   A62        1.86850  -0.00856   0.01467  -0.08540  -0.07056   1.79794
   A63        1.94702   0.00093  -0.00229   0.00842   0.00528   1.95229
   A64        1.91688   0.00523   0.00393   0.04394   0.04820   1.96508
   A65        1.84602  -0.01151   0.00163  -0.09809  -0.09968   1.74634
   A66        2.04209   0.00022  -0.00786   0.00366  -0.00686   2.03522
   A67        1.84647   0.00987  -0.00156   0.08682   0.08796   1.93443
   A68        1.90096  -0.00040   0.00598   0.01816   0.02340   1.92435
   A69        1.90110  -0.00262  -0.00196  -0.04902  -0.05556   1.84555
   A70        1.96972  -0.05711  -0.06559   0.00523  -0.06036   1.90936
   A71        1.89179  -0.00103  -0.00041  -0.00276  -0.00382   1.88797
   A72        1.88703  -0.00461   0.00943  -0.04912  -0.03943   1.84760
   A73        2.02309   0.00005  -0.00144   0.00399   0.00300   2.02609
   A74        1.84214  -0.00120   0.00036  -0.01008  -0.01027   1.83187
   A75        1.85930   0.00176   0.00091   0.01032   0.01104   1.87034
   A76        1.95107   0.00488  -0.00878   0.04648   0.03756   1.98863
   A77        1.96346  -0.00301   0.00340  -0.02111  -0.01733   1.94613
   A78        1.88249   0.00166   0.00065   0.00461   0.00568   1.88817
   A79        1.91247  -0.00074   0.00045  -0.00651  -0.00673   1.90574
   A80        1.91686   0.00130  -0.00604   0.02413   0.01767   1.93453
   A81        1.92142   0.00131   0.00095  -0.00010   0.00092   1.92234
   A82        1.86413  -0.00039   0.00038   0.00019   0.00059   1.86472
   A83        2.50113  -0.02918  -0.03789   0.01517  -0.02271   2.47842
    D1        0.65520   0.00001   0.00014  -0.00269  -0.00254   0.65266
    D2       -1.34830  -0.00021   0.00047  -0.00424  -0.00380  -1.35210
    D3        2.74445   0.00002   0.00014  -0.00261  -0.00251   2.74193
    D4       -1.35180   0.00008  -0.00034  -0.00113  -0.00148  -1.35328
    D5        2.92789  -0.00014  -0.00001  -0.00268  -0.00274   2.92514
    D6        0.73745   0.00009  -0.00034  -0.00105  -0.00145   0.73599
    D7        2.73482   0.00030  -0.00076   0.00103   0.00027   2.73509
    D8        0.73133   0.00008  -0.00044  -0.00052  -0.00100   0.73033
    D9       -1.45911   0.00031  -0.00077   0.00111   0.00029  -1.45882
   D10       -0.93605   0.00032  -0.00036   0.00262   0.00220  -0.93385
   D11       -3.00601   0.00004  -0.00038   0.00047   0.00002  -3.00599
   D12        1.15176  -0.00040   0.00025  -0.00496  -0.00487   1.14688
   D13        1.16573   0.00027  -0.00032   0.00258   0.00226   1.16800
   D14       -0.90422  -0.00001  -0.00034   0.00043   0.00008  -0.90415
   D15       -3.02964  -0.00045   0.00030  -0.00500  -0.00481  -3.03445
   D16       -3.12832   0.00061  -0.00072   0.00545   0.00474  -3.12358
   D17        1.08491   0.00033  -0.00074   0.00330   0.00255   1.08746
   D18       -1.04051  -0.00011  -0.00011  -0.00213  -0.00234  -1.04285
   D19       -0.94162   0.00022  -0.00053   0.00247   0.00194  -0.93969
   D20       -2.98008   0.00030  -0.00053   0.00318   0.00264  -2.97744
   D21        1.15309   0.00006  -0.00099   0.00269   0.00160   1.15469
   D22        1.16205   0.00011  -0.00031   0.00192   0.00160   1.16364
   D23       -0.87641   0.00019  -0.00031   0.00262   0.00230  -0.87411
   D24       -3.02643  -0.00005  -0.00077   0.00214   0.00126  -3.02517
   D25       -3.12687   0.00032  -0.00046   0.00292   0.00250  -3.12437
   D26        1.11786   0.00040  -0.00046   0.00363   0.00320   1.12106
   D27       -1.03216   0.00016  -0.00092   0.00314   0.00216  -1.03000
   D28        1.16106  -0.00001  -0.00056   0.00153   0.00094   1.16200
   D29       -3.12930   0.00028  -0.00031   0.00218   0.00192  -3.12738
   D30       -0.94135   0.00060  -0.00103   0.00621   0.00523  -0.93612
   D31       -0.88069  -0.00013   0.00022  -0.00123  -0.00099  -0.88168
   D32        1.11214   0.00016   0.00047  -0.00058  -0.00001   1.11213
   D33       -2.98310   0.00048  -0.00025   0.00345   0.00330  -2.97980
   D34       -3.03510  -0.00068   0.00152  -0.01031  -0.00873  -3.04383
   D35       -1.04227  -0.00039   0.00177  -0.00966  -0.00776  -1.05003
   D36        1.14568  -0.00008   0.00105  -0.00564  -0.00445   1.14123
   D37       -2.77335  -0.00091   0.00125  -0.00385  -0.00258  -2.77594
   D38       -0.49347   0.00103  -0.00080   0.01040   0.00975  -0.48372
   D39       -0.74663  -0.00076   0.00094  -0.00225  -0.00135  -0.74798
   D40        1.53325   0.00118  -0.00111   0.01200   0.01099   1.54424
   D41        1.41268  -0.00013  -0.00032   0.00650   0.00619   1.41887
   D42       -2.59062   0.00181  -0.00237   0.02075   0.01852  -2.57210
   D43        2.74128  -0.00036   0.00078  -0.00657  -0.00570   2.73558
   D44        0.73104  -0.00096   0.00244  -0.01594  -0.01345   0.71760
   D45       -1.46516  -0.00044   0.00143  -0.01120  -0.00963  -1.47480
   D46        0.65539   0.00019  -0.00009  -0.00092  -0.00092   0.65447
   D47       -1.35485  -0.00042   0.00157  -0.01028  -0.00867  -1.36352
   D48        2.73213   0.00011   0.00056  -0.00555  -0.00486   2.72727
   D49       -1.34745  -0.00010  -0.00003  -0.00241  -0.00243  -1.34988
   D50        2.92549  -0.00071   0.00163  -0.01178  -0.01017   2.91532
   D51        0.72929  -0.00018   0.00063  -0.00705  -0.00636   0.72293
   D52       -0.92939  -0.00017  -0.00094   0.00446   0.00352  -0.92587
   D53       -3.00184  -0.00027   0.00012   0.00047   0.00067  -3.00117
   D54        1.16226   0.00061  -0.00254   0.01534   0.01290   1.17516
   D55        1.17035  -0.00028  -0.00010  -0.00088  -0.00101   1.16934
   D56       -0.90210  -0.00038   0.00096  -0.00486  -0.00386  -0.90596
   D57       -3.02119   0.00050  -0.00170   0.01000   0.00837  -3.01281
   D58       -3.12382  -0.00033  -0.00053   0.00175   0.00122  -3.12260
   D59        1.08691  -0.00043   0.00053  -0.00224  -0.00163   1.08528
   D60       -1.03217   0.00044  -0.00213   0.01263   0.01060  -1.02157
   D61       -2.59785  -0.00098   0.00047  -0.00857  -0.00821  -2.60606
   D62        1.39355  -0.00274   0.00510  -0.03076  -0.02559   1.36796
   D63       -0.59560  -0.00088   0.00051  -0.00945  -0.00902  -0.60462
   D64       -0.48764   0.00000  -0.00076   0.00005  -0.00073  -0.48837
   D65       -2.77941  -0.00175   0.00387  -0.02214  -0.01812  -2.79753
   D66        1.51462   0.00011  -0.00072  -0.00083  -0.00154   1.51308
   D67        1.53847   0.00055  -0.00208   0.00720   0.00502   1.54349
   D68       -0.75331  -0.00120   0.00255  -0.01499  -0.01236  -0.76568
   D69       -2.74247   0.00066  -0.00204   0.00632   0.00421  -2.73826
   D70       -2.59594   0.00026  -0.00062   0.00694   0.00626  -2.58968
   D71        1.41243   0.00173  -0.00036   0.00738   0.00739   1.41982
   D72       -0.49385  -0.00048  -0.00040   0.00393   0.00334  -0.49051
   D73       -2.76866   0.00099  -0.00014   0.00436   0.00447  -2.76419
   D74        1.53266  -0.00013  -0.00088   0.00657   0.00551   1.53817
   D75       -0.74215   0.00133  -0.00062   0.00701   0.00665  -0.73550
   D76        1.40822   0.00116  -0.00017   0.00781   0.00776   1.41597
   D77       -2.59767   0.00057   0.00043   0.00809   0.00856  -2.58911
   D78       -0.59426  -0.00006   0.00013   0.00229   0.00241  -0.59185
   D79       -2.76669   0.00072  -0.00034   0.00430   0.00402  -2.76267
   D80       -0.48939   0.00013   0.00027   0.00457   0.00482  -0.48457
   D81        1.51402  -0.00050  -0.00004  -0.00122  -0.00133   1.51269
   D82       -0.74317   0.00075   0.00002   0.00413   0.00421  -0.73895
   D83        1.53413   0.00016   0.00063   0.00440   0.00501   1.53914
   D84       -2.74564  -0.00047   0.00032  -0.00139  -0.00114  -2.74678
   D85        1.39173  -0.00086   0.00743  -0.02446  -0.01643   1.37530
   D86       -2.77478   0.00001   0.00244  -0.00438  -0.00145  -2.77623
   D87       -0.75173   0.00007   0.00349  -0.00506  -0.00122  -0.75294
   D88       -2.61174  -0.00039   0.00524  -0.01249  -0.00689  -2.61862
   D89       -0.49506   0.00048   0.00025   0.00759   0.00809  -0.48697
   D90        1.52799   0.00054   0.00131   0.00691   0.00833   1.53632
   D91       -0.50171  -0.00332   0.00432  -0.04157  -0.03776  -0.53946
   D92        1.54682   0.00113  -0.00460   0.00481  -0.00006   1.54675
   D93       -2.57630   0.00275  -0.00666   0.02352   0.01611  -2.56020
   D94       -2.78695  -0.00467   0.00669  -0.05580  -0.04938  -2.83633
   D95       -0.73842  -0.00022  -0.00223  -0.00942  -0.01169  -0.75011
   D96        1.42164   0.00140  -0.00429   0.00929   0.00448   1.42612
   D97        1.49030  -0.00403   0.00776  -0.05304  -0.04539   1.44492
   D98       -2.74436   0.00042  -0.00116  -0.00665  -0.00769  -2.75206
   D99       -0.58430   0.00204  -0.00322   0.01206   0.00848  -0.57582
   D100      -1.04007  -0.00068   0.00013  -0.06264  -0.06300  -1.10308
   D101      -3.02511  -0.00861  -0.00078  -0.13315  -0.13244   3.12563
   D102       1.13791   0.00350   0.00546   0.00349   0.00864   1.14655
   D103      -3.13863  -0.00358   0.00437  -0.08242  -0.07883   3.06572
   D104       1.15952  -0.01152   0.00346  -0.15293  -0.14827   1.01125
   D105      -0.96065   0.00059   0.00970  -0.01629  -0.00719  -0.96784
   D106       1.08790   0.00072  -0.00034  -0.04341  -0.04458   1.04333
   D107      -0.89713  -0.00722  -0.00125  -0.11391  -0.11401  -1.01115
   D108      -3.01730   0.00490   0.00499   0.02272   0.02707  -2.99023
   D109      -1.21884   0.00987   0.00333   0.19388   0.19231  -1.02652
   D110       3.03104   0.00469  -0.00118   0.14918   0.14853  -3.10361
   D111       0.98994   0.00123  -0.00635   0.10624   0.10426   1.09420
   D112       2.74009  -0.00787  -0.00233  -0.04139  -0.04335   2.69674
   D113       0.75124  -0.00359  -0.00742  -0.00321  -0.01043   0.74082
   D114      -1.45457  -0.00632  -0.00241  -0.02749  -0.02994  -1.48451
   D115      -1.35713  -0.00090   0.00201   0.03724   0.03972  -1.31740
   D116       2.93721   0.00338  -0.00309   0.07542   0.07265   3.00986
   D117       0.73140   0.00065   0.00193   0.05114   0.05314   0.78454
   D118       0.64897   0.00918   0.00231   0.12361   0.12563   0.77460
   D119      -1.33988   0.01346  -0.00279   0.16179   0.15855  -1.18132
   D120       2.73750   0.01073   0.00223   0.13751   0.13904   2.87654
   D121       0.56419  -0.00423  -0.02197  -0.12516  -0.14714   0.41705
   D122       1.15187   0.00138  -0.00046   0.02241   0.02287   1.17473
   D123      -0.94506   0.00036   0.00067   0.01383   0.01510  -0.92996
   D124      -2.99290  -0.00073   0.00323  -0.00078   0.00307  -2.98983
   D125      -3.02521   0.00140  -0.00123   0.02905   0.02816  -2.99705
   D126       1.16105   0.00038  -0.00009   0.02047   0.02039   1.18144
   D127      -0.88679  -0.00070   0.00246   0.00586   0.00836  -0.87843
   D128      -1.02128   0.00348  -0.00472   0.04678   0.04250  -0.97878
   D129      -3.11820   0.00246  -0.00358   0.03821   0.03473  -3.08347
   D130       1.11715   0.00138  -0.00103   0.02360   0.02270   1.13985
         Item               Value     Threshold  Converged?
 Maximum Force            0.057112     0.000450     NO 
 RMS     Force            0.005004     0.000300     NO 
 Maximum Displacement     1.193929     0.001800     NO 
 RMS     Displacement     0.115807     0.001200     NO 
 Predicted change in Energy=-1.609166D-02
 GradGradGradGradGradGradGradGradGradGradGradGradGradGradGradGradGradGrad

                          Input orientation:                          
 ---------------------------------------------------------------------
 Center     Atomic      Atomic             Coordinates (Angstroms)
 Number     Number       Type             X           Y           Z
 ---------------------------------------------------------------------
      1          6           0        2.033389    1.428824    0.684141
      2          6           0        1.651433    1.839697   -0.752607
      3          1           0        2.655379    2.220639    1.115159
      4          1           0        2.668618    0.533845    0.657295
      5          1           0        2.512008    2.345997   -1.202858
      6          1           0        0.848868    2.586965   -0.720665
      7          6           0       -0.000287   -1.418211   -1.657236
      8          1           0       -1.048536   -1.727314   -1.681254
      9          1           0        0.404534   -1.564821   -2.668699
     10          6           0        0.741071   -2.303635   -0.652078
     11          1           0        0.737657   -3.315686   -1.069731
     12          1           0        1.799309   -2.012428   -0.589093
     13          6           0        0.131098   -2.364381    0.762841
     14          1           0        0.460269   -3.293699    1.239364
     15          1           0       -0.964176   -2.425293    0.704614
     16          6           0        0.539028   -1.238662    1.712118
     17          1           0        1.631073   -1.165359    1.755183
     18          1           0        0.177653   -1.437226    2.725333
     19          6           0        1.269444    0.696419   -1.699407
     20          1           0        2.078166   -0.041892   -1.698701
     21          1           0        1.179526    1.070752   -2.728370
     22          6           0        0.866297    1.223353    1.654285
     23          1           0        0.233422    2.113745    1.656778
     24          1           0        1.227781    1.069867    2.676679
     25          7           0        0.025793    0.012377   -1.309145
     26          7           0        0.002968    0.074977    1.283086
     27          6           0       -1.442177    0.222611    1.643606
     28          1           0       -1.973661   -0.743903    1.637307
     29          1           0       -1.512492    0.643650    2.653752
     30          6           0       -2.216201    1.043555    0.636173
     31          1           0       -1.856012    2.088067    0.572263
     32          1           0       -3.217050    1.002587    1.084038
     33          6           0       -2.364015    0.446523   -0.767253
     34          1           0       -3.267674    0.864211   -1.222532
     35          1           0       -2.587716   -0.617858   -0.618437
     36          6           0       -1.207375    0.708871   -1.735851
     37          1           0       -0.989221    1.781699   -1.801629
     38          1           0       -1.478335    0.376419   -2.747760
     39          1           0        0.013214    0.053928    0.151594
     40          8           0       -3.349487   -1.500663    1.278649
     41          1           0       -3.701333   -0.594110    1.217820
 ---------------------------------------------------------------------
                    Distance matrix (angstroms):
                    1          2          3          4          5
     1  C    0.000000
     2  C    1.542385   0.000000
     3  H    1.095271   2.154431   0.000000
     4  H    1.097827   2.174336   1.747881   0.000000
     5  H    2.151987   1.095288   2.325828   2.601652   0.000000
     6  H    2.172063   1.097060   2.601523   3.070108   1.748317
     7  C    4.209928   3.763044   5.289609   4.036166   4.548335
     8  H    5.005453   4.569003   6.093049   4.939523   5.431225
     9  H    4.780859   4.100842   5.806340   4.537919   4.678101
    10  C    4.169750   4.243355   5.220800   3.671674   5.005862
    11  H    5.221625   5.245334   6.253183   4.640056   5.934703
    12  H    3.676702   3.858429   4.642865   2.965247   4.458758
    13  C    4.244209   4.720410   5.245811   3.853552   5.632084
    14  H    5.008513   5.633700   5.936486   4.457096   6.479217
    15  H    4.882626   5.211050   5.903763   4.685716   6.203831
    16  C    3.225730   4.097391   4.099033   2.964724   5.023895
    17  H    2.835274   3.914050   3.594971   2.273577   4.675006
    18  H    3.977998   5.000632   4.702315   3.790358   5.932342
    19  C    2.607936   1.532785   3.487957   2.745572   2.124061
    20  H    2.800526   2.148854   3.656505   2.496162   2.477114
    21  H    3.535891   2.172006   4.274704   3.737431   2.393521
    22  C    1.531503   2.605657   2.118030   2.172042   3.483097
    23  H    2.157550   2.809091   2.484080   3.070053   3.663798
    24  H    2.179006   3.540074   2.408456   2.537960   4.281187
    25  N    3.163851   2.508294   4.203379   3.335168   3.411502
    26  N    2.512816   3.158436   3.415750   2.776304   4.199134
    27  C    3.801984   4.234055   4.589263   4.238904   5.314763
    28  H    4.656793   5.052523   5.521699   4.913636   6.142903
    29  H    4.131482   4.800441   4.714373   4.634607   5.828210
    30  C    4.267288   4.185827   5.034605   4.911385   5.237781
    31  H    3.946462   3.757544   4.545873   4.784884   4.721989
    32  H    5.282869   5.270308   5.997503   5.919706   6.313220
    33  C    4.733774   4.250291   5.646705   5.231095   5.251034
    34  H    5.661754   5.036865   6.510549   6.235580   5.966640
    35  H    5.219217   4.901832   6.209063   5.530186   5.927324
    36  C    4.108192   3.227742   5.033346   4.558630   4.098545
    37  H    3.929344   2.841983   4.688649   4.580746   3.596605
    38  H    5.021723   3.989645   5.950704   5.368092   4.710499
    39  H    2.501010   2.586563   3.550229   2.745400   3.651314
    40  O    6.157165   6.347693   7.066345   6.383015   7.437190
    41  H    6.104434   6.201460   6.952779   6.493285   7.287628
                    6          7          8          9         10
     6  H    0.000000
     7  C    4.199960   0.000000
     8  H    4.809977   1.093136   0.000000
     9  H    4.607558   1.099286   1.764330   0.000000
    10  C    4.892268   1.530990   2.143371   2.173905   0.000000
    11  H    5.914009   2.118995   2.467260   2.394410   1.094849
    12  H    4.698411   2.175447   3.063384   2.543719   1.099380
    13  C    5.218410   2.601783   2.787650   3.534053   1.541997
    14  H    6.210872   3.481359   3.641437   4.273766   2.153284
    15  H    5.517362   2.742560   2.487299   3.740724   2.182495
    16  C    4.544212   3.416965   3.778110   4.395000   2.600849
    17  H    4.563070   3.790762   4.393768   4.608113   2.807612
    18  H    5.340369   4.386221   4.583198   5.400309   3.531998
    19  C    2.170019   2.466912   3.353780   2.607835   3.221242
    20  H    3.062453   2.493179   3.552073   2.461961   2.828202
    21  H    2.537542   2.955372   3.726914   2.747802   3.986190
    22  C    2.738636   4.323772   4.847561   5.164816   4.215997
    23  H    2.500989   4.848920   5.247820   5.680746   5.010166
    24  H    3.739934   5.146018   5.656626   6.016010   4.764244
    25  N    2.766273   1.472558   2.078262   2.116455   2.511427
    26  N    3.322746   3.297744   3.625083   4.297300   3.153958
    27  C    4.053250   3.958144   3.874514   5.020082   4.051994
    28  H    4.961994   3.899092   3.582710   4.987124   3.878637
    29  H    4.554029   5.012251   4.962762   6.072958   4.969261
    30  C    3.690226   4.028684   3.796265   4.959239   4.648519
    31  H    3.039233   4.550645   4.504164   5.381216   5.246989
    32  H    4.722170   4.870566   4.449905   5.812958   5.441684
    33  C    3.860865   3.139508   2.700269   3.914826   4.149481
    34  H    4.490620   4.009268   3.442529   4.634296   5.141080
    35  H    4.700154   2.900768   2.174753   3.748849   3.731460
    36  C    2.964115   2.446982   2.441969   2.939070   3.747826
    37  H    2.279366   3.352352   3.511579   3.727406   4.583157
    38  H    3.796249   2.567989   2.397469   2.705524   4.062061
    39  H    2.806319   2.332219   2.767575   3.275291   2.594950
    40  O    6.191295   4.454589   3.755899   5.447783   4.594032
    41  H    5.880586   4.758449   4.089758   5.736327   5.114093
                   11         12         13         14         15
    11  H    0.000000
    12  H    1.748313   0.000000
    13  C    2.152026   2.175896   0.000000
    14  H    2.325800   2.603447   1.095016   0.000000
    15  H    2.614830   3.079121   1.098511   1.751894   0.000000
    16  C    3.477379   2.735434   1.527998   2.110184   2.163974
    17  H    3.660907   2.498292   2.161556   2.483281   3.070253
    18  H    4.271384   3.734441   2.170981   2.394675   2.522570
    19  C    4.095886   2.975132   4.089865   5.021173   4.529179
    20  H    3.593090   2.278597   3.904385   4.671624   4.551085
    21  H    4.710326   3.803503   5.008781   5.942110   5.348193
    22  C    5.295251   4.046422   3.769220   4.554204   4.191077
    23  H    6.096460   4.951893   4.567626   5.428273   4.789961
    24  H    5.788686   4.526860   4.081611   4.657860   4.572730
    25  N    3.411755   2.786336   3.154868   4.196880   3.313231
    26  N    4.191910   3.330038   2.497507   3.399855   2.742508
    27  C    4.963207   4.526321   3.153327   4.018352   2.849840
    28  H    4.614474   4.560847   2.796543   3.547371   2.171647
    29  H    5.882503   5.342174   3.914739   4.625473   3.676711
    30  C    5.535194   5.192748   4.140034   5.132164   3.688517
    31  H    6.214806   5.614640   4.879469   5.896914   4.602533
    32  H    6.239063   6.087162   4.759174   5.657286   4.119438
    33  C    4.885292   4.838538   4.058073   5.098270   3.517566
    34  H    5.791163   5.860940   5.090890   6.103008   4.454305
    35  H    4.305816   4.603441   3.514288   4.461139   2.766436
    36  C    4.519284   4.214341   4.180891   5.258660   3.979698
    37  H    5.431493   4.862257   5.002160   6.091661   4.897006
    38  H    4.621477   4.594495   4.735671   5.755442   4.475806
    39  H    3.656604   2.829944   2.497146   3.548198   2.721702
    40  O    5.051133   5.500951   3.623056   4.210791   2.621862
    41  H    5.687223   5.961009   4.245986   4.960563   3.332963
                   16         17         18         19         20
    16  C    0.000000
    17  H    1.095350   0.000000
    18  H    1.093903   1.768483   0.000000
    19  C    3.989556   3.940963   5.032174   0.000000
    20  H    3.928727   3.659425   5.013082   1.095051   0.000000
    21  H    5.045946   5.030540   6.085769   1.098624   1.762313
    22  C    2.484345   2.510181   2.949586   3.418689   3.783119
    23  H    3.366763   3.565899   3.708681   3.787629   4.394211
    24  H    2.595008   2.451129   2.718575   4.392190   4.593813
    25  N    3.310067   3.654326   4.289688   1.472035   2.089722
    26  N    1.482254   2.100485   2.096986   3.299305   3.634716
    27  C    2.462760   3.373986   2.559110   4.330487   4.861460
    28  H    2.562029   3.631203   2.508515   4.870926   5.295194
    29  H    2.939134   3.736569   2.681746   5.166425   5.683894
    30  C    3.735968   4.575260   4.031054   4.210126   5.007137
    31  H    4.254717   4.913639   4.604259   4.106780   5.017147
    32  H    4.418801   5.353011   4.491163   5.288661   6.072388
    33  C    4.173103   4.992152   4.712403   3.759439   4.564989
    34  H    5.246449   6.081420   5.722983   4.565194   5.442956
    35  H    3.948850   4.871551   4.415816   4.215863   4.823812
    36  C    4.327967   4.874100   5.140642   2.477118   3.370431
    37  H    4.878991   5.310557   5.675955   2.507957   3.570006
    38  H    5.154489   5.685244   5.998863   2.958333   3.731516
    39  H    2.093444   2.583724   2.979046   2.327469   2.774311
    40  O    3.921362   5.014528   3.812824   5.918658   6.360192
    41  H    4.317457   5.389772   4.246171   5.906294   6.497204
                   21         22         23         24         25
    21  H    0.000000
    22  C    4.396483   0.000000
    23  H    4.605700   1.092399   0.000000
    24  H    5.405265   1.095225   1.765964   0.000000
    25  N    2.113163   3.309808   3.640818   4.295330   0.000000
    26  N    4.297398   1.483878   2.085504   2.105249   2.593087
    27  C    5.167866   2.516079   2.526696   2.985592   3.304220
    28  H    5.682843   3.454815   3.610782   3.823517   3.640241
    29  H    6.032961   2.644547   2.490653   2.773316   4.297602
    30  C    4.780361   3.251257   2.861397   4.003170   3.142313
    31  H    4.598217   3.054419   2.354266   3.869765   3.374815
    32  H    5.819706   4.128880   3.669940   4.722029   4.150165
    33  C    4.097844   4.111232   3.924568   5.015000   2.488637
    34  H    4.699765   5.049235   4.702067   5.954432   3.402947
    35  H    4.636306   4.526094   4.538400   5.316410   2.775734
    36  C    2.610240   4.007222   3.944553   5.052794   1.479150
    37  H    2.463282   3.962076   3.683163   5.047480   2.098403
    38  H    2.747126   5.058913   5.034716   6.101514   2.112946
    39  H    3.269313   2.086476   2.560647   2.980496   1.461384
    40  O    6.571174   5.033309   5.103348   5.432632   4.514253
    41  H    6.493610   4.935273   4.796609   5.403078   4.543660
                   26         27         28         29         30
    26  N    0.000000
    27  C    1.496735   0.000000
    28  H    2.168664   1.103025   0.000000
    29  H    2.121022   1.096638   1.780770   0.000000
    30  C    2.506262   1.512608   2.063032   2.173880   0.000000
    31  H    2.830832   2.190653   3.027906   2.556745   1.106719
    32  H    3.356873   2.017834   2.214125   2.344858   1.097251
    33  C    3.153497   2.590784   2.711346   3.530896   1.532286
    34  H    4.195010   3.458155   3.526923   4.260856   2.143022
    35  H    3.287469   2.671233   2.341225   3.668069   2.114796
    36  C    3.313718   3.422325   3.751792   4.400678   2.599277
    37  H    3.662350   3.808618   4.378821   4.628109   2.827228
    38  H    4.304979   4.394207   4.552943   5.408227   3.527112
    39  H    1.131734   2.091104   2.606061   2.989373   2.486860
    40  O    3.704270   2.596285   1.610657   3.140626   2.858348
    41  H    3.764809   2.439695   1.784168   2.895682   2.286018
                   31         32         33         34         35
    31  H    0.000000
    32  H    1.814554   0.000000
    33  C    2.178769   2.112854   0.000000
    34  H    2.590734   2.311272   1.094688   0.000000
    35  H    3.045519   2.433172   1.097768   1.738909   0.000000
    36  C    2.765917   3.475174   1.531282   2.128957   2.216791
    37  H    2.545693   3.727910   2.177772   2.523586   3.116569
    38  H    3.754321   4.254162   2.170657   2.401248   2.598717
    39  H    2.794404   3.493424   2.578688   3.648152   2.794473
    40  O    3.950751   2.514294   2.991388   3.443143   2.226786
    41  H    3.319040   1.673878   2.609952   2.875775   2.147685
                   36         37         38         39         40
    36  C    0.000000
    37  H    1.096758   0.000000
    38  H    1.099047   1.763294   0.000000
    39  H    2.341204   2.793770   3.276427   0.000000
    40  O    4.307887   5.082605   4.820438   3.872307   0.000000
    41  H    4.079431   4.702882   4.648599   3.918502   0.974338
                   41
    41  H    0.000000
 Stoichiometry    C12H26N2O
 Framework group  C1[X(C12H26N2O)]
 Deg. of freedom   117
 Full point group                 C1      NOp   1
 Largest Abelian subgroup         C1      NOp   1
 Largest concise Abelian subgroup C1      NOp   1
                         Standard orientation:                         
 ---------------------------------------------------------------------
 Center     Atomic      Atomic             Coordinates (Angstroms)
 Number     Number       Type             X           Y           Z
 ---------------------------------------------------------------------
      1          6           0        2.387815    1.358555   -0.575137
      2          6           0        2.657503   -0.106040   -0.976612
      3          1           0        3.101538    1.998205   -1.105294
      4          1           0        2.602510    1.495772    0.492712
      5          1           0        3.740027   -0.238104   -1.078378
      6          1           0        2.238703   -0.297827   -1.972285
      7          6           0        0.241876   -1.627166    1.475207
      8          1           0       -0.781377   -1.995421    1.364355
      9          1           0        0.848992   -2.463567    1.849739
     10          6           0        0.234335   -0.478097    2.486896
     11          1           0       -0.030876   -0.918583    3.453503
     12          1           0        1.247342   -0.070528    2.614719
     13          6           0       -0.755625    0.666617    2.191325
     14          1           0       -0.975448    1.182307    3.131964
     15          1           0       -1.713320    0.261760    1.836869
     16          6           0       -0.258766    1.743895    1.228320
     17          1           0        0.705584    2.133897    1.571422
     18          1           0       -0.962016    2.580824    1.188144
     19          6           0        2.175646   -1.173509    0.012202
     20          1           0        2.593193   -0.948450    0.999187
     21          1           0        2.559355   -2.160772   -0.279437
     22          6           0        0.994773    1.899070   -0.910962
     23          1           0        0.787860    1.739327   -1.971625
     24          1           0        0.934484    2.975693   -0.719215
     25          7           0        0.709941   -1.227341    0.137492
     26          7           0       -0.084947    1.224234   -0.148930
     27          6           0       -1.395315    1.114274   -0.863813
     28          1           0       -2.228807    0.898177   -0.174424
     29          1           0       -1.605215    2.067267   -1.364172
     30          6           0       -1.440381   -0.050084   -1.828293
     31          1           0       -0.704013    0.048579   -2.648570
     32          1           0       -2.464324    0.055356   -2.208271
     33          6           0       -1.366840   -1.452419   -1.215148
     34          1           0       -1.850635   -2.152103   -1.904152
     35          1           0       -2.018414   -1.428245   -0.331993
     36          6           0        0.038614   -1.992327   -0.935822
     37          1           0        0.663029   -1.939218   -1.835913
     38          1           0       -0.013384   -3.051306   -0.646404
     39          1           0        0.264688    0.154499   -0.029583
     40          8           0       -3.606599    0.089733    0.031305
     41          1           0       -3.543449   -0.040260   -0.932255
 ---------------------------------------------------------------------
 Rotational constants (GHZ):      0.7053557      0.5233470      0.5200089
 Standard basis: 6-31G(d,p) (6D, 7F)
 There are   355 symmetry adapted cartesian basis functions of A   symmetry.
 There are   355 symmetry adapted basis functions of A   symmetry.
   355 basis functions,   602 primitive gaussians,   355 cartesian basis functions
    60 alpha electrons       60 beta electrons
       nuclear repulsion energy      1221.2324552177 Hartrees.
 NAtoms=   41 NActive=   41 NUniq=   41 SFac= 1.00D+00 NAtFMM=   60 NAOKFM=F Big=F
 Integral buffers will be    131072 words long.
 Raffenetti 2 integral format.
 Two-electron integral symmetry is turned on.
 Nuclear repulsion after empirical dispersion term =     1221.1858060720 Hartrees.
 One-electron integrals computed using PRISM.
 NBasis=   355 RedAO= T EigKep=  2.27D-03  NBF=   355
 NBsUse=   355 1.00D-06 EigRej= -1.00D+00 NBFU=   355
 Initial guess from the checkpoint file:  "inprot-oh-opt-wb97xd.chk"
 B after Tr=    -0.000000    0.000000    0.000000
         Rot=    0.753276   -0.654840    0.031813   -0.052426 Ang= -82.25 deg.
 ExpMin= 1.61D-01 ExpMax= 5.48D+03 ExpMxC= 8.25D+02 IAcc=1 IRadAn=         1 AccDes= 0.00D+00
 Harris functional with IExCor= 4639 and IRadAn=       1 diagonalized for initial guess.
 HarFok:  IExCor= 4639 AccDes= 0.00D+00 IRadAn=         1 IDoV= 1 UseB2=F ITyADJ=14
 ICtDFT=  3500011 ScaDFX=  1.000000  1.000000  1.000000  1.000000
 FoFCou: FMM=F IPFlag=           0 FMFlag=      100000 FMFlg1=           0
         NFxFlg=           0 DoJE=T BraDBF=F KetDBF=T FulRan=T
         wScrn=  0.000000 ICntrl=     500 IOpCl=  0 I1Cent=   200000004 NGrid=           0
         NMat0=    1 NMatS0=      1 NMatT0=    0 NMatD0=    1 NMtDS0=    0 NMtDT0=    0
 Petite list used in FoFCou.
 Requested convergence on RMS density matrix=1.00D-08 within 128 cycles.
 Requested convergence on MAX density matrix=1.00D-06.
 Requested convergence on             energy=1.00D-06.
 No special actions if energy rises.
 Integral accuracy reduced to 1.0D-05 until final iterations.
 Initial convergence to 1.0D-05 achieved.  Increase integral accuracy.
 SCF Done:  E(RwB97XD) =  -657.401625685     A.U. after   16 cycles
            NFock= 16  Conv=0.68D-08     -V/T= 2.0092
 Calling FoFJK, ICntrl=      2127 FMM=F ISym2X=0 I1Cent= 0 IOpClX= 0 NMat=1 NMatS=1 NMatT=0.
 ***** Axes restored to original set *****
 -------------------------------------------------------------------
 Center     Atomic                   Forces (Hartrees/Bohr)
 Number     Number              X              Y              Z
 -------------------------------------------------------------------
      1        6           0.000376645    0.000730455    0.000477764
      2        6           0.000861639    0.000255937   -0.000301949
      3        1           0.000068311   -0.000034984   -0.000229611
      4        1          -0.000475822   -0.000276126   -0.000110764
      5        1          -0.000129952    0.000183717   -0.000083394
      6        1          -0.000531953   -0.000221991    0.000330123
      7        6          -0.000703155   -0.001036412    0.000954151
      8        1           0.000466155   -0.000350926    0.000469455
      9        1           0.000498194    0.000132393   -0.000195916
     10        6           0.000882727    0.000168622    0.001477550
     11        1           0.000099772   -0.000015259   -0.000118163
     12        1           0.000368448    0.000370928   -0.000489922
     13        6          -0.002597950   -0.002445753    0.000106644
     14        1           0.000305360   -0.000112885   -0.000312760
     15        1          -0.002104686    0.002444555    0.000951338
     16        6           0.002030620   -0.001095630   -0.000702343
     17        1           0.000839742    0.000018183   -0.000366650
     18        1          -0.000825200   -0.000075549   -0.000559527
     19        6          -0.002612561   -0.002066610    0.000571676
     20        1          -0.000078573   -0.000073210   -0.000038966
     21        1           0.000813859    0.000697663   -0.000323555
     22        6          -0.000310232   -0.001639550   -0.000959747
     23        1          -0.000337753    0.000448669   -0.000130913
     24        1          -0.000043695    0.000393396   -0.000143596
     25        7           0.002079214    0.000961042   -0.002948790
     26        7          -0.000582481    0.003024682   -0.006463523
     27        6           0.024077400    0.018203147    0.003915706
     28        1          -0.013974754   -0.021424681    0.000254038
     29        1           0.003096305    0.002793480   -0.001010663
     30        6           0.000086038    0.009780453    0.001710837
     31        1          -0.004929501   -0.001209901    0.001301879
     32        1           0.002640283    0.014612366   -0.003184436
     33        6           0.001401011    0.001665548   -0.005688231
     34        1           0.000154107    0.001727287   -0.001054103
     35        1          -0.000344546   -0.002870493    0.002563817
     36        6          -0.001436673   -0.002273315    0.003137803
     37        1          -0.000311521   -0.000379066    0.001538402
     38        1           0.000265399    0.000716242   -0.000763115
     39        1          -0.001284144   -0.001214598    0.009652357
     40        8          -0.001449840    0.000189565   -0.004600098
     41        1          -0.006346237   -0.020701390    0.001367194
 -------------------------------------------------------------------
 Cartesian Forces:  Max     0.024077400 RMS     0.004725583

 GradGradGradGradGradGradGradGradGradGradGradGradGradGradGradGradGradGrad
 Berny optimization.
 Using GEDIIS/GDIIS optimizer.
 FormGI is forming the generalized inverse of G from B-inverse, IUseBI=4.
 Internal  Forces:  Max     0.025505030 RMS     0.002717507
 Search for a local minimum.
 Step number   3 out of a maximum of  246
 All quantities printed in internal units (Hartrees-Bohrs-Radians)
 Mixed Optimization -- RFO/linear search
 Update second derivatives using D2CorX and points    2    3
 DE= -1.77D-02 DEPred=-1.61D-02 R= 1.10D+00
 TightC=F SS=  1.41D+00  RLast= 5.55D-01 DXNew= 5.0454D-01 1.6645D+00
 Trust test= 1.10D+00 RLast= 5.55D-01 DXMaxT set to 5.05D-01
 ITU=  1  0  0
 Use linear search instead of GDIIS.
     Eigenvalues ---    0.00195   0.00300   0.00381   0.00418   0.00429
     Eigenvalues ---    0.00584   0.00635   0.00652   0.00668   0.01433
     Eigenvalues ---    0.01451   0.02322   0.02352   0.02506   0.02615
     Eigenvalues ---    0.02811   0.02883   0.03117   0.03378   0.04044
     Eigenvalues ---    0.04119   0.04230   0.04251   0.04285   0.04451
     Eigenvalues ---    0.04507   0.04534   0.04619   0.04691   0.04746
     Eigenvalues ---    0.04771   0.04925   0.05105   0.05658   0.05724
     Eigenvalues ---    0.05946   0.06052   0.06176   0.06343   0.06429
     Eigenvalues ---    0.06473   0.06752   0.07028   0.07878   0.08178
     Eigenvalues ---    0.08253   0.08379   0.08538   0.08743   0.08796
     Eigenvalues ---    0.08860   0.08871   0.08908   0.08940   0.09113
     Eigenvalues ---    0.09340   0.09489   0.09543   0.12447   0.12497
     Eigenvalues ---    0.12588   0.12707   0.12864   0.13504   0.14350
     Eigenvalues ---    0.14679   0.14944   0.15250   0.15653   0.16007
     Eigenvalues ---    0.18645   0.19181   0.19605   0.20213   0.20423
     Eigenvalues ---    0.27391   0.27583   0.28177   0.28236   0.28658
     Eigenvalues ---    0.28712   0.28842   0.29100   0.29181   0.29444
     Eigenvalues ---    0.31912   0.32588   0.32728   0.32829   0.33679
     Eigenvalues ---    0.33964   0.33965   0.33972   0.33977   0.33978
     Eigenvalues ---    0.33982   0.33985   0.33994   0.34136   0.34305
     Eigenvalues ---    0.34307   0.34310   0.34314   0.34338   0.34339
     Eigenvalues ---    0.34357   0.34359   0.34371   0.34373   0.34379
     Eigenvalues ---    0.34386   0.34396   0.34469   0.34516   0.34911
     Eigenvalues ---    0.54268   0.63016
 RFO step:  Lambda=-2.21800142D-02 EMin= 1.95209151D-03
 Quartic linear search produced a step of  0.07380.
 Iteration  1 RMS(Cart)=  0.13451194 RMS(Int)=  0.01927919
 Iteration  2 RMS(Cart)=  0.06309307 RMS(Int)=  0.00371332
 Iteration  3 RMS(Cart)=  0.00529641 RMS(Int)=  0.00049378
 Iteration  4 RMS(Cart)=  0.00001871 RMS(Int)=  0.00049330
 Iteration  5 RMS(Cart)=  0.00000001 RMS(Int)=  0.00049330
 Variable       Old X    -DE/DX   Delta X   Delta X   Delta X     New X
                                 (Linear)    (Quad)   (Total)
    R1        2.91469   0.00012   0.00017   0.00125   0.00146   2.91615
    R2        2.06976  -0.00008   0.00010   0.00075   0.00085   2.07061
    R3        2.07459  -0.00005   0.00003   0.00015   0.00018   2.07477
    R4        2.89412  -0.00020   0.00011   0.00069   0.00082   2.89494
    R5        2.06979   0.00002   0.00009   0.00104   0.00113   2.07092
    R6        2.07314   0.00025  -0.00001   0.00055   0.00054   2.07368
    R7        2.89654   0.00034   0.00019   0.00260   0.00284   2.89939
    R8        2.06573  -0.00036  -0.00006  -0.00155  -0.00161   2.06412
    R9        2.07735   0.00035   0.00015   0.00258   0.00273   2.08008
   R10        2.89315  -0.00002  -0.00010  -0.00181  -0.00227   2.89088
   R11        2.78273   0.00011  -0.00040  -0.00198  -0.00233   2.78040
   R12        2.06896   0.00006   0.00008   0.00098   0.00105   2.07002
   R13        2.07753   0.00043   0.00017   0.00303   0.00320   2.08073
   R14        2.91395   0.00047  -0.00001   0.00001  -0.00034   2.91362
   R15        2.06928   0.00005   0.00009   0.00105   0.00114   2.07042
   R16        2.07589   0.00191   0.00010   0.00615   0.00626   2.08214
   R17        2.88750   0.00037  -0.00018  -0.00349  -0.00393   2.88357
   R18        2.06991   0.00083   0.00019   0.00427   0.00447   2.07438
   R19        2.06718  -0.00023  -0.00004  -0.00108  -0.00112   2.06605
   R20        2.80105   0.00075  -0.00055  -0.00391  -0.00425   2.79680
   R21        2.06935  -0.00001   0.00012   0.00134   0.00146   2.07080
   R22        2.07610   0.00048   0.00011   0.00251   0.00262   2.07871
   R23        2.78174  -0.00181  -0.00053  -0.01126  -0.01178   2.76996
   R24        2.06434   0.00056   0.00000   0.00160   0.00160   2.06594
   R25        2.06968  -0.00021   0.00006   0.00005   0.00011   2.06979
   R26        2.80412  -0.00120  -0.00067  -0.01065  -0.01136   2.79276
   R27        2.79519   0.00071   0.00011   0.00193   0.00179   2.79698
   R28        2.82842  -0.00378   0.00040  -0.00531  -0.00488   2.82354
   R29        2.13867  -0.00964  -0.00151  -0.04682  -0.04833   2.09034
   R30        2.08442   0.02551   0.00105   0.07894   0.07999   2.16440
   R31        2.07234  -0.00006   0.00010   0.00024   0.00033   2.07268
   R32        2.85841   0.00810  -0.00171   0.00513   0.00377   2.86218
   R33        2.09140  -0.00282   0.00074   0.00054   0.00128   2.09268
   R34        2.07350   0.00230  -0.00112  -0.01675  -0.01788   2.05563
   R35        2.89560   0.00178  -0.00099  -0.00436  -0.00504   2.89056
   R36        3.16317   0.02157   0.01010   0.29305   0.30315   3.46632
   R37        2.06866   0.00097   0.00002   0.00239   0.00241   2.07107
   R38        2.07448   0.00320   0.00012   0.01047   0.01060   2.08508
   R39        2.89370  -0.00306  -0.00021  -0.01339  -0.01344   2.88026
   R40        2.07257  -0.00053   0.00022   0.00074   0.00095   2.07352
   R41        2.07690   0.00042   0.00014   0.00264   0.00278   2.07968
   R42        1.84123  -0.00098   0.00082   0.00499   0.00581   1.84704
    A1        1.89086  -0.00026  -0.00016  -0.00227  -0.00235   1.88850
    A2        1.91525  -0.00010  -0.00016  -0.00215  -0.00233   1.91292
    A3        2.02317   0.00040   0.00010   0.00122   0.00119   2.02436
    A4        1.84460   0.00019   0.00008   0.00249   0.00256   1.84716
    A5        1.85508   0.00016   0.00020   0.00400   0.00421   1.85929
    A6        1.92523  -0.00038  -0.00005  -0.00290  -0.00287   1.92236
    A7        1.88756  -0.00018  -0.00011  -0.00032  -0.00035   1.88721
    A8        1.91292   0.00003  -0.00007  -0.00228  -0.00233   1.91059
    A9        2.02463   0.00017   0.00025   0.00301   0.00311   2.02774
   A10        1.84616   0.00012   0.00016   0.00266   0.00280   1.84896
   A11        1.86155   0.00004  -0.00006   0.00063   0.00057   1.86212
   A12        1.92169  -0.00018  -0.00017  -0.00349  -0.00357   1.91811
   A13        1.87047   0.00039   0.00026   0.00446   0.00473   1.87520
   A14        1.89151  -0.00102  -0.00041  -0.01131  -0.01174   1.87977
   A15        1.87223  -0.00023  -0.00053  -0.00503  -0.00554   1.86669
   A16        1.92691  -0.00004   0.00013   0.00118   0.00127   1.92818
   A17        1.91829  -0.00012   0.00015   0.00049   0.00057   1.91886
   A18        1.98022   0.00097   0.00038   0.00960   0.01002   1.99024
   A19        1.85734  -0.00072  -0.00017  -0.00494  -0.00495   1.85239
   A20        1.92894   0.00035   0.00014   0.00177   0.00200   1.93094
   A21        2.01936  -0.00012  -0.00009  -0.00189  -0.00240   2.01696
   A22        1.84389  -0.00003   0.00008   0.00036   0.00038   1.84426
   A23        1.88850   0.00044  -0.00011   0.00005   0.00003   1.88852
   A24        1.91626   0.00006   0.00014   0.00445   0.00474   1.92100
   A25        1.89002  -0.00039  -0.00017  -0.00377  -0.00395   1.88607
   A26        1.92619   0.00143   0.00046   0.01689   0.01741   1.94360
   A27        2.02131  -0.00038  -0.00010  -0.00964  -0.01009   2.01122
   A28        1.85015   0.00050   0.00035   0.01010   0.01037   1.86052
   A29        1.84901   0.00008  -0.00008   0.00138   0.00142   1.85043
   A30        1.91768  -0.00121  -0.00043  -0.01368  -0.01398   1.90370
   A31        1.91760   0.00085   0.00029   0.01218   0.01240   1.93000
   A32        1.93211  -0.00103  -0.00047  -0.01317  -0.01395   1.91817
   A33        1.95687  -0.00024  -0.00027  -0.01078  -0.01080   1.94607
   A34        1.88083   0.00033   0.00026   0.00708   0.00749   1.88832
   A35        1.88876   0.00033   0.00053   0.01402   0.01449   1.90325
   A36        1.88546  -0.00020  -0.00030  -0.00837  -0.00910   1.87636
   A37        1.89488  -0.00014  -0.00026  -0.00092  -0.00121   1.89367
   A38        1.92281  -0.00060  -0.00002  -0.00540  -0.00538   1.91742
   A39        1.97511   0.00036   0.00009  -0.00029  -0.00021   1.97490
   A40        1.86583   0.00000   0.00009  -0.00000   0.00007   1.86591
   A41        1.88648   0.00002   0.00007   0.00193   0.00197   1.88845
   A42        1.91505   0.00035   0.00002   0.00478   0.00484   1.91988
   A43        1.91090   0.00003  -0.00001   0.00065   0.00066   1.91156
   A44        1.93758   0.00001   0.00006  -0.00081  -0.00072   1.93687
   A45        1.97005  -0.00028   0.00003  -0.00014  -0.00022   1.96984
   A46        1.87896  -0.00008   0.00010   0.00021   0.00030   1.87926
   A47        1.86952   0.00005  -0.00043  -0.00305  -0.00350   1.86602
   A48        1.89346   0.00028   0.00023   0.00309   0.00340   1.89686
   A49        1.98640   0.00081   0.00056   0.01026   0.01087   1.99726
   A50        1.95465  -0.00024  -0.00106  -0.01175  -0.01345   1.94120
   A51        1.99222  -0.00009   0.00097   0.01111   0.01253   2.00475
   A52        1.98564   0.00184   0.00051   0.01588   0.01648   2.00212
   A53        1.94645  -0.00353  -0.00119  -0.03063  -0.03221   1.91425
   A54        1.84380   0.00023   0.00033   0.00021   0.00029   1.84409
   A55        2.00994   0.00239   0.00135   0.02585   0.02742   2.03736
   A56        1.83302  -0.00043  -0.00043   0.00126   0.00086   1.83388
   A57        1.82492  -0.00068  -0.00071  -0.01548  -0.01640   1.80852
   A58        1.95781  -0.00130   0.00355   0.02755   0.03106   1.98888
   A59        1.89827   0.00042   0.00062   0.00065   0.00091   1.89918
   A60        1.96837   0.00122   0.00035   0.01870   0.02009   1.98846
   A61        1.88681   0.00095   0.00026   0.00955   0.00911   1.89592
   A62        1.79794  -0.00014  -0.00521  -0.05233  -0.05763   1.74031
   A63        1.95229  -0.00124   0.00039  -0.00565  -0.00604   1.94625
   A64        1.96508  -0.00295   0.00356   0.01482   0.01796   1.98304
   A65        1.74634   0.00561  -0.00736  -0.03546  -0.04601   1.70032
   A66        2.03522  -0.00088  -0.00051  -0.00491  -0.00726   2.02796
   A67        1.93443   0.00088   0.00649   0.07620   0.08434   2.01877
   A68        1.92435   0.00332   0.00173   0.03016   0.03230   1.95666
   A69        1.84555  -0.00604  -0.00410  -0.08781  -0.09369   1.75185
   A70        1.90936  -0.00297  -0.00445  -0.13156  -0.13602   1.77335
   A71        1.88797  -0.00057  -0.00028  -0.00693  -0.00786   1.88011
   A72        1.84760  -0.00167  -0.00291  -0.04086  -0.04368   1.80392
   A73        2.02609   0.00196   0.00022   0.01566   0.01617   2.04227
   A74        1.83187   0.00094  -0.00076   0.00045  -0.00088   1.83099
   A75        1.87034   0.00016   0.00081   0.01407   0.01467   1.88501
   A76        1.98863  -0.00087   0.00277   0.01566   0.01848   2.00712
   A77        1.94613  -0.00027  -0.00128  -0.01413  -0.01512   1.93100
   A78        1.88817   0.00047   0.00042   0.01172   0.01239   1.90056
   A79        1.90574  -0.00018  -0.00050  -0.00893  -0.00989   1.89585
   A80        1.93453  -0.00009   0.00130   0.00868   0.00973   1.94426
   A81        1.92234  -0.00004   0.00007   0.00205   0.00205   1.92438
   A82        1.86472   0.00013   0.00004   0.00118   0.00127   1.86599
   A83        2.47842   0.00194  -0.00168  -0.04536  -0.04704   2.43138
    D1        0.65266  -0.00008  -0.00019  -0.00125  -0.00143   0.65123
    D2       -1.35210  -0.00014  -0.00028  -0.00303  -0.00333  -1.35543
    D3        2.74193  -0.00005  -0.00019   0.00130   0.00109   2.74302
    D4       -1.35328  -0.00011  -0.00011  -0.00182  -0.00195  -1.35523
    D5        2.92514  -0.00017  -0.00020  -0.00360  -0.00385   2.92130
    D6        0.73599  -0.00008  -0.00011   0.00073   0.00057   0.73656
    D7        2.73509   0.00018   0.00002   0.00302   0.00302   2.73812
    D8        0.73033   0.00012  -0.00007   0.00124   0.00112   0.73145
    D9       -1.45882   0.00021   0.00002   0.00557   0.00554  -1.45328
   D10       -0.93385   0.00000   0.00016   0.00268   0.00280  -0.93105
   D11       -3.00599   0.00008   0.00000   0.00251   0.00245  -3.00354
   D12        1.14688  -0.00009  -0.00036  -0.00081  -0.00130   1.14559
   D13        1.16800   0.00003   0.00017   0.00348   0.00365   1.17164
   D14       -0.90415   0.00011   0.00001   0.00331   0.00330  -0.90085
   D15       -3.03445  -0.00006  -0.00036  -0.00001  -0.00045  -3.03490
   D16       -3.12358   0.00015   0.00035   0.00714   0.00750  -3.11608
   D17        1.08746   0.00023   0.00019   0.00697   0.00715   1.09461
   D18       -1.04285   0.00005  -0.00017   0.00365   0.00341  -1.03944
   D19       -0.93969   0.00014   0.00014   0.00268   0.00280  -0.93689
   D20       -2.97744   0.00056   0.00019   0.00625   0.00642  -2.97103
   D21        1.15469   0.00030   0.00012   0.00429   0.00431   1.15900
   D22        1.16364   0.00005   0.00012   0.00465   0.00476   1.16840
   D23       -0.87411   0.00047   0.00017   0.00822   0.00838  -0.86574
   D24       -3.02517   0.00020   0.00009   0.00626   0.00627  -3.01889
   D25       -3.12437   0.00012   0.00018   0.00639   0.00659  -3.11779
   D26        1.12106   0.00054   0.00024   0.00996   0.01020   1.13126
   D27       -1.03000   0.00028   0.00016   0.00800   0.00810  -1.02190
   D28        1.16200  -0.00015   0.00007  -0.00304  -0.00298   1.15902
   D29       -3.12738  -0.00039   0.00014  -0.00444  -0.00425  -3.13163
   D30       -0.93612  -0.00011   0.00039   0.00166   0.00204  -0.93408
   D31       -0.88168  -0.00000  -0.00007  -0.00245  -0.00252  -0.88419
   D32        1.11213  -0.00025  -0.00000  -0.00384  -0.00379   1.10834
   D33       -2.97980   0.00004   0.00024   0.00226   0.00251  -2.97729
   D34       -3.04383  -0.00053  -0.00064  -0.01110  -0.01177  -3.05560
   D35       -1.05003  -0.00077  -0.00057  -0.01250  -0.01304  -1.06306
   D36        1.14123  -0.00049  -0.00033  -0.00639  -0.00675   1.13448
   D37       -2.77594  -0.00035  -0.00019  -0.00420  -0.00440  -2.78034
   D38       -0.48372   0.00003   0.00072   0.01014   0.01090  -0.47282
   D39       -0.74798  -0.00008  -0.00010  -0.00145  -0.00158  -0.74956
   D40        1.54424   0.00031   0.00081   0.01288   0.01373   1.55797
   D41        1.41887   0.00048   0.00046   0.00751   0.00797   1.42683
   D42       -2.57210   0.00087   0.00137   0.02184   0.02327  -2.54883
   D43        2.73558  -0.00049  -0.00042  -0.00865  -0.00899   2.72659
   D44        0.71760  -0.00164  -0.00099  -0.02779  -0.02880   0.68879
   D45       -1.47480  -0.00092  -0.00071  -0.01584  -0.01642  -1.49122
   D46        0.65447   0.00019  -0.00007  -0.00113  -0.00112   0.65335
   D47       -1.36352  -0.00097  -0.00064  -0.02027  -0.02094  -1.38446
   D48        2.72727  -0.00024  -0.00036  -0.00831  -0.00856   2.71871
   D49       -1.34988  -0.00006  -0.00018  -0.00393  -0.00410  -1.35398
   D50        2.91532  -0.00121  -0.00075  -0.02307  -0.02392   2.89141
   D51        0.72293  -0.00049  -0.00047  -0.01112  -0.01154   0.71139
   D52       -0.92587   0.00039   0.00026   0.01089   0.01116  -0.91471
   D53       -3.00117   0.00009   0.00005   0.00264   0.00285  -2.99832
   D54        1.17516   0.00123   0.00095   0.02984   0.03084   1.20600
   D55        1.16934  -0.00028  -0.00007   0.00124   0.00111   1.17045
   D56       -0.90596  -0.00058  -0.00028  -0.00702  -0.00720  -0.91316
   D57       -3.01281   0.00056   0.00062   0.02019   0.02079  -2.99203
   D58       -3.12260  -0.00023   0.00009   0.00723   0.00727  -3.11533
   D59        1.08528  -0.00053  -0.00012  -0.00103  -0.00104   1.08424
   D60       -1.02157   0.00061   0.00078   0.02618   0.02694  -0.99463
   D61       -2.60606  -0.00114  -0.00061  -0.02740  -0.02809  -2.63415
   D62        1.36796  -0.00292  -0.00189  -0.05016  -0.05186   1.31610
   D63       -0.60462  -0.00058  -0.00067  -0.01765  -0.01832  -0.62294
   D64       -0.48837  -0.00001  -0.00005  -0.00950  -0.00962  -0.49799
   D65       -2.79753  -0.00179  -0.00134  -0.03226  -0.03339  -2.83092
   D66        1.51308   0.00055  -0.00011   0.00025   0.00015   1.51322
   D67        1.54349   0.00045   0.00037   0.00179   0.00198   1.54547
   D68       -0.76568  -0.00134  -0.00091  -0.02097  -0.02179  -0.78746
   D69       -2.73826   0.00101   0.00031   0.01154   0.01175  -2.72650
   D70       -2.58968   0.00032   0.00046   0.00069   0.00111  -2.58857
   D71        1.41982  -0.00002   0.00055  -0.00271  -0.00198   1.41784
   D72       -0.49051   0.00038   0.00025   0.00067   0.00081  -0.48970
   D73       -2.76419   0.00004   0.00033  -0.00273  -0.00228  -2.76647
   D74        1.53817   0.00058   0.00041   0.00434   0.00464   1.54282
   D75       -0.73550   0.00024   0.00049   0.00094   0.00155  -0.73396
   D76        1.41597   0.00068   0.00057   0.00232   0.00285   1.41882
   D77       -2.58911  -0.00037   0.00063  -0.00178  -0.00102  -2.59014
   D78       -0.59185  -0.00026   0.00018  -0.00667  -0.00645  -0.59830
   D79       -2.76267   0.00058   0.00030   0.00099   0.00119  -2.76148
   D80       -0.48457  -0.00046   0.00036  -0.00311  -0.00268  -0.48725
   D81        1.51269  -0.00036  -0.00010  -0.00800  -0.00811   1.50459
   D82       -0.73895   0.00065   0.00031   0.00121   0.00143  -0.73753
   D83        1.53914  -0.00039   0.00037  -0.00289  -0.00244   1.53670
   D84       -2.74678  -0.00029  -0.00008  -0.00778  -0.00786  -2.75464
   D85        1.37530  -0.00159  -0.00121  -0.03770  -0.03851   1.33679
   D86       -2.77623  -0.00155  -0.00011  -0.02797  -0.02777  -2.80401
   D87       -0.75294  -0.00124  -0.00009  -0.02493  -0.02486  -0.77780
   D88       -2.61862  -0.00074  -0.00051  -0.02380  -0.02406  -2.64268
   D89       -0.48697  -0.00071   0.00060  -0.01407  -0.01332  -0.50029
   D90        1.53632  -0.00039   0.00061  -0.01103  -0.01040   1.52592
   D91       -0.53946   0.00019  -0.00279  -0.02075  -0.02399  -0.56345
   D92        1.54675   0.00085  -0.00000   0.00870   0.00819   1.55494
   D93       -2.56020   0.00042   0.00119   0.01505   0.01539  -2.54480
   D94       -2.83633  -0.00129  -0.00364  -0.03827  -0.04194  -2.87827
   D95       -0.75011  -0.00063  -0.00086  -0.00883  -0.00976  -0.75988
   D96        1.42612  -0.00106   0.00033  -0.00248  -0.00256   1.42357
   D97        1.44492  -0.00153  -0.00335  -0.04293  -0.04606   1.39886
   D98       -2.75206  -0.00087  -0.00057  -0.01348  -0.01388  -2.76593
   D99       -0.57582  -0.00129   0.00063  -0.00713  -0.00667  -0.58249
   D100      -1.10308  -0.00261  -0.00465  -0.07319  -0.07805  -1.18113
   D101       3.12563  -0.00555  -0.00977  -0.14793  -0.15734   2.96830
   D102       1.14655  -0.00148   0.00064  -0.01924  -0.01875   1.12779
   D103       3.06572  -0.00160  -0.00582  -0.08318  -0.08906   2.97666
   D104       1.01125  -0.00454  -0.01094  -0.15791  -0.16834   0.84290
   D105      -0.96784  -0.00047  -0.00053  -0.02923  -0.02976  -0.99760
   D106       1.04333  -0.00208  -0.00329  -0.06259  -0.06628   0.97705
   D107      -1.01115  -0.00502  -0.00841  -0.13732  -0.14557  -1.15672
   D108      -2.99023  -0.00095   0.00200  -0.00863  -0.00698  -2.99722
   D109      -1.02652  -0.00760   0.01419  -0.28421  -0.27351  -1.30004
   D110      -3.10361  -0.00757   0.01096  -0.31383  -0.30343   2.87614
   D111       1.09420  -0.00841   0.00769  -0.33866  -0.32691   0.76729
   D112       2.69674   0.00262  -0.00320  -0.00843  -0.01097   2.68577
   D113       0.74082   0.00257  -0.00077   0.01328   0.01287   0.75369
   D114      -1.48451   0.00370  -0.00221   0.01504   0.01310  -1.47141
   D115      -1.31740   0.00078   0.00293   0.03751   0.04099  -1.27641
   D116       3.00986   0.00074   0.00536   0.05922   0.06483   3.07469
   D117       0.78454   0.00186   0.00392   0.06098   0.06506   0.84960
   D118       0.77460   0.00006   0.00927   0.09308   0.10172   0.87632
   D119      -1.18132   0.00002   0.01170   0.11479   0.12556  -1.05576
   D120       2.87654   0.00114   0.01026   0.11655   0.12579   3.00233
   D121       0.41705  -0.00522  -0.01086  -0.21138  -0.22224   0.19481
   D122       1.17473  -0.00002   0.00169   0.02127   0.02349   1.19823
   D123      -0.92996  -0.00037   0.00111   0.01000   0.01144  -0.91852
   D124      -2.98983  -0.00046   0.00023   0.00190   0.00248  -2.98735
   D125      -2.99705   0.00065   0.00208   0.03321   0.03555  -2.96150
   D126       1.18144   0.00029   0.00150   0.02194   0.02350   1.20494
   D127      -0.87843   0.00021   0.00062   0.01384   0.01453  -0.86389
   D128      -0.97878   0.00142   0.00314   0.05148   0.05486  -0.92392
   D129      -3.08347   0.00107   0.00256   0.04021   0.04280  -3.04067
   D130       1.13985   0.00098   0.00168   0.03210   0.03384   1.17369
         Item               Value     Threshold  Converged?
 Maximum Force            0.025505     0.000450     NO 
 RMS     Force            0.002718     0.000300     NO 
 Maximum Displacement     2.049848     0.001800     NO 
 RMS     Displacement     0.181563     0.001200     NO 
 Predicted change in Energy=-1.918656D-02
 GradGradGradGradGradGradGradGradGradGradGradGradGradGradGradGradGradGrad

                          Input orientation:                          
 ---------------------------------------------------------------------
 Center     Atomic      Atomic             Coordinates (Angstroms)
 Number     Number       Type             X           Y           Z
 ---------------------------------------------------------------------
      1          6           0        2.074632    1.437265    0.650725
      2          6           0        1.661991    1.826242   -0.784462
      3          1           0        2.720496    2.228481    1.047513
      4          1           0        2.693670    0.530916    0.623141
      5          1           0        2.518914    2.310538   -1.266236
      6          1           0        0.870305    2.585055   -0.744431
      7          6           0       -0.086836   -1.409712   -1.584968
      8          1           0       -1.144564   -1.681897   -1.570236
      9          1           0        0.286872   -1.593151   -2.603941
     10          6           0        0.638237   -2.306193   -0.579560
     11          1           0        0.575899   -3.324203   -0.979165
     12          1           0        1.711967   -2.064398   -0.547897
     13          6           0        0.055099   -2.312440    0.847716
     14          1           0        0.348561   -3.251152    1.330500
     15          1           0       -1.046505   -2.297922    0.831221
     16          6           0        0.554909   -1.195674    1.759556
     17          1           0        1.652254   -1.170634    1.773141
     18          1           0        0.204653   -1.364672    2.781360
     19          6           0        1.234302    0.673202   -1.701864
     20          1           0        2.029171   -0.081114   -1.705871
     21          1           0        1.132323    1.036004   -2.735302
     22          6           0        0.930423    1.264268    1.654564
     23          1           0        0.305896    2.161573    1.654923
     24          1           0        1.317159    1.127889    2.670185
     25          7           0       -0.008893    0.025986   -1.272740
     26          7           0        0.046920    0.125593    1.327567
     27          6           0       -1.391746    0.260368    1.707790
     28          1           0       -1.972154   -0.726852    1.688985
     29          1           0       -1.452532    0.683334    2.717942
     30          6           0       -2.215869    1.060144    0.720270
     31          1           0       -1.945969    2.133529    0.683825
     32          1           0       -3.194348    0.834286    1.138430
     33          6           0       -2.367629    0.456930   -0.677171
     34          1           0       -3.302135    0.837365   -1.105077
     35          1           0       -2.561924   -0.610124   -0.474482
     36          6           0       -1.247580    0.729635   -1.674271
     37          1           0       -1.036078    1.803290   -1.754991
     38          1           0       -1.538394    0.384261   -2.677906
     39          1           0        0.021920    0.089034    0.222295
     40          8           0       -2.924239   -1.630204    0.193916
     41          1           0       -3.436923   -0.900408    0.593776
 ---------------------------------------------------------------------
                    Distance matrix (angstroms):
                    1          2          3          4          5
     1  C    0.000000
     2  C    1.543159   0.000000
     3  H    1.095720   2.153685   0.000000
     4  H    1.097924   2.173379   1.750010   0.000000
     5  H    2.152843   1.095886   2.323962   2.601411   0.000000
     6  H    2.171241   1.097345   2.600272   3.068289   1.750872
     7  C    4.216106   3.764386   5.295990   4.046357   4.553217
     8  H    5.002506   4.560836   6.089527   4.943631   5.427064
     9  H    4.792949   4.110195   5.818978   4.551747   4.691509
    10  C    4.194080   4.262284   5.248469   3.704117   5.032164
    11  H    5.251126   5.267313   6.288005   4.681269   5.967246
    12  H    3.718852   3.898145   4.689485   3.011765   4.506356
    13  C    4.263520   4.730200   5.269176   3.885507   5.648991
    14  H    5.042090   5.654917   5.977669   4.505989   6.510443
    15  H    4.870903   5.191831   5.892826   4.694095   6.192693
    16  C    3.235960   4.102394   4.113589   2.974366   5.030533
    17  H    2.870428   3.939885   3.636159   2.302677   4.701858
    18  H    3.985885   5.002085   4.716613   3.800838   5.936835
    19  C    2.612399   1.534290   3.490951   2.748754   2.126234
    20  H    2.803763   2.149842   3.659683   2.498087   2.480550
    21  H    3.537532   2.170437   4.272467   3.737921   2.388562
    22  C    1.531938   2.607653   2.121927   2.170409   3.485549
    23  H    2.159042   2.811057   2.490726   3.070029   3.667807
    24  H    2.178921   3.541354   2.411166   2.538020   4.282322
    25  N    3.167413   2.504234   4.205249   3.339635   3.407202
    26  N    2.508030   3.156157   3.413000   2.768716   4.196731
    27  C    3.810282   4.241296   4.606513   4.235597   5.323654
    28  H    4.705089   5.083625   5.582691   4.948527   6.174849
    29  H    4.157245   4.824243   4.753101   4.647839   5.856095
    30  C    4.307605   4.229530   5.083286   4.938936   5.284682
    31  H    4.080578   3.907387   4.681579   4.909002   4.875372
    32  H    5.325749   5.316533   6.077617   5.918303   6.372057
    33  C    4.738993   4.257272   5.657026   5.226188   5.259389
    34  H    5.687913   5.071806   6.545298   6.247426   6.006732
    35  H    5.191873   4.886044   6.186930   5.488900   5.913718
    36  C    4.116241   3.234178   5.039868   4.566294   4.105146
    37  H    3.949426   2.867408   4.706024   4.602767   3.624107
    38  H    5.024198   3.988346   5.951305   5.369245   4.707984
    39  H    2.492972   2.592544   3.541261   2.737551   3.658659
    40  O    5.882751   5.825612   6.890654   6.034533   6.876730
    41  H    5.987086   5.944164   6.921678   6.295532   7.017251
                    6          7          8          9         10
     6  H    0.000000
     7  C    4.192945   0.000000
     8  H    4.790462   1.092286   0.000000
     9  H    4.610377   1.100733   1.767888   0.000000
    10  C    4.899524   1.529789   2.132970   2.174857   0.000000
    11  H    5.921242   2.114590   2.450821   2.391647   1.095406
    12  H    4.729105   2.177113   3.057981   2.545641   1.101073
    13  C    5.213918   2.598656   2.771870   3.533416   1.541819
    14  H    6.216017   3.475691   3.620255   4.269964   2.150626
    15  H    5.477253   2.747336   2.481149   3.751658   2.197437
    16  C    4.545695   3.412257   3.769899   4.389754   2.590687
    17  H    4.588552   3.789260   4.388821   4.604523   2.802307
    18  H    5.336163   4.376279   4.566991   5.390773   3.517135
    19  C    2.168953   2.469332   3.350047   2.616815   3.239081
    20  H    3.061992   2.501455   3.557175   2.475559   2.855565
    21  H    2.536095   2.964986   3.732101   2.764869   4.007695
    22  C    2.739209   4.321985   4.835783   5.168546   4.221951
    23  H    2.500959   4.837894   5.222810   5.677697   5.006425
    24  H    3.739333   5.149461   5.651207   6.023450   4.776473
    25  N    2.756979   1.471323   2.072466   2.116879   2.517605
    26  N    3.319652   3.295135   3.617170   4.297489   3.146486
    27  C    4.066255   3.915893   3.818239   4.984407   3.992498
    28  H    4.996980   3.839205   3.495646   4.927767   3.801941
    29  H    4.582591   4.976043   4.906897   6.044034   4.917531
    30  C    3.741012   3.993382   3.730000   4.934984   4.600837
    31  H    3.189857   4.599822   4.503390   5.448223   5.290123
    32  H    4.809549   4.702027   4.227252   5.658328   5.244312
    33  C    3.875262   3.083905   2.620694   3.868029   4.084068
    34  H    4.538033   3.951937   3.349354   4.586390   5.068004
    35  H    4.697045   2.828176   2.087651   3.690064   3.623358
    36  C    2.965236   2.435592   2.415972   2.934990   3.737773
    37  H    2.294926   3.354601   3.491766   3.742556   4.590514
    38  H    3.792579   2.553404   2.377193   2.692067   4.047137
    39  H    2.807924   2.350376   2.776697   3.299630   2.599986
    40  O    5.748693   3.356174   2.506422   4.259180   3.707623
    41  H    5.700128   4.028573   3.247859   4.957009   4.467648
                   11         12         13         14         15
    11  H    0.000000
    12  H    1.750357   0.000000
    13  C    2.152299   2.180475   0.000000
    14  H    2.321975   2.606844   1.095619   0.000000
    15  H    2.638739   3.092841   1.101823   1.761856   0.000000
    16  C    3.468669   2.723565   1.525919   2.109895   2.154363
    17  H    3.656718   2.487890   2.170492   2.494815   3.072668
    18  H    4.256657   3.720963   2.158613   2.384221   2.497878
    19  C    4.115219   3.009029   4.099382   5.037888   4.521745
    20  H    3.627358   2.318391   3.923848   4.700334   4.561892
    21  H    4.733395   3.838388   5.021006   5.960263   5.346255
    22  C    5.302479   4.067144   3.769620   4.564274   4.156361
    23  H    6.091392   4.968730   4.553161   5.422606   4.732289
    24  H    5.804166   4.550013   4.092683   4.680699   4.550261
    25  N    3.413493   2.802938   3.157319   4.200508   3.302096
    26  N    4.183530   3.329535   2.484820   3.390192   2.704693
    27  C    4.892903   4.486167   3.074480   3.937231   2.726245
    28  H    4.511965   4.512806   2.707689   3.447654   2.015154
    29  H    5.817515   5.313171   3.839969   4.544129   3.551403
    30  C    5.468505   5.176766   4.067906   5.053311   3.557573
    31  H    6.237964   5.702651   4.878296   5.888790   4.524215
    32  H    5.999333   5.942894   4.532693   5.411090   3.810293
    33  C    4.801305   4.797594   3.983001   5.015805   3.407319
    34  H    5.689785   5.819957   5.000569   5.997965   4.320549
    35  H    4.179338   4.515135   3.390413   4.324802   2.617254
    36  C    4.499094   4.223062   4.160722   5.236695   3.934974
    37  H    5.430613   4.895696   4.990389   6.081518   4.848560
    38  H    4.594416   4.593225   4.716082   5.730981   4.444101
    39  H    3.660681   2.843716   2.481799   3.534353   2.685122
    40  O    4.061615   4.715211   3.125597   3.824985   2.092341
    41  H    4.944863   5.400866   3.775253   4.516486   2.779123
                   16         17         18         19         20
    16  C    0.000000
    17  H    1.097715   0.000000
    18  H    1.093308   1.774741   0.000000
    19  C    3.991955   3.956018   5.031143   0.000000
    20  H    3.927453   3.665058   5.011151   1.095821   0.000000
    21  H    5.051489   5.046349   6.087477   1.100008   1.764091
    22  C    2.490653   2.542410   2.950888   3.421595   3.782833
    23  H    3.368095   3.595867   3.703176   3.787507   4.392523
    24  H    2.609448   2.490017   2.731829   4.396410   4.595489
    25  N    3.317401   3.669973   4.291300   1.465799   2.086331
    26  N    1.480005   2.110885   2.087889   3.299577   3.629572
    27  C    2.431502   3.364219   2.518292   4.323460   4.844829
    28  H    2.571152   3.652446   2.517655   4.872307   5.287025
    29  H    2.911871   3.737585   2.635263   5.172414   5.681264
    30  C    3.721027   4.587732   3.998343   4.233219   5.020856
    31  H    4.300603   5.005129   4.611099   4.235351   5.139750
    32  H    4.308534   5.283192   4.368964   5.263664   6.017737
    33  C    4.148490   4.981210   4.679349   3.751091   4.547480
    34  H    5.216911   6.071423   5.678990   4.578468   5.443104
    35  H    3.879233   4.808875   4.338640   4.191029   4.782711
    36  C    4.329775   4.889244   5.133006   2.482677   3.375709
    37  H    4.886417   5.340325   5.670439   2.536641   3.598492
    38  H    5.154531   5.692957   5.991708   2.953640   3.726788
    39  H    2.073095   2.578735   2.948807   2.348087   2.788518
    40  O    3.839859   4.863070   4.068825   5.117923   5.526767
    41  H    4.169046   5.231027   4.273423   5.437514   5.986469
                   21         22         23         24         25
    21  H    0.000000
    22  C    4.400430   0.000000
    23  H    4.606947   1.093248   0.000000
    24  H    5.409426   1.095285   1.766892   0.000000
    25  N    2.112249   3.314327   3.637449   4.303401   0.000000
    26  N    4.302772   1.477865   2.078327   2.102552   2.602813
    27  C    5.168520   2.530438   2.549385   3.002825   3.294052
    28  H    5.685046   3.520043   3.678814   3.901589   3.632214
    29  H    6.045140   2.673337   2.531258   2.805547   4.294385
    30  C    4.811647   3.288423   2.906204   4.035969   3.148384
    31  H    4.729785   3.157781   2.452492   3.950309   3.467298
    32  H    5.810901   4.179117   3.778911   4.773487   4.076054
    33  C    4.101328   4.118973   3.936014   5.023210   2.470639
    34  H    4.728796   5.070741   4.731703   5.972845   3.395864
    35  H    4.633411   4.499186   4.521179   5.287429   2.749513
    36  C    2.623659   4.013810   3.943003   5.060710   1.480100
    37  H    2.500340   3.972749   3.681953   5.057279   2.108669
    38  H    2.749690   5.063573   5.033255   6.108129   2.107659
    39  H    3.298049   2.063480   2.535445   2.957876   1.496682
    40  O    5.669628   5.036853   5.190943   5.632801   3.659685
    41  H    5.975823   4.988468   4.950803   5.570167   4.011668
                   26         27         28         29         30
    26  N    0.000000
    27  C    1.494153   0.000000
    28  H    2.221249   1.145352   0.000000
    29  H    2.119569   1.096815   1.821369   0.000000
    30  C    2.522382   1.514601   2.047232   2.171488   0.000000
    31  H    2.901348   2.205539   3.031965   2.546405   1.107398
    32  H    3.323228   1.975583   2.057674   2.356177   1.087792
    33  C    3.155758   2.584381   2.675151   3.523557   1.529621
    34  H    4.200066   3.448875   3.467334   4.249733   2.135766
    35  H    3.254955   2.624764   2.245450   3.618751   2.082542
    36  C    3.324399   3.417504   3.736021   4.397236   2.603968
    37  H    3.672835   3.807619   4.374794   4.629780   2.840966
    38  H    4.315547   4.389896   4.526860   5.404812   3.530353
    39  H    1.106159   2.057790   2.606373   2.958961   2.489725
    40  O    3.632600   2.866115   1.989407   3.726807   2.831397
    41  H    3.705171   2.602149   1.837159   3.310307   2.313166
                   31         32         33         34         35
    31  H    0.000000
    32  H    1.858265   0.000000
    33  C    2.200248   2.030337   0.000000
    34  H    2.592180   2.246096   1.095963   0.000000
    35  H    3.041169   2.255607   1.103375   1.743785   0.000000
    36  C    2.831834   3.422301   1.524168   2.134663   2.227543
    37  H    2.623887   3.737510   2.178855   2.547629   3.129293
    38  H    3.811469   4.184391   2.166992   2.406217   2.625165
    39  H    2.874988   3.426234   2.579599   3.656673   2.765966
    40  O    3.919530   2.653069   2.329107   2.814088   1.272240
    41  H    3.381690   1.834299   2.145009   2.433953   1.411051
                   36         37         38         39         40
    36  C    0.000000
    37  H    1.097262   0.000000
    38  H    1.100518   1.765712   0.000000
    39  H    2.370435   2.822710   3.306495   0.000000
    40  O    3.445309   4.376332   3.771737   3.411222   0.000000
    41  H    3.548845   4.311699   3.994833   3.616709   0.977413
                   41
    41  H    0.000000
 Stoichiometry    C12H26N2O
 Framework group  C1[X(C12H26N2O)]
 Deg. of freedom   117
 Full point group                 C1      NOp   1
 Largest Abelian subgroup         C1      NOp   1
 Largest concise Abelian subgroup C1      NOp   1
                         Standard orientation:                         
 ---------------------------------------------------------------------
 Center     Atomic      Atomic             Coordinates (Angstroms)
 Number     Number       Type             X           Y           Z
 ---------------------------------------------------------------------
      1          6           0        2.712652    0.719679   -0.353932
      2          6           0        2.638144   -0.808705   -0.553503
      3          1           0        3.636796    1.080923   -0.818757
      4          1           0        2.806653    0.947283    0.716020
      5          1           0        3.651518   -1.214848   -0.458175
      6          1           0        2.320886   -1.028376   -1.580761
      7          6           0       -0.419309   -1.338240    1.577737
      8          1           0       -1.472670   -1.454826    1.313302
      9          1           0       -0.119063   -2.235567    2.140115
     10          6           0       -0.295096   -0.090756    2.454440
     11          1           0       -0.823719   -0.319629    3.386154
     12          1           0        0.754231    0.078654    2.741797
     13          6           0       -0.896831    1.200094    1.863824
     14          1           0       -1.134470    1.874797    2.693694
     15          1           0       -1.845384    0.998013    1.340924
     16          6           0        0.027181    1.983199    0.935721
     17          1           0        0.991664    2.175141    1.423479
     18          1           0       -0.426082    2.945989    0.684902
     19          6           0        1.759301   -1.579140    0.440535
     20          1           0        2.079207   -1.324681    1.457263
     21          1           0        1.915790   -2.660956    0.317227
     22          6           0        1.569028    1.533332   -0.967876
     23          1           0        1.467573    1.279866   -2.026485
     24          1           0        1.772279    2.607523   -0.901144
     25          7           0        0.333782   -1.261368    0.316097
     26          7           0        0.263226    1.258270   -0.332812
     27          6           0       -0.944598    1.365466   -1.205833
     28          1           0       -1.932637    1.415155   -0.628651
     29          1           0       -0.854783    2.266418   -1.824881
     30          6           0       -1.203516    0.134989   -2.050170
     31          1           0       -0.439242   -0.034528   -2.833419
     32          1           0       -2.191345    0.415930   -2.408719
     33          6           0       -1.541492   -1.147684   -1.288421
     34          1           0       -2.138513   -1.782768   -1.952778
     35          1           0       -2.247731   -0.805068   -0.513000
     36          6           0       -0.370286   -1.975452   -0.772511
     37          1           0        0.346263   -2.197774   -1.573208
     38          1           0       -0.727757   -2.941627   -0.385394
     39          1           0        0.294947    0.186110   -0.062527
     40          8           0       -3.106898   -0.045723    0.038201
     41          1           0       -3.219345    0.135632   -0.915634
 ---------------------------------------------------------------------
 Rotational constants (GHZ):      0.7170715      0.5588352      0.5492853
 Standard basis: 6-31G(d,p) (6D, 7F)
 There are   355 symmetry adapted cartesian basis functions of A   symmetry.
 There are   355 symmetry adapted basis functions of A   symmetry.
   355 basis functions,   602 primitive gaussians,   355 cartesian basis functions
    60 alpha electrons       60 beta electrons
       nuclear repulsion energy      1237.0522103672 Hartrees.
 NAtoms=   41 NActive=   41 NUniq=   41 SFac= 1.00D+00 NAtFMM=   60 NAOKFM=F Big=F
 Integral buffers will be    131072 words long.
 Raffenetti 2 integral format.
 Two-electron integral symmetry is turned on.
 Nuclear repulsion after empirical dispersion term =     1237.0049137708 Hartrees.
 One-electron integrals computed using PRISM.
 NBasis=   355 RedAO= T EigKep=  2.30D-03  NBF=   355
 NBsUse=   355 1.00D-06 EigRej= -1.00D+00 NBFU=   355
 Initial guess from the checkpoint file:  "inprot-oh-opt-wb97xd.chk"
 B after Tr=    -0.000000   -0.000000    0.000000
         Rot=    0.991248    0.060449    0.060766    0.100404 Ang=  15.17 deg.
 ExpMin= 1.61D-01 ExpMax= 5.48D+03 ExpMxC= 8.25D+02 IAcc=1 IRadAn=         1 AccDes= 0.00D+00
 Harris functional with IExCor= 4639 and IRadAn=       1 diagonalized for initial guess.
 HarFok:  IExCor= 4639 AccDes= 0.00D+00 IRadAn=         1 IDoV= 1 UseB2=F ITyADJ=14
 ICtDFT=  3500011 ScaDFX=  1.000000  1.000000  1.000000  1.000000
 FoFCou: FMM=F IPFlag=           0 FMFlag=      100000 FMFlg1=           0
         NFxFlg=           0 DoJE=T BraDBF=F KetDBF=T FulRan=T
         wScrn=  0.000000 ICntrl=     500 IOpCl=  0 I1Cent=   200000004 NGrid=           0
         NMat0=    1 NMatS0=      1 NMatT0=    0 NMatD0=    1 NMtDS0=    0 NMtDT0=    0
 Petite list used in FoFCou.
 Requested convergence on RMS density matrix=1.00D-08 within 128 cycles.
 Requested convergence on MAX density matrix=1.00D-06.
 Requested convergence on             energy=1.00D-06.
 No special actions if energy rises.
 Integral accuracy reduced to 1.0D-05 until final iterations.
 Initial convergence to 1.0D-05 achieved.  Increase integral accuracy.
 SCF Done:  E(RwB97XD) =  -657.372483518     A.U. after   17 cycles
            NFock= 17  Conv=0.53D-08     -V/T= 2.0087
 Calling FoFJK, ICntrl=      2127 FMM=F ISym2X=0 I1Cent= 0 IOpClX= 0 NMat=1 NMatS=1 NMatT=0.
 ***** Axes restored to original set *****
 -------------------------------------------------------------------
 Center     Atomic                   Forces (Hartrees/Bohr)
 Number     Number              X              Y              Z
 -------------------------------------------------------------------
      1        6          -0.000289537   -0.001005902   -0.001578807
      2        6           0.000223680    0.000498192   -0.000758231
      3        1          -0.000725420   -0.000625359    0.000754898
      4        1          -0.000208286   -0.000066702    0.000109682
      5        1          -0.000099549    0.000168691    0.000449554
      6        1          -0.000254515   -0.000359315   -0.000071570
      7        6          -0.002868855   -0.001614195   -0.000914345
      8        1          -0.000302792   -0.000526197    0.001160692
      9        1           0.001127673    0.000157726    0.000295849
     10        6           0.000115988    0.000513569    0.000519228
     11        1           0.000234843    0.000136719    0.000466059
     12        1           0.000069607    0.000209336    0.000133917
     13        6           0.002263124   -0.004171060    0.001627572
     14        1           0.000990433    0.000104273    0.000628479
     15        1          -0.001184092   -0.000177167   -0.005686872
     16        6           0.005991436   -0.006226113    0.000153690
     17        1          -0.001079287    0.001572858   -0.000384457
     18        1           0.001378471    0.000566932    0.001483235
     19        6          -0.001789338   -0.001707092   -0.000460158
     20        1           0.000068639   -0.000144198   -0.000112438
     21        1           0.000851463    0.000623948    0.000246990
     22        6          -0.003061233    0.003711476    0.002502050
     23        1          -0.000110827    0.000591591    0.000096669
     24        1          -0.000226169   -0.000103557   -0.000242183
     25        7           0.003291877    0.000116392    0.003842380
     26        7          -0.008076808   -0.011580711    0.000450771
     27        6          -0.013826645   -0.006662364    0.008502825
     28        1           0.030058844    0.012411976   -0.001727894
     29        1           0.003848629    0.001901751   -0.000184161
     30        6           0.004390965    0.004812125   -0.010159869
     31        1          -0.007077502   -0.002230121    0.006830054
     32        1          -0.010061738    0.024128026    0.006096911
     33        6           0.021545435    0.073908402   -0.035923620
     34        1           0.000886560    0.004577858   -0.001982384
     35        1           0.009575028   -0.023043032   -0.018056067
     36        6          -0.007071074    0.004012255    0.006672184
     37        1           0.006210020    0.002277567   -0.001064179
     38        1          -0.000544489    0.001482060   -0.000201887
     39        1          -0.001205316   -0.001718913   -0.006475273
     40        8          -0.025579336   -0.045387673    0.042395534
     41        1          -0.007479907   -0.031134054    0.000565173
 -------------------------------------------------------------------
 Cartesian Forces:  Max     0.073908402 RMS     0.011657725

 GradGradGradGradGradGradGradGradGradGradGradGradGradGradGradGradGradGrad
 Berny optimization.
 Using GEDIIS/GDIIS optimizer.
 FormGI is forming the generalized inverse of G from B-inverse, IUseBI=4.
 Internal  Forces:  Max     0.274151511 RMS     0.022664720
 Search for a local minimum.
 Step number   4 out of a maximum of  246
 All quantities printed in internal units (Hartrees-Bohrs-Radians)
 Mixed Optimization -- RFO/linear search
 Update second derivatives using D2CorX and points    2    4    3
 DE=  2.91D-02 DEPred=-1.92D-02 R=-1.52D+00
 Trust test=-1.52D+00 RLast= 8.09D-01 DXMaxT set to 2.52D-01
 ITU= -1  1  0  0
 Use linear search instead of GDIIS.
 Energy rises -- skip Quadratic/GDIIS search.
 Quartic linear search produced a step of -0.61740.
 Iteration  1 RMS(Cart)=  0.10929625 RMS(Int)=  0.00999542
 Iteration  2 RMS(Cart)=  0.01497696 RMS(Int)=  0.00015676
 Iteration  3 RMS(Cart)=  0.00008362 RMS(Int)=  0.00010542
 Iteration  4 RMS(Cart)=  0.00000014 RMS(Int)=  0.00010542
 Variable       Old X    -DE/DX   Delta X   Delta X   Delta X     New X
                                 (Linear)    (Quad)   (Total)
    R1        2.91615  -0.00522  -0.00090   0.00000  -0.00092   2.91523
    R2        2.07061  -0.00060  -0.00052   0.00000  -0.00052   2.07009
    R3        2.07477  -0.00007  -0.00011   0.00000  -0.00011   2.07466
    R4        2.89494  -0.00278  -0.00051   0.00000  -0.00052   2.89443
    R5        2.07092  -0.00020  -0.00070   0.00000  -0.00070   2.07023
    R6        2.07368  -0.00006  -0.00033   0.00000  -0.00033   2.07335
    R7        2.89939  -0.00526  -0.00176   0.00000  -0.00177   2.89762
    R8        2.06412   0.00044   0.00099   0.00000   0.00099   2.06511
    R9        2.08008   0.00008  -0.00169   0.00000  -0.00169   2.07840
   R10        2.89088   0.00529   0.00140   0.00000   0.00148   2.89236
   R11        2.78040   0.00378   0.00144   0.00000   0.00143   2.78183
   R12        2.07002  -0.00031  -0.00065   0.00000  -0.00065   2.06937
   R13        2.08073   0.00012  -0.00198   0.00000  -0.00198   2.07875
   R14        2.91362   0.00302   0.00021   0.00000   0.00028   2.91390
   R15        2.07042   0.00045  -0.00070   0.00000  -0.00070   2.06972
   R16        2.08214   0.00126  -0.00386   0.00000  -0.00386   2.07828
   R17        2.88357   0.00397   0.00243   0.00000   0.00248   2.88605
   R18        2.07438  -0.00105  -0.00276   0.00000  -0.00276   2.07162
   R19        2.06605   0.00086   0.00069   0.00000   0.00069   2.06675
   R20        2.79680   0.00501   0.00262   0.00000   0.00258   2.79938
   R21        2.07080   0.00015  -0.00090   0.00000  -0.00090   2.06990
   R22        2.07871  -0.00010  -0.00162   0.00000  -0.00162   2.07710
   R23        2.76996  -0.00173   0.00727   0.00000   0.00727   2.77723
   R24        2.06594   0.00055  -0.00099   0.00000  -0.00099   2.06495
   R25        2.06979  -0.00030  -0.00007   0.00000  -0.00007   2.06972
   R26        2.79276   0.00325   0.00701   0.00000   0.00702   2.79978
   R27        2.79698   0.00395  -0.00111   0.00000  -0.00106   2.79593
   R28        2.82354  -0.00189   0.00301   0.00000   0.00300   2.82654
   R29        2.09034   0.00655   0.02984   0.00000   0.02984   2.12018
   R30        2.16440  -0.02590  -0.04938   0.00000  -0.04938   2.11502
   R31        2.07268   0.00035  -0.00021   0.00000  -0.00021   2.07247
   R32        2.86218   0.01296  -0.00233   0.00000  -0.00240   2.85978
   R33        2.09268  -0.00411  -0.00079   0.00000  -0.00079   2.09189
   R34        2.05563   0.06853   0.01104   0.00000   0.01104   2.06667
   R35        2.89056   0.01881   0.00311   0.00000   0.00304   2.89361
   R36        3.46632   0.06399  -0.18717   0.00000  -0.18717   3.27916
   R37        2.07107   0.00161  -0.00149   0.00000  -0.00149   2.06958
   R38        2.08508   0.01729  -0.00654   0.00000  -0.00654   2.07853
   R39        2.88026  -0.00665   0.00830   0.00000   0.00827   2.88853
   R40        2.07352   0.00350  -0.00059   0.00000  -0.00059   2.07294
   R41        2.07968  -0.00013  -0.00172   0.00000  -0.00172   2.07796
   R42        1.84704   0.00313  -0.00359   0.00000  -0.00359   1.84346
    A1        1.88850  -0.00130   0.00145   0.00000   0.00143   1.88994
    A2        1.91292   0.00152   0.00144   0.00000   0.00144   1.91436
    A3        2.02436   0.00081  -0.00074   0.00000  -0.00071   2.02365
    A4        1.84716   0.00017  -0.00158   0.00000  -0.00158   1.84558
    A5        1.85929   0.00007  -0.00260   0.00000  -0.00260   1.85669
    A6        1.92236  -0.00137   0.00177   0.00000   0.00176   1.92412
    A7        1.88721  -0.00089   0.00021   0.00000   0.00020   1.88741
    A8        1.91059   0.00048   0.00144   0.00000   0.00144   1.91203
    A9        2.02774   0.00053  -0.00192   0.00000  -0.00189   2.02585
   A10        1.84896   0.00011  -0.00173   0.00000  -0.00172   1.84723
   A11        1.86212   0.00135  -0.00035   0.00000  -0.00035   1.86176
   A12        1.91811  -0.00158   0.00221   0.00000   0.00219   1.92030
   A13        1.87520   0.00057  -0.00292   0.00000  -0.00292   1.87228
   A14        1.87977   0.00040   0.00725   0.00000   0.00725   1.88702
   A15        1.86669   0.00134   0.00342   0.00000   0.00341   1.87010
   A16        1.92818  -0.00086  -0.00079   0.00000  -0.00078   1.92741
   A17        1.91886  -0.00028  -0.00035   0.00000  -0.00033   1.91853
   A18        1.99024  -0.00099  -0.00619   0.00000  -0.00620   1.98404
   A19        1.85239  -0.00108   0.00306   0.00000   0.00302   1.85541
   A20        1.93094  -0.00348  -0.00124   0.00000  -0.00126   1.92968
   A21        2.01696   0.00793   0.00148   0.00000   0.00157   2.01853
   A22        1.84426   0.00115  -0.00023   0.00000  -0.00022   1.84404
   A23        1.88852  -0.00296  -0.00002   0.00000  -0.00004   1.88849
   A24        1.92100  -0.00204  -0.00293   0.00000  -0.00296   1.91804
   A25        1.88607   0.00088   0.00244   0.00000   0.00244   1.88851
   A26        1.94360  -0.00197  -0.01075   0.00000  -0.01077   1.93283
   A27        2.01122  -0.00396   0.00623   0.00000   0.00630   2.01753
   A28        1.86052   0.00037  -0.00640   0.00000  -0.00638   1.85413
   A29        1.85043   0.00088  -0.00087   0.00000  -0.00090   1.84953
   A30        1.90370   0.00419   0.00863   0.00000   0.00860   1.91230
   A31        1.93000  -0.00093  -0.00765   0.00000  -0.00764   1.92236
   A32        1.91817   0.00591   0.00861   0.00000   0.00868   1.92685
   A33        1.94607  -0.00609   0.00667   0.00000   0.00661   1.95268
   A34        1.88832  -0.00128  -0.00463   0.00000  -0.00466   1.88366
   A35        1.90325   0.00201  -0.00895   0.00000  -0.00894   1.89432
   A36        1.87636   0.00053   0.00562   0.00000   0.00571   1.88207
   A37        1.89367   0.00267   0.00075   0.00000   0.00075   1.89443
   A38        1.91742  -0.00190   0.00332   0.00000   0.00332   1.92074
   A39        1.97490  -0.00243   0.00013   0.00000   0.00013   1.97504
   A40        1.86591  -0.00036  -0.00004   0.00000  -0.00004   1.86587
   A41        1.88845   0.00097  -0.00122   0.00000  -0.00121   1.88724
   A42        1.91988   0.00123  -0.00299   0.00000  -0.00299   1.91689
   A43        1.91156  -0.00098  -0.00041   0.00000  -0.00041   1.91115
   A44        1.93687  -0.00200   0.00044   0.00000   0.00043   1.93730
   A45        1.96984   0.00537   0.00013   0.00000   0.00016   1.97000
   A46        1.87926   0.00076  -0.00019   0.00000  -0.00018   1.87908
   A47        1.86602   0.00052   0.00216   0.00000   0.00216   1.86818
   A48        1.89686  -0.00376  -0.00210   0.00000  -0.00212   1.89474
   A49        1.99726  -0.00080  -0.00671   0.00000  -0.00672   1.99054
   A50        1.94120   0.01068   0.00830   0.00000   0.00845   1.94965
   A51        2.00475  -0.01032  -0.00774   0.00000  -0.00784   1.99691
   A52        2.00212  -0.00146  -0.01017   0.00000  -0.01020   1.99192
   A53        1.91425   0.01475   0.01988   0.00000   0.01998   1.93422
   A54        1.84409  -0.00696  -0.00018   0.00000  -0.00011   1.84397
   A55        2.03736  -0.01549  -0.01693   0.00000  -0.01698   2.02037
   A56        1.83388   0.00736  -0.00053   0.00000  -0.00054   1.83334
   A57        1.80852   0.00219   0.01013   0.00000   0.01017   1.81869
   A58        1.98888  -0.00867  -0.01918   0.00000  -0.01918   1.96970
   A59        1.89918  -0.00448  -0.00056   0.00000  -0.00049   1.89869
   A60        1.98846  -0.00244  -0.01240   0.00000  -0.01263   1.97583
   A61        1.89592   0.00364  -0.00562   0.00000  -0.00547   1.89045
   A62        1.74031   0.00612   0.03558   0.00000   0.03561   1.77592
   A63        1.94625   0.00709   0.00373   0.00000   0.00390   1.95016
   A64        1.98304   0.01634  -0.01109   0.00000  -0.01100   1.97204
   A65        1.70032  -0.01520   0.02841   0.00000   0.02911   1.72943
   A66        2.02796   0.01625   0.00448   0.00000   0.00489   2.03285
   A67        2.01877  -0.02795  -0.05207   0.00000  -0.05242   1.96635
   A68        1.95666  -0.04255  -0.01994   0.00000  -0.02007   1.93659
   A69        1.75185   0.06047   0.05785   0.00000   0.05820   1.81005
   A70        1.77335   0.27415   0.08398   0.00000   0.08398   1.85732
   A71        1.88011  -0.00130   0.00485   0.00000   0.00500   1.88511
   A72        1.80392   0.01871   0.02697   0.00000   0.02695   1.83087
   A73        2.04227  -0.00171  -0.00999   0.00000  -0.01005   2.03222
   A74        1.83099   0.00295   0.00054   0.00000   0.00067   1.83166
   A75        1.88501   0.00189  -0.00906   0.00000  -0.00901   1.87600
   A76        2.00712  -0.01927  -0.01141   0.00000  -0.01143   1.99569
   A77        1.93100  -0.00255   0.00934   0.00000   0.00928   1.94028
   A78        1.90056  -0.00518  -0.00765   0.00000  -0.00770   1.89286
   A79        1.89585   0.00381   0.00611   0.00000   0.00620   1.90205
   A80        1.94426   0.01019  -0.00601   0.00000  -0.00595   1.93831
   A81        1.92438  -0.00539  -0.00126   0.00000  -0.00125   1.92313
   A82        1.86599  -0.00093  -0.00078   0.00000  -0.00079   1.86520
   A83        2.43138   0.08880   0.02904   0.00000   0.02904   2.46042
    D1        0.65123   0.00057   0.00088   0.00000   0.00088   0.65211
    D2       -1.35543   0.00067   0.00206   0.00000   0.00206  -1.35337
    D3        2.74302   0.00199  -0.00067   0.00000  -0.00067   2.74236
    D4       -1.35523   0.00027   0.00120   0.00000   0.00121  -1.35402
    D5        2.92130   0.00037   0.00237   0.00000   0.00238   2.92368
    D6        0.73656   0.00169  -0.00035   0.00000  -0.00034   0.73622
    D7        2.73812   0.00021  -0.00187   0.00000  -0.00186   2.73625
    D8        0.73145   0.00031  -0.00069   0.00000  -0.00069   0.73077
    D9       -1.45328   0.00164  -0.00342   0.00000  -0.00341  -1.45669
   D10       -0.93105   0.00095  -0.00173   0.00000  -0.00172  -0.93277
   D11       -3.00354   0.00186  -0.00151   0.00000  -0.00150  -3.00504
   D12        1.14559   0.00436   0.00080   0.00000   0.00083   1.14642
   D13        1.17164  -0.00016  -0.00225   0.00000  -0.00225   1.16939
   D14       -0.90085   0.00075  -0.00204   0.00000  -0.00203  -0.90288
   D15       -3.03490   0.00326   0.00028   0.00000   0.00030  -3.03461
   D16       -3.11608  -0.00059  -0.00463   0.00000  -0.00464  -3.12072
   D17        1.09461   0.00032  -0.00442   0.00000  -0.00442   1.09020
   D18       -1.03944   0.00283  -0.00210   0.00000  -0.00209  -1.04153
   D19       -0.93689  -0.00027  -0.00173   0.00000  -0.00172  -0.93861
   D20       -2.97103  -0.00031  -0.00396   0.00000  -0.00396  -2.97498
   D21        1.15900   0.00126  -0.00266   0.00000  -0.00264   1.15636
   D22        1.16840  -0.00006  -0.00294   0.00000  -0.00294   1.16547
   D23       -0.86574  -0.00010  -0.00517   0.00000  -0.00517  -0.87091
   D24       -3.01889   0.00146  -0.00387   0.00000  -0.00385  -3.02275
   D25       -3.11779   0.00001  -0.00407   0.00000  -0.00407  -3.12185
   D26        1.13126  -0.00003  -0.00630   0.00000  -0.00630   1.12496
   D27       -1.02190   0.00153  -0.00500   0.00000  -0.00499  -1.02688
   D28        1.15902   0.00061   0.00184   0.00000   0.00184   1.16086
   D29       -3.13163  -0.00033   0.00262   0.00000   0.00261  -3.12902
   D30       -0.93408   0.00030  -0.00126   0.00000  -0.00126  -0.93534
   D31       -0.88419   0.00016   0.00155   0.00000   0.00155  -0.88264
   D32        1.10834  -0.00077   0.00234   0.00000   0.00232   1.11067
   D33       -2.97729  -0.00015  -0.00155   0.00000  -0.00155  -2.97884
   D34       -3.05560   0.00197   0.00727   0.00000   0.00727  -3.04833
   D35       -1.06306   0.00103   0.00805   0.00000   0.00804  -1.05502
   D36        1.13448   0.00166   0.00416   0.00000   0.00417   1.13865
   D37       -2.78034   0.00169   0.00272   0.00000   0.00272  -2.77762
   D38       -0.47282  -0.00364  -0.00673   0.00000  -0.00674  -0.47956
   D39       -0.74956   0.00297   0.00098   0.00000   0.00098  -0.74857
   D40        1.55797  -0.00235  -0.00847   0.00000  -0.00848   1.54948
   D41        1.42683   0.00087  -0.00492   0.00000  -0.00492   1.42191
   D42       -2.54883  -0.00446  -0.01437   0.00000  -0.01438  -2.56321
   D43        2.72659   0.00139   0.00555   0.00000   0.00553   2.73213
   D44        0.68879   0.00153   0.01778   0.00000   0.01779   0.70658
   D45       -1.49122   0.00065   0.01014   0.00000   0.01011  -1.48111
   D46        0.65335  -0.00013   0.00069   0.00000   0.00068   0.65402
   D47       -1.38446   0.00000   0.01293   0.00000   0.01294  -1.37152
   D48        2.71871  -0.00087   0.00528   0.00000   0.00526   2.72397
   D49       -1.35398   0.00124   0.00253   0.00000   0.00253  -1.35145
   D50        2.89141   0.00137   0.01477   0.00000   0.01479   2.90619
   D51        0.71139   0.00050   0.00712   0.00000   0.00711   0.71850
   D52       -0.91471   0.00189  -0.00689   0.00000  -0.00689  -0.92160
   D53       -2.99832   0.00031  -0.00176   0.00000  -0.00180  -3.00012
   D54        1.20600  -0.00034  -0.01904   0.00000  -0.01905   1.18695
   D55        1.17045   0.00125  -0.00069   0.00000  -0.00067   1.16978
   D56       -0.91316  -0.00033   0.00444   0.00000   0.00442  -0.90874
   D57       -2.99203  -0.00098  -0.01283   0.00000  -0.01283  -3.00486
   D58       -3.11533   0.00410  -0.00449   0.00000  -0.00447  -3.11981
   D59        1.08424   0.00252   0.00064   0.00000   0.00062   1.08486
   D60       -0.99463   0.00187  -0.01663   0.00000  -0.01663  -1.01125
   D61       -2.63415   0.00075   0.01734   0.00000   0.01736  -2.61679
   D62        1.31610   0.01006   0.03202   0.00000   0.03197   1.34808
   D63       -0.62294   0.00450   0.01131   0.00000   0.01131  -0.61163
   D64       -0.49799  -0.00305   0.00594   0.00000   0.00596  -0.49204
   D65       -2.83092   0.00626   0.02062   0.00000   0.02057  -2.81035
   D66        1.51322   0.00069  -0.00009   0.00000  -0.00009   1.51313
   D67        1.54547  -0.00321  -0.00122   0.00000  -0.00118   1.54428
   D68       -0.78746   0.00610   0.01345   0.00000   0.01343  -0.77403
   D69       -2.72650   0.00054  -0.00726   0.00000  -0.00723  -2.73374
   D70       -2.58857  -0.00127  -0.00069   0.00000  -0.00068  -2.58925
   D71        1.41784  -0.00607   0.00122   0.00000   0.00118   1.41903
   D72       -0.48970   0.00123  -0.00050   0.00000  -0.00048  -0.49018
   D73       -2.76647  -0.00358   0.00141   0.00000   0.00139  -2.76509
   D74        1.54282   0.00203  -0.00287   0.00000  -0.00285   1.53997
   D75       -0.73396  -0.00277  -0.00096   0.00000  -0.00098  -0.73494
   D76        1.41882  -0.00498  -0.00176   0.00000  -0.00175   1.41708
   D77       -2.59014  -0.00004   0.00063   0.00000   0.00060  -2.58954
   D78       -0.59830  -0.00045   0.00398   0.00000   0.00397  -0.59433
   D79       -2.76148  -0.00262  -0.00073   0.00000  -0.00071  -2.76219
   D80       -0.48725   0.00232   0.00166   0.00000   0.00164  -0.48562
   D81        1.50459   0.00190   0.00500   0.00000   0.00501   1.50959
   D82       -0.73753  -0.00335  -0.00088   0.00000  -0.00086  -0.73839
   D83        1.53670   0.00159   0.00151   0.00000   0.00149   1.53819
   D84       -2.75464   0.00117   0.00486   0.00000   0.00485  -2.74979
   D85        1.33679  -0.00945   0.02378   0.00000   0.02369   1.36048
   D86       -2.80401  -0.00182   0.01715   0.00000   0.01708  -2.78693
   D87       -0.77780  -0.00365   0.01535   0.00000   0.01531  -0.76249
   D88       -2.64268  -0.00991   0.01485   0.00000   0.01480  -2.62788
   D89       -0.50029  -0.00228   0.00822   0.00000   0.00819  -0.49210
   D90        1.52592  -0.00411   0.00642   0.00000   0.00642   1.53234
   D91       -0.56345   0.00666   0.01481   0.00000   0.01491  -0.54854
   D92        1.55494   0.00227  -0.00506   0.00000  -0.00494   1.55000
   D93       -2.54480   0.00631  -0.00950   0.00000  -0.00932  -2.55412
   D94       -2.87827   0.00856   0.02590   0.00000   0.02590  -2.85237
   D95       -0.75988   0.00417   0.00603   0.00000   0.00605  -0.75383
   D96        1.42357   0.00822   0.00158   0.00000   0.00167   1.42524
   D97        1.39886   0.00585   0.02843   0.00000   0.02838   1.42724
   D98       -2.76593   0.00145   0.00857   0.00000   0.00853  -2.75740
   D99       -0.58249   0.00550   0.00412   0.00000   0.00416  -0.57833
   D100      -1.18113   0.00182   0.04819   0.00000   0.04823  -1.13290
   D101       2.96830   0.03669   0.09714   0.00000   0.09709   3.06539
   D102       1.12779  -0.02876   0.01158   0.00000   0.01159   1.13939
   D103       2.97666   0.00949   0.05498   0.00000   0.05499   3.03165
   D104       0.84290   0.04435   0.10394   0.00000   0.10385   0.94675
   D105      -0.99760  -0.02110   0.01838   0.00000   0.01835  -0.97925
   D106       0.97705  -0.00040   0.04092   0.00000   0.04100   1.01805
   D107      -1.15672   0.03447   0.08987   0.00000   0.08986  -1.06685
   D108      -2.99722  -0.03098   0.00431   0.00000   0.00437  -2.99285
   D109      -1.30004   0.06187   0.16887   0.00000   0.16960  -1.13044
   D110       2.87614   0.06427   0.18734   0.00000   0.18748   3.06362
   D111       0.76729   0.08959   0.20183   0.00000   0.20096   0.96825
   D112       2.68577   0.01139   0.00677   0.00000   0.00664   2.69241
   D113       0.75369   0.00052  -0.00795   0.00000  -0.00801   0.74568
   D114      -1.47141   0.01166  -0.00809   0.00000  -0.00813  -1.47954
   D115      -1.27641   0.00775  -0.02531   0.00000  -0.02543  -1.30184
   D116       3.07469  -0.00312  -0.04002   0.00000  -0.04008   3.03461
   D117       0.84960   0.00802  -0.04017   0.00000  -0.04020   0.80940
   D118       0.87632  -0.00935  -0.06280   0.00000  -0.06268   0.81364
   D119      -1.05576  -0.02022  -0.07752   0.00000  -0.07733  -1.13309
   D120       3.00233  -0.00908  -0.07766   0.00000  -0.07746   2.92488
   D121       0.19481   0.05637   0.13721   0.00000   0.13721   0.33202
   D122       1.19823   0.00194  -0.01451   0.00000  -0.01462   1.18361
   D123      -0.91852   0.00335  -0.00706   0.00000  -0.00713  -0.92565
   D124      -2.98735   0.00154  -0.00153   0.00000  -0.00160  -2.98896
   D125      -2.96150   0.00054  -0.02195   0.00000  -0.02201  -2.98351
   D126       1.20494   0.00196  -0.01451   0.00000  -0.01452   1.19042
   D127      -0.86389   0.00014  -0.00897   0.00000  -0.00899  -0.87289
   D128      -0.92392  -0.00600  -0.03387   0.00000  -0.03392  -0.95784
   D129      -3.04067  -0.00458  -0.02643   0.00000  -0.02643  -3.06710
   D130       1.17369  -0.00639  -0.02089   0.00000  -0.02090   1.15278
         Item               Value     Threshold  Converged?
 Maximum Force            0.274152     0.000450     NO 
 RMS     Force            0.022665     0.000300     NO 
 Maximum Displacement     1.277774     0.001800     NO 
 RMS     Displacement     0.112673     0.001200     NO 
 Predicted change in Energy=-2.577952D-02
 GradGradGradGradGradGradGradGradGradGradGradGradGradGradGradGradGradGrad

                          Input orientation:                          
 ---------------------------------------------------------------------
 Center     Atomic      Atomic             Coordinates (Angstroms)
 Number     Number       Type             X           Y           Z
 ---------------------------------------------------------------------
      1          6           0        2.051112    1.432344    0.672178
      2          6           0        1.659394    1.834360   -0.764757
      3          1           0        2.682979    2.223511    1.090262
      4          1           0        2.679022    0.532145    0.646175
      5          1           0        2.519824    2.330870   -1.226595
      6          1           0        0.861903    2.587118   -0.730940
      7          6           0       -0.033345   -1.413910   -1.629472
      8          1           0       -1.085895   -1.707633   -1.639439
      9          1           0        0.360519   -1.575842   -2.643522
     10          6           0        0.699719   -2.304091   -0.623068
     11          1           0        0.672758   -3.318975   -1.033487
     12          1           0        1.764564   -2.033002   -0.571319
     13          6           0        0.098402   -2.342383    0.796303
     14          1           0        0.412328   -3.275697    1.275825
     15          1           0       -1.000102   -2.373192    0.753255
     16          6           0        0.542327   -1.219499    1.731448
     17          1           0        1.636785   -1.165953    1.764135
     18          1           0        0.183917   -1.405726    2.747808
     19          6           0        1.259245    0.687148   -1.700149
     20          1           0        2.061717   -0.058386   -1.700088
     21          1           0        1.166235    1.056570   -2.731175
     22          6           0        0.891433    1.241418    1.654365
     23          1           0        0.262917    2.135293    1.654869
     24          1           0        1.261407    1.094732    2.674743
     25          7           0        0.014269    0.019050   -1.295736
     26          7           0        0.019069    0.097516    1.300024
     27          6           0       -1.423798    0.242403    1.666615
     28          1           0       -1.975034   -0.731594    1.655628
     29          1           0       -1.490944    0.665025    2.676389
     30          6           0       -2.214810    1.055575    0.665004
     31          1           0       -1.887476    2.111653    0.610651
     32          1           0       -3.211466    0.945252    1.101510
     33          6           0       -2.363746    0.455532   -0.735866
     34          1           0       -3.278486    0.860055   -1.181986
     35          1           0       -2.578119   -0.609817   -0.565910
     36          6           0       -1.219700    0.719742   -1.714536
     37          1           0       -1.002411    1.792548   -1.786480
     38          1           0       -1.497785    0.382159   -2.723420
     39          1           0        0.016678    0.069622    0.178425
     40          8           0       -3.191664   -1.611854    0.870085
     41          1           0       -3.611492   -0.739646    0.991020
 ---------------------------------------------------------------------
                    Distance matrix (angstroms):
                    1          2          3          4          5
     1  C    0.000000
     2  C    1.542674   0.000000
     3  H    1.095443   2.154127   0.000000
     4  H    1.097864   2.173967   1.748698   0.000000
     5  H    2.152297   1.095517   2.325075   2.601542   0.000000
     6  H    2.171742   1.097169   2.601020   3.069410   1.749297
     7  C    4.212329   3.763556   5.292088   4.040128   4.550204
     8  H    5.004383   4.565895   6.091763   4.941178   5.429656
     9  H    4.785515   4.104425   5.811200   4.543256   4.683234
    10  C    4.179099   4.250626   5.231443   3.684135   5.015963
    11  H    5.232990   5.253810   6.266614   4.655909   5.947242
    12  H    3.692833   3.873625   4.660712   2.983036   4.476962
    13  C    4.251711   4.724276   5.254887   3.865883   5.638679
    14  H    5.021519   5.641970   5.952443   4.475938   6.491320
    15  H    4.878379   5.203919   5.899859   4.689179   6.199829
    16  C    3.229668   4.099382   4.104610   2.968424   5.026493
    17  H    2.848716   3.923988   3.610691   2.284651   4.685295
    18  H    3.981117   5.001330   4.707879   3.794437   5.934180
    19  C    2.609657   1.533353   3.489101   2.746822   2.124885
    20  H    2.801792   2.149231   3.657742   2.496947   2.478427
    21  H    3.536528   2.171396   4.273833   3.737652   2.391611
    22  C    1.531665   2.606434   2.119518   2.171403   3.484034
    23  H    2.158115   2.809858   2.486617   3.070034   3.665340
    24  H    2.178963   3.540565   2.409479   2.537956   4.281599
    25  N    3.165251   2.506735   4.204123   3.336944   3.409853
    26  N    2.511006   3.157628   3.414713   2.773404   4.198267
    27  C    3.805241   4.236976   4.595931   4.237733   5.318319
    28  H    4.675430   5.064726   5.545211   4.927095   6.155457
    29  H    4.141472   4.809725   4.729303   4.639832   5.839056
    30  C    4.282533   4.202401   5.053044   4.921780   5.255596
    31  H    3.997214   3.814305   4.596912   4.832081   4.779940
    32  H    5.302481   5.291383   6.031463   5.922485   6.339376
    33  C    4.735791   4.252958   5.650657   5.229284   5.254233
    34  H    5.671865   5.050347   6.523894   6.240320   5.982114
    35  H    5.208940   4.895922   6.200790   5.514595   5.922260
    36  C    4.111254   3.230113   5.035783   4.561598   4.100958
    37  H    3.936845   2.851469   4.695048   4.589050   3.606856
    38  H    5.022713   3.989113   5.950927   5.368648   4.709473
    39  H    2.497944   2.588900   3.546807   2.742406   3.654184
    40  O    6.065723   6.171050   7.019254   6.253944   7.249982
    41  H    6.073243   6.122948   6.957766   6.427047   7.206867
                    6          7          8          9         10
     6  H    0.000000
     7  C    4.197267   0.000000
     8  H    4.802517   1.092811   0.000000
     9  H    4.608643   1.099840   1.765691   0.000000
    10  C    4.895085   1.530573   2.139437   2.174313   0.000000
    11  H    5.916861   2.117322   2.460988   2.393370   1.095062
    12  H    4.710179   2.176106   3.061350   2.544477   1.100028
    13  C    5.216837   2.600732   2.781782   3.533934   1.541968
    14  H    6.213036   3.479315   3.633492   4.272409   2.152303
    15  H    5.502233   2.744491   2.485018   3.745017   2.188248
    16  C    4.544866   3.415403   3.775217   4.393222   2.597087
    17  H    4.572896   3.790433   4.392121   4.606984   2.805742
    18  H    5.338928   4.382676   4.577282   5.396903   3.526459
    19  C    2.169593   2.467838   3.352364   2.611280   3.228108
    20  H    3.062269   2.496340   3.554034   2.467147   2.838697
    21  H    2.536954   2.959056   3.728914   2.754352   3.994471
    22  C    2.738879   4.323143   4.843126   5.166300   4.218304
    23  H    2.501003   4.844741   5.238306   5.679632   5.008785
    24  H    3.739718   5.147420   5.654666   6.018929   4.768967
    25  N    2.762689   1.472080   2.076037   2.116624   2.513823
    26  N    3.321641   3.296833   3.622148   4.297473   3.151077
    27  C    4.058372   3.942197   3.853156   5.006703   4.029467
    28  H    4.975717   3.876545   3.549745   4.964902   3.849611
    29  H    4.565108   4.998700   4.941654   6.062248   4.949855
    30  C    3.709507   4.015192   3.770972   4.950053   4.630439
    31  H    3.095968   4.570071   4.504707   5.407471   5.264450
    32  H    4.758773   4.808780   4.366767   5.756757   5.369336
    33  C    3.866328   3.118352   2.669950   3.897083   4.124690
    34  H    4.508770   3.987744   3.407307   4.616496   5.113739
    35  H    4.699082   2.872909   2.141121   3.726294   3.690265
    36  C    2.964392   2.442774   2.432220   2.937655   3.744201
    37  H    2.284989   3.353373   3.504263   3.733383   4.586199
    38  H    3.794726   2.562649   2.389958   2.700638   4.056654
    39  H    2.806979   2.339201   2.771089   3.284686   2.596815
    40  O    6.051946   4.032611   3.277369   4.996472   4.225111
    41  H    5.834703   4.486062   3.772924   5.448485   4.862028
                   11         12         13         14         15
    11  H    0.000000
    12  H    1.749104   0.000000
    13  C    2.152150   2.177660   0.000000
    14  H    2.324354   2.604760   1.095247   0.000000
    15  H    2.624007   3.084412   1.099778   1.755720   0.000000
    16  C    3.474145   2.731005   1.527231   2.110081   2.160314
    17  H    3.659445   2.494483   2.165020   2.487722   3.071234
    18  H    4.265873   3.729413   2.166336   2.390752   2.513192
    19  C    4.103343   2.988113   4.093640   5.027706   4.526535
    20  H    3.606246   2.293803   3.911933   4.682696   4.555431
    21  H    4.719223   3.816862   5.013607   5.949199   5.347667
    22  C    5.298070   4.054362   3.769456   4.558197   4.177955
    23  H    6.094610   4.958381   4.562213   5.426307   4.768078
    24  H    5.794677   4.535725   4.085936   4.666750   4.564322
    25  N    3.412447   2.792710   3.155959   4.198421   3.309099
    26  N    4.188675   3.329832   2.492617   3.396146   2.728015
    27  C    4.936548   4.511260   3.123404   3.987618   2.802692
    28  H    4.575662   4.542856   2.762647   3.509445   2.111780
    29  H    5.858075   5.331537   3.886547   4.594922   3.629068
    30  C    5.509956   5.186831   4.112701   5.102438   3.638647
    31  H    6.224926   5.649125   4.880227   5.895345   4.574014
    32  H    6.150532   6.035662   4.675138   5.565849   4.002935
    33  C    4.853437   4.823155   4.029646   5.067106   3.475441
    34  H    5.753145   5.845943   5.056937   6.063612   4.403417
    35  H    4.257508   4.569943   3.467157   4.409272   2.709212
    36  C    4.511814   4.217864   4.173526   5.250648   3.962885
    37  H    5.431469   4.875203   4.998021   6.088210   4.878898
    38  H    4.611456   4.594286   4.728572   5.746513   4.463958
    39  H    3.658109   2.835180   2.491229   3.542878   2.707695
    40  O    4.633746   5.178726   3.371001   3.990207   2.322978
    41  H    5.395032   5.745925   4.045985   4.764850   3.089396
                   16         17         18         19         20
    16  C    0.000000
    17  H    1.096255   0.000000
    18  H    1.093675   1.770856   0.000000
    19  C    3.990631   3.946870   5.031975   0.000000
    20  H    3.928380   3.661709   5.012508   1.095346   0.000000
    21  H    5.048243   5.036749   6.086634   1.099153   1.762996
    22  C    2.486750   2.522506   2.950181   3.419834   3.783042
    23  H    3.367278   3.577385   3.706693   3.787604   4.393592
    24  H    2.600489   2.465930   2.723713   4.393838   4.594488
    25  N    3.313109   3.660547   4.290573   1.469649   2.088430
    26  N    1.481369   2.104462   2.093559   3.299506   3.632821
    27  C    2.450919   3.370482   2.543631   4.328003   4.855304
    28  H    2.565327   3.639461   2.511649   4.871820   5.292391
    29  H    2.928913   3.737295   2.664258   5.168956   5.683157
    30  C    3.730290   4.580181   4.018702   4.218856   5.012310
    31  H    4.272786   4.949105   4.607610   4.155823   5.064060
    32  H    4.378804   5.329334   4.445899   5.282344   6.054973
    33  C    4.163968   4.988333   4.700091   3.756268   4.558350
    34  H    5.235576   6.078176   5.706600   4.570491   5.443320
    35  H    3.922595   4.848073   4.386690   4.206420   4.808171
    36  C    4.328995   4.880215   5.138119   2.479200   3.372445
    37  H    4.882055   5.322119   5.674161   2.518819   3.580824
    38  H    5.154922   5.688614   5.996582   2.956571   3.729791
    39  H    2.085670   2.581834   2.967550   2.335455   2.779817
    40  O    3.852087   4.930727   3.868188   5.630462   6.051203
    41  H    4.246493   5.322017   4.234985   5.744755   6.315970
                   21         22         23         24         25
    21  H    0.000000
    22  C    4.398028   0.000000
    23  H    4.606193   1.092724   0.000000
    24  H    5.406890   1.095248   1.766321   0.000000
    25  N    2.112808   3.311600   3.639558   4.298505   0.000000
    26  N    4.299575   1.481582   2.082765   2.104208   2.596950
    27  C    5.168336   2.521601   2.535385   2.992175   3.300522
    28  H    5.684114   3.479857   3.636958   3.853389   3.637492
    29  H    6.037852   2.655650   2.506235   2.785692   4.296595
    30  C    4.792234   3.265289   2.878325   4.015553   3.144468
    31  H    4.648242   3.093377   2.390636   3.900008   3.410269
    32  H    5.819462   4.150559   3.713992   4.743837   4.124319
    33  C    4.099180   4.114244   3.928940   5.018223   2.481719
    34  H    4.711067   5.057524   4.713334   5.961548   3.400362
    35  H    4.635235   4.516025   4.531994   5.305589   2.765609
    36  C    2.615281   4.009802   3.943961   5.055914   1.479541
    37  H    2.477325   3.966082   3.682583   5.051171   2.102323
    38  H    2.748071   5.060799   5.034180   6.104184   2.111027
    39  H    3.280445   2.077667   2.550984   2.971835   1.475030
    40  O    6.251468   5.042611   5.156658   5.514728   4.198647
    41  H    6.317263   4.963967   4.870012   5.472203   4.353277
                   26         27         28         29         30
    26  N    0.000000
    27  C    1.495743   0.000000
    28  H    2.188681   1.119219   0.000000
    29  H    2.120515   1.096705   1.796341   0.000000
    30  C    2.512239   1.513331   2.057377   2.173058   0.000000
    31  H    2.857778   2.196395   3.030462   2.552889   1.106979
    32  H    3.345806   2.002273   2.155835   2.349248   1.093632
    33  C    3.154494   2.588598   2.698076   3.528336   1.531232
    34  H    4.197108   3.454835   3.504909   4.256807   2.140329
    35  H    3.275274   2.653847   2.305163   3.649613   2.102540
    36  C    3.318024   3.420773   3.746320   4.399635   2.601007
    37  H    3.666478   3.808461   4.377830   4.628949   2.832458
    38  H    4.309289   4.392882   4.543598   5.407217   3.528319
    39  H    1.121949   2.078349   2.605954   2.977793   2.487650
    40  O    3.662731   2.682923   1.694734   3.367397   2.848066
    41  H    3.738623   2.491356   1.766286   3.051278   2.297787
                   31         32         33         34         35
    31  H    0.000000
    32  H    1.831497   0.000000
    33  C    2.186933   2.081923   0.000000
    34  H    2.591323   2.286068   1.095176   0.000000
    35  H    3.044286   2.366359   1.099913   1.740858   0.000000
    36  C    2.791027   3.456602   1.528543   2.131173   2.220894
    37  H    2.575151   3.733406   2.178218   2.532878   3.121538
    38  H    3.776114   4.228932   2.169250   2.403185   2.608829
    39  H    2.825334   3.469831   2.579007   3.651522   2.783639
    40  O    3.953823   2.567633   2.745654   3.213856   1.855424
    41  H    3.353627   1.735255   2.442838   2.718803   1.873165
                   36         37         38         39         40
    36  C    0.000000
    37  H    1.096951   0.000000
    38  H    1.099610   1.764213   0.000000
    39  H    2.352570   2.804972   3.288158   0.000000
    40  O    4.000656   4.841499   4.445064   3.687711   0.000000
    41  H    3.894935   4.575349   4.418515   3.805108   0.975514
                   41
    41  H    0.000000
 Stoichiometry    C12H26N2O
 Framework group  C1[X(C12H26N2O)]
 Deg. of freedom   117
 Full point group                 C1      NOp   1
 Largest Abelian subgroup         C1      NOp   1
 Largest concise Abelian subgroup C1      NOp   1
                         Standard orientation:                         
 ---------------------------------------------------------------------
 Center     Atomic      Atomic             Coordinates (Angstroms)
 Number     Number       Type             X           Y           Z
 ---------------------------------------------------------------------
      1          6           0        2.535614    1.106254   -0.537905
      2          6           0        2.688004   -0.408837   -0.785131
      3          1           0        3.342121    1.623914   -1.068537
      4          1           0        2.691210    1.324729    0.526690
      5          1           0        3.757238   -0.647217   -0.793551
      6          1           0        2.318137   -0.656245   -1.788010
      7          6           0       -0.026084   -1.466550    1.598002
      8          1           0       -1.069362   -1.748729    1.436195
      9          1           0        0.468499   -2.314642    2.093760
     10          6           0       -0.001732   -0.231301    2.501452
     11          1           0       -0.382026   -0.555477    3.475848
     12          1           0        1.033079    0.096007    2.680605
     13          6           0       -0.854272    0.961658    2.024285
     14          1           0       -1.097772    1.578534    2.895914
     15          1           0       -1.814429    0.615220    1.614906
     16          6           0       -0.178964    1.896666    1.023208
     17          1           0        0.789971    2.230348    1.412563
     18          1           0       -0.796591    2.783025    0.852831
     19          6           0        2.040131   -1.329999    0.255491
     20          1           0        2.410061   -1.049315    1.247535
     21          1           0        2.348817   -2.370529    0.081861
     22          6           0        1.226070    1.735927   -1.022267
     23          1           0        1.072772    1.493354   -2.076641
     24          1           0        1.258912    2.827092   -0.933668
     25          7           0        0.573256   -1.241361    0.272444
     26          7           0        0.040818    1.238417   -0.285554
     27          6           0       -1.231778    1.174432   -1.068912
     28          1           0       -2.138242    1.082691   -0.418866
     29          1           0       -1.326214    2.090338   -1.664698
     30          6           0       -1.341547   -0.066672   -1.927855
     31          1           0       -0.579411   -0.106312   -2.729714
     32          1           0       -2.353620    0.080339   -2.315318
     33          6           0       -1.427283   -1.404064   -1.187111
     34          1           0       -1.947013   -2.117496   -1.835422
     35          1           0       -2.120629   -1.221464   -0.353002
     36          6           0       -0.099832   -2.040249   -0.775303
     37          1           0        0.577770   -2.128789   -1.633392
     38          1           0       -0.268589   -3.058340   -0.395629
     39          1           0        0.273251    0.166392   -0.049954
     40          8           0       -3.412078    0.056317    0.023877
     41          1           0       -3.419797   -0.010944   -0.949285
 ---------------------------------------------------------------------
 Rotational constants (GHZ):      0.7099318      0.5370187      0.5316644
 Standard basis: 6-31G(d,p) (6D, 7F)
 There are   355 symmetry adapted cartesian basis functions of A   symmetry.
 There are   355 symmetry adapted basis functions of A   symmetry.
   355 basis functions,   602 primitive gaussians,   355 cartesian basis functions
    60 alpha electrons       60 beta electrons
       nuclear repulsion energy      1226.6514716628 Hartrees.
 NAtoms=   41 NActive=   41 NUniq=   41 SFac= 1.00D+00 NAtFMM=   60 NAOKFM=F Big=F
 Integral buffers will be    131072 words long.
 Raffenetti 2 integral format.
 Two-electron integral symmetry is turned on.
 Nuclear repulsion after empirical dispersion term =     1226.6046912266 Hartrees.
 One-electron integrals computed using PRISM.
 NBasis=   355 RedAO= T EigKep=  2.29D-03  NBF=   355
 NBsUse=   355 1.00D-06 EigRej= -1.00D+00 NBFU=   355
 Lowest energy guess from the checkpoint file:  "inprot-oh-opt-wb97xd.chk"
 B after Tr=    -0.000000   -0.000000    0.000000
         Rot=    0.997906    0.046030    0.027480    0.036191 Ang=   7.42 deg.
 B after Tr=    -0.000000    0.000000   -0.000000
         Rot=    0.997280   -0.013663   -0.035596   -0.063080 Ang=  -8.45 deg.
 Requested convergence on RMS density matrix=1.00D-08 within 128 cycles.
 Requested convergence on MAX density matrix=1.00D-06.
 Requested convergence on             energy=1.00D-06.
 No special actions if energy rises.
 Integral accuracy reduced to 1.0D-05 until final iterations.
 Initial convergence to 1.0D-05 achieved.  Increase integral accuracy.
 SCF Done:  E(RwB97XD) =  -657.405935158     A.U. after   14 cycles
            NFock= 14  Conv=0.58D-08     -V/T= 2.0092
 Calling FoFJK, ICntrl=      2127 FMM=F ISym2X=0 I1Cent= 0 IOpClX= 0 NMat=1 NMatS=1 NMatT=0.
 ***** Axes restored to original set *****
 -------------------------------------------------------------------
 Center     Atomic                   Forces (Hartrees/Bohr)
 Number     Number              X              Y              Z
 -------------------------------------------------------------------
      1        6           0.000091336   -0.000057767   -0.000106890
      2        6           0.000410513    0.000279376   -0.000465354
      3        1          -0.000081136   -0.000224547    0.000057098
      4        1          -0.000344670   -0.000149795   -0.000148604
      5        1          -0.000050518    0.000182113    0.000217875
      6        1          -0.000393937   -0.000237565    0.000222732
      7        6          -0.001361288   -0.001499861    0.000251107
      8        1           0.000381365   -0.000582192    0.000903540
      9        1           0.000594791    0.000190441   -0.000078084
     10        6           0.001026594    0.000469389    0.001455320
     11        1           0.000036975   -0.000009173    0.000064884
     12        1           0.000312661    0.000321348   -0.000546652
     13        6          -0.001266002   -0.003100155   -0.000075013
     14        1           0.000520281   -0.000093909    0.000000572
     15        1          -0.002545294    0.002282079   -0.000747845
     16        6           0.003234945   -0.003223583   -0.000573513
     17        1           0.000185974    0.000571282   -0.000279452
     18        1           0.000047520    0.000340082    0.000157213
     19        6          -0.002077098   -0.001732020    0.000013637
     20        1          -0.000113116   -0.000041089   -0.000045496
     21        1           0.000729756    0.000572626   -0.000131053
     22        6          -0.001768178    0.000393660    0.000090764
     23        1          -0.000241080    0.000476657    0.000141274
     24        1           0.000044940    0.000203545   -0.000225996
     25        7           0.001841585    0.000904723   -0.000590856
     26        7          -0.003961627   -0.002890731   -0.004144204
     27        6           0.009316556    0.009813141    0.008872110
     28        1           0.002561300   -0.011550095   -0.004976345
     29        1           0.004068009    0.003970049   -0.000631195
     30        6           0.001791818    0.007408251   -0.000871826
     31        1          -0.006281309   -0.002104957    0.002614390
     32        1          -0.001740273    0.018463732    0.000089846
     33        6           0.004815268    0.008837261   -0.013287021
     34        1           0.000491960    0.002599290   -0.001224394
     35        1          -0.000395997   -0.006847598    0.001666130
     36        6          -0.001980189   -0.000369161    0.003325975
     37        1           0.001354820    0.000037876    0.001024005
     38        1           0.000128216    0.000966329   -0.000446558
     39        1          -0.001060617   -0.001578657    0.004570455
     40        8          -0.003009669   -0.000746834    0.005249325
     41        1          -0.005315185   -0.022243562   -0.001391900
 -------------------------------------------------------------------
 Cartesian Forces:  Max     0.022243562 RMS     0.004000733

 GradGradGradGradGradGradGradGradGradGradGradGradGradGradGradGradGradGrad
 Berny optimization.
 Using GEDIIS/GDIIS optimizer.
 FormGI is forming the generalized inverse of G from B-inverse, IUseBI=4.
 Internal  Forces:  Max     0.024012698 RMS     0.002932956
 Search for a local minimum.
 Step number   5 out of a maximum of  246
 All quantities printed in internal units (Hartrees-Bohrs-Radians)
 Mixed Optimization -- RFO/linear search
 Update second derivatives using D2CorX and points    4    3    5
 ITU=  0 -1  1  0  0
 Use linear search instead of GDIIS.
     Eigenvalues ---    0.00232   0.00371   0.00412   0.00418   0.00575
     Eigenvalues ---    0.00622   0.00636   0.00663   0.01392   0.01433
     Eigenvalues ---    0.01659   0.02329   0.02383   0.02547   0.02601
     Eigenvalues ---    0.02824   0.02871   0.03095   0.03380   0.04039
     Eigenvalues ---    0.04125   0.04203   0.04246   0.04331   0.04436
     Eigenvalues ---    0.04491   0.04563   0.04642   0.04704   0.04754
     Eigenvalues ---    0.04779   0.05025   0.05262   0.05479   0.05733
     Eigenvalues ---    0.05832   0.06007   0.06211   0.06278   0.06384
     Eigenvalues ---    0.06478   0.06868   0.07163   0.08042   0.08208
     Eigenvalues ---    0.08350   0.08395   0.08734   0.08768   0.08816
     Eigenvalues ---    0.08858   0.08906   0.08941   0.09068   0.09302
     Eigenvalues ---    0.09398   0.09482   0.09573   0.12466   0.12559
     Eigenvalues ---    0.12700   0.12858   0.13139   0.13596   0.14650
     Eigenvalues ---    0.14733   0.15114   0.15351   0.15582   0.17838
     Eigenvalues ---    0.18806   0.19430   0.20111   0.20206   0.20831
     Eigenvalues ---    0.27158   0.27561   0.27877   0.28299   0.28651
     Eigenvalues ---    0.28695   0.28815   0.29094   0.29203   0.29228
     Eigenvalues ---    0.31706   0.32577   0.32652   0.32746   0.33230
     Eigenvalues ---    0.33964   0.33965   0.33977   0.33977   0.33981
     Eigenvalues ---    0.33985   0.33986   0.34003   0.34278   0.34301
     Eigenvalues ---    0.34307   0.34310   0.34315   0.34335   0.34340
     Eigenvalues ---    0.34356   0.34360   0.34371   0.34374   0.34379
     Eigenvalues ---    0.34392   0.34397   0.34473   0.34515   0.36229
     Eigenvalues ---    0.54213   0.64809
 RFO step:  Lambda=-1.95830929D-02 EMin= 2.31970383D-03
 Quartic linear search produced a step of -0.09675.
 Maximum step size (   0.252) exceeded in Quadratic search.
    -- Step size scaled by   0.452
 Iteration  1 RMS(Cart)=  0.04410666 RMS(Int)=  0.00135128
 Iteration  2 RMS(Cart)=  0.00215274 RMS(Int)=  0.00007339
 Iteration  3 RMS(Cart)=  0.00000843 RMS(Int)=  0.00007304
 Iteration  4 RMS(Cart)=  0.00000000 RMS(Int)=  0.00007304
 Variable       Old X    -DE/DX   Delta X   Delta X   Delta X     New X
                                 (Linear)    (Quad)   (Total)
    R1        2.91523  -0.00066  -0.00005  -0.00174  -0.00183   2.91340
    R2        2.07009  -0.00018  -0.00003  -0.00032  -0.00035   2.06973
    R3        2.07466  -0.00008  -0.00001  -0.00017  -0.00018   2.07448
    R4        2.89443  -0.00063  -0.00003  -0.00115  -0.00119   2.89323
    R5        2.07023  -0.00005  -0.00004   0.00007   0.00003   2.07026
    R6        2.07335   0.00014  -0.00002   0.00067   0.00065   2.07400
    R7        2.89762  -0.00055  -0.00010  -0.00001  -0.00011   2.89751
    R8        2.06511  -0.00023   0.00006  -0.00103  -0.00097   2.06414
    R9        2.07840   0.00026  -0.00010   0.00111   0.00101   2.07941
   R10        2.89236   0.00011   0.00008  -0.00114  -0.00100   2.89137
   R11        2.78183   0.00135   0.00009   0.00255   0.00260   2.78443
   R12        2.06937  -0.00002  -0.00004   0.00015   0.00011   2.06948
   R13        2.07875   0.00036  -0.00012   0.00146   0.00134   2.08009
   R14        2.91390  -0.00008   0.00001  -0.00056  -0.00050   2.91340
   R15        2.06972   0.00023  -0.00004   0.00038   0.00033   2.07005
   R16        2.07828   0.00250  -0.00023   0.00650   0.00627   2.08455
   R17        2.88605   0.00086   0.00014  -0.00042  -0.00020   2.88585
   R18        2.07162   0.00021  -0.00017   0.00210   0.00193   2.07355
   R19        2.06675   0.00008   0.00004  -0.00046  -0.00042   2.06632
   R20        2.79938   0.00264   0.00016   0.00431   0.00445   2.80383
   R21        2.06990  -0.00005  -0.00005   0.00010   0.00005   2.06995
   R22        2.07710   0.00025  -0.00010   0.00140   0.00130   2.07840
   R23        2.77723  -0.00160   0.00044  -0.00648  -0.00603   2.77120
   R24        2.06495   0.00054  -0.00006   0.00179   0.00173   2.06668
   R25        2.06972  -0.00023  -0.00000  -0.00063  -0.00063   2.06909
   R26        2.79978  -0.00046   0.00042  -0.00400  -0.00360   2.79619
   R27        2.79593   0.00091  -0.00007   0.00077   0.00073   2.79665
   R28        2.82654  -0.00503   0.00018  -0.01221  -0.01205   2.81449
   R29        2.12018  -0.00453   0.00179  -0.03077  -0.02898   2.09120
   R30        2.11502   0.00884  -0.00296   0.06309   0.06013   2.17515
   R31        2.07247   0.00070  -0.00001  -0.00003  -0.00004   2.07243
   R32        2.85978   0.00969  -0.00013   0.02817   0.02801   2.88779
   R33        2.09189  -0.00400  -0.00005  -0.00910  -0.00915   2.08274
   R34        2.06667   0.01120   0.00066   0.00340   0.00407   2.07073
   R35        2.89361   0.00670   0.00019   0.01176   0.01187   2.90548
   R36        3.27916   0.02401  -0.01122   0.22203   0.21081   3.48997
   R37        2.06958   0.00105  -0.00009   0.00269   0.00260   2.07218
   R38        2.07853   0.00697  -0.00039   0.01433   0.01394   2.09247
   R39        2.88853  -0.00302   0.00050  -0.01207  -0.01156   2.87696
   R40        2.07294   0.00023  -0.00004  -0.00088  -0.00091   2.07202
   R41        2.07796   0.00009  -0.00010   0.00116   0.00105   2.07901
   R42        1.84346  -0.00127  -0.00022  -0.00367  -0.00388   1.83957
    A1        1.88994  -0.00027   0.00009  -0.00033  -0.00021   1.88972
    A2        1.91436   0.00002   0.00009  -0.00053  -0.00041   1.91395
    A3        2.02365   0.00050  -0.00005   0.00029   0.00014   2.02378
    A4        1.84558   0.00015  -0.00010   0.00151   0.00140   1.84698
    A5        1.85669  -0.00009  -0.00016   0.00147   0.00134   1.85803
    A6        1.92412  -0.00034   0.00011  -0.00216  -0.00202   1.92210
    A7        1.88741  -0.00033   0.00001   0.00032   0.00033   1.88774
    A8        1.91203   0.00017   0.00009  -0.00117  -0.00113   1.91090
    A9        2.02585  -0.00004  -0.00012  -0.00054  -0.00059   2.02526
   A10        1.84723   0.00008  -0.00010   0.00129   0.00120   1.84843
   A11        1.86176   0.00039  -0.00002   0.00214   0.00210   1.86386
   A12        1.92030  -0.00025   0.00013  -0.00170  -0.00159   1.91871
   A13        1.87228   0.00058  -0.00017   0.00333   0.00314   1.87542
   A14        1.88702  -0.00099   0.00043  -0.00785  -0.00739   1.87963
   A15        1.87010   0.00020   0.00021   0.00104   0.00126   1.87136
   A16        1.92741  -0.00040  -0.00005  -0.00019  -0.00020   1.92721
   A17        1.91853  -0.00043  -0.00002  -0.00088  -0.00084   1.91769
   A18        1.98404   0.00104  -0.00037   0.00442   0.00395   1.98799
   A19        1.85541  -0.00045   0.00019  -0.00316  -0.00298   1.85243
   A20        1.92968  -0.00027  -0.00007   0.00078   0.00076   1.93044
   A21        2.01853   0.00060   0.00008  -0.00219  -0.00219   2.01635
   A22        1.84404   0.00008  -0.00002  -0.00020  -0.00023   1.84381
   A23        1.88849  -0.00021   0.00000   0.00064   0.00068   1.88917
   A24        1.91804   0.00018  -0.00017   0.00401   0.00383   1.92188
   A25        1.88851  -0.00014   0.00015  -0.00191  -0.00175   1.88676
   A26        1.93283   0.00070  -0.00064   0.00999   0.00926   1.94209
   A27        2.01753  -0.00119   0.00037  -0.00891  -0.00853   2.00900
   A28        1.85413   0.00059  -0.00039   0.00777   0.00738   1.86151
   A29        1.84953   0.00026  -0.00005   0.00191   0.00182   1.85135
   A30        1.91230  -0.00010   0.00052  -0.00768  -0.00712   1.90517
   A31        1.92236   0.00053  -0.00046   0.00869   0.00828   1.93064
   A32        1.92685   0.00038   0.00051  -0.00611  -0.00566   1.92119
   A33        1.95268  -0.00077   0.00041  -0.00680  -0.00649   1.94619
   A34        1.88366  -0.00005  -0.00027   0.00329   0.00303   1.88669
   A35        1.89432   0.00041  -0.00054   0.00659   0.00605   1.90036
   A36        1.88207  -0.00049   0.00033  -0.00542  -0.00509   1.87699
   A37        1.89443   0.00031   0.00004   0.00272   0.00281   1.89724
   A38        1.92074  -0.00057   0.00020  -0.00630  -0.00614   1.91460
   A39        1.97504  -0.00039   0.00001  -0.00185  -0.00182   1.97321
   A40        1.86587  -0.00009  -0.00000  -0.00075  -0.00075   1.86511
   A41        1.88724   0.00019  -0.00007   0.00149   0.00138   1.88862
   A42        1.91689   0.00058  -0.00018   0.00486   0.00469   1.92158
   A43        1.91115   0.00000  -0.00002   0.00211   0.00208   1.91323
   A44        1.93730  -0.00020   0.00003  -0.00262  -0.00258   1.93472
   A45        1.97000   0.00017   0.00001  -0.00074  -0.00077   1.96922
   A46        1.87908  -0.00004  -0.00001  -0.00072  -0.00073   1.87835
   A47        1.86818   0.00030   0.00013   0.00192   0.00206   1.87024
   A48        1.89474  -0.00023  -0.00012   0.00021   0.00009   1.89483
   A49        1.99054   0.00041  -0.00040   0.00411   0.00369   1.99424
   A50        1.94965   0.00092   0.00048   0.00124   0.00187   1.95152
   A51        1.99691  -0.00142  -0.00045  -0.00238  -0.00292   1.99399
   A52        1.99192   0.00142  -0.00061   0.01026   0.00965   2.00157
   A53        1.93422   0.00056   0.00118  -0.01537  -0.01417   1.92005
   A54        1.84397  -0.00112  -0.00002  -0.00410  -0.00429   1.83969
   A55        2.02037  -0.00203  -0.00101   0.00702   0.00607   2.02644
   A56        1.83334   0.00116  -0.00003   0.00775   0.00776   1.84110
   A57        1.81869  -0.00003   0.00060  -0.00671  -0.00624   1.81246
   A58        1.96970  -0.00740  -0.00115  -0.03089  -0.03201   1.93769
   A59        1.89869  -0.00050  -0.00004  -0.00335  -0.00335   1.89534
   A60        1.97583   0.00223  -0.00072   0.01924   0.01832   1.99416
   A61        1.89045   0.00381  -0.00035   0.01956   0.01910   1.90955
   A62        1.77592   0.00276   0.00213   0.00070   0.00301   1.77892
   A63        1.95016  -0.00076   0.00021  -0.00520  -0.00486   1.94529
   A64        1.97204   0.00084  -0.00067  -0.00796  -0.00848   1.96357
   A65        1.72943   0.00342   0.00164   0.02956   0.03136   1.76079
   A66        2.03285  -0.00105   0.00023   0.00037   0.00027   2.03312
   A67        1.96635  -0.00406  -0.00309  -0.00025  -0.00348   1.96287
   A68        1.93659  -0.00182  -0.00118   0.00472   0.00359   1.94018
   A69        1.81005   0.00310   0.00343  -0.02586  -0.02234   1.78772
   A70        1.85732   0.02398   0.00503  -0.04059  -0.03555   1.82177
   A71        1.88511  -0.00093   0.00028  -0.00552  -0.00515   1.87997
   A72        1.83087   0.00047   0.00162  -0.00968  -0.00812   1.82274
   A73        2.03222   0.00084  -0.00059   0.01263   0.01194   2.04416
   A74        1.83166   0.00107   0.00002   0.00875   0.00877   1.84043
   A75        1.87600   0.00047  -0.00055   0.00374   0.00319   1.87919
   A76        1.99569  -0.00187  -0.00068  -0.01007  -0.01067   1.98502
   A77        1.94028  -0.00016   0.00057   0.00028   0.00069   1.94097
   A78        1.89286  -0.00045  -0.00045   0.00339   0.00286   1.89572
   A79        1.90205  -0.00017   0.00036  -0.00412  -0.00359   1.89846
   A80        1.93831   0.00140  -0.00037   0.00083   0.00058   1.93889
   A81        1.92313  -0.00061  -0.00008  -0.00125  -0.00136   1.92177
   A82        1.86520  -0.00002  -0.00005   0.00085   0.00079   1.86598
   A83        2.46042   0.00608   0.00174  -0.02142  -0.01968   2.44074
    D1        0.65211  -0.00001   0.00005  -0.00029  -0.00024   0.65188
    D2       -1.35337  -0.00001   0.00012  -0.00137  -0.00124  -1.35461
    D3        2.74236   0.00022  -0.00004   0.00237   0.00234   2.74470
    D4       -1.35402  -0.00005   0.00007  -0.00162  -0.00157  -1.35559
    D5        2.92368  -0.00005   0.00014  -0.00271  -0.00257   2.92111
    D6        0.73622   0.00018  -0.00002   0.00103   0.00101   0.73723
    D7        2.73625   0.00001  -0.00011   0.00155   0.00142   2.73768
    D8        0.73077   0.00001  -0.00004   0.00047   0.00042   0.73119
    D9       -1.45669   0.00023  -0.00021   0.00421   0.00400  -1.45269
   D10       -0.93277   0.00011  -0.00010  -0.00025  -0.00035  -0.93312
   D11       -3.00504   0.00028  -0.00009   0.00091   0.00083  -3.00421
   D12        1.14642   0.00061   0.00005   0.00312   0.00317   1.14959
   D13        1.16939   0.00002  -0.00014   0.00059   0.00045   1.16984
   D14       -0.90288   0.00019  -0.00012   0.00176   0.00163  -0.90125
   D15       -3.03461   0.00051   0.00001   0.00397   0.00397  -3.03063
   D16       -3.12072  -0.00001  -0.00028   0.00210   0.00183  -3.11889
   D17        1.09020   0.00015  -0.00026   0.00327   0.00301   1.09321
   D18       -1.04153   0.00048  -0.00013   0.00547   0.00535  -1.03618
   D19       -0.93861   0.00014  -0.00010  -0.00053  -0.00067  -0.93928
   D20       -2.97498   0.00039  -0.00024   0.00233   0.00206  -2.97293
   D21        1.15636   0.00034  -0.00016   0.00205   0.00185   1.15821
   D22        1.16547  -0.00002  -0.00018   0.00113   0.00095   1.16642
   D23       -0.87091   0.00022  -0.00031   0.00398   0.00367  -0.86723
   D24       -3.02275   0.00018  -0.00023   0.00371   0.00347  -3.01928
   D25       -3.12185   0.00015  -0.00024   0.00295   0.00269  -3.11916
   D26        1.12496   0.00040  -0.00038   0.00580   0.00542   1.13038
   D27       -1.02688   0.00036  -0.00030   0.00553   0.00521  -1.02167
   D28        1.16086  -0.00015   0.00011  -0.00209  -0.00197   1.15889
   D29       -3.12902  -0.00043   0.00016  -0.00366  -0.00349  -3.13250
   D30       -0.93534   0.00007  -0.00008   0.00074   0.00066  -0.93468
   D31       -0.88264  -0.00004   0.00009  -0.00140  -0.00132  -0.88396
   D32        1.11067  -0.00032   0.00014  -0.00297  -0.00284   1.10783
   D33       -2.97884   0.00018  -0.00009   0.00143   0.00131  -2.97753
   D34       -3.04833   0.00007   0.00044  -0.00340  -0.00301  -3.05134
   D35       -1.05502  -0.00021   0.00048  -0.00497  -0.00453  -1.05955
   D36        1.13865   0.00029   0.00025  -0.00057  -0.00038   1.13827
   D37       -2.77762  -0.00013   0.00016  -0.00315  -0.00302  -2.78063
   D38       -0.47956  -0.00091  -0.00040  -0.00158  -0.00198  -0.48154
   D39       -0.74857   0.00044   0.00006   0.00092   0.00097  -0.74760
   D40        1.54948  -0.00034  -0.00051   0.00250   0.00201   1.55149
   D41        1.42191   0.00034  -0.00029   0.00326   0.00298   1.42489
   D42       -2.56321  -0.00044  -0.00086   0.00484   0.00402  -2.55920
   D43        2.73213  -0.00004   0.00033  -0.00395  -0.00364   2.72848
   D44        0.70658  -0.00106   0.00107  -0.01770  -0.01668   0.68990
   D45       -1.48111  -0.00057   0.00061  -0.00856  -0.00796  -1.48907
   D46        0.65402   0.00030   0.00004   0.00104   0.00107   0.65510
   D47       -1.37152  -0.00071   0.00077  -0.01271  -0.01196  -1.38348
   D48        2.72397  -0.00023   0.00032  -0.00357  -0.00324   2.72073
   D49       -1.35145   0.00022   0.00015  -0.00120  -0.00107  -1.35252
   D50        2.90619  -0.00079   0.00088  -0.01494  -0.01410   2.89209
   D51        0.71850  -0.00031   0.00043  -0.00580  -0.00538   0.71312
   D52       -0.92160   0.00075  -0.00041   0.00799   0.00755  -0.91405
   D53       -3.00012   0.00025  -0.00010   0.00227   0.00215  -2.99797
   D54        1.18695   0.00112  -0.00114   0.01778   0.01656   1.20351
   D55        1.16978   0.00004  -0.00004   0.00155   0.00151   1.17129
   D56       -0.90874  -0.00046   0.00027  -0.00416  -0.00389  -0.91262
   D57       -3.00486   0.00041  -0.00077   0.01135   0.01052  -2.99433
   D58       -3.11981   0.00082  -0.00027   0.00794   0.00765  -3.11216
   D59        1.08486   0.00031   0.00004   0.00223   0.00225   1.08711
   D60       -1.01125   0.00118  -0.00100   0.01774   0.01665  -0.99460
   D61       -2.61679  -0.00120   0.00104  -0.01874  -0.01769  -2.63448
   D62        1.34808  -0.00014   0.00192  -0.02363  -0.02171   1.32637
   D63       -0.61163   0.00024   0.00068  -0.00661  -0.00594  -0.61757
   D64       -0.49204  -0.00076   0.00035  -0.00772  -0.00737  -0.49940
   D65       -2.81035   0.00031   0.00124  -0.01260  -0.01139  -2.82174
   D66        1.51313   0.00068  -0.00001   0.00441   0.00438   1.51751
   D67        1.54428  -0.00087  -0.00008  -0.00326  -0.00335   1.54093
   D68       -0.77403   0.00020   0.00081  -0.00815  -0.00737  -0.78140
   D69       -2.73374   0.00057  -0.00044   0.00887   0.00840  -2.72534
   D70       -2.58925  -0.00011  -0.00004  -0.00553  -0.00558  -2.59483
   D71        1.41903  -0.00048   0.00008  -0.00903  -0.00909   1.40993
   D72       -0.49018   0.00017  -0.00003  -0.00225  -0.00225  -0.49243
   D73       -2.76509  -0.00021   0.00009  -0.00575  -0.00576  -2.77085
   D74        1.53997   0.00048  -0.00017   0.00034   0.00020   1.54017
   D75       -0.73494   0.00011  -0.00005  -0.00316  -0.00331  -0.73825
   D76        1.41708  -0.00027  -0.00011  -0.00298  -0.00311   1.41396
   D77       -2.58954  -0.00003   0.00004  -0.00850  -0.00841  -2.59794
   D78       -0.59433  -0.00036   0.00024  -0.00806  -0.00781  -0.60213
   D79       -2.76219   0.00004  -0.00005   0.00048   0.00039  -2.76180
   D80       -0.48562   0.00027   0.00010  -0.00504  -0.00490  -0.49052
   D81        1.50959  -0.00005   0.00030  -0.00460  -0.00430   1.50529
   D82       -0.73839   0.00003  -0.00005   0.00075   0.00066  -0.73773
   D83        1.53819   0.00027   0.00009  -0.00478  -0.00464   1.53355
   D84       -2.74979  -0.00005   0.00029  -0.00433  -0.00404  -2.75383
   D85        1.36048  -0.00199   0.00143  -0.02764  -0.02633   1.33415
   D86       -2.78693  -0.00065   0.00103  -0.02415  -0.02323  -2.81016
   D87       -0.76249  -0.00101   0.00092  -0.02351  -0.02268  -0.78517
   D88       -2.62788  -0.00184   0.00090  -0.02276  -0.02193  -2.64982
   D89       -0.49210  -0.00050   0.00050  -0.01927  -0.01884  -0.51094
   D90        1.53234  -0.00086   0.00039  -0.01863  -0.01829   1.51405
   D91       -0.54854   0.00074   0.00088   0.00109   0.00189  -0.54665
   D92        1.55000   0.00047  -0.00031   0.00367   0.00342   1.55342
   D93       -2.55412   0.00069  -0.00059   0.00808   0.00767  -2.54645
   D94       -2.85237   0.00005   0.00155  -0.00528  -0.00382  -2.85619
   D95       -0.75383  -0.00023   0.00036  -0.00270  -0.00229  -0.75612
   D96        1.42524  -0.00000   0.00009   0.00171   0.00196   1.42720
   D97        1.42724  -0.00033   0.00171  -0.01390  -0.01227   1.41498
   D98       -2.75740  -0.00061   0.00052  -0.01131  -0.01074  -2.76814
   D99       -0.57833  -0.00038   0.00024  -0.00691  -0.00649  -0.58482
   D100      -1.13290  -0.00274   0.00289  -0.03820  -0.03534  -1.16824
   D101       3.06539  -0.00034   0.00583  -0.05161  -0.04582   3.01957
   D102       1.13939  -0.00562   0.00069  -0.03888  -0.03829   1.10110
   D103       3.03165   0.00328   0.00330  -0.01130  -0.00798   3.02367
   D104       0.94675   0.00568   0.00624  -0.02471  -0.01845   0.92829
   D105      -0.97925   0.00040   0.00110  -0.01198  -0.01093  -0.99018
   D106       1.01805  -0.00230   0.00245  -0.03210  -0.02963   0.98842
   D107      -1.06685   0.00010   0.00539  -0.04551  -0.04011  -1.10696
   D108      -2.99285  -0.00517   0.00025  -0.03278  -0.03258  -3.02543
   D109      -1.13044   0.00589   0.01005   0.06293   0.07337  -1.05706
   D110       3.06362   0.00467   0.01122   0.05539   0.06662   3.13024
   D111       0.96825   0.00705   0.01219   0.06596   0.07774   1.04599
   D112       2.69241   0.00418   0.00042   0.03641   0.03680   2.72921
   D113       0.74568   0.00314  -0.00047   0.03321   0.03268   0.77836
   D114      -1.47954   0.00464  -0.00048   0.04556   0.04510  -1.43444
   D115      -1.30184   0.00260  -0.00151   0.02981   0.02823  -1.27361
   D116       3.03461   0.00157  -0.00239   0.02661   0.02411   3.05873
   D117       0.80940   0.00306  -0.00240   0.03897   0.03653   0.84593
   D118       0.81364  -0.00132  -0.00378   0.01655   0.01281   0.82645
   D119      -1.13309  -0.00236  -0.00467   0.01335   0.00869  -1.12440
   D120       2.92488  -0.00086  -0.00468   0.02571   0.02111   2.94599
   D121       0.33202   0.00576   0.00823   0.03109   0.03932   0.37134
   D122       1.18361   0.00103  -0.00086   0.00829   0.00717   1.19077
   D123      -0.92565   0.00076  -0.00042   0.00323   0.00266  -0.92299
   D124      -2.98896   0.00030  -0.00008   0.00245   0.00219  -2.98677
   D125      -2.98351   0.00074  -0.00131   0.01245   0.01103  -2.97248
   D126       1.19042   0.00047  -0.00087   0.00739   0.00652   1.19694
   D127      -0.87289   0.00002  -0.00054   0.00661   0.00605  -0.86683
   D128      -0.95784   0.00130  -0.00203   0.01998   0.01784  -0.94000
   D129      -3.06710   0.00103  -0.00158   0.01492   0.01334  -3.05377
   D130       1.15278   0.00057  -0.00125   0.01414   0.01287   1.16565
         Item               Value     Threshold  Converged?
 Maximum Force            0.024013     0.000450     NO 
 RMS     Force            0.002933     0.000300     NO 
 Maximum Displacement     0.366177     0.001800     NO 
 RMS     Displacement     0.045453     0.001200     NO 
 Predicted change in Energy=-7.852729D-03
 GradGradGradGradGradGradGradGradGradGradGradGradGradGradGradGradGradGrad

                          Input orientation:                          
 ---------------------------------------------------------------------
 Center     Atomic      Atomic             Coordinates (Angstroms)
 Number     Number       Type             X           Y           Z
 ---------------------------------------------------------------------
      1          6           0        2.058653    1.435088    0.667823
      2          6           0        1.674279    1.831332   -0.771657
      3          1           0        2.694390    2.224356    1.083130
      4          1           0        2.679390    0.529875    0.648479
      5          1           0        2.539164    2.319743   -1.233848
      6          1           0        0.880616    2.588851   -0.743321
      7          6           0       -0.054427   -1.403475   -1.621367
      8          1           0       -1.110450   -1.682590   -1.626437
      9          1           0        0.337392   -1.575919   -2.635058
     10          6           0        0.660005   -2.304893   -0.612370
     11          1           0        0.610744   -3.319257   -1.022161
     12          1           0        1.731248   -2.056890   -0.561869
     13          6           0        0.053497   -2.326975    0.804849
     14          1           0        0.345706   -3.266924    1.285538
     15          1           0       -1.048978   -2.319788    0.768536
     16          6           0        0.531695   -1.211507    1.731768
     17          1           0        1.628032   -1.177789    1.762171
     18          1           0        0.168911   -1.386807    2.748278
     19          6           0        1.266409    0.681343   -1.700185
     20          1           0        2.061068   -0.072536   -1.695608
     21          1           0        1.182795    1.050504   -2.732844
     22          6           0        0.895193    1.255276    1.646645
     23          1           0        0.269553    2.152274    1.642170
     24          1           0        1.263500    1.113138    2.667910
     25          7           0        0.015931    0.031548   -1.294512
     26          7           0        0.022427    0.112616    1.297275
     27          6           0       -1.415057    0.250441    1.661769
     28          1           0       -1.946843   -0.770101    1.637566
     29          1           0       -1.480793    0.671776    2.672150
     30          6           0       -2.240986    1.060630    0.663427
     31          1           0       -1.948392    2.122907    0.637731
     32          1           0       -3.250721    0.914004    1.063025
     33          6           0       -2.359956    0.483114   -0.756529
     34          1           0       -3.270584    0.893978   -1.208604
     35          1           0       -2.567969   -0.593173   -0.600250
     36          6           0       -1.207067    0.751686   -1.713863
     37          1           0       -0.980983    1.823203   -1.768431
     38          1           0       -1.476733    0.429297   -2.730580
     39          1           0        0.012823    0.075443    0.191328
     40          8           0       -2.997891   -1.736901    0.939743
     41          1           0       -3.513338   -0.912457    0.986955
 ---------------------------------------------------------------------
                    Distance matrix (angstroms):
                    1          2          3          4          5
     1  C    0.000000
     2  C    1.541705   0.000000
     3  H    1.095256   2.152981   0.000000
     4  H    1.097770   2.172746   1.749403   0.000000
     5  H    2.151710   1.095533   2.324130   2.601239   0.000000
     6  H    2.170315   1.097514   2.599722   3.067911   1.750376
     7  C    4.214610   3.764892   5.294474   4.045219   4.554035
     8  H    5.002675   4.564319   6.089563   4.942988   5.430698
     9  H    4.789355   4.107175   5.815707   4.549828   4.689069
    10  C    4.193157   4.261746   5.246669   3.701833   5.030381
    11  H    5.249407   5.265209   6.285338   4.678263   5.963383
    12  H    3.716618   3.894294   4.686441   3.009198   4.501022
    13  C    4.265272   4.733267   5.269380   3.883472   5.650381
    14  H    5.042289   5.655915   5.975905   4.501957   6.509179
    15  H    4.875100   5.198088   5.895847   4.694222   6.197544
    16  C    3.235436   4.102622   4.111342   2.969600   5.029367
    17  H    2.865337   3.934111   3.629435   2.293857   4.694573
    18  H    3.982776   5.001249   4.710759   3.792800   5.934133
    19  C    2.608303   1.533296   3.488103   2.745120   2.126436
    20  H    2.803344   2.151280   3.660354   2.497992   2.482900
    21  H    3.532643   2.167372   4.269017   3.734193   2.386984
    22  C    1.531034   2.605187   2.119853   2.169309   3.483241
    23  H    2.159765   2.811195   2.489489   3.070328   3.667514
    24  H    2.176297   3.537678   2.407027   2.534373   4.278660
    25  N    3.161233   2.502542   4.199491   3.334300   3.406790
    26  N    2.508258   3.156435   3.412432   2.766676   4.196661
    27  C    3.802365   4.238487   4.595511   4.227214   5.320007
    28  H    4.674105   5.067971   5.551145   4.906146   6.157630
    29  H    4.138556   4.812364   4.729444   4.628445   5.842317
    30  C    4.315916   4.240607   5.088059   4.948942   5.294795
    31  H    4.065761   3.898093   4.665200   4.894306   4.866180
    32  H    5.349502   5.335089   6.087838   5.956981   6.385491
    33  C    4.739108   4.253583   5.653555   5.231754   5.253800
    34  H    5.675785   5.051853   6.527086   6.243678   5.982191
    35  H    5.208406   4.889200   6.201989   5.509569   5.913488
    36  C    4.099316   3.218003   5.021284   4.553505   4.089433
    37  H    3.914761   2.836202   4.669121   4.573017   3.594964
    38  H    5.005968   3.966353   5.929999   5.357379   4.684167
    39  H    2.502219   2.602099   3.550202   2.743369   3.667479
    40  O    5.975290   6.122936   6.936438   6.120019   7.199989
    41  H    6.054742   6.126375   6.955914   6.367478   7.211926
                    6          7          8          9         10
     6  H    0.000000
     7  C    4.193321   0.000000
     8  H    4.794731   1.092298   0.000000
     9  H    4.606415   1.100376   1.767750   0.000000
    10  C    4.900464   1.530046   2.133097   2.174108   0.000000
    11  H    5.920838   2.114644   2.450783   2.390687   1.095121
    12  H    4.726458   2.176723   3.057557   2.544067   1.100735
    13  C    5.219798   2.598273   2.771489   3.532370   1.541703
    14  H    6.220330   3.476010   3.620788   4.269735   2.150894
    15  H    5.486691   2.745978   2.479051   3.749641   2.197213
    16  C    4.548685   3.409385   3.767771   4.386310   2.589775
    17  H    4.585160   3.785490   4.385974   4.599987   2.801051
    18  H    5.338880   4.375381   4.567536   5.389291   3.518240
    19  C    2.168643   2.469268   3.353070   2.613865   3.235533
    20  H    3.063216   2.500447   3.557470   2.472608   2.849527
    21  H    2.532987   2.964475   3.735360   2.760863   4.003549
    22  C    2.736891   4.318638   4.833914   5.163311   4.222945
    23  H    2.500913   4.837251   5.224403   5.674390   5.010164
    24  H    3.736419   5.144723   5.647402   6.017488   4.775707
    25  N    2.755229   1.473457   2.077782   2.117628   2.517758
    26  N    3.321485   3.289819   3.613068   4.291106   3.146045
    27  C    4.064817   3.919915   3.826446   4.986921   4.000915
    28  H    4.994568   3.821393   3.490831   4.911454   3.770073
    29  H    4.573496   4.977497   4.915083   6.043540   4.922565
    30  C    3.749507   4.009132   3.747912   4.947668   4.622786
    31  H    3.182404   4.596303   4.506707   5.442174   5.288846
    32  H    4.809984   4.774198   4.307698   5.722769   5.334981
    33  C    3.864662   3.102037   2.647315   3.878682   4.112655
    34  H    4.507942   3.973956   3.388136   4.599200   5.102724
    35  H    4.694517   2.831460   2.089079   3.680673   3.653758
    36  C    2.945428   2.445783   2.437760   2.941376   3.747254
    37  H    2.258897   3.360296   3.511055   3.747424   4.590261
    38  H    3.764301   2.571452   2.411092   2.705746   4.065496
    39  H    2.818484   2.340424   2.767072   3.289497   2.594373
    40  O    6.048773   3.915921   3.186011   4.891751   4.013959
    41  H    5.878763   4.359876   3.632739   5.327972   4.681187
                   11         12         13         14         15
    11  H    0.000000
    12  H    1.749562   0.000000
    13  C    2.152466   2.180759   0.000000
    14  H    2.323458   2.607072   1.095424   0.000000
    15  H    2.638221   3.093339   1.103096   1.763378   0.000000
    16  C    3.468858   2.722934   1.527128   2.111504   2.157459
    17  H    3.656947   2.486893   2.171694   2.497204   3.075363
    18  H    4.259788   3.721154   2.161980   2.388662   2.504613
    19  C    4.110281   3.001626   4.098332   5.034983   4.523537
    20  H    3.619140   2.309071   3.919837   4.694020   4.560103
    21  H    4.727419   3.830122   5.019755   5.957206   5.347835
    22  C    5.303752   4.067796   3.774863   4.569751   4.163167
    23  H    6.095303   4.971057   4.561958   5.431455   4.743533
    24  H    5.804208   4.549653   4.095055   4.683828   4.554136
    25  N    3.414070   2.800116   3.157746   4.200635   3.304388
    26  N    4.183736   3.329150   2.488986   3.394987   2.709993
    27  C    4.904089   4.490833   3.087723   3.951417   2.745534
    28  H    4.484818   4.474561   2.668076   3.407907   1.990705
    29  H    5.826732   5.312410   3.851411   4.557648   3.572067
    30  C    5.491537   5.196049   4.093961   5.079933   3.585966
    31  H    6.238715   5.696445   4.882308   5.893456   4.534710
    32  H    6.097492   6.023829   4.635564   5.519417   3.923240
    33  C    4.832561   4.819488   4.019857   5.055040   3.449746
    34  H    5.731563   5.843304   5.047577   6.050736   4.378687
    35  H    4.208772   4.541719   3.442739   4.381169   2.676212
    36  C    4.511703   4.224794   4.172659   5.249451   3.952372
    37  H    5.434649   4.885398   4.991582   6.082453   4.858518
    38  H    4.618216   4.601693   4.736865   5.754350   4.470375
    39  H    3.654319   2.840270   2.479853   3.532637   2.682857
    40  O    4.401723   4.972121   3.110844   3.693262   2.041404
    41  H    5.180472   5.586973   3.841398   4.530440   2.846289
                   16         17         18         19         20
    16  C    0.000000
    17  H    1.097277   0.000000
    18  H    1.093451   1.773452   0.000000
    19  C    3.987604   3.946524   5.026984   0.000000
    20  H    3.922135   3.655863   5.005566   1.095371   0.000000
    21  H    5.047116   5.036733   6.083678   1.099843   1.763077
    22  C    2.494874   2.543659   2.953249   3.415914   3.780608
    23  H    3.375170   3.598497   3.709272   3.785327   4.393184
    24  H    2.610723   2.490299   2.730257   4.389386   4.591538
    25  N    3.312034   3.661240   4.287107   1.466458   2.086695
    26  N    1.483725   2.111691   2.091682   3.294801   3.625974
    27  C    2.435577   3.363081   2.523894   4.321883   4.843526
    28  H    2.519298   3.600204   2.467878   4.855127   5.259277
    29  H    2.912247   3.730114   2.639144   5.163770   5.672397
    30  C    3.740551   4.602940   4.017979   4.246451   5.035552
    31  H    4.297216   4.994974   4.610366   4.228345   5.132271
    32  H    4.389953   5.354123   4.452830   5.300371   6.066171
    33  C    4.174327   5.000650   4.709081   3.752374   4.553688
    34  H    5.247492   6.092139   5.717431   4.568497   5.440389
    35  H    3.927921   4.850695   4.396932   4.187685   4.785276
    36  C    4.330103   4.882978   5.135871   2.474514   3.370517
    37  H    4.873300   5.317712   5.659248   2.521760   3.585137
    38  H    5.161257   5.692724   6.002022   2.941100   3.720086
    39  H    2.073264   2.578185   2.949667   2.348705   2.788858
    40  O    3.655313   4.731613   3.663605   5.567888   5.942075
    41  H    4.123890   5.206251   4.109286   5.710246   6.243046
                   21         22         23         24         25
    21  H    0.000000
    22  C    4.393696   0.000000
    23  H    4.603114   1.093641   0.000000
    24  H    5.401720   1.094914   1.766317   0.000000
    25  N    2.113916   3.304696   3.631241   4.292674   0.000000
    26  N    4.297435   1.479680   2.083322   2.102367   2.593063
    27  C    5.167355   2.519361   2.540722   2.988517   3.291693
    28  H    5.675361   3.489900   3.667794   3.861929   3.618316
    29  H    6.037557   2.652818   2.513254   2.779561   4.287713
    30  C    4.822555   3.292449   2.907307   4.037589   3.160097
    31  H    4.723891   3.139533   2.434962   3.931604   3.459178
    32  H    5.838092   4.200676   3.776381   4.795154   4.124043
    33  C    4.096198   4.119159   3.931180   5.025251   2.477535
    34  H    4.709606   5.063267   4.716226   5.969364   3.398874
    35  H    4.617127   4.523140   4.540646   5.317191   2.747512
    36  C    2.615158   3.995762   3.924922   5.043241   1.479925
    37  H    2.491805   3.937679   3.647510   5.022252   2.104392
    38  H    2.731115   5.046619   5.013892   6.092635   2.109157
    39  H    3.297022   2.070877   2.546387   2.962172   1.486491
    40  O    6.223798   4.960739   5.127892   5.410058   4.147582
    41  H    6.304268   4.956753   4.912449   5.454065   4.307202
                   26         27         28         29         30
    26  N    0.000000
    27  C    1.489366   0.000000
    28  H    2.184722   1.151038   0.000000
    29  H    2.112489   1.096683   1.834823   0.000000
    30  C    2.534469   1.528152   2.094527   2.182674   0.000000
    31  H    2.891435   2.199825   3.060910   2.542300   1.102136
    32  H    3.377957   2.041684   2.205993   2.404288   1.095784
    33  C    3.167196   2.606748   2.733661   3.544624   1.537516
    34  H    4.211160   3.477953   3.552764   4.279366   2.142976
    35  H    3.287688   2.675373   2.329147   3.672962   2.106861
    36  C    3.314667   3.418976   3.754355   4.395272   2.610737
    37  H    3.651232   3.798456   4.388499   4.614580   2.843072
    38  H    4.309453   4.396421   4.554148   5.408170   3.535810
    39  H    1.106614   2.057101   2.578147   2.956515   2.504622
    40  O    3.559615   2.641252   1.589453   3.332348   2.911260
    41  H    3.694416   2.492085   1.702195   3.079109   2.369942
                   31         32         33         34         35
    31  H    0.000000
    32  H    1.827124   0.000000
    33  C    2.191407   2.071209   0.000000
    34  H    2.582133   2.271804   1.096551   0.000000
    35  H    3.048535   2.346107   1.107288   1.753676   0.000000
    36  C    2.821312   3.451663   1.522424   2.129233   2.213783
    37  H    2.610616   3.741055   2.172867   2.533601   3.118020
    38  H    3.799512   4.215853   2.163298   2.397966   2.602796
    39  H    2.870148   3.480484   2.587414   3.662044   2.781031
    40  O    4.011331   2.665787   2.865793   3.407533   1.965840
    41  H    3.432849   1.846812   2.513493   2.853527   1.874803
                   36         37         38         39         40
    36  C    0.000000
    37  H    1.096468   0.000000
    38  H    1.100167   1.764787   0.000000
    39  H    2.361184   2.807663   3.298717   0.000000
    40  O    4.054842   4.906778   4.525220   3.592926   0.000000
    41  H    3.922076   4.635603   4.446137   3.747371   0.973459
                   41
    41  H    0.000000
 Stoichiometry    C12H26N2O
 Framework group  C1[X(C12H26N2O)]
 Deg. of freedom   117
 Full point group                 C1      NOp   1
 Largest Abelian subgroup         C1      NOp   1
 Largest concise Abelian subgroup C1      NOp   1
                         Standard orientation:                         
 ---------------------------------------------------------------------
 Center     Atomic      Atomic             Coordinates (Angstroms)
 Number     Number       Type             X           Y           Z
 ---------------------------------------------------------------------
      1          6           0        2.528408    1.112889   -0.558196
      2          6           0        2.742712   -0.413453   -0.592975
      3          1           0        3.347784    1.587348   -1.108738
      4          1           0        2.613128    1.474316    0.474902
      5          1           0        3.817578   -0.609257   -0.512249
      6          1           0        2.438625   -0.803622   -1.572688
      7          6           0       -0.082775   -1.260392    1.746625
      8          1           0       -1.104493   -1.597818    1.558607
      9          1           0        0.404466   -2.018922    2.377541
     10          6           0       -0.163249    0.076974    2.485556
     11          1           0       -0.601117   -0.142366    3.465072
     12          1           0        0.845231    0.466880    2.691855
     13          6           0       -1.022036    1.161469    1.804965
     14          1           0       -1.349644    1.868872    2.574515
     15          1           0       -1.935751    0.729505    1.362977
     16          6           0       -0.298225    1.992201    0.747562
     17          1           0        0.631687    2.409511    1.153929
     18          1           0       -0.931252    2.823478    0.425240
     19          6           0        2.061523   -1.214382    0.523042
     20          1           0        2.360356   -0.794302    1.489514
     21          1           0        2.418001   -2.254666    0.503383
     22          6           0        1.229752    1.621746   -1.189561
     23          1           0        1.142603    1.238124   -2.209998
     24          1           0        1.225747    2.715244   -1.245073
     25          7           0        0.597668   -1.181695    0.442064
     26          7           0        0.023304    1.182956   -0.453763
     27          6           0       -1.203864    0.975269   -1.271771
     28          1           0       -2.142124    0.936561   -0.606145
     29          1           0       -1.295144    1.805591   -1.982367
     30          6           0       -1.264042   -0.376860   -1.981259
     31          1           0       -0.494396   -0.477293   -2.763732
     32          1           0       -2.279007   -0.349333   -2.393363
     33          6           0       -1.306137   -1.622469   -1.080903
     34          1           0       -1.762622   -2.435751   -1.657633
     35          1           0       -2.042781   -1.369419   -0.293878
     36          6           0        0.021769   -2.130673   -0.536691
     37          1           0        0.746960   -2.283138   -1.344834
     38          1           0       -0.118889   -3.104701   -0.044906
     39          1           0        0.261397    0.171910   -0.072066
     40          8           0       -3.329315    0.083841    0.018200
     41          1           0       -3.371637   -0.200215   -0.911932
 ---------------------------------------------------------------------
 Rotational constants (GHZ):      0.7129648      0.5424443      0.5355133
 Standard basis: 6-31G(d,p) (6D, 7F)
 There are   355 symmetry adapted cartesian basis functions of A   symmetry.
 There are   355 symmetry adapted basis functions of A   symmetry.
   355 basis functions,   602 primitive gaussians,   355 cartesian basis functions
    60 alpha electrons       60 beta electrons
       nuclear repulsion energy      1228.7006437960 Hartrees.
 NAtoms=   41 NActive=   41 NUniq=   41 SFac= 1.00D+00 NAtFMM=   60 NAOKFM=F Big=F
 Integral buffers will be    131072 words long.
 Raffenetti 2 integral format.
 Two-electron integral symmetry is turned on.
 Nuclear repulsion after empirical dispersion term =     1228.6536963687 Hartrees.
 One-electron integrals computed using PRISM.
 NBasis=   355 RedAO= T EigKep=  2.30D-03  NBF=   355
 NBsUse=   355 1.00D-06 EigRej= -1.00D+00 NBFU=   355
 Initial guess from the checkpoint file:  "inprot-oh-opt-wb97xd.chk"
 B after Tr=     0.000000    0.000000   -0.000000
         Rot=    0.997608    0.063915    0.022230   -0.014088 Ang=   7.93 deg.
 ExpMin= 1.61D-01 ExpMax= 5.48D+03 ExpMxC= 8.25D+02 IAcc=1 IRadAn=         1 AccDes= 0.00D+00
 Harris functional with IExCor= 4639 and IRadAn=       1 diagonalized for initial guess.
 HarFok:  IExCor= 4639 AccDes= 0.00D+00 IRadAn=         1 IDoV= 1 UseB2=F ITyADJ=14
 ICtDFT=  3500011 ScaDFX=  1.000000  1.000000  1.000000  1.000000
 FoFCou: FMM=F IPFlag=           0 FMFlag=      100000 FMFlg1=           0
         NFxFlg=           0 DoJE=T BraDBF=F KetDBF=T FulRan=T
         wScrn=  0.000000 ICntrl=     500 IOpCl=  0 I1Cent=   200000004 NGrid=           0
         NMat0=    1 NMatS0=      1 NMatT0=    0 NMatD0=    1 NMtDS0=    0 NMtDT0=    0
 Petite list used in FoFCou.
 Requested convergence on RMS density matrix=1.00D-08 within 128 cycles.
 Requested convergence on MAX density matrix=1.00D-06.
 Requested convergence on             energy=1.00D-06.
 No special actions if energy rises.
 Integral accuracy reduced to 1.0D-05 until final iterations.
 Initial convergence to 1.0D-05 achieved.  Increase integral accuracy.
 SCF Done:  E(RwB97XD) =  -657.412320652     A.U. after   14 cycles
            NFock= 14  Conv=0.53D-08     -V/T= 2.0092
 Calling FoFJK, ICntrl=      2127 FMM=F ISym2X=0 I1Cent= 0 IOpClX= 0 NMat=1 NMatS=1 NMatT=0.
 ***** Axes restored to original set *****
 -------------------------------------------------------------------
 Center     Atomic                   Forces (Hartrees/Bohr)
 Number     Number              X              Y              Z
 -------------------------------------------------------------------
      1        6           0.000221588    0.000155687   -0.000149989
      2        6           0.000524240    0.000495303   -0.000195976
      3        1           0.000057938   -0.000230637    0.000144543
      4        1          -0.000213734   -0.000045101    0.000000572
      5        1          -0.000138744    0.000078548    0.000090972
      6        1          -0.000089228   -0.000101011   -0.000007600
      7        6          -0.001082979   -0.000837940   -0.000722877
      8        1           0.000312047   -0.000604532    0.000269689
      9        1           0.000394634    0.000275052    0.000065700
     10        6           0.001093350    0.000358283    0.001280763
     11        1           0.000094870    0.000013768    0.000164837
     12        1           0.000148988    0.000332809   -0.000480849
     13        6           0.001258517   -0.003051259   -0.000142690
     14        1           0.000456924    0.000210630    0.000256384
     15        1          -0.001420891    0.001167288   -0.001496953
     16        6           0.003359700   -0.003578452    0.000266764
     17        1          -0.000209388    0.001194242   -0.000585151
     18        1           0.000417749    0.000485421    0.000502993
     19        6          -0.001142148   -0.000953154   -0.000412830
     20        1          -0.000204744   -0.000087139    0.000317495
     21        1           0.000531463    0.000127351   -0.000224407
     22        6          -0.000253493    0.000587322    0.000121481
     23        1          -0.000184995   -0.000099669   -0.000247126
     24        1          -0.000240007    0.000151359    0.000088721
     25        7          -0.000349072   -0.000071329   -0.002000648
     26        7          -0.003847539   -0.002094063   -0.002520986
     27        6          -0.001474635    0.004832562    0.007552082
     28        1           0.004636198   -0.001075226   -0.003254293
     29        1           0.002792399    0.003687642   -0.000744065
     30        6           0.005454074   -0.000666054   -0.000278955
     31        1          -0.006032527    0.000447033    0.001193084
     32        1           0.000369886    0.016089843    0.003481747
     33        6          -0.001888940    0.001611055   -0.004741697
     34        1           0.001218516    0.002239790   -0.001262659
     35        1           0.002664137    0.000200385   -0.001031511
     36        6           0.001325278   -0.003138445    0.001123353
     37        1           0.000983115   -0.000088891    0.001234000
     38        1          -0.000181998    0.001393557   -0.000492715
     39        1           0.000555996    0.000054732    0.002414457
     40        8          -0.005922558    0.000349672    0.001032981
     41        1          -0.003993989   -0.019816437   -0.000608640
 -------------------------------------------------------------------
 Cartesian Forces:  Max     0.019816437 RMS     0.002956544

 GradGradGradGradGradGradGradGradGradGradGradGradGradGradGradGradGradGrad
 Berny optimization.
 Using GEDIIS/GDIIS optimizer.
 FormGI is forming the generalized inverse of G from B-inverse, IUseBI=4.
 Internal  Forces:  Max     0.033118348 RMS     0.002968206
 Search for a local minimum.
 Step number   6 out of a maximum of  246
 All quantities printed in internal units (Hartrees-Bohrs-Radians)
 Mixed Optimization -- RFO/linear search
 Update second derivatives using D2CorX and points    4    3    5    6
 DE= -6.39D-03 DEPred=-7.85D-03 R= 8.13D-01
 TightC=F SS=  1.41D+00  RLast= 3.15D-01 DXNew= 4.2426D-01 9.4387D-01
 Trust test= 8.13D-01 RLast= 3.15D-01 DXMaxT set to 4.24D-01
 ITU=  1  0 -1  1  0  0
 Use linear search instead of GDIIS.
     Eigenvalues ---    0.00229   0.00377   0.00417   0.00444   0.00590
     Eigenvalues ---    0.00636   0.00658   0.00678   0.01430   0.01452
     Eigenvalues ---    0.02123   0.02334   0.02408   0.02547   0.02600
     Eigenvalues ---    0.02762   0.02900   0.03101   0.03257   0.04019
     Eigenvalues ---    0.04167   0.04200   0.04240   0.04370   0.04475
     Eigenvalues ---    0.04486   0.04592   0.04622   0.04720   0.04760
     Eigenvalues ---    0.04779   0.05124   0.05237   0.05318   0.05697
     Eigenvalues ---    0.05937   0.05972   0.06201   0.06289   0.06421
     Eigenvalues ---    0.06672   0.07066   0.07484   0.08097   0.08166
     Eigenvalues ---    0.08361   0.08493   0.08722   0.08738   0.08848
     Eigenvalues ---    0.08857   0.08899   0.08947   0.09174   0.09280
     Eigenvalues ---    0.09457   0.09590   0.09643   0.12447   0.12567
     Eigenvalues ---    0.12701   0.12871   0.13151   0.13657   0.14703
     Eigenvalues ---    0.14849   0.15163   0.15574   0.15915   0.18399
     Eigenvalues ---    0.18906   0.19661   0.20167   0.20421   0.21038
     Eigenvalues ---    0.26676   0.27456   0.27667   0.28219   0.28669
     Eigenvalues ---    0.28701   0.28850   0.29075   0.29224   0.29325
     Eigenvalues ---    0.31754   0.32634   0.32793   0.32961   0.33645
     Eigenvalues ---    0.33965   0.33965   0.33976   0.33977   0.33981
     Eigenvalues ---    0.33983   0.33985   0.34062   0.34289   0.34307
     Eigenvalues ---    0.34309   0.34314   0.34324   0.34340   0.34356
     Eigenvalues ---    0.34360   0.34371   0.34374   0.34379   0.34389
     Eigenvalues ---    0.34396   0.34472   0.34514   0.34681   0.35719
     Eigenvalues ---    0.55769   0.84030
 RFO step:  Lambda=-1.02477305D-02 EMin= 2.28531439D-03
 Quartic linear search produced a step of  0.47608.
 Iteration  1 RMS(Cart)=  0.04246972 RMS(Int)=  0.01556059
 Iteration  2 RMS(Cart)=  0.01596020 RMS(Int)=  0.00299133
 Iteration  3 RMS(Cart)=  0.00394430 RMS(Int)=  0.00012326
 Iteration  4 RMS(Cart)=  0.00000304 RMS(Int)=  0.00012325
 Iteration  5 RMS(Cart)=  0.00000000 RMS(Int)=  0.00012325
 Variable       Old X    -DE/DX   Delta X   Delta X   Delta X     New X
                                 (Linear)    (Quad)   (Total)
    R1        2.91340  -0.00010  -0.00087  -0.00101  -0.00191   2.91149
    R2        2.06973  -0.00008  -0.00017  -0.00049  -0.00066   2.06907
    R3        2.07448  -0.00008  -0.00008  -0.00039  -0.00047   2.07401
    R4        2.89323   0.00067  -0.00057  -0.00030  -0.00091   2.89232
    R5        2.07026  -0.00011   0.00001  -0.00019  -0.00017   2.07008
    R6        2.07400  -0.00000   0.00031   0.00052   0.00083   2.07483
    R7        2.89751   0.00080  -0.00005   0.00251   0.00246   2.89997
    R8        2.06414  -0.00015  -0.00046  -0.00139  -0.00185   2.06230
    R9        2.07941   0.00004   0.00048   0.00113   0.00162   2.08103
   R10        2.89137   0.00126  -0.00047   0.00202   0.00162   2.89299
   R11        2.78443   0.00119   0.00124   0.00232   0.00344   2.78787
   R12        2.06948  -0.00008   0.00005  -0.00009  -0.00003   2.06945
   R13        2.08009   0.00020   0.00064   0.00207   0.00271   2.08280
   R14        2.91340   0.00015  -0.00024  -0.00144  -0.00158   2.91182
   R15        2.07005   0.00005   0.00016   0.00043   0.00059   2.07064
   R16        2.08455   0.00148   0.00298   0.00955   0.01253   2.09708
   R17        2.88585   0.00121  -0.00009   0.00690   0.00698   2.89283
   R18        2.07355  -0.00019   0.00092   0.00124   0.00216   2.07572
   R19        2.06632   0.00025  -0.00020   0.00037   0.00017   2.06649
   R20        2.80383   0.00343   0.00212   0.01797   0.02011   2.82394
   R21        2.06995  -0.00009   0.00002   0.00010   0.00012   2.07007
   R22        2.07840   0.00021   0.00062   0.00206   0.00268   2.08108
   R23        2.77120  -0.00093  -0.00287  -0.00830  -0.01113   2.76007
   R24        2.06668   0.00002   0.00083   0.00156   0.00239   2.06907
   R25        2.06909  -0.00002  -0.00030  -0.00047  -0.00077   2.06832
   R26        2.79619  -0.00008  -0.00171  -0.00567  -0.00740   2.78879
   R27        2.79665  -0.00061   0.00035   0.00059   0.00098   2.79763
   R28        2.81449   0.00179  -0.00574  -0.00554  -0.01133   2.80316
   R29        2.09120  -0.00242  -0.01380  -0.03694  -0.05073   2.04046
   R30        2.17515  -0.00112   0.02863   0.04696   0.07558   2.25073
   R31        2.07243   0.00056  -0.00002   0.00027   0.00025   2.07268
   R32        2.88779   0.00361   0.01333   0.02193   0.03520   2.92299
   R33        2.08274  -0.00120  -0.00436  -0.00886  -0.01321   2.06952
   R34        2.07073   0.01067   0.00194   0.00651   0.00845   2.07918
   R35        2.90548   0.00563   0.00565   0.02221   0.02772   2.93320
   R36        3.48997   0.02065   0.10036   0.35143   0.45180   3.94176
   R37        2.07218   0.00035   0.00124   0.00214   0.00337   2.07555
   R38        2.09247  -0.00084   0.00663   0.00729   0.01393   2.10640
   R39        2.87696   0.00019  -0.00551  -0.00686  -0.01234   2.86462
   R40        2.07202   0.00006  -0.00043  -0.00085  -0.00129   2.07074
   R41        2.07901   0.00009   0.00050   0.00154   0.00204   2.08105
   R42        1.83957  -0.00348  -0.00185  -0.01551  -0.01736   1.82221
    A1        1.88972   0.00009  -0.00010  -0.00001  -0.00011   1.88962
    A2        1.91395  -0.00036  -0.00019  -0.00147  -0.00161   1.91234
    A3        2.02378   0.00072   0.00006   0.00457   0.00454   2.02832
    A4        1.84698   0.00010   0.00067   0.00014   0.00080   1.84778
    A5        1.85803  -0.00040   0.00064  -0.00029   0.00038   1.85841
    A6        1.92210  -0.00019  -0.00096  -0.00319  -0.00412   1.91797
    A7        1.88774   0.00007   0.00016  -0.00121  -0.00108   1.88667
    A8        1.91090  -0.00033  -0.00054  -0.00031  -0.00089   1.91001
    A9        2.02526   0.00044  -0.00028   0.00166   0.00149   2.02675
   A10        1.84843   0.00006   0.00057   0.00065   0.00124   1.84967
   A11        1.86386  -0.00018   0.00100   0.00091   0.00189   1.86575
   A12        1.91871  -0.00008  -0.00076  -0.00173  -0.00253   1.91618
   A13        1.87542   0.00005   0.00149   0.00715   0.00860   1.88402
   A14        1.87963   0.00021  -0.00352  -0.00115  -0.00456   1.87506
   A15        1.87136   0.00107   0.00060   0.01352   0.01414   1.88550
   A16        1.92721  -0.00007  -0.00009  -0.00271  -0.00278   1.92443
   A17        1.91769  -0.00008  -0.00040  -0.00451  -0.00482   1.91287
   A18        1.98799  -0.00108   0.00188  -0.01063  -0.00908   1.97890
   A19        1.85243  -0.00016  -0.00142  -0.00221  -0.00366   1.84877
   A20        1.93044  -0.00098   0.00036  -0.00057  -0.00011   1.93033
   A21        2.01635   0.00140  -0.00104  -0.00374  -0.00493   2.01141
   A22        1.84381   0.00020  -0.00011   0.00015   0.00002   1.84383
   A23        1.88917  -0.00068   0.00032  -0.00311  -0.00272   1.88645
   A24        1.92188   0.00012   0.00182   0.00919   0.01099   1.93287
   A25        1.88676   0.00015  -0.00083  -0.00053  -0.00135   1.88541
   A26        1.94209  -0.00034   0.00441  -0.00345   0.00084   1.94293
   A27        2.00900  -0.00072  -0.00406  -0.00120  -0.00526   2.00373
   A28        1.86151   0.00048   0.00351   0.01120   0.01471   1.87623
   A29        1.85135   0.00002   0.00087  -0.00244  -0.00165   1.84970
   A30        1.90517   0.00053  -0.00339  -0.00236  -0.00571   1.89946
   A31        1.93064  -0.00042   0.00394   0.00056   0.00455   1.93519
   A32        1.92119   0.00101  -0.00269   0.00355   0.00082   1.92201
   A33        1.94619   0.00059  -0.00309   0.01245   0.00938   1.95557
   A34        1.88669   0.00013   0.00144   0.00099   0.00238   1.88907
   A35        1.90036  -0.00066   0.00288  -0.01359  -0.01080   1.88956
   A36        1.87699  -0.00068  -0.00242  -0.00457  -0.00700   1.86999
   A37        1.89724   0.00074   0.00134   0.00222   0.00358   1.90082
   A38        1.91460  -0.00067  -0.00292  -0.00724  -0.01021   1.90438
   A39        1.97321  -0.00045  -0.00087   0.00022  -0.00057   1.97264
   A40        1.86511  -0.00005  -0.00036  -0.00011  -0.00047   1.86464
   A41        1.88862  -0.00039   0.00066  -0.00245  -0.00182   1.88681
   A42        1.92158   0.00085   0.00223   0.00737   0.00958   1.93116
   A43        1.91323   0.00058   0.00099   0.00499   0.00598   1.91921
   A44        1.93472  -0.00029  -0.00123  -0.00204  -0.00324   1.93147
   A45        1.96922  -0.00022  -0.00037  -0.00130  -0.00172   1.96750
   A46        1.87835  -0.00003  -0.00035   0.00016  -0.00020   1.87815
   A47        1.87024  -0.00024   0.00098  -0.00122  -0.00021   1.87003
   A48        1.89483   0.00021   0.00004  -0.00051  -0.00049   1.89434
   A49        1.99424  -0.00148   0.00176  -0.00667  -0.00492   1.98932
   A50        1.95152   0.00427   0.00089   0.02866   0.02981   1.98133
   A51        1.99399  -0.00246  -0.00139  -0.00936  -0.01098   1.98301
   A52        2.00157  -0.00175   0.00459  -0.00387   0.00070   2.00227
   A53        1.92005   0.00464  -0.00675   0.02498   0.01835   1.93841
   A54        1.83969  -0.00113  -0.00204  -0.00530  -0.00747   1.83222
   A55        2.02644  -0.00277   0.00289  -0.01221  -0.00940   2.01704
   A56        1.84110   0.00080   0.00370  -0.00649  -0.00277   1.83833
   A57        1.81246   0.00026  -0.00297   0.00174  -0.00133   1.81113
   A58        1.93769  -0.00335  -0.01524  -0.03919  -0.05434   1.88335
   A59        1.89534  -0.00055  -0.00159  -0.00370  -0.00510   1.89024
   A60        1.99416  -0.00020   0.00872   0.00230   0.01062   2.00478
   A61        1.90955   0.00249   0.00909   0.05013   0.05915   1.96871
   A62        1.77892   0.00216   0.00143   0.00105   0.00240   1.78132
   A63        1.94529  -0.00034  -0.00232  -0.00811  -0.01023   1.93507
   A64        1.96357  -0.00152  -0.00404  -0.00072  -0.00422   1.95934
   A65        1.76079   0.00466   0.01493   0.02707   0.04217   1.80296
   A66        2.03312   0.00049   0.00013   0.00142   0.00069   2.03380
   A67        1.96287  -0.00562  -0.00166  -0.04085  -0.04260   1.92026
   A68        1.94018  -0.00047   0.00171   0.00573   0.00746   1.94765
   A69        1.78772   0.00280  -0.01063   0.00557  -0.00517   1.78254
   A70        1.82177   0.03312  -0.01693  -0.00334  -0.02026   1.80151
   A71        1.87997   0.00008  -0.00245  -0.00615  -0.00844   1.87153
   A72        1.82274   0.00147  -0.00387  -0.00387  -0.00782   1.81493
   A73        2.04416   0.00009   0.00569   0.01339   0.01905   2.06321
   A74        1.84043   0.00129   0.00418   0.01786   0.02204   1.86246
   A75        1.87919  -0.00039   0.00152  -0.00284  -0.00134   1.87786
   A76        1.98502  -0.00228  -0.00508  -0.01709  -0.02201   1.96301
   A77        1.94097   0.00270   0.00033   0.02247   0.02256   1.96353
   A78        1.89572  -0.00179   0.00136  -0.01709  -0.01580   1.87992
   A79        1.89846  -0.00013  -0.00171   0.00359   0.00198   1.90044
   A80        1.93889  -0.00080   0.00028  -0.01011  -0.00952   1.92936
   A81        1.92177  -0.00041  -0.00065   0.00226   0.00134   1.92311
   A82        1.86598   0.00032   0.00037  -0.00208  -0.00175   1.86423
   A83        2.44074   0.00889  -0.00937  -0.05834  -0.06771   2.37303
    D1        0.65188  -0.00021  -0.00011  -0.00391  -0.00402   0.64786
    D2       -1.35461  -0.00014  -0.00059  -0.00386  -0.00444  -1.35905
    D3        2.74470  -0.00010   0.00111  -0.00254  -0.00140   2.74329
    D4       -1.35559  -0.00018  -0.00075  -0.00330  -0.00405  -1.35964
    D5        2.92111  -0.00012  -0.00122  -0.00325  -0.00447   2.91664
    D6        0.73723  -0.00007   0.00048  -0.00192  -0.00143   0.73579
    D7        2.73768  -0.00019   0.00068  -0.00129  -0.00063   2.73705
    D8        0.73119  -0.00012   0.00020  -0.00125  -0.00104   0.73015
    D9       -1.45269  -0.00007   0.00190   0.00008   0.00199  -1.45070
   D10       -0.93312  -0.00012  -0.00017   0.00231   0.00217  -0.93095
   D11       -3.00421  -0.00027   0.00039   0.00024   0.00066  -3.00356
   D12        1.14959  -0.00017   0.00151   0.00334   0.00488   1.15447
   D13        1.16984   0.00016   0.00022   0.00497   0.00519   1.17503
   D14       -0.90125   0.00001   0.00078   0.00289   0.00367  -0.89758
   D15       -3.03063   0.00010   0.00189   0.00599   0.00789  -3.02274
   D16       -3.11889  -0.00004   0.00087   0.00342   0.00431  -3.11458
   D17        1.09321  -0.00018   0.00143   0.00135   0.00279   1.09600
   D18       -1.03618  -0.00009   0.00255   0.00445   0.00702  -1.02916
   D19       -0.93928  -0.00021  -0.00032  -0.00001  -0.00035  -0.93963
   D20       -2.97293  -0.00020   0.00098   0.00290   0.00387  -2.96906
   D21        1.15821  -0.00048   0.00088  -0.00143  -0.00055   1.15766
   D22        1.16642   0.00003   0.00045   0.00019   0.00064   1.16706
   D23       -0.86723   0.00004   0.00175   0.00310   0.00486  -0.86238
   D24       -3.01928  -0.00024   0.00165  -0.00123   0.00044  -3.01884
   D25       -3.11916  -0.00003   0.00128   0.00059   0.00185  -3.11732
   D26        1.13038  -0.00002   0.00258   0.00349   0.00606   1.13644
   D27       -1.02167  -0.00031   0.00248  -0.00083   0.00165  -1.02003
   D28        1.15889  -0.00003  -0.00094   0.00780   0.00687   1.16577
   D29       -3.13250  -0.00036  -0.00166   0.00651   0.00487  -3.12763
   D30       -0.93468   0.00009   0.00031   0.01560   0.01587  -0.91882
   D31       -0.88396  -0.00018  -0.00063   0.00137   0.00073  -0.88323
   D32        1.10783  -0.00051  -0.00135   0.00008  -0.00128   1.10655
   D33       -2.97753  -0.00006   0.00062   0.00917   0.00972  -2.96782
   D34       -3.05134   0.00079  -0.00143   0.01748   0.01594  -3.03540
   D35       -1.05955   0.00047  -0.00216   0.01619   0.01393  -1.04562
   D36        1.13827   0.00091  -0.00018   0.02528   0.02493   1.16320
   D37       -2.78063  -0.00014  -0.00144  -0.02494  -0.02649  -2.80712
   D38       -0.48154  -0.00097  -0.00094  -0.01717  -0.01812  -0.49966
   D39       -0.74760   0.00048   0.00046  -0.01127  -0.01086  -0.75847
   D40        1.55149  -0.00035   0.00096  -0.00350  -0.00249   1.54900
   D41        1.42489  -0.00048   0.00142  -0.02630  -0.02485   1.40004
   D42       -2.55920  -0.00131   0.00191  -0.01853  -0.01648  -2.57568
   D43        2.72848   0.00038  -0.00173  -0.00138  -0.00315   2.72534
   D44        0.68990  -0.00009  -0.00794  -0.01268  -0.02067   0.66923
   D45       -1.48907   0.00005  -0.00379  -0.00560  -0.00943  -1.49850
   D46        0.65510   0.00018   0.00051   0.00610   0.00659   0.66168
   D47       -1.38348  -0.00029  -0.00569  -0.00521  -0.01094  -1.39442
   D48        2.72073  -0.00014  -0.00154   0.00187   0.00030   2.72103
   D49       -1.35252   0.00026  -0.00051   0.00274   0.00219  -1.35032
   D50        2.89209  -0.00021  -0.00671  -0.00857  -0.01533   2.87676
   D51        0.71312  -0.00007  -0.00256  -0.00149  -0.00410   0.70902
   D52       -0.91405   0.00072   0.00360   0.00676   0.01030  -0.90375
   D53       -2.99797   0.00018   0.00103   0.00291   0.00392  -2.99405
   D54        1.20351  -0.00002   0.00788  -0.00167   0.00611   1.20962
   D55        1.17129   0.00048   0.00072   0.00366   0.00437   1.17566
   D56       -0.91262  -0.00005  -0.00185  -0.00018  -0.00202  -0.91465
   D57       -2.99433  -0.00025   0.00501  -0.00477   0.00018  -2.99416
   D58       -3.11216   0.00130   0.00364   0.01428   0.01787  -3.09430
   D59        1.08711   0.00076   0.00107   0.01043   0.01148   1.09859
   D60       -0.99460   0.00056   0.00793   0.00585   0.01368  -0.98093
   D61       -2.63448   0.00093  -0.00842   0.01854   0.01017  -2.62431
   D62        1.32637   0.00203  -0.01033   0.01550   0.00511   1.33149
   D63       -0.61757   0.00026  -0.00283   0.00519   0.00240  -0.61517
   D64       -0.49940   0.00033  -0.00351   0.01811   0.01459  -0.48481
   D65       -2.82174   0.00144  -0.00542   0.01507   0.00954  -2.81220
   D66        1.51751  -0.00034   0.00209   0.00476   0.00682   1.52433
   D67        1.54093  -0.00024  -0.00159   0.00962   0.00806   1.54900
   D68       -0.78140   0.00087  -0.00351   0.00658   0.00301  -0.77839
   D69       -2.72534  -0.00090   0.00400  -0.00373   0.00029  -2.72505
   D70       -2.59483   0.00022  -0.00266  -0.00200  -0.00467  -2.59950
   D71        1.40993  -0.00220  -0.00433  -0.02844  -0.03291   1.37703
   D72       -0.49243   0.00060  -0.00107  -0.00076  -0.00179  -0.49421
   D73       -2.77085  -0.00182  -0.00274  -0.02720  -0.03003  -2.80087
   D74        1.54017   0.00078   0.00010   0.00175   0.00189   1.54206
   D75       -0.73825  -0.00164  -0.00158  -0.02468  -0.02635  -0.76460
   D76        1.41396  -0.00210  -0.00148  -0.02751  -0.02903   1.38493
   D77       -2.59794   0.00029  -0.00400  -0.00626  -0.01021  -2.60815
   D78       -0.60213  -0.00031  -0.00372  -0.01484  -0.01853  -0.62066
   D79       -2.76180  -0.00168   0.00019  -0.02293  -0.02278  -2.78458
   D80       -0.49052   0.00071  -0.00233  -0.00167  -0.00396  -0.49448
   D81        1.50529   0.00011  -0.00205  -0.01026  -0.01228   1.49302
   D82       -0.73773  -0.00173   0.00031  -0.02364  -0.02337  -0.76110
   D83        1.53355   0.00065  -0.00221  -0.00239  -0.00455   1.52900
   D84       -2.75383   0.00005  -0.00192  -0.01097  -0.01286  -2.76669
   D85        1.33415   0.00054  -0.01253   0.00355  -0.00919   1.32496
   D86       -2.81016   0.00008  -0.01106  -0.00612  -0.01743  -2.82759
   D87       -0.78517  -0.00058  -0.01080  -0.01592  -0.02694  -0.81211
   D88       -2.64982   0.00020  -0.01044   0.01267   0.00212  -2.64770
   D89       -0.51094  -0.00026  -0.00897   0.00301  -0.00613  -0.51706
   D90        1.51405  -0.00093  -0.00871  -0.00680  -0.01563   1.49842
   D91       -0.54665  -0.00048   0.00090  -0.02799  -0.02705  -0.57370
   D92        1.55342   0.00019   0.00163   0.00747   0.00914   1.56256
   D93       -2.54645  -0.00083   0.00365  -0.00445  -0.00065  -2.54710
   D94       -2.85619   0.00005  -0.00182  -0.03573  -0.03750  -2.89369
   D95       -0.75612   0.00072  -0.00109  -0.00027  -0.00131  -0.75743
   D96        1.42720  -0.00031   0.00093  -0.01219  -0.01110   1.41610
   D97        1.41498   0.00029  -0.00584  -0.02278  -0.02859   1.38638
   D98       -2.76814   0.00096  -0.00511   0.01268   0.00760  -2.76054
   D99       -0.58482  -0.00007  -0.00309   0.00076  -0.00219  -0.58702
   D100      -1.16824  -0.00145  -0.01682  -0.03081  -0.04765  -1.21589
   D101       3.01957   0.00312  -0.02181   0.00162  -0.02026   2.99931
   D102       1.10110  -0.00318  -0.01823  -0.02174  -0.04021   1.06089
   D103       3.02367   0.00131  -0.00380   0.01463   0.01099   3.03466
   D104       0.92829   0.00587  -0.00879   0.04706   0.03838   0.96667
   D105      -0.99018  -0.00042  -0.00520   0.02370   0.01843  -0.97175
   D106       0.98842  -0.00261  -0.01411  -0.04050  -0.05456   0.93386
   D107      -1.10696   0.00196  -0.01910  -0.00807  -0.02717  -1.13413
   D108      -3.02543  -0.00434  -0.01551  -0.03143  -0.04713  -3.07256
   D109      -1.05706  -0.00395   0.03493  -0.07341  -0.03837  -1.09544
   D110       3.13024  -0.00231   0.03172  -0.06964  -0.03746   3.09278
   D111       1.04599  -0.00071   0.03701  -0.05992  -0.02347   1.02252
   D112       2.72921   0.00469   0.01752   0.04177   0.05920   2.78841
   D113       0.77836   0.00255   0.01556   0.02589   0.04132   0.81968
   D114      -1.43444   0.00429   0.02147   0.04234   0.06378  -1.37066
   D115      -1.27361   0.00247   0.01344   0.04771   0.06109  -1.21251
   D116       3.05873   0.00034   0.01148   0.03183   0.04322   3.10194
   D117       0.84593   0.00207   0.01739   0.04828   0.06567   0.91160
   D118       0.82645  -0.00274   0.00610   0.00567   0.01177   0.83823
   D119      -1.12440  -0.00488   0.00414  -0.01021  -0.00611  -1.13051
   D120       2.94599  -0.00314   0.01005   0.00624   0.01635   2.96234
   D121       0.37134   0.00106   0.01872  -0.15230  -0.13358   0.23776
   D122       1.19077  -0.00045   0.00341  -0.00818  -0.00525   1.18552
   D123      -0.92299   0.00052   0.00127   0.00512   0.00612  -0.91687
   D124      -2.98677   0.00088   0.00104   0.01257   0.01333  -2.97344
   D125      -2.97248  -0.00061   0.00525  -0.00934  -0.00430  -2.97678
   D126       1.19694   0.00037   0.00311   0.00396   0.00708   1.20402
   D127      -0.86683   0.00073   0.00288   0.01141   0.01428  -0.85255
   D128      -0.94000  -0.00058   0.00849   0.00104   0.00932  -0.93068
   D129      -3.05377   0.00040   0.00635   0.01434   0.02070  -3.03307
   D130       1.16565   0.00075   0.00612   0.02179   0.02791   1.19355
         Item               Value     Threshold  Converged?
 Maximum Force            0.033118     0.000450     NO 
 RMS     Force            0.002968     0.000300     NO 
 Maximum Displacement     0.415030     0.001800     NO 
 RMS     Displacement     0.052197     0.001200     NO 
 Predicted change in Energy=-7.885414D-03
 GradGradGradGradGradGradGradGradGradGradGradGradGradGradGradGradGradGrad

                          Input orientation:                          
 ---------------------------------------------------------------------
 Center     Atomic      Atomic             Coordinates (Angstroms)
 Number     Number       Type             X           Y           Z
 ---------------------------------------------------------------------
      1          6           0        2.053952    1.431976    0.654529
      2          6           0        1.673430    1.808384   -0.790206
      3          1           0        2.695903    2.222215    1.057324
      4          1           0        2.666896    0.521588    0.647921
      5          1           0        2.541635    2.285832   -1.257382
      6          1           0        0.882563    2.569789   -0.773129
      7          6           0       -0.069748   -1.423727   -1.606009
      8          1           0       -1.120271   -1.718550   -1.584488
      9          1           0        0.311260   -1.599631   -2.624144
     10          6           0        0.675070   -2.306614   -0.601311
     11          1           0        0.634315   -3.323176   -1.006516
     12          1           0        1.744469   -2.041651   -0.570366
     13          6           0        0.078112   -2.333510    0.818968
     14          1           0        0.391176   -3.266525    1.300752
     15          1           0       -1.031240   -2.328519    0.790551
     16          6           0        0.553961   -1.204797    1.737112
     17          1           0        1.650835   -1.148484    1.752087
     18          1           0        0.206285   -1.379315    2.759118
     19          6           0        1.257409    0.647558   -1.703661
     20          1           0        2.044594   -0.114115   -1.690612
     21          1           0        1.184019    1.012688   -2.740034
     22          6           0        0.893379    1.271248    1.639325
     23          1           0        0.265401    2.168075    1.626597
     24          1           0        1.267661    1.143547    2.659889
     25          7           0        0.007220    0.015379   -1.290587
     26          7           0        0.022473    0.125652    1.312200
     27          6           0       -1.403372    0.276304    1.692531
     28          1           0       -1.914486   -0.797679    1.630183
     29          1           0       -1.447426    0.710173    2.698921
     30          6           0       -2.257872    1.099059    0.699842
     31          1           0       -1.992987    2.161668    0.706067
     32          1           0       -3.282996    0.964137    1.075977
     33          6           0       -2.365542    0.545690   -0.746349
     34          1           0       -3.255548    0.999357   -1.202874
     35          1           0       -2.594100   -0.536037   -0.604597
     36          6           0       -1.200557    0.773048   -1.689242
     37          1           0       -0.932641    1.835122   -1.720362
     38          1           0       -1.479839    0.484810   -2.714748
     39          1           0       -0.002206    0.084730    0.233491
     40          8           0       -3.043013   -1.862264    0.720119
     41          1           0       -3.595924   -1.088995    0.881885
 ---------------------------------------------------------------------
                    Distance matrix (angstroms):
                    1          2          3          4          5
     1  C    0.000000
     2  C    1.540695   0.000000
     3  H    1.094907   2.151761   0.000000
     4  H    1.097520   2.170490   1.749453   0.000000
     5  H    2.149955   1.095441   2.320713   2.599697   0.000000
     6  H    2.169095   1.097952   2.599916   3.065673   1.751472
     7  C    4.216061   3.761748   5.294814   4.043967   4.549911
     8  H    5.001470   4.568907   6.088676   4.934014   5.436141
     9  H    4.793466   4.102853   5.817752   4.555766   4.683956
    10  C    4.177979   4.238586   5.229257   3.677863   5.000506
    11  H    5.233155   5.240178   6.265856   4.653038   5.929737
    12  H    3.696246   3.856961   4.662098   2.984173   4.453602
    13  C    4.255570   4.721204   5.259684   3.857803   5.631918
    14  H    5.025768   5.636576   5.957961   4.467090   6.480524
    15  H    4.866028   5.189219   5.888288   4.671152   6.184796
    16  C    3.220953   4.088987   4.098102   2.937897   5.010223
    17  H    2.833004   3.899595   3.596731   2.245151   4.652414
    18  H    3.968189   4.991156   4.697373   3.758349   5.917722
    19  C    2.609761   1.534598   3.488818   2.744533   2.128930
    20  H    2.808945   2.155109   3.665214   2.502022   2.488872
    21  H    3.529256   2.162056   4.262473   3.730729   2.379554
    22  C    1.530551   2.607607   2.119471   2.165694   3.483825
    23  H    2.164641   2.820082   2.496866   3.071791   3.675928
    24  H    2.173227   3.536922   2.402419   2.528380   4.274674
    25  N    3.159009   2.498300   4.196645   3.329855   3.402840
    26  N    2.503182   3.158696   3.407017   2.755178   4.197059
    27  C    3.790266   4.240043   4.581933   4.209330   5.320082
    28  H    4.655294   5.052028   5.541084   4.867685   6.140284
    29  H    4.118274   4.808307   4.706196   4.601066   5.835035
    30  C    4.324894   4.263628   5.092068   4.958780   5.317370
    31  H    4.112520   3.975708   4.702418   4.940420   4.943010
    32  H    5.373965   5.362980   6.109855   5.981663   6.412314
    33  C    4.720158   4.231975   5.628694   5.222068   5.231600
    34  H    5.641622   5.011950   6.482565   6.223266   5.938462
    35  H    5.202198   4.872635   6.193066   5.510485   5.896173
    36  C    4.064392   3.184335   4.982581   4.525788   4.059436
    37  H    3.836974   2.767221   4.586034   4.504531   3.533848
    38  H    4.973613   3.924132   5.889306   5.338942   4.641105
    39  H    2.494019   2.612795   3.539398   2.736184   3.679495
    40  O    6.069215   6.164379   7.052080   6.187974   7.232255
    41  H    6.190969   6.241538   7.112101   6.470830   7.323630
                    6          7          8          9         10
     6  H    0.000000
     7  C    4.189124   0.000000
     8  H    4.802030   1.091321   0.000000
     9  H    4.597468   1.101231   1.773220   0.000000
    10  C    4.883839   1.530902   2.129720   2.173486   0.000000
    11  H    5.902808   2.112583   2.446927   2.385727   1.095103
    12  H    4.695676   2.178479   3.056072   2.543123   1.102169
    13  C    5.217687   2.594239   2.755158   3.528166   1.540868
    14  H    6.213293   3.472408   3.606288   4.264943   2.149388
    15  H    5.486452   2.736167   2.453731   3.740818   2.202101
    16  C    4.544974   3.407844   3.755000   4.385813   2.587835
    17  H    4.559881   3.783249   4.374556   4.598848   2.798547
    18  H    5.341304   4.374071   4.554310   5.388791   3.517403
    19  C    2.168265   2.461931   3.356491   2.606213   3.206467
    20  H    3.065197   2.488511   3.549908   2.466311   2.805215
    21  H    2.526689   2.965479   3.755622   2.756692   3.981323
    22  C    2.739755   4.326973   4.835974   5.172811   4.227198
    23  H    2.510169   4.843873   5.228480   5.680362   5.015401
    24  H    3.737389   5.155331   5.648765   6.029987   4.784370
    25  N    2.749364   1.475276   2.089048   2.116382   2.512524
    26  N    3.325982   3.305302   3.619080   4.307529   3.162803
    27  C    4.070019   3.943225   3.846874   5.009270   4.031513
    28  H    4.993919   3.777291   3.436988   4.867892   3.736609
    29  H    4.576259   4.998394   4.934907   6.063266   4.949497
    30  C    3.767628   4.058236   3.801475   4.993220   4.679076
    31  H    3.259351   4.679701   4.589593   5.526955   5.365940
    32  H    4.832100   4.818703   4.353419   5.760423   5.401610
    33  C    3.827255   3.144564   2.716607   3.910727   4.171570
    34  H    4.446898   4.022832   3.477363   4.636472   5.171178
    35  H    4.664949   2.857127   2.128543   3.694716   3.717853
    36  C    2.899471   2.472140   2.495091   2.964665   3.766416
    37  H    2.175305   3.373093   3.561214   3.763196   4.581592
    38  H    3.701077   2.619193   2.502313   2.749752   4.111241
    39  H    2.823406   2.379866   2.794089   3.331878   2.621855
    40  O    6.105983   3.800458   3.004796   4.743861   3.970864
    41  H    6.015199   4.328462   3.550802   5.274380   4.682292
                   11         12         13         14         15
    11  H    0.000000
    12  H    1.750707   0.000000
    13  C    2.149696   2.189104   0.000000
    14  H    2.320736   2.613963   1.095738   0.000000
    15  H    2.644403   3.104665   1.109727   1.778603   0.000000
    16  C    3.467201   2.728020   1.530822   2.113677   2.161386
    17  H    3.656842   2.490041   2.179096   2.505303   3.083920
    18  H    4.259320   3.726951   2.165895   2.392191   2.511516
    19  C    4.079337   2.958620   4.079359   5.009682   4.507332
    20  H    3.571408   2.249539   3.884683   4.649704   4.529957
    21  H    4.701806   3.788212   5.008650   5.938706   5.341916
    22  C    5.308137   4.072147   3.785753   4.578015   4.169280
    23  H    6.101084   4.973538   4.577293   5.445812   4.753904
    24  H    5.813370   4.561511   4.110224   4.697256   4.564495
    25  N    3.408797   2.787135   3.157931   4.199209   3.302028
    26  N    4.200621   3.347615   2.508755   3.412175   2.721283
    27  C    4.938956   4.516915   3.125546   3.990681   2.781574
    28  H    4.452719   4.447227   2.643349   3.394083   1.956675
    29  H    5.859336   5.333757   3.889151   4.598854   3.612304
    30  C    5.552709   5.243684   4.153738   5.141680   3.641586
    31  H    6.318163   5.767647   4.950639   5.958453   4.592807
    32  H    6.169535   6.084456   4.715673   5.607901   3.999181
    33  C    4.902546   4.859783   4.087964   5.130604   3.521860
    34  H    5.818410   5.886252   5.129243   6.145282   4.471694
    35  H    4.283965   4.592519   3.521103   4.471889   2.757166
    36  C    4.540036   4.224641   4.192471   5.271796   3.974639
    37  H    5.438104   4.849616   4.984708   6.075066   4.863158
    38  H    4.678511   4.623585   4.780930   5.804951   4.516988
    39  H    3.681929   2.866802   2.489401   3.539026   2.681976
    40  O    4.317207   4.961604   3.158047   3.755361   2.066297
    41  H    5.143205   5.615727   3.879603   4.562242   2.849977
                   16         17         18         19         20
    16  C    0.000000
    17  H    1.098421   0.000000
    18  H    1.093540   1.775984   0.000000
    19  C    3.970514   3.914429   5.012930   0.000000
    20  H    3.893697   3.616234   4.977972   1.095434   0.000000
    21  H    5.035778   5.006770   6.076044   1.101261   1.763962
    22  C    2.501113   2.538022   2.958296   3.420097   3.785896
    23  H    3.386996   3.596490   3.724254   3.792977   4.402022
    24  H    2.622137   2.494861   2.738831   4.391661   4.594802
    25  N    3.309792   3.648824   4.287762   1.460566   2.080308
    26  N    1.494365   2.113880   2.095777   3.300435   3.628132
    27  C    2.454954   3.370720   2.543556   4.330324   4.846293
    28  H    2.504078   3.584611   2.471935   4.823292   5.212414
    29  H    2.932189   3.735013   2.665397   5.167473   5.669361
    30  C    3.780223   4.629975   4.056479   4.282275   5.069248
    31  H    4.345467   5.032763   4.646544   4.320231   5.217789
    32  H    4.456861   5.409527   4.527671   5.333093   6.099169
    33  C    4.213701   5.024310   4.754811   3.748679   4.558100
    34  H    5.292842   6.116994   5.774058   4.554266   5.437759
    35  H    3.980092   4.893724   4.457337   4.176477   4.782775
    36  C    4.327830   4.864717   5.138071   2.461210   3.364234
    37  H    4.837894   5.256820   5.629875   2.491366   3.558699
    38  H    5.177854   5.693978   6.023386   2.922552   3.718762
    39  H    2.057445   2.561152   2.926719   2.378227   2.816222
    40  O    3.795360   4.858668   3.866354   5.537829   5.895032
    41  H    4.238676   5.318767   4.250304   5.766759   6.275635
                   21         22         23         24         25
    21  H    0.000000
    22  C    4.396602   0.000000
    23  H    4.609365   1.094905   0.000000
    24  H    5.402156   1.094507   1.766882   0.000000
    25  N    2.116690   3.308605   3.634656   4.297411   0.000000
    26  N    4.307740   1.475763   2.080709   2.098301   2.605167
    27  C    5.185026   2.503559   2.523479   2.970237   3.310113
    28  H    5.654817   3.487785   3.680708   3.867132   3.589556
    29  H    6.049648   2.630003   2.491812   2.749733   4.302895
    30  C    4.866910   3.292820   2.892849   4.033999   3.204187
    31  H    4.825882   3.161476   2.438797   3.935202   3.548805
    32  H    5.875246   4.225374   3.787317   4.821767   4.162486
    33  C    4.097835   4.103467   3.896777   5.015980   2.491470
    34  H    4.698169   5.036429   4.665715   5.949886   3.409042
    35  H    4.607909   4.523712   4.524068   5.328327   2.746181
    36  C    2.616829   3.963853   3.884575   5.014410   1.480444
    37  H    2.489252   3.865203   3.570476   4.950374   2.092728
    38  H    2.715775   5.020816   4.972577   6.072019   2.111858
    39  H    3.333180   2.046037   2.520453   2.936165   1.525685
    40  O    6.172990   5.114589   5.292536   5.601742   4.107603
    41  H    6.354780   5.128188   5.106166   5.639149   4.349935
                   26         27         28         29         30
    26  N    0.000000
    27  C    1.483369   0.000000
    28  H    2.169208   1.191035   0.000000
    29  H    2.103631   1.096815   1.906296   0.000000
    30  C    2.553914   1.546780   2.140342   2.191888   0.000000
    31  H    2.928282   2.208021   3.101272   2.525063   1.095144
    32  H    3.418330   2.094335   2.298686   2.463282   1.100255
    33  C    3.180671   2.635617   2.766947   3.569296   1.552185
    34  H    4.223077   3.512368   3.613032   4.310097   2.150726
    35  H    3.310347   2.711923   2.350441   3.712294   2.118525
    36  C    3.305084   3.424074   3.741051   4.395551   2.632854
    37  H    3.609842   3.781447   4.372849   4.589180   2.855768
    38  H    4.313032   4.412871   4.551057   5.418455   3.555568
    39  H    1.079767   2.031936   2.527094   2.925437   2.516818
    40  O    3.701294   2.864870   1.798647   3.616489   3.063706
    41  H    3.841008   2.707116   1.863344   3.339861   2.571207
                   31         32         33         34         35
    31  H    0.000000
    32  H    1.798621   0.000000
    33  C    2.204472   2.082712   0.000000
    34  H    2.566921   2.279288   1.098335   0.000000
    35  H    3.058887   2.355722   1.114659   1.775636   0.000000
    36  C    2.879881   3.466915   1.515892   2.123855   2.198208
    37  H    2.668056   3.755302   2.159755   2.522340   3.102865
    38  H    3.844106   4.225012   2.159345   2.388235   2.595466
    39  H    2.915512   3.499531   2.599601   3.672046   2.793861
    40  O    4.158700   2.858805   2.899610   3.454265   1.927504
    41  H    3.628655   2.085892   2.614801   2.970402   1.875911
                   36         37         38         39         40
    36  C    0.000000
    37  H    1.095787   0.000000
    38  H    1.101246   1.763965   0.000000
    39  H    2.367853   2.783365   3.321984   0.000000
    40  O    4.018026   4.907166   4.444163   3.643363   0.000000
    41  H    3.976894   4.734473   4.459871   3.835734   0.964274
                   41
    41  H    0.000000
 Stoichiometry    C12H26N2O
 Framework group  C1[X(C12H26N2O)]
 Deg. of freedom   117
 Full point group                 C1      NOp   1
 Largest Abelian subgroup         C1      NOp   1
 Largest concise Abelian subgroup C1      NOp   1
                         Standard orientation:                         
 ---------------------------------------------------------------------
 Center     Atomic      Atomic             Coordinates (Angstroms)
 Number     Number       Type             X           Y           Z
 ---------------------------------------------------------------------
      1          6           0        2.584465    0.424643   -1.032761
      2          6           0        2.728565   -0.741418   -0.036128
      3          1           0        3.443334    0.404080   -1.711543
      4          1           0        2.650272    1.378721   -0.494287
      5          1           0        3.790380   -0.848665    0.210929
      6          1           0        2.436098   -1.679293   -0.526385
      7          6           0       -0.198429    0.209448    2.127043
      8          1           0       -1.237547   -0.123484    2.146307
      9          1           0        0.232081    0.035823    3.125655
     10          6           0       -0.202192    1.705918    1.804206
     11          1           0       -0.665140    2.198092    2.666003
     12          1           0        0.827902    2.095163    1.757594
     13          6           0       -0.993752    2.104280    0.543645
     14          1           0       -1.286779    3.155206    0.645283
     15          1           0       -1.923594    1.506586    0.445423
     16          6           0       -0.205890    2.011165   -0.765561
     17          1           0        0.746540    2.552914   -0.688658
     18          1           0       -0.783574    2.449162   -1.584261
     19          6           0        1.974375   -0.592263    1.292007
     20          1           0        2.257795    0.358549    1.756341
     21          1           0        2.293851   -1.390836    1.979750
     22          6           0        1.333626    0.409602   -1.914669
     23          1           0        1.252077   -0.552277   -2.431346
     24          1           0        1.389862    1.191853   -2.678126
     25          7           0        0.522966   -0.603002    1.129068
     26          7           0        0.089570    0.595748   -1.142949
     27          6           0       -1.113960   -0.070269   -1.698213
     28          1           0       -2.069169    0.383004   -1.149867
     29          1           0       -1.128822    0.093518   -2.782628
     30          6           0       -1.235193   -1.576220   -1.366636
     31          1           0       -0.482995   -2.177694   -1.887951
     32          1           0       -2.241456   -1.834940   -1.728656
     33          6           0       -1.323440   -1.950054    0.137272
     34          1           0       -1.761849   -2.955297    0.197462
     35          1           0       -2.082951   -1.244123    0.546258
     36          6           0       -0.043741   -1.958887    0.949812
     37          1           0        0.717944   -2.576592    0.460910
     38          1           0       -0.225968   -2.402980    1.940931
     39          1           0        0.256051    0.085987   -0.205759
     40          8           0       -3.378382    0.093760    0.049063
     41          1           0       -3.491643   -0.657444   -0.544814
 ---------------------------------------------------------------------
 Rotational constants (GHZ):      0.7050627      0.5362954      0.5342381
 Standard basis: 6-31G(d,p) (6D, 7F)
 There are   355 symmetry adapted cartesian basis functions of A   symmetry.
 There are   355 symmetry adapted basis functions of A   symmetry.
   355 basis functions,   602 primitive gaussians,   355 cartesian basis functions
    60 alpha electrons       60 beta electrons
       nuclear repulsion energy      1224.0913891405 Hartrees.
 NAtoms=   41 NActive=   41 NUniq=   41 SFac= 1.00D+00 NAtFMM=   60 NAOKFM=F Big=F
 Integral buffers will be    131072 words long.
 Raffenetti 2 integral format.
 Two-electron integral symmetry is turned on.
 Nuclear repulsion after empirical dispersion term =     1224.0443694341 Hartrees.
 One-electron integrals computed using PRISM.
 NBasis=   355 RedAO= T EigKep=  2.36D-03  NBF=   355
 NBsUse=   355 1.00D-06 EigRej= -1.00D+00 NBFU=   355
 Initial guess from the checkpoint file:  "inprot-oh-opt-wb97xd.chk"
 B after Tr=    -0.000000    0.000000    0.000000
         Rot=    0.936795    0.349273    0.014990    0.014095 Ang=  40.96 deg.
 ExpMin= 1.61D-01 ExpMax= 5.48D+03 ExpMxC= 8.25D+02 IAcc=1 IRadAn=         1 AccDes= 0.00D+00
 Harris functional with IExCor= 4639 and IRadAn=       1 diagonalized for initial guess.
 HarFok:  IExCor= 4639 AccDes= 0.00D+00 IRadAn=         1 IDoV= 1 UseB2=F ITyADJ=14
 ICtDFT=  3500011 ScaDFX=  1.000000  1.000000  1.000000  1.000000
 FoFCou: FMM=F IPFlag=           0 FMFlag=      100000 FMFlg1=           0
         NFxFlg=           0 DoJE=T BraDBF=F KetDBF=T FulRan=T
         wScrn=  0.000000 ICntrl=     500 IOpCl=  0 I1Cent=   200000004 NGrid=           0
         NMat0=    1 NMatS0=      1 NMatT0=    0 NMatD0=    1 NMtDS0=    0 NMtDT0=    0
 Petite list used in FoFCou.
 Requested convergence on RMS density matrix=1.00D-08 within 128 cycles.
 Requested convergence on MAX density matrix=1.00D-06.
 Requested convergence on             energy=1.00D-06.
 No special actions if energy rises.
 Integral accuracy reduced to 1.0D-05 until final iterations.
 Initial convergence to 1.0D-05 achieved.  Increase integral accuracy.
 SCF Done:  E(RwB97XD) =  -657.416981303     A.U. after   14 cycles
            NFock= 14  Conv=0.58D-08     -V/T= 2.0095
 Calling FoFJK, ICntrl=      2127 FMM=F ISym2X=0 I1Cent= 0 IOpClX= 0 NMat=1 NMatS=1 NMatT=0.
 ***** Axes restored to original set *****
 -------------------------------------------------------------------
 Center     Atomic                   Forces (Hartrees/Bohr)
 Number     Number              X              Y              Z
 -------------------------------------------------------------------
      1        6           0.000666811    0.000074093   -0.000446660
      2        6           0.000437178   -0.000047527   -0.000384300
      3        1          -0.000048551   -0.000132880    0.000521040
      4        1           0.000119636    0.000148329    0.000073800
      5        1          -0.000246559    0.000357150    0.000114684
      6        1           0.000677251   -0.000153179    0.000005765
      7        6          -0.000458481    0.001589390   -0.000808302
      8        1          -0.001390435    0.000458104    0.000498276
      9        1          -0.000273454   -0.000138170    0.000268899
     10        6           0.000036407   -0.000170184   -0.000329795
     11        1           0.000365149   -0.000123905    0.000148171
     12        1          -0.000893945   -0.000061882    0.000474062
     13        6          -0.000258340    0.001632405    0.000659038
     14        1          -0.000472024    0.000612369    0.000619414
     15        1           0.001093397   -0.000960261   -0.002319569
     16        6           0.002104466   -0.001587704    0.000764380
     17        1          -0.001678130    0.000932547   -0.000489791
     18        1           0.000696119    0.000716406    0.000466275
     19        6           0.001156493    0.001177327   -0.000581722
     20        1           0.000267969    0.000623317    0.000120897
     21        1           0.000095888   -0.000752746   -0.000038488
     22        6           0.001566440    0.002882417    0.000997584
     23        1           0.000636377   -0.000651115   -0.000540530
     24        1          -0.000326330    0.000039341    0.000351952
     25        7          -0.003422692   -0.000163983    0.001014868
     26        7          -0.001672404   -0.004374104    0.001971749
     27        6          -0.024935503   -0.021421540   -0.001819691
     28        1           0.007051268    0.023484808   -0.000187522
     29        1           0.000494437   -0.001189023   -0.000367996
     30        6           0.005376835   -0.007875697   -0.003552815
     31        1          -0.001862889    0.003703841    0.000474004
     32        1           0.004867186    0.009346143    0.004612474
     33        6          -0.003385159   -0.001872294    0.003790574
     34        1           0.001899264    0.000479733   -0.000391788
     35        1           0.000370403    0.001456452   -0.000285680
     36        6           0.004744054   -0.001676407   -0.001273546
     37        1           0.000794695    0.000686645   -0.000179292
     38        1          -0.000542527    0.001096386    0.000294573
     39        1           0.001569373   -0.001834032   -0.007805787
     40        8           0.010720804    0.001031771    0.002896876
     41        1          -0.005940479   -0.007342343    0.000663916
 -------------------------------------------------------------------
 Cartesian Forces:  Max     0.024935503 RMS     0.004395010

 GradGradGradGradGradGradGradGradGradGradGradGradGradGradGradGradGradGrad
 Berny optimization.
 Using GEDIIS/GDIIS optimizer.
 FormGI is forming the generalized inverse of G from B-inverse, IUseBI=4.
 Internal  Forces:  Max     0.029650269 RMS     0.003452201
 Search for a local minimum.
 Step number   7 out of a maximum of  246
 All quantities printed in internal units (Hartrees-Bohrs-Radians)
 Mixed Optimization -- RFO/linear search
 Update second derivatives using D2CorX and points    6    7
 DE= -4.66D-03 DEPred=-7.89D-03 R= 5.91D-01
 TightC=F SS=  1.41D+00  RLast= 5.55D-01 DXNew= 7.1352D-01 1.6654D+00
 Trust test= 5.91D-01 RLast= 5.55D-01 DXMaxT set to 7.14D-01
 ITU=  1  1  0 -1  1  0  0
 Use linear search instead of GDIIS.
     Eigenvalues ---    0.00240   0.00371   0.00414   0.00447   0.00587
     Eigenvalues ---    0.00630   0.00651   0.00672   0.01421   0.01434
     Eigenvalues ---    0.01813   0.02326   0.02429   0.02519   0.02582
     Eigenvalues ---    0.02796   0.02874   0.03071   0.03255   0.04010
     Eigenvalues ---    0.04144   0.04187   0.04251   0.04374   0.04467
     Eigenvalues ---    0.04503   0.04612   0.04647   0.04723   0.04770
     Eigenvalues ---    0.04808   0.05140   0.05270   0.05373   0.05683
     Eigenvalues ---    0.05952   0.05991   0.06222   0.06293   0.06424
     Eigenvalues ---    0.06717   0.07206   0.07473   0.08118   0.08247
     Eigenvalues ---    0.08354   0.08550   0.08663   0.08797   0.08833
     Eigenvalues ---    0.08886   0.08921   0.09030   0.09153   0.09434
     Eigenvalues ---    0.09444   0.09480   0.09720   0.12431   0.12575
     Eigenvalues ---    0.12698   0.12884   0.13187   0.14074   0.14800
     Eigenvalues ---    0.14918   0.15152   0.15693   0.16408   0.18972
     Eigenvalues ---    0.19445   0.19731   0.20286   0.20655   0.21025
     Eigenvalues ---    0.27413   0.27654   0.28177   0.28360   0.28700
     Eigenvalues ---    0.28751   0.28877   0.29132   0.29221   0.29612
     Eigenvalues ---    0.32597   0.32729   0.32923   0.33437   0.33899
     Eigenvalues ---    0.33965   0.33965   0.33974   0.33977   0.33978
     Eigenvalues ---    0.33984   0.33991   0.34256   0.34307   0.34309
     Eigenvalues ---    0.34314   0.34323   0.34340   0.34356   0.34359
     Eigenvalues ---    0.34371   0.34372   0.34376   0.34383   0.34396
     Eigenvalues ---    0.34465   0.34495   0.34524   0.35600   0.37658
     Eigenvalues ---    0.56284   1.08317
 RFO step:  Lambda=-7.37449807D-03 EMin= 2.40324735D-03
 Quartic linear search produced a step of -0.16800.
 Iteration  1 RMS(Cart)=  0.04892480 RMS(Int)=  0.00200962
 Iteration  2 RMS(Cart)=  0.00235337 RMS(Int)=  0.00006956
 Iteration  3 RMS(Cart)=  0.00001270 RMS(Int)=  0.00006910
 Iteration  4 RMS(Cart)=  0.00000000 RMS(Int)=  0.00006910
 Variable       Old X    -DE/DX   Delta X   Delta X   Delta X     New X
                                 (Linear)    (Quad)   (Total)
    R1        2.91149   0.00009   0.00032  -0.00097  -0.00061   2.91088
    R2        2.06907   0.00006   0.00011  -0.00017  -0.00006   2.06901
    R3        2.07401  -0.00005   0.00008  -0.00040  -0.00032   2.07369
    R4        2.89232   0.00027   0.00015   0.00211   0.00229   2.89461
    R5        2.07008  -0.00009   0.00003  -0.00050  -0.00047   2.06962
    R6        2.07483  -0.00060  -0.00014  -0.00093  -0.00107   2.07376
    R7        2.89997  -0.00034  -0.00041   0.00059   0.00016   2.90013
    R8        2.06230   0.00123   0.00031   0.00171   0.00202   2.06432
    R9        2.08103  -0.00032  -0.00027  -0.00027  -0.00054   2.08049
   R10        2.89299   0.00007  -0.00027   0.00368   0.00334   2.89633
   R11        2.78787  -0.00100  -0.00058  -0.00110  -0.00172   2.78615
   R12        2.06945   0.00005   0.00001  -0.00006  -0.00006   2.06939
   R13        2.08280  -0.00088  -0.00046  -0.00088  -0.00134   2.08146
   R14        2.91182  -0.00097   0.00027  -0.00165  -0.00138   2.91044
   R15        2.07064  -0.00038  -0.00010  -0.00081  -0.00091   2.06974
   R16        2.09708  -0.00103  -0.00211   0.00355   0.00145   2.09853
   R17        2.89283  -0.00095  -0.00117   0.00404   0.00288   2.89572
   R18        2.07572  -0.00164  -0.00036  -0.00281  -0.00317   2.07254
   R19        2.06649   0.00010  -0.00003   0.00049   0.00046   2.06695
   R20        2.82394  -0.00099  -0.00338   0.00943   0.00612   2.83006
   R21        2.07007  -0.00023  -0.00002  -0.00078  -0.00080   2.06927
   R22        2.08108  -0.00022  -0.00045   0.00076   0.00031   2.08140
   R23        2.76007   0.00277   0.00187   0.00090   0.00274   2.76281
   R24        2.06907  -0.00090  -0.00040  -0.00119  -0.00159   2.06748
   R25        2.06832   0.00021   0.00013   0.00017   0.00029   2.06861
   R26        2.78879   0.00397   0.00124   0.00807   0.00934   2.79813
   R27        2.79763  -0.00325  -0.00016  -0.00797  -0.00818   2.78945
   R28        2.80316   0.00428   0.00190   0.00985   0.01181   2.81497
   R29        2.04046   0.00783   0.00852  -0.00367   0.00486   2.04532
   R30        2.25073  -0.02420  -0.01270  -0.01699  -0.02969   2.22104
   R31        2.07268  -0.00082  -0.00004  -0.00111  -0.00116   2.07152
   R32        2.92299  -0.01173  -0.00591  -0.00926  -0.01515   2.90784
   R33        2.06952   0.00315   0.00222   0.00087   0.00309   2.07261
   R34        2.07918  -0.00656  -0.00142   0.00434   0.00292   2.08210
   R35        2.93320  -0.00210  -0.00466   0.01204   0.00737   2.94057
   R36        3.94176   0.00514  -0.07590   0.30739   0.23149   4.17325
   R37        2.07555  -0.00118  -0.00057  -0.00085  -0.00142   2.07413
   R38        2.10640  -0.00153  -0.00234  -0.00544  -0.00778   2.09862
   R39        2.86462   0.00294   0.00207   0.00612   0.00815   2.87277
   R40        2.07074   0.00087   0.00022   0.00055   0.00077   2.07151
   R41        2.08105  -0.00042  -0.00034  -0.00003  -0.00037   2.08068
   R42        1.82221   0.00482   0.00292  -0.00263   0.00029   1.82250
    A1        1.88962   0.00031   0.00002   0.00243   0.00244   1.89205
    A2        1.91234   0.00063   0.00027   0.00155   0.00184   1.91418
    A3        2.02832  -0.00100  -0.00076   0.00021  -0.00057   2.02775
    A4        1.84778  -0.00023  -0.00013  -0.00073  -0.00087   1.84690
    A5        1.85841   0.00023  -0.00006  -0.00124  -0.00128   1.85713
    A6        1.91797   0.00009   0.00069  -0.00230  -0.00161   1.91636
    A7        1.88667   0.00009   0.00018   0.00413   0.00432   1.89099
    A8        1.91001   0.00020   0.00015  -0.00261  -0.00247   1.90753
    A9        2.02675  -0.00064  -0.00025  -0.00287  -0.00313   2.02362
   A10        1.84967  -0.00029  -0.00021  -0.00214  -0.00235   1.84732
   A11        1.86575   0.00065  -0.00032   0.00556   0.00525   1.87100
   A12        1.91618   0.00002   0.00043  -0.00172  -0.00132   1.91486
   A13        1.88402   0.00013  -0.00145   0.00474   0.00327   1.88729
   A14        1.87506   0.00020   0.00077   0.00364   0.00446   1.87952
   A15        1.88550  -0.00022  -0.00238   0.00798   0.00564   1.89114
   A16        1.92443  -0.00000   0.00047  -0.00075  -0.00027   1.92416
   A17        1.91287  -0.00024   0.00081  -0.00217  -0.00131   1.91156
   A18        1.97890   0.00014   0.00153  -0.01230  -0.01095   1.96796
   A19        1.84877   0.00078   0.00062   0.00376   0.00440   1.85317
   A20        1.93033  -0.00000   0.00002  -0.00197  -0.00195   1.92839
   A21        2.01141  -0.00060   0.00083  -0.00440  -0.00361   2.00781
   A22        1.84383  -0.00010  -0.00000   0.00013   0.00012   1.84396
   A23        1.88645  -0.00035   0.00046  -0.00017   0.00034   1.88678
   A24        1.93287   0.00032  -0.00185   0.00309   0.00122   1.93409
   A25        1.88541   0.00061   0.00023   0.00521   0.00545   1.89087
   A26        1.94293  -0.00176  -0.00014  -0.01548  -0.01553   1.92740
   A27        2.00373   0.00015   0.00088   0.00027   0.00102   2.00475
   A28        1.87623  -0.00000  -0.00247   0.00628   0.00379   1.88002
   A29        1.84970  -0.00055   0.00028  -0.00317  -0.00286   1.84684
   A30        1.89946   0.00159   0.00096   0.00798   0.00897   1.90843
   A31        1.93519   0.00054  -0.00076   0.00142   0.00053   1.93572
   A32        1.92201   0.00121  -0.00014   0.01285   0.01270   1.93472
   A33        1.95557  -0.00135  -0.00158   0.00207   0.00056   1.95614
   A34        1.88907  -0.00028  -0.00040   0.00142   0.00099   1.89006
   A35        1.88956   0.00004   0.00181  -0.01659  -0.01479   1.87477
   A36        1.86999  -0.00018   0.00118  -0.00168  -0.00060   1.86939
   A37        1.90082  -0.00074  -0.00060  -0.00212  -0.00271   1.89811
   A38        1.90438   0.00063   0.00172  -0.00007   0.00168   1.90607
   A39        1.97264   0.00020   0.00010  -0.00022  -0.00024   1.97240
   A40        1.86464  -0.00014   0.00008  -0.00229  -0.00222   1.86242
   A41        1.88681   0.00046   0.00031  -0.00178  -0.00145   1.88536
   A42        1.93116  -0.00045  -0.00161   0.00620   0.00462   1.93579
   A43        1.91921  -0.00071  -0.00100   0.00075  -0.00029   1.91892
   A44        1.93147   0.00013   0.00055  -0.00291  -0.00233   1.92914
   A45        1.96750   0.00101   0.00029   0.00739   0.00770   1.97520
   A46        1.87815   0.00021   0.00003  -0.00035  -0.00032   1.87783
   A47        1.87003   0.00013   0.00004  -0.00043  -0.00040   1.86963
   A48        1.89434  -0.00081   0.00008  -0.00474  -0.00468   1.88965
   A49        1.98932   0.00061   0.00083  -0.00437  -0.00349   1.98582
   A50        1.98133  -0.00309  -0.00501   0.01569   0.01059   1.99192
   A51        1.98301   0.00200   0.00185  -0.00384  -0.00191   1.98110
   A52        2.00227  -0.00068  -0.00012  -0.01330  -0.01343   1.98884
   A53        1.93841   0.00061  -0.00308   0.01896   0.01584   1.95424
   A54        1.83222  -0.00053   0.00126  -0.01257  -0.01151   1.82070
   A55        2.01704  -0.00061   0.00158  -0.01141  -0.00980   2.00724
   A56        1.83833   0.00038   0.00047   0.00088   0.00130   1.83963
   A57        1.81113   0.00102   0.00022   0.01944   0.01972   1.83084
   A58        1.88335   0.00193   0.00913  -0.01233  -0.00324   1.88012
   A59        1.89024  -0.00014   0.00086  -0.00172  -0.00089   1.88935
   A60        2.00478   0.00029  -0.00178  -0.00166  -0.00348   2.00130
   A61        1.96871   0.00006  -0.00994   0.02575   0.01583   1.98453
   A62        1.78132  -0.00326  -0.00040  -0.01078  -0.01119   1.77013
   A63        1.93507   0.00105   0.00172   0.00144   0.00318   1.93824
   A64        1.95934   0.00732   0.00071   0.02554   0.02596   1.98531
   A65        1.80296  -0.01131  -0.00708  -0.02036  -0.02733   1.77563
   A66        2.03380  -0.00057  -0.00012  -0.00333  -0.00348   2.03032
   A67        1.92026   0.00245   0.00716  -0.03041  -0.02308   1.89719
   A68        1.94765  -0.00450  -0.00125   0.00464   0.00330   1.95095
   A69        1.78254   0.00613   0.00087   0.01710   0.01792   1.80047
   A70        1.80151  -0.02965   0.00340  -0.04477  -0.04137   1.76014
   A71        1.87153  -0.00066   0.00142  -0.00211  -0.00068   1.87085
   A72        1.81493   0.00127   0.00131   0.00882   0.01017   1.82510
   A73        2.06321  -0.00003  -0.00320   0.01191   0.00875   2.07195
   A74        1.86246   0.00034  -0.00370   0.02271   0.01887   1.88133
   A75        1.87786  -0.00008   0.00022  -0.01154  -0.01131   1.86654
   A76        1.96301  -0.00079   0.00370  -0.02657  -0.02295   1.94006
   A77        1.96353  -0.00209  -0.00379   0.01221   0.00817   1.97170
   A78        1.87992   0.00112   0.00265  -0.00832  -0.00558   1.87434
   A79        1.90044   0.00042  -0.00033   0.00763   0.00739   1.90782
   A80        1.92936   0.00116   0.00160  -0.00496  -0.00329   1.92607
   A81        1.92311  -0.00000  -0.00023  -0.00328  -0.00348   1.91963
   A82        1.86423  -0.00053   0.00029  -0.00401  -0.00376   1.86048
   A83        2.37303  -0.01670   0.01137  -0.05572  -0.04434   2.32869
    D1        0.64786   0.00016   0.00068   0.00556   0.00624   0.65410
    D2       -1.35905   0.00035   0.00075   0.00723   0.00798  -1.35106
    D3        2.74329   0.00065   0.00024   0.01399   0.01424   2.75753
    D4       -1.35964  -0.00007   0.00068   0.00428   0.00496  -1.35468
    D5        2.91664   0.00012   0.00075   0.00595   0.00671   2.92334
    D6        0.73579   0.00042   0.00024   0.01271   0.01296   0.74876
    D7        2.73705   0.00004   0.00011   0.00593   0.00604   2.74309
    D8        0.73015   0.00023   0.00017   0.00760   0.00778   0.73793
    D9       -1.45070   0.00053  -0.00034   0.01436   0.01404  -1.43666
   D10       -0.93095   0.00021  -0.00036   0.00727   0.00693  -0.92402
   D11       -3.00356   0.00032  -0.00011   0.00904   0.00895  -2.99461
   D12        1.15447   0.00056  -0.00082   0.01208   0.01129   1.16576
   D13        1.17503   0.00015  -0.00087   0.00960   0.00873   1.18376
   D14       -0.89758   0.00026  -0.00062   0.01136   0.01075  -0.88683
   D15       -3.02274   0.00050  -0.00133   0.01441   0.01310  -3.00964
   D16       -3.11458   0.00006  -0.00072   0.00697   0.00625  -3.10833
   D17        1.09600   0.00016  -0.00047   0.00873   0.00827   1.10427
   D18       -1.02916   0.00040  -0.00118   0.01178   0.01061  -1.01854
   D19       -0.93963  -0.00022   0.00006  -0.01278  -0.01271  -0.95234
   D20       -2.96906   0.00002  -0.00065  -0.00883  -0.00949  -2.97855
   D21        1.15766  -0.00001   0.00009  -0.01663  -0.01656   1.14110
   D22        1.16706  -0.00002  -0.00011  -0.00513  -0.00523   1.16183
   D23       -0.86238   0.00021  -0.00082  -0.00119  -0.00200  -0.86438
   D24       -3.01884   0.00018  -0.00007  -0.00899  -0.00907  -3.02791
   D25       -3.11732  -0.00001  -0.00031  -0.00554  -0.00584  -3.12315
   D26        1.13644   0.00022  -0.00102  -0.00159  -0.00261   1.13383
   D27       -1.02003   0.00019  -0.00028  -0.00939  -0.00968  -1.02970
   D28        1.16577   0.00038  -0.00115   0.01495   0.01382   1.17958
   D29       -3.12763   0.00068  -0.00082   0.01619   0.01539  -3.11224
   D30       -0.91882   0.00063  -0.00267   0.01513   0.01245  -0.90636
   D31       -0.88323   0.00011  -0.00012   0.00758   0.00745  -0.87578
   D32        1.10655   0.00041   0.00021   0.00882   0.00903   1.11558
   D33       -2.96782   0.00035  -0.00163   0.00776   0.00609  -2.96173
   D34       -3.03540   0.00032  -0.00268   0.01992   0.01720  -3.01820
   D35       -1.04562   0.00063  -0.00234   0.02116   0.01878  -1.02684
   D36        1.16320   0.00057  -0.00419   0.02010   0.01584   1.17904
   D37       -2.80712  -0.00009   0.00445  -0.01659  -0.01219  -2.81932
   D38       -0.49966   0.00040   0.00304  -0.01097  -0.00792  -0.50758
   D39       -0.75847  -0.00018   0.00183  -0.00756  -0.00577  -0.76423
   D40        1.54900   0.00030   0.00042  -0.00195  -0.00150   1.54750
   D41        1.40004  -0.00027   0.00418  -0.01899  -0.01483   1.38521
   D42       -2.57568   0.00021   0.00277  -0.01338  -0.01056  -2.58624
   D43        2.72534   0.00033   0.00053   0.00932   0.00988   2.73522
   D44        0.66923   0.00096   0.00347   0.00737   0.01087   0.68010
   D45       -1.49850   0.00015   0.00158   0.00911   0.01071  -1.48779
   D46        0.66168  -0.00004  -0.00111   0.00741   0.00631   0.66799
   D47       -1.39442   0.00060   0.00184   0.00546   0.00730  -1.38712
   D48        2.72103  -0.00022  -0.00005   0.00720   0.00714   2.72817
   D49       -1.35032   0.00011  -0.00037   0.00568   0.00531  -1.34501
   D50        2.87676   0.00075   0.00258   0.00373   0.00630   2.88306
   D51        0.70902  -0.00007   0.00069   0.00547   0.00614   0.71516
   D52       -0.90375   0.00034  -0.00173   0.01824   0.01654  -0.88720
   D53       -2.99405  -0.00044  -0.00066   0.00722   0.00660  -2.98745
   D54        1.20962  -0.00016  -0.00103  -0.00058  -0.00159   1.20803
   D55        1.17566   0.00080  -0.00073   0.02271   0.02198   1.19763
   D56       -0.91465   0.00002   0.00034   0.01169   0.01204  -0.90261
   D57       -2.99416   0.00031  -0.00003   0.00389   0.00384  -2.99032
   D58       -3.09430   0.00128  -0.00300   0.03218   0.02921  -3.06508
   D59        1.09859   0.00050  -0.00193   0.02116   0.01927   1.11786
   D60       -0.98093   0.00078  -0.00230   0.01336   0.01108  -0.96985
   D61       -2.62431   0.00006  -0.00171   0.01199   0.01023  -2.61408
   D62        1.33149   0.00100  -0.00086   0.02261   0.02182   1.35330
   D63       -0.61517  -0.00017  -0.00040  -0.00171  -0.00200  -0.61717
   D64       -0.48481  -0.00011  -0.00245   0.00365   0.00115  -0.48366
   D65       -2.81220   0.00084  -0.00160   0.01427   0.01273  -2.79947
   D66        1.52433  -0.00034  -0.00115  -0.01005  -0.01108   1.51325
   D67        1.54900  -0.00051  -0.00135  -0.00402  -0.00545   1.54355
   D68       -0.77839   0.00043  -0.00051   0.00660   0.00614  -0.77225
   D69       -2.72505  -0.00074  -0.00005  -0.01772  -0.01768  -2.74272
   D70       -2.59950  -0.00062   0.00078  -0.01299  -0.01219  -2.61169
   D71        1.37703   0.00134   0.00553  -0.02801  -0.02246   1.35457
   D72       -0.49421  -0.00111   0.00030  -0.01702  -0.01673  -0.51094
   D73       -2.80087   0.00086   0.00504  -0.03204  -0.02700  -2.82787
   D74        1.54206  -0.00126  -0.00032  -0.01738  -0.01769   1.52438
   D75       -0.76460   0.00071   0.00443  -0.03240  -0.02796  -0.79256
   D76        1.38493   0.00000   0.00488  -0.03789  -0.03305   1.35188
   D77       -2.60815  -0.00042   0.00171  -0.03477  -0.03298  -2.64113
   D78       -0.62066   0.00076   0.00311  -0.01631  -0.01314  -0.63380
   D79       -2.78458  -0.00017   0.00383  -0.03271  -0.02894  -2.81352
   D80       -0.49448  -0.00059   0.00067  -0.02959  -0.02886  -0.52334
   D81        1.49302   0.00059   0.00206  -0.01113  -0.00903   1.48399
   D82       -0.76110  -0.00026   0.00393  -0.03575  -0.03187  -0.79297
   D83        1.52900  -0.00068   0.00076  -0.03263  -0.03180   1.49720
   D84       -2.76669   0.00050   0.00216  -0.01416  -0.01196  -2.77865
   D85        1.32496  -0.00062   0.00154  -0.02819  -0.02669   1.29827
   D86       -2.82759   0.00029   0.00293  -0.03238  -0.02950  -2.85709
   D87       -0.81211   0.00048   0.00453  -0.03758  -0.03310  -0.84520
   D88       -2.64770  -0.00080  -0.00036  -0.02289  -0.02323  -2.67092
   D89       -0.51706   0.00011   0.00103  -0.02708  -0.02604  -0.54310
   D90        1.49842   0.00030   0.00263  -0.03228  -0.02963   1.46879
   D91       -0.57370  -0.00192   0.00454  -0.02652  -0.02208  -0.59578
   D92        1.56256  -0.00079  -0.00154  -0.00377  -0.00541   1.55716
   D93       -2.54710   0.00069   0.00011  -0.00442  -0.00443  -2.55153
   D94       -2.89369  -0.00094   0.00630  -0.01502  -0.00873  -2.90242
   D95       -0.75743   0.00020   0.00022   0.00772   0.00795  -0.74948
   D96        1.41610   0.00168   0.00187   0.00707   0.00892   1.42502
   D97        1.38638  -0.00175   0.00480  -0.02293  -0.01801   1.36837
   D98       -2.76054  -0.00062  -0.00128  -0.00018  -0.00133  -2.76187
   D99       -0.58702   0.00086   0.00037  -0.00083  -0.00036  -0.58738
   D100      -1.21589  -0.00106   0.00801  -0.08287  -0.07497  -1.29085
   D101       2.99931  -0.00085   0.00340  -0.04722  -0.04362   2.95569
   D102       1.06089  -0.00088   0.00676  -0.05356  -0.04666   1.01423
   D103       3.03466  -0.00147  -0.00185  -0.06058  -0.06263   2.97204
   D104       0.96667  -0.00126  -0.00645  -0.02494  -0.03128   0.93539
   D105      -0.97175  -0.00129  -0.00310  -0.03128  -0.03432  -1.00607
   D106       0.93386  -0.00019   0.00917  -0.08526  -0.07626   0.85760
   D107      -1.13413   0.00002   0.00456  -0.04961  -0.04491  -1.17905
   D108      -3.07256  -0.00001   0.00792  -0.05595  -0.04795  -3.12051
   D109      -1.09544   0.01295   0.00645   0.02525   0.03207  -1.06337
   D110       3.09278   0.00950   0.00629   0.02146   0.02733   3.12011
   D111       1.02252   0.01034   0.00394   0.02050   0.02449   1.04701
   D112       2.78841  -0.00391  -0.00995   0.04387   0.03399   2.82241
   D113       0.81968  -0.00459  -0.00694   0.01537   0.00848   0.82816
   D114      -1.37066  -0.00458  -0.01071   0.03505   0.02443  -1.34623
   D115      -1.21251   0.00180  -0.01026   0.08285   0.07253  -1.13998
   D116       3.10194   0.00112  -0.00726   0.05435   0.04702  -3.13422
   D117       0.91160   0.00113  -0.01103   0.07404   0.06297   0.97458
   D118       0.83823   0.00606  -0.00198   0.05904   0.05713   0.89536
   D119      -1.13051   0.00538   0.00103   0.03054   0.03162  -1.09889
   D120       2.96234   0.00539  -0.00275   0.05022   0.04757   3.00991
   D121       0.23776   0.00524   0.02244   0.08672   0.10917   0.34692
   D122       1.18552   0.00220   0.00088   0.02554   0.02643   1.21194
   D123      -0.91687   0.00136  -0.00103   0.03136   0.03034  -0.88653
   D124      -2.97344   0.00130  -0.00224   0.04138   0.03908  -2.93436
   D125      -2.97678   0.00123   0.00072   0.02156   0.02227  -2.95451
   D126       1.20402   0.00039  -0.00119   0.02738   0.02619   1.23020
   D127      -0.85255   0.00034  -0.00240   0.03740   0.03493  -0.81762
   D128      -0.93068   0.00115  -0.00157   0.02695   0.02546  -0.90522
   D129      -3.03307   0.00031  -0.00348   0.03277   0.02937  -3.00369
   D130       1.19355   0.00026  -0.00469   0.04279   0.03812   1.23167
         Item               Value     Threshold  Converged?
 Maximum Force            0.029650     0.000450     NO 
 RMS     Force            0.003452     0.000300     NO 
 Maximum Displacement     0.440406     0.001800     NO 
 RMS     Displacement     0.050835     0.001200     NO 
 Predicted change in Energy=-4.808647D-03
 GradGradGradGradGradGradGradGradGradGradGradGradGradGradGradGradGradGrad

                          Input orientation:                          
 ---------------------------------------------------------------------
 Center     Atomic      Atomic             Coordinates (Angstroms)
 Number     Number       Type             X           Y           Z
 ---------------------------------------------------------------------
      1          6           0        2.049571    1.414568    0.653397
      2          6           0        1.701422    1.785635   -0.800508
      3          1           0        2.694584    2.197656    1.065080
      4          1           0        2.649047    0.495532    0.666712
      5          1           0        2.584061    2.242654   -1.260430
      6          1           0        0.926962    2.563109   -0.800776
      7          6           0       -0.095361   -1.420714   -1.607971
      8          1           0       -1.149055   -1.706900   -1.574185
      9          1           0        0.275164   -1.597580   -2.629494
     10          6           0        0.659618   -2.304989   -0.609399
     11          1           0        0.622883   -3.321966   -1.013865
     12          1           0        1.726824   -2.033595   -0.584202
     13          6           0        0.068510   -2.333784    0.812494
     14          1           0        0.390587   -3.259698    1.300902
     15          1           0       -1.041175   -2.341972    0.770913
     16          6           0        0.533820   -1.195579    1.726858
     17          1           0        1.627576   -1.114714    1.725535
     18          1           0        0.203198   -1.362988    2.755948
     19          6           0        1.268742    0.623635   -1.704833
     20          1           0        2.042919   -0.150312   -1.678211
     21          1           0        1.210220    0.977313   -2.746288
     22          6           0        0.867190    1.276803    1.617393
     23          1           0        0.248818    2.178607    1.580847
     24          1           0        1.222251    1.160591    2.646331
     25          7           0        0.006235    0.015067   -1.288653
     26          7           0       -0.014223    0.130608    1.298265
     27          6           0       -1.438696    0.300886    1.699319
     28          1           0       -1.956320   -0.752471    1.636931
     29          1           0       -1.462544    0.745004    2.701244
     30          6           0       -2.290515    1.117931    0.712083
     31          1           0       -2.084036    2.194818    0.736677
     32          1           0       -3.308126    0.944457    1.097225
     33          6           0       -2.366424    0.577698   -0.745239
     34          1           0       -3.237458    1.047092   -1.220276
     35          1           0       -2.584776   -0.505133   -0.630768
     36          6           0       -1.181661    0.803699   -1.670593
     37          1           0       -0.889326    1.860178   -1.664708
     38          1           0       -1.462093    0.560735   -2.707238
     39          1           0       -0.034076    0.075406    0.217520
     40          8           0       -2.809960   -1.953919    0.803268
     41          1           0       -3.462129   -1.248927    0.891469
 ---------------------------------------------------------------------
                    Distance matrix (angstroms):
                    1          2          3          4          5
     1  C    0.000000
     2  C    1.540370   0.000000
     3  H    1.094875   2.153266   0.000000
     4  H    1.097349   2.171427   1.748712   0.000000
     5  H    2.152706   1.095193   2.328570   2.602026   0.000000
     6  H    2.166568   1.097385   2.596048   3.064959   1.749272
     7  C    4.213471   3.763123   5.293543   4.046969   4.551962
     8  H    4.993686   4.574013   6.081516   4.929291   5.443673
     9  H    4.795720   4.101894   5.822996   4.569619   4.685375
    10  C    4.166741   4.225527   5.217162   3.664588   4.980801
    11  H    5.220149   5.224591   6.251415   4.637130   5.905253
    12  H    3.677723   3.825434   4.643293   2.968462   4.413439
    13  C    4.242648   4.715696   5.243474   3.832161   5.618613
    14  H    5.002025   5.620462   5.928467   4.427707   6.453498
    15  H    4.866016   5.198879   5.886480   4.656182   6.187689
    16  C    3.203543   4.079033   4.076872   2.908256   4.994880
    17  H    2.779357   3.846864   3.542103   2.181147   4.593775
    18  H    3.942667   4.980650   4.663069   3.714993   5.899191
    19  C    2.607013   1.534685   3.490413   2.746976   2.132787
    20  H    2.808076   2.152876   3.669233   2.506626   2.488708
    21  H    3.528961   2.163498   4.268384   3.735092   2.386693
    22  C    1.531761   2.607891   2.119525   2.165454   3.487460
    23  H    2.164863   2.816974   2.499630   3.070747   3.678359
    24  H    2.172728   3.535673   2.396585   2.529217   4.276467
    25  N    3.147282   2.499371   4.187001   3.322462   3.407071
    26  N    2.514688   3.176067   3.415362   2.761347   4.214112
    27  C    3.808182   4.279481   4.591731   4.220641   5.358466
    28  H    4.659459   5.075644   5.537252   4.869111   6.162835
    29  H    4.120309   4.832790   4.697759   4.594207   5.857715
    30  C    4.350607   4.320800   5.112887   4.978826   5.377481
    31  H    4.207426   4.106100   4.789892   5.029368   5.077584
    32  H    5.396565   5.422596   6.132216   5.989557   6.477788
    33  C    4.707180   4.243764   5.613851   5.211076   5.248315
    34  H    5.621242   5.011405   6.460322   6.206116   5.943153
    35  H    5.177983   4.862913   6.168679   5.484313   5.887588
    36  C    4.026779   3.167556   4.944926   4.498031   4.052097
    37  H    3.769521   2.732100   4.517747   4.451725   3.517690
    38  H    4.935046   3.891506   5.847038   5.318765   4.614484
    39  H    2.514941   2.640684   3.559197   2.752713   3.706203
    40  O    5.914745   6.075271   6.899574   5.984916   7.139015
    41  H    6.126150   6.223633   7.057916   6.359255   7.306040
                    6          7          8          9         10
     6  H    0.000000
     7  C    4.191366   0.000000
     8  H    4.810508   1.092389   0.000000
     9  H    4.591337   1.100945   1.775958   0.000000
    10  C    4.879188   1.532672   2.135374   2.174630   0.000000
    11  H    5.896777   2.117451   2.462146   2.388447   1.095073
    12  H    4.670800   2.178092   3.059000   2.545711   1.101462
    13  C    5.226772   2.592143   2.751670   3.525903   1.540136
    14  H    6.213681   3.475564   3.612174   4.268954   2.152463
    15  H    5.513945   2.720729   2.431962   3.721510   2.190737
    16  C    4.546563   3.401123   3.740375   4.382501   2.589346
    17  H    4.516579   3.764891   4.352989   4.585679   2.793853
    18  H    5.346808   4.374500   4.549387   5.391029   3.524379
    19  C    2.166954   2.459578   3.360686   2.603073   3.185569
    20  H    3.062337   2.488191   3.552813   2.474768   2.774619
    21  H    2.525866   2.958182   3.760984   2.741905   3.955119
    22  C    2.739653   4.313476   4.811850   5.162230   4.222668
    23  H    2.505963   4.821010   5.196677   5.655728   5.006853
    24  H    3.733202   5.147651   5.626576   6.028168   4.788170
    25  N    2.752868   1.474365   2.093178   2.114428   2.504187
    26  N    3.347964   3.295359   3.593780   4.300892   3.166288
    27  C    4.118795   3.963158   3.851095   5.027933   4.064934
    28  H    5.024818   3.799882   3.445850   4.888365   3.781461
    29  H    4.612958   5.012869   4.938563   6.076520   4.976584
    30  C    3.837895   4.079958   3.809150   5.012269   4.708076
    31  H    3.400810   4.745974   4.630084   5.592782   5.439469
    32  H    4.915121   4.820164   4.339092   5.761108   5.405041
    33  C    3.845950   3.145741   2.718185   3.906436   4.181540
    34  H    4.451592   4.014118   3.474356   4.617217   5.176564
    35  H    4.666403   2.826730   2.096563   3.656173   3.710261
    36  C    2.880693   2.476284   2.512661   2.967823   3.765685
    37  H    2.130584   3.376070   3.577667   3.773981   4.567441
    38  H    3.653995   2.646221   2.554207   2.771719   4.137023
    39  H    2.854678   2.361048   2.762246   3.316625   2.613674
    40  O    6.077917   3.669799   2.910654   4.629128   3.762559
    41  H    6.054703   4.196646   3.411672   5.146465   4.511837
                   11         12         13         14         15
    11  H    0.000000
    12  H    1.750199   0.000000
    13  C    2.149284   2.188809   0.000000
    14  H    2.327226   2.615813   1.095259   0.000000
    15  H    2.629622   3.097298   1.110493   1.781306   0.000000
    16  C    3.470017   2.732495   1.532347   2.112473   2.169945
    17  H    3.658645   2.487785   2.179556   2.512252   3.088640
    18  H    4.269100   3.731990   2.176602   2.397871   2.539141
    19  C    4.057382   2.920021   4.064951   4.988574   4.501096
    20  H    3.537972   2.200801   3.856094   4.612331   4.507019
    21  H    4.672265   3.742601   4.993176   5.916401   5.334523
    22  C    5.303950   4.067521   3.784454   4.572435   4.177789
    23  H    6.093338   4.961309   4.580890   5.447351   4.770295
    24  H    5.818040   4.570969   4.111537   4.694763   4.572553
    25  N    3.404637   2.766531   3.152111   4.192565   3.300684
    26  N    4.203822   3.355399   2.513175   3.414389   2.728806
    27  C    4.973584   4.548053   3.162216   4.022781   2.829251
    28  H    4.503478   4.487790   2.698181   3.450663   2.028298
    29  H    5.889931   5.356010   3.923065   4.629546   3.665127
    30  C    5.583858   5.267967   4.182035   5.167073   3.679027
    31  H    6.389579   5.843531   5.014722   6.016133   4.655233
    32  H    6.173484   6.086602   4.714828   5.603292   4.005767
    33  C    4.920925   4.857929   4.102703   5.149118   3.546756
    34  H    5.833824   5.877016   5.147028   6.169885   4.502693
    35  H    4.286069   4.574742   3.530849   4.491298   2.778739
    36  C    4.550691   4.205921   4.191951   5.273797   3.984462
    37  H    5.437370   4.813855   4.964202   6.053606   4.859359
    38  H    4.721230   4.626772   4.807234   5.838948   4.549771
    39  H    3.672880   2.862065   2.483691   3.532276   2.676605
    40  O    4.118001   4.744874   2.903441   3.492305   1.811141
    41  H    4.961362   5.451472   3.694396   4.365118   2.659003
                   16         17         18         19         20
    16  C    0.000000
    17  H    1.096741   0.000000
    18  H    1.093783   1.775455   0.000000
    19  C    3.952993   3.862388   4.998061   0.000000
    20  H    3.868392   3.562031   4.951456   1.095013   0.000000
    21  H    5.018766   4.954590   6.063473   1.101427   1.762303
    22  C    2.497157   2.511819   2.950540   3.409554   3.778889
    23  H    3.389348   3.573216   3.731734   3.775431   4.389092
    24  H    2.621241   2.487803   2.723772   4.384416   4.592780
    25  N    3.292008   3.604230   4.277455   1.462014   2.080189
    26  N    1.497603   2.104492   2.098318   3.302677   3.629072
    27  C    2.476082   3.377370   2.565298   4.361495   4.871646
    28  H    2.530855   3.603245   2.507678   4.843767   5.229405
    29  H    2.949705   3.736228   2.687251   5.185380   5.680624
    30  C    3.789322   4.622036   4.068285   4.330602   5.108873
    31  H    4.396410   5.070197   4.686883   4.435167   5.325699
    32  H    4.442606   5.384804   4.517196   5.376075   6.126602
    33  C    4.203236   4.992095   4.756840   3.759969   4.565385
    34  H    5.285613   6.084386   5.784198   4.551917   5.433770
    35  H    3.969982   4.864941   4.469738   4.156602   4.758003
    36  C    4.299147   4.806849   5.119241   2.457249   3.362753
    37  H    4.781811   5.165125   5.578942   2.487550   3.555321
    38  H    5.170060   5.657089   6.026633   2.909679   3.721503
    39  H    2.053293   2.539996   2.927267   2.386070   2.821108
    40  O    3.550910   4.609399   3.638857   5.437846   5.741181
    41  H    4.082687   5.159338   4.113868   5.712129   6.173796
                   21         22         23         24         25
    21  H    0.000000
    22  C    4.387377   0.000000
    23  H    4.592549   1.094062   0.000000
    24  H    5.395746   1.094663   1.766122   0.000000
    25  N    2.121367   3.283036   3.601915   4.274929   0.000000
    26  N    4.309824   1.480708   2.084069   2.099289   2.589578
    27  C    5.218979   2.505242   2.527366   2.952383   3.331291
    28  H    5.677300   3.477146   3.668378   3.844737   3.605521
    29  H    6.072334   2.623967   2.497852   2.717325   4.313861
    30  C    4.922931   3.288758   2.885827   4.010319   3.239493
    31  H    4.946260   3.213743   2.480946   3.955747   3.636277
    32  H    5.932043   4.220699   3.795902   4.792782   4.188219
    33  C    4.117800   4.065346   3.848776   4.972032   2.498272
    34  H    4.702704   4.995324   4.613105   5.903603   3.404599
    35  H    4.590759   4.488384   4.485862   5.292208   2.723373
    36  C    2.628376   3.902879   3.809003   4.953988   1.476115
    37  H    2.521380   3.768004   3.454041   4.851106   2.085157
    38  H    2.704869   4.963944   4.892075   6.018823   2.113320
    39  H    3.338543   2.053114   2.522329   2.941956   1.507920
    40  O    6.111736   4.962036   5.199858   5.418097   4.022933
    41  H    6.326158   5.064512   5.098466   5.552363   4.287209
                   26         27         28         29         30
    26  N    0.000000
    27  C    1.489618   0.000000
    28  H    2.160153   1.175324   0.000000
    29  H    2.107953   1.096204   1.902369   0.000000
    30  C    2.549494   1.538764   2.113157   2.186635   0.000000
    31  H    2.976655   2.220388   3.084361   2.519471   1.096779
    32  H    3.398907   2.066754   2.235671   2.453330   1.101799
    33  C    3.147801   2.629291   2.759034   3.566964   1.556085
    34  H    4.191925   3.509474   3.611561   4.315077   2.153074
    35  H    3.276138   2.718910   2.366134   3.731561   2.127010
    36  C    3.260381   3.416899   3.736506   4.381243   2.646779
    37  H    3.540682   3.748317   4.343412   4.542436   2.857165
    38  H    4.280817   4.414274   4.565148   5.411620   3.562093
    39  H    1.082337   2.054149   2.528859   2.942408   2.534357
    40  O    3.522275   2.787009   1.693273   3.563991   3.116793
    41  H    3.735861   2.673728   1.752040   3.354010   2.647050
                   31         32         33         34         35
    31  H    0.000000
    32  H    1.786560   0.000000
    33  C    2.211536   2.101426   0.000000
    34  H    2.545058   2.320849   1.097583   0.000000
    35  H    3.067634   2.368651   1.110543   1.784073   0.000000
    36  C    2.923087   3.493205   1.520204   2.118567   2.182432
    37  H    2.702955   3.783836   2.161480   2.524352   3.088410
    38  H    3.862330   4.246060   2.160450   2.366331   2.590024
    39  H    2.993955   3.499791   2.572751   3.643224   2.750034
    40  O    4.212294   2.955531   3.000614   3.644660   2.050889
    41  H    3.712476   2.208390   2.686251   3.127562   1.907926
                   36         37         38         39         40
    36  C    0.000000
    37  H    1.096194   0.000000
    38  H    1.101048   1.761670   0.000000
    39  H    2.326442   2.731234   3.290742   0.000000
    40  O    4.046702   4.932248   4.523702   3.488093   0.000000
    41  H    3.997245   4.777017   4.497301   3.736256   0.964426
                   41
    41  H    0.000000
 Stoichiometry    C12H26N2O
 Framework group  C1[X(C12H26N2O)]
 Deg. of freedom   117
 Full point group                 C1      NOp   1
 Largest Abelian subgroup         C1      NOp   1
 Largest concise Abelian subgroup C1      NOp   1
                         Standard orientation:                         
 ---------------------------------------------------------------------
 Center     Atomic      Atomic             Coordinates (Angstroms)
 Number     Number       Type             X           Y           Z
 ---------------------------------------------------------------------
      1          6           0        2.525798   -0.216932   -1.182043
      2          6           0        2.770323   -0.502148    0.311811
      3          1           0        3.369228   -0.618341   -1.753223
      4          1           0        2.534124    0.866259   -1.357550
      5          1           0        3.839804   -0.382365    0.515061
      6          1           0        2.541399   -1.554562    0.522223
      7          6           0       -0.193479    1.441611    1.576237
      8          1           0       -1.215463    1.150591    1.829559
      9          1           0        0.254282    1.923755    2.458919
     10          6           0       -0.267214    2.433625    0.410239
     11          1           0       -0.735497    3.339460    0.809436
     12          1           0        0.744485    2.735685    0.096480
     13          6           0       -1.096061    1.959002   -0.797969
     14          1           0       -1.428793    2.841071   -1.355496
     15          1           0       -2.001222    1.413520   -0.456900
[truncated: 1,504,077 more chars]
