# Supplementary material for: An organic proton cage that is ultra-resistant to hydroxide-promoted degradation
Source: Nat Commun. 2024 Apr 22;15:3395. doi: 10.1038/s41467-024-47809-0 (PMC11035699; doi:10.1038/s41467-024-47809-0)
Supplement: Supplementary file 3 — Source Data [file 41467_2024_47809_MOESM3_ESM.zip › Paper/in-DBD-oh-spe-wb97xd.FChk]

Title Card Required                                                     
SP        RwB97XD                                                     6-31G(d,p)          
Number of atoms                            I               41
Info1-9                                    I   N=           9
          91          49           0           0           0         110
           1          18        -802
Full Title                                 C   N=           2
Title Card Required     
Route                                      C   N=           4
# sp rwb97xd/6-31g(d,p) Pop=Reg Formcheck       
Charge                                     I                0
Multiplicity                               I                1
Number of electrons                        I              120
Number of alpha electrons                  I               60
Number of beta electrons                   I               60
Number of basis functions                  I              355
Number of independent functions            I              355
Number of point charges in /Mol/           I                0
Number of translation vectors              I                0
Atomic numbers                             I   N=          41
           6           6           1           1           1           1
           6           1           1           6           1           1
           6           1           1           6           1           1
           6           1           1           6           1           1
           7           7           6           1           1           6
           1           1           6           1           1           6
           1           1           1           8           1
Nuclear charges                            R   N=          41
  6.00000000E+00  6.00000000E+00  1.00000000E+00  1.00000000E+00  1.00000000E+00
  1.00000000E+00  6.00000000E+00  1.00000000E+00  1.00000000E+00  6.00000000E+00
  1.00000000E+00  1.00000000E+00  6.00000000E+00  1.00000000E+00  1.00000000E+00
  6.00000000E+00  1.00000000E+00  1.00000000E+00  6.00000000E+00  1.00000000E+00
  1.00000000E+00  6.00000000E+00  1.00000000E+00  1.00000000E+00  7.00000000E+00
  7.00000000E+00  6.00000000E+00  1.00000000E+00  1.00000000E+00  6.00000000E+00
  1.00000000E+00  1.00000000E+00  6.00000000E+00  1.00000000E+00  1.00000000E+00
  6.00000000E+00  1.00000000E+00  1.00000000E+00  1.00000000E+00  8.00000000E+00
  1.00000000E+00
Current cartesian coordinates              R   N=         123
 -4.95347838E+00 -9.07344462E-01 -1.33091897E+00 -5.07136211E+00  8.44444843E-01
  9.93291110E-01 -6.76936539E+00 -8.08327343E-01 -2.31873551E+00 -4.75337068E+00
 -2.87421669E+00 -7.04712859E-01 -6.96210674E+00  6.94433821E-01  1.82291112E+00
 -4.87261476E+00  2.81520818E+00  3.78621780E-01  1.31481886E+00 -1.06022071E+00
  3.50058163E+00  3.22070376E+00 -3.77839817E-01  2.98890049E+00  1.05084112E+00
 -1.04354399E+00  5.56307409E+00  1.12470786E+00 -3.77027515E+00  2.46665010E+00
  2.25316965E+00 -4.94322013E+00  3.74489110E+00 -8.15568137E-01 -4.51306115E+00
  2.60243638E+00  2.20732455E+00 -4.12323964E+00 -2.12556364E-01  2.64091926E+00
 -6.12869053E+00 -5.03470253E-01  3.97776881E+00 -2.98741145E+00 -3.19140697E-01
  4.48952975E-01 -3.38101452E+00 -2.37379835E+00 -1.29564362E+00 -4.49593099E+00
 -2.30924719E+00  1.34967974E+00 -3.73708202E+00 -4.20369953E+00 -3.16758751E+00
  2.68778359E-01  3.10376938E+00 -3.38630549E+00 -1.70704757E+00  3.66784885E+00
 -3.60602713E+00  1.41936061E+00  4.77768879E+00 -2.91719290E+00 -2.80697206E-01
 -3.29413088E+00 -3.10173493E+00  1.69591657E+00 -3.85887553E+00 -3.16120331E+00
 -1.43526895E+00 -4.99468598E+00 -5.38107464E-01  6.73887596E-01  2.31984295E+00
 -3.20467151E-01 -6.66211601E-01 -2.31937046E+00  1.61031822E+00  1.10658475E+00
 -3.38000759E+00  3.49081520E+00  4.39510311E-01 -2.69973264E+00  1.44543019E+00
  1.05550538E+00 -5.44529495E+00  1.28647852E+00  3.79732408E+00 -2.34423925E+00
 -6.43461288E-01  4.52235451E+00 -2.63452764E+00  2.50286828E+00  4.98462250E+00
 -3.52487400E+00  2.13728977E+00  4.13734285E+00  4.20086151E-01  2.54337408E+00
  6.14343471E+00  7.45714309E-01  3.89910270E+00  3.01821186E+00  6.42210230E-01
  1.99886168E-01  3.36793817E+00  2.41906680E+00 -1.53173271E+00  4.48319334E+00
  2.18144319E+00  9.34649305E-01  3.79757338E+00  4.31439597E+00 -4.11584314E-01
 -9.17632398E-02 -2.52779185E-01  5.65281704E+00 -1.35056347E-03  6.25631946E-02
  7.46794622E+00  3.34230381E-02  2.90640194E-02
Number of symbols in /Mol/                 I                0
Force Field                                I                0
Atom Types                                 C   N=          41
                                                            
                                                            
                                                            
                                                            
                                                            
                                                            
                                                            
                                                            
            
Int Atom Types                             I   N=          41
           0           0           0           0           0           0
           0           0           0           0           0           0
           0           0           0           0           0           0
           0           0           0           0           0           0
           0           0           0           0           0           0
           0           0           0           0           0           0
           0           0           0           0           0
MM charges                                 R   N=          41
  0.00000000E+00  0.00000000E+00  0.00000000E+00  0.00000000E+00  0.00000000E+00
  0.00000000E+00  0.00000000E+00  0.00000000E+00  0.00000000E+00  0.00000000E+00
  0.00000000E+00  0.00000000E+00  0.00000000E+00  0.00000000E+00  0.00000000E+00
  0.00000000E+00  0.00000000E+00  0.00000000E+00  0.00000000E+00  0.00000000E+00
  0.00000000E+00  0.00000000E+00  0.00000000E+00  0.00000000E+00  0.00000000E+00
  0.00000000E+00  0.00000000E+00  0.00000000E+00  0.00000000E+00  0.00000000E+00
  0.00000000E+00  0.00000000E+00  0.00000000E+00  0.00000000E+00  0.00000000E+00
  0.00000000E+00  0.00000000E+00  0.00000000E+00  0.00000000E+00  0.00000000E+00
  0.00000000E+00
Integer atomic weights                     I   N=          41
          12          12           1           1           1           1
          12           1           1          12           1           1
          12           1           1          12           1           1
          12           1           1          12           1           1
          14          14          12           1           1          12
           1           1          12           1           1          12
           1           1           1          16           1
Real atomic weights                        R   N=          41
  1.20000000E+01  1.20000000E+01  1.00782504E+00  1.00782504E+00  1.00782504E+00
  1.00782504E+00  1.20000000E+01  1.00782504E+00  1.00782504E+00  1.20000000E+01
  1.00782504E+00  1.00782504E+00  1.20000000E+01  1.00782504E+00  1.00782504E+00
  1.20000000E+01  1.00782504E+00  1.00782504E+00  1.20000000E+01  1.00782504E+00
  1.00782504E+00  1.20000000E+01  1.00782504E+00  1.00782504E+00  1.40030740E+01
  1.40030740E+01  1.20000000E+01  1.00782504E+00  1.00782504E+00  1.20000000E+01
  1.00782504E+00  1.00782504E+00  1.20000000E+01  1.00782504E+00  1.00782504E+00
  1.20000000E+01  1.00782504E+00  1.00782504E+00  1.00782504E+00  1.59949146E+01
  1.00782504E+00
Atom fragment info                         I   N=          41
           0           0           0           0           0           0
           0           0           0           0           0           0
           0           0           0           0           0           0
           0           0           0           0           0           0
           0           0           0           0           0           0
           0           0           0           0           0           0
           0           0           0           0           0
Atom residue num                           I   N=          41
           0           0           0           0           0           0
           0           0           0           0           0           0
           0           0           0           0           0           0
           0           0           0           0           0           0
           0           0           0           0           0           0
           0           0           0           0           0           0
           0           0           0           0           0
Nuclear spins                              I   N=          41
           0           0           1           1           1           1
           0           1           1           0           1           1
           0           1           1           0           1           1
           0           1           1           0           1           1
           2           2           0           1           1           0
           1           1           0           1           1           0
           1           1           1           0           1
Nuclear ZEff                               R   N=          41
 -3.60000000E+00 -3.60000000E+00 -1.00000000E+00 -1.00000000E+00 -1.00000000E+00
 -1.00000000E+00 -3.60000000E+00 -1.00000000E+00 -1.00000000E+00 -3.60000000E+00
 -1.00000000E+00 -1.00000000E+00 -3.60000000E+00 -1.00000000E+00 -1.00000000E+00
 -3.60000000E+00 -1.00000000E+00 -1.00000000E+00 -3.60000000E+00 -1.00000000E+00
 -1.00000000E+00 -3.60000000E+00 -1.00000000E+00 -1.00000000E+00 -4.55000000E+00
 -4.55000000E+00 -3.60000000E+00 -1.00000000E+00 -1.00000000E+00 -3.60000000E+00
 -1.00000000E+00 -1.00000000E+00 -3.60000000E+00 -1.00000000E+00 -1.00000000E+00
 -3.60000000E+00 -1.00000000E+00 -1.00000000E+00 -1.00000000E+00 -5.60000000E+00
 -1.00000000E+00
Nuclear ZNuc                               R   N=          41
  6.00000000E+00  6.00000000E+00  1.00000000E+00  1.00000000E+00  1.00000000E+00
  1.00000000E+00  6.00000000E+00  1.00000000E+00  1.00000000E+00  6.00000000E+00
  1.00000000E+00  1.00000000E+00  6.00000000E+00  1.00000000E+00  1.00000000E+00
  6.00000000E+00  1.00000000E+00  1.00000000E+00  6.00000000E+00  1.00000000E+00
  1.00000000E+00  6.00000000E+00  1.00000000E+00  1.00000000E+00  7.00000000E+00
  7.00000000E+00  6.00000000E+00  1.00000000E+00  1.00000000E+00  6.00000000E+00
  1.00000000E+00  1.00000000E+00  6.00000000E+00  1.00000000E+00  1.00000000E+00
  6.00000000E+00  1.00000000E+00  1.00000000E+00  1.00000000E+00  8.00000000E+00
  1.00000000E+00
Nuclear QMom                               R   N=          41
  0.00000000E+00  0.00000000E+00  0.00000000E+00  0.00000000E+00  0.00000000E+00
  0.00000000E+00  0.00000000E+00  0.00000000E+00  0.00000000E+00  0.00000000E+00
  0.00000000E+00  0.00000000E+00  0.00000000E+00  0.00000000E+00  0.00000000E+00
  0.00000000E+00  0.00000000E+00  0.00000000E+00  0.00000000E+00  0.00000000E+00
  0.00000000E+00  0.00000000E+00  0.00000000E+00  0.00000000E+00  2.04400000E+00
  2.04400000E+00  0.00000000E+00  0.00000000E+00  0.00000000E+00  0.00000000E+00
  0.00000000E+00  0.00000000E+00  0.00000000E+00  0.00000000E+00  0.00000000E+00
  0.00000000E+00  0.00000000E+00  0.00000000E+00  0.00000000E+00  0.00000000E+00
  0.00000000E+00
Nuclear GFac                               R   N=          41
  0.00000000E+00  0.00000000E+00  2.79284600E+00  2.79284600E+00  2.79284600E+00
  2.79284600E+00  0.00000000E+00  2.79284600E+00  2.79284600E+00  0.00000000E+00
  2.79284600E+00  2.79284600E+00  0.00000000E+00  2.79284600E+00  2.79284600E+00
  0.00000000E+00  2.79284600E+00  2.79284600E+00  0.00000000E+00  2.79284600E+00
  2.79284600E+00  0.00000000E+00  2.79284600E+00  2.79284600E+00  4.03761000E-01
  4.03761000E-01  0.00000000E+00  2.79284600E+00  2.79284600E+00  0.00000000E+00
  2.79284600E+00  2.79284600E+00  0.00000000E+00  2.79284600E+00  2.79284600E+00
  0.00000000E+00  2.79284600E+00  2.79284600E+00  2.79284600E+00  0.00000000E+00
  2.79284600E+00
MicOpt                                     I   N=          41
          -1          -1          -1          -1          -1          -1
          -1          -1          -1          -1          -1          -1
          -1          -1          -1          -1          -1          -1
          -1          -1          -1          -1          -1          -1
          -1          -1          -1          -1          -1          -1
          -1          -1          -1          -1          -1          -1
          -1          -1          -1          -1          -1
Number of residues                         I                0
Number of secondary structures             I                0
SymInf integers                            I   N=          26
           1           1           1           1           1           0
           0           0           0           0           0           0
           0           0           0           0           0           0
           0           0           0           0           0           0
           0           0
RotTr to input orientation                 R   N=          12
 -1.00000000E+00  4.13724777E-07  0.00000000E+00 -4.13724777E-07 -1.00000000E+00
  0.00000000E+00  0.00000000E+00  0.00000000E+00  1.00000000E+00 -1.10234025E-07
  1.41729460E-07 -3.14954355E-08
Number of contracted shells                I              138
Number of primitive shells                 I              295
Pure/Cartesian d shells                    I                1
Pure/Cartesian f shells                    I                0
Highest angular momentum                   I                2
Largest degree of contraction              I                6
Shell types                                I   N=         138
           0          -1          -1           2           0          -1
          -1           2           0           0           1           0
           0           1           0           0           1           0
           0           1           0          -1          -1           2
           0           0           1           0           0           1
           0          -1          -1           2           0           0
           1           0           0           1           0          -1
          -1           2           0           0           1           0
           0           1           0          -1          -1           2
           0           0           1           0           0           1
           0          -1          -1           2           0           0
           1           0           0           1           0          -1
          -1           2           0           0           1           0
           0           1           0          -1          -1           2
           0          -1          -1           2           0          -1
          -1           2           0           0           1           0
           0           1           0          -1          -1           2
           0           0           1           0           0           1
           0          -1          -1           2           0           0
           1           0           0           1           0          -1
          -1           2           0           0           1           0
           0           1           0           0           1           0
          -1          -1           2           0           0           1
Number of primitives per shell             I   N=         138
           6           3           1           1           6           3
           1           1           3           1           1           3
           1           1           3           1           1           3
           1           1           6           3           1           1
           3           1           1           3           1           1
           6           3           1           1           3           1
           1           3           1           1           6           3
           1           1           3           1           1           3
           1           1           6           3           1           1
           3           1           1           3           1           1
           6           3           1           1           3           1
           1           3           1           1           6           3
           1           1           3           1           1           3
           1           1           6           3           1           1
           6           3           1           1           6           3
           1           1           3           1           1           3
           1           1           6           3           1           1
           3           1           1           3           1           1
           6           3           1           1           3           1
           1           3           1           1           6           3
           1           1           3           1           1           3
           1           1           3           1           1           6
           3           1           1           3           1           1
Shell to atom map                          I   N=         138
           1           1           1           1           2           2
           2           2           3           3           3           4
           4           4           5           5           5           6
           6           6           7           7           7           7
           8           8           8           9           9           9
          10          10          10          10          11          11
          11          12          12          12          13          13
          13          13          14          14          14          15
          15          15          16          16          16          16
          17          17          17          18          18          18
          19          19          19          19          20          20
          20          21          21          21          22          22
          22          22          23          23          23          24
          24          24          25          25          25          25
          26          26          26          26          27          27
          27          27          28          28          28          29
          29          29          30          30          30          30
          31          31          31          32          32          32
          33          33          33          33          34          34
          34          35          35          35          36          36
          36          36          37          37          37          38
          38          38          39          39          39          40
          40          40          40          41          41          41
Primitive exponents                        R   N=         295
  3.04752488E+03  4.57369518E+02  1.03948685E+02  2.92101553E+01  9.28666296E+00
  3.16392696E+00  7.86827235E+00  1.88128854E+00  5.44249258E-01  1.68714478E-01
  8.00000000E-01  3.04752488E+03  4.57369518E+02  1.03948685E+02  2.92101553E+01
  9.28666296E+00  3.16392696E+00  7.86827235E+00  1.88128854E+00  5.44249258E-01
  1.68714478E-01  8.00000000E-01  1.87311370E+01  2.82539436E+00  6.40121692E-01
  1.61277759E-01  1.10000000E+00  1.87311370E+01  2.82539436E+00  6.40121692E-01
  1.61277759E-01  1.10000000E+00  1.87311370E+01  2.82539436E+00  6.40121692E-01
  1.61277759E-01  1.10000000E+00  1.87311370E+01  2.82539436E+00  6.40121692E-01
  1.61277759E-01  1.10000000E+00  3.04752488E+03  4.57369518E+02  1.03948685E+02
  2.92101553E+01  9.28666296E+00  3.16392696E+00  7.86827235E+00  1.88128854E+00
  5.44249258E-01  1.68714478E-01  8.00000000E-01  1.87311370E+01  2.82539436E+00
  6.40121692E-01  1.61277759E-01  1.10000000E+00  1.87311370E+01  2.82539436E+00
  6.40121692E-01  1.61277759E-01  1.10000000E+00  3.04752488E+03  4.57369518E+02
  1.03948685E+02  2.92101553E+01  9.28666296E+00  3.16392696E+00  7.86827235E+00
  1.88128854E+00  5.44249258E-01  1.68714478E-01  8.00000000E-01  1.87311370E+01
  2.82539436E+00  6.40121692E-01  1.61277759E-01  1.10000000E+00  1.87311370E+01
  2.82539436E+00  6.40121692E-01  1.61277759E-01  1.10000000E+00  3.04752488E+03
  4.57369518E+02  1.03948685E+02  2.92101553E+01  9.28666296E+00  3.16392696E+00
  7.86827235E+00  1.88128854E+00  5.44249258E-01  1.68714478E-01  8.00000000E-01
  1.87311370E+01  2.82539436E+00  6.40121692E-01  1.61277759E-01  1.10000000E+00
  1.87311370E+01  2.82539436E+00  6.40121692E-01  1.61277759E-01  1.10000000E+00
  3.04752488E+03  4.57369518E+02  1.03948685E+02  2.92101553E+01  9.28666296E+00
  3.16392696E+00  7.86827235E+00  1.88128854E+00  5.44249258E-01  1.68714478E-01
  8.00000000E-01  1.87311370E+01  2.82539436E+00  6.40121692E-01  1.61277759E-01
  1.10000000E+00  1.87311370E+01  2.82539436E+00  6.40121692E-01  1.61277759E-01
  1.10000000E+00  3.04752488E+03  4.57369518E+02  1.03948685E+02  2.92101553E+01
  9.28666296E+00  3.16392696E+00  7.86827235E+00  1.88128854E+00  5.44249258E-01
  1.68714478E-01  8.00000000E-01  1.87311370E+01  2.82539436E+00  6.40121692E-01
  1.61277759E-01  1.10000000E+00  1.87311370E+01  2.82539436E+00  6.40121692E-01
  1.61277759E-01  1.10000000E+00  3.04752488E+03  4.57369518E+02  1.03948685E+02
  2.92101553E+01  9.28666296E+00  3.16392696E+00  7.86827235E+00  1.88128854E+00
  5.44249258E-01  1.68714478E-01  8.00000000E-01  1.87311370E+01  2.82539436E+00
  6.40121692E-01  1.61277759E-01  1.10000000E+00  1.87311370E+01  2.82539436E+00
  6.40121692E-01  1.61277759E-01  1.10000000E+00  4.17351146E+03  6.27457911E+02
  1.42902093E+02  4.02343293E+01  1.28202129E+01  4.39043701E+00  1.16263619E+01
  2.71627981E+00  7.72218397E-01  2.12031498E-01  8.00000000E-01  4.17351146E+03
  6.27457911E+02  1.42902093E+02  4.02343293E+01  1.28202129E+01  4.39043701E+00
  1.16263619E+01  2.71627981E+00  7.72218397E-01  2.12031498E-01  8.00000000E-01
  3.04752488E+03  4.57369518E+02  1.03948685E+02  2.92101553E+01  9.28666296E+00
  3.16392696E+00  7.86827235E+00  1.88128854E+00  5.44249258E-01  1.68714478E-01
  8.00000000E-01  1.87311370E+01  2.82539436E+00  6.40121692E-01  1.61277759E-01
  1.10000000E+00  1.87311370E+01  2.82539436E+00  6.40121692E-01  1.61277759E-01
  1.10000000E+00  3.04752488E+03  4.57369518E+02  1.03948685E+02  2.92101553E+01
  9.28666296E+00  3.16392696E+00  7.86827235E+00  1.88128854E+00  5.44249258E-01
  1.68714478E-01  8.00000000E-01  1.87311370E+01  2.82539436E+00  6.40121692E-01
  1.61277759E-01  1.10000000E+00  1.87311370E+01  2.82539436E+00  6.40121692E-01
  1.61277759E-01  1.10000000E+00  3.04752488E+03  4.57369518E+02  1.03948685E+02
  2.92101553E+01  9.28666296E+00  3.16392696E+00  7.86827235E+00  1.88128854E+00
  5.44249258E-01  1.68714478E-01  8.00000000E-01  1.87311370E+01  2.82539436E+00
  6.40121692E-01  1.61277759E-01  1.10000000E+00  1.87311370E+01  2.82539436E+00
  6.40121692E-01  1.61277759E-01  1.10000000E+00  3.04752488E+03  4.57369518E+02
  1.03948685E+02  2.92101553E+01  9.28666296E+00  3.16392696E+00  7.86827235E+00
  1.88128854E+00  5.44249258E-01  1.68714478E-01  8.00000000E-01  1.87311370E+01
  2.82539436E+00  6.40121692E-01  1.61277759E-01  1.10000000E+00  1.87311370E+01
  2.82539436E+00  6.40121692E-01  1.61277759E-01  1.10000000E+00  1.87311370E+01
  2.82539436E+00  6.40121692E-01  1.61277759E-01  1.10000000E+00  5.48467166E+03
  8.25234946E+02  1.88046958E+02  5.29645000E+01  1.68975704E+01  5.79963534E+00
  1.55396162E+01  3.59993359E+00  1.01376175E+00  2.70005823E-01  8.00000000E-01
  1.87311370E+01  2.82539436E+00  6.40121692E-01  1.61277759E-01  1.10000000E+00
Contraction coefficients                   R   N=         295
  1.83473713E-03  1.40373228E-02  6.88426223E-02  2.32184443E-01  4.67941348E-01
  3.62311985E-01 -1.19332420E-01 -1.60854152E-01  1.14345644E+00  1.00000000E+00
  1.00000000E+00  1.83473713E-03  1.40373228E-02  6.88426223E-02  2.32184443E-01
  4.67941348E-01  3.62311985E-01 -1.19332420E-01 -1.60854152E-01  1.14345644E+00
  1.00000000E+00  1.00000000E+00  3.34946043E-02  2.34726953E-01  8.13757326E-01
  1.00000000E+00  1.00000000E+00  3.34946043E-02  2.34726953E-01  8.13757326E-01
  1.00000000E+00  1.00000000E+00  3.34946043E-02  2.34726953E-01  8.13757326E-01
  1.00000000E+00  1.00000000E+00  3.34946043E-02  2.34726953E-01  8.13757326E-01
  1.00000000E+00  1.00000000E+00  1.83473713E-03  1.40373228E-02  6.88426223E-02
  2.32184443E-01  4.67941348E-01  3.62311985E-01 -1.19332420E-01 -1.60854152E-01
  1.14345644E+00  1.00000000E+00  1.00000000E+00  3.34946043E-02  2.34726953E-01
  8.13757326E-01  1.00000000E+00  1.00000000E+00  3.34946043E-02  2.34726953E-01
  8.13757326E-01  1.00000000E+00  1.00000000E+00  1.83473713E-03  1.40373228E-02
  6.88426223E-02  2.32184443E-01  4.67941348E-01  3.62311985E-01 -1.19332420E-01
 -1.60854152E-01  1.14345644E+00  1.00000000E+00  1.00000000E+00  3.34946043E-02
  2.34726953E-01  8.13757326E-01  1.00000000E+00  1.00000000E+00  3.34946043E-02
  2.34726953E-01  8.13757326E-01  1.00000000E+00  1.00000000E+00  1.83473713E-03
  1.40373228E-02  6.88426223E-02  2.32184443E-01  4.67941348E-01  3.62311985E-01
 -1.19332420E-01 -1.60854152E-01  1.14345644E+00  1.00000000E+00  1.00000000E+00
  3.34946043E-02  2.34726953E-01  8.13757326E-01  1.00000000E+00  1.00000000E+00
  3.34946043E-02  2.34726953E-01  8.13757326E-01  1.00000000E+00  1.00000000E+00
  1.83473713E-03  1.40373228E-02  6.88426223E-02  2.32184443E-01  4.67941348E-01
  3.62311985E-01 -1.19332420E-01 -1.60854152E-01  1.14345644E+00  1.00000000E+00
  1.00000000E+00  3.34946043E-02  2.34726953E-01  8.13757326E-01  1.00000000E+00
  1.00000000E+00  3.34946043E-02  2.34726953E-01  8.13757326E-01  1.00000000E+00
  1.00000000E+00  1.83473713E-03  1.40373228E-02  6.88426223E-02  2.32184443E-01
  4.67941348E-01  3.62311985E-01 -1.19332420E-01 -1.60854152E-01  1.14345644E+00
  1.00000000E+00  1.00000000E+00  3.34946043E-02  2.34726953E-01  8.13757326E-01
  1.00000000E+00  1.00000000E+00  3.34946043E-02  2.34726953E-01  8.13757326E-01
  1.00000000E+00  1.00000000E+00  1.83473713E-03  1.40373228E-02  6.88426223E-02
  2.32184443E-01  4.67941348E-01  3.62311985E-01 -1.19332420E-01 -1.60854152E-01
  1.14345644E+00  1.00000000E+00  1.00000000E+00  3.34946043E-02  2.34726953E-01
  8.13757326E-01  1.00000000E+00  1.00000000E+00  3.34946043E-02  2.34726953E-01
  8.13757326E-01  1.00000000E+00  1.00000000E+00  1.83477216E-03  1.39946270E-02
  6.85865518E-02  2.32240873E-01  4.69069948E-01  3.60455199E-01 -1.14961182E-01
 -1.69117479E-01  1.14585195E+00  1.00000000E+00  1.00000000E+00  1.83477216E-03
  1.39946270E-02  6.85865518E-02  2.32240873E-01  4.69069948E-01  3.60455199E-01
 -1.14961182E-01 -1.69117479E-01  1.14585195E+00  1.00000000E+00  1.00000000E+00
  1.83473713E-03  1.40373228E-02  6.88426223E-02  2.32184443E-01  4.67941348E-01
  3.62311985E-01 -1.19332420E-01 -1.60854152E-01  1.14345644E+00  1.00000000E+00
  1.00000000E+00  3.34946043E-02  2.34726953E-01  8.13757326E-01  1.00000000E+00
  1.00000000E+00  3.34946043E-02  2.34726953E-01  8.13757326E-01  1.00000000E+00
  1.00000000E+00  1.83473713E-03  1.40373228E-02  6.88426223E-02  2.32184443E-01
  4.67941348E-01  3.62311985E-01 -1.19332420E-01 -1.60854152E-01  1.14345644E+00
  1.00000000E+00  1.00000000E+00  3.34946043E-02  2.34726953E-01  8.13757326E-01
  1.00000000E+00  1.00000000E+00  3.34946043E-02  2.34726953E-01  8.13757326E-01
  1.00000000E+00  1.00000000E+00  1.83473713E-03  1.40373228E-02  6.88426223E-02
  2.32184443E-01  4.67941348E-01  3.62311985E-01 -1.19332420E-01 -1.60854152E-01
  1.14345644E+00  1.00000000E+00  1.00000000E+00  3.34946043E-02  2.34726953E-01
  8.13757326E-01  1.00000000E+00  1.00000000E+00  3.34946043E-02  2.34726953E-01
  8.13757326E-01  1.00000000E+00  1.00000000E+00  1.83473713E-03  1.40373228E-02
  6.88426223E-02  2.32184443E-01  4.67941348E-01  3.62311985E-01 -1.19332420E-01
 -1.60854152E-01  1.14345644E+00  1.00000000E+00  1.00000000E+00  3.34946043E-02
  2.34726953E-01  8.13757326E-01  1.00000000E+00  1.00000000E+00  3.34946043E-02
  2.34726953E-01  8.13757326E-01  1.00000000E+00  1.00000000E+00  3.34946043E-02
  2.34726953E-01  8.13757326E-01  1.00000000E+00  1.00000000E+00  1.83107443E-03
  1.39501722E-02  6.84450781E-02  2.32714336E-01  4.70192898E-01  3.58520853E-01
 -1.10777550E-01 -1.48026263E-01  1.13076702E+00  1.00000000E+00  1.00000000E+00
  3.34946043E-02  2.34726953E-01  8.13757326E-01  1.00000000E+00  1.00000000E+00
P(S=P) Contraction coefficients            R   N=         295
  0.00000000E+00  0.00000000E+00  0.00000000E+00  0.00000000E+00  0.00000000E+00
  0.00000000E+00  6.89990666E-02  3.16423961E-01  7.44308291E-01  1.00000000E+00
  0.00000000E+00  0.00000000E+00  0.00000000E+00  0.00000000E+00  0.00000000E+00
  0.00000000E+00  0.00000000E+00  6.89990666E-02  3.16423961E-01  7.44308291E-01
  1.00000000E+00  0.00000000E+00  0.00000000E+00  0.00000000E+00  0.00000000E+00
  0.00000000E+00  0.00000000E+00  0.00000000E+00  0.00000000E+00  0.00000000E+00
  0.00000000E+00  0.00000000E+00  0.00000000E+00  0.00000000E+00  0.00000000E+00
  0.00000000E+00  0.00000000E+00  0.00000000E+00  0.00000000E+00  0.00000000E+00
  0.00000000E+00  0.00000000E+00  0.00000000E+00  0.00000000E+00  0.00000000E+00
  0.00000000E+00  0.00000000E+00  0.00000000E+00  6.89990666E-02  3.16423961E-01
  7.44308291E-01  1.00000000E+00  0.00000000E+00  0.00000000E+00  0.00000000E+00
  0.00000000E+00  0.00000000E+00  0.00000000E+00  0.00000000E+00  0.00000000E+00
  0.00000000E+00  0.00000000E+00  0.00000000E+00  0.00000000E+00  0.00000000E+00
  0.00000000E+00  0.00000000E+00  0.00000000E+00  0.00000000E+00  6.89990666E-02
  3.16423961E-01  7.44308291E-01  1.00000000E+00  0.00000000E+00  0.00000000E+00
  0.00000000E+00  0.00000000E+00  0.00000000E+00  0.00000000E+00  0.00000000E+00
  0.00000000E+00  0.00000000E+00  0.00000000E+00  0.00000000E+00  0.00000000E+00
  0.00000000E+00  0.00000000E+00  0.00000000E+00  0.00000000E+00  0.00000000E+00
  6.89990666E-02  3.16423961E-01  7.44308291E-01  1.00000000E+00  0.00000000E+00
  0.00000000E+00  0.00000000E+00  0.00000000E+00  0.00000000E+00  0.00000000E+00
  0.00000000E+00  0.00000000E+00  0.00000000E+00  0.00000000E+00  0.00000000E+00
  0.00000000E+00  0.00000000E+00  0.00000000E+00  0.00000000E+00  0.00000000E+00
  0.00000000E+00  6.89990666E-02  3.16423961E-01  7.44308291E-01  1.00000000E+00
  0.00000000E+00  0.00000000E+00  0.00000000E+00  0.00000000E+00  0.00000000E+00
  0.00000000E+00  0.00000000E+00  0.00000000E+00  0.00000000E+00  0.00000000E+00
  0.00000000E+00  0.00000000E+00  0.00000000E+00  0.00000000E+00  0.00000000E+00
  0.00000000E+00  0.00000000E+00  6.89990666E-02  3.16423961E-01  7.44308291E-01
  1.00000000E+00  0.00000000E+00  0.00000000E+00  0.00000000E+00  0.00000000E+00
  0.00000000E+00  0.00000000E+00  0.00000000E+00  0.00000000E+00  0.00000000E+00
  0.00000000E+00  0.00000000E+00  0.00000000E+00  0.00000000E+00  0.00000000E+00
  0.00000000E+00  0.00000000E+00  0.00000000E+00  6.89990666E-02  3.16423961E-01
  7.44308291E-01  1.00000000E+00  0.00000000E+00  0.00000000E+00  0.00000000E+00
  0.00000000E+00  0.00000000E+00  0.00000000E+00  0.00000000E+00  0.00000000E+00
  0.00000000E+00  0.00000000E+00  0.00000000E+00  0.00000000E+00  0.00000000E+00
  0.00000000E+00  0.00000000E+00  0.00000000E+00  0.00000000E+00  6.75797439E-02
  3.23907296E-01  7.40895140E-01  1.00000000E+00  0.00000000E+00  0.00000000E+00
  0.00000000E+00  0.00000000E+00  0.00000000E+00  0.00000000E+00  0.00000000E+00
  6.75797439E-02  3.23907296E-01  7.40895140E-01  1.00000000E+00  0.00000000E+00
  0.00000000E+00  0.00000000E+00  0.00000000E+00  0.00000000E+00  0.00000000E+00
  0.00000000E+00  6.89990666E-02  3.16423961E-01  7.44308291E-01  1.00000000E+00
  0.00000000E+00  0.00000000E+00  0.00000000E+00  0.00000000E+00  0.00000000E+00
  0.00000000E+00  0.00000000E+00  0.00000000E+00  0.00000000E+00  0.00000000E+00
  0.00000000E+00  0.00000000E+00  0.00000000E+00  0.00000000E+00  0.00000000E+00
  0.00000000E+00  0.00000000E+00  6.89990666E-02  3.16423961E-01  7.44308291E-01
  1.00000000E+00  0.00000000E+00  0.00000000E+00  0.00000000E+00  0.00000000E+00
  0.00000000E+00  0.00000000E+00  0.00000000E+00  0.00000000E+00  0.00000000E+00
  0.00000000E+00  0.00000000E+00  0.00000000E+00  0.00000000E+00  0.00000000E+00
  0.00000000E+00  0.00000000E+00  0.00000000E+00  6.89990666E-02  3.16423961E-01
  7.44308291E-01  1.00000000E+00  0.00000000E+00  0.00000000E+00  0.00000000E+00
  0.00000000E+00  0.00000000E+00  0.00000000E+00  0.00000000E+00  0.00000000E+00
  0.00000000E+00  0.00000000E+00  0.00000000E+00  0.00000000E+00  0.00000000E+00
  0.00000000E+00  0.00000000E+00  0.00000000E+00  0.00000000E+00  6.89990666E-02
  3.16423961E-01  7.44308291E-01  1.00000000E+00  0.00000000E+00  0.00000000E+00
  0.00000000E+00  0.00000000E+00  0.00000000E+00  0.00000000E+00  0.00000000E+00
  0.00000000E+00  0.00000000E+00  0.00000000E+00  0.00000000E+00  0.00000000E+00
  0.00000000E+00  0.00000000E+00  0.00000000E+00  0.00000000E+00  0.00000000E+00
  0.00000000E+00  0.00000000E+00  0.00000000E+00  0.00000000E+00  0.00000000E+00
  7.08742682E-02  3.39752839E-01  7.27158577E-01  1.00000000E+00  0.00000000E+00
  0.00000000E+00  0.00000000E+00  0.00000000E+00  0.00000000E+00  0.00000000E+00
Coordinates of each shell                  R   N=         414
 -4.95347838E+00 -9.07344462E-01 -1.33091897E+00 -4.95347838E+00 -9.07344462E-01
 -1.33091897E+00 -4.95347838E+00 -9.07344462E-01 -1.33091897E+00 -4.95347838E+00
 -9.07344462E-01 -1.33091897E+00 -5.07136211E+00  8.44444843E-01  9.93291110E-01
 -5.07136211E+00  8.44444843E-01  9.93291110E-01 -5.07136211E+00  8.44444843E-01
  9.93291110E-01 -5.07136211E+00  8.44444843E-01  9.93291110E-01 -6.76936539E+00
 -8.08327343E-01 -2.31873551E+00 -6.76936539E+00 -8.08327343E-01 -2.31873551E+00
 -6.76936539E+00 -8.08327343E-01 -2.31873551E+00 -4.75337068E+00 -2.87421669E+00
 -7.04712859E-01 -4.75337068E+00 -2.87421669E+00 -7.04712859E-01 -4.75337068E+00
 -2.87421669E+00 -7.04712859E-01 -6.96210674E+00  6.94433821E-01  1.82291112E+00
 -6.96210674E+00  6.94433821E-01  1.82291112E+00 -6.96210674E+00  6.94433821E-01
  1.82291112E+00 -4.87261476E+00  2.81520818E+00  3.78621780E-01 -4.87261476E+00
  2.81520818E+00  3.78621780E-01 -4.87261476E+00  2.81520818E+00  3.78621780E-01
  1.31481886E+00 -1.06022071E+00  3.50058163E+00  1.31481886E+00 -1.06022071E+00
  3.50058163E+00  1.31481886E+00 -1.06022071E+00  3.50058163E+00  1.31481886E+00
 -1.06022071E+00  3.50058163E+00  3.22070376E+00 -3.77839817E-01  2.98890049E+00
  3.22070376E+00 -3.77839817E-01  2.98890049E+00  3.22070376E+00 -3.77839817E-01
  2.98890049E+00  1.05084112E+00 -1.04354399E+00  5.56307409E+00  1.05084112E+00
 -1.04354399E+00  5.56307409E+00  1.05084112E+00 -1.04354399E+00  5.56307409E+00
  1.12470786E+00 -3.77027515E+00  2.46665010E+00  1.12470786E+00 -3.77027515E+00
  2.46665010E+00  1.12470786E+00 -3.77027515E+00  2.46665010E+00  1.12470786E+00
 -3.77027515E+00  2.46665010E+00  2.25316965E+00 -4.94322013E+00  3.74489110E+00
  2.25316965E+00 -4.94322013E+00  3.74489110E+00  2.25316965E+00 -4.94322013E+00
  3.74489110E+00 -8.15568137E-01 -4.51306115E+00  2.60243638E+00 -8.15568137E-01
 -4.51306115E+00  2.60243638E+00 -8.15568137E-01 -4.51306115E+00  2.60243638E+00
  2.20732455E+00 -4.12323964E+00 -2.12556364E-01  2.20732455E+00 -4.12323964E+00
 -2.12556364E-01  2.20732455E+00 -4.12323964E+00 -2.12556364E-01  2.20732455E+00
 -4.12323964E+00 -2.12556364E-01  2.64091926E+00 -6.12869053E+00 -5.03470253E-01
  2.64091926E+00 -6.12869053E+00 -5.03470253E-01  2.64091926E+00 -6.12869053E+00
 -5.03470253E-01  3.97776881E+00 -2.98741145E+00 -3.19140697E-01  3.97776881E+00
 -2.98741145E+00 -3.19140697E-01  3.97776881E+00 -2.98741145E+00 -3.19140697E-01
  4.48952975E-01 -3.38101452E+00 -2.37379835E+00  4.48952975E-01 -3.38101452E+00
 -2.37379835E+00  4.48952975E-01 -3.38101452E+00 -2.37379835E+00  4.48952975E-01
 -3.38101452E+00 -2.37379835E+00 -1.29564362E+00 -4.49593099E+00 -2.30924719E+00
 -1.29564362E+00 -4.49593099E+00 -2.30924719E+00 -1.29564362E+00 -4.49593099E+00
 -2.30924719E+00  1.34967974E+00 -3.73708202E+00 -4.20369953E+00  1.34967974E+00
 -3.73708202E+00 -4.20369953E+00  1.34967974E+00 -3.73708202E+00 -4.20369953E+00
 -3.16758751E+00  2.68778359E-01  3.10376938E+00 -3.16758751E+00  2.68778359E-01
  3.10376938E+00 -3.16758751E+00  2.68778359E-01  3.10376938E+00 -3.16758751E+00
  2.68778359E-01  3.10376938E+00 -3.38630549E+00 -1.70704757E+00  3.66784885E+00
 -3.38630549E+00 -1.70704757E+00  3.66784885E+00 -3.38630549E+00 -1.70704757E+00
  3.66784885E+00 -3.60602713E+00  1.41936061E+00  4.77768879E+00 -3.60602713E+00
  1.41936061E+00  4.77768879E+00 -3.60602713E+00  1.41936061E+00  4.77768879E+00
 -2.91719290E+00 -2.80697206E-01 -3.29413088E+00 -2.91719290E+00 -2.80697206E-01
 -3.29413088E+00 -2.91719290E+00 -2.80697206E-01 -3.29413088E+00 -2.91719290E+00
 -2.80697206E-01 -3.29413088E+00 -3.10173493E+00  1.69591657E+00 -3.85887553E+00
 -3.10173493E+00  1.69591657E+00 -3.85887553E+00 -3.10173493E+00  1.69591657E+00
 -3.85887553E+00 -3.16120331E+00 -1.43526895E+00 -4.99468598E+00 -3.16120331E+00
 -1.43526895E+00 -4.99468598E+00 -3.16120331E+00 -1.43526895E+00 -4.99468598E+00
 -5.38107464E-01  6.73887596E-01  2.31984295E+00 -5.38107464E-01  6.73887596E-01
  2.31984295E+00 -5.38107464E-01  6.73887596E-01  2.31984295E+00 -5.38107464E-01
  6.73887596E-01  2.31984295E+00 -3.20467151E-01 -6.66211601E-01 -2.31937046E+00
 -3.20467151E-01 -6.66211601E-01 -2.31937046E+00 -3.20467151E-01 -6.66211601E-01
 -2.31937046E+00 -3.20467151E-01 -6.66211601E-01 -2.31937046E+00  1.61031822E+00
  1.10658475E+00 -3.38000759E+00  1.61031822E+00  1.10658475E+00 -3.38000759E+00
  1.61031822E+00  1.10658475E+00 -3.38000759E+00  1.61031822E+00  1.10658475E+00
 -3.38000759E+00  3.49081520E+00  4.39510311E-01 -2.69973264E+00  3.49081520E+00
  4.39510311E-01 -2.69973264E+00  3.49081520E+00  4.39510311E-01 -2.69973264E+00
  1.44543019E+00  1.05550538E+00 -5.44529495E+00  1.44543019E+00  1.05550538E+00
 -5.44529495E+00  1.44543019E+00  1.05550538E+00 -5.44529495E+00  1.28647852E+00
  3.79732408E+00 -2.34423925E+00  1.28647852E+00  3.79732408E+00 -2.34423925E+00
  1.28647852E+00  3.79732408E+00 -2.34423925E+00  1.28647852E+00  3.79732408E+00
 -2.34423925E+00 -6.43461288E-01  4.52235451E+00 -2.63452764E+00 -6.43461288E-01
  4.52235451E+00 -2.63452764E+00 -6.43461288E-01  4.52235451E+00 -2.63452764E+00
  2.50286828E+00  4.98462250E+00 -3.52487400E+00  2.50286828E+00  4.98462250E+00
 -3.52487400E+00  2.50286828E+00  4.98462250E+00 -3.52487400E+00  2.13728977E+00
  4.13734285E+00  4.20086151E-01  2.13728977E+00  4.13734285E+00  4.20086151E-01
  2.13728977E+00  4.13734285E+00  4.20086151E-01  2.13728977E+00  4.13734285E+00
  4.20086151E-01  2.54337408E+00  6.14343471E+00  7.45714309E-01  2.54337408E+00
  6.14343471E+00  7.45714309E-01  2.54337408E+00  6.14343471E+00  7.45714309E-01
  3.89910270E+00  3.01821186E+00  6.42210230E-01  3.89910270E+00  3.01821186E+00
  6.42210230E-01  3.89910270E+00  3.01821186E+00  6.42210230E-01  1.99886168E-01
  3.36793817E+00  2.41906680E+00  1.99886168E-01  3.36793817E+00  2.41906680E+00
  1.99886168E-01  3.36793817E+00  2.41906680E+00  1.99886168E-01  3.36793817E+00
  2.41906680E+00 -1.53173271E+00  4.48319334E+00  2.18144319E+00 -1.53173271E+00
  4.48319334E+00  2.18144319E+00 -1.53173271E+00  4.48319334E+00  2.18144319E+00
  9.34649305E-01  3.79757338E+00  4.31439597E+00  9.34649305E-01  3.79757338E+00
  4.31439597E+00  9.34649305E-01  3.79757338E+00  4.31439597E+00 -4.11584314E-01
 -9.17632398E-02 -2.52779185E-01 -4.11584314E-01 -9.17632398E-02 -2.52779185E-01
 -4.11584314E-01 -9.17632398E-02 -2.52779185E-01  5.65281704E+00 -1.35056347E-03
  6.25631946E-02  5.65281704E+00 -1.35056347E-03  6.25631946E-02  5.65281704E+00
 -1.35056347E-03  6.25631946E-02  5.65281704E+00 -1.35056347E-03  6.25631946E-02
  7.46794622E+00  3.34230381E-02  2.90640194E-02  7.46794622E+00  3.34230381E-02
  2.90640194E-02  7.46794622E+00  3.34230381E-02  2.90640194E-02
Constraint Structure                       R   N=         123
 -4.95347838E+00 -9.07344462E-01 -1.33091897E+00 -5.07136211E+00  8.44444843E-01
  9.93291110E-01 -6.76936539E+00 -8.08327343E-01 -2.31873551E+00 -4.75337068E+00
 -2.87421669E+00 -7.04712859E-01 -6.96210674E+00  6.94433821E-01  1.82291112E+00
 -4.87261476E+00  2.81520818E+00  3.78621780E-01  1.31481886E+00 -1.06022071E+00
  3.50058163E+00  3.22070376E+00 -3.77839817E-01  2.98890049E+00  1.05084112E+00
 -1.04354399E+00  5.56307409E+00  1.12470786E+00 -3.77027515E+00  2.46665010E+00
  2.25316965E+00 -4.94322013E+00  3.74489110E+00 -8.15568137E-01 -4.51306115E+00
  2.60243638E+00  2.20732455E+00 -4.12323964E+00 -2.12556364E-01  2.64091926E+00
 -6.12869053E+00 -5.03470253E-01  3.97776881E+00 -2.98741145E+00 -3.19140697E-01
  4.48952975E-01 -3.38101452E+00 -2.37379835E+00 -1.29564362E+00 -4.49593099E+00
 -2.30924719E+00  1.34967974E+00 -3.73708202E+00 -4.20369953E+00 -3.16758751E+00
  2.68778359E-01  3.10376938E+00 -3.38630549E+00 -1.70704757E+00  3.66784885E+00
 -3.60602713E+00  1.41936061E+00  4.77768879E+00 -2.91719290E+00 -2.80697206E-01
 -3.29413088E+00 -3.10173493E+00  1.69591657E+00 -3.85887553E+00 -3.16120331E+00
 -1.43526895E+00 -4.99468598E+00 -5.38107464E-01  6.73887596E-01  2.31984295E+00
 -3.20467151E-01 -6.66211601E-01 -2.31937046E+00  1.61031822E+00  1.10658475E+00
 -3.38000759E+00  3.49081520E+00  4.39510311E-01 -2.69973264E+00  1.44543019E+00
  1.05550538E+00 -5.44529495E+00  1.28647852E+00  3.79732408E+00 -2.34423925E+00
 -6.43461288E-01  4.52235451E+00 -2.63452764E+00  2.50286828E+00  4.98462250E+00
 -3.52487400E+00  2.13728977E+00  4.13734285E+00  4.20086151E-01  2.54337408E+00
  6.14343471E+00  7.45714309E-01  3.89910270E+00  3.01821186E+00  6.42210230E-01
  1.99886168E-01  3.36793817E+00  2.41906680E+00 -1.53173271E+00  4.48319334E+00
  2.18144319E+00  9.34649305E-01  3.79757338E+00  4.31439597E+00 -4.11584314E-01
 -9.17632398E-02 -2.52779185E-01  5.65281704E+00 -1.35056347E-03  6.25631946E-02
  7.46794622E+00  3.34230381E-02  2.90640194E-02
Num ILSW                                   I              100
ILSW                                       I   N=         100
           0           1           0           0           2           0
           0           0           3           0        4639          -1
           0           0           0           0           0           0
           0           0           1           0           0           0
           1           0           0           0           0           0
           0           0      100000           0          -1           0
           0           0           0           0           0           0
           0           0           0           1           0           0
           0           0           1           0           0           0
           0           0         121          41           0           0
           0           0          58           0           0           0
           0           0           0           0           0           0
           0           0           0           0           0           0
           0           0           0           0           0           0
           0           0           0           0           0           0
           0           0           0           0           0           0
           0           0           0           0
Num RLSW                                   I               41
RLSW                                       R   N=          41
  1.00000000E+00  1.00000000E+00  1.00000000E+00  1.00000000E+00  1.00000000E+00
  0.00000000E+00  2.00000000E-01  2.22036000E-01  0.00000000E+00  7.77964000E-01
  0.00000000E+00  2.00000000E-01  0.00000000E+00  0.00000000E+00  1.00000000E+00
  0.00000000E+00  0.00000000E+00  1.00000000E+00  0.00000000E+00  0.00000000E+00
  0.00000000E+00  0.00000000E+00  1.00000000E+00  0.00000000E+00  0.00000000E+00
  0.00000000E+00  0.00000000E+00  1.00000000E+00  0.00000000E+00  0.00000000E+00
  0.00000000E+00  0.00000000E+00  1.00000000E+00  0.00000000E+00  0.00000000E+00
  0.00000000E+00  0.00000000E+00  0.00000000E+00  1.00000000E+00  1.00000000E+00
  0.00000000E+00
MxBond                                     I                4
NBond                                      I   N=          41
           4           4           1           1           1           1
           4           1           1           4           1           1
           4           1           1           4           1           1
           4           1           1           4           1           1
           3           4           4           1           1           4
           1           1           4           1           1           4
           1           1           1           1           1
IBond                                      I   N=         164
           2           3           4          22           1           5
           6          19           1           0           0           0
           1           0           0           0           2           0
           0           0           2           0           0           0
           8           9          10          25           7           0
           0           0           7           0           0           0
           7          11          12          13          10           0
           0           0          10           0           0           0
          10          14          15          16          13           0
           0           0          13           0           0           0
          13          17          18          26          16           0
           0           0          16           0           0           0
           2          20          21          25          19           0
           0           0          19           0           0           0
           1          23          24          26          22           0
           0           0          22           0           0           0
           7          19          36           0          16          22
          27          39          26          28          29          30
          27           0           0           0          27           0
           0           0          27          31          32          33
          30           0           0           0          30           0
           0           0          30          34          35          36
          33           0           0           0          33           0
           0           0          25          33          37          38
          36           0           0           0          36           0
           0           0          26           0           0           0
          41           0           0           0          40           0
           0           0
RBond                                      R   N=         164
  1.00000000E+00  1.00000000E+00  1.00000000E+00  1.00000000E+00  1.00000000E+00
  1.00000000E+00  1.00000000E+00  1.00000000E+00  1.00000000E+00  0.00000000E+00
  0.00000000E+00  0.00000000E+00  1.00000000E+00  0.00000000E+00  0.00000000E+00
  0.00000000E+00  1.00000000E+00  0.00000000E+00  0.00000000E+00  0.00000000E+00
  1.00000000E+00  0.00000000E+00  0.00000000E+00  0.00000000E+00  1.00000000E+00
  1.00000000E+00  1.00000000E+00  1.00000000E+00  1.00000000E+00  0.00000000E+00
  0.00000000E+00  0.00000000E+00  1.00000000E+00  0.00000000E+00  0.00000000E+00
  0.00000000E+00  1.00000000E+00  1.00000000E+00  1.00000000E+00  1.00000000E+00
  1.00000000E+00  0.00000000E+00  0.00000000E+00  0.00000000E+00  1.00000000E+00
  0.00000000E+00  0.00000000E+00  0.00000000E+00  1.00000000E+00  1.00000000E+00
  1.00000000E+00  1.00000000E+00  1.00000000E+00  0.00000000E+00  0.00000000E+00
  0.00000000E+00  1.00000000E+00  0.00000000E+00  0.00000000E+00  0.00000000E+00
  1.00000000E+00  1.00000000E+00  1.00000000E+00  1.00000000E+00  1.00000000E+00
  0.00000000E+00  0.00000000E+00  0.00000000E+00  1.00000000E+00  0.00000000E+00
  0.00000000E+00  0.00000000E+00  1.00000000E+00  1.00000000E+00  1.00000000E+00
  1.00000000E+00  1.00000000E+00  0.00000000E+00  0.00000000E+00  0.00000000E+00
  1.00000000E+00  0.00000000E+00  0.00000000E+00  0.00000000E+00  1.00000000E+00
  1.00000000E+00  1.00000000E+00  1.00000000E+00  1.00000000E+00  0.00000000E+00
  0.00000000E+00  0.00000000E+00  1.00000000E+00  0.00000000E+00  0.00000000E+00
  0.00000000E+00  1.00000000E+00  1.00000000E+00  1.00000000E+00  0.00000000E+00
  1.00000000E+00  1.00000000E+00  1.00000000E+00  1.00000000E+00  1.00000000E+00
  1.00000000E+00  1.00000000E+00  1.00000000E+00  1.00000000E+00  0.00000000E+00
  0.00000000E+00  0.00000000E+00  1.00000000E+00  0.00000000E+00  0.00000000E+00
  0.00000000E+00  1.00000000E+00  1.00000000E+00  1.00000000E+00  1.00000000E+00
  1.00000000E+00  0.00000000E+00  0.00000000E+00  0.00000000E+00  1.00000000E+00
  0.00000000E+00  0.00000000E+00  0.00000000E+00  1.00000000E+00  1.00000000E+00
  1.00000000E+00  1.00000000E+00  1.00000000E+00  0.00000000E+00  0.00000000E+00
  0.00000000E+00  1.00000000E+00  0.00000000E+00  0.00000000E+00  0.00000000E+00
  1.00000000E+00  1.00000000E+00  1.00000000E+00  1.00000000E+00  1.00000000E+00
  0.00000000E+00  0.00000000E+00  0.00000000E+00  1.00000000E+00  0.00000000E+00
  0.00000000E+00  0.00000000E+00  1.00000000E+00  0.00000000E+00  0.00000000E+00
  0.00000000E+00  1.00000000E+00  0.00000000E+00  0.00000000E+00  0.00000000E+00
  1.00000000E+00  0.00000000E+00  0.00000000E+00  0.00000000E+00
Virial Ratio                               R      2.009462425735772E+00
SCF Energy                                 R     -6.574418481376883E+02
Total Energy                               R     -6.574418481376883E+02
RMS Density                                R      7.000214871204470E-09
Job Status                                 I                1
Nuclear derivative order                   I                0
External E-field                           R   N=          35
  0.00000000E+00  0.00000000E+00  0.00000000E+00  0.00000000E+00  0.00000000E+00
  0.00000000E+00  0.00000000E+00  0.00000000E+00  0.00000000E+00  0.00000000E+00
  0.00000000E+00  0.00000000E+00  0.00000000E+00  0.00000000E+00  0.00000000E+00
  0.00000000E+00  0.00000000E+00  0.00000000E+00  0.00000000E+00  0.00000000E+00
  0.00000000E+00  0.00000000E+00  0.00000000E+00  0.00000000E+00  0.00000000E+00
  0.00000000E+00  0.00000000E+00  0.00000000E+00  0.00000000E+00  0.00000000E+00
  0.00000000E+00  0.00000000E+00  0.00000000E+00  0.00000000E+00  0.00000000E+00
IOpCl                                      I                0
IROHF                                      I                0
Alpha Orbital Energies                     R   N=         355
 -1.90803649E+01 -1.45105952E+01 -1.44674155E+01 -1.03518070E+01 -1.03362083E+01
 -1.03324149E+01 -1.03229386E+01 -1.03174717E+01 -1.03169818E+01 -1.03061016E+01
 -1.02976332E+01 -1.02870507E+01 -1.02834932E+01 -1.02598174E+01 -1.02565197E+01
 -1.07887772E+00 -1.03413318E+00 -9.18275490E-01 -8.90319191E-01 -8.82589096E-01
 -8.52134085E-01 -8.47993456E-01 -8.30284009E-01 -7.61850096E-01 -7.58012284E-01
 -7.37641963E-01 -7.15077298E-01 -6.89886404E-01 -6.60600843E-01 -6.29139838E-01
 -5.95714240E-01 -5.90799935E-01 -5.84949487E-01 -5.72976979E-01 -5.61455657E-01
 -5.57037366E-01 -5.32079478E-01 -5.20277334E-01 -5.02830622E-01 -4.99979656E-01
 -4.96578525E-01 -4.91222970E-01 -4.90035300E-01 -4.70597622E-01 -4.66324164E-01
 -4.41020851E-01 -4.37610840E-01 -4.32360253E-01 -4.26102126E-01 -4.20056147E-01
 -4.08802926E-01 -4.01942220E-01 -3.99507881E-01 -3.98284607E-01 -3.89435753E-01
 -3.81238741E-01 -3.29668292E-01 -3.09700405E-01 -2.16107532E-01 -2.10108823E-01
  1.43317109E-01  1.48082812E-01  1.68368591E-01  1.76804119E-01  1.84864536E-01
  1.86669931E-01  2.05662852E-01  2.07170600E-01  2.17033841E-01  2.20028456E-01
  2.26123881E-01  2.33128792E-01  2.35988309E-01  2.41981887E-01  2.46342970E-01
  2.54348595E-01  2.59769850E-01  2.67590828E-01  2.69383643E-01  2.75107177E-01
  2.77827807E-01  2.83493702E-01  2.85011180E-01  2.96721436E-01  3.00477150E-01
  3.06146023E-01  3.12901015E-01  3.14695202E-01  3.20613801E-01  3.31785339E-01
  3.35213352E-01  3.45470504E-01  3.56947821E-01  3.59440240E-01  3.68549077E-01
  3.78065561E-01  3.91418428E-01  4.07344406E-01  4.22966373E-01  4.36376413E-01
  4.56361668E-01  5.39802860E-01  5.54513665E-01  5.80112861E-01  5.85928251E-01
  5.93455784E-01  6.12127692E-01  6.18776942E-01  6.22199929E-01  6.43711123E-01
  6.64278869E-01  6.66565681E-01  6.92206906E-01  6.99104642E-01  7.09152688E-01
  7.18079399E-01  7.21330166E-01  7.31516351E-01  7.41044649E-01  7.54456492E-01
  7.65096570E-01  7.76832488E-01  7.78738143E-01  7.81643516E-01  7.88876437E-01
  7.99506569E-01  8.12492938E-01  8.35122545E-01  8.39050663E-01  8.61738318E-01
  8.66495540E-01  8.90713518E-01  8.91885504E-01  8.94649095E-01  9.08380086E-01
  9.23904307E-01  9.33105942E-01  9.39786221E-01  9.50732392E-01  9.55655023E-01
  9.75614082E-01  9.78180934E-01  9.90983826E-01  9.94732730E-01  9.97601177E-01
  1.00344298E+00  1.00777007E+00  1.01411707E+00  1.01714227E+00  1.02100141E+00
  1.02948649E+00  1.04238611E+00  1.05321610E+00  1.05455996E+00  1.06003180E+00
  1.07130570E+00  1.07893338E+00  1.10335825E+00  1.10719566E+00  1.10850275E+00
  1.12786887E+00  1.13611220E+00  1.15555959E+00  1.16342099E+00  1.18708842E+00
  1.19142136E+00  1.24801011E+00  1.26378200E+00  1.27103864E+00  1.27997509E+00
  1.29899841E+00  1.30535657E+00  1.34234892E+00  1.35202474E+00  1.40249343E+00
  1.42111085E+00  1.44916943E+00  1.49041006E+00  1.49522300E+00  1.50553027E+00
  1.51726937E+00  1.53570804E+00  1.57921668E+00  1.58833657E+00  1.61003392E+00
  1.61653519E+00  1.62212047E+00  1.63722336E+00  1.67141714E+00  1.68780357E+00
  1.72131091E+00  1.72532076E+00  1.73663513E+00  1.75262845E+00  1.76991542E+00
  1.77270042E+00  1.80269680E+00  1.81448916E+00  1.82799855E+00  1.83497969E+00
  1.85468134E+00  1.85911052E+00  1.87971039E+00  1.88895314E+00  1.89563496E+00
  1.89997671E+00  1.91665978E+00  1.92594136E+00  1.94213718E+00  1.95822000E+00
  1.96762534E+00  1.98088829E+00  1.99758060E+00  2.00275375E+00  2.00704331E+00
  2.01791426E+00  2.02266938E+00  2.03252775E+00  2.03782740E+00  2.04758162E+00
  2.04990332E+00  2.07300672E+00  2.08399298E+00  2.10686108E+00  2.10711864E+00
  2.12633289E+00  2.13620179E+00  2.15667658E+00  2.16731533E+00  2.18502265E+00
  2.19283188E+00  2.19715005E+00  2.20765251E+00  2.21233821E+00  2.22242839E+00
  2.24228481E+00  2.25138555E+00  2.26534964E+00  2.26634202E+00  2.27900232E+00
  2.29666520E+00  2.30065057E+00  2.30657046E+00  2.31197210E+00  2.33492611E+00
  2.33885161E+00  2.34386152E+00  2.35223532E+00  2.36807109E+00  2.37690501E+00
  2.40730194E+00  2.41765042E+00  2.42960410E+00  2.43661021E+00  2.45533269E+00
  2.47018818E+00  2.49373167E+00  2.49624598E+00  2.50248476E+00  2.50675883E+00
  2.52313082E+00  2.52922059E+00  2.54158388E+00  2.54983240E+00  2.56331595E+00
  2.57155644E+00  2.58911687E+00  2.59902995E+00  2.60127260E+00  2.61774432E+00
  2.61974579E+00  2.64936172E+00  2.66282804E+00  2.67498358E+00  2.68599943E+00
  2.72078455E+00  2.73329539E+00  2.73729817E+00  2.75313990E+00  2.75589574E+00
  2.76356343E+00  2.77131035E+00  2.77964471E+00  2.79182686E+00  2.81693233E+00
  2.82220854E+00  2.84256678E+00  2.85353800E+00  2.85587520E+00  2.86978165E+00
  2.87627876E+00  2.88283871E+00  2.88581044E+00  2.90447542E+00  2.90637624E+00
  2.92260618E+00  2.92447189E+00  2.93358468E+00  2.95822498E+00  2.96441639E+00
  2.97244157E+00  2.98270440E+00  2.99784658E+00  3.00574509E+00  3.00724404E+00
  3.02280770E+00  3.02965621E+00  3.03029011E+00  3.04883610E+00  3.05667224E+00
  3.07470069E+00  3.08843862E+00  3.09418670E+00  3.10890655E+00  3.34282076E+00
  3.37508911E+00  3.38071513E+00  3.39248675E+00  3.41487717E+00  3.41930089E+00
  3.43643916E+00  3.44465801E+00  3.45417449E+00  3.45815810E+00  3.46670934E+00
  3.48389536E+00  3.49202526E+00  3.50480340E+00  3.54962330E+00  3.55119538E+00
  3.56571642E+00  3.56972239E+00  3.59752566E+00  3.62226563E+00  3.63356335E+00
  3.65039396E+00  3.65854741E+00  3.69181648E+00  3.70312822E+00  3.85313730E+00
  4.37782211E+00  4.38317397E+00  4.42882551E+00  4.45675410E+00  4.51671162E+00
  4.61819215E+00  4.62724735E+00  4.65859549E+00  4.76727867E+00  4.79491408E+00
  4.80003398E+00  4.86047897E+00  4.87118420E+00  4.90603337E+00  4.96465480E+00
Alpha MO coefficients                      R   N=      126025
 -8.95780288E-06 -3.92242330E-05 -2.04164419E-07 -8.53710415E-06 -1.01422639E-05
  2.35826930E-04  1.03406286E-04  7.23207188E-05 -5.11680741E-05 -7.44019396E-06
 -1.49173518E-05 -1.27919236E-05  3.80676203E-06 -2.40959040E-06 -1.46158817E-06
 -8.33855220E-06 -3.49456216E-05 -2.37866532E-06  8.63304842E-06  9.98166381E-06
  2.04848706E-04  9.36130823E-05 -6.44275290E-05  6.11964032E-05 -8.67749377E-06
 -1.46277137E-05 -1.24145511E-05 -3.23953709E-06  2.74570045E-06 -1.91820831E-06
 -7.39159862E-06  2.76179631E-05  3.04166128E-06 -4.36727909E-06  1.78562628E-06
  3.66593262E-06 -2.01182638E-05 -6.40555126E-06 -8.19729366E-08  1.25396322E-06
 -6.50539371E-06  2.90567254E-05  3.49131947E-06  4.20649353E-06 -1.87863524E-06
  3.86359392E-06 -1.78490419E-05 -6.58163924E-06 -1.53709758E-07 -1.81286500E-06
 -2.09778896E-06 -3.58585522E-05 -2.05338986E-05 -2.76764695E-05 -5.04393317E-05
  1.19637322E-04  5.51572512E-04  2.40573650E-04  5.08463892E-04 -1.64398643E-05
 -3.40537528E-05  5.08025688E-05 -7.25685207E-06 -6.30473575E-05 -1.25294353E-06
  6.90198587E-05 -1.10333828E-03 -7.94332275E-05  2.53722085E-06  1.35202809E-04
 -6.88347861E-05 -2.19232095E-04 -2.99203276E-05 -1.03586606E-05  2.41807209E-05
 -2.46091846E-05 -1.39181862E-04  3.97875593E-06  1.39492426E-05  1.07133201E-06
  8.65892446E-04 -4.04692455E-05  3.16137179E-04 -2.69167181E-04 -2.55579600E-05
 -1.99897712E-06 -1.66783421E-05  1.75846384E-05 -2.16114103E-05 -9.30196483E-06
 -1.30014722E-05  5.88784422E-05 -1.45269506E-05 -6.61694532E-06 -1.23295360E-06
 -4.49757620E-05 -5.24250628E-06  5.28332020E-06 -9.43619582E-06  1.09735160E-05
 -4.81287394E-06 -6.21647862E-05 -2.90033602E-05  4.84409911E-05  1.53536009E-05
  3.26887475E-04  5.88029618E-04 -1.64420404E-04 -2.00562837E-04 -1.77016915E-05
  6.07603673E-05 -2.98971086E-05  1.07196163E-05  9.82265357E-06  1.10743038E-05
 -7.85368117E-05 -1.52868676E-04 -1.71519077E-05 -2.75060373E-05  5.48693200E-06
 -4.46776186E-05 -1.14692743E-03 -5.01352940E-05 -1.47301095E-04 -2.88024883E-05
 -1.53824319E-05 -6.91889122E-05 -2.68832544E-05 -1.95967713E-05 -5.78604527E-06
  3.71030823E-04  6.81105700E-05  2.04578340E-04  1.07230229E-04 -2.90910509E-05
 -2.09865720E-05 -1.12212401E-05 -7.24480373E-06  1.81612373E-05 -1.54664884E-05
  9.02645896E-07  8.52404434E-05  1.80980117E-05 -1.55345231E-06  1.03453330E-07
 -2.21810478E-05  1.64103404E-05 -1.55841285E-05 -8.69907656E-06  1.93008326E-06
 -2.28133600E-06 -1.95133372E-05  1.27581673E-06  6.09712626E-06 -9.16430389E-06
  6.55769651E-05  2.06761085E-04  7.04134921E-05  1.58265158E-04  1.91171915E-05
 -2.46608417E-06 -9.87786816E-06  1.43569838E-05 -1.19767182E-06  3.19803352E-06
 -1.62974182E-06  3.28624239E-05 -4.53659145E-06  5.05803682E-07 -7.53730072E-06
 -1.62364914E-05 -6.46310688E-05 -7.15304574E-06  2.87208312E-06 -4.25771541E-06
 -2.47915727E-06 -1.79948810E-05 -4.34402066E-06 -6.36647320E-06  7.71557822E-06
  4.71221272E-05  2.23227824E-04 -6.42895774E-05 -1.47420848E-04  1.50502644E-05
 -3.97001098E-06 -1.09303406E-05 -1.46762882E-05  1.46340136E-06  2.81962564E-06
 -1.74287635E-06  3.72857494E-05 -5.27410953E-06 -8.90035275E-07  8.28596544E-06
 -1.58133307E-05 -5.93352882E-05 -5.85472501E-06 -3.25687834E-06  4.99160938E-06
 -2.82326823E-05 -1.09620558E-04 -3.38412997E-05  1.77011185E-05  4.70710601E-05
  6.18363090E-04  2.89026195E-04 -3.73071632E-04 -3.98037569E-04 -6.39957214E-05
 -5.49219943E-05 -4.90509798E-05 -2.97564783E-05 -3.55460351E-06  3.54767210E-07
 -3.22618465E-05 -1.34913280E-04 -2.80576859E-05 -1.81731831E-05 -4.81395243E-05
  8.29031419E-04  2.46413534E-04  4.11526727E-04  5.03241752E-04 -6.76720203E-05
 -6.47839905E-05 -4.39996909E-05  2.88707464E-05  5.89779988E-06  9.31920191E-06
  3.39814693E-06 -2.36587017E-05 -1.50876102E-05  2.61697501E-05  5.84137167E-05
  1.26460483E-04  5.87829398E-04 -2.49073045E-04 -5.31259528E-04 -1.09128564E-05
 -2.00628492E-05  7.03819772E-05  4.85833221E-06  5.14587195E-05  2.89693681E-06
  1.90986916E-05 -1.20927543E-03 -8.59209422E-05  7.79585592E-06 -1.50703543E-04
 -7.84625609E-05 -2.46471524E-04 -3.26613715E-05  9.96531879E-06 -3.01352245E-05
 -2.24769007E-05 -1.37419932E-04  6.92373251E-06 -2.16813026E-05 -1.24557955E-06
  8.74402381E-04 -5.07738701E-05 -3.02093486E-04  2.61292050E-04 -1.75018377E-05
  4.36016352E-06 -1.02663949E-05 -1.86451500E-05  2.17223917E-05 -1.14673926E-05
 -4.55180526E-05 -1.22003493E-05  2.11918415E-06  8.06490449E-06 -1.19266469E-05
 -1.52810928E-05  5.83962609E-05 -1.21467358E-05  5.50902751E-06  9.93138937E-07
 -6.86053801E-06 -6.33069977E-05 -3.13445352E-05 -3.48657545E-05 -2.49888705E-05
  3.08025100E-04  4.96643888E-04  1.18465037E-04  2.68751956E-04 -2.84121824E-05
  5.22759933E-05 -3.53934609E-05 -7.13160024E-06 -1.72836399E-05  1.18426807E-05
 -6.92111223E-05 -1.26226746E-04 -1.37860510E-05  2.45313328E-05 -9.58724630E-06
 -3.59266516E-05 -1.01338605E-03 -6.48975026E-05  1.54110503E-04  4.33829547E-05
 -1.35038569E-05 -5.32455809E-05 -3.28331287E-05  1.97673744E-05  6.11979312E-06
  2.85570325E-04  7.14717378E-05 -1.93286059E-04 -6.52680997E-05 -3.03657688E-05
 -2.07422358E-05 -1.50404679E-05  1.31943802E-05 -1.77256755E-05 -1.45557472E-05
  6.73529582E-06  9.03446527E-05  1.97090326E-05 -5.63716291E-08  1.53324986E-06
 -1.69184861E-05 -2.62200687E-06 -1.61749539E-05  9.39568445E-06 -1.39974215E-06
 -4.07324435E-05 -1.08178352E-03  5.47532039E-06 -9.32693410E-07  4.87897089E-06
  9.92933450E-01  2.51766154E-02  1.07292364E-03  1.88679488E-05 -2.09268302E-05
  1.12620466E-02 -8.76559582E-04 -3.12897050E-05 -6.18834196E-05 -7.79820429E-03
 -7.76321382E-03 -7.79623381E-03  3.05866066E-06  1.10421313E-05  9.96927054E-06
  4.31647743E-04 -9.61315901E-04  1.56411670E-04  3.79533271E-06  5.92262473E-06
  1.44339647E-05  1.02764865E-04 -5.18872406E-06 -8.37884972E-06  3.78396878E-05
 -3.31025326E-04 -3.37947717E-04  9.31329121E-05 -1.84153286E-05 -4.60116816E-05
  1.38017796E-05  2.02254469E-05 -1.81137973E-06  2.23600525E-05 -2.20887707E-06
  1.19233143E-05  3.51390504E-05  1.51796256E-05 -5.31568262E-06 -3.07266207E-05
 -2.17182298E-04 -1.18529955E-04  1.03835044E-05  8.27735064E-05  3.23382945E-05
  2.46421605E-05  1.89837375E-05 -1.75103199E-06 -1.36676641E-05 -6.63029726E-07
 -1.82887479E-05 -7.05060005E-05  6.37269892E-06 -4.71028140E-06 -4.11649812E-06
  4.83114282E-05  5.07327377E-05  8.27602368E-06 -3.10374552E-06  6.95454996E-06
 -7.20361433E-06 -7.61857663E-05 -1.28906270E-05  4.17364230E-07  4.67385989E-06
  2.17944133E-05  2.98618063E-05  5.59460216E-06 -1.68284522E-06 -9.83112896E-06
  2.74143945E-07 -1.42018576E-05 -1.84954170E-05  1.57799549E-05 -1.81969955E-05
  1.67457857E-04 -2.80505624E-05 -4.33644310E-05 -1.56297513E-04  5.22192967E-06
 -3.61166913E-06  2.80680045E-05  1.70660616E-05  1.14792031E-05 -1.36074106E-06
 -1.89871655E-05  1.22612830E-05  1.07467857E-06  3.96770600E-06 -2.95106400E-07
 -1.29696941E-06  3.18531673E-05  3.32926296E-06  1.85560146E-06  9.05715091E-06
  1.12855513E-05  3.04404881E-05 -1.12631889E-05  3.58524821E-06 -3.75791294E-05
 -1.31403253E-04  1.08200536E-04 -5.82601881E-05  1.02405578E-04  2.77248110E-05
  2.17218829E-05  2.69631016E-05 -8.19855714E-07  5.61953427E-06 -1.50219952E-05
 -1.32701940E-05 -9.32253076E-05  4.96979837E-06 -1.03216865E-05  9.73638216E-06
  2.12826109E-05  4.57728214E-05 -3.12425758E-06  1.52842552E-06 -1.11737074E-05
  1.77086579E-05  1.13689954E-04  1.23719303E-05  2.07089082E-05  2.98305531E-05
 -3.72025301E-04  6.26639481E-05 -3.63002946E-04  5.72950194E-05  4.61831939E-06
 -6.75045146E-06  9.83025142E-06  2.67153865E-05 -1.67722813E-05  3.19605374E-05
 -2.18118262E-05 -8.72717553E-05 -4.72212862E-07  2.70339242E-06 -5.84306456E-06
  5.72726152E-05  6.99273810E-05 -4.60946328E-06  1.56517933E-05  4.21280097E-06
 -2.26069772E-05 -5.85903409E-05 -9.22187849E-05  2.91145212E-04 -7.65099564E-06
  7.19748082E-04  8.00080794E-06  2.65682719E-04  6.43525575E-05  4.31061324E-06
  1.81669254E-04 -8.85322553E-06 -6.43045437E-05  1.04099615E-06  1.96395183E-06
 -6.44931032E-05 -9.45523051E-05  2.91058390E-07 -6.81708117E-05 -1.85042428E-06
 -6.95025848E-05 -9.38541940E-05  1.72805246E-05 -5.66243641E-05 -1.97198691E-05
 -3.89276995E-06 -2.48132872E-05  1.37235060E-05  6.51761448E-06 -7.30144391E-06
  2.00693457E-04  6.27179709E-06 -6.63003640E-05 -2.02743291E-04 -2.06333661E-05
  2.28130275E-06  1.82124132E-05 -8.46562809E-06 -1.39015653E-05 -5.31364549E-06
 -2.35999998E-05 -1.68821605E-05  2.09043884E-06  1.98187941E-07  1.01259024E-05
  2.27105091E-06  5.95253312E-05 -8.89233992E-07 -1.19070572E-06  6.67553135E-06
 -2.04200474E-05 -2.71877610E-05  2.96537732E-04 -3.86526473E-05  9.10490172E-05
  7.78773181E-04  1.85834477E-04 -1.40873165E-04  1.86819051E-04  1.40706011E-04
 -6.53890350E-06  1.53795345E-05 -3.25213709E-05  6.37814140E-05 -1.31776774E-05
 -6.39338533E-05 -6.87935232E-05 -5.47643915E-05  2.85886048E-05 -2.90000107E-05
 -7.27255526E-05 -1.02698000E-04 -4.82709314E-05  3.13859214E-06 -4.03319606E-05
 -1.27745414E-05  1.77438042E-04  8.59062403E-06 -1.51167954E-05 -4.73912697E-05
 -1.03853468E-03 -4.90335582E-05  1.42684950E-04  4.89185073E-04  1.21853029E-04
  1.12399342E-04  5.09524425E-05  3.11473357E-06  1.77923691E-06 -2.21339640E-05
  9.92985679E-01  3.41553563E-02 -1.11059151E-04 -1.13152132E-04 -3.65896750E-04
  8.80803494E-04  1.41491398E-04  9.32384511E-05  1.97455954E-04 -7.73262852E-03
 -7.73958864E-03 -7.70426916E-03 -6.26561257E-06 -1.83941330E-06  2.88026343E-06
 -2.14049549E-05 -6.38600448E-05 -2.02128534E-04 -2.00668967E-04  1.11603917E-04
  6.28638917E-04 -2.44217981E-04 -2.26749547E-06  2.93731626E-05  9.94036253E-05
  7.14218105E-05  2.26480771E-05  1.15929432E-04 -6.26626192E-05 -5.28628226E-05
 -3.70494943E-05 -8.50633993E-05  5.93220578E-05  2.94814570E-05 -1.76140270E-05
 -7.21924809E-05 -1.29538122E-04  3.99422182E-05  2.33649051E-05 -3.93751079E-05
  1.53453370E-05  1.04239161E-04 -1.88215907E-05  1.45704668E-05  2.43532085E-05
 -3.25640212E-04  2.57308578E-04  2.51256933E-04 -7.99176110E-06  1.14178629E-05
 -3.67673205E-05  2.31885307E-05 -2.68597081E-05 -5.09225697E-06 -1.21712139E-06
  4.87921338E-05  7.37476854E-05 -7.91652767E-06 -6.37077413E-06  4.37934575E-06
 -1.60622886E-05 -7.56468037E-05 -6.85818843E-06 -4.79778007E-06 -6.30171657E-06
  1.17938574E-05  3.78969777E-05 -1.67830478E-06 -1.68653878E-05 -2.33868659E-05
 -2.75928631E-04  3.26004944E-05  1.06434534E-04  4.18190815E-05  2.27099261E-05
  3.39401362E-05  1.27283882E-05  3.52275275E-06  7.79847275E-06  8.98687703E-06
 -1.31415370E-06 -5.66521081E-05  3.90038608E-06  1.14179881E-05  2.38498050E-06
  2.06153714E-05  5.32645304E-05 -2.39586254E-06 -7.87303004E-06 -9.14938590E-06
 -5.41211651E-06 -3.45024308E-05  7.04327267E-08 -2.09701881E-05 -3.42152628E-06
  2.57971848E-04  2.22220565E-05 -4.83845290E-05 -1.99260506E-04  4.90083645E-07
 -6.07330000E-06  6.58072539E-06 -1.12503443E-05  1.30431221E-06  2.43268805E-05
 -2.28207600E-05 -1.45872493E-05 -4.19163692E-06  1.21194845E-06  1.01182453E-05
 -1.80108088E-06  3.77510390E-05 -3.13288098E-06  4.41015808E-06  6.93545845E-06
  3.37247884E-04  7.90194257E-04 -8.23263450E-07 -3.68872072E-05 -1.32255308E-04
  1.34636439E-06 -2.79054037E-06 -5.13854092E-06 -3.89335415E-09  4.02914590E-06
  6.58289266E-06  2.92098935E-05 -6.85870368E-07 -2.40187191E-05  1.57929602E-05
  3.75929866E-06  6.06449041E-06  2.33298574E-06  3.08368956E-06 -2.08578744E-06
 -1.89584418E-05 -1.40416968E-05  9.78901592E-06 -3.48188825E-08  2.38147814E-06
  9.20853146E-06  2.22017548E-05  1.08146047E-05  3.16961531E-06  2.81721596E-05
 -1.51055351E-04 -4.16227236E-05  3.43459466E-05 -1.28841553E-04  2.86683172E-05
  2.07277244E-05  1.59293818E-05  4.64623505E-06  1.55264882E-05  1.08825300E-06
  1.23152741E-05  9.32048369E-05  3.93362623E-06  1.48219027E-05 -3.60173400E-05
 -2.00187303E-04 -3.19925993E-04 -1.94448109E-04  6.86769396E-05 -4.48934533E-05
  7.76588365E-06  1.60422254E-05 -2.15698553E-06 -2.78660758E-05 -2.68965753E-06
 -7.26752252E-06 -5.60884966E-05 -1.26903235E-05 -3.07560878E-06 -2.79474758E-06
  1.77490390E-05  6.81772481E-05  3.15517509E-06  5.10520802E-06  9.80089963E-06
 -2.92615155E-05 -8.86392799E-05  4.02882817E-06  9.15851080E-06  2.80398093E-06
  5.19638019E-05  1.13168438E-04  1.16768819E-05 -1.67009795E-06 -5.56685788E-06
 -1.79375520E-05 -2.23421673E-05 -1.90381380E-04  1.94988135E-04 -1.22755122E-04
  6.52541180E-04 -3.20547369E-04  1.58276120E-04  1.25548699E-04  8.06172640E-05
  5.98117197E-05  1.87582311E-05 -1.03967830E-04  4.28592945E-05 -4.21376738E-05
 -2.73824961E-05 -8.91603563E-05  6.23819494E-05 -3.73816927E-05  1.35952008E-05
 -9.26620009E-05 -1.99035354E-04  3.30036659E-05 -2.51841294E-05  4.14588351E-05
  1.32624260E-05  9.28374030E-05 -2.61174617E-05 -9.05845620E-06 -2.05242186E-05
 -2.00781524E-04  3.70439806E-04 -1.80796684E-04  2.76065474E-05  3.70449741E-06
 -3.46398639E-05  2.35899640E-05  2.84438104E-05  5.68340823E-06 -3.58413295E-07
 -2.72599512E-05 -8.90112613E-05 -1.17159602E-05  1.57736658E-06  8.13115112E-06
  5.44199335E-05  1.44792301E-04 -4.20561677E-06  1.05904429E-05 -5.56137821E-06
  7.23122806E-06  1.79365701E-05 -1.16873110E-06  1.15231413E-05  1.79513895E-05
 -1.84372762E-04 -3.41124879E-05 -4.61051169E-05 -9.97118407E-05  1.83552312E-05
  2.79643996E-05  3.73069120E-06 -7.28522815E-06 -6.67812281E-06  8.50075557E-06
  2.98072940E-08 -2.77325990E-05  6.29888203E-06 -9.10923653E-06  7.65118825E-07
  1.17966015E-05  6.50789014E-05 -4.36400356E-06  2.12204974E-06  9.66508460E-06
 -4.75416102E-06 -2.89958910E-05  1.99835141E-06  2.12890583E-05 -1.41311353E-06
  1.88190439E-04 -7.38387826E-05  5.65217120E-05  1.20942530E-04  1.33270968E-06
 -3.38968637E-06  2.23513831E-06  7.40823639E-06 -2.68156288E-06  1.73095544E-05
 -2.31921057E-05 -4.82269479E-05 -3.36857680E-06 -3.87341215E-06 -7.55522338E-06
  2.14412396E-06  3.24515913E-05 -9.16273823E-08 -1.39873284E-06 -3.19544518E-06
 -1.73155824E-05  8.54963044E-06  2.95530407E-04  4.29496992E-05 -6.54001889E-05
  8.11237221E-04  3.22580564E-04  1.80738010E-04  3.12058396E-05  1.20507578E-04
 -4.15010744E-06 -2.82675334E-06  3.63996078E-05 -2.71660125E-05 -2.55854074E-06
 -5.90981630E-05 -1.06642649E-04 -6.38901406E-05 -3.55246627E-05  1.42897306E-05
 -8.75478045E-05 -1.76230594E-04 -5.30112646E-05  1.77526755E-06  3.24234941E-05
 -2.91581952E-06 -2.19417529E-05  1.80682928E-05 -8.68546908E-06  7.83093887E-06
  1.71356072E-04  5.03643356E-05  8.06656027E-05  1.28329176E-04 -1.46545896E-05
  6.30500836E-06  1.58587772E-05  5.65866623E-06  9.16783461E-06 -3.08931644E-06
 -2.26302304E-05 -4.49126397E-05  1.12661166E-07  2.35833626E-06 -7.31793349E-06
  2.16512065E-06  4.25881430E-05 -4.98125306E-07 -8.03443465E-07 -3.71783580E-06
  9.92988642E-01  3.40246945E-02 -1.26776008E-04  2.04585776E-04  7.62272187E-04
  1.19641089E-03  1.58524201E-04 -2.88759230E-04 -9.68726563E-04 -7.71850031E-03
 -7.72512665E-03 -7.64186921E-03  5.24485054E-06 -1.28476872E-06  1.95895904E-05
  1.07842149E-04  1.40548459E-04  4.49880329E-07  2.21389487E-05  7.14522383E-05
 -8.16231997E-04  2.02910735E-07 -7.44854995E-05 -2.20940500E-04  9.75503868E-05
  9.81024802E-05  1.43376072E-04 -2.42104771E-06 -4.87565368E-07  1.34470892E-05
 -1.69636325E-06 -2.13217032E-05 -2.02061919E-05 -1.54089218E-05  1.13185699E-05
  1.53658923E-04 -3.33725032E-05 -2.98786071E-05  1.27938329E-04  6.08059932E-06
 -5.27834528E-06  1.96944377E-05 -1.10465817E-05 -8.29053376E-06 -2.31005376E-06
 -1.86759870E-05 -1.67145423E-05  2.47624042E-06 -1.21450124E-06  6.59313302E-07
 -8.70924101E-07  2.57761318E-05  1.74000656E-06 -3.44323740E-07 -5.69783837E-06
  8.09790188E-06  1.53148378E-05 -1.34999323E-05 -1.29587084E-06  3.07786453E-05
 -7.77081388E-05  1.27652723E-04 -3.30256201E-05 -7.73730441E-05  2.17120320E-05
  1.91555656E-05  2.33436803E-05  2.49107489E-06 -5.59566886E-06 -1.85546057E-05
  1.70642182E-05  8.40148696E-05  1.38650364E-07 -1.00040700E-06  1.10414443E-05
 -1.15184899E-05 -6.34229472E-05  2.60997474E-06  1.21196865E-05 -7.65760110E-06
  1.50262601E-05  9.93940057E-05  1.59072849E-05 -3.01313900E-05 -2.22176522E-05
 -2.08185349E-04 -4.62090600E-05  4.16071553E-04 -7.94379014E-06  4.55818293E-07
 -8.69644865E-06  9.18662626E-06 -2.55542942E-05  1.27161629E-05  3.12952021E-05
 -3.67100806E-05 -1.13297490E-04  4.32604446E-06 -2.05555374E-06  6.25503383E-06
  6.19290256E-05  1.14030580E-04 -9.52017694E-06 -1.39553434E-05 -4.43474087E-06
 -1.89399839E-05 -1.77568390E-05 -8.86011261E-05 -2.86529905E-04  3.06214595E-06
  7.31294146E-04 -6.07506788E-05 -3.42876375E-04  1.82009971E-04 -7.25431567E-07
  1.50663277E-04 -5.75542450E-06  5.29802638E-05  5.91659606E-08 -1.54788593E-05
 -5.91995141E-05 -1.15893896E-04  6.35271956E-07  7.35565562E-05 -1.34387753E-05
 -8.65702405E-05 -1.68806076E-04  2.10023855E-05  5.35458053E-05  1.90610761E-05
  3.88709812E-05  4.43104867E-05 -1.50766671E-05  6.34549236E-05  2.12298066E-04
 -1.90074126E-06 -1.01839278E-05  1.29490851E-06 -1.68149054E-07 -5.05052592E-06
  3.27601705E-05 -7.71801278E-06  1.70444443E-06  2.40054049E-05 -1.45499799E-06
 -8.90476370E-06 -3.98315458E-06 -2.29339066E-06 -5.84756707E-06 -3.18087460E-06
 -1.54790842E-06 -6.48519073E-06  2.15006072E-06  1.60722186E-07 -2.34227302E-06
  3.44512123E-03 -1.16480817E-04 -1.45067822E-05 -2.49811840E-05 -1.47116468E-05
  5.07980176E-03  2.05879197E-03  2.50000051E-05 -1.94883960E-03 -3.01393207E-04
 -2.14283091E-04 -4.07187278E-04 -8.13031404E-05  1.29686040E-04  5.21507032E-05
 -2.71666337E-04 -3.98228222E-04 -1.28291539E-04  4.39585973E-05  1.91265560E-04
  1.77957001E-03  1.06831706E-03 -3.11002902E-04 -5.14251694E-04 -2.03392601E-04
 -1.38371615E-04 -1.27684257E-04  2.62583604E-05  1.79553281E-05  1.26238257E-05
 -1.31007321E-04 -4.74554651E-05  3.56079342E-05  3.31697704E-05  1.55142015E-05
 -2.11492459E-04 -2.09717492E-04  1.53359462E-05  3.07707339E-05 -2.45842431E-05
  4.11481754E-05  6.03114023E-04  6.06331965E-05  7.65867317E-06 -5.10098942E-05
 -1.59179561E-04 -1.84983196E-04 -6.22416442E-05  1.05612309E-05  5.40372612E-05
 -1.80812682E-05 -4.84723273E-05  1.32853186E-06  1.77437469E-05 -3.10965911E-06
  3.79777005E-04 -1.44520312E-04 -9.58834206E-06 -2.29251045E-04 -2.37554317E-05
 -1.12266794E-05 -1.23267046E-05  2.10537566E-05  9.72063837E-06 -2.14246840E-06
 -3.13351624E-05  5.50102090E-05 -7.17516566E-06 -5.35954812E-07  7.89330866E-06
  9.70306769E-06 -6.76807380E-06  1.91701103E-05 -2.51113671E-06  7.39654170E-06
  2.81292809E-05  3.37555833E-05 -3.43714057E-05  1.25269013E-05 -8.49256486E-05
  8.68809962E-05  4.14684490E-04 -2.55265199E-04  1.60324191E-04  3.89323598E-05
  2.30612565E-05  4.47160709E-05 -8.77619918E-06  3.68720593E-06 -1.31885338E-05
 -6.11902558E-05 -2.32202391E-04  1.08917598E-05 -1.67333659E-05  9.24496945E-06
  5.86791127E-05  9.77901559E-05 -1.14519821E-05  2.21207564E-05 -2.26414832E-05
  2.33981962E-05 -9.02263958E-07 -5.20678521E-05  5.79699579E-05  6.00811739E-05
  5.08870850E-04  2.93693969E-05 -3.05982091E-04 -7.51422214E-04  2.72687719E-05
  4.10526814E-05  2.79477405E-05  1.36194015E-05  2.59851895E-05  5.96795483E-06
 -8.41087995E-05 -1.31375277E-04 -2.01026156E-05 -1.26284996E-05  8.53853118E-06
  1.47468103E-05 -8.30570765E-05 -2.31000027E-06  2.87117787E-05  3.81358972E-05
 -3.31732670E-04 -4.11101117E-04  1.30327408E-04 -5.46185355E-05  5.74818640E-05
  1.43956631E-03 -1.18984108E-03  1.08367396E-03 -5.77061926E-04 -2.34225769E-05
  2.87726305E-07 -1.93818766E-04 -4.74651131E-05  2.99102874E-05 -1.14165018E-05
 -1.94645378E-04  5.54656968E-06 -1.45568428E-05  4.40794783E-05  1.16009123E-05
 -5.32650556E-06 -3.46227041E-04  8.64835953E-05 -7.04619810E-05  6.22743759E-05
  1.90266344E-04  2.82366528E-04 -4.37801607E-06 -4.79470637E-05 -8.85289873E-06
 -1.84724357E-03 -2.28315106E-04  2.56925121E-04  8.34189561E-04  6.23304052E-05
  8.63813270E-05  2.05859417E-05 -2.14895086E-05 -1.64744538E-06  1.72028873E-05
  1.16746164E-04  2.52071947E-04  2.18161626E-05 -9.59206012E-06 -4.84490295E-05
  8.14464178E-06 -1.72130170E-04 -4.11231089E-06  1.96383436E-05 -3.21907526E-06
  9.93533215E-01  4.73556150E-02  4.75919848E-04 -9.06719535E-05  1.99740650E-04
 -2.03259158E-02 -2.92345022E-04  6.01275071E-04 -2.01506702E-03 -7.62150269E-03
 -7.27720064E-03 -7.43427933E-03 -3.28636312E-05  6.24486324E-05  8.04953352E-05
 -2.42384990E-05  2.86281171E-03 -1.49662276E-05  2.78147459E-04  3.54351906E-05
  2.25782373E-05  2.51145966E-03 -1.66904958E-05 -2.25441433E-04 -1.90321589E-04
  3.19678777E-05  1.20328931E-04  1.48070905E-05  1.76486495E-05 -3.93128499E-05
 -5.07474741E-04 -5.43137563E-04 -8.25642160E-05  4.93999904E-04  1.14956246E-04
  7.84084222E-05  8.07761955E-06  2.12019400E-05 -1.56546525E-05 -1.94524793E-05
 -7.34329766E-05  1.02596032E-04  4.40902988E-05 -3.63674237E-05  2.60070431E-05
  1.74615000E-03 -1.58802018E-03  6.37676690E-04 -4.26312000E-04 -3.76578124E-04
 -7.06060942E-05 -1.09398096E-04  8.51074148E-05 -2.18345972E-04  3.39153630E-05
 -1.48317693E-04 -2.41835266E-04  1.57272761E-04 -2.67699700E-05  2.40834962E-05
  8.09219578E-04 -9.44971382E-04  2.55041177E-04 -4.21634649E-04 -5.22134847E-05
 -5.17467921E-05 -1.05352710E-04  5.12462725E-05  2.32801958E-05 -2.12215947E-05
  3.71972414E-05  6.67573943E-04 -4.69635240E-05  1.16599861E-05  6.41368985E-07
 -1.22244304E-04 -3.04303456E-04  4.94243526E-05 -1.86156243E-05  5.06438423E-06
 -5.24806830E-05 -1.43365387E-05  6.77514169E-05  3.86811891E-05 -2.15354150E-05
  2.11316033E-04 -8.18857177E-05  2.01894914E-04  6.71946868E-04 -2.97504671E-05
 -7.01648241E-05 -4.04129169E-05 -7.76186554E-05  2.05560067E-05  7.25088263E-06
 -1.07993030E-05 -3.21674178E-04  4.53222201E-06  2.15155314E-05 -8.02726442E-06
  4.73301672E-05  1.87536120E-04 -3.04347110E-05 -4.07420612E-05 -5.51238830E-06
  4.87227403E-05  1.28848206E-04 -9.35560805E-06 -1.80682552E-05 -2.55617668E-06
 -1.01318032E-03  2.96839704E-04  1.83063138E-04  1.89174075E-04  4.31061076E-05
  6.79781674E-05  2.27731911E-05 -1.10900740E-05 -8.19278317E-06  3.96080620E-06
  2.34984236E-05 -5.89999415E-05 -9.06901187E-06  1.58210827E-05  4.82079330E-06
  2.76324930E-05  4.62662334E-05 -4.59314551E-06 -1.71749810E-05 -1.33206313E-05
  2.69987614E-05 -1.49884749E-05  5.17291379E-07 -3.91928921E-05 -4.11405901E-05
  4.55578429E-04  1.85202982E-04 -3.67455330E-05 -8.06802620E-05  2.18613092E-05
  2.80077351E-05  2.71213269E-05 -1.68038994E-05 -6.85753232E-06  1.38662348E-05
 -2.24068021E-05  7.98849112E-05 -5.40879951E-06 -1.14667348E-06  1.38308735E-06
 -2.38463930E-05 -1.02105478E-04 -4.48603547E-06  4.31160257E-06  1.85686506E-05
 -1.90399240E-04  1.61358538E-03 -1.32879575E-04  2.37069746E-05 -4.51177012E-05
  6.47194488E-06  2.87891323E-05  2.29448597E-06  4.26074029E-06 -9.65290316E-06
 -1.30323907E-04  5.97411525E-06 -2.82490985E-05  6.05318678E-05  1.58855787E-05
  3.15411597E-05  4.11151976E-06  7.35554939E-07 -1.75817626E-06 -2.86166858E-06
  1.85016702E-05 -5.11391535E-06 -4.99717434E-07  2.77783137E-06 -6.77753554E-06
 -5.54732781E-04 -4.15885188E-04 -1.16061946E-04 -4.99782544E-05 -2.07227970E-04
  1.77290646E-03  1.04875375E-03  3.45641751E-04  6.04893127E-04 -2.01963705E-04
 -1.42111534E-04 -1.32172413E-04 -2.92929594E-05 -2.43744940E-05  9.54010864E-06
  5.17061001E-03 -3.72316803E-05 -1.74162465E-05  2.76008612E-05  1.89234107E-05
  5.16203200E-03  1.93639283E-03 -2.03807953E-05  2.11306877E-03 -3.06962305E-04
 -2.26601630E-04 -4.45440839E-04  7.52088780E-05 -1.25943143E-04  5.61588015E-05
  4.53246884E-05  6.24146001E-04  5.79942585E-05 -6.62028415E-06  5.75272673E-05
 -1.63017731E-04 -1.71185220E-04 -5.92017541E-05 -1.04322534E-05 -5.97828732E-05
 -1.35371909E-04 -4.17446312E-05  3.42259646E-05 -2.89610817E-05 -1.37643415E-05
 -2.14673931E-04 -1.87824982E-04  1.36506937E-05 -2.98426647E-05  2.64108577E-05
 -1.67127014E-04 -2.58553467E-04  1.48493289E-04  3.16565340E-05 -1.30922508E-05
  8.72259263E-04 -9.45825082E-04 -1.99748418E-04  3.44682449E-04 -3.95103781E-05
 -4.84620345E-05 -1.05591480E-04 -5.53617047E-05 -2.02736645E-05 -3.06062460E-05
  4.14535457E-05  5.92567413E-04 -4.48890734E-05 -1.08993441E-05 -4.83445585E-06
 -1.20753230E-04 -3.02616308E-04  4.97441507E-05  1.60057954E-05 -1.73445063E-06
 -6.18975682E-05 -1.67003769E-05  6.30809060E-05 -3.79271418E-05  2.90265442E-05
  2.16324253E-04 -9.94578189E-06 -1.75038853E-04 -6.50198835E-04 -3.10992689E-05
 -6.63944980E-05 -4.44620344E-05  7.42921444E-05 -1.95158373E-05  1.39624685E-05
  4.50779063E-05  1.90652115E-04 -3.16845738E-05  4.00366611E-05  2.35194244E-06
 -9.13988687E-06 -2.96593968E-04  5.11991279E-06 -1.91670254E-05  6.99308537E-06
  4.92163617E-05  1.18061384E-04 -8.00392876E-06  1.45291254E-05 -4.79186211E-07
 -9.43275648E-04  2.69268784E-04 -1.58103850E-04 -1.63783519E-04  3.85792890E-05
  6.16114198E-05  2.16590213E-05  9.67156545E-06  1.00758824E-05  4.16708050E-06
  2.38983971E-05 -4.68953423E-05 -7.53453681E-06 -1.38070814E-05 -4.63610126E-06
  2.25272518E-05  6.33309927E-05 -5.22413410E-06  1.53707663E-05  1.23026786E-05
  2.43074823E-04  1.64285433E-06 -5.48173276E-06  3.91440480E-05  4.08668817E-05
  3.85143584E-04  1.63483758E-04  3.32858940E-05  5.33962350E-05  2.03206752E-05
  2.88691967E-05  2.79345700E-05  1.29726374E-05  3.47706122E-06  1.40418889E-05
 -1.75446056E-05  7.53875260E-05 -5.40821583E-06  1.53170141E-06 -7.97870957E-07
 -2.36759832E-05 -1.10764945E-04 -9.97698462E-07 -3.90187397E-06 -1.87772831E-05
  9.93533479E-01  4.73124908E-02  3.56793064E-04  6.15931972E-05 -1.66328737E-04
 -2.04227090E-02 -2.78521120E-04 -5.47753853E-04  2.07571188E-03 -7.57696072E-03
 -7.25805983E-03 -7.44314212E-03  2.66541139E-05 -8.46621082E-05  7.28636194E-05
 -2.09875214E-05  2.86352436E-03 -1.52836376E-05 -2.90267089E-04 -3.54943344E-05
  3.04571690E-05  2.46901377E-03 -3.93863466E-05  2.25502218E-04  1.85548557E-04
 -7.26988912E-05  2.71274086E-04 -6.06143772E-06  4.68101587E-05  8.54812903E-06
 -1.84741860E-03 -1.55857227E-04 -2.63011744E-04 -8.68950139E-04  6.60543558E-05
  8.88839459E-05  2.37912107E-05  1.93051836E-05  5.55006123E-06  1.89290687E-05
  1.19253252E-04  2.49628257E-04  1.70654879E-05  9.78734880E-06  4.99023168E-05
  7.90225942E-06 -1.85317072E-04 -3.57709872E-06 -2.05873759E-05  2.86623238E-06
 -8.56492262E-05  5.67001836E-05  6.09367070E-05  4.44778135E-05 -1.11826273E-05
  2.03916191E-03 -1.67220926E-03 -7.55435031E-04  8.33043268E-05 -4.05621859E-04
 -9.67411225E-05 -8.69213448E-05 -7.93563643E-05  2.08048095E-04  3.88662071E-05
  2.93666278E-05  1.12683491E-04  1.21193851E-05 -2.40632190E-05  3.37038579E-05
 -5.47929194E-04 -4.65740865E-04  1.03216411E-04 -5.46872650E-04  1.07012629E-04
  7.35347046E-05 -7.73832568E-06 -1.55948401E-05  3.49341720E-05 -2.16525455E-05
 -2.54556161E-05 -4.58818013E-05  4.67526062E-06 -1.44619286E-05 -3.53586033E-06
  2.99968283E-04 -1.35102086E-04  1.54934818E-06  2.06725841E-04 -2.52370715E-05
 -1.34875527E-05 -1.57269111E-05 -1.95587195E-05 -8.96881441E-06 -2.86821752E-06
 -3.27160163E-05  5.56926779E-05 -6.37582740E-06  1.41149135E-06 -8.85837609E-06
  1.20640279E-05 -9.97191185E-07  1.93882152E-05  4.30960831E-06 -5.30107212E-06
  2.87132860E-05  2.63470196E-05 -3.85184890E-05 -1.05224079E-05  7.49250781E-05
  1.02153960E-04  4.00255959E-04  2.23350723E-04 -1.22949679E-04  3.40239730E-05
  1.97670397E-05  3.94119418E-05  1.02385472E-05 -3.12603309E-06 -1.08933010E-05
  5.57164515E-05  9.22098034E-05 -1.14403274E-05 -2.05699977E-05  2.04932547E-05
 -5.81521109E-05 -2.10825819E-04  1.00750521E-05  1.64631425E-05 -5.91132847E-06
  1.76606917E-05 -2.31778478E-05 -4.45284289E-05 -5.53242759E-05 -6.18475760E-05
  6.65701837E-04 -8.27912479E-05  2.66021128E-04  7.73957494E-04  2.33864032E-05
  3.32017506E-05  1.68350602E-05 -1.18545508E-05 -2.79200155E-05  3.31963036E-06
 -8.85494361E-05 -1.19813578E-04 -1.85222723E-05  1.06855064E-05 -1.08058999E-05
  1.22209548E-05 -1.02822117E-04  1.67470990E-06 -2.54934932E-05 -3.87787489E-05
 -3.37197749E-04 -4.20491814E-04  1.34414945E-04  4.55132728E-05 -4.86581919E-05
  1.46613300E-03 -1.30201210E-03 -1.16411216E-03  5.53373363E-04 -1.59717567E-05
  1.69080596E-05 -1.91551108E-04  5.24389970E-05 -1.41424327E-05 -1.01448488E-05
 -1.96730147E-04  4.83932189E-06 -9.81671115E-06 -3.96902249E-05 -1.50133204E-05
 -8.14268458E-06 -3.50113387E-04  9.39037685E-05  7.07464200E-05 -5.65330907E-05
 -1.67033421E-04  1.31182617E-03 -7.71595962E-05 -4.37408366E-05 -6.34224864E-05
  4.73841891E-06  2.16848352E-05  2.42863695E-06 -6.66037863E-06  7.38661230E-06
 -9.57554463E-05  8.51366995E-07  3.52182301E-05 -3.81920369E-05  9.90211582E-06
  2.54493920E-05  1.25122354E-06 -1.82279160E-06  1.18868342E-06 -2.35319073E-06
  1.45919783E-05  8.46218271E-08 -1.50916903E-06 -4.02365883E-06  5.07271726E-06
 -1.86316040E-04  2.09786052E-05 -6.29569725E-05  1.40543857E-05 -1.51582090E-05
 -1.33842086E-04 -1.55572198E-04  3.06350918E-04  6.17971002E-04 -1.00156710E-04
  1.38390556E-05 -4.61941752E-06  2.75700895E-05 -8.15148256E-06 -1.54598021E-05
  1.26465800E-04  1.18417084E-04  1.81015994E-05 -6.08407272E-06 -1.27721939E-05
 -8.86520660E-04 -1.95521565E-04  2.35760359E-04  1.96181208E-04  5.16571389E-05
  4.23985778E-05  2.84511925E-05  8.52416004E-06 -1.17853089E-05 -2.09831483E-05
  3.93049269E-05  1.66304651E-04  4.71643245E-05 -2.10825818E-05 -1.37700388E-05
  1.08706650E-05 -9.03879582E-05 -1.72780784E-05  3.17961504E-06 -3.97872911E-07
  2.08651592E-05 -7.20815044E-05 -1.19035702E-05 -8.08344072E-06  9.33788897E-06
  2.34084582E-05  3.90139775E-05  1.13330938E-05 -3.11110398E-06 -1.63801437E-05
  1.23391833E-04  2.85587122E-04  3.84665653E-05  8.90963517E-06 -5.20985592E-05
 -1.72419550E-03  1.96478596E-05  1.10073764E-04  1.00177869E-03  6.45644343E-05
  7.43040145E-05  6.39935318E-05  7.22888669E-06 -1.50813855E-05 -4.01882846E-05
  1.36091608E-04  2.87003363E-04 -1.39737181E-05  4.36006970E-06 -4.54281391E-05
 -1.26066122E-05 -2.64744532E-04 -1.06838197E-05 -1.08649190E-05  1.39240802E-05
 -2.11592129E-04 -3.62258238E-04  5.64528495E-05 -3.38228647E-05  2.33056112E-04
  1.47230413E-03 -3.08518105E-04  7.57300395E-04 -8.36938566E-04 -1.33549062E-04
 -1.70394355E-04 -1.39780148E-04  4.05425982E-06 -1.94466720E-05  3.91445849E-05
  4.90937494E-05  6.41063137E-04 -3.98712289E-05  2.81489761E-05 -6.41736896E-05
 -1.49664547E-04 -1.45342367E-04  3.00079903E-05 -3.28586383E-05  7.29657406E-05
  1.35541993E-03 -2.34589151E-04  4.45022736E-05 -3.97149116E-05 -2.63649153E-05
  4.92520902E-03 -1.50920794E-03  1.10418127E-03 -2.14896426E-03 -2.92623611E-04
 -2.07965408E-04 -3.48301850E-04  3.62328077E-05 -1.31447469E-04 -1.78841190E-05
 -8.37343577E-05  7.04367231E-05 -2.95516187E-05  4.58328042E-05  5.48854891E-06
 -2.43760496E-04  1.48973965E-04 -4.33353390E-05 -5.98551359E-06 -2.67382293E-05
  9.93554142E-01  4.72253690E-02 -3.09686057E-04  6.04309159E-04 -1.18460044E-04
 -2.02757309E-02 -5.55020038E-04 -1.42330045E-03 -1.46813871E-03 -7.33182320E-03
 -7.49837765E-03 -7.38970466E-03  1.31116313E-04 -1.64766563E-04  2.98516416E-05
 -3.64454350E-05  2.71662992E-03 -2.61250152E-04 -1.35220408E-04  1.14169619E-04
  1.61261396E-05  2.56145356E-03  1.81136884E-04  1.26857543E-05 -2.37805774E-04
 -2.33454324E-04 -1.33621914E-05  3.17340179E-05 -1.07467041E-06 -4.38519986E-05
  3.68990702E-04 -4.90784247E-05  8.48834618E-05 -1.15959584E-04  1.16588918E-05
  2.93874375E-05  4.33339664E-05  2.83112606E-06 -8.49304845E-06 -1.01887865E-05
 -2.12004317E-05  3.47879755E-05 -1.11091778E-06 -3.52107681E-06  4.81036111E-06
 -1.90422069E-05 -7.27643783E-05  2.79347749E-06  2.19231227E-06  1.78071124E-05
  1.91702702E-04 -3.27359576E-04 -4.47892567E-05  1.32051826E-04 -4.08039943E-05
  1.37526746E-03  2.74910223E-04 -1.04056050E-03  2.25856893E-04 -2.57453666E-05
 -7.14548321E-05 -1.52529075E-04 -4.54506715E-05  1.33290167E-05  2.19561623E-05
  4.73561500E-05  4.55163025E-04  4.78918548E-06 -3.13476289E-05  1.69736951E-05
 -1.40120525E-04 -2.92427609E-04  6.34240672E-06  4.42947962E-05 -1.94801025E-05
  3.60343700E-05  1.28505758E-04 -2.45016440E-05 -2.39630366E-05 -3.57993617E-05
 -5.53149666E-04  3.92174602E-04 -1.26218926E-04  4.82352314E-04  1.17350798E-04
  9.00998729E-05  3.04619160E-05 -2.40213322E-05  4.75355651E-06 -2.70110459E-05
 -7.49925433E-05  1.01409366E-04  8.27957398E-06  5.60764326E-05  1.24010723E-06
  1.82648351E-03  3.91357152E-04 -1.71650641E-03  2.69324121E-04 -7.74824990E-05
 -4.95114957E-04 -2.11767844E-05  1.02158586E-04  2.27198806E-05 -6.37084039E-05
 -2.32251524E-04 -3.21987761E-04 -1.32984099E-05  1.80790469E-04  2.13439793E-06
  9.14887737E-04 -3.35820893E-04 -1.71849811E-03 -1.22254526E-04 -4.55839826E-05
 -2.44446360E-05 -1.58171929E-04  3.24918444E-05 -2.45149991E-05 -5.97342342E-05
 -1.84495778E-04  1.40156001E-04 -5.90280500E-06  4.19259227E-05  3.06296175E-05
 -2.66036487E-05 -4.57731814E-04  1.71549740E-05  1.34094683E-04 -2.58066446E-06
  6.97657771E-06 -7.70918936E-05 -1.72432298E-05 -3.98474615E-05  7.13773247E-05
  1.02290043E-03  3.04262166E-04 -3.51275607E-04 -6.22462272E-04  8.77912220E-06
  2.81725081E-05 -5.57010649E-06 -1.22742074E-05 -1.98999682E-05  1.89814093E-05
  4.26276012E-06 -3.17367261E-05 -1.13434552E-05  4.93838888E-06  4.18891816E-05
 -1.04691031E-04 -1.42495889E-04  9.24114382E-06 -1.78547161E-06  3.54812526E-06
  2.61816678E-05  5.61795781E-05  7.50699979E-06 -4.18315016E-05 -3.63922593E-05
 -2.42676633E-04 -1.12788840E-04  3.90647586E-04  2.21527914E-05  2.02675904E-05
  3.63643370E-05  2.58518132E-05  3.62415045E-06  1.51517083E-05  3.86892856E-06
 -3.11786102E-05 -1.25023731E-04  9.82408037E-06  1.07570902E-05 -6.96630437E-06
  4.84987796E-05  2.29901702E-04 -1.66281780E-05 -1.99590809E-05 -1.24865241E-05
 -3.80127962E-05 -4.82905486E-05 -6.82562742E-06 -1.05452433E-06  6.84881677E-06
  3.19857570E-04  7.23908059E-06 -1.55689167E-04 -1.94281229E-04  2.78318888E-06
 -3.05316113E-05 -1.92819280E-05 -1.45401286E-06 -3.10680917E-06  1.97008667E-05
 -2.73976308E-05  2.37846181E-05  2.24244736E-06 -1.67472486E-06  1.18707496E-05
  1.06779735E-05  2.35198317E-06 -5.26662016E-06  1.82400149E-05  2.82193626E-06
 -2.06821664E-04  1.51586311E-03  2.62237720E-05 -1.11889717E-04  1.33972241E-05
  2.30184250E-05  8.87696552E-05 -1.66477572E-05 -1.15763508E-05 -1.17999779E-05
 -3.50349320E-04  1.37667915E-04  5.62308911E-05  5.21046536E-05  8.50493463E-05
  6.59449546E-05  7.19554307E-05 -2.18451979E-05 -2.02300954E-05 -1.28988463E-05
 -1.91401602E-05 -3.43382965E-05  2.21548002E-05 -2.60566291E-06 -3.63454241E-06
  9.93383274E-01  4.77185183E-02  6.92102134E-05 -3.83821520E-05 -7.18636121E-06
 -2.19548672E-02 -1.83690006E-03 -1.34211249E-03 -2.47882804E-04 -7.46261831E-03
 -7.47037016E-03 -7.62305344E-03 -5.62695504E-05  2.01909201E-04 -1.33633378E-04
  1.64223484E-02  6.20079284E-04  3.79479651E-06  8.93234768E-07 -3.90714373E-05
  4.17985908E-03 -3.58451673E-04 -1.07752436E-03 -2.58547649E-03 -2.88369785E-04
 -3.84356070E-04 -4.24945837E-04 -1.12457093E-05 -6.59184769E-05 -1.72748407E-04
 -4.59273017E-05  2.45739671E-03 -2.86163373E-04  8.68020798E-05 -1.75162181E-04
  4.38252187E-05  3.07760207E-03  1.38438691E-04 -2.31657756E-04  1.24450888E-04
 -1.47449140E-04 -1.39834758E-04  2.34907724E-05 -2.82990039E-05  2.96520929E-05
 -1.90717529E-04 -1.32143991E-04  8.81879972E-06 -3.83352501E-05 -1.89306238E-05
  7.46293312E-05  6.88143796E-05 -1.95770388E-05  1.86295258E-06 -6.22803970E-05
 -1.75010344E-04  2.93788959E-06 -2.60276036E-04  1.09299031E-04  4.04818590E-05
  1.52949753E-05  6.28127523E-05  2.53465720E-05  5.88054717E-06  1.58268770E-05
  1.68254246E-05  8.99194475E-05  4.91214406E-06  1.38009886E-06 -1.12183610E-05
 -2.58922696E-05 -1.73485414E-05 -5.82183233E-06  1.01736110E-05  1.49444926E-05
  3.36177169E-05  4.17342321E-05 -1.73262119E-05  4.78472045E-05 -4.39246860E-05
 -5.31028715E-05  6.40648118E-06 -3.49656451E-04  1.73689490E-04  5.18493847E-05
  2.68115409E-05  2.25112403E-05  2.35999441E-06  1.16082859E-05 -1.70494668E-05
 -3.36845995E-05 -2.01177210E-04  1.92936396E-05 -7.03237284E-06  1.34538516E-05
  4.38951442E-05 -2.51535615E-04 -2.51151411E-05 -4.32571286E-06  6.74038870E-07
  3.03387778E-05  4.68962357E-05 -2.32708547E-05  2.25549958E-05  3.59922384E-06
 -2.57184582E-04  1.55325362E-04 -4.69874832E-05  1.13658538E-04  3.13525216E-05
  3.49522761E-05  2.85659108E-05  8.91422156E-06 -8.73882390E-06  3.95063768E-06
  5.52978936E-06 -6.24807788E-05  1.46207814E-08 -1.20842790E-05 -7.89775273E-07
  7.28155998E-07  1.32689498E-05  3.24780889E-07  1.62375402E-05  2.11419335E-06
  1.88497760E-04  7.78197694E-05  8.26627829E-05 -2.92074625E-06 -2.29655112E-05
 -3.12912523E-04  1.47781522E-04 -4.37142711E-04  2.45511311E-04 -4.32285650E-05
 -1.14125327E-06 -2.98146533E-05  8.24871648E-05  1.65377538E-05 -1.33064022E-05
 -3.80903406E-06 -2.43546163E-04  7.88863297E-07 -1.59707222E-05 -1.35875596E-05
  4.52160476E-05  9.52700052E-05 -2.22852792E-05  1.50561736E-05  9.22663650E-06
  2.68177812E-04 -4.24265483E-04  9.71968564E-05  8.38457817E-05  1.76743524E-04
  2.32204165E-03  3.54413945E-05 -4.00562381E-04 -1.42966788E-03 -1.46523015E-04
 -1.72273563E-04 -1.63711557E-04 -2.06032068E-05  3.28955722E-06 -2.20564639E-05
 -1.67753693E-04 -3.72448555E-04  1.81879312E-05  2.65139499E-05  1.13363179E-04
  5.10825814E-06  6.66984422E-04 -3.30023207E-06 -4.68185155E-05 -5.31397928E-05
 -3.73291960E-03 -4.57393672E-04  3.09934813E-05  5.51375243E-05 -5.34916812E-05
  5.84529801E-03 -2.04347088E-03 -3.98097239E-04  2.34151168E-03 -3.47814974E-04
 -1.92972867E-04 -2.55270818E-04 -5.00561783E-05  1.54159996E-04  7.20763312E-05
 -2.23509041E-04  9.70823479E-05 -1.97930841E-05 -6.50638229E-05  1.92916702E-05
 -1.53422205E-04  8.27801224E-05  2.83809667E-05  2.73841628E-05  4.39220928E-06
  8.14662944E-05  3.39821910E-04 -2.43476684E-06  1.15800201E-05 -7.14683917E-05
 -2.21750579E-03  6.35445617E-04  2.35681647E-04  9.37573703E-04  1.48402454E-04
  1.65451561E-04  1.28269606E-04 -4.02275833E-05 -3.57311107E-05 -2.58824482E-05
  1.32518167E-05  7.09209724E-05  1.81893504E-04  1.10753015E-04 -1.19261758E-06
 -1.69565814E-03 -5.90914845E-04 -1.15445538E-03 -5.40656519E-04  4.98928494E-05
 -5.51094003E-05 -2.67316541E-05 -5.17771481E-05  6.22011592E-06 -1.03762741E-05
  7.33264140E-05 -1.09692746E-04 -5.68973421E-05 -3.31128107E-05  1.01495287E-04
  1.10963864E-03 -7.29884261E-04 -2.38438583E-04  1.01494921E-04  5.48051221E-05
  1.61365797E-05  2.45980059E-05  4.40920074E-05 -5.78302415E-05 -3.24329110E-05
 -2.03947281E-05  2.08035245E-04  3.67581590E-06  1.60584847E-05 -1.94785810E-06
 -1.13781444E-04  2.53803687E-05  1.07179757E-05  7.80498235E-06 -1.83026699E-06
  5.36143072E-05  6.62751604E-05 -6.10870270E-05 -3.65793787E-05  3.18293297E-05
 -2.94817312E-04  4.35215671E-04  4.10022523E-04 -1.50886367E-04  5.53187983E-05
  2.07960673E-05  3.76527479E-05  2.50366436E-06 -2.00459669E-05 -2.03088219E-05
  1.06216546E-04 -6.32812506E-05 -1.94457374E-05 -2.48026176E-07  8.56425128E-06
 -6.06689837E-05 -2.09706217E-04  7.27574515E-06 -1.18940384E-06 -2.77138670E-05
  1.20585615E-05  4.05082474E-05  1.23880825E-05 -1.53327366E-05 -2.22305631E-05
 -1.98003398E-04 -1.49843571E-04  9.64686442E-05  1.71694239E-05  2.15361170E-05
  3.55977697E-06 -3.57699539E-06  7.85469297E-06  1.75143138E-05  1.37712816E-05
  5.03819489E-06 -6.20494965E-05  1.65482012E-05  4.07189538E-06  4.27323271E-06
  2.26636874E-05  1.45783657E-04  1.29322806E-06  1.37016419E-06 -8.15868668E-06
  2.79567854E-04  3.31991257E-05 -6.08353961E-05 -5.83828341E-05 -1.95692329E-05
 -3.71757135E-05  1.35976083E-04  3.48864049E-05 -7.77298738E-05  4.09983556E-05
  2.12644544E-05  5.43825116E-05  1.46883883E-05  1.35669383E-05  3.59026660E-05
  2.24272755E-05  3.62740898E-05 -1.19164730E-05 -9.22503212E-06  4.07267719E-06
 -1.34891815E-05 -2.91314391E-05 -1.41139837E-06  7.43293652E-06  2.56844500E-05
 -1.25797988E-04  2.74302111E-03 -2.61378594E-06  4.65600074E-05 -4.83070320E-07
  1.03153485E-05  3.60825079E-05 -1.13319875E-05  1.29612352E-06 -2.04765102E-06
 -1.46820464E-04  8.01764754E-05 -9.00173706E-06  1.16427015E-05  4.19947623E-05
  3.35412878E-05  3.08460614E-05  1.07668544E-06 -4.73231375E-06 -2.90573745E-06
 -1.93537207E-05 -2.40649100E-05  1.42877238E-05  7.52122939E-07 -5.61817454E-07
 -1.73885016E-04  1.02489427E-04  1.49559274E-05  3.67746000E-06  1.17865642E-05
 -8.81001794E-04 -1.57663256E-04 -2.27160115E-04 -2.27503472E-04  5.03806227E-05
  4.17644823E-05  3.27526930E-05 -6.58696472E-06  1.19254326E-05 -1.99985982E-05
 -4.01068416E-03 -1.80547901E-04 -6.33757118E-05 -1.64894045E-05  1.27044354E-05
  7.28281443E-05 -4.79967564E-05 -2.90297241E-04 -6.00116447E-04 -7.43105667E-05
  3.59476163E-05  2.10575289E-05 -2.89010129E-05  8.99541596E-07 -1.58529001E-05
  2.18976071E-05 -6.68735034E-05 -1.06099240E-05  6.99516592E-06 -8.73352698E-06
  2.31841411E-05  5.53047913E-05  9.28661392E-06  4.93847551E-06  1.64027188E-05
  3.40193244E-05  1.64813909E-04  4.74138058E-05  2.14219069E-05  1.62004834E-05
  6.69626910E-06 -1.41713260E-04 -2.03681277E-05 -3.17416572E-06 -2.20002467E-06
 -2.89559459E-04 -3.43605607E-04 -2.12343592E-05 -1.77410955E-04 -8.15548366E-06
  9.83025860E-04 -3.44462381E-04  1.85407130E-03  1.17990616E-04 -3.84858989E-05
 -1.19700968E-05 -1.50693610E-04 -3.32833330E-05  3.53329666E-05 -6.66692546E-05
 -1.84617529E-04  5.89452865E-05 -6.77962973E-06 -4.30220109E-05 -2.85741499E-05
 -2.80332168E-05 -4.63008158E-04  1.48223474E-05 -1.37993161E-04  2.73032785E-06
  3.61594233E-06 -9.32356657E-05 -1.17450729E-05  3.72821743E-05 -6.85405135E-05
  1.13202150E-03  2.44869797E-04  4.39191274E-04  6.44031484E-04 -2.09721672E-06
  2.62414505E-05 -9.68763680E-06  8.94009543E-06  1.95561730E-05  2.02868865E-05
 -1.05816931E-04 -1.27375808E-04  7.48756402E-06  6.19166121E-07 -4.73997645E-06
 -1.78334123E-06 -1.47544105E-05 -5.23066321E-06 -5.57019104E-06 -4.19231933E-05
  2.73668591E-05  5.20951624E-05  6.29049154E-06  4.05264967E-05  3.08997471E-05
 -2.23755869E-04 -1.39287670E-04 -3.88352079E-04 -2.99836211E-05  2.00494756E-05
  3.34339995E-05  2.25510100E-05 -4.77275264E-06 -1.49725142E-05  2.41720605E-06
 -3.16424718E-05 -1.16244050E-04  9.96775401E-06 -9.20614686E-06  8.20939027E-06
  4.64232090E-05  2.55702259E-04 -1.84475329E-05  1.91658561E-05  1.04708365E-05
  1.63753496E-05 -4.20899907E-05 -5.23474328E-06 -1.47756403E-06 -6.82470079E-06
  2.71719529E-04 -1.83166143E-05  1.41724501E-04  1.44045733E-04  1.16185962E-06
 -2.90035837E-05 -1.92608988E-05 -3.38247624E-06  4.62690215E-06  1.55339483E-05
 -2.20670984E-05  1.23475173E-05  3.83536903E-06  1.05750770E-06 -9.89828515E-06
  8.44323032E-06 -1.29185589E-05 -2.63453473E-06 -1.89523840E-05 -2.37588582E-06
  2.20712456E-04 -3.31914549E-04 -3.77730390E-05 -1.23927927E-04  3.85625232E-05
  1.34100608E-03  3.30168925E-04  9.73391933E-04 -1.59197836E-04 -1.02558637E-05
 -6.00008782E-05 -1.48983094E-04  4.69798698E-05 -4.23768197E-06  2.81809912E-05
  4.29065995E-05  4.14570933E-04  5.17121973E-06  2.78210220E-05 -1.75874128E-05
 -1.34682453E-04 -2.84031527E-04  8.29456278E-07 -4.13530461E-05  1.89678266E-05
 -1.84181386E-05 -2.71184873E-06  2.51073438E-05 -8.50009750E-07  4.23633180E-05
  3.24386215E-04 -4.24119185E-05 -8.65219174E-05  8.41884688E-05  1.19003385E-05
  2.53966463E-05  3.79830730E-05 -5.67383778E-06  4.46994441E-06 -1.04765845E-05
 -2.03193040E-05  3.40038422E-05 -2.86932800E-06  2.51132395E-06 -5.13823828E-06
 -1.79152698E-05 -7.59237189E-05  3.68297058E-06 -1.84539168E-06 -1.56960448E-05
 -8.90986834E-05  5.07412817E-05  3.70079259E-06 -6.74676052E-05  2.25977215E-05
  2.15777097E-03  3.88498980E-04  1.69845197E-03 -5.13691775E-04 -1.05430552E-04
 -5.15227567E-04 -2.99597217E-05 -8.87351075E-05 -3.56325221E-05 -7.95306899E-05
  2.67691512E-05  1.00750982E-04 -2.88528658E-05  1.38289316E-05  1.61950791E-05
 -4.56714970E-04  4.41413135E-04  1.55071839E-04 -4.07831006E-04  9.49485864E-05
  6.17869106E-05  3.00254764E-06  3.00029370E-05  1.57243751E-06 -3.79825924E-05
  2.47046487E-04  2.99148515E-04  3.87012316E-05 -6.42690419E-06  4.64520466E-05
 -1.82469327E-03  1.14843097E-04 -1.25752186E-04 -1.01228532E-03  6.03959307E-05
  7.57904761E-05  6.10625785E-05 -2.68243832E-06  1.87389400E-05 -3.87611556E-05
  1.41233080E-04  2.97585792E-04 -1.79342956E-05 -2.33892834E-06  4.46341784E-05
 -6.95064973E-06 -2.52183141E-04 -1.27917473E-05  1.07821512E-05 -1.14856765E-05
 -2.96631071E-04 -3.80568211E-04  7.51462537E-05  3.98459473E-05 -2.35394878E-04
  1.55766458E-03 -3.62117387E-04 -8.17278009E-04  8.26802911E-04 -1.44799992E-04
 -1.78087676E-04 -1.42501406E-04 -8.75801786E-06  1.99415982E-05  4.01695932E-05
 -1.53344397E-04 -1.36878020E-04  3.83031608E-05  3.52227510E-05 -7.10580380E-05
  5.00401843E-05  6.49437604E-04 -4.81068474E-05 -2.88398848E-05  6.10236852E-05
  1.60035000E-03 -2.30401577E-04  4.15381617E-05  4.01126136E-05  3.71958924E-05
  5.04233005E-03 -1.67438428E-03 -1.14280770E-03  2.03494977E-03 -3.23690143E-04
 -2.11692221E-04 -3.42809304E-04 -4.00725038E-05  1.42950164E-04 -1.88253834E-05
 -9.03183903E-05  7.03905972E-05 -2.89814480E-05 -4.42322997E-05 -9.21559011E-06
 -2.46025517E-04  7.21726172E-05 -3.82431807E-05  1.30565920E-05  1.67177252E-05
  9.93549841E-01  4.72026276E-02 -2.65563164E-04 -4.82713179E-04  6.75133996E-05
 -2.03609043E-02 -7.57926390E-04  1.27524176E-03  1.46692441E-03 -7.35222867E-03
 -7.46752341E-03 -7.36995670E-03 -1.22104464E-04  1.67400545E-04  1.63670333E-05
 -3.20575499E-05  2.73876890E-03 -2.51732483E-04  1.37867193E-04 -1.41487062E-04
  2.56781271E-05  2.54261381E-03  1.59150578E-04 -3.93790495E-06  2.51838176E-04
 -1.74271121E-04  1.12013906E-03  1.18472996E-05  5.00060629E-05 -9.31157525E-05
  2.01940497E-05  7.35392620E-05 -1.47050067E-05  9.11985476E-06  9.82494841E-06
 -2.94825872E-04  1.16971966E-04 -3.20174253E-05 -3.51981860E-05  8.26892294E-05
  5.78233133E-05  6.27985560E-05  2.06678379E-05  1.85011880E-05 -1.32386708E-05
 -2.38212692E-05 -2.81769868E-05  2.31434364E-05  1.65662780E-06  1.05004732E-06
 -1.66518548E-02 -9.48228223E-04 -5.46307135E-07 -6.23636213E-06  3.45353497E-05
  4.85884256E-03 -5.73394586E-04  1.13427658E-03  2.55123866E-03 -5.01829419E-05
 -1.37852936E-04 -1.70182007E-04  3.09719416E-05  7.72666866E-05 -1.75434693E-04
  9.93368856E-01  4.77081454E-02  1.48745527E-05  2.75803707E-05 -8.78078565E-05
 -2.20320389E-02 -1.80685265E-03  1.33386639E-03  2.72538228E-04 -7.43589127E-03
 -7.45960895E-03 -7.64548049E-03  6.88738401E-05 -1.82005461E-04 -1.25570550E-04
 -1.48336043E-04 -2.22800370E-04  3.37482265E-05  2.50885172E-05 -2.06329510E-05
 -1.87305054E-04 -2.16156325E-04  1.65455672E-06  4.54116907E-05  1.40821528E-05
 -4.36539266E-05  2.47670611E-03 -2.97751850E-04 -9.35020273E-05  1.52071683E-04
  4.45213403E-05  3.08439536E-03  1.41534997E-04  2.39291235E-04 -1.15035564E-04
  5.46801479E-05 -1.10174793E-04 -4.99231632E-05  2.63457993E-05 -1.01511046E-04
  1.12681337E-03 -7.12000915E-04  2.98265637E-04 -1.53391406E-04  4.67311476E-05
  1.44674944E-05  3.05680646E-05 -4.36981005E-05  5.70110994E-05 -3.49893798E-05
 -1.88525538E-05  1.72681767E-04  2.30612122E-06 -1.70282747E-05  1.95803902E-06
 -1.11116717E-04  2.96378820E-05  1.03502401E-05 -1.13210366E-05  2.86067524E-06
  5.15873297E-05  5.50953516E-05 -6.01577072E-05  3.65548870E-05 -3.40315166E-05
 -2.08495994E-04  4.36822156E-04 -3.65834105E-04  1.83772459E-04  4.75142436E-05
  2.06686171E-05  3.84676235E-05 -1.68732738E-06  2.03780397E-05 -1.86948888E-05
 -6.37679976E-05 -2.06620462E-04  3.58751226E-06  7.92748886E-07  2.78042416E-05
  1.04536795E-04 -5.67450275E-05 -1.74005886E-05  2.28868441E-08 -1.01846287E-05
  1.05236626E-05  4.11031369E-05  1.30392142E-05  1.19455526E-05  2.07086315E-05
 -2.14432925E-04 -1.53875919E-04 -8.98576474E-05 -4.32814060E-05  2.17218267E-05
  4.85300628E-07 -7.26783697E-06 -7.97881428E-06 -1.43714751E-05  1.27190923E-05
  6.76041053E-06 -5.24820408E-05  1.66626942E-05 -2.65275868E-06 -1.45145451E-06
  2.13368087E-05  1.54751526E-04  1.40357083E-06 -1.68246731E-06  8.09219652E-06
 -8.98122283E-05  2.20527941E-05 -6.36503752E-05  5.63441388E-05  1.12760494E-05
 -8.69661647E-05  1.14924796E-04 -4.25482181E-05  9.22611966E-05  4.96246223E-05
  2.32908283E-05  5.53754971E-05 -2.17478680E-05 -1.47587745E-05  3.40509663E-05
  2.22438541E-05  4.26499377E-05 -1.12316372E-05  9.59616479E-06 -5.96325567E-06
 -9.67381566E-06 -2.04323327E-05  1.94793725E-06 -6.76674481E-06 -2.46279763E-05
 -5.46936354E-03 -5.49580419E-04  1.41325329E-05 -5.41804041E-05  4.66342506E-05
  5.78670495E-03 -1.84375829E-03  3.36864316E-04 -2.43780672E-03 -3.04391264E-04
 -1.84235591E-04 -2.51418167E-04  3.67423145E-05 -1.49260424E-04  6.86532609E-05
 -2.17381400E-04  9.85361201E-05 -2.38863231E-05  6.75806154E-05 -3.16173093E-05
 -1.50439423E-04  5.92662452E-05  2.83557031E-05 -2.29884960E-05 -6.42984838E-06
  1.40550441E-04 -4.24282493E-04  1.16270459E-04 -8.14965928E-05 -1.67099464E-04
  2.15276412E-03 -2.65788475E-05  3.70143738E-04  1.35632653E-03 -1.29993494E-04
 -1.62779470E-04 -1.55943946E-04  2.62692142E-05 -4.91012963E-06 -2.57618652E-05
 -1.58631274E-04 -3.69645067E-04  2.76688079E-05 -2.39984932E-05 -1.13385376E-04
  8.26729611E-06  6.47230193E-04 -1.08146011E-05  4.81012356E-05  5.10541210E-05
 -3.71529892E-06 -1.50544178E-08  1.75935094E-04 -1.05204921E-04  3.33094862E-05
 -1.06686501E-03 -6.54841308E-04  1.10207685E-03  2.43761927E-04  1.91730065E-05
 -8.89130604E-05 -5.84166452E-05  5.51095376E-05  6.24991163E-08  1.81952748E-06
  8.54653316E-05  3.62656819E-04 -2.12049099E-05 -1.64288309E-05  6.18745162E-05
 -2.47865647E-03  7.76931761E-04 -2.27518467E-04 -9.97630621E-04  1.46998329E-04
  1.84425999E-04  1.11042724E-04  4.48728239E-05  3.91665505E-05 -2.89135844E-05
  1.27824454E-04  6.62352663E-05 -1.99635106E-05 -2.07178738E-06  5.00113013E-05
 -2.10372092E-04  2.11739837E-05  2.89032261E-04 -9.34501323E-05  3.63428624E-05
  8.41857908E-06  5.36431635E-05 -2.66097954E-05 -7.50842571E-06  1.55353202E-05
  1.62095500E-05  9.35415534E-05  5.24813223E-06 -2.31664932E-06  8.95164709E-06
 -1.95595224E-05 -9.12828999E-06 -3.33322979E-06 -1.02935836E-05 -1.36381482E-05
  3.34489394E-05  3.53175410E-05 -1.54737968E-05 -4.10100102E-05  3.58850248E-05
 -5.85052092E-05 -1.08284525E-05  3.24938653E-04 -1.34722033E-04  4.58501421E-05
  2.10677871E-05  1.74208563E-05 -5.39394212E-07 -7.95974574E-06 -1.53630735E-05
  3.61946336E-05 -2.35603265E-04 -2.24643988E-05  4.78603081E-06 -4.07182716E-06
 -2.70867813E-05 -1.72622660E-04  1.84390616E-05  6.16907127E-06 -9.65951141E-06
  3.37503106E-05  3.53080890E-05 -2.20973052E-05 -2.10041718E-05 -3.89843642E-06
 -1.93246387E-04  1.65968661E-04  1.87555971E-05 -7.79478056E-05  2.47124182E-05
  3.21387497E-05  2.75095525E-05 -7.54142956E-06  7.00527482E-06  6.45423041E-07
  4.77212239E-06 -5.45006948E-05 -1.26209182E-06  1.14922481E-05  2.23162594E-07
 -1.73452560E-06 -1.62659455E-05  3.20981123E-07 -1.44106763E-05 -2.08666417E-06
  4.00418767E-03  2.47898907E-04  8.76223888E-05  8.97519995E-06  3.38896380E-05
 -3.78149300E-04  1.22293844E-04  4.36691272E-04 -2.48803344E-04 -7.72232388E-05
 -3.53972754E-05 -6.59178812E-05 -8.21660550E-05 -1.58071941E-05 -2.13983562E-05
 -6.41134214E-06 -2.57765467E-04  1.64194100E-07  1.87655626E-05  1.17847737E-05
  4.77263506E-05  1.25032694E-04 -2.11055449E-05 -1.90157677E-05 -1.27919439E-05
 -4.69401740E-05  2.41416253E-03 -4.55592494E-06 -4.98206753E-05 -6.57889515E-05
  9.41254822E-06  3.20624704E-05 -1.05034270E-05 -2.73432870E-06  4.33224341E-07
 -1.30341051E-04  7.31201553E-05  1.70297808E-05 -2.49232733E-06  3.97272397E-05
  3.03265899E-05  2.83440524E-05 -7.43210657E-07  2.42048195E-06 -2.26640470E-06
 -1.90155505E-05 -2.23480097E-05  1.37495223E-05 -8.98869368E-07 -6.18350944E-07
 -8.19896783E-05 -3.53198062E-05  6.19587199E-05  4.36569157E-05  6.97772991E-05
  7.31545515E-04 -2.75212058E-05 -7.05683523E-05 -7.99561462E-04  3.12256177E-05
  1.99661486E-05  3.80635033E-05  1.22679715E-06 -7.78143088E-06 -2.90827661E-05
 -9.35549431E-05  5.21929684E-05  4.88220935E-05 -2.12927447E-06 -7.28487857E-05
 -1.46174766E-04 -4.67604566E-04 -2.09575670E-04  1.25508829E-04  4.57341905E-05
  3.93195481E-05  3.45324143E-05  3.73823357E-06 -2.39063043E-05  7.20931485E-06
 -9.70309055E-05 -1.71664694E-04 -8.52293865E-06  1.70989123E-05 -5.58080283E-07
  8.48872858E-06 -5.87614998E-05  1.57477166E-05  5.05315051E-06  4.61895118E-05
 -5.30626900E-05 -2.09223205E-04 -2.03283803E-05 -3.32587412E-07  3.74224618E-06
  6.34384265E-05  1.39447622E-04  2.87299937E-05 -8.17732104E-06 -1.38586578E-05
  2.65812892E-05 -2.71741188E-05 -4.67738960E-05  7.93801796E-06 -3.39315194E-05
  4.89842023E-04  4.90417969E-05 -3.80454902E-05 -1.17127814E-04  3.12193854E-05
 -8.99176807E-06  4.61029250E-06  1.78559824E-05  7.96841748E-06  8.28689137E-06
 -3.16453685E-05 -2.08567394E-04  9.91639407E-06  6.05633085E-07  2.13646115E-05
 -1.43029540E-05 -4.06301828E-05 -4.45884879E-07  3.02099052E-06  8.72307336E-06
  8.87025565E-05  9.13081706E-05 -6.14692641E-06  6.36813996E-06 -4.47661843E-05
 -5.94956279E-04 -4.16210619E-05 -6.20543863E-05  2.73497051E-04  5.65877586E-05
  3.63897594E-05  3.08510412E-05  4.63571748E-06  1.40443077E-05 -1.82103027E-05
  1.12646002E-05 -9.84665437E-05  1.06382025E-05 -1.05507634E-05  1.14633690E-05
  1.82201614E-05  3.21434734E-05 -5.33230595E-06 -2.64646918E-06 -1.85585962E-05
  3.45141509E-05  1.29450748E-04  3.57977759E-06  1.09517942E-05  9.44700728E-06
 -6.63559705E-04  2.72751478E-05 -4.65392492E-04  6.34830076E-04  5.78770139E-05
 -4.42881053E-06  2.44533603E-05  2.44594659E-05 -1.09493992E-05  4.49734921E-05
 -5.17765597E-06 -3.94586653E-05  2.83606383E-06  1.42544639E-05 -3.71594898E-05
  5.33116990E-05  4.79873907E-05  4.39083970E-06 -1.22641335E-05  1.67556539E-05
  1.07889449E-04 -3.00693706E-04 -8.89894679E-05 -1.13620392E-04  3.49250844E-05
  1.42176507E-03  8.26630118E-04  6.45245052E-04 -3.41802932E-05 -8.62109314E-05
 -5.29077962E-05 -1.01075032E-04 -2.08132222E-05 -3.32863070E-05 -4.20489216E-05
  4.04920196E-05  4.52708601E-04  2.86217892E-05  2.68065103E-05  1.47479945E-06
 -1.39811938E-04 -2.57251626E-04 -3.51461300E-05 -2.03612552E-05 -1.24198437E-05
 -2.59502100E-06 -8.36870065E-05  2.41226509E-05 -1.07137463E-05 -6.48878171E-06
  6.30607689E-04  1.72869584E-04  5.75215803E-05 -3.07518282E-04 -1.90691568E-05
 -1.75716085E-05 -4.68873230E-06 -2.29898999E-05 -1.52736463E-05 -1.21133940E-05
 -3.71405344E-05  5.79066958E-05  3.53351879E-06  1.00091889E-05  9.23318418E-06
 -2.59969990E-06 -3.22929892E-05 -1.81535415E-05 -1.20345505E-05  1.57842345E-05
  3.24281877E-05 -3.55624187E-04 -1.21236760E-04 -7.59249435E-05  8.11886814E-05
  1.32464799E-03  1.58345728E-03  3.83527290E-04 -4.82666010E-04  3.51269469E-06
 -5.86762662E-05 -1.60547447E-04  1.91731563E-05  4.65237748E-05 -6.30983742E-05
 -2.01240976E-04 -4.57466758E-05  1.16533512E-06  1.21444855E-06  2.83343231E-05
 -1.61518706E-05 -4.44380530E-04 -1.17878195E-04 -3.57508600E-05  3.92242628E-05
  4.24582099E-05  1.68550011E-04  3.13487705E-06 -3.99239610E-05 -2.85351150E-05
 -8.59237548E-04  1.55975404E-04  7.58023366E-04  4.43931509E-04  7.99883069E-05
  1.50103485E-04  2.06232363E-05  9.34979810E-06  1.84903840E-05 -3.65441359E-05
 -6.98489382E-05  1.36011100E-04 -7.40656144E-05 -8.92949828E-06  1.08755585E-05
  1.64458769E-03  1.52868809E-03  1.08271571E-03 -5.07198656E-04 -2.80690235E-04
 -1.73200055E-04 -1.44918435E-04 -2.23318432E-04  1.73745831E-04  1.61069117E-04
  9.93562096E-01  4.74768849E-02 -8.45861992E-04 -2.43339928E-04  1.43435125E-04
 -2.11611483E-02  1.34528754E-03 -5.49842176E-04 -1.91665196E-03 -7.43162383E-03
 -7.57038158E-03 -7.18965946E-03 -1.33992571E-05  8.41275784E-05 -1.18705386E-05
  8.07603890E-05  3.62369608E-03  5.86055706E-05 -2.04941679E-05  1.51026397E-04
 -5.17298755E-05  2.48280646E-03 -8.07390490E-05  4.49204501E-06 -3.37069490E-04
  5.26704409E-03  5.63350980E-07 -1.57323066E-05 -1.75043577E-05 -2.31500805E-05
  5.11206870E-03 -2.15562526E-04 -2.46446720E-03 -1.34382084E-03 -1.76215600E-04
 -4.27359697E-04 -3.08432621E-04  7.81643038E-05  4.95922400E-05 -1.29800075E-04
 -2.21984914E-04 -2.54074179E-04  1.45563860E-05 -8.30421980E-06  4.76033593E-06
 -1.40577049E-04 -8.52129926E-05  1.75074602E-05 -4.19705730E-05  2.72074517E-05
 -2.01515113E-04 -4.12510597E-04  4.76778571E-05  1.56755436E-04  1.52538116E-04
  1.81069282E-03 -6.53833795E-04 -1.03146131E-03 -3.62866937E-04 -1.66821664E-04
 -1.69006726E-04 -1.12553823E-04 -3.02217211E-05  3.34021647E-06  3.18559884E-06
  3.31691169E-05  6.05894508E-04  4.95030759E-06 -6.77784036E-05 -3.31474715E-05
 -1.86527861E-04 -1.40662219E-04  1.94186515E-05  7.20479548E-05  3.69925435E-05
 -1.24469782E-04  2.88888011E-04 -4.35598082E-05  2.00148858E-05 -1.55005085E-05
 -1.98676878E-03  7.78964803E-05  3.87604877E-04  7.53089422E-04  8.58223748E-05
  4.48793101E-05  4.29965084E-05  1.47322681E-05  3.56715016E-05 -1.14184654E-05
  1.18518620E-04  2.36450514E-04 -1.83158466E-06 -2.90379724E-05 -4.19529728E-05
  2.00066236E-05 -1.16292789E-04  1.73648402E-05 -5.70679033E-06  1.99964218E-06
 -2.14237186E-04  2.17278963E-03  1.16217683E-04  1.08152413E-04 -6.07782396E-05
  2.42687668E-05  1.26289813E-04  5.31440835E-05 -4.66083398E-06 -5.05559324E-05
 -6.40059417E-04 -1.49646460E-04 -2.78603183E-05  3.88475873E-04  1.85020913E-05
  8.99105053E-05  3.19389500E-06 -2.76086119E-06  8.28609330E-06 -2.02498835E-06
  1.82568643E-04  3.37116623E-05 -3.95050904E-05  1.26477691E-06 -4.66545389E-05
 -3.26988102E-05  7.11634148E-05  5.00077831E-05  1.66908813E-06  8.00082301E-05
 -2.18890418E-04 -5.36242842E-04  2.04177885E-04 -1.86101217E-04  4.79620193E-05
  4.38145330E-05  4.30058227E-05 -4.45044673E-06  2.48675734E-05  6.31530866E-06
 -6.89660154E-05 -4.28840029E-05  6.36455857E-05 -4.52572223E-05 -6.70172327E-05
  7.69695534E-04 -5.02829998E-05  8.97080416E-05  7.78323197E-04  2.80519111E-05
  1.80498653E-05  3.63492051E-05  2.38185333E-06  5.20749833E-06 -2.76473367E-05
 -5.81644159E-05 -2.39600657E-04 -2.16131573E-05 -1.99269826E-07 -7.19099884E-06
  7.30163091E-05  1.49699487E-04  3.01779774E-05  8.69218952E-06  1.68499258E-05
 -9.41079617E-05 -1.55321158E-04 -8.10086262E-06 -1.81211680E-05 -9.35387980E-07
  2.10971982E-06 -7.40117175E-05  1.79326616E-05 -4.18209126E-06 -4.52198548E-05
  9.93545821E-01  4.74051069E-02 -6.58054491E-04  1.85125637E-04 -1.94909033E-04
 -2.09294126E-02  1.09017409E-03  6.60375462E-04  1.85682912E-03 -7.39495823E-03
 -7.57123541E-03 -7.23487907E-03  1.91913636E-05 -9.33979387E-05 -2.96966117E-05
  6.26901187E-05  3.45264969E-03  9.88235827E-05  2.90591683E-05 -1.44347266E-04
 -2.93689087E-05  2.48341314E-03 -9.78596467E-05 -1.05674615E-05  3.14768716E-04
  6.99068884E-03  9.10572834E-05 -2.06305538E-05  1.61340371E-05  2.21833292E-05
  5.01042166E-03 -3.38005360E-04  2.43825796E-03  1.31016213E-03 -1.81462318E-04
 -4.45564005E-04 -3.22521657E-04 -6.59064821E-05 -3.33180852E-05 -1.35630040E-04
 -1.44647306E-04 -8.90680476E-05  1.97810304E-05  3.77693548E-05 -2.59173325E-05
 -2.14309221E-04 -2.40505376E-04  1.45940280E-05  1.14420821E-05 -4.00062466E-06
 -2.25464967E-04 -3.99546070E-04  6.25908468E-05 -1.56826482E-04 -1.49320544E-04
  1.76321401E-03 -7.07401177E-04  9.97205923E-04  3.08416055E-04 -1.62375219E-04
 -1.69101558E-04 -1.11326304E-04  2.96135397E-05 -1.05529920E-05  3.12051089E-06
  3.38241233E-05  5.95531506E-04  3.32235922E-06  6.82857712E-05  3.26692916E-05
 -1.84295253E-04 -7.93168450E-05  2.49806343E-05 -6.71189815E-05 -3.40652483E-05
  4.73254765E-07  3.04665016E-04 -4.27634577E-05 -1.97985633E-05  1.00451255E-05
 -2.02332645E-03  1.48154479E-04 -4.02934437E-04 -7.40774623E-04  9.41021151E-05
  4.55591541E-05  3.86290288E-05 -1.30036243E-05 -2.92747842E-05 -1.45107622E-05
  1.18261748E-04  2.33110837E-04 -6.31135794E-06  2.78572586E-05  4.18696816E-05
  2.28484202E-05 -1.07100888E-04  1.80954576E-05  7.97156577E-06  1.77173029E-07
  5.03912172E-05 -3.68780829E-04 -1.05341786E-04  7.89716773E-05 -8.75685577E-05
  1.37093174E-03  1.58777597E-03 -3.99225365E-04  5.34714719E-04  1.99668485E-05
 -5.60085773E-05 -1.59473555E-04 -1.58751893E-05 -3.69728163E-05 -6.92301674E-05
 -2.06426491E-04 -4.10611972E-05  4.79500821E-06 -1.56601039E-06 -2.51490613E-05
 -5.77347023E-06 -3.89553244E-04 -1.11589628E-04  3.19806795E-05 -4.95297419E-05
 -9.64161853E-06 -8.16253994E-05  2.54819227E-05  1.26466311E-05  1.22323697E-05
  6.38801758E-04  1.37899009E-04 -9.79759633E-05  3.05222198E-04 -1.70514383E-05
 -1.62712084E-05 -2.79332013E-06  2.11037025E-05  1.25521569E-05 -1.07425025E-05
 -3.45922150E-05  7.25778099E-05  3.60131366E-06 -9.86464289E-06 -7.95096704E-06
 -8.14013904E-06 -5.65768753E-05 -1.88206637E-05  1.25385842E-05 -1.88030997E-05
 -7.06476266E-05  1.31972405E-04 -7.95888502E-05  2.42142599E-05 -2.63628918E-05
  1.71085255E-03  1.48095539E-03 -1.12566704E-03  5.13398201E-04 -2.55216837E-04
 -1.51124888E-04 -1.59820748E-04  1.92088915E-04 -1.94844172E-04  1.83508011E-04
  4.52954211E-05  1.89857128E-04 -4.81973368E-06  4.21461522E-05  2.02058133E-05
 -1.18114075E-03  2.12719822E-04 -7.88641964E-04 -5.55491278E-04  8.39876069E-05
  1.58433562E-04  8.69941896E-08 -1.29828413E-05 -2.47266387E-05 -3.13768627E-05
 -3.33805283E-05 -3.12154525E-05 -4.93504592E-05 -7.91236770E-06  2.68755807E-05
  4.89997036E-04  1.31186640E-05  7.73591077E-05  1.34169444E-04  3.24190263E-05
 -7.55119529E-06  7.87120443E-07 -1.45661209E-05 -9.51042539E-06  8.29602541E-06
 -4.05769448E-05 -1.59960779E-04  7.57144356E-06  2.14882302E-06 -2.15815871E-05
 -1.21770951E-05 -3.79947365E-05  2.41493388E-06 -3.78663200E-06 -8.15014744E-06
  1.71161801E-04  1.07703069E-04 -1.08868237E-05 -7.29216218E-06  4.12908974E-05
 -6.95925791E-04 -3.14388817E-05  1.18768642E-04 -2.95031383E-04  6.06354195E-05
  3.65919270E-05  3.02050315E-05 -1.79592836E-06 -1.33197517E-05 -1.56024110E-05
  2.20666281E-05  2.31820660E-05 -7.59822010E-06  1.37546435E-06  1.90917587E-05
  1.30370717E-05 -1.03182070E-04  1.31463399E-05  8.99963283E-06 -1.05890550E-05
  1.74698012E-05  1.03076586E-04  3.44195931E-06  1.89930251E-06 -1.29355697E-05
 -5.12858019E-04  1.09950446E-04  3.63294519E-04 -6.36596375E-04  4.63725043E-05
 -2.02184506E-05  1.43816733E-05 -3.09421807E-05  1.52805452E-05  4.10892299E-05
 -9.67530209E-07 -6.04505422E-06 -4.08452007E-06 -1.82773895E-05  3.67781442E-05
  4.76523449E-05 -5.24684627E-05  1.04187964E-05  1.09442973E-05 -1.69513440E-05
  1.63465507E-04 -3.19163683E-04 -9.22495495E-05  9.58153135E-05 -3.67009028E-05
  1.50058330E-03  7.97390100E-04 -6.66403848E-04  8.15247226E-05 -8.75199726E-05
 -3.60576077E-05 -9.49739888E-05  2.31981156E-05  3.54766912E-05 -3.87799876E-05
  3.18647675E-05  4.46879567E-04  2.61969456E-05 -2.70099094E-05  2.28356085E-06
 -1.37637774E-04 -2.43023919E-04 -3.68974699E-05  2.45580420E-05  7.85201841E-06
 -1.75262895E-04  2.21656640E-03  9.61558269E-05 -9.27362427E-05 -2.61659841E-05
  2.25561349E-05  1.13094851E-04  3.75051623E-05 -1.29625378E-06  4.82357781E-05
 -5.26200896E-04 -8.94028820E-05  3.87333830E-05 -3.17656400E-04  2.04908009E-05
  8.77325739E-05  1.30083124E-05 -8.04736596E-06  7.20414514E-06 -1.72491774E-06
  1.29030962E-04  4.29519153E-05 -3.06944595E-05 -4.12733326E-06  4.20329876E-05
 -1.37542659E-05  6.91794733E-05  3.33921474E-05  2.01270845E-05  1.97972213E-05
 -4.24781929E-04 -2.47321631E-04 -2.49257202E-04  3.33304356E-05  3.38388568E-05
  4.77600439E-05  3.92571923E-05 -1.43696365E-05  1.18629333E-05 -2.51168632E-06
 -1.21188877E-05  2.17462503E-05  5.91683733E-05 -1.80008611E-05 -3.00382693E-05
  8.98434590E-05 -3.38898387E-04  1.14959501E-04 -5.10074286E-05  3.60841590E-05
  3.66555114E-05  2.28562033E-05  1.79717088E-06 -1.86320650E-05 -8.52405299E-06
  2.42521224E-07 -1.01966301E-04 -1.28927293E-05  1.26357823E-05 -6.63828304E-06
  9.82953473E-06 -9.45433652E-05  1.46360671E-05 -7.10869668E-06  1.13166718E-05
 -3.79314269E-05 -2.02620395E-04 -1.82017364E-05 -8.32209422E-06  1.48669323E-05
  3.84663525E-05 -2.17032339E-04  1.09770996E-05  1.92301985E-05 -6.22559693E-06
 -1.31686178E-04  2.03230465E-05 -1.77623459E-05  7.83268644E-05 -6.74792828E-05
  4.05936729E-05 -4.16932029E-05 -1.41933435E-04  8.27348653E-05  2.37582173E-05
  4.52429848E-05  7.82127688E-05  1.20190583E-05  1.09000187E-05 -9.38497540E-06
  4.16419393E-05 -8.30141659E-06  6.94164221E-06  9.51297101E-06 -1.22425202E-05
 -2.07817658E-05 -1.04026056E-04  1.80878088E-06  9.98109813E-06  2.73403765E-05
  1.32606257E-04  5.25197480E-05 -1.74623443E-05 -5.28117997E-06 -3.12448099E-05
 -1.61675303E-04  1.91110387E-04  9.16997421E-06  6.40272246E-05  1.45777497E-05
  9.55153698E-06  1.01646871E-05  7.72820811E-06 -6.02311823E-06 -2.11432364E-05
 -4.15125815E-06 -9.97932046E-05 -5.50846817E-06 -1.41220904E-05  8.93123628E-06
  3.42710889E-05  8.26559210E-05  5.34025395E-07 -3.48373318E-06 -2.39924059E-06
  4.90270465E-05  6.94654571E-05  1.10026048E-05  4.48089234E-05  1.06984295E-05
 -4.13079458E-04 -3.76423593E-05 -4.87277732E-04  7.96019147E-05  2.58169701E-05
  3.84514370E-05  1.84184973E-05  3.67204901E-06 -2.29368202E-06  2.24275470E-05
 -3.80347343E-05 -1.10530908E-04  1.08547534E-06 -5.00108352E-06 -2.13457604E-05
  7.95614980E-05  1.47223661E-04 -2.23974898E-06  2.31421953E-05  9.77676884E-06
 -4.22952219E-05 -1.62364130E-04 -2.69146720E-05  7.86400250E-05  5.94855957E-05
  1.30187743E-03  7.03927633E-05  8.45071408E-04  3.28927009E-06 -2.38509120E-05
  9.45969306E-05 -3.05596509E-05 -2.28673747E-05 -7.99328297E-06  3.06893366E-05
 -2.92088979E-05  1.26353697E-04  1.07933826E-05 -9.99110208E-06  3.67382881E-06
 -1.13928170E-04  7.60612491E-05  2.00239087E-06 -7.30262324E-06  8.88778703E-06
 -6.34243875E-06  3.65495135E-05  1.22479904E-05 -4.13147337E-06 -3.73861482E-05
 -1.13370412E-04 -1.85542085E-04  5.09969331E-05 -1.06659735E-04 -9.02203832E-06
  3.26445613E-05  4.74551928E-05 -3.07774124E-06 -5.67664676E-06 -2.48037830E-06
  5.50468877E-07  5.71669014E-05  1.99760603E-06 -5.46247455E-06 -3.99889177E-07
 -1.69224690E-05  7.45152551E-05  8.89532917E-06  6.26822466E-06  4.88282790E-06
  3.41705627E-05  3.37110741E-05 -4.44518357E-05 -1.05097931E-04 -2.48943426E-05
 -7.44424497E-05 -4.77507921E-04  2.59282055E-04  2.39822597E-04 -7.28807320E-05
 -1.08143074E-05 -4.91226821E-05 -6.92181368E-05 -1.38476760E-05 -5.55222286E-05
 -3.36842320E-05 -2.95209044E-04  4.42249736E-06 -1.39646671E-06 -2.15124867E-05
  7.18172062E-05  1.38269329E-04  2.09813988E-05  1.92269955E-05  1.83709829E-05
  6.76985224E-05  2.88212424E-04  4.18035072E-05 -3.56531720E-05 -4.06881012E-05
 -1.87080706E-03 -3.75267113E-04 -1.86456233E-04  8.83341275E-04  1.53092151E-04
  1.19095521E-04  8.32740390E-05  8.79965683E-06  1.02303797E-05  3.69101430E-05
  1.33321020E-05  6.72703072E-05  1.52746364E-05 -1.98153968E-04  6.79365758E-05
 -1.63864130E-03 -4.66767689E-04  8.67743473E-04 -9.28548749E-04  1.83084896E-05
 -6.57268302E-06 -4.33156029E-05  6.19214489E-05 -2.31925417E-05  1.24343671E-05
 -5.53341713E-03 -4.78542945E-04  4.99926582E-05 -7.82565154E-05 -1.03661402E-05
  5.60152169E-03 -2.52757272E-04  2.84043443E-03  1.31795849E-03 -1.69040446E-04
 -3.84459988E-04 -1.22119327E-04  3.50283299E-05  9.08431281E-06 -8.48462864E-05
 -2.15295133E-04  2.60359368E-04 -4.07856032E-05  7.48521308E-05  6.09520293E-06
 -1.44623946E-04  1.58200344E-05  4.38901754E-06 -4.67827123E-05  1.41139087E-05
  9.93523730E-01  4.76477137E-02 -8.97375329E-05 -2.40358496E-05 -1.07160147E-04
 -2.20235359E-02 -6.15843534E-04  1.90829167E-03 -1.10451589E-03 -7.28224750E-03
 -7.56432488E-03 -7.60363413E-03  1.59526421E-05 -1.16124592E-04 -1.67552408E-04
 -1.64438252E-05  2.91669657E-03 -3.29334262E-04  1.50830029E-05  2.36406673E-05
 -1.14590867E-05  2.56997623E-03  2.72008636E-04  1.54860273E-04 -1.66817269E-04
  3.13653196E-03  4.08966902E-07  1.10864440E-05 -3.59293336E-06 -2.68976170E-05
  4.29292124E-03 -1.43420608E-04 -2.59415656E-04 -2.92572941E-03 -2.04879519E-04
 -1.56149080E-04 -3.98578334E-04 -5.11727101E-06 -7.37128822E-05  3.51851909E-05
 -1.28375428E-04 -1.24721845E-04 -3.47090363E-05 -1.03522124E-05  2.40920106E-05
 -1.92715068E-04  1.01874928E-04 -4.78300655E-05 -7.37391933E-06 -6.26548272E-05
  1.04552842E-04 -4.13475170E-04 -1.97957030E-05 -4.94521592E-05  2.03804140E-04
  2.08147282E-03  6.26779731E-05 -2.12119871E-04 -1.32350870E-03 -1.38037388E-04
 -1.55289879E-04 -1.63396215E-04  2.44593511E-05 -2.31376382E-05  1.18600590E-05
 -1.39377469E-04 -3.77172737E-04 -1.83023142E-05  5.14077154E-06  1.15131734E-04
 -1.01690902E-06  6.40655514E-04 -2.07072500E-05  2.96991648E-06 -6.55542021E-05
 -1.25946191E-04  2.40043981E-03  3.67609445E-05 -1.40437914E-05  1.55207120E-05
  2.19550543E-05  8.92561676E-05 -2.71284051E-05  8.13497287E-06 -1.20851338E-05
 -3.26557043E-04  2.01636173E-04 -6.96819555E-05  7.74125216E-05  7.95740423E-05
  6.46533270E-05  6.74535996E-05  2.68071153E-05 -2.21819377E-05  3.10061209E-06
 -4.00575826E-05 -6.00456713E-05  2.78327168E-05  3.97168308E-06 -5.81855358E-06
 -5.67596162E-06  3.53289886E-05  5.87496501E-05  2.02982391E-05  3.36448424E-05
  2.41244802E-05 -3.76913753E-04 -1.54236081E-04  1.62680094E-06  3.36967271E-05
  4.08126903E-05  2.74969156E-05 -2.63052104E-06  1.84867413E-05 -9.67431649E-06
 -1.67224558E-05  5.80484663E-05  3.29650761E-05 -1.98895601E-05 -1.73578646E-05
 -3.60861337E-04 -2.14225830E-04  2.33900260E-04 -8.38239875E-05  3.36304380E-05
  4.57197380E-05  3.50497279E-05  1.41539786E-05 -1.23830651E-05 -6.93051910E-07
 -3.79225413E-05 -2.18745092E-04 -1.75009043E-05  9.41473074E-06 -1.60219357E-05
  4.14840529E-05 -2.32347857E-04  1.10795034E-05 -1.96233998E-05  7.66547524E-06
  1.26381118E-06 -8.63344113E-05 -1.21306551E-05 -1.23590395E-05  6.21235413E-06
  5.18708505E-06 -9.93082502E-05  1.41699250E-05  7.51911652E-06 -9.27858355E-06
 -7.25698211E-03 -5.76969264E-04  4.43794594E-05  7.44014878E-05  3.46151127E-06
  5.68339818E-03 -6.93686814E-05 -2.88859024E-03 -1.29292925E-03 -1.60822653E-04
 -3.64156845E-04 -1.07706581E-04 -2.22668897E-05 -5.71027243E-06 -7.60085405E-05
 -2.09036672E-04  1.91722797E-04 -4.98090654E-05 -7.43884083E-05 -4.12835079E-06
 -1.50556539E-04 -1.51872598E-05 -1.39252718E-06  4.41807133E-05 -1.43038854E-05
  9.93509634E-01  4.76453928E-02 -9.21305105E-05 -3.32294224E-05  4.21276423E-05
 -2.20326950E-02 -6.59748358E-04 -1.87744090E-03  1.08615584E-03 -7.29761657E-03
 -7.57103623E-03 -7.58311822E-03 -1.05299388E-06  1.42957101E-04 -1.69870045E-04
 -1.26335006E-05  2.57030970E-03  2.57608683E-04 -1.49496637E-04  1.91986393E-04
 -1.68415263E-05  2.93905759E-03 -3.26817004E-04 -1.97301152E-05 -5.10503870E-05
  4.09220712E-03  6.01853035E-05  1.18867890E-05  7.89153464E-07  2.27296157E-05
  4.23036327E-03 -4.17576284E-04  2.90947710E-04  2.88937303E-03 -2.18337287E-04
 -1.60598475E-04 -4.04204140E-04  6.08690948E-06  9.76333544E-05  3.23520799E-05
 -1.23017564E-04 -1.07325604E-04 -2.95573363E-05  1.03307594E-05 -2.59565494E-05
 -1.97455091E-04  1.50065259E-04 -4.50189419E-05  1.11413633E-05  5.23734529E-05
  2.55595160E-05 -4.03354590E-04 -2.91102462E-06  5.29506354E-05 -2.00575441E-04
  1.98117020E-03 -2.06951167E-05  1.58868882E-04  1.29294981E-03 -1.37037575E-04
 -1.50878226E-04 -1.55525809E-04 -2.60708911E-05  2.53671967E-05  1.51120412E-05
 -1.32877395E-04 -3.55474204E-04 -7.74826519E-06 -2.32648856E-06 -1.15583834E-04
 -1.05429990E-06  6.17519036E-04 -2.64135566E-05 -5.44991503E-06  6.10948938E-05
  4.18365964E-05  2.63982702E-05 -4.42084688E-05  1.04642653E-04  1.87156004E-05
 -4.06469345E-05 -4.45993733E-04 -2.83436041E-04 -2.82331244E-04 -7.65689153E-05
 -1.17373166E-05 -4.32225543E-05  7.01696073E-05  8.73966254E-06 -4.85352467E-05
 -3.51944852E-05 -3.15129502E-04 -1.35516576E-07  1.47117813E-06  2.25862660E-05
  6.73713872E-05  1.47136350E-04  2.51086610E-05 -1.77273900E-05 -1.67404116E-05
 -5.36861253E-07  5.14495102E-05  1.03197202E-05  5.48600442E-06  3.99549436E-05
 -1.80945423E-04 -2.35249803E-04 -5.55396815E-05  7.97989457E-05 -6.99438028E-06
  3.88466148E-05  5.08887315E-05  3.42030446E-06 -9.71191207E-07 -3.25045311E-06
  2.70820939E-06  6.55529228E-05  3.26675734E-06  6.20016934E-06  1.44648689E-07
 -1.52020515E-05  7.11153160E-05  9.14370169E-06 -6.78462338E-06 -5.32827331E-06
  1.09174965E-05  5.43882298E-05  1.57364844E-05  1.89759284E-04 -6.13538186E-05
 -1.37293002E-03 -5.04605191E-04 -8.57607469E-04  8.32522929E-04  1.80622380E-05
 -1.51233333E-05 -4.81951351E-05 -6.59143042E-05  2.76529828E-05 -3.00029239E-06
  7.50677621E-05  3.26862467E-04  4.23104110E-05  3.66213678E-05  3.87388092E-05
 -2.28763667E-03 -3.40421908E-04  9.55064008E-05 -1.11648831E-03  1.73755082E-04
  1.32471876E-04  6.19374321E-05 -1.34452287E-05 -4.94176062E-06  2.42406827E-05
 -5.21591157E-05  1.25559464E-05 -2.47850836E-05 -8.23272832E-05  6.29122427E-05
  9.58826904E-05 -3.76453888E-05  1.52307371E-04 -3.77608454E-05  2.45782952E-05
  4.33667173E-05  7.02014368E-05 -1.12960246E-05 -1.73336205E-05 -1.34880743E-05
  3.87536683E-05 -1.63846776E-05  9.39993419E-06 -1.17278016E-05  1.38679247E-05
 -1.76071149E-05 -9.31193528E-05  4.63674555E-06 -9.22260038E-06 -2.57677437E-05
 -1.13992480E-04  4.52686681E-05 -1.81766718E-05  7.58009291E-06  3.17517047E-05
 -1.94802256E-04  1.80924510E-04  1.51961701E-05 -5.36175168E-05  1.67242303E-05
  8.61831888E-06  1.41535954E-05 -7.08466977E-06  6.37293529E-06 -2.09980227E-05
  3.43902267E-05  6.95492292E-05 -2.90008685E-07  4.29876070E-06  2.56055626E-06
 -2.72434983E-06 -9.84951169E-05 -4.36174530E-06  1.30346329E-05 -8.54515083E-06
  5.19525387E-05  7.15252881E-05  1.11972427E-05 -4.83087128E-05 -1.29589539E-05
 -4.17468466E-04 -2.09904007E-05  5.08507317E-04 -8.28257223E-05  2.66648636E-05
  4.12715790E-05  2.00623302E-05 -4.65314219E-06  3.20404056E-06  2.20509212E-05
 -4.03426484E-05 -1.26127389E-04 -4.39711858E-07  6.62530744E-06  2.15881425E-05
  8.29206433E-05  1.40990126E-04 -2.48109099E-06 -2.39882935E-05 -1.00910643E-05
 -4.60597257E-05 -1.72016946E-04 -2.20835603E-05 -7.56732412E-05 -6.23287304E-05
  1.37267049E-03  8.75193376E-05 -8.75009421E-04 -1.78505313E-05 -2.88969912E-05
  8.87933949E-05 -2.95898091E-05  1.96680545E-05  8.87181187E-06  3.39699356E-05
 -2.95036640E-05  1.35190055E-04  1.20411218E-05  9.52434372E-06 -1.54069532E-06
 -1.15438052E-04  8.31676256E-05  2.13388818E-06  1.13789110E-05 -7.56564202E-06
 -7.85016089E-05  2.57412427E-03  3.74730721E-05 -1.95171605E-05 -6.60396842E-05
  2.31786437E-05  8.80425053E-05 -2.99264997E-05 -1.34259137E-05  1.15919987E-05
 -3.22063752E-04  2.09526338E-04  8.66089748E-05 -6.72874291E-05  9.09254170E-05
  6.66646206E-05  7.53043676E-05 -2.63314581E-05  1.72818355E-05  4.23076693E-06
 -5.17222370E-05 -5.88320947E-05  3.18892257E-05 -4.29132592E-06  3.93115443E-06
 -2.61347327E-06  3.84869301E-05  6.16262361E-05 -2.66855875E-05  2.80918238E-05
 -1.35816904E-04 -5.04582563E-04  1.49454157E-04 -1.32755420E-04  3.32851226E-05
  2.77111912E-05  3.11080229E-05 -5.00750710E-06  2.67592102E-05 -7.29910157E-06
  1.70329515E-06  3.01809276E-05  6.16280930E-06  5.14378897E-06 -2.58680763E-05
 -9.41602844E-05 -6.24244521E-06 -9.18161068E-05  1.15146607E-04  3.60168120E-06
  1.51002783E-05 -5.73201576E-06 -1.51481549E-05 -1.28529257E-05  2.63258202E-06
 -6.23607265E-05 -1.93124931E-04 -6.51279209E-06 -5.98629435E-06 -2.39597156E-05
  9.73524450E-05 -8.06660769E-05  8.64254758E-06 -1.25211635E-05  1.35837897E-05
  1.60668183E-06 -6.91125306E-05 -1.03538748E-05  1.12120064E-05 -1.80236412E-06
  2.53019393E-05  4.99631817E-05 -6.63012539E-06 -6.68575260E-07 -5.07466282E-06
  6.10659111E-05 -4.69823791E-04 -7.42518675E-05  1.64021017E-04  1.51336592E-04
  2.50349951E-03 -2.80787643E-04 -3.58040784E-04 -1.54247175E-03 -1.54373045E-04
 -1.09686768E-04 -1.57225743E-04  2.27022788E-06  1.36064637E-05 -9.95757987E-06
 -2.22755508E-04 -3.22103851E-04  1.87803204E-06  4.64053351E-05  9.92808678E-05
  6.77207983E-06  6.65543993E-04  3.63283204E-05 -1.16108140E-05 -5.80977736E-05
 -4.31159253E-03 -3.33698980E-04  2.52927254E-07 -2.28840602E-05 -5.10875059E-05
  4.67045603E-03  6.65791210E-04 -1.06697940E-03 -2.55355536E-03 -1.43814536E-04
 -1.63380556E-04 -3.24156218E-04  5.77981722E-05  1.71525479E-04 -8.16635214E-05
 -1.42921903E-04 -1.95996166E-04  2.26227630E-05  4.15782804E-05 -5.84953201E-06
 -2.05212158E-04 -2.05797115E-04  1.66306959E-05  1.15746962E-05 -1.65984223E-05
  9.93541240E-01  4.80770984E-02 -4.84927774E-04 -1.34245742E-04 -4.91230700E-05
 -2.33725912E-02  1.79000196E-03 -1.66252792E-03 -1.00726230E-04 -7.58347272E-03
 -7.27035274E-03 -7.66144791E-03 -2.19792408E-05 -2.73576771E-06  7.00114110E-05
 -5.16557264E-05  2.48537187E-03  5.02638133E-05 -3.78294102E-04 -4.71128680E-05
  1.15425661E-04  4.27480201E-03  3.71582123E-06  1.77181366E-04  1.07552248E-05
 -1.65240483E-03 -3.61001355E-04 -6.41644855E-05 -1.10494427E-05 -4.60997806E-05
  6.21985381E-03  1.63745299E-03 -5.95496534E-04  2.64339176E-03 -3.04356004E-04
 -2.37862625E-04 -3.36795825E-04  8.33798975E-05 -1.95481303E-04  1.17729450E-04
 -2.38216676E-04  4.65237007E-05  5.53468488E-05  5.86672439E-06 -2.70385338E-07
 -1.58404525E-04  6.35944446E-05 -3.21746257E-05  2.59890033E-06  4.01926476E-06
 -4.56095208E-06  4.72483494E-05  6.39406203E-05 -4.25094778E-05 -1.43705514E-05
 -2.30333461E-04 -1.30240717E-04 -9.71634814E-06 -6.95781440E-05  2.09978003E-05
  3.44006713E-05  6.74554995E-05 -4.39288090E-05 -1.51474323E-05  2.02490863E-05
  1.81261804E-05  5.02379855E-05  1.48458736E-05 -2.80127467E-06  4.17736374E-06
 -3.47024636E-06  7.18544897E-06 -7.93585468E-07  9.34881783E-06  2.42411294E-05
 -2.28334735E-05 -8.76751310E-05  7.17919134E-05 -3.43686923E-06  9.30190436E-05
  9.89118573E-04  5.60912771E-04 -2.97102819E-04  2.62406689E-04  7.65572683E-05
  1.11594476E-05  3.61131104E-05 -2.21068887E-05  6.69591160E-05 -1.76944479E-05
 -1.80136400E-05  7.37369142E-05 -1.81377427E-05  4.96438379E-06  8.48495618E-07
 -9.31010662E-05  1.21812508E-04 -2.02630389E-06 -3.73242331E-06  7.92146842E-06
  9.70473826E-05  3.87901199E-04  1.63212719E-05 -7.20385774E-05 -6.89697257E-05
 -2.47134513E-03 -6.25146758E-04  1.05487448E-03  7.11571415E-04  1.91529702E-04
  1.82920046E-04  1.84576372E-04  6.01103867E-05  1.74566365E-05 -3.92180775E-05
 -2.16761363E-06  1.13557852E-05 -1.84453759E-04  1.04829196E-04 -2.17475433E-05
 -1.25973224E-03  1.27845871E-03 -7.78847514E-05 -5.79480525E-04 -9.77328608E-05
  1.12427123E-05 -3.29386075E-05 -6.01030776E-06  1.67064325E-05 -1.65235016E-05
  2.58883157E-05  1.84782237E-04 -3.95460693E-06  3.36591085E-05 -3.36368590E-05
 -1.06862172E-03  1.04571890E-04  6.34153378E-04 -1.73549731E-04  7.48633891E-05
 -1.99209435E-05  1.31832964E-06 -1.34456088E-05 -2.37624039E-06  5.35159694E-05
  1.83510983E-05  2.14315836E-04 -1.25487201E-05  1.65046352E-05 -5.93489036E-06
  5.62253630E-05  8.21095782E-05  6.44029782E-06 -3.56116097E-05  1.18682920E-05
 -1.93982364E-05  3.70408778E-05 -7.41453402E-06 -3.83677877E-05  1.29374378E-05
 -1.85765550E-04  1.04003562E-05  1.82832961E-04 -8.76419136E-06  4.02526015E-05
  2.50858259E-05  2.62528585E-05 -6.50050928E-06  1.66208162E-06 -1.14824391E-05
  1.05691496E-05 -4.80463034E-05 -1.21894678E-05 -1.14425258E-06  1.16809202E-06
 -1.21829282E-06 -1.19796438E-04  8.02498734E-06  1.07579871E-05 -8.47286933E-06
  1.94057308E-04  2.06443730E-05 -1.68410532E-05 -3.91485628E-05 -9.24005260E-06
 -4.84963819E-05  1.69914825E-04  1.60364647E-04 -7.55677684E-05  1.77094836E-05
  3.96551460E-05 -1.81336060E-06  3.34233709E-07  4.61328406E-06  1.19756609E-05
 -2.42918848E-05 -1.25587386E-04  2.23553902E-06  1.79446163E-05  5.92100414E-06
  3.04065257E-05 -2.09803955E-04 -1.49190188E-06  7.74167666E-06  7.15611786E-06
 -5.40449058E-06  2.38316827E-05 -2.13502383E-07 -2.38311081E-05 -3.79009500E-05
 -9.51286365E-05  3.11166958E-04  1.01666704E-04 -4.95663311E-05  1.29727077E-05
  5.64528089E-06  4.07777558E-05 -3.92242382E-05  1.03331464E-06  2.52393682E-05
  1.39277349E-05  1.01825649E-04 -7.62083528E-06  1.82683713E-06 -7.05151225E-07
 -2.44830281E-05 -1.98816012E-05 -6.54996252E-06 -2.29487264E-06  1.58695968E-05
 -1.08693305E-04  2.41435924E-03 -5.14815231E-05 -5.65761958E-07  4.31706583E-05
  4.10233820E-05  1.90873168E-04  4.67408908E-05 -6.85441102E-05 -2.05619810E-05
 -9.14293947E-04 -1.05430410E-04  5.28401153E-04  1.23478607E-04  7.64625402E-05
  5.34206271E-05  1.37907725E-04  1.46391911E-05  1.03489092E-05 -1.92698493E-05
  1.99483016E-04 -4.01051664E-05 -1.82833011E-05 -5.67759771E-05 -1.57532097E-05
  3.08211025E-06  3.77950233E-05  5.35947885E-06 -6.39579924E-06  2.55865691E-05
 -1.38034327E-04 -3.05739259E-05  9.72950293E-05 -1.12845837E-04  1.22974051E-06
  1.78472873E-05 -2.95415868E-06  1.41149734E-05  1.29375708E-05  3.89386602E-06
 -4.11691114E-06  2.94820655E-05  5.98051733E-05  2.67230132E-05 -2.33027676E-05
 -9.50753990E-05 -4.71158166E-04 -1.59570042E-04  9.45010854E-05  3.56453798E-05
  2.43689767E-05  2.58311442E-05  4.95274231E-06 -2.55404907E-05 -7.34738180E-06
  1.21513572E-06 -7.71496802E-05 -1.01996950E-05 -1.16885011E-05  1.03280157E-06
  2.86067341E-05  5.35359710E-05 -6.97543851E-06 -4.94086495E-08  4.01623057E-06
 -6.13151651E-05 -1.80616082E-04 -8.28469054E-06  5.74216835E-06  2.25731230E-05
  9.32042778E-05 -7.94080458E-05  9.30119435E-06  1.20019133E-05 -1.27669700E-05
  2.92905634E-05  1.57542136E-04 -1.66954158E-05 -3.95383025E-05  4.21862272E-05
 -8.98622595E-04  1.57215200E-04 -6.04560870E-04  7.62545490E-05  6.49854594E-05
 -3.14427066E-05 -1.25533505E-05  1.00368020E-05  9.09121766E-06  5.20447538E-05
  9.87305926E-06  1.06740603E-04 -1.24566931E-05 -1.65906816E-05  6.53536227E-06
  6.15630021E-05  1.10157292E-04  3.23802800E-06  3.54072349E-05 -1.59614906E-05
 -1.94906428E-05  4.50817956E-05 -8.93119817E-06  3.50308003E-05 -1.62764982E-05
 -2.68678772E-04 -7.76658350E-06 -1.95753931E-04  5.22131391E-05  4.16224218E-05
  2.66309084E-05  2.79082509E-05  4.08958053E-06  1.09560845E-06 -9.18595236E-06
  1.09310802E-07 -1.21261360E-04  8.85728893E-06 -1.07727133E-05  8.63421713E-06
  1.34856499E-05 -4.64766199E-05 -1.13976277E-05  2.42009075E-06 -4.38803667E-06
 -1.80959107E-04  4.44991761E-06 -1.89131132E-05  3.97002876E-05  5.72703469E-06
 -1.88798772E-05  1.59805655E-04 -1.74624065E-04  1.28448673E-04  2.06888525E-05
  4.01701176E-05  2.88162492E-06 -9.86963951E-07 -5.75694788E-06  1.17519800E-05
 -2.54376956E-05 -1.34871121E-04  2.55810282E-06 -1.75042199E-05 -7.52870230E-06
  2.91575251E-05 -2.02055266E-04 -2.47233530E-06 -7.79040282E-06 -3.65512167E-06
 -1.71119226E-06  2.58609167E-05 -4.80405551E-06  2.70878885E-05  3.63668402E-05
 -1.07122310E-04  3.12546647E-04 -1.10639605E-04  7.79166964E-05  1.64719455E-05
  1.07164215E-05  3.99051922E-05  3.48995010E-05 -2.60030462E-06  2.62971802E-05
  1.42781830E-05  1.01669328E-04 -8.19796682E-06 -1.71905566E-06 -9.79306879E-07
 -2.43727036E-05 -1.39331009E-05 -4.24278001E-06  2.85876079E-06 -1.50240728E-05
 -2.58538788E-05 -9.96683943E-05  7.13895858E-05  3.34174022E-06 -8.51993800E-05
  1.03183194E-03  6.15508987E-04  2.88906896E-04 -2.35188873E-04  7.91885046E-05
  3.50290145E-06  2.26082335E-05  2.27613363E-05 -6.36149511E-05 -1.36921865E-05
 -1.94475625E-05  7.15105749E-05 -1.86107721E-05 -3.24744384E-06 -2.56385695E-06
 -9.24469055E-05  1.32419038E-04 -4.59644643E-06  3.16364464E-06 -7.89732487E-06
  1.68914986E-07  5.36699237E-05  6.60489891E-05  4.40908903E-05  2.09166889E-05
 -2.59444434E-04 -1.71810863E-04 -2.99907117E-05  5.02873082E-05  2.25094860E-05
  3.88293611E-05  7.29712651E-05  3.98167435E-05  1.12559625E-05  2.19053446E-05
  2.39511085E-05  6.36650981E-05  1.53950848E-05  3.61480662E-06 -3.81647204E-06
 -4.81593845E-06 -9.16809934E-06  1.74083435E-06 -8.57919816E-06 -2.60937770E-05
 -9.02117571E-06 -1.61759286E-05 -1.78164675E-04 -1.00605202E-04  2.06358309E-05
 -9.25903568E-04  1.18056977E-03  9.05887393E-05  5.57382376E-04 -1.09723012E-04
  1.90794124E-06 -6.25389985E-05  9.30225969E-06 -1.05941130E-05 -1.83806116E-05
  9.68081683E-05  4.02608709E-04  7.56593007E-06  6.04708509E-05  5.32257348E-05
 -2.71446933E-03 -5.17445041E-04 -1.04776354E-03 -9.14711625E-04  1.95425834E-04
  1.76464332E-04  1.41116511E-04 -5.45061785E-05 -1.02560905E-05 -5.91770078E-05
  1.91056115E-05 -4.83449173E-04 -5.61177768E-05 -1.62944243E-04 -1.64282023E-04
  2.46575143E-03 -3.72075879E-04  4.33354817E-04  1.53812331E-03 -1.61071190E-04
 -1.10675200E-04 -1.62778224E-04 -4.66909224E-06 -1.79190447E-05 -8.70484922E-06
 -2.33704958E-04 -2.83535282E-04  1.28102852E-05 -4.38438554E-05 -9.59430548E-05
  8.99714678E-06  6.77537106E-04  3.47126564E-05  1.10695181E-05  6.12106252E-05
 -3.35647697E-03 -2.75018187E-04 -2.45132255E-06  2.68266560E-05  4.68689508E-05
  4.57749471E-03  3.90472679E-04  1.09299712E-03  2.61799120E-03 -1.28071052E-04
 -1.71052258E-04 -3.61829304E-04 -4.68434482E-05 -1.55697761E-04 -8.51974158E-05
 -2.05205447E-04 -2.26801705E-04  1.49609528E-05 -1.19449972E-05  1.62970327E-05
 -1.39374371E-04 -1.75914789E-04  2.33725916E-05 -4.17414579E-05  6.58094377E-06
  9.93540950E-01  4.80410278E-02 -4.11550123E-04  1.33361020E-04 -7.18465874E-05
 -2.32400310E-02  1.75786897E-03  1.60032722E-03  3.40041208E-04 -7.58290458E-03
 -7.27812585E-03 -7.67317100E-03  6.04315391E-06  1.46933815E-05  7.16812832E-05
 -4.98547089E-05  2.49796719E-03  4.05401525E-05  3.74876074E-04  5.11372578E-05
  1.02108542E-04  4.16005983E-03  1.67241148E-05 -1.77989989E-04 -1.05948485E-05
 -1.90413207E-03 -3.97640834E-04 -6.83342141E-05  1.42576779E-05  3.75287417E-05
  6.20880232E-03  1.88815098E-03  6.13977983E-04 -2.51454491E-03 -3.35248938E-04
 -2.42339770E-04 -2.99045234E-04 -8.67127663E-05  1.76487732E-04  1.09261102E-04
 -2.30955234E-04  5.69664682E-05  6.29747213E-05 -5.76037147E-06  1.45813934E-06
 -1.57720881E-04  6.82482275E-05 -3.08173503E-05 -6.28053756E-06 -9.59214299E-06
 -2.63447762E-05  2.36700186E-03 -2.54189462E-05 -3.54287277E-06 -9.53328853E-05
  3.82817010E-05  1.77161970E-04  3.68688124E-05  6.64037866E-05  2.85702748E-05
 -8.20006374E-04 -6.47130435E-05 -4.97484323E-04 -1.48614066E-04  6.92075401E-05
  5.47261135E-05  1.29427206E-04 -1.08728436E-05 -5.47879596E-06 -3.04130806E-05
  1.78331397E-04 -4.53321071E-05 -1.68553514E-05  5.19154901E-05  2.03446863E-05
 -2.38492145E-02  4.18214515E-02  2.05475789E-02  4.82313597E-03 -8.15752374E-03
  2.95224146E-02  7.70738139E-03 -1.73876188E-04  1.19455530E-03  1.72082506E-03
 -1.41681920E-03  3.96406833E-04  8.90537653E-04 -2.54651840E-03 -5.74522198E-05
 -1.45077592E-02  2.44303306E-02  9.17202902E-03 -4.47976765E-03 -1.70798294E-03
  2.00139269E-02  6.54108025E-03 -3.06435181E-04 -2.25849517E-03  1.32073025E-04
 -8.50153470E-04  5.38618282E-04 -5.14741909E-04  6.26140596E-04  6.28667618E-04
  8.24783758E-03  1.52907413E-03  8.29839879E-04 -4.37829553E-05  5.54390673E-04
  1.10397686E-02  1.96597889E-03  3.71808887E-04  1.20413617E-03 -5.91379702E-04
  4.75631490E-03  2.67350652E-03  5.90420729E-04  3.76728346E-05 -3.08574994E-04
  6.52292509E-03  8.51684661E-04  7.41415443E-05 -7.56562356E-04  2.76504685E-04
 -2.13870991E-02  3.75878083E-02 -1.58498314E-02  1.14812327E-02 -1.18449499E-02
  1.62706327E-02  1.52718055E-03  1.05581512E-03 -1.57222982E-03  3.78568039E-04
  4.74083208E-04 -7.23794395E-04 -2.83643713E-03  1.95509245E-03 -1.41751803E-03
  8.10241525E-03 -9.64680369E-04 -1.08844888E-03 -2.38694789E-04  2.24790574E-04
  7.73566946E-03  2.64835647E-03 -1.16430217E-04  8.48640973E-05 -1.17289735E-03
 -1.04207717E-02  1.66787905E-02 -8.09530095E-04  6.91964318E-03 -3.91856754E-03
  1.56085094E-02 -3.69424969E-03  5.08815167E-03 -4.41044254E-03 -1.04893670E-03
  5.50302788E-04  2.59538307E-04 -2.75512418E-04 -1.56835924E-04  2.21349798E-04
  3.12397527E-03  3.03847186E-03 -2.59004653E-04  2.31819509E-04 -3.21344008E-04
  4.48766914E-03  8.10254107E-04  4.94929600E-04  3.46631363E-04 -1.30140740E-05
 -1.62662210E-02  2.75161347E-02 -1.23016881E-02  9.67794782E-03 -9.32755958E-03
  2.12606461E-02 -1.24322164E-03  5.29306131E-03 -1.78346311E-03  3.43868613E-04
 -4.87014265E-04  1.05297000E-03 -1.47716599E-03  1.86075518E-03 -1.23747100E-03
  4.92566653E-03  3.52725243E-04 -1.32890892E-04  5.59055697E-04  1.99882099E-04
  6.28276709E-03 -1.72381727E-03 -8.25452464E-04 -2.62546700E-04 -2.03718662E-04
 -6.06624592E-02  1.12008627E-01 -2.01053960E-02  6.50983200E-02  2.36887124E-03
  4.47919989E-02 -1.82461439E-03 -2.05803640E-03  1.32826384E-03 -3.79550125E-03
  1.01580093E-02 -5.04587167E-03 -5.78234719E-03  5.52273585E-04  2.72013086E-05
  2.65028034E-02  4.23981945E-03  2.39249153E-03  2.41762177E-03 -1.93318387E-04
  2.47466105E-02  5.52486184E-03 -1.56908912E-03  1.20464433E-03  2.74789981E-03
 -2.58475899E-02  4.66104929E-02  2.17936873E-02  3.63084004E-03 -1.12916360E-02
  2.16932947E-02  3.96268689E-04 -1.41350694E-03 -9.18220470E-05  3.47477261E-03
 -2.36720550E-03 -1.28669859E-03  9.07986966E-04 -1.44155898E-03 -3.15941352E-04
  1.08878306E-02  6.59965615E-04  3.17887942E-04  1.27720175E-03 -4.61337326E-04
  9.63700197E-03  2.24045556E-03  5.12674761E-04 -6.27679641E-04 -1.16675269E-03
 -7.01836676E-02  1.29324349E-01  6.53490930E-02 -1.13495189E-02  2.96355175E-02
  5.74828594E-02 -2.81231813E-03  7.18273916E-04  1.96721047E-03  9.77743729E-03
 -5.92413411E-03 -3.21752931E-03 -2.47537927E-03  5.89961556E-03 -1.24960426E-03
  2.97111694E-02  4.70328509E-03  1.03585502E-03 -3.54092243E-03  1.15622662E-03
  2.90167759E-02  6.15171080E-03  1.12131077E-03  1.85875854E-03  3.16915404E-03
 -5.84409953E-02  1.11991968E-01 -3.51920593E-03 -6.61739020E-04 -7.43673630E-04
  1.46478167E-01 -1.01758460E-03 -4.48896808E-03 -1.47850934E-02 -1.20224378E-03
 -1.18570945E-03 -1.22425240E-03 -8.62550795E-05 -2.14461364E-04  3.82122762E-04
 -1.66410251E-01  3.32399762E-01 -1.18113880E-02 -3.17419743E-03 -9.05970155E-03
  3.99491985E-01 -7.65517259E-03  2.13860915E-03  8.09262323E-03 -1.03005514E-03
 -1.38865956E-03 -6.88945886E-03  1.39645540E-04  7.98173282E-04 -9.92684347E-04
 -5.59298518E-02  1.01549712E-01 -4.75824025E-02 -3.72181724E-02  2.53557618E-02
  4.01312837E-02  2.49444237E-03  1.69519655E-03  1.08659387E-03  2.73761993E-03
  1.87200199E-03 -2.67616461E-03  8.25065655E-03 -5.16792676E-03 -3.88403096E-03
  2.01720974E-02 -1.63907152E-04 -2.85182966E-03  4.48037019E-04 -8.95793024E-04
  2.24637276E-02  5.26773941E-03 -3.69657312E-04 -3.13864375E-04  2.99979309E-03
 -1.68570952E-02  2.87938838E-02 -2.58969657E-03 -1.74253635E-02 -1.38274905E-03
  2.15213012E-02 -4.87715648E-03 -6.37214624E-03  1.95644746E-03 -1.40135230E-03
  2.53123746E-03 -5.80130901E-04  3.39754755E-04  1.00660365E-04  1.09418650E-03
  7.67668954E-03  1.53277908E-03  6.77421336E-04 -7.84695504E-04  2.38519307E-05
  5.35730812E-03  1.73915418E-03 -4.09173040E-04 -2.97777122E-04  4.79211096E-04
 -9.51106033E-03  1.48965895E-02 -5.96539780E-03 -5.20470083E-03 -4.56613535E-04
  1.57747519E-02 -1.22193399E-03 -5.44426005E-03 -3.10905431E-04 -1.98866511E-04
 -4.80005401E-04  4.89159375E-04  7.65208938E-04 -4.16933376E-04 -1.17292538E-04
  2.66340865E-03  1.88869630E-03 -1.04015732E-04 -3.96696318E-04 -1.19108492E-04
  3.65315314E-03 -1.95568535E-03 -4.22893512E-04  2.29132384E-04  5.39686176E-05
 -2.19797687E-02  3.98225463E-02 -5.94663277E-03 -2.22532841E-02 -3.16515962E-03
  1.59358498E-02 -2.40571958E-03  3.01587516E-04  3.11557799E-04 -1.52472795E-03
  3.32649416E-03 -1.75797227E-03  2.04009332E-03 -2.72799413E-04  7.08693738E-05
  9.44022928E-03  6.39031475E-04  8.95482341E-04 -8.20161921E-04  8.51014733E-05
  8.20067696E-03  2.05282149E-03 -4.10185236E-04 -5.05766041E-04 -1.07418779E-03
  8.72551531E-02 -5.00885922E-02  7.40072094E-05 -2.27239621E-03 -8.24495500E-03
 -2.74809064E-03  4.91924739E-03 -6.98401174E-04 -3.33969642E-05 -4.91532722E-04
  7.55490457E-03 -2.01123980E-03 -1.87028175E-04 -2.76850397E-04 -1.71901851E-04
 -4.16162749E-04 -3.62118989E-04  3.22350240E-05  9.45846126E-05  5.82734763E-05
  1.25321518E-03  7.88209382E-04 -2.82460447E-04  1.52031656E-06 -1.08838241E-05
  1.99945765E-04 -1.86976932E-03 -6.56310520E-03  3.01033332E-03  1.28691004E-02
  3.47559488E-03  2.72113129E-03  8.30326381E-04  3.48078776E-03 -1.37305796E-03
  1.63750091E-04  3.52275204E-04 -1.21110397E-04  1.49853155E-03  1.14377514E-03
 -2.34937824E-02  4.33358170E-02  2.06054555E-02 -2.42512242E-03  1.62436650E-02
  2.68559571E-02  2.60845382E-03 -4.30763468E-04  2.39028068E-03  1.87181608E-03
 -1.17516835E-03  6.55333755E-04 -7.10459505E-04  3.21705593E-03 -7.13244258E-04
 -3.89114812E-04  2.65749803E-03  5.58902789E-05  1.31458597E-05  3.64020532E-05
 -3.53627770E-04 -5.64731090E-04 -2.42601465E-04  3.18068637E-05  1.83374560E-04
  9.10526175E-03 -1.09585761E-03  8.28024313E-04  8.51717961E-05 -4.07195874E-04
  1.16606980E-02  3.45207009E-03  4.78232802E-04 -1.18339208E-03  6.60177626E-04
 -6.22436491E-02  1.15695616E-01 -4.89339508E-02  4.07309037E-02 -2.70147465E-02
  4.77715515E-02  1.01886800E-03 -2.87253371E-03  3.26130658E-03  2.39515655E-03
  2.10461425E-03 -3.31624823E-03 -8.16842640E-03  5.05655528E-03 -4.22370309E-03
  2.41002082E-02  2.67650846E-03 -3.31162094E-03 -4.89221563E-04  6.25589430E-04
  2.63571726E-02  3.92619425E-03 -1.08272133E-04  3.90579044E-04 -3.38877006E-03
 -1.62268845E-02  2.93920517E-02 -3.43580625E-03  1.92119567E-02  5.85554104E-03
  1.92685685E-02 -2.39650307E-03  4.13713788E-03  1.28524864E-03 -9.58847176E-04
  3.21074101E-03 -1.10717215E-03 -4.06473227E-04 -1.30524314E-04  1.32251425E-03
  5.86826197E-03 -6.76552541E-04 -3.39786926E-04  2.63611083E-04 -4.45783630E-04
  8.11685069E-03  2.21276281E-03  5.87471537E-04  8.78202210E-04  3.06872282E-05
  1.32207025E-03 -4.00579040E-03  2.76704594E-03 -1.53114162E-03  9.79115776E-03
  2.90959628E-03 -2.19550440E-04  3.27359179E-03  2.27787752E-03 -6.95193928E-04
 -2.82080044E-04 -1.78630542E-04  3.07331415E-04 -1.36343892E-03  9.49307310E-04
 -7.36243623E-04  2.46668009E-03 -4.94266167E-05  5.59203480E-05 -1.22481608E-05
 -5.69536366E-04 -1.93226179E-03  1.83621235E-04 -1.03615944E-04  9.08050026E-05
  2.61783860E-02 -4.99400994E-02  9.62992040E-03 -2.82779944E-02  3.21552313E-03
 -2.12948259E-02 -1.64926468E-03  1.26404749E-03 -1.90820366E-04  1.30447453E-03
 -4.28028954E-03  2.38024199E-03  2.24581587E-03 -1.88309091E-04  3.31580759E-04
 -1.21578491E-02 -3.50701904E-03 -9.91982200E-04 -1.13000115E-03  1.59286058E-04
 -1.22565423E-02 -1.95503297E-03  7.53388495E-04 -4.57885119E-04 -1.15302915E-03
 -7.76106363E-02  1.45378658E-01  7.08217657E-02  1.32204676E-02 -2.24650299E-02
  7.00433200E-02 -3.71125797E-03  3.45153229E-03 -5.37120331E-04  1.04936255E-02
 -5.64677588E-03 -4.92916759E-03  3.01488919E-03 -3.97873054E-03 -1.35590728E-03
  3.44332673E-02  8.35269340E-03  1.31067737E-03  3.86908768E-03 -1.28946304E-03
  3.35020414E-02  4.88765318E-03  1.54769052E-03 -2.15207884E-03 -3.32553469E-03
  2.89757821E-02 -5.53323964E-02 -3.05896672E-02  5.70947131E-03 -7.11707182E-03
 -2.48951991E-02  2.82690492E-03  2.49599484E-03 -1.85429456E-04 -4.05870692E-03
  1.98950810E-03  1.95111352E-03  1.21025616E-03 -2.37907957E-03  6.18538980E-04
 -1.29037752E-02 -4.09041626E-03 -5.64685921E-04  1.49523189E-03 -4.25564422E-04
 -1.40087377E-02 -2.13491528E-03 -4.89538404E-04 -8.81249184E-04 -1.28790724E-03
 -1.61600200E-01  3.22336929E-01 -1.30351788E-02  1.26769728E-02  4.42565008E-02
  3.71538346E-01 -5.93634327E-03  1.89283278E-03  1.37557954E-02  9.20690869E-04
  8.25625945E-05 -8.83062717E-03 -1.84850583E-04 -4.81861046E-04 -2.07818503E-03
  6.46556190E-02 -1.33059169E-01  3.92505258E-03  7.54710500E-03  2.37902209E-02
 -1.45175992E-01  2.42104157E-03  4.29492620E-03  1.75817714E-02 -1.06295323E-03
 -6.22636165E-04  5.72590295E-03 -1.50251453E-04 -7.08001828E-04  1.79611360E-03
  2.29490985E-02 -4.36713615E-02  2.03800985E-02  1.84624253E-02 -7.06884529E-03
 -1.61612799E-02 -3.39203531E-04 -2.70171579E-03  1.82481747E-03 -1.44223560E-03
 -9.03877614E-04  1.55384580E-03 -3.40635685E-03  1.75907577E-03  1.62740867E-03
 -8.29752419E-03 -1.74032939E-03  1.20357316E-03 -1.09477484E-04  3.85845140E-04
 -1.08693287E-02 -1.54411708E-03  8.14228800E-05  1.78156040E-04 -1.26252634E-03
  7.25890351E-04 -2.57922059E-03  1.00580773E-03  6.80646775E-03  7.82206063E-03
  2.12586049E-03 -4.59708866E-04 -9.54324184E-04  3.89884427E-03 -1.39449043E-04
 -1.62179398E-03  1.06337117E-03  3.90063405E-07 -5.70051248E-06 -7.13685684E-04
 -6.45611608E-04  2.27712157E-05  6.26896352E-05  2.30328514E-04  8.60594752E-05
 -5.54134068E-04  2.24967658E-03 -1.51300682E-05 -3.40473533E-05 -2.18445714E-05
 -1.58210580E-02  2.87699271E-02 -1.34411172E-02 -9.18049661E-03  1.28510462E-02
  1.74252671E-02 -1.72707920E-03 -4.54255144E-04  3.18022897E-03  1.17104426E-03
 -1.38092421E-04  7.20650176E-04  1.53445378E-03 -2.35296900E-03 -1.48507531E-03
  5.45205311E-03 -1.91082327E-03 -6.91119356E-05 -4.65792544E-04 -1.61246478E-04
  6.53321033E-03  1.16590313E-03 -9.28194400E-04  1.50493075E-04  1.40560867E-04
 -6.72719983E-02  1.26238514E-01 -2.13521341E-02 -6.86366312E-02 -2.45182816E-04
  5.54795988E-02  2.95460885E-04  1.72070847E-03  1.02858270E-03 -3.52994518E-03
  1.02002534E-02 -5.75688252E-03  5.67605949E-03 -5.93724727E-04 -5.47961022E-04
  3.06792631E-02  7.03891257E-03  2.55626556E-03 -2.75248686E-03  4.28657978E-04
  2.86971162E-02  4.58779404E-03 -1.48515546E-03 -1.33217965E-03 -3.13185153E-03
  8.69507790E-03 -1.41560212E-02 -4.61016453E-04  2.55099698E-03  9.08984920E-03
 -1.38439503E-03  2.55454048E-03 -1.86974927E-04  1.82567731E-04  8.78712468E-04
  3.66284185E-03 -8.82074519E-04  3.21104151E-05  4.02130004E-04 -8.49617533E-05
 -1.77952103E-04 -1.57130213E-04 -4.96213402E-05 -1.89414702E-04  9.95943267E-06
  7.32237136E-04  3.74103942E-04 -1.52998447E-04  9.28145392E-06  4.73881075E-05
 -1.22375935E-01  2.27628024E-01  1.77794527E-02  2.90408894E-02  1.10266892E-02
  1.85049068E-01  2.89099219E-03  7.35407621E-03  1.01751340E-03 -3.21997999E-03
 -2.88387148E-03  2.00493592E-03  9.49601781E-04 -3.17864858E-03  3.12956021E-03
 -1.11197939E-01  2.06636915E-01  1.44238014E-02 -2.96149696E-02 -2.23886490E-02
  1.65605211E-01  1.84303424E-03 -7.36953461E-03 -3.05026923E-03 -3.77156814E-03
 -2.26970258E-03  2.61251852E-03 -1.02938702E-03  1.61933474E-03  3.84926320E-03
  6.74973820E-02  1.38938484E-02  5.96913066E-03 -9.01952308E-05  3.17298644E-03
  6.64787737E-02  1.45582840E-02 -4.83509976E-04  6.49480884E-03 -1.76966873E-03
  6.01397147E-02  1.21026626E-02  5.51406076E-03  1.96471700E-04 -2.56750249E-03
  6.04079841E-02  1.36556284E-02 -4.33461897E-04 -5.97907038E-03  1.34642417E-03
  3.19060294E-02 -5.96995149E-02  6.03075634E-03 -4.19115948E-03  1.35960247E-02
 -4.03044763E-02  2.46229502E-04  1.45472330E-04 -7.87624556E-05  1.13957541E-03
 -1.34638700E-03  7.65522376E-04  1.50406720E-03 -9.68982460E-04  6.48130317E-04
 -1.87883828E-02 -3.43818780E-03  1.67794278E-03  5.52978078E-04 -2.67763360E-04
 -1.39769858E-02 -2.19565806E-03 -1.79051395E-04 -3.03780022E-05  1.58644756E-03
  2.70450843E-02 -4.88624944E-02 -4.22038960E-03 -9.96068561E-03  6.65862727E-03
 -4.29637397E-02 -4.69309861E-04 -2.51959763E-03  2.59350658E-03  1.55150572E-03
 -5.63352735E-04 -4.77203319E-04 -1.12026250E-04  6.43269376E-04 -7.31032178E-04
 -1.30819742E-02 -2.37647179E-03  7.30476637E-04 -7.96510933E-04  8.49619129E-04
 -1.21623999E-02  2.31593267E-05 -1.35890809E-03 -3.74816582E-04  1.10610330E-04
  2.92822059E-02 -5.35879784E-02  1.12488413E-02 -8.25416351E-03  1.60783387E-03
 -4.02458619E-02  1.48584593E-03 -1.20994177E-03  1.92875075E-03  6.44786772E-04
  9.72495568E-04 -1.25232238E-03  7.23206912E-04 -6.20371803E-04  2.77450383E-04
 -1.34538127E-02 -2.01369014E-03  4.12580208E-04 -1.34198145E-03 -2.09853647E-04
 -1.59163230E-02 -2.25626587E-03  1.54753458E-03  6.20829046E-04  3.33172429E-06
  3.22753269E-02 -6.10318633E-02 -1.27497973E-02 -1.39062620E-02 -9.33830090E-03
 -4.40627846E-02 -8.14220009E-05  3.16945993E-04 -1.29703155E-03  2.34986865E-03
 -1.62746484E-03  4.80963626E-04  2.80660401E-04 -9.74116279E-04  1.47805119E-04
 -1.05474375E-02  1.83428170E-03 -1.65642871E-03 -6.45139241E-04 -7.44512381E-06
 -1.77487430E-02 -4.19478780E-03  5.38963087E-04 -4.38415895E-04 -1.64191701E-03
 -5.92181993E-02  1.11544971E-01 -3.98669876E-02  3.01392586E-03 -3.61538085E-02
  8.77844084E-02 -7.42579605E-03  2.05492731E-03 -5.85570872E-03 -1.31908835E-03
 -2.80822565E-03  1.97097175E-03 -1.05884520E-03  4.41531431E-03 -1.11362910E-03
  3.29085994E-02  7.22316008E-03 -3.62721312E-04  3.07732703E-03 -1.42979224E-03
  2.87225014E-02  4.34043270E-03  6.01469413E-05 -1.61412543E-03 -2.53330053E-03
 -7.88512332E-02  1.49059979E-01 -4.51522580E-02 -5.72908917E-03  3.69495928E-02
  1.19217330E-01 -9.10801137E-03 -2.82264291E-03  6.06098736E-03 -8.44761960E-04
 -3.58319886E-03  1.01192333E-03  1.34744944E-03 -4.93466328E-03 -1.33998364E-03
  4.43191555E-02  9.69722301E-03 -4.29730788E-04 -4.18531262E-03  1.67763105E-03
  4.05068979E-02  6.94685794E-03 -1.69986618E-04  2.22308946E-03  3.47574736E-03
  2.04879825E-02 -4.13376788E-02 -5.54983566E-02 -5.99572050E-03 -4.62415615E-03
 -5.53842031E-02 -2.28466005E-02 -2.63424777E-03  3.51916725E-04  3.78889916E-03
 -2.33007493E-03  4.77924093E-04  9.82121777E-04 -1.65647346E-03  4.17874686E-04
  2.13415184E-02 -4.41035056E-02 -7.51953296E-02  8.26241699E-03 -6.68014273E-03
 -6.02851340E-02 -3.38409207E-02  3.27715960E-03 -4.52547172E-03  4.97263974E-03
 -3.23803150E-03  3.35794559E-04 -1.31500322E-03  2.26272128E-03  3.91666228E-04
  3.56068261E-02 -6.67567301E-02  7.36078367E-03  6.20812548E-03 -1.50500763E-02
 -4.51445514E-02  2.11531343E-04 -5.87730729E-04  8.24450464E-04  1.28855551E-03
 -1.47152459E-03  7.97683930E-04 -1.68322284E-03  1.21995304E-03  7.97011557E-04
 -2.12657808E-02 -3.72768183E-03  1.88673932E-03 -5.92554654E-04  5.47970849E-04
 -1.58049584E-02 -2.18321132E-03 -1.15211595E-04  5.39864536E-05 -1.77631744E-03
  2.73516064E-02 -4.93178683E-02 -4.24860549E-03  1.16461210E-02 -4.84082625E-03
 -4.37962121E-02 -3.34435711E-06  3.06727170E-03 -2.89636318E-03  1.70800978E-03
 -7.93714631E-04 -2.64676732E-04  2.93676250E-04 -3.67100440E-04 -7.97231381E-04
 -1.18293982E-02  4.28701409E-04 -1.38419486E-03  3.13903994E-04 -1.75331719E-04
 -1.34871618E-02 -2.78749683E-03  8.22075749E-04  8.55625394E-04 -7.90524218E-04
  2.56559905E-02 -4.68759847E-02  9.18563201E-03  7.35770856E-03  1.88719945E-03
 -3.45745993E-02  1.61009382E-03  1.42424333E-03 -1.19244830E-03  5.24507935E-04
  8.45644980E-04 -1.09654530E-03 -6.22895027E-04  5.53688528E-04  8.93344801E-05
 -1.16463089E-02 -1.93512290E-03  3.16533703E-04  1.17185584E-03  2.43062973E-04
 -1.41803886E-02 -2.54700506E-03  1.35835820E-03 -5.35028733E-04  1.37066737E-04
  2.65656343E-02 -5.03004654E-02 -1.03475233E-02  1.19138941E-02  6.80872669E-03
 -3.42219116E-02 -9.54166988E-04 -5.55549017E-04 -1.32770994E-04  1.73436531E-03
 -1.46245552E-03  5.85814804E-04 -3.07785536E-04  1.03509988E-03  3.03388606E-04
 -8.86694503E-03  8.02438343E-04 -1.35283409E-03  5.58947158E-04 -9.18732204E-05
 -1.39722235E-02 -2.47356468E-03  3.32396623E-04  3.97977618E-04  1.33505164E-03
 -1.47937466E-02  2.87370556E-03 -1.91839513E-03  2.74496011E-04  6.75027620E-04
  2.28909419E-02 -4.83995292E-02 -6.14707844E-03 -7.23241243E-05  6.92821990E-04
 -5.17554811E-02  3.02003836E-04  1.28391168E-04  4.82083408E-04 -3.35029672E-04
  7.59579302E-04  8.50821659E-04 -4.26203614E-05 -5.79051947E-05 -4.46553306E-05
 -1.65661130E-02 -4.06305423E-03  2.42598443E-03  4.06703034E-05 -3.62697536E-05
  9.79464460E-04 -2.61805404E-03  4.19647002E-04  4.48763005E-03 -4.03548312E-03
  1.56623605E-03 -6.08850375E-04  1.14575602E-03  5.30834897E-04  9.74805468E-05
 -7.61159595E-06 -4.49702852E-05  5.31770769E-04 -3.62818381E-04 -2.53313413E-04
  2.25055051E-03 -3.64523659E-03 -4.42966015E-04  4.29984836E-03 -3.06699080E-03
 -6.37445698E-03  1.14127033E-03  1.09666070E-03  2.87744190E-04  2.41273584E-05
  2.86993719E-05 -4.10330911E-05  4.11422614E-04 -3.47466390E-04  8.69129679E-05
 -8.33972452E-05 -1.31623562E-04  2.53649793E-05  4.53479216E-05 -7.14458267E-05
 -4.17454726E-03 -4.97309713E-03 -3.71166333E-04 -2.39736477E-04  5.18314794E-05
 -1.70028463E-03  1.08919867E-04 -1.60989611E-04  3.83397879E-05  1.84007268E-06
  1.62765829E-03  3.76603714E-03  2.90256518E-04 -3.89567343E-05 -7.99949528E-06
  5.26311574E-02 -9.87563638E-02  1.02561783E-02  3.29781293E-02  1.66030721E-02
 -7.40798144E-02  1.16628501E-03  5.32899458E-03 -1.22372786E-04  1.69629845E-03
 -1.42469028E-03  1.43431451E-03  2.85597010E-04 -1.07332202E-03 -2.46573221E-03
 -2.33441376E-02 -3.89237509E-04  2.50911030E-03  1.48942647E-03 -6.56926796E-04
 -2.61854304E-02 -4.38314746E-03 -2.17125268E-04  4.82841953E-04  2.64171592E-03
  8.07715369E-02 -1.49883263E-01 -7.06140861E-03 -1.44286049E-02  2.08391415E-02
 -1.20445621E-01 -5.27315455E-04 -5.23672903E-03  3.80902780E-03  3.34167042E-03
  5.85037974E-04 -1.61092851E-03  1.00964454E-04  1.64320617E-03 -1.93852447E-03
 -4.25233637E-02 -9.38165822E-03  2.29589186E-03 -2.43185955E-03  2.73246881E-03
 -4.50123019E-02 -1.22909068E-02 -4.02681342E-03 -1.86459457E-03  6.48920884E-04
  8.26243784E-02 -1.51098116E-01  3.45230234E-02 -1.03928839E-02 -3.61378453E-03
 -1.23079190E-01  6.87563939E-03 -1.46741257E-04 -3.37542945E-04  1.37160729E-03
  3.76992789E-03 -3.42238260E-03  1.77280942E-03 -9.92396128E-04  9.72889936E-05
 -4.28324881E-02 -8.25969360E-03  1.31810040E-03 -4.12708461E-03 -5.58223795E-04
 -3.64726959E-02 -1.57607823E-05  3.70699535E-03  2.39755207E-03 -2.48867112E-04
  7.88078106E-02 -1.49957182E-01 -8.06177637E-03  2.90118724E-03 -3.03133786E-02
 -1.15498194E-01 -9.98565870E-04  2.34548796E-03 -4.45933240E-03  1.57176866E-03
  1.76122814E-03  2.18466756E-04  2.08952701E-03 -2.81539837E-03  5.55413288E-04
 -4.79515241E-02 -1.27167628E-02 -3.89993270E-03 -2.32876344E-03 -2.98179719E-04
 -4.02402185E-02 -8.10787831E-03  1.74003259E-03 -4.36653915E-04 -3.79152654E-03
  9.47401369E-03 -1.82137771E-02 -4.25459167E-03  1.31760398E-02 -1.11811821E-03
 -1.41161953E-02 -9.68306451E-04  1.93569005E-03  5.49821699E-04 -7.51956138E-04
  4.34355848E-04  6.28337481E-04  1.34879116E-03 -1.03360781E-04 -2.45720323E-04
 -1.24004041E-02 -6.16476618E-03 -3.70709862E-04 -5.54995666E-04  3.28947690E-04
 -2.84500197E-03 -5.58928400E-04 -1.05725997E-04  4.67668040E-04  2.53983676E-04
 -1.03135373E-02  2.01527585E-02  7.30382357E-03  1.82660319E-02 -2.22546969E-03
  1.44004498E-02  1.06328371E-03  2.09645471E-03 -3.21705745E-04  9.79956550E-04
 -4.81604140E-04 -8.10940126E-04  1.73751043E-03  1.99607573E-04  4.65933551E-04
  1.53969946E-02  8.15270786E-03  4.52094249E-04 -6.60170391E-04  4.04881860E-04
  2.52630742E-03 -1.30873657E-04  1.09952293E-04  5.86797795E-04  2.26006437E-04
  9.63461058E-04 -1.79923986E-03 -1.64796081E-03  6.74224032E-02 -1.75097889E-02
 -2.73580172E-03 -2.46290098E-03  2.98087315E-02 -7.20285386E-03 -1.46177530E-03
  2.29208027E-03 -5.73055130E-04  3.09766072E-03 -9.28845952E-04  1.48525991E-03
 -2.03858732E-03  4.08407119E-03  5.50591933E-03  9.43485055E-02 -2.21680809E-02
  6.00524248E-03  3.82984324E-03  4.56035707E-02 -9.72397816E-03  2.08307680E-03
 -2.98426173E-03  5.52323583E-04  4.27606785E-03 -1.09320699E-03 -1.20982634E-03
 -6.72681631E-02  1.26073768E-01 -1.77257754E-02  3.60323101E-02  1.88127312E-02
  9.63964713E-02 -2.00101007E-03  5.72166390E-03  8.50551368E-04 -1.74053490E-03
  1.21946895E-03 -1.91033930E-03  3.00965034E-04 -1.54629327E-03  2.55240095E-03
  3.00272125E-02  1.10262623E-03 -3.11655106E-03  1.71829498E-03 -1.09898549E-03
  3.47357841E-02  6.82970209E-03  4.14568576E-05  6.38341804E-04  3.45233358E-03
 -8.93085232E-02  1.65927039E-01  5.76807529E-03 -2.18799885E-02  1.48316913E-02
  1.34384290E-01  3.90876137E-04 -6.55301218E-03  2.07031035E-03 -3.92205334E-03
  4.73584908E-05  1.08432312E-03 -2.29316569E-04  1.02279536E-03  2.33661210E-03
  4.96816316E-02  1.33332574E-02  4.37536529E-03 -2.13961019E-03  8.98082971E-04
  4.76221726E-02  1.02502015E-02 -2.77118051E-03 -2.83809138E-03  2.73430528E-03
 -7.64449469E-02  1.39691216E-01 -2.78935951E-02 -1.04827404E-02 -1.61551974E-02
  1.12713194E-01 -5.80059970E-03  9.55914932E-07 -2.46098171E-03 -1.49842797E-03
 -3.42667571E-03  3.45554683E-03  1.44143128E-03 -4.64473898E-04  4.21960594E-04
  3.88438801E-02  7.30138242E-03 -1.08391305E-03 -3.76310545E-03 -7.35153028E-04
  3.60331985E-02  1.87189123E-03 -3.47466227E-03  2.15238088E-03 -5.79545298E-04
 -6.11786161E-02  1.15857823E-01  1.16495053E-02  4.45607507E-03 -2.73396970E-02
  8.82968496E-02  1.92456264E-03  1.48258899E-03 -4.19073278E-03 -7.85714600E-04
 -1.52672671E-03 -1.53199478E-04  1.69005651E-03 -2.70752911E-03 -5.10750110E-04
  3.63673356E-02  9.77730177E-03  3.05007044E-03 -1.74192420E-03 -3.99186069E-05
  2.97685496E-02  5.73114915E-03 -1.01627328E-03 -3.95807759E-04 -2.97607896E-03
  1.35207916E-03 -4.45352095E-04  5.64028440E-05  2.20122820E-03 -8.54573194E-04
 -9.29149890E-03  2.00017443E-02  3.72237110E-03  4.91376621E-03 -1.88237764E-03
  2.06732410E-02  7.22453349E-04  4.08865989E-03 -1.50771393E-03  1.43341016E-04
 -2.92534775E-04 -2.41637319E-04 -4.92182805E-04  2.47058675E-04 -1.42835817E-05
  7.47637523E-03  1.83203718E-03 -1.07234364E-03  2.36466187E-05 -1.04055388E-05
 -2.83743153E-02  5.32008372E-02 -2.60338602E-03  6.35540606E-03  6.94615284E-03
  4.49810208E-02 -8.58739038E-04  2.23964033E-03  8.02768627E-04 -1.30171304E-03
 -4.42716174E-04  3.16551755E-04 -5.25485086E-05 -2.04598978E-04  9.24822214E-04
 -2.69093804E-02  5.03865359E-02 -1.98104242E-03 -7.14594801E-03 -8.33714071E-03
  4.20507865E-02 -9.14132151E-04 -2.16909916E-03 -1.12501749E-03 -1.31999736E-03
 -3.78400601E-04  3.89139722E-04 -6.95005848E-05  1.27633562E-05  1.01186640E-03
  1.76747950E-02  4.65092995E-03  1.48029628E-03 -2.47021662E-05  8.36370463E-04
  1.65378361E-02  4.56215715E-03 -2.21558982E-04  1.54195252E-03 -3.62222344E-04
  1.65265426E-02  4.23872427E-03  1.44651430E-03  4.43970845E-05 -7.02475452E-04
  1.52724105E-02  3.89274438E-03 -2.30513918E-04 -1.46305716E-03  2.85426308E-04
 -8.18703382E-03  1.43314147E-02  1.18311566E-02 -1.36845991E-02 -3.11996698E-03
  1.28491195E-02  8.60791400E-04 -2.42434223E-03 -2.36038188E-03 -7.65340987E-04
 -7.65805160E-05 -2.02546086E-04  1.36964012E-03 -1.15996120E-03  1.09681658E-03
  1.63862272E-02  1.03740972E-02  3.69684466E-05 -2.54621105E-04 -6.20442353E-04
  3.33089949E-03  7.36843874E-04  1.91332455E-04 -1.43343261E-04 -3.27184877E-04
 -2.12085491E-02  3.86467311E-02  5.67600295E-03  1.40499371E-03 -6.70743850E-03
  3.21169419E-02  4.07504007E-03  8.82026021E-04 -1.50502616E-03 -9.10139051E-04
 -6.93633068E-04  3.87349974E-04  2.32911861E-04 -7.45177415E-04  4.08828304E-04
  1.20079232E-02  2.29730388E-03 -6.99581577E-04  6.66719448E-04 -7.69667520E-04
  1.07972651E-02  4.19080465E-03  1.08552760E-03  4.12527794E-04 -1.48178898E-04
 -2.42151386E-02  4.40318142E-02  1.39566497E-03  5.30011805E-03  5.90477345E-03
  3.23978602E-02 -8.68882071E-04  5.14290453E-04  5.06255517E-04 -8.88434408E-04
 -6.17115763E-04  5.09104903E-05  5.78839275E-04 -3.17880420E-04  3.20727776E-04
  1.24759815E-02  2.70896804E-03 -2.74220268E-04  1.22101850E-03  2.06798877E-04
  2.80981952E-02  1.50991579E-02 -1.25129338E-03 -3.44584789E-04  2.10517072E-04
 -4.15395676E-03  7.18510695E-03  1.02654353E-02 -1.29733286E-02  9.03104939E-03
  8.75935413E-03  3.35579237E-03 -1.87413858E-04  2.19372634E-03  4.13984313E-04
 -2.09889879E-03  1.00468985E-03  4.55950316E-04  1.01649730E-03 -3.26563769E-04
  2.66375811E-03  2.05164234E-03  2.71352626E-04  4.02113197E-05  1.24131486E-04
  2.20985365E-03  2.60930702E-04 -2.99348759E-05 -1.61409436E-04  2.21452956E-04
 -3.62825319E-03  6.29475036E-03 -2.00459220E-02 -2.41800493E-03 -6.52502805E-03
  1.04041724E-02 -1.19178996E-03  5.67857147E-04 -2.06805447E-03 -1.09287090E-03
 -1.30492369E-05  1.00125026E-03 -7.65049648E-04  1.71916432E-03 -1.59288041E-04
  3.78199266E-03  1.60297172E-03 -2.01614110E-04  1.88525935E-04 -2.12085061E-04
  1.32521069E-03 -2.69821892E-04 -2.42557248E-04 -1.27570146E-04 -1.16756982E-04
 -4.08240111E-03  7.09885707E-03 -2.27770612E-02  5.75527748E-04  5.13494058E-03
  1.21155758E-02 -1.49101072E-03 -1.42011864E-03  1.87895774E-03 -1.02601881E-03
  5.41384846E-05  7.73204619E-04  6.76201903E-04 -2.10102775E-03 -2.04593319E-04
  3.47928644E-03  1.49349501E-03 -2.56539132E-04 -2.07934407E-04  1.89867346E-04
  1.88910495E-03 -3.35504242E-04 -2.82519291E-04  1.24605409E-04  1.34189461E-04
  1.68920631E-02 -3.48740759E-02  2.26499200E-03 -7.68050434E-03 -3.72044202E-03
 -4.67365704E-02  4.06549760E-03 -2.65152170E-03 -1.31821226E-03  7.69664060E-04
  8.94911118E-05  3.73298192E-04 -3.57687365E-04  2.92028390E-04 -3.44396550E-04
  1.75761388E-02 -3.73548237E-02  4.43543968E-03  3.22818439E-05  1.75327004E-03
 -5.02506343E-02  5.91066190E-03  1.69503153E-04  1.61839507E-03  7.77313837E-04
  4.26351426E-04  1.95890674E-05  2.08736763E-04 -1.61197203E-04 -2.86270809E-04
 -7.08361354E-03  1.24844546E-02  1.43823573E-02  1.05424939E-02  3.50180556E-03
  1.07323783E-02  1.34478817E-03  1.74381943E-03  1.40746771E-03 -9.33303086E-04
 -2.51915519E-04  2.08003632E-05 -1.50757166E-03  1.41279799E-03  8.03052858E-04
  2.07767288E-02  1.30571201E-02 -2.91922765E-04  2.12887536E-04  3.85779851E-04
  2.64302582E-03  1.85479618E-04  1.93164220E-04  1.11644971E-04  2.31283980E-04
 -1.51579460E-02  2.72978908E-02  5.04387169E-03 -1.67235130E-03  3.76137623E-03
  2.34977861E-02  4.24488394E-03 -1.15589834E-03  1.12474087E-03 -7.20703935E-04
 -4.34402003E-04  1.17338139E-04 -3.69473578E-04  4.51768971E-04  2.73563437E-04
  7.21447460E-03  3.24978272E-03  7.59099982E-04 -2.65110934E-04  1.28935259E-04
  8.95258089E-03  1.72236115E-03 -5.78687188E-04 -5.09849935E-04  5.09953921E-04
 -1.48716727E-02  2.68366631E-02  5.04834397E-03 -3.88583623E-03 -6.86343989E-03
  1.83013282E-02 -6.41725017E-04 -7.88116291E-04 -1.10586420E-03 -7.98321222E-04
 -3.20057170E-04 -1.02890430E-04 -7.43404204E-04  3.73005033E-04  3.90759173E-04
  7.49495849E-03  1.91513880E-03 -1.01757972E-04 -7.66866536E-04 -1.74439821E-04
  2.21597489E-02  1.46265847E-02 -7.68537987E-04  8.84897140E-05 -3.28687354E-04
  4.75143311E-03 -9.47275818E-03  8.43698593E-03  1.20350546E-02 -5.29262838E-03
 -5.45132871E-03  2.57693191E-03  5.09983725E-04 -1.18450095E-03  7.08200608E-04
 -1.75971686E-03  9.65829395E-04 -5.45582283E-04 -6.57969441E-04 -1.79473099E-04
 -2.43095797E-03  3.19555664E-04 -1.62451750E-04  2.13005882E-04 -1.17100109E-04
 -2.54454887E-03 -9.08406064E-04  1.50866186E-04  2.00523778E-04  2.36231785E-04
 -1.08246418E-02  8.02174252E-04 -4.10740453E-05  9.61678873E-05  6.73887843E-04
 -2.04049071E-01  4.38482804E-01  9.00489604E-02  1.21220762E-03 -3.60523776E-03
  4.58227441E-01  1.89636084E-02 -1.52585619E-04 -2.57999318E-03  2.35455278E-03
 -6.36792317E-03 -7.37360601E-03  3.07871440E-04  1.50134157E-04  3.00529403E-04
  1.67615167E-01  4.08337973E-02 -2.38167454E-02 -4.54483603E-04  4.06811906E-04
 -4.34376366E-02  8.20862092E-02 -2.01505550E-02  1.17158801E-02  2.92330647E-02
  7.16183752E-02 -4.69681459E-03  3.73124256E-03  4.74952504E-03 -3.15637355E-03
  1.05767775E-04  4.78019445E-04 -7.45608127E-04  1.02300845E-03  2.54328531E-03
 -5.72665300E-02  1.08124296E-01 -1.05256418E-02 -1.08821540E-02 -1.38417375E-02
  9.39368583E-02 -3.39330506E-03 -3.59067292E-03 -2.33696358E-03 -2.80725304E-03
 -7.12950423E-04  8.30179362E-05  2.29895861E-04 -1.03103595E-04  1.66731167E-03
  3.02296033E-02  9.04200352E-03  2.24921631E-03  2.04684107E-05  1.61389513E-03
  2.74643535E-02  9.83242090E-03 -4.89226378E-04  2.46230521E-03 -3.53526966E-04
  3.91960121E-02  1.14003332E-02  3.23857906E-03  1.05488098E-04 -1.57624825E-03
  3.48279221E-02  1.10850421E-02 -4.83658664E-04 -3.13615360E-03  7.72842733E-04
 -1.68384104E-02  3.15783000E-02  2.08927716E-02 -5.15866674E-02 -5.17223847E-03
  3.20966033E-02  1.25864822E-03 -7.56372443E-03 -1.22290346E-03 -3.31999484E-03
  2.71932639E-03  7.68722343E-06  3.32955826E-03 -1.46091441E-03  3.89709510E-03
  1.00545865E-02  6.46185123E-05 -9.62714900E-04 -7.79033785E-04  2.71830001E-04
  7.77433885E-03  8.30286912E-04  3.81757067E-04 -5.74840617E-04 -6.49828358E-04
 -7.93564798E-02  1.48486749E-01  1.31757300E-02 -5.14547571E-03 -2.55392333E-02
  1.26010535E-01  1.65420789E-03 -3.00751481E-04 -5.94143746E-03 -2.67780672E-03
 -2.73762886E-03  1.97282744E-03  1.23646517E-04 -1.88344876E-03  1.28487869E-03
  4.77756941E-02  1.30114130E-02 -2.38878035E-03  2.56585644E-03 -2.99489380E-03
  4.57797971E-02  1.25147472E-02  4.12456995E-03  1.36545221E-03 -6.27483078E-04
 -8.33408548E-02  1.54974323E-01 -2.64549539E-02  5.47515921E-04  1.42427672E-02
  1.26608576E-01 -4.53003123E-03 -2.95429975E-03  1.17093768E-03 -2.24358842E-03
 -3.55637801E-03  3.04467179E-03 -8.63770586E-04 -4.54856727E-04  3.66158922E-04
  4.90155545E-02  1.21941953E-02 -1.46206912E-03  4.45442175E-03  7.12193714E-04
  3.58733052E-02  2.63701554E-04 -3.89140730E-03 -2.54737584E-03  2.24659651E-04
 -3.96326462E-02  7.54400279E-02  3.43112016E-02 -3.84821399E-02  3.28391138E-02
  7.12539980E-02  5.35997438E-03 -4.65106613E-03  8.53996627E-03 -2.10712749E-04
 -5.25057768E-03  2.92514013E-03  1.41421672E-03  3.00686039E-03 -1.20564902E-03
  2.38440563E-02  6.77864969E-03  2.16838840E-03  7.14871594E-04  4.60213857E-04
  2.33320517E-02  6.25375407E-03 -5.27293483E-04 -1.66170167E-04  2.09692518E-03
  1.07914044E-03 -2.77025655E-03 -5.43906085E-02 -3.99497703E-03 -1.25401923E-02
  4.25746831E-03 -7.56242634E-03  5.93497600E-04 -4.73179332E-03 -3.48257965E-03
  8.62738880E-04  2.57745985E-03 -1.85367610E-03  4.42552003E-03 -4.13068898E-04
  3.82216897E-03  3.69061089E-03 -3.93649592E-04 -1.50829226E-04 -3.41517292E-04
 -7.02250822E-04 -4.91884852E-04 -6.47112948E-04  1.75959220E-05  3.66312587E-05
  2.67882430E-02 -5.21254096E-02 -5.14425522E-02  5.14405745E-03  3.97120483E-03
 -3.86929356E-02 -5.64783046E-03 -7.61187494E-04  3.61707910E-03 -2.64001550E-03
  2.02489333E-03  2.30396328E-03  1.69898582E-03 -4.92891511E-03 -1.58774227E-04
 -1.15411362E-02  7.96862692E-04 -3.47972505E-04  1.63245472E-03 -7.62981654E-05
 -1.71608070E-02 -4.93498313E-03 -7.13853838E-04 -8.60879158E-04 -1.36766473E-03
  4.44262179E-02 -9.16479631E-02  1.57264723E-02  4.73325901E-05 -1.55656338E-02
 -1.25111936E-01  7.17869091E-03  6.35208540E-04 -4.12016026E-03  1.15580375E-03
  2.83864532E-03  9.60489671E-04 -3.70578810E-05  4.96386113E-04 -6.06324688E-04
  4.10379033E-02 -8.67715812E-02  5.33057568E-02 -6.19482011E-03  7.73946625E-03
 -1.20469497E-01  2.62167697E-02 -1.97812400E-03  1.92206103E-03 -2.37251319E-04
  4.91256426E-03  4.62924328E-05  8.61883382E-04 -1.90908514E-03 -1.15536626E-03
 -4.12216918E-02  7.81828257E-02  1.64774497E-02  5.33140657E-02  1.06828402E-02
  6.93472329E-02  1.01634855E-03  8.47728339E-03 -3.20273797E-04 -4.53309124E-03
  3.48035996E-03 -6.92101959E-04 -3.34618568E-03  8.50335687E-04  3.68921795E-03
  2.22440231E-02  8.08006717E-04 -2.12809097E-03  1.16635682E-03 -8.02540836E-04
  2.15698082E-02  3.55069319E-03  4.41050097E-04  6.62583992E-04  2.00958122E-03
 -9.50760168E-02  1.77844592E-01  1.28348162E-02 -4.56642934E-03  1.73383880E-02
  1.52795153E-01  5.43098460E-04 -2.24036612E-03  4.47002290E-03 -3.62451892E-03
 -1.79591530E-03  1.14916545E-03 -4.83969242E-04  1.19758997E-03  1.85513159E-03
  5.39451513E-02  1.37692493E-02  4.89050274E-03 -1.64464656E-03  8.98446249E-04
  5.81430216E-02  1.60532436E-02 -3.15132168E-03 -3.28146329E-03  3.20900393E-03
 -7.67509823E-02  1.42317004E-01 -1.93426780E-02  1.63315144E-04 -3.13142846E-02
  1.16047382E-01 -3.30217894E-03  2.13615158E-03 -4.49112024E-03 -2.60453040E-03
 -3.50090592E-03  3.50139911E-03  4.88012877E-04  1.17875461E-03  9.65279753E-04
  4.44583606E-02  1.14480302E-02 -1.21076856E-03 -4.09387121E-03 -9.71243723E-04
  3.37502965E-02 -8.68550827E-05 -3.52430250E-03  2.40353578E-03 -6.55322338E-04
 -1.99959838E-02  3.76713155E-02  2.97370005E-02  4.15511427E-02 -3.02443533E-02
  3.76656549E-02  5.97452754E-03  4.33730817E-03 -7.15468394E-03  1.23705044E-03
 -5.40035851E-03  3.00244694E-03 -1.06582738E-03 -2.96681713E-03 -1.00775026E-03
  1.46868458E-02  6.03261131E-03  1.26903735E-03 -2.37666344E-04 -4.12316804E-04
  9.82459579E-03  1.83538225E-03 -4.72462075E-05  3.64960012E-04 -1.00562062E-03
 -2.55767662E-02  2.90122974E-03  9.17804775E-04  3.37458558E-04  1.46514851E-03
  5.87456870E-02 -1.27367172E-01 -3.53021228E-02 -5.61151855E-04  1.59368702E-04
 -1.32394779E-01 -9.42735268E-03 -6.64016084E-05  1.40575541E-04 -4.51891567E-04
  2.40642134E-03  2.24045316E-03 -8.25660879E-05  6.53584119E-05 -9.36985032E-05
 -5.38971197E-02 -1.34120017E-02  7.48353710E-03  1.48705604E-04 -1.50352102E-04
  5.97941413E-02 -1.13575778E-01 -3.15013379E-02  1.02218778E-02  7.76168020E-02
 -1.00768027E-01 -4.40566577E-03  2.20148900E-03  1.66005694E-02 -1.68232058E-03
  3.50812627E-03  2.00632440E-03 -1.35364997E-03  4.74882033E-03  4.61468486E-03
 -7.10606500E-02  1.34375525E-01  2.52860765E-02  7.52039852E-03  7.25775826E-02
  1.19872802E-01  3.78511759E-03  1.59462557E-03  1.45687951E-02  7.47335379E-04
 -3.67053399E-03 -1.47234881E-03 -9.01793033E-04  5.08490947E-03 -4.01249099E-03
 -4.27986449E-02 -1.18671748E-02 -3.85307351E-03  2.44983459E-04 -8.46938738E-04
 -3.43773648E-02 -8.17178209E-03  2.01750883E-05 -2.87067836E-03  2.13784549E-03
  4.85890843E-02  1.36207283E-02  4.38207149E-03  3.45796979E-04 -9.00184000E-04
  4.08880116E-02  9.39310489E-03 -2.03977402E-04 -3.50857769E-03  2.23898422E-03
  6.05983759E-02 -1.16237941E-01  6.95365967E-04  4.64463014E-04  1.46638920E-02
 -8.74097790E-02 -2.11175720E-03  1.77666035E-03 -3.95115783E-03  3.09332426E-03
 -2.32703484E-03  1.90813304E-03  1.16156842E-03 -8.48199320E-04  6.44677701E-04
 -3.71063372E-02 -6.22855556E-03  3.36485156E-03  1.15415943E-03 -1.01641487E-03
 -3.23100062E-02 -6.10755720E-03 -5.29308737E-04  6.86131997E-05  3.28437123E-03
  4.36506545E-02 -8.11967197E-02 -5.24101131E-03 -2.08662459E-02 -1.37115797E-02
 -7.17480464E-02  5.98932376E-04 -4.90882266E-03 -1.65760918E-03  2.09434394E-03
 -2.02363661E-03  1.93097651E-03 -4.05741961E-04 -7.97402474E-05 -1.71053971E-03
 -2.73256768E-02 -7.71671168E-03  1.38338379E-03 -1.68175925E-03  1.46412528E-03
 -2.16526100E-02 -3.01987160E-03 -2.27894800E-03 -6.83898062E-04 -5.00477428E-05
 -9.22098241E-05  1.65121057E-03 -4.29867367E-03  4.00743333E-03 -3.39940081E-02
 -2.54426197E-03  5.67252117E-04 -2.67839230E-03 -6.16075199E-03  6.79890563E-04
  4.77211285E-04 -7.24641286E-04 -4.40290565E-04  2.79229705E-03 -1.54662089E-03
  1.10865301E-04 -2.15605749E-03 -3.87741149E-05 -4.82350943E-05 -3.63498906E-04
  9.89417171E-04  2.02961806E-03 -2.68000439E-04  2.13201277E-04 -5.66643761E-04
 -3.70120779E-02  7.08910210E-02  1.21029008E-02  2.32553794E-02 -4.34741096E-03
  6.01672631E-02  2.77410148E-04  8.60247898E-04  1.38366106E-03 -3.11243081E-03
  2.71047495E-03 -1.99490748E-03  1.47291342E-04 -3.26540097E-04  2.18094677E-04
  1.22133565E-02 -2.42153381E-03  1.76123570E-03  8.21671773E-04 -2.09722802E-04
  2.60715714E-02  9.26554050E-03 -7.70268476E-04  6.99367787E-04  2.11077291E-03
 -1.05635161E-01  2.02455749E-01 -3.02438502E-02  8.52352947E-03 -2.13251719E-02
  1.73359451E-01 -1.15024878E-02  1.41526450E-03 -3.08975724E-03 -1.57405646E-03
 -4.02924041E-03 -1.68430674E-03 -8.59335851E-04  2.05817721E-03 -1.24075402E-03
  6.35988542E-02  1.53267469E-02 -1.37028411E-04  5.93523042E-03 -1.74834699E-03
  6.58172416E-02  1.74653631E-02  6.35476289E-04 -3.35716992E-03 -5.19539476E-03
  1.03908351E-01 -1.99882672E-01  3.33924752E-02  6.61409550E-03 -1.05548257E-02
 -1.77483633E-01  1.06413635E-02  2.18218582E-03 -8.52342451E-04  2.14735600E-03
  3.30522532E-03  1.96851699E-03 -1.29229618E-03  2.14512281E-03  9.52995253E-04
 -6.61539689E-02 -1.74872388E-02  1.11313899E-04  5.92134506E-03 -1.61713457E-03
 -6.83933820E-02 -1.82495667E-02 -4.01504690E-05 -3.44996013E-03 -5.18145465E-03
  1.15009735E-02 -2.37596698E-02 -1.10531544E-01 -1.04605721E-02 -4.32619534E-03
 -3.25186348E-02 -5.08979094E-02 -2.52576452E-03 -2.32615330E-03  5.61421182E-03
 -4.92939256E-03  3.84616747E-04  1.85866336E-03 -5.59697491E-03  9.61663485E-04
 -2.29678560E-02  4.84309453E-02  1.09611171E-01 -1.55039742E-02  9.21080258E-03
  6.86239254E-02  5.27283214E-02 -5.07428673E-03  3.89938505E-03 -5.74525382E-03
  4.18851091E-03 -1.07826846E-03  1.78505214E-03 -5.13893410E-03 -4.07695533E-04
 -4.44108835E-02  8.58059482E-02 -6.93862438E-03 -2.05599950E-02  1.11558690E-02
  6.14969427E-02  1.80561354E-03 -1.68905184E-03 -4.65030502E-03 -1.62243759E-03
  1.15866223E-03 -1.34738270E-03  2.25773283E-03 -1.31207935E-03 -2.05183031E-03
  2.75886716E-02  4.74547790E-03 -2.46520367E-03  6.66272795E-04 -1.02540306E-03
  2.40822033E-02  4.21861271E-03  2.16178737E-04 -1.74883680E-04  2.48392790E-03
 -6.20381133E-03  1.09245773E-02  2.12992987E-03 -1.93113601E-02 -2.05020435E-02
  1.27841161E-02 -5.12131052E-04 -4.77889610E-03 -2.62582034E-03 -7.65803685E-04
  2.70388421E-03 -2.37819055E-03 -4.98481739E-04 -6.37133672E-04  9.81710625E-04
 -9.10264997E-05 -2.58958128E-03  3.73644512E-04  5.31096250E-05 -2.37644418E-04
  4.53421027E-03  1.62003160E-03 -2.69539977E-04 -4.38817821E-04  5.51212328E-05
  2.99377201E-02 -5.67068151E-02  1.36771717E-02  4.09384502E-03 -1.99211246E-02
 -4.42486720E-02  1.93843356E-03 -2.98558172E-03 -3.69789031E-03 -2.97880702E-05
  8.31071997E-04 -1.67077525E-04 -7.71726927E-04  1.99197300E-03  1.10584770E-03
 -1.74203761E-02 -2.52360270E-03  5.04259243E-04  1.53788862E-03  3.50544638E-05
 -1.48042674E-02 -3.18153030E-03  1.67316319E-03 -7.14948429E-04 -2.94574829E-04
  4.34099039E-02 -8.26129048E-02 -2.31380459E-02  8.83941754E-03  5.75976550E-03
 -7.07585016E-02 -3.31556683E-03 -7.07172220E-04  3.40023614E-03  2.71078958E-03
 -9.11116982E-04  9.86476749E-04  5.23094811E-04  1.02157161E-03  4.71587085E-04
 -1.61521080E-02  5.78055693E-04 -2.17562466E-03  8.36471281E-04 -2.15538148E-04
 -2.81366574E-02 -9.04714355E-03  5.53144379E-04  6.20379650E-04  2.44913684E-03
  9.02825747E-03  1.04114069E-04  6.81979012E-04 -6.24393064E-04 -1.91971863E-03
 -5.92033662E-03  1.28607517E-02  3.69054248E-03 -2.34134827E-04 -3.19608011E-03
  1.33537911E-02  9.97586060E-04 -2.40257954E-05 -2.46425850E-03  4.27252732E-05
 -2.88710217E-04 -2.07746946E-04  6.08799723E-05  4.65101902E-04  1.23502334E-05
  5.53587343E-03  1.37348825E-03 -7.65349471E-04 -3.31216190E-05 -5.64836090E-05
 -7.48040219E-03  1.54728070E-02  7.13017120E-04 -5.60657183E-03 -1.56630371E-03
  8.98748724E-03 -2.90860174E-03 -1.84135418E-03 -1.58828717E-03 -1.12161927E-04
  4.33530870E-05 -2.05805708E-04 -6.01419018E-04  6.79921156E-05  3.18049439E-04
 -4.61377751E-04  1.86574426E-03 -1.49378341E-03  4.02225980E-03 -6.27880275E-03
 -1.97980907E-03 -2.51448196E-03  7.66823927E-04 -9.18416876E-04 -1.93694587E-04
  3.94687977E-04 -4.58920428E-05  5.96306253E-04 -4.95887383E-04  8.09720139E-04
  5.07788650E-03  2.12569013E-04  3.75836878E-04 -5.57460411E-05  1.60764459E-04
  8.59818832E-03  4.89467253E-03  3.96048576E-04  4.82251972E-04 -4.50607731E-04
 -1.70398117E-04 -1.14464132E-03 -6.63819825E-05  3.85412975E-05 -5.08303531E-05
  4.10375290E-03  4.04585737E-03  3.89424629E-04 -1.27707271E-04  2.32299072E-04
  8.08882023E-02 -1.53476006E-01  1.91854865E-02  3.16368962E-02  9.76988212E-03
 -1.28728394E-01  2.43201145E-03  7.80296655E-03 -2.50368942E-04  1.78529906E-03
  4.46827806E-04  2.60225119E-03  7.57542830E-04 -1.57748518E-03 -1.13208920E-03
 -3.75964844E-02 -3.45987729E-03  3.99614385E-03  1.86745051E-03 -1.30860420E-03
 -4.90633513E-02 -1.35221157E-02 -3.15395730E-04  6.65843493E-04  4.59392196E-03
  6.02264088E-02 -1.14022350E-01  2.62537434E-03 -3.74752572E-02 -3.83595425E-02
 -9.81352830E-02  1.97185387E-03 -6.67872885E-03 -9.22454129E-03  2.28915997E-03
 -3.21196074E-03  4.22130374E-03 -2.53527272E-04 -7.56368973E-04 -2.27723992E-03
 -3.91183685E-02 -1.03990307E-02  1.97808840E-03 -2.50300470E-03  1.82257712E-03
 -3.59935556E-02 -9.96381899E-03 -2.94285222E-03 -1.90389205E-03 -5.00930314E-04
 -3.24101088E-02  6.07822751E-02 -2.10270363E-02  7.18439617E-05 -6.32551444E-02
  5.19098007E-02 -4.24161733E-03 -1.99454079E-03 -1.22491881E-02  9.30217266E-04
 -1.28629154E-03 -1.05358843E-03 -9.81291511E-04  6.19775844E-03 -2.31683274E-03
  2.22995823E-02  5.31117492E-03 -7.65804488E-04  1.95721679E-03 -4.98092660E-04
  1.32079784E-02  1.14901185E-03 -1.34866367E-03 -1.02033561E-03 -5.78419843E-04
 -9.68182000E-02  1.87938178E-01 -7.42750774E-03 -2.04009879E-03  3.12987349E-03
  1.55462233E-01 -2.26669302E-03 -6.08575647E-03 -3.20336198E-03 -1.40713599E-03
 -1.75917582E-03 -3.20752524E-03 -2.17918769E-03  1.03136138E-03 -2.36116705E-04
  6.79902724E-02  2.14467867E-02  4.89106782E-03  3.22764040E-03 -2.34594362E-04
  6.13730505E-02  1.56065490E-02 -2.62610299E-03  6.51512661E-04  5.09739029E-03
  1.45049048E-02 -2.95496767E-02 -6.90234402E-03  2.69059189E-02 -4.26771654E-03
 -1.82467221E-02 -4.77076391E-04  5.44555037E-03 -4.13398308E-03 -9.83338135E-04
  6.42330662E-04  9.07107871E-04  2.54313626E-03 -8.54710194E-05 -2.49151719E-04
 -2.24126531E-02 -1.12553863E-02 -5.51294180E-04 -1.07334291E-03  4.96076306E-04
 -3.90548715E-03  9.92631726E-04 -1.26179289E-04  8.05383611E-04  3.32031329E-04
  5.64406742E-03 -1.26838533E-02 -1.28596836E-02 -2.90907803E-02  4.29372081E-03
 -2.43311560E-03 -2.09685080E-03 -6.08804236E-03  5.03642915E-03 -1.31250771E-03
  4.28752773E-04  7.49331794E-04 -2.42966552E-03 -5.64595333E-04 -5.15973367E-04
 -1.70315702E-02 -9.31079825E-03 -4.99048032E-04  6.21349955E-04 -3.71473845E-04
  2.71382339E-03  3.36291919E-03 -9.74662456E-05 -5.40158912E-04  1.35582971E-04
  1.10096381E-03 -2.04902685E-03 -7.23197396E-03  1.20945243E-01 -2.27196740E-02
 -4.46879785E-03 -2.63543230E-03  5.86363222E-02 -9.29741469E-03 -2.86805912E-03
  5.41345765E-03 -2.37958960E-03  4.55131115E-03 -1.37390796E-03  4.17496419E-03
  5.51983834E-03 -1.15178260E-02 -1.65177550E-02 -1.28517799E-01  1.92303069E-02
 -1.81833283E-02 -6.86888719E-03 -6.53691247E-02  8.50304562E-03 -2.50029100E-03
  5.18440955E-03 -1.96307760E-03 -4.81409215E-03  1.54240989E-03  3.11995557E-03
  7.75252489E-02 -1.47494462E-01  2.54307131E-02 -1.75915689E-02 -6.65296044E-03
 -1.24030706E-01  3.82106156E-03 -5.06546764E-03  9.41903707E-04  9.37741390E-04
  1.11423609E-03  2.42760836E-03 -1.38769733E-03  1.86642750E-03 -1.37321417E-04
 -3.45577264E-02 -3.35651147E-03  3.74861520E-03 -1.54997533E-03  1.59058572E-03
 -4.87920751E-02 -1.38367418E-02  1.10168254E-05 -5.74340692E-04 -4.48624794E-03
  3.82004410E-02 -7.30588993E-02  1.89104925E-03  4.03104255E-02  4.63158338E-02
 -6.17302333E-02  8.40550421E-04  6.57111102E-03  1.20721952E-02  1.45050601E-03
 -4.03185009E-03  4.73483154E-03  5.18443347E-04  1.02764318E-03 -2.11989912E-03
 -2.28097486E-02 -6.14300776E-03 -1.83141091E-03  1.51266058E-03  5.07154664E-04
 -2.54223858E-02 -5.82279012E-03  1.35666874E-03  1.83391541E-03 -8.26010755E-04
 -5.26770685E-02  9.83756353E-02 -3.00542533E-02 -9.49830481E-04  5.20431435E-02
  8.33826093E-02 -5.88819742E-03  2.03719032E-03  1.01512153E-02  1.13571788E-03
 -2.02655684E-03 -1.30738527E-03  1.39688529E-03 -5.47807981E-03 -2.13949284E-03
  3.39749288E-02  8.55004321E-03 -1.07322040E-03 -3.01578274E-03  1.16420934E-04
  2.33989478E-02  2.24942174E-03 -2.33818594E-03  1.64218879E-03  3.33965801E-04
 -1.01526437E-01  1.96170267E-01  8.28983615E-04  4.46297656E-03 -1.29343721E-02
  1.58981801E-01 -2.48098426E-04  7.12181561E-03  1.25981154E-04 -1.39716157E-03
 -1.89374110E-03 -3.13180643E-03  2.35024475E-03 -1.67926333E-03 -3.73895373E-04
  6.80736592E-02  2.09399054E-02  5.08921499E-03 -3.21383040E-03  5.74426128E-04
  6.12159271E-02  1.55627513E-02 -2.08702305E-03 -8.51876658E-04 -5.47573769E-03
 -1.18652913E-02  1.22735484E-04 -3.19269236E-04 -6.08406291E-04  6.31124916E-04
 -7.31737391E-03  1.58516476E-02  5.93362143E-03  4.22464204E-04  2.87166519E-04
  1.67256065E-02  1.84014199E-03  3.56263923E-04  2.91642371E-05 -1.23427584E-04
  9.83864354E-06 -7.11488972E-04 -4.26645721E-05  9.39686625E-06  2.63506062E-04
  7.47537891E-03  2.09216563E-03 -1.04640804E-03 -1.80097109E-05  2.39240038E-05
  4.20041703E-02 -7.96575615E-02  5.96037776E-02 -1.89569659E-02 -8.58815373E-02
 -8.76987138E-02  1.23846492E-02 -4.79406096E-03 -2.36979997E-02  3.70638510E-03
 -1.63053087E-03  1.96512866E-03  2.17537506E-03 -3.73724561E-03 -5.37986285E-03
  7.35201363E-02 -1.40513924E-01  5.74715933E-02  4.39955254E-03  6.06074649E-02
 -1.44111247E-01  1.20587060E-02 -5.16717825E-04  1.61320359E-02  4.10545854E-03
 -3.70303118E-04  3.38587444E-03 -1.89857976E-03  3.91247462E-03 -3.47992356E-03
 -3.60354023E-02 -1.58896296E-02 -1.73997499E-03 -2.09742955E-04 -2.87914226E-03
 -2.97267803E-02 -8.46566601E-03  1.33696151E-03 -2.70391856E-03 -1.33552669E-04
 -6.57569689E-02 -2.86714687E-02 -4.30785636E-03 -1.53982177E-04  3.15988257E-03
 -5.60973866E-02 -1.95383639E-02  1.47415663E-03  4.48410743E-03 -8.73510420E-04
  4.55924701E-02 -8.84371817E-02 -2.19579073E-02 -6.95474717E-03  9.67523381E-03
 -8.16869609E-02 -9.13811874E-03 -4.04483483E-03 -1.10681135E-03  3.92992199E-03
 -5.31744194E-04 -4.43984664E-07 -7.92147926E-04 -2.42466587E-05  1.63363329E-03
 -3.93294647E-02 -7.33462903E-03  2.96960435E-03  9.66015477E-04 -9.99833050E-04
 -2.61291884E-02 -7.30029897E-03 -7.18908362E-04  5.19696189E-05  2.41258181E-03
  4.83705084E-03 -7.45838602E-03 -2.65979908E-03 -3.08727947E-02 -2.95387612E-02
 -1.72380481E-02  5.83845731E-04 -1.00521869E-02 -3.60801324E-03  1.28980663E-03
 -3.08853736E-03  2.46622484E-03 -9.50952839E-04 -1.42494152E-03 -2.91962249E-04
 -4.08648855E-03 -2.71596134E-03  1.96643960E-04 -6.41234926E-04 -2.45988470E-04
  4.27751407E-03  5.84115767E-03 -1.65077816E-04  1.27560927E-04 -4.66211195E-04
 -4.05037497E-02  7.52237531E-02 -9.01409425E-03 -1.96925830E-02 -1.70194367E-02
  7.70320040E-02 -4.56488798E-03 -4.90074578E-03 -3.30425685E-03 -6.49007061E-04
 -1.73281099E-03 -3.74321029E-04  2.39639203E-04  1.43196732E-03 -3.54698172E-05
  3.61629652E-02  1.44469953E-02 -9.75827429E-04  2.77045948E-03  2.17526990E-05
  1.72496357E-02  2.35854608E-03 -1.37832090E-03 -1.69404886E-03 -8.95793531E-05
 -2.77144280E-02  5.32678566E-02  2.46847542E-03 -6.38322120E-02  2.11180001E-03
  5.93400130E-02 -1.75549558E-03 -1.17988657E-02 -1.92893959E-03  3.00967985E-03
 -7.50644044E-03  1.49280313E-03 -1.34395200E-04  2.09724951E-03 -2.52569615E-03
  3.60919404E-02  1.64586396E-02  2.07335283E-03  7.23104645E-04 -2.24639006E-04
  2.45021728E-02  8.11806210E-03 -9.76136356E-04 -6.05674267E-04  1.73708303E-03
 -8.25071022E-02  1.63279936E-01  6.15132141E-02 -9.57895522E-03  4.24286643E-02
  1.51148997E-01  8.05784518E-03 -3.79253712E-03  1.29835551E-02 -3.88981718E-04
 -1.54870176E-03 -5.42664057E-03  1.57020478E-03 -5.78507625E-03  8.35891909E-04
  6.53581374E-02  2.37296163E-02  1.16552489E-03  5.21649303E-03 -7.89234817E-04
  6.56295569E-02  2.38948849E-02  1.62251646E-03 -3.35325486E-03 -3.91742655E-03
 -9.18100322E-02  1.80335179E-01 -1.91741332E-03  2.08590765E-03 -5.70626063E-02
  1.84810645E-01 -1.23106322E-03 -1.05895240E-03 -1.38913658E-02 -5.82931894E-03
  4.88561080E-04 -3.63304261E-03 -3.91443584E-04  8.81518850E-04  9.69004639E-04
  7.76386367E-02  3.23369825E-02  7.26769860E-04 -5.86882442E-03  7.17487194E-04
  8.87185230E-02  3.54983391E-02  5.65501659E-04  3.95126963E-03  5.00254243E-03
 -1.06179886E-02  2.30923650E-02 -1.27447403E-01 -2.31877609E-02  4.02263755E-02
  2.71011735E-02 -6.11547612E-02 -9.80644056E-03  2.04265302E-02  4.20188380E-03
 -4.67316102E-03 -1.17390505E-03  1.76809812E-03 -6.48619942E-03 -8.97597253E-04
  4.45260525E-02 -9.60577493E-02 -1.05837640E-01 -1.89423199E-02 -6.15620967E-02
 -1.47538126E-01 -5.12504081E-02 -1.07958299E-02 -3.29350829E-02  4.77025216E-03
  1.22837483E-03 -2.42571526E-04 -2.27451973E-03  5.45838112E-03 -6.56625321E-04
  1.13219106E-02 -2.35155027E-02  1.58752463E-02  7.35863503E-02 -2.54416217E-02
 -1.04655925E-02 -3.07809074E-03  1.61056541E-02 -9.87622871E-04 -1.22826702E-03
  2.29308595E-03 -9.17962521E-04 -4.52637564E-03  3.38569296E-03  5.50489347E-03
 -1.27292529E-02 -1.33184081E-03  1.23634582E-03  1.75143160E-04  1.51389985E-04
  3.02315113E-03  4.39327771E-03 -2.66091863E-05  8.53757165E-04 -3.52415384E-04
 -6.30434520E-02  1.21617676E-01  2.31367722E-03  2.18091932E-02 -1.40315686E-02
  1.08929186E-01 -2.41063377E-03  6.80696227E-03 -7.82027490E-03 -3.47165252E-04
 -3.13869841E-03 -1.51548385E-03  1.84655644E-04  8.27734134E-05  3.95169078E-04
  4.96030732E-02  1.94175871E-02  3.60088265E-03 -1.40157833E-03  1.39122174E-04
  5.35299482E-02  2.04874831E-02 -2.59501130E-03 -2.52774401E-03  2.45454627E-03
 -4.53546430E-03  7.22364853E-03  9.23797848E-03  1.34974811E-02 -5.59752418E-02
  1.43886777E-02  3.04805076E-04  3.67714165E-03 -1.38728119E-02 -1.46546738E-03
 -9.19168944E-04  2.48331868E-03 -7.05578414E-04  3.91107859E-03  9.70324241E-04
  5.52651112E-03  2.00452659E-03  3.33175768E-05 -3.03674781E-04 -8.57993213E-04
 -5.31452160E-04 -1.79997314E-03  3.13932808E-04  4.58408031E-04 -6.98686939E-04
  4.18410000E-02 -8.14794399E-02 -2.11302720E-02  3.06677991E-03 -3.23422790E-03
 -7.81812586E-02 -5.05945939E-03 -7.96679338E-04  1.79279416E-03  2.60708228E-03
  8.65884350E-05  1.19476224E-03  2.07714933E-03 -6.65855804E-04 -1.38055894E-03
 -2.12209847E-02 -6.02956791E-03 -1.89846631E-03  1.10477302E-03 -3.27356348E-04
 -3.39354663E-02 -1.36800414E-02  6.03377388E-04  6.20642963E-04  2.55137006E-03
 -5.57797532E-02 -1.40077658E-02 -2.05729778E-03  9.77391942E-04  4.22287547E-03
 -3.19211950E-03  7.74807788E-03  5.39913495E-03 -6.49623339E-04 -1.63253507E-03
  6.04208475E-03  3.78356944E-03 -2.58805208E-04 -1.22412687E-03  1.65194247E-04
  4.72111516E-04 -1.12382107E-04  3.78696179E-05  1.13792198E-04  9.32125080E-06
  4.58789940E-03  1.41398261E-03 -5.16725431E-04 -2.82137015E-05 -2.60975370E-05
 -8.01245728E-02  1.54188212E-01 -3.50811524E-02 -2.68047354E-02 -1.78040094E-02
  1.57932756E-01 -7.36103000E-03 -9.20808301E-03 -6.25487527E-03 -2.62905139E-03
 -1.69863579E-03 -3.29367626E-03 -1.29328976E-03  1.77199992E-03 -1.45128386E-03
  2.85067388E-02 -5.55695983E-02 -2.16012540E-02 -3.38027577E-02 -7.71462243E-02
 -5.19811533E-02 -6.53039269E-03 -1.00368257E-02 -2.04165263E-02 -1.00784394E-03
  2.69123926E-03  1.30840370E-03  5.36202414E-04 -1.74673734E-03  5.29287886E-03
  7.56528342E-02  3.24858597E-02  5.14212029E-03 -5.19045955E-04  2.59814839E-03
  6.65031303E-02  2.56027290E-02 -1.10288014E-03  4.68808715E-03 -2.14346161E-03
 -2.46668677E-02 -1.07085768E-02 -2.29841979E-03 -6.21752470E-04 -4.80646798E-04
 -2.74250003E-02 -1.29049163E-02 -2.68090342E-04  1.55436643E-03 -1.64950439E-03
 -8.37205885E-03  1.83267950E-02 -3.79889829E-02  8.76346096E-02 -1.10395420E-02
  2.11735005E-03 -4.56362406E-03  1.73088809E-02  2.52773746E-03  3.48166706E-03
 -3.61250358E-03 -2.59120845E-05 -5.80694892E-03  3.21023683E-03 -5.54951429E-03
  2.70931053E-03  9.98434806E-04 -8.56377769E-04  5.44518917E-04 -1.29991624E-05
  2.65467299E-03 -5.10831817E-04 -2.91310126E-04  1.04254461E-03 -5.34648236E-04
  8.15586264E-02 -1.55867917E-01 -7.93886551E-03  2.00203304E-02 -1.63230941E-02
 -1.47418032E-01  2.96834868E-03  5.08562323E-03 -4.64160421E-03  1.18963325E-03
  3.35379180E-03  2.39183892E-03 -1.67221687E-04 -2.28839651E-04  7.94513142E-05
 -6.80372640E-02 -2.75800503E-02  3.03397184E-03 -3.25421607E-03  3.41644371E-03
 -5.79428939E-02 -1.97599362E-02 -4.67729979E-03 -1.42191711E-03 -1.91188069E-04
 -5.51688684E-04  1.97337626E-03 -9.37369867E-03  6.07253605E-03 -8.29160899E-02
 -2.87688651E-03 -7.11681701E-04  7.59121471E-04 -1.96940852E-02  1.21320213E-03
  3.78047329E-04 -1.92716225E-03 -4.49256395E-04  6.27025133E-03 -1.29461054E-03
  1.98758276E-03  6.94791942E-04 -2.57342136E-04  2.29626783E-04 -1.26813693E-03
  9.89512415E-04  1.23256306E-03 -2.69986846E-04  1.90859567E-04 -9.74419826E-04
 -6.93299623E-02  1.35582389E-01  1.86565271E-02 -3.03428489E-02 -1.78319116E-02
  1.35975154E-01  1.69913064E-03 -6.74348308E-03 -3.48451573E-03 -1.20366709E-03
 -4.21688514E-03 -1.21034706E-03  2.50253057E-03 -5.59795442E-04  1.38527536E-04
  5.25698251E-02  2.08240728E-02  3.60103358E-03  2.08205676E-03 -5.71454182E-04
  6.34620746E-02  2.55154999E-02 -1.93057663E-03  4.35808779E-04  4.29026294E-03
  4.94022359E-02 -9.50310499E-02  7.30292969E-02 -1.00598909E-02 -6.65229403E-03
 -1.03383122E-01  1.57645123E-02 -4.03669486E-03  1.87494737E-03  6.70556134E-03
 -7.00493507E-04 -7.75487868E-04  1.70272451E-03 -2.90644237E-03  5.98592369E-04
 -3.81372214E-02 -1.65671949E-02  3.33568669E-04 -2.91768214E-03  5.52892489E-04
 -4.80163216E-02 -2.03130731E-02  2.94679620E-04  1.84339513E-03  3.01802296E-03
  2.59041395E-02 -5.30530343E-02 -1.03057054E-01 -2.19260152E-02  1.05929331E-02
 -4.08336055E-02 -1.91496852E-02 -9.71617398E-03  6.14344356E-03 -2.72589398E-03
  1.97004949E-03  2.69584072E-03  2.42415861E-03 -8.48505601E-03 -1.00487630E-03
 -2.36369612E-02 -6.07959574E-03 -1.12225825E-03  1.80309699E-03 -4.57727857E-04
 -1.08243579E-02 -2.24909353E-03 -1.30058118E-03 -1.12285269E-03 -7.29387050E-04
 -5.78153902E-02  1.22494918E-01  4.39004017E-02 -3.45026125E-02  2.84304682E-02
  1.77619869E-01  2.03541096E-02 -1.79994241E-02  1.13175737E-02 -2.36382424E-03
 -3.60654736E-03 -1.28274215E-03 -1.59670454E-03  2.44080700E-03 -1.35723011E-03
  4.30665264E-02 -9.35532263E-02  9.61253585E-02 -5.01530824E-02  3.87714119E-03
 -1.37644046E-01  5.00385619E-02 -2.51070557E-02 -6.72119586E-05 -8.99536053E-04
  6.65033915E-03  3.71746489E-04  1.46416361E-03 -4.01948778E-03  4.29183813E-04
 -5.39618012E-02  1.04029957E-01  3.58776008E-02  3.42692752E-02 -1.01439787E-02
  1.06565789E-01  8.56479744E-03  4.73046907E-03 -3.78495986E-03 -5.68091972E-03
  2.11489340E-03 -8.10431086E-04 -3.39143433E-03  2.26776179E-03  1.42991532E-03
  4.20264803E-02  8.11165849E-03 -3.00058015E-03  1.33445462E-03 -1.71349076E-03
  4.17444319E-02  1.48219020E-02  7.54771463E-04  5.69436643E-04  3.23971512E-03
 -4.12017951E-02  7.77212000E-02  9.47321294E-03 -2.57587165E-02 -5.08611298E-02
  8.04235161E-02 -8.81241218E-05 -7.01692843E-03 -1.23496716E-02 -1.43358004E-03
  2.18460428E-03 -4.25312843E-03 -1.26283040E-03 -1.66926010E-03  9.38712214E-04
  2.24501670E-02  3.49845100E-03  2.26289168E-03 -6.17826457E-04 -6.13919865E-04
  3.72046534E-02  1.51225841E-02 -1.72294582E-03 -2.34711718E-03  1.03265639E-03
  4.94103791E-02 -9.27972545E-02  1.87392163E-02 -1.32188405E-02 -4.76759581E-02
 -8.92507303E-02  5.23605489E-03 -3.13130736E-03 -1.02392663E-02 -2.22540948E-04
  1.56523744E-03  2.56127569E-03 -2.96144435E-04  3.59161195E-03  5.63273545E-04
 -4.10824540E-02 -1.63939067E-02  1.19391610E-03  3.27510638E-03 -2.48494126E-04
 -2.33563454E-02 -3.64330645E-03  2.06941052E-03 -1.85712238E-03 -3.80063634E-04
  5.03398427E-02 -9.67623447E-02 -1.70105275E-02 -7.17007922E-02  1.73264234E-02
 -1.01273397E-01 -1.70746863E-03 -1.40512627E-02  5.20969479E-03 -2.33312400E-03
  8.43917773E-03 -9.65624190E-04  6.03691652E-04  1.85985876E-03  5.58239383E-04
 -5.00776880E-02 -2.19192057E-02 -3.14639976E-03  1.34654326E-03 -3.34109539E-04
 -3.78327026E-02 -1.37092451E-02  9.82950020E-04 -4.15921809E-04  3.14218725E-03
 -1.68711396E-02 -2.52474143E-03  1.25004924E-03  7.66822261E-04  5.61907091E-03
  2.56672505E-03 -5.84298832E-03 -3.94702105E-03 -4.30926170E-04 -3.70872436E-03
 -5.75883267E-03 -2.12079603E-03 -2.02443119E-04 -2.82812865E-03 -2.90153446E-05
 -2.31061099E-04  3.29584078E-04  3.47083382E-05  2.96908805E-04 -4.68922594E-05
 -3.51823442E-03 -1.10262566E-03  4.19179589E-04  3.03117286E-06 -7.47419618E-05
 -1.05496106E-02  1.85378119E-02 -8.02517657E-03  1.36488737E-02 -2.23826196E-02
  2.92395439E-02 -1.62976003E-03  4.94952558E-03 -6.48874098E-03 -3.10976652E-04
 -4.83042298E-04 -1.26664454E-04  1.13937411E-03 -3.70926322E-04 -9.21959608E-04
  8.74048016E-03 -1.50584161E-02  2.64409196E-03  1.34719381E-02 -1.98611957E-02
 -2.54947340E-02 -8.92422584E-04  4.60703550E-03 -4.96660324E-03  4.33336078E-05
  5.09864400E-04  3.65638343E-04  1.20196991E-03 -3.27317126E-04  9.75178452E-04
  1.61245723E-02  7.41651731E-03  1.07726832E-03  1.63411271E-04  1.46203066E-04
 -4.24359743E-03 -7.15350898E-03 -7.77421918E-04  3.32955526E-05 -2.19331764E-04
 -1.14515895E-02 -5.56194603E-03 -8.42172678E-04  1.35795677E-04 -2.34922654E-05
  4.82648295E-03  7.25691877E-03  6.22218386E-04  6.43841210E-06 -1.26633429E-04
  7.09880333E-02 -1.38566888E-01  1.55491942E-02 -9.87523012E-03 -1.13132142E-02
 -1.29334318E-01  3.38656322E-03 -6.83572771E-04 -5.97921755E-03  2.78099597E-04
  5.00997676E-03  8.42498836E-04  9.81188163E-05 -1.23668886E-03  1.72330255E-03
 -4.19456936E-02 -1.19837450E-02  3.95287328E-03  9.31610612E-04 -1.52909295E-03
 -5.70524634E-02 -2.19819347E-02 -3.40065746E-04  1.88125763E-04  4.45686835E-03
 -2.90225118E-02  5.46348054E-02  2.64490670E-02 -6.57397219E-02 -5.95269184E-02
  5.78895610E-02  6.41634026E-03 -1.82271493E-02 -1.66637744E-02  3.17515724E-04
 -6.27089619E-03  3.62269187E-03 -9.75467721E-04 -3.21825290E-03 -1.53703472E-03
  2.72703601E-02  1.14030060E-02 -8.77424432E-04  3.89851153E-04 -2.32025130E-03
  1.66040868E-02  2.72115670E-03  1.99612641E-03 -7.18378552E-04 -6.87275702E-04
 -8.07986656E-02  1.54072719E-01  1.43243972E-02 -2.52799676E-02  2.85134364E-02
  1.45305910E-01  4.07609620E-03 -6.52159396E-03  5.61756989E-03 -3.96887268E-03
 -1.25021676E-03 -1.03458347E-03  1.19559581E-03 -2.83697057E-03  3.67688225E-04
  6.81507582E-02  2.89090064E-02 -1.33010325E-03  5.17647973E-03  1.16758732E-03
  5.07768098E-02  1.27150552E-02 -4.02738947E-03 -3.24770209E-03  1.42366948E-04
  4.14514261E-02 -8.33854223E-02  7.73372926E-02 -4.91731783E-02  3.98077222E-02
 -7.08628008E-02  2.38595022E-02 -6.26884939E-03  1.45835826E-02  1.22997563E-03
 -3.79628545E-03  5.89254364E-03  2.34828534E-03  4.11457031E-03 -3.21748664E-03
 -4.73801215E-02 -1.92370163E-02 -2.00645113E-03 -2.64684148E-03  6.69023006E-04
 -2.61156979E-02 -7.36051367E-03  2.07642083E-03 -6.43863153E-04 -1.73519055E-03
  1.68835716E-02 -3.34992974E-02  2.39862374E-02  4.60635338E-02 -8.41119979E-03
 -3.42741905E-02  4.05073598E-03  1.69957488E-02 -4.48472133E-03  1.26914648E-03
 -1.29680901E-05  3.81285475E-04  3.96219939E-03 -1.80038648E-03 -4.19294090E-04
 -3.55114320E-02 -1.54010474E-02 -2.30701881E-05 -1.75480237E-03  6.19743275E-04
 -5.73626051E-03 -1.05812756E-03  3.14233989E-04  1.14469356E-03  4.10761220E-04
 -1.85189788E-02  3.70012282E-02 -2.94097990E-02  4.71095454E-02 -2.28750126E-02
  4.01599375E-02 -4.86543147E-03  1.68625374E-02 -8.94551437E-03 -1.20239459E-03
  6.21920632E-04 -1.17987011E-03  4.03452971E-03 -3.03903512E-03  9.26750488E-04
  3.93548325E-02  1.70231962E-02 -9.46822043E-05 -2.03029425E-03  4.38900626E-04
  1.16797189E-02  3.68715320E-03 -3.64548542E-04  1.40969257E-03  5.28770768E-04
 -1.60565041E-02  3.49953137E-02 -3.40980300E-02  1.35347014E-01 -1.72348132E-02
  4.71067519E-02 -1.76682349E-02  6.79903534E-02 -8.31459804E-03 -3.22732769E-03
  4.38220972E-03 -3.04953865E-03  2.27888479E-03 -2.02792826E-03  4.87057730E-03
  1.89615975E-02 -4.19426656E-02  5.83924059E-02  1.37300398E-01 -4.87587260E-02
 -6.03634001E-02  3.24146562E-02  7.24677308E-02 -2.72644059E-02  3.90638705E-03
 -3.15193650E-03  1.74486822E-03  2.75486943E-03 -2.05524250E-03 -4.45174130E-03
 -7.97266344E-02  1.56249182E-01 -1.85022271E-02 -3.09914372E-02 -2.31301231E-02
  1.45874872E-01 -4.06290643E-03 -5.91700247E-03 -1.00704035E-02  7.52429221E-05
 -5.66092401E-03 -1.09797399E-03  1.47383874E-03 -5.80753948E-04 -2.38680258E-03
  4.68726208E-02  1.39724379E-02 -4.38630314E-03  8.19094099E-04 -2.20942461E-03
  7.01749307E-02  2.82231966E-02  9.66387756E-05 -4.58419345E-05  5.23764535E-03
  4.72339583E-02 -8.95188719E-02 -2.01557878E-02 -7.20124985E-02 -6.08591220E-02
 -9.35536451E-02 -2.84126772E-03 -1.88031917E-02 -1.79055554E-02  2.37864597E-04
  7.11974589E-03 -3.29474371E-03 -1.28115858E-03 -2.80574818E-03  2.11720816E-03
 -3.11086487E-02 -8.46594248E-03 -3.04103706E-03 -3.88091225E-04 -9.60890827E-04
 -4.21437165E-02 -1.83962188E-02  1.80587291E-03  1.04740964E-03 -2.93699680E-03
  7.76866700E-02 -1.47919043E-01 -1.93794411E-02 -2.49273196E-02  4.90564898E-02
 -1.38830203E-01 -5.49962938E-03 -6.12915492E-03  1.07490437E-02  4.65214520E-03
  1.45966959E-03  9.06150072E-05  1.35919348E-03 -3.92650979E-03 -5.85177024E-04
 -6.40685243E-02 -2.71160297E-02  1.08841574E-03  4.90545031E-03  1.61865814E-03
 -4.93486894E-02 -1.21656902E-02  3.82347555E-03 -3.15332880E-03  6.17457109E-04
 -5.83338470E-02  1.16475046E-01 -6.94141526E-02 -4.24001757E-02  4.14045459E-02
  1.01433410E-01 -2.16072094E-02 -3.60194553E-03  1.41637371E-02 -2.25711749E-03
  2.96986259E-03 -5.55439950E-03  1.56538394E-03  4.22397347E-03  2.52377202E-03
  5.59584501E-02  2.20185560E-02  2.73993084E-03 -2.97774969E-03  1.16246328E-03
  4.31681910E-02  1.48816954E-02 -2.21437498E-03 -9.47875070E-04 -3.03186593E-03
 -1.74683542E-02 -3.99921982E-03  5.24686841E-04  2.91689484E-03  1.24526553E-03
  1.93244419E-03 -4.05728435E-03 -2.80010383E-03 -7.47296660E-03 -5.54567559E-03
 -5.18688053E-03 -8.43607697E-04 -4.51689870E-03 -2.84095857E-03  2.84506459E-05
  1.61350044E-04  2.39860362E-04  3.54750188E-04  4.38729207E-04  3.71647225E-07
 -2.68069402E-03 -9.00438823E-04  3.32630231E-04 -1.76256703E-04 -1.83849216E-04
 -2.44475562E-02  4.72133018E-02  1.52278576E-02 -1.38330621E-02  1.06777223E-02
  5.55548059E-02  1.26267187E-02 -5.62797250E-03  8.67239718E-03  4.74554718E-04
 -6.21498999E-04 -3.50856051E-03  6.79638277E-04  2.05750545E-03 -9.18838516E-04
  2.66282347E-02 -5.18892062E-02  2.85586265E-02 -2.54655303E-02 -3.94100108E-02
 -5.66721357E-02  1.36624763E-02 -6.35864533E-03 -1.48387331E-02  9.78161993E-04
  1.01888993E-03 -7.21603592E-05 -9.73770273E-04 -5.59455115E-04  2.25442270E-03
  9.95574413E-03  6.96964378E-03  9.16810810E-04 -3.16942755E-04  6.73886706E-04
  2.66445567E-02  1.14390196E-02  1.25903022E-04  1.90611899E-03 -4.69908209E-04
 -3.91325591E-02 -1.62486333E-02 -2.46180910E-03 -5.46681401E-04  4.39859540E-04
 -2.57447829E-02 -1.15731255E-02  7.94503869E-04  1.40593225E-03 -1.10307630E-03
  7.12539204E-02 -1.39770334E-01 -2.13919532E-02 -5.33509182E-03 -5.50122635E-02
 -1.40101776E-01 -4.42380782E-03 -1.29085691E-03 -1.59945780E-02  2.84696515E-03
  9.04344581E-04  2.87289166E-03 -7.46826288E-04  3.78667579E-03 -4.90222463E-04
 -5.21512963E-02 -1.64551031E-02  4.12228196E-03  1.25781228E-03 -2.44401002E-03
 -7.65767991E-02 -3.47243692E-02 -9.77539165E-04  6.63729549E-06  5.20381784E-03
 -7.99761112E-03  1.45899106E-02  1.05972648E-03 -4.04099238E-02 -6.19411435E-02
  1.88443138E-02 -3.43367476E-03 -6.59570372E-03 -2.34010874E-02  6.31438319E-04
 -4.40672714E-03  2.32377372E-03 -1.32729773E-03 -2.04427509E-03 -2.78773117E-03
 -6.49923326E-04  2.40870474E-03 -7.46275371E-08 -7.51820888E-04 -9.93360801E-04
  1.01592103E-02  6.64871972E-03  7.77679105E-04 -4.02384318E-05 -9.20174887E-04
 -4.37519760E-02  8.40757230E-02 -1.03418880E-03 -4.82245991E-03  2.99525438E-02
  8.01022714E-02  1.09190332E-03  7.51697520E-05  9.04885727E-03 -1.22188669E-03
 -1.44903770E-04 -3.03724023E-03 -4.87731469E-04 -2.60647669E-03  3.98122907E-04
  3.23290377E-02  1.45367064E-02 -6.69608838E-04  2.49385732E-03  9.10369604E-04
  2.56618971E-02  4.38232496E-03 -2.16926267E-03 -1.71047867E-03  2.81036373E-04
  4.61836612E-02 -9.30459320E-02  1.31999356E-02  5.51933192E-03  9.65743669E-02
 -8.88363157E-02  7.98210040E-03  2.60599505E-03  3.18067300E-02  9.87184822E-04
  1.70153443E-03  1.89513612E-03 -1.98272180E-03  2.31749384E-03  4.03357545E-03
 -4.08660626E-02 -1.70987451E-02 -2.54108697E-03 -1.61152295E-03  1.82842560E-03
 -7.35298804E-02 -3.57247674E-02  2.58589381E-03 -9.97492709E-04 -3.30628520E-03
  1.56864611E-02 -3.07603013E-02  6.17069718E-02 -1.24835883E-02 -4.94221211E-02
 -3.70118002E-02  1.36124603E-02 -8.50971167E-03 -1.47854054E-02  2.61734848E-03
 -2.16181715E-03  1.01844968E-03  1.35630901E-03 -6.20240137E-03 -5.53042177E-04
 -1.70408014E-02 -1.10092838E-02  4.79461977E-04 -1.40225511E-03 -6.47253682E-04
 -4.01406434E-02 -1.99878824E-02  1.32348227E-04  1.33981324E-03  1.67491432E-03
  3.07710983E-02 -6.13769754E-02 -4.19324196E-03  6.95742792E-03  9.78368212E-02
 -7.07140715E-02 -3.88326498E-03  6.20359748E-03  2.78984601E-02  1.47752962E-03
 -2.57748822E-03  4.47213964E-03  1.91977268E-03  3.85499350E-03 -2.50662946E-03
 -3.41105506E-02 -1.85465210E-02 -2.78217818E-04  2.66628362E-03  8.94463288E-04
 -6.49734845E-02 -3.34803923E-02 -8.57857129E-04 -2.42218467E-03 -2.33978994E-03
 -3.64182651E-02  7.75246165E-02 -6.06494466E-02 -2.64182415E-02 -1.13769118E-01
  1.23446868E-01 -3.28200445E-02 -1.60633901E-02 -6.83459177E-02 -1.62501560E-03
 -3.42240524E-03  1.18213765E-03  1.63857969E-03 -2.81197143E-03  2.12157351E-03
 -2.58326465E-02  5.58205407E-02 -4.70627987E-02  5.48686169E-02  2.07050699E-01
  9.55049355E-02 -3.06440446E-02  3.15163624E-02  1.18601330E-01 -3.00994334E-03
 -4.37387396E-03  4.34306147E-03 -1.10071479E-03 -4.04086159E-04  2.59318695E-03
  5.48161040E-02 -1.07880463E-01 -6.30981068E-03  3.69822606E-02  6.96206377E-02
 -1.07104281E-01  2.38877959E-04  8.50612302E-03  1.78930153E-02  1.33796661E-03
  1.48522035E-03  2.58566327E-03 -1.83575154E-03 -4.89951771E-03 -6.82368062E-04
 -3.49480283E-02 -1.22118012E-02  2.88170109E-03 -5.59294591E-04  2.30932396E-03
 -7.47953628E-02 -3.81566786E-02 -3.16036592E-04  5.43045065E-04 -4.57954146E-03
 -3.02229576E-02  5.80161932E-02 -4.93944015E-03  2.57312680E-02  3.02000081E-02
  6.31985320E-02 -6.28558147E-03  3.20804962E-03  1.34242937E-02 -5.84124195E-05
 -3.16599690E-03 -4.62664686E-04  1.00167003E-03  6.41078855E-04 -2.76166180E-03
  2.58708204E-02  1.14366710E-02  2.01533054E-03 -4.95473142E-04  6.83045175E-04
  2.00519644E-02  1.12529373E-02 -1.09191496E-03 -4.94139458E-04  1.47799455E-03
 -1.07904421E-02  2.00543796E-02  3.21470982E-03 -1.24225178E-03 -5.06562844E-02
  2.12117663E-02  1.23403694E-03 -3.59867492E-03 -1.32034894E-02 -1.11442083E-03
  3.49221943E-05 -2.61589994E-04  4.28474038E-04  3.68561060E-03  7.01279147E-04
  4.06471798E-03  2.71218719E-03  2.21106303E-05 -3.32957310E-04 -9.60030174E-04
  4.88598507E-03 -1.72598095E-03 -4.00452089E-04  4.78031882E-04 -6.28139538E-04
  4.53851750E-02 -9.00162498E-02 -1.01304260E-02 -3.09887703E-02 -5.35043904E-02
 -8.95116182E-02 -2.21633000E-03 -7.50281420E-03 -1.58458383E-02  5.00551362E-04
  3.45366635E-03  6.01960682E-04  2.37062714E-03 -8.03022354E-04  2.74409318E-03
 -3.72428407E-02 -1.81213410E-02 -2.37441909E-03  1.24364667E-03 -1.37631894E-03
 -6.11821042E-02 -2.90553351E-02  1.51301281E-03  6.35908902E-04  3.43048036E-03
  1.47459294E-01  5.11440389E-02 -1.35758527E-03 -9.06995527E-04 -3.36623070E-03
 -1.89657653E-03  3.39822516E-03  3.00377867E-03 -1.60321067E-03 -5.29054279E-04
  6.79380450E-03 -1.31769466E-04 -7.75787885E-04 -6.04734956E-04 -4.19567372E-04
 -1.19262220E-04 -9.44687342E-04  6.64250978E-05  1.14841762E-04  5.98517721E-05
  2.75895261E-03  1.19934511E-03 -4.28588715E-04 -5.72963136E-05 -7.44304731E-06
  7.77166834E-02 -1.51099779E-01  3.00967352E-02  1.13619833E-01  3.49932050E-02
 -1.82903291E-01  3.15205337E-04  3.66909496E-02  7.67781189E-03  9.11262330E-04
  2.45891690E-03  4.99615516E-03  1.56886839E-03 -3.97583085E-03  5.43121730E-03
 -8.65761741E-02  1.68215126E-01 -4.14508038E-02  1.02795728E-01  1.54739838E-03
  2.00591650E-01 -2.13521724E-03  3.28585684E-02 -4.19722248E-03 -8.03766204E-04
 -1.97994909E-03 -6.64871381E-03  1.99816638E-03 -4.51881679E-03 -4.31430509E-03
 -8.06893918E-02 -4.13336905E-02 -5.04595875E-03  2.22364822E-03 -2.19868603E-03
 -1.09409722E-01 -5.67284990E-02  1.20551348E-03 -6.07801538E-03  2.66290646E-03
  8.40036540E-02  4.32217539E-02  5.28534471E-03  2.22157246E-03 -2.49534096E-03
  1.14909344E-01  5.87773815E-02 -1.42299809E-03 -6.78569787E-03  2.22400981E-03
 -2.22280661E-02  4.55623666E-02  9.07271040E-03  6.26293671E-02 -2.20806878E-02
  4.12103983E-02  9.37907297E-03  1.73762974E-02 -2.29903671E-03 -5.85711689E-04
 -1.55422396E-03  5.03795276E-04 -2.70873200E-03  1.39936836E-03 -3.73409190E-03
  2.90500070E-02  7.40461035E-03 -2.15390308E-03 -3.69756940E-04  4.56963913E-04
  5.41692760E-03 -1.60021746E-03  4.95660849E-04  8.16410095E-04 -9.38468505E-04
  3.91154101E-02 -7.61664160E-02  2.37466235E-02  2.08775094E-02 -3.32932465E-02
 -7.91763689E-02  1.00594539E-02  3.89243489E-03 -8.90995926E-03 -9.23228949E-04
  2.43830387E-03  2.69819084E-03  3.67659084E-05 -1.33776556E-03  1.00353075E-03
 -3.88168691E-02 -1.89315955E-02  2.07375429E-03 -1.55362314E-03  1.38509184E-03
 -4.90582008E-02 -2.84722314E-02 -2.52937233E-03 -1.44866309E-03 -3.51064488E-04
 -3.36142135E-02  6.31636296E-02  7.48158004E-03 -1.01437622E-02 -3.54526656E-02
  7.28144027E-02 -3.61773891E-04  2.77375905E-03 -9.83757043E-03 -9.97962121E-04
 -1.92213432E-05 -2.65086723E-03  8.58342769E-05  2.62017181E-03  6.94114619E-04
  3.31101725E-02  1.82154552E-02 -5.61049448E-04  2.43933515E-03 -3.82700409E-04
  2.30083883E-02  5.56399368E-03 -1.58874203E-03 -1.68985839E-03 -3.60264561E-05
 -1.24222761E-02  2.46092999E-02  2.09500368E-02 -5.34407118E-02  1.62265139E-02
  2.97821940E-02  4.25853429E-03 -1.75217370E-02 -1.23396283E-03  2.28128262E-03
 -5.33872191E-03  1.82421599E-03 -7.53051431E-04  2.08368564E-03 -5.33878249E-04
  1.10684447E-02 -1.82552057E-03  1.51625314E-03 -4.62693787E-04 -6.42402345E-05
  1.13813268E-02  1.81256276E-03 -1.03351577E-04 -6.29926134E-04  1.04124476E-03
  5.98284495E-02 -1.18776488E-01 -4.20004422E-02  6.11903322E-02 -7.63455190E-02
 -1.35343380E-01 -1.32503734E-02  2.18800150E-02 -1.46963261E-02  5.10513008E-03
 -2.08858449E-03  4.02127541E-03 -2.54508419E-03  4.62174306E-03 -2.90694542E-03
 -8.77662710E-02 -4.86834927E-02 -1.08869468E-03 -4.93268534E-03  9.20983575E-04
 -5.70501676E-02 -3.01454698E-02 -1.51023096E-03  3.46325178E-03  2.22674680E-03
 -3.90144812E-02  7.75354049E-02  6.21752766E-02  7.23255735E-02 -4.32964725E-02
  9.24322343E-02  1.92316077E-02  2.80262334E-02 -4.90796334E-03 -3.68835252E-03
  1.33117566E-03 -2.22623091E-03 -2.94759613E-03  5.41784042E-03  2.32700550E-03
  7.20683646E-02  4.06466526E-02  1.10001194E-03 -3.54916253E-03  1.13300669E-03
  2.62876857E-02  1.47568354E-02  1.14494724E-03  2.39504893E-03  8.60426859E-04
 -2.67635871E-02  5.68328546E-02  9.65768944E-02  1.16973468E-02 -2.93126475E-02
  9.24899198E-02  4.35459767E-02  1.75781272E-03 -1.79930594E-02 -1.79153501E-03
 -1.06041854E-03 -9.53495162E-04 -3.78937949E-03  6.03411662E-03  1.52163528E-05
  1.37237371E-02 -2.96015963E-02 -9.90833990E-02  2.65721252E-02  4.07035590E-03
 -5.01581490E-02 -4.70900376E-02  1.21328719E-02  3.26635628E-03  2.55423345E-04
  3.68673817E-04  1.92091627E-03 -4.40141700E-03  4.82774471E-03  2.62692292E-04
  3.20850550E-02 -6.47341800E-02 -1.49444023E-02  6.03775970E-02 -2.03455953E-03
 -6.48257928E-02 -9.89224509E-03  1.72497595E-02  1.67734211E-03  1.15473230E-03
  1.48609138E-03 -8.46630382E-05 -2.80462338E-03 -7.34660890E-05  2.86168557E-03
 -3.50573968E-02 -9.21900281E-03  2.54399771E-03 -5.34775599E-04  1.20837971E-03
 -2.34666901E-02 -8.60505553E-03 -5.62352850E-04  8.10160026E-04 -1.93234200E-03
 -3.82924244E-02  7.44036376E-02 -2.34024003E-02  2.25024790E-02 -2.45212499E-02
  7.94509704E-02 -1.14512164E-02  2.75674809E-03 -5.47784090E-03  1.08677636E-03
 -2.68222602E-03 -2.70614845E-03  4.59415566E-04 -6.95053545E-04 -1.64721330E-03
  4.87749351E-02  2.84018645E-02  2.54861320E-03 -1.44410142E-03 -1.38169151E-05
  3.54469731E-02  1.80134722E-02 -2.04517460E-03 -1.33948500E-03  1.23159237E-03
  2.97182924E-02 -5.55557790E-02 -3.82028064E-03 -1.27988976E-02 -4.03866044E-02
 -6.54072404E-02  1.88095041E-03  9.38788421E-04 -1.13721066E-02  4.21884109E-04
  2.67174127E-04  2.44609860E-03  3.46145350E-04  2.95862976E-03 -6.10047348E-04
 -3.13667391E-02 -1.69562431E-02  5.66387865E-04  2.28392021E-03 -4.26789402E-04
 -1.98733227E-02 -5.06094983E-03  1.32301573E-03 -1.54866071E-03  1.30052675E-05
  2.24956007E-02 -4.45884607E-02 -1.62501496E-02 -6.39716412E-02 -5.04070534E-03
 -4.78599194E-02 -1.01999764E-03 -1.99883048E-02 -7.47122554E-03 -2.71448392E-03
  6.45342996E-03 -1.41157075E-03 -5.14413811E-04  1.69733610E-03  1.45932542E-03
 -2.34783642E-02 -5.23655634E-03 -2.12483858E-03 -7.98601176E-05 -6.95628933E-04
 -2.82732629E-02 -1.11997714E-02  5.63784448E-04 -4.41712251E-04  1.88868194E-03
  1.46406636E-02  7.90605868E-03 -9.62813179E-04  1.55485894E-03  1.99535048E-03
 -4.52165023E-04  8.86937333E-04  8.10753365E-04 -4.34596130E-03  3.80051629E-03
  1.40698426E-03  7.26803300E-05 -2.39706277E-03  2.61312040E-03 -5.82798613E-05
 -2.74712596E-05 -1.82584978E-04  1.31434758E-04 -3.70947269E-04  2.27499701E-05
  6.79538562E-04  2.56015424E-04 -9.20884071E-05 -1.19816893E-04  1.12883281E-04
  2.89816894E-03 -6.74210292E-03 -2.94133326E-03  1.80438196E-02 -2.15951524E-02
 -2.44168235E-03 -9.63752738E-04  6.49990177E-03 -7.52987223E-03  1.44200286E-04
 -1.39958473E-03  1.56642900E-03  1.25879387E-03 -6.98971696E-04 -1.34392358E-03
  5.50302489E-03 -1.19124305E-02 -1.68080094E-03 -2.00623714E-02  1.98685893E-02
 -8.18859356E-03 -5.21195974E-04 -7.28470798E-03  7.16299229E-03  1.29588059E-04
 -1.33271787E-03  1.82261571E-03 -1.11429465E-03  8.44792925E-04 -1.20618539E-03
  4.67074104E-03  3.27164773E-03  2.83558963E-04  2.90277875E-04 -3.73708825E-04
 -1.75343125E-02 -1.41729564E-02 -6.31245983E-04 -5.72762916E-04  3.91632321E-04
  9.87446544E-04  1.15788626E-03  4.30853286E-05 -3.23514095E-04  4.44539673E-04
 -2.01078804E-02 -1.53429290E-02 -5.48949198E-04  7.36968363E-04 -4.99129751E-04
 -2.69746084E-02  5.35281742E-02 -2.99921091E-03  8.05212382E-02 -1.16773713E-02
  5.69996146E-02  5.37269035E-04  2.23205613E-02 -6.47134013E-03  2.81128636E-03
 -6.98498860E-03  1.00034870E-03 -2.77919966E-03  9.77273019E-04 -3.26967554E-03
  3.49559637E-02  1.78839696E-02 -2.60703503E-03  1.78282806E-04  3.88928162E-04
  1.70399299E-02  9.20044371E-03  1.95454560E-04  1.20516481E-03 -1.37276958E-03
  7.04246186E-02 -1.37128335E-01  3.72014827E-02  4.29975478E-02 -6.85769087E-02
 -1.55920208E-01  1.67001475E-02  1.02840355E-02 -1.84597074E-02 -6.88678341E-04
  2.87712899E-03  5.21829768E-03 -3.25282952E-04 -4.14939819E-03  2.31658022E-03
 -7.83585795E-02 -4.08886773E-02  3.94479492E-03 -2.85751593E-03  2.45861388E-03
 -8.19532497E-02 -4.25003910E-02 -5.38541941E-03 -1.30077896E-03 -3.81681019E-04
 -7.28006164E-02  1.40416310E-01  4.81829926E-02 -4.60425019E-03 -5.63649443E-02
  1.58317601E-01  1.45162597E-02  5.68863495E-03 -1.53674355E-02 -3.24732995E-03
  1.90047735E-03 -6.19708672E-03  7.33860987E-04  2.15088310E-03  6.61573769E-04
  6.85315246E-02  3.62768467E-02 -5.03756150E-04  5.02024538E-03 -4.32446773E-04
  6.90831385E-02  2.30756452E-02 -4.68663714E-03 -3.42720200E-03 -5.86620980E-04
  2.52573049E-02 -5.14390720E-02  1.17362358E-01 -2.86380329E-02  4.96102397E-02
 -5.36223328E-02  4.31521062E-02 -8.28904398E-03  1.43670675E-02  3.76935655E-04
 -2.41202658E-03  4.38865284E-03  5.29987582E-04  4.67056262E-03 -1.46657587E-03
 -6.27227025E-02 -3.65492631E-02 -1.79838765E-03 -2.77174073E-03  6.13258186E-04
 -1.41247325E-02 -6.18852430E-03  2.39865290E-03 -2.83156601E-04 -3.66387119E-04
 -2.48323652E-02  5.12276244E-02 -2.54833280E-02 -5.41226999E-02  3.08220151E-02
  5.58196170E-02 -9.91744085E-03 -2.37352728E-02  1.62688263E-02 -1.93658022E-03
  4.65151438E-04 -7.66403500E-04 -3.30719143E-03  1.11325636E-03  8.61854134E-04
  4.74276937E-02  1.78547150E-02 -3.89768532E-04  2.92050927E-03 -4.47920086E-04
  1.97498535E-02  7.30055984E-03 -1.22374774E-04 -1.82048157E-03 -8.45073462E-04
 -2.22897413E-02  4.63014708E-02 -2.92103142E-02  5.46002097E-02 -3.08202243E-02
  5.34243048E-02 -1.03497915E-02  2.44985691E-02 -1.67453128E-02 -1.93570114E-03
  7.46398591E-04 -6.52141951E-04  3.31844790E-03 -1.40227014E-03  1.00240889E-03
  4.60739867E-02  1.63296786E-02 -5.15865298E-04 -2.78096076E-03  3.75658549E-04
  1.71343973E-02  5.76748224E-03 -3.50136879E-04  1.71415247E-03  6.82432149E-04
  5.02579713E-03 -1.16407032E-02  5.11553834E-02 -1.14334949E-01  1.78722184E-02
 -1.22150888E-02  2.60048020E-02 -5.61421568E-02  9.50091944E-03  4.18140248E-03
 -5.55151308E-03  2.16506736E-03  8.42245725E-04  5.31991475E-04 -3.74085415E-03
  2.65218103E-03 -6.76670854E-03  6.20698484E-02  1.13561282E-01 -4.33693627E-03
 -3.72404501E-03  3.47384519E-02  5.81890478E-02 -2.59164797E-03  3.73249327E-03
 -4.98660741E-03  1.65538223E-03 -1.02289251E-03  6.51156588E-05 -2.54161242E-03
 -1.68028063E-02  3.34443372E-02 -5.00479400E-03 -8.46523577E-02  2.15078884E-02
  3.44275690E-02  9.22511510E-04 -2.35053803E-02  9.34634684E-03  3.04227928E-03
 -5.97513919E-03  1.06518080E-03  3.75733045E-03 -1.25690179E-03 -3.24759839E-03
  2.79903555E-02  1.48569067E-02 -2.05586562E-03 -3.64000692E-04 -2.06929225E-04
  4.94883111E-03  3.07260190E-03  5.95039006E-05 -1.29732497E-03  6.23536947E-04
  6.48769628E-02 -1.26401850E-01  3.41528179E-02 -3.19155361E-02  8.38321464E-02
 -1.43716326E-01  1.64128367E-02 -6.10006789E-03  2.51526811E-02 -1.15137412E-03
  2.06393087E-03  6.02885043E-03  2.93655479E-04  4.00290108E-03  1.89747922E-03
 -7.79433889E-02 -4.07861595E-02 -5.06282812E-03  1.32134115E-03  1.92807631E-04
 -7.41378562E-02 -3.91868008E-02  3.93329980E-03  2.93657740E-03 -1.67421724E-03
 -7.93891179E-02  1.53103599E-01  4.80815873E-02  9.05929705E-03  4.50192347E-02
  1.70278273E-01  1.43316941E-02 -4.25486645E-03  1.28279674E-02 -3.34206774E-03
  1.74695642E-03 -6.61701356E-03 -1.04092463E-03 -9.86788162E-04  8.27894964E-04
  7.46402878E-02  3.92949977E-02 -5.60772372E-04 -5.44179388E-03 -6.12208504E-06
  7.39851449E-02  2.53117793E-02 -5.03807208E-03  3.74893497E-03  1.09451865E-04
  3.37708628E-02 -6.87496515E-02  1.15293976E-01  3.04778081E-02 -4.08262910E-02
 -6.97716535E-02  4.06164003E-02  7.23718150E-03 -1.12017185E-02  1.63115064E-03
 -2.32089418E-03  4.00753241E-03 -1.47222139E-04 -5.24214269E-03 -1.96272154E-03
 -6.55008078E-02 -3.71744966E-02 -2.08631581E-03  2.94215388E-03 -8.54725964E-04
 -2.16948445E-02 -9.31470839E-03  2.46092725E-03  4.62387224E-04  1.13054588E-03
  1.05452202E-02  7.28635541E-03  1.98554371E-03  7.71232820E-04 -4.09867026E-04
  1.23217649E-02 -2.68455324E-02 -3.33652482E-02 -6.96655101E-04  2.38114664E-04
 -3.24522357E-02 -1.37297152E-02 -3.62727194E-04  1.89282240E-04  1.10087011E-04
  2.14189459E-03  1.29181244E-03 -3.69014404E-05  5.28415088E-05  3.24591340E-04
 -2.60935185E-02 -9.91087590E-03  2.82442607E-03  6.34925586E-05 -6.31297844E-05
  1.89762071E-02 -3.86783638E-02 -6.26131397E-03  5.72594916E-02 -6.18469554E-03
 -4.81122575E-02 -6.66062917E-04  2.26721061E-02 -4.38605353E-03 -8.13593297E-04
  8.68231871E-05  2.84605364E-03  3.25254264E-04 -6.28898744E-04  2.49143507E-03
 -2.43139437E-02  4.95350566E-02 -1.73163745E-04  5.02705984E-02 -3.73919406E-02
  5.99397313E-02 -8.66842987E-04  2.02329709E-02 -1.70568856E-02  1.04364808E-03
  5.19990431E-04 -3.99843157E-03  6.01075220E-04 -1.11745190E-03 -1.30208647E-03
 -1.04287942E-02 -3.46289361E-03 -7.00661536E-04  1.09499419E-03 -6.52726864E-04
 -4.59809876E-02 -2.52345960E-02  1.88571683E-04 -2.23968009E-03  7.32762712E-04
  1.13990756E-02  3.83350640E-03  5.83061697E-04  1.00386495E-03 -1.25417200E-03
  5.04147208E-02  2.70178456E-02 -3.40356423E-04 -2.79671413E-03  3.48517068E-04
  5.29398544E-02 -1.04135828E-01 -6.74780678E-02 -4.23010699E-02 -6.65233053E-02
 -1.27585875E-01 -2.32678383E-02 -1.90236969E-02 -1.51406064E-02  2.18193175E-03
  5.69453854E-03 -1.49058391E-03 -1.32424131E-03  5.65879665E-03 -4.58773571E-04
 -6.76768613E-02 -2.46449569E-02  3.96559363E-03  1.59871657E-03 -2.79535443E-03
 -7.60606726E-02 -4.88166596E-02 -1.27529276E-03 -9.20445105E-04  4.12083731E-03
 -5.30212492E-02  1.05904961E-01 -5.84465569E-02 -5.33031682E-02  3.19651025E-02
  1.18528396E-01 -2.46504268E-02 -1.80888263E-02  8.87098251E-03  2.09886806E-03
 -2.83224009E-03 -4.91189249E-03 -7.63383970E-04  2.19120398E-03 -3.61548191E-03
  5.32055968E-02  2.82425781E-02 -3.18758221E-03  1.20487394E-03 -1.99561458E-03
  8.18187634E-02  4.68343243E-02  4.68743755E-03  1.50871337E-03  3.69484174E-05
  4.76755939E-02 -9.36879299E-02 -4.15963988E-02 -1.48477206E-03  3.50036802E-02
 -1.05687640E-01 -1.51384561E-02 -2.22040163E-03  9.92029472E-03  1.34314746E-03
 -1.84586167E-03  5.57883044E-03 -2.92454252E-04 -2.33428471E-03 -8.79144865E-04
 -4.57537146E-02 -2.43472019E-02  4.62896496E-05 -3.27880231E-03  2.52114417E-04
 -5.20529858E-02 -2.02282995E-02  3.21591090E-03  2.59509821E-03 -1.29332954E-04
 -1.99395977E-02  3.93468383E-02 -3.01618336E-02 -4.46534593E-03 -7.63088148E-02
  4.82103847E-02 -1.60623323E-02  1.77638178E-03 -2.50135153E-02 -2.31625213E-03
 -8.15605517E-04  3.99263400E-04  3.38420904E-03 -4.01547346E-03 -8.52825657E-04
  3.04038458E-02  1.66770928E-02  1.58189787E-03  7.85507519E-04 -1.28792795E-03
  4.77257789E-02  3.22307598E-02 -1.94402395E-03  7.51097254E-04  1.30837775E-03
  2.97885695E-02 -5.75728060E-02  8.67147692E-02  1.16529220E-02 -1.06794022E-01
 -8.11569252E-02  2.29574956E-02  4.51064732E-03 -3.42993633E-02  8.93205278E-03
 -4.26117213E-03 -4.35055433E-04  5.03985050E-05 -3.67410417E-03 -3.84822427E-03
 -4.99398747E-02 -2.60977841E-02  1.43920911E-03 -3.54681290E-03 -8.56021342E-04
 -7.94032128E-02 -5.29042509E-02 -2.72854932E-04  2.74639743E-03  2.53180020E-03
 -1.61406934E-02  3.10263985E-02 -3.95566331E-02  8.72384915E-03 -8.44399696E-02
  4.80104982E-02 -9.79844155E-03  5.05163861E-03 -2.76840716E-02 -4.87409483E-03
  2.78589901E-03 -1.25401370E-04 -1.30061625E-03 -3.34158260E-03  3.39157878E-03
  3.00461628E-02  1.32151043E-02 -9.90496619E-04 -2.26262710E-03 -8.12355633E-04
  5.35441269E-02  3.67221649E-02  2.89328673E-04  1.79183037E-03  1.41650644E-03
 -5.18548167E-02  1.11500394E-01 -6.62914509E-02 -3.30731329E-02 -6.55471107E-02
  1.85937262E-01 -3.52486115E-02 -2.08049119E-02 -4.54267479E-02 -9.96899808E-04
 -2.46305151E-03 -4.99981559E-03  1.29574072E-03 -2.03854794E-03 -1.64841323E-03
  2.68569697E-02 -5.74751908E-02  6.63297019E-02 -3.20550615E-02 -7.28581179E-02
 -1.08901237E-01  3.79327251E-02 -2.06498277E-02 -5.14313213E-02  1.12871327E-03
  1.57428307E-03  3.20239995E-03  1.14088579E-03 -1.30341415E-03  1.28406548E-03
 -3.02050131E-02  5.96001214E-02  4.38337250E-02 -6.09841581E-02 -3.43410863E-02
  7.40458389E-02  1.73873785E-02 -2.26645604E-02 -5.45226250E-03 -1.05984419E-03
 -4.06517930E-03  1.68655710E-03  1.48886994E-03  3.78298060E-03 -1.05229182E-04
  4.44288992E-02  1.53705475E-02 -2.47579479E-03  8.50878473E-04 -1.86632740E-03
  4.47672219E-02  3.06268665E-02  6.19152079E-04 -1.22282468E-03  2.33319184E-03
  4.60338051E-02 -9.20863843E-02  5.73901679E-02 -2.78604316E-02  6.86874046E-02
 -1.02789661E-01  2.42009714E-02 -8.91456295E-03  2.41824969E-02 -2.01068826E-03
  1.19350605E-03  6.01717566E-03 -1.61747486E-04  2.74812521E-03  2.31602460E-03
 -7.55904770E-02 -4.36278224E-02 -4.12188029E-03  1.60501739E-03  1.80326581E-04
 -4.92073725E-02 -2.61820885E-02  3.17930395E-03  1.63278124E-03 -9.24294051E-04
 -6.22745214E-02  1.22416512E-01  5.14219581E-02  2.59679844E-03  6.30963838E-03
  1.36383044E-01  1.91133400E-02 -7.86047283E-04  1.99814024E-03 -1.95042900E-03
  2.28865255E-03 -6.58430291E-03 -2.87733543E-04  2.92727465E-04  7.65447077E-04
  5.82548774E-02  3.03995269E-02  1.54875911E-05 -4.05959601E-03 -6.08120303E-04
  6.42525930E-02  2.36697101E-02 -4.01508365E-03  3.36517828E-03 -7.38434846E-04
  4.23426006E-02 -8.38333970E-02  3.57870371E-02 -4.51920258E-02 -9.21092990E-02
 -1.00382620E-01  1.78490943E-02 -9.58285835E-03 -2.99653636E-02  2.51561148E-03
  4.53846841E-03 -1.25744782E-03  5.49667386E-03 -4.85241503E-03  5.03022875E-04
 -5.94973109E-02 -3.41418984E-02 -3.09198559E-03  1.32789050E-03 -2.08718773E-03
 -7.89580487E-02 -4.98964039E-02  2.60057183E-03  7.52124012E-04  3.22778657E-03
 -1.51299181E-02  4.91833377E-03  1.43956525E-04  1.90748408E-03  7.69242545E-03
  3.03087608E-04 -7.23971390E-04 -5.11819080E-04  1.54581592E-02 -7.61809728E-03
 -7.47379678E-04 -4.50246640E-04  8.88281218E-03 -4.88347635E-03 -1.09766172E-04
  6.71147314E-05 -3.80467782E-05 -4.84204452E-04  3.98405257E-04  6.78226210E-06
 -2.46118604E-04  5.21049792E-05 -1.84382128E-05  4.82031723E-04 -2.30520189E-04
  5.40096601E-03 -1.08268909E-02  4.72238197E-02  1.03229412E-01 -1.19280316E-01
 -1.83973542E-02  1.65324226E-02  4.47652575E-02 -4.74148542E-02  9.19154836E-04
 -2.79472284E-03  1.33754381E-03  4.93336550E-03 -5.41996173E-04 -2.81344842E-03
  1.74428180E-02 -3.52421635E-02  8.87244423E-02  7.61092244E-02 -1.83073793E-02
 -4.37808489E-02  4.32479739E-02  2.96218559E-02 -1.11877846E-02 -2.46399794E-03
  6.80396576E-06  3.48362405E-03 -2.51083293E-04  2.15129122E-03 -2.76498657E-03
  6.84002948E-03  5.56672051E-03  1.47673927E-03  1.81761301E-03 -2.51410565E-03
 -7.64992751E-02 -4.98155264E-02  1.01640559E-03 -3.07453397E-03 -2.00830769E-04
 -6.88678137E-02 -4.24135939E-02 -2.39251343E-03  1.30753923E-03  1.62918870E-03
  3.81390240E-02  3.63519246E-02  1.87280197E-03 -8.02419935E-04 -2.89386956E-04
 -2.62839697E-02  5.11054082E-02  4.50707910E-02 -8.59523511E-02  2.52005308E-02
  7.33066387E-02  1.21351427E-02 -2.28164468E-02  4.78897238E-03 -3.00567928E-03
 -3.39918045E-03  2.70381639E-03  6.51378830E-03 -2.13789134E-03  3.06131973E-03
  2.40414606E-02  7.13884667E-03 -1.33277424E-03 -1.64710846E-03  8.22831585E-04
  3.47355738E-02  2.23869072E-02  7.25772349E-04 -1.43469118E-03 -1.75162709E-03
  1.44447701E-03 -3.38590848E-03 -2.33404181E-02  7.72724666E-02  5.75254060E-02
 -2.18051844E-03 -1.29509382E-02  3.19695364E-02  2.00613364E-02 -1.71045014E-03
  2.73921872E-03 -1.64689597E-03  2.34474722E-03  3.13648566E-03  3.98727191E-04
 -1.24040676E-02 -5.90735694E-03 -1.37862022E-05  1.14510748E-03  1.87514752E-03
 -2.54522846E-03 -3.82049279E-03 -4.82161916E-04  1.02503614E-03  8.11083882E-04
  3.78197258E-02 -7.29030687E-02 -4.51867601E-02  7.35855300E-02 -6.53513476E-02
 -9.21298444E-02 -1.33040553E-02  2.63182690E-02 -1.52182683E-02  2.40992314E-03
 -2.06256077E-03  2.72161401E-03 -1.35570325E-03  4.08249445E-03 -8.65739859E-04
 -7.10519794E-02 -4.41168906E-02  5.27426194E-04 -3.47009780E-03 -2.02902575E-03
 -2.37718216E-02 -7.42465605E-03  9.95204184E-04  2.77848513E-03 -1.09145713E-03
 -3.90710320E-02  7.90051273E-02  4.90789730E-02 -1.54641227E-02  1.82803430E-02
  1.09051901E-01  2.03041918E-02 -3.86987626E-03  6.25909352E-03 -3.85997003E-03
 -3.03215578E-03  1.23777945E-03  5.66413225E-03 -3.04500517E-03  7.17669342E-03
  1.48372751E-02  2.42973680E-03  2.34378621E-03  2.28846926E-04  9.29928306E-05
  4.02818353E-02  2.02815638E-02 -3.61865944E-04  7.20021808E-05  2.61999021E-03
 -1.87225284E-02  3.69289855E-02 -1.20293290E-02  2.58403933E-02  5.61976641E-03
  5.07564141E-02  2.67339454E-04  1.50083056E-02  3.96116972E-03 -6.82031391E-03
  1.07741933E-03  2.78854645E-03 -2.08308360E-03 -3.04727670E-03 -7.76946513E-04
  5.96783491E-03  3.45015566E-03  3.31624960E-04  7.86021316E-04  4.05531831E-04
  3.12671228E-02  1.94774428E-02  1.05085005E-04 -4.60370765E-04 -1.43598696E-03
 -2.05306419E-02  3.92991296E-02 -2.05255383E-01  1.31389637E-01  5.85719492E-03
  6.82797293E-02 -6.81475892E-02  5.79268370E-02  9.86511628E-03 -1.29990745E-02
  6.28570052E-03  2.67047211E-03  3.14270506E-03 -5.36131553E-03 -6.68179973E-04
  1.01956879E-01  6.67638138E-02 -2.64023002E-03 -3.86058246E-03  2.48949550E-03
 -8.46523863E-03 -3.99521442E-03 -3.05110964E-03  1.71090684E-03 -1.41138952E-04
  3.54400307E-02 -7.94353862E-02 -6.25060622E-02 -2.11593934E-02 -8.66555743E-02
 -1.25572797E-01 -3.34170060E-02 -1.51437580E-02 -5.83385083E-02  9.92919112E-04
  1.47272765E-03  2.82512107E-03 -2.72207874E-03 -1.77720088E-03  1.29541504E-04
  2.43004849E-02 -5.91831586E-02  1.51621224E-01  2.27766004E-02  2.10666777E-01
 -7.48307577E-02  8.48363160E-02  2.14680166E-02  1.33840437E-01 -1.48033974E-03
  3.47700276E-03  1.38315551E-03 -3.44388102E-03 -3.45865413E-03  2.07591352E-03
 -7.90716499E-03  1.67405205E-02  4.83785425E-02 -9.88952115E-04  8.79099828E-02
  1.75243701E-02  2.30524864E-02 -6.55127443E-03  2.41736744E-02 -2.17104491E-03
 -2.35051305E-04  1.43193229E-03 -4.93335336E-03 -2.88807013E-03 -3.26270410E-03
  4.05293211E-02  1.56232323E-02 -2.01106709E-03  5.56529784E-04  1.12594936E-04
 -4.03855321E-02 -3.12274975E-02  6.69438381E-04  1.74306894E-04 -1.35009304E-03
  6.41823234E-03 -1.42908946E-02 -2.79870396E-02 -4.30431030E-02  1.32416465E-02
 -6.95890972E-03 -1.19939071E-02 -2.46705446E-02  1.18365087E-02 -2.45538612E-04
  1.87127582E-03 -2.15041796E-03 -2.26103234E-03 -6.44233094E-04 -4.49482577E-04
  5.54504523E-03  1.27935425E-02 -9.45042298E-04 -9.37396045E-04  5.31529994E-04
 -3.22384819E-02 -1.75757428E-02  6.22903794E-04  5.91170386E-04 -9.96496939E-04
  1.69344412E-02 -3.37783354E-02 -4.26954815E-02 -1.28641358E-02  9.85725789E-03
 -4.30498935E-02 -1.49142609E-02 -5.81161586E-03  5.02106503E-03  2.41172445E-03
 -1.29182218E-03 -3.75823870E-04  2.21953307E-04 -1.28361622E-03  1.77560039E-03
 -2.49681719E-02 -1.35038517E-02 -5.07589762E-04  1.40325268E-03  6.75666100E-04
 -2.38717541E-02 -9.82803603E-03  1.25077951E-03 -1.56531236E-03 -6.75959180E-05
 -1.62417226E-02  3.08407227E-02 -4.99460255E-02  8.79572224E-02 -2.61247788E-02
  4.91308346E-02 -2.49664635E-02  2.26690483E-02 -1.27260026E-02  3.50836823E-03
 -7.01882289E-03  6.70653444E-04 -3.69234373E-03  1.43549258E-03  2.06338831E-03
  6.93672624E-02  4.92662189E-02  2.28777302E-03 -1.36967145E-03 -1.01677856E-04
  3.79651413E-03  3.32343555E-03 -9.18280425E-04  1.28341846E-03 -6.11558751E-04
  9.06604661E-02  3.92556485E-02  1.99576175E-03 -8.20709469E-04 -2.92492453E-03
  4.53404102E-04 -2.04820170E-03 -9.65826032E-03 -9.02683481E-05 -4.24433363E-03
  2.03662164E-03 -6.24291132E-03 -4.31367615E-05 -2.93407876E-03 -2.35642315E-04
 -8.17690827E-04  2.49643080E-04  5.87025816E-05  3.10685649E-04 -1.17037080E-04
 -5.53189547E-03 -3.03860121E-03  4.48337975E-04 -2.63067425E-06 -1.47895242E-04
 -1.48734264E-02  2.97576279E-02 -1.34753471E-01  4.33639603E-02 -8.27840748E-02
  3.70497994E-02 -6.50629285E-02  1.70987449E-02 -3.98082601E-02  2.67282371E-03
 -2.49650916E-03 -4.14442859E-04 -1.27609196E-03  3.35894107E-03  6.13534573E-04
  6.00541491E-03 -1.21774593E-02 -6.04945774E-02  8.04666639E-02 -4.42006919E-02
 -1.34178817E-02 -2.50327972E-02  3.13518371E-02 -1.89361049E-02  2.07788154E-05
  4.80834298E-04  1.15283588E-03  4.56668649E-03  1.24882706E-03  1.36146759E-03
  1.05546899E-01  6.81215206E-02  3.59483804E-03  8.37890748E-04  1.47277957E-03
 -3.85381865E-02 -3.77299853E-02 -2.90212049E-03 -1.00859674E-03 -1.02066484E-03
  1.24906407E-02  8.98964925E-03 -4.25621371E-04  1.35802662E-03 -1.47673714E-03
  4.18276869E-02  3.12143267E-02 -1.03897490E-03 -1.25824068E-03  2.39555942E-04
  5.46910259E-03 -1.20316555E-02 -3.77297105E-03 -1.30676371E-02  3.47570603E-02
 -8.56675245E-03 -2.41652563E-03 -8.46139669E-03  4.40264890E-03  6.48258932E-04
  9.60844948E-04 -9.25722360E-04 -2.90054609E-03 -2.41792086E-03  2.09227222E-03
 -1.28827156E-02 -6.38717690E-03  8.35988271E-04 -3.99528407E-04  1.90222374E-04
  1.29778091E-02  1.27825650E-02 -9.09982146E-05 -2.94859931E-07 -3.59295398E-04
 -7.39731126E-03  1.57421765E-02  5.60129972E-02 -1.20167828E-02  9.47541841E-03
  1.21165672E-02  2.02469024E-02 -1.21642386E-02  9.96223821E-03 -6.13250705E-04
 -9.35015370E-04  1.38826988E-03 -1.33915478E-03 -1.07330860E-03 -1.08964964E-03
  2.99933793E-02  1.68953268E-02  2.57571479E-05  1.02707247E-03 -1.08565063E-03
 -2.51090038E-02 -2.94181058E-02  8.11041311E-05 -1.04429248E-03  8.83709170E-04
 -1.49497112E-02  2.96378748E-02  6.39033090E-02  3.88779842E-02  2.76997098E-02
  4.49683759E-02  2.54696854E-02  1.81997996E-02  1.10027906E-02 -2.72747275E-03
  1.27498778E-03  5.58404392E-04  1.97244644E-04 -2.37997226E-03 -2.54396412E-03
 -2.22668281E-03 -3.64054158E-03  1.50215558E-03  4.91800629E-04  9.13216536E-04
  4.47982560E-02  1.81089930E-02 -2.33690059E-03 -1.51387880E-03  8.08253671E-05
  2.06304875E-02 -3.86014865E-02  8.59975930E-02  1.80192441E-01 -2.70443030E-02
 -6.81958074E-02  4.04079790E-02  5.31835795E-02 -1.47571151E-02 -7.47124510E-03
  1.17244505E-02 -6.54834408E-04 -5.27296196E-03  1.57263378E-03 -1.08205340E-03
 -1.18623269E-01 -8.52124172E-02 -4.15599458E-03 -1.76616801E-03 -5.63496332E-04
 -4.95437135E-03 -4.50458710E-03  1.55271691E-03  2.59193409E-03 -7.85217301E-04
  1.80857464E-03 -2.50700959E-03  9.68180024E-02  1.08176054E-01  6.24622692E-02
 -1.03337416E-02  2.78313949E-02  5.13837906E-02  3.05527334E-02  6.20128784E-03
 -2.64644694E-03 -2.20056093E-03  1.83431216E-03 -3.46768371E-03  1.67722242E-03
 -5.89124958E-02 -4.00616674E-02  1.08471172E-03 -1.36150504E-03  2.56449636E-03
  4.65036240E-02  2.73653572E-02  1.86913195E-03  7.57062281E-05 -1.39097367E-03
  9.33155137E-03 -1.86579082E-02 -5.35393890E-02  8.49118096E-04 -8.39002786E-02
 -2.19027349E-02 -2.38802372E-02  5.67151032E-03 -3.22467108E-02  3.71369973E-03
  1.51285550E-03 -3.38674072E-03 -1.52346388E-03 -4.42617921E-03  2.83954984E-03
  7.90619212E-03  5.53131503E-03 -9.11230083E-04 -3.94134896E-04 -7.65869072E-04
  2.98165026E-02  2.06184826E-02 -5.31241223E-04  1.28122374E-03  5.02907837E-04
 -1.41465590E-02  3.44769552E-02 -8.35773338E-02  4.70380836E-02  9.19789283E-02
  4.01889369E-02 -4.51820207E-02  2.94226464E-02  6.08255095E-02 -7.30894848E-05
 -1.91179230E-03  2.58616771E-04 -3.59313870E-03 -4.27380372E-03  5.39192298E-05
 -3.68814716E-02  8.39377916E-02  1.65476538E-01 -9.39996046E-02 -8.54639981E-02
  1.44547717E-01  9.77047437E-02 -5.43451759E-02 -6.16113201E-02 -2.24220207E-03
 -1.78624606E-05 -3.51763930E-03 -3.90259143E-03  8.82056063E-04  7.35963988E-04
  4.73759989E-02 -9.30776136E-02 -5.06940816E-02 -9.90697910E-02  5.44319278E-02
 -1.35040561E-01 -9.22743706E-03 -2.66709191E-02  1.67147016E-02  2.10561746E-03
  8.48245303E-03 -4.17367071E-03  7.02742939E-03 -2.46553268E-03 -4.06807931E-03
 -3.53777580E-02 -1.25079601E-02  2.19626806E-03 -2.50470805E-03  1.85434748E-03
 -7.01517830E-02 -4.20558772E-02 -9.96859776E-04 -1.71033424E-03 -3.61187433E-03
 -2.50855263E-02  4.94328928E-02 -1.73767341E-02  1.13726437E-01  4.82571027E-02
  6.23852380E-02 -7.22952864E-03  4.22529382E-02  1.71274405E-02  2.65259033E-03
 -4.51227583E-03 -3.28268500E-04  1.87409730E-03  1.83363147E-03 -3.16024262E-03
  4.83944809E-02  3.12893800E-02  2.80175682E-03  7.32245473E-04  1.11805190E-03
  3.66537692E-02  2.07490293E-02 -1.85079105E-03  8.61728816E-04  2.64999188E-03
 -8.49290546E-03  1.57842161E-02  5.29910766E-03  5.24969960E-02 -7.82455738E-02
  2.18978325E-02 -8.56742125E-04  1.94874441E-02 -2.27789561E-02 -1.40248086E-03
  2.65802675E-04  5.92874502E-04 -4.35452529E-04  4.38854312E-03 -5.17562662E-04
  2.83004221E-02  1.85681578E-02 -4.14805875E-04 -9.76918975E-04 -2.06295791E-03
 -1.05834747E-02 -7.76721546E-03  7.95101566E-04  5.88369455E-04 -8.44474317E-04
  2.51615307E-02 -5.04946616E-02 -7.04288496E-02 -2.85223438E-02  1.65694890E-03
 -7.05035505E-02 -2.81543557E-02 -9.41092371E-03  3.01771929E-04  1.69699018E-03
  3.85885467E-03 -1.83049081E-03  3.34787413E-03 -7.22955592E-04 -3.62038815E-03
  4.01408582E-03  9.01501574E-03 -1.38303295E-03 -4.81585576E-04 -1.75622941E-04
 -3.84789647E-02 -2.15928886E-02 -3.13092304E-04  4.74862232E-05  2.35045902E-03
 -5.55485905E-02 -2.69065581E-02  3.28346311E-03 -1.00477543E-03 -1.24454655E-03
  4.75929190E-05 -7.86259624E-05  1.76162748E-03 -1.07322476E-02  9.68270967E-04
 -3.05837907E-04  1.05797300E-03 -6.60603633E-03  3.86151538E-04 -3.54100082E-05
  4.27761888E-04 -3.78950521E-04  3.27182195E-04  7.87091430E-05  1.52574806E-04
  7.32580709E-04  5.28139529E-04 -5.29591912E-05 -3.40424121E-04  1.68108545E-05
 -1.75362497E-02  3.51200052E-02 -3.92475266E-02  7.00021083E-02  8.74262020E-02
  4.72162951E-02 -1.47080674E-02  2.78619919E-02  3.12221853E-02 -8.65795203E-04
  2.04922754E-03 -3.29127440E-03  2.12106523E-03  3.67820836E-03  1.07837311E-03
  4.35159600E-03 -8.31049616E-03  1.31836267E-02 -4.07464830E-02 -1.27772478E-01
 -1.12073367E-02  9.50257663E-03 -1.64735558E-02 -4.98062592E-02 -2.01276450E-03
  2.61058151E-03 -3.21006562E-04 -5.62028153E-04 -6.19415903E-04  2.87470764E-03
  1.38845385E-02  6.77822917E-03 -7.91238550E-05  1.20442435E-03  2.26480914E-03
 -8.10877276E-03 -7.44266383E-03 -9.54486268E-04  6.06794571E-04  1.95413847E-03
 -3.86564744E-02 -2.58133301E-02 -2.18792533E-03 -8.36960644E-04 -1.65546276E-03
 -8.99871339E-05  5.75545317E-03  5.23333524E-04 -3.94179914E-04 -2.57078666E-03
 -4.37166791E-03  9.03105296E-03 -8.36690715E-02 -1.92740992E-02  6.84653965E-02
  4.09731511E-03 -4.01952901E-02 -1.22414280E-02  3.15242813E-02  2.06307269E-03
 -2.83402237E-03  1.80125576E-04 -1.47651498E-03  1.39160653E-03  9.26935599E-04
 -4.66960674E-02 -1.94244198E-02  1.84239184E-03  5.74775708E-04  4.07244045E-04
  4.51544535E-02  2.78800921E-02 -9.39337018E-04 -4.11065764E-04 -1.88308627E-03
  4.91070110E-03 -8.95815954E-03 -5.32948323E-02 -1.44150377E-02  4.47506093E-02
 -1.70718880E-02 -1.70513540E-02 -4.73776105E-03  1.82545057E-02  1.37053943E-03
  1.96597595E-04 -9.23293265E-04 -1.23014283E-03  4.24937481E-04  2.58651705E-03
 -5.57371641E-04 -7.30273533E-04 -9.68751794E-04 -2.90776231E-04  7.47264563E-04
  2.90963240E-02  2.60777886E-02  7.11753471E-04  9.45671506E-04  6.86872579E-04
  1.85582229E-03 -3.16250566E-03 -9.05878993E-03 -6.20427153E-02 -6.34956158E-02
 -1.30145402E-02 -5.52196052E-03 -2.98970360E-02 -1.82116013E-02 -1.03673124E-03
  6.39888110E-04  1.57458181E-03  3.09975375E-04  2.08369869E-03  3.71836747E-04
  3.53132562E-02  2.38413557E-02 -1.02131451E-03  1.21763170E-03 -1.27127302E-03
 -2.22082103E-02 -9.47368423E-03  1.29968229E-03 -4.96633265E-04 -9.18696705E-04
 -2.03505403E-02  4.01988366E-02  6.28941178E-02 -1.09256230E-01 -7.18641835E-02
  6.73847424E-02  2.24141449E-02 -3.98189247E-02 -2.58148735E-02 -1.11930309E-04
 -6.57184193E-03  4.07411263E-03  2.59835647E-03 -2.18361069E-03 -3.36043954E-03
  1.56837608E-02  2.05356181E-03  2.60816897E-03 -1.27003226E-03 -9.04581865E-04
  7.81914375E-02  4.88978384E-02 -1.36749353E-03 -5.75798712E-04  3.26557406E-03
  1.15579781E-02 -2.21527314E-02  1.25562846E-01 -7.66325965E-02 -3.33157723E-02
 -3.82306660E-02  4.75232663E-02 -3.48576502E-02 -1.40117768E-02  5.16654328E-03
 -6.23307884E-04 -2.75169960E-03  1.11563137E-03 -2.27106373E-03 -2.03069953E-03
  2.04500387E-02  1.74745957E-02  2.20365633E-03 -4.86718640E-04 -7.65775430E-04
 -6.33085117E-02 -4.01904529E-02  1.27607080E-03  8.30085413E-04  2.87609262E-03
  2.43464700E-02 -4.80834088E-02  8.60144959E-02  1.65051844E-01  7.36289070E-02
 -7.68319648E-02  3.24905341E-02  8.07461580E-02  3.54803397E-02  7.80439424E-03
  7.41989723E-04 -5.09331134E-03  1.14088661E-03 -1.48781514E-04 -3.57612666E-03
  5.48918103E-02  4.16590473E-02  1.84460313E-03  2.22694981E-04  2.29856823E-03
 -1.15047541E-01 -6.98511564E-02  7.58645953E-04 -1.16746584E-03 -4.64883545E-03
 -1.00679092E-03  3.31075009E-03 -9.81774337E-02 -9.78967745E-02  6.69023479E-02
 -2.26044127E-03 -5.32961974E-02 -5.03793778E-02  4.02336529E-02 -1.34063830E-03
 -7.79798099E-04  1.69552673E-03  1.23606632E-03 -2.22430809E-04 -4.33242824E-03
 -9.88436257E-03  2.27049683E-02 -1.56144792E-02  1.64139050E-01 -1.03330188E-01
  3.76546964E-02 -1.03210699E-02  9.56092610E-02 -6.60749419E-02 -1.90715839E-03
  1.26726100E-03 -1.22214071E-03 -4.69184853E-03 -3.12102110E-03 -2.88047687E-03
  1.84460944E-02 -3.61412803E-02 -1.45197262E-01 -4.11484353E-02 -2.42520977E-02
 -6.54169717E-02 -5.90153453E-02 -5.90547356E-03 -2.15687746E-02  5.36882061E-03
 -1.62463153E-03 -1.81911687E-03  5.05389308E-03 -5.23356020E-03 -8.55881436E-04
 -7.60893341E-02 -3.07127852E-02  3.31076183E-03 -2.09261281E-03  1.29449346E-03
  1.31212746E-03 -1.35844362E-03 -2.05519644E-03 -6.12664272E-04 -2.92462857E-04
  4.58353629E-03 -9.15572127E-03 -9.98423250E-02  4.14218612E-02  1.24662568E-02
 -1.06082022E-02 -3.70603412E-02  9.20678271E-03  8.71867871E-03  2.58765181E-03
 -1.83194883E-03 -5.94470100E-04  1.57529476E-03  2.12926016E-03  1.76920335E-03
  5.85358502E-02  5.17480552E-02  1.29884857E-03 -1.59354747E-03  6.20892061E-04
 -2.73173872E-02 -1.66560218E-02 -8.74254195E-04  2.10332312E-03 -4.93158539E-04
 -8.79297818E-03  1.80636037E-02 -3.74431217E-02  7.25687625E-02  2.66544597E-02
  8.70463516E-03 -1.50061055E-02  3.51875393E-02  8.58272695E-03  3.74259157E-04
  4.95167880E-04 -1.11124254E-03  4.00049446E-04  3.63972410E-04  5.70528017E-04
  4.41152456E-02  2.79470009E-02 -1.63347896E-03 -1.63146565E-03  2.14097260E-04
 -2.85290827E-02 -1.40628671E-02  1.30498355E-03  4.55421382E-04  7.12418426E-04
 -3.45464831E-03  4.93019722E-03 -5.12879955E-03  1.01203042E-01  5.80738029E-03
  1.93463249E-02 -4.81973945E-03  3.47688109E-02 -4.42589549E-03  2.41638497E-03
 -5.25887403E-03  2.24927498E-03 -3.44204942E-04  1.79292969E-04 -3.63960591E-03
  3.34524196E-02  2.00635756E-02  1.93984233E-03  4.93283050E-04 -6.97068080E-05
  1.61788307E-02  1.27669842E-02 -5.43242471E-04  1.08576986E-03 -8.70816720E-04
 -3.12843254E-02 -1.90203163E-02 -2.40774758E-03  2.52346867E-03 -1.05853608E-03
 -6.77236828E-03  1.68151929E-02  4.58082251E-02 -2.17282748E-03  4.20796040E-03
  1.24481802E-02  2.30513046E-02 -1.51970872E-03  2.44165191E-03  1.23745735E-03
 -6.56523955E-04 -1.08594589E-03  8.66542722E-05 -2.24510055E-04  1.70711205E-04
  3.02655228E-02  1.42797407E-02 -2.53447265E-03 -1.46408105E-04  2.03939939E-04
  1.12914282E-02 -2.34726930E-02 -1.38549035E-01 -1.04164122E-02 -2.51050242E-02
 -3.35587269E-02 -6.13843042E-02  8.93411280E-04 -1.35816705E-02  8.97419345E-04
 -2.61590308E-03  3.73094582E-03 -2.41877202E-03  1.40582027E-03 -2.09698410E-03
  2.51388630E-03 -6.03672263E-03 -1.60981097E-01 -6.30783729E-02  7.34366969E-02
 -1.00694549E-02 -7.36646295E-02 -3.27985160E-02  3.32168565E-02  3.05301705E-03
 -4.03209724E-03  1.81509030E-03  1.21953905E-03 -2.22676775E-03 -1.80454043E-03
  6.81317661E-02  5.04263406E-02  1.37164135E-03 -5.00562975E-05  1.33641696E-03
 -1.37699677E-02  6.25662814E-04 -2.26960683E-03 -9.33054256E-04  5.79662114E-04
  1.03740400E-01  7.38765384E-02  3.16864340E-03 -1.09494184E-03 -1.01481181E-03
 -5.83284068E-02 -3.67928476E-02 -2.75760819E-03  2.18828773E-03 -3.59868012E-04
  3.08923758E-02 -6.06262371E-02 -7.77743784E-02  4.83318246E-02 -8.89275070E-02
 -9.42840174E-02 -2.64599223E-02  1.16186425E-02 -2.61380270E-02  5.35423420E-04
  4.66861630E-03 -1.40244007E-03 -2.00629534E-03  5.78010757E-03 -3.81007845E-03
 -4.35519271E-02 -1.97180323E-02  2.15716473E-03  1.96158869E-03 -2.11827193E-03
 -6.95763524E-02 -4.51977024E-02 -1.79391352E-03  7.11151118E-04  3.23675218E-03
 -1.70526459E-02  3.30851340E-02 -9.92560414E-02 -3.78644409E-02 -2.94050771E-02
  4.53745087E-02 -4.32815429E-02 -7.06387533E-03 -1.57479862E-02  2.60458376E-03
 -2.14400311E-03 -3.11150787E-03  9.08262804E-04 -1.95473835E-04 -2.53621632E-03
 -1.33893613E-02 -8.76663460E-03 -1.54402185E-03 -1.43739858E-03 -2.52111614E-04
  7.71127422E-02  5.73070839E-02  2.57662174E-03  1.49136437E-03 -6.80473494E-04
  1.93533368E-02 -3.77072998E-02 -7.26248216E-02  4.66950245E-03 -2.37003843E-03
 -5.29126661E-02 -2.68428752E-02  3.38758209E-05  1.68138252E-03  1.84892491E-03
 -1.87216896E-03  1.59576577E-03 -1.55802391E-03 -9.14382274E-04 -9.39253004E-04
 -2.83833350E-02 -1.71512043E-02 -9.01080933E-04 -1.74420010E-03 -2.85679514E-04
 -4.45121728E-02 -2.29875030E-02  1.92102853E-03  1.96627346E-03 -4.13444507E-04
 -1.29664890E-02  2.54676217E-02  4.20701578E-03 -1.90588173E-02  1.69593081E-02
  4.49313267E-02 -4.99108897E-03 -6.54248893E-03  9.92441097E-03 -3.26919897E-03
 -5.52893083E-04  1.58657155E-03  3.57634661E-03 -9.24759727E-04  1.05397824E-03
  1.53286030E-02  5.10766328E-03  1.33027881E-03 -1.39359183E-04  3.59255313E-04
  5.67915833E-03  2.55458937E-03 -3.29417611E-04 -3.64654006E-04  5.15457927E-04
 -9.99099669E-04  1.15616152E-04 -1.05135952E-01 -1.18594413E-01  1.15008433E-01
  9.56251420E-03 -3.93751700E-02 -5.11027451E-02  4.24010561E-02 -3.27414101E-03
  6.88260984E-03 -3.40571094E-03 -1.91931003E-03  2.64356534E-03  1.84262265E-03
  9.42803710E-02  7.01157359E-02 -6.57016047E-04  3.24851892E-03 -2.26651981E-04
  2.79045972E-02  2.11039790E-02 -1.18741425E-03 -2.98413822E-03 -1.51580951E-05
 -3.98475659E-03  6.51424984E-03 -3.66663785E-02  7.71149391E-02 -1.44667391E-01
  1.72262163E-02 -1.33278139E-02  2.86891069E-02 -6.05232964E-02 -3.31899860E-03
  6.42057388E-03 -2.95869674E-03  2.43904503E-03  6.15643145E-04  2.32643681E-03
  7.43844195E-02  5.61445259E-02  4.40838029E-04 -2.84931677E-03 -9.73569403E-04
  5.06669594E-02  3.45121472E-02 -2.75213272E-04  2.94848814E-03  5.54535721E-04
 -7.52541651E-03  1.48287548E-02  1.75512952E-01 -2.09511197E-02 -1.99026540E-02
  3.91422802E-02  9.86439549E-02 -1.77586171E-02 -1.08542951E-02 -5.31499622E-03
  3.57524994E-03  5.62083624E-04  4.45048867E-03  6.94238580E-05 -2.82676227E-04
 -7.72440229E-04  9.68831650E-04  1.03356736E-01  5.40155485E-02  3.34851446E-02
  8.25025595E-03  6.29111381E-02  4.04640105E-02  1.93524565E-02 -6.14308211E-03
  3.59815963E-03  2.76283802E-03 -1.08140141E-03  2.62436974E-03 -6.63291162E-04
  2.20205574E-02 -4.35526579E-02 -7.86361556E-02 -3.35988182E-03  6.74260215E-02
 -7.10201764E-02 -2.91910767E-02  7.53702616E-03  2.08738009E-02  1.34234809E-03
  2.40697046E-03 -1.31526181E-03  1.13678710E-03 -5.11546167E-03 -1.64036909E-03
 -4.33800775E-02 -2.07131425E-02  2.02389241E-03 -9.42336021E-04  1.94333495E-03
 -5.33409278E-02 -3.41540440E-02 -1.60185463E-03 -1.05966817E-04 -2.49613752E-03
 -1.43606537E-02  2.82287868E-02 -8.19298292E-02 -3.36682566E-03  2.11831291E-03
  3.65031500E-02 -3.90995830E-02 -6.57054901E-03  3.37629922E-03  1.40375599E-03
 -8.87964614E-04 -3.00699527E-03 -6.48161399E-04  7.31011823E-04 -2.31486320E-03
  5.61933373E-02  3.71880838E-02  1.82025795E-03 -1.63563402E-03  6.07392836E-05
 -1.60295287E-02 -1.03667195E-02 -1.06188107E-03  7.43030639E-04 -3.65025310E-04
  1.89089686E-02 -3.62980411E-02 -4.99769122E-02 -4.66926137E-02  1.58671837E-02
 -4.90631685E-02 -1.48732963E-02 -1.80458208E-02  8.14111021E-04  1.18957205E-03
 -1.62200915E-03  2.27003094E-03  1.80530801E-03  3.57575054E-04 -1.64253686E-03
 -4.58370138E-02 -2.95958895E-02 -8.55386243E-05  2.18977068E-03  7.53080544E-04
 -2.34549756E-02 -1.28308780E-02  7.19359134E-04 -1.75920485E-03  8.10616268E-04
 -1.58574491E-02  3.26742487E-02  6.50938494E-02 -4.37587039E-02 -1.87234178E-04
  4.68208644E-02  2.49759770E-02 -1.15139343E-02 -1.28676321E-03 -6.67202502E-03
  2.10238607E-03  2.09379223E-03 -2.65125757E-03  2.84042822E-05  1.88567962E-03
 -3.36624401E-02 -3.31830099E-02  2.59976021E-04  9.43033825E-04 -1.14560925E-04
  2.07970757E-02  1.05330364E-02  3.80289052E-04 -8.24427796E-04 -1.09895135E-03
  3.21846648E-02  1.63080094E-02  4.74979781E-03  4.10386372E-04  1.66452636E-04
 -5.07578898E-03  1.10099890E-02  2.63825473E-02  4.35069416E-03  1.92852622E-03
  1.45223290E-02  1.06031977E-02  2.52967251E-03  1.20503601E-03  6.09063032E-04
 -1.37212920E-03 -1.29410631E-03 -8.59486933E-05 -1.08323026E-04  1.43350286E-04
  1.85624109E-02  8.34886532E-03 -1.59121156E-03  9.33884451E-05  1.03019484E-04
 -1.28361442E-02  2.58301637E-02 -2.01177541E-02 -7.27915102E-02 -7.65032349E-04
  3.21240526E-02 -1.28467139E-02 -3.52483419E-02 -2.53616483E-03 -2.76256572E-05
  1.08828523E-03 -2.15217887E-03  6.62256171E-05  2.13391500E-03 -2.68794086E-03
  1.47598214E-02 -3.00364706E-02  3.01824050E-02 -2.42223337E-02  5.75199850E-02
 -3.62158253E-02  1.67737313E-02 -1.26228978E-02  2.04880882E-02  5.29966498E-04
 -1.48235781E-03  2.41420339E-03  9.16845174E-04  2.79617194E-03  1.99779555E-03
  2.08463219E-02  1.13846718E-02  8.20148206E-04 -1.41359138E-03  6.23448625E-04
  5.06187594E-02  3.10017588E-02 -9.64706003E-04  1.73452992E-03 -1.14303778E-03
 -1.55509370E-02 -6.94565560E-03 -3.40716041E-04 -5.57061722E-04  1.52103882E-03
 -3.62802830E-02 -2.34843521E-02  1.06453444E-03  1.71077249E-03  5.79567504E-04
 -1.12320398E-02  2.21260615E-02  1.27004679E-01 -1.92678038E-02  5.89028812E-02
  4.19120515E-02  4.84586446E-02 -1.87327400E-03  1.80903404E-02 -4.13002111E-03
  3.19783046E-03  4.44943978E-04  3.55777501E-03 -6.32155165E-03 -1.45113054E-03
  5.83470879E-02  3.03025492E-02 -2.34804115E-03 -1.14370446E-03  1.84724027E-03
  3.41986825E-02  2.38344822E-02  2.06276093E-03 -6.14357860E-04 -1.45256276E-03
 -7.57167553E-03  1.60176890E-02  7.68761715E-02 -4.32844144E-02  9.00030746E-02
  1.16776436E-02  3.79456369E-02 -2.61321166E-02  4.49525228E-02 -4.55347000E-04
  1.17568508E-03 -4.37455277E-04 -2.71978033E-04  4.15495572E-03 -8.95049419E-05
  7.61674844E-02  4.76770425E-02 -1.15982307E-03  2.33744121E-03 -1.22205870E-03
 -2.39545970E-02 -2.00054417E-02  3.65207232E-04 -1.93691889E-03  1.27173803E-03
  1.65767692E-02 -3.52655526E-02  3.07907330E-02 -6.66578068E-02 -1.62091386E-02
 -3.09626427E-02  3.72964405E-03 -2.28963913E-02 -6.62849760E-03 -2.88947619E-03
  7.84556419E-04  4.16838381E-03  2.25213878E-03  2.39967244E-03  1.22104580E-03
  2.67197692E-02  2.41791773E-02 -2.09618649E-04  5.32300463E-04 -4.12097050E-04
 -1.67363828E-02 -5.24359751E-03  1.64122941E-03 -1.34737999E-04  2.49169701E-04
 -1.68649698E-02  3.36630696E-02  1.21767476E-02 -1.28135671E-01 -1.26107964E-01
  5.35690430E-02 -4.18923826E-04 -4.31554267E-02 -6.29958553E-02  2.41481894E-03
 -6.73623263E-03  2.55748524E-03  4.66963768E-03 -4.23811129E-03 -1.11317936E-03
  5.03512704E-02  3.71417244E-02  2.61446031E-03 -5.05233384E-05 -2.13843601E-03
  9.39577984E-02  5.81570063E-02 -2.55928550E-03 -1.07675774E-03  3.27537197E-03
 -1.54719185E-02  3.15108918E-02 -6.98668632E-02  9.88040758E-02  2.58994108E-02
  4.50246308E-02 -2.88288211E-02  4.66581634E-02  1.74559113E-02 -5.16033487E-03
 -9.00482070E-04  3.66950780E-03  3.49374585E-03 -4.01828780E-04  2.18718904E-03
 -3.22307098E-02 -2.53704416E-02 -1.67909764E-03  1.65875125E-04  9.22296634E-04
  6.41205244E-02  3.75881600E-02 -4.86093855E-04 -8.17969299E-04 -2.72665764E-03
  1.00340191E-02 -2.06227409E-02  3.29039630E-02  1.68051156E-02  1.75206260E-02
 -3.05472946E-02  1.09783602E-02  6.40035362E-03  1.28034259E-02  3.92505063E-03
 -4.11590726E-04 -1.95478236E-03  4.35263943E-03  5.09392381E-04 -4.10977124E-04
 -6.59559587E-03 -3.58637175E-03  7.78384821E-04  7.73295785E-04  1.32427316E-04
 -2.33757292E-02 -1.07852384E-02  3.85333298E-04 -8.97226770E-04 -7.76038421E-04
 -1.55800655E-03  2.70915949E-03  1.41484478E-02  1.88790825E-01 -7.07379086E-02
  7.07270371E-03  7.91073646E-03  1.09036708E-01 -4.47521033E-02  2.06400161E-03
 -1.66424090E-03 -9.84192102E-04 -5.03307886E-04 -1.22888320E-03  6.05733610E-04
  1.25712190E-03 -2.53206674E-03 -8.10767606E-04  1.59641686E-01 -4.56723033E-02
 -5.17701139E-03 -9.52153910E-04  1.03830901E-01 -3.00090678E-02 -3.08053351E-04
  1.51875767E-03 -7.85049868E-04  2.02561233E-03 -5.22695270E-04  3.37506114E-03
  1.19254621E-02 -2.39917352E-02 -8.04132186E-02 -1.49446797E-02  9.75367536E-02
 -4.07122040E-02 -2.30125234E-02 -2.32638207E-03  3.94257124E-02  4.44678376E-03
 -1.90439395E-03 -1.95691060E-03  2.79457068E-03 -5.43303964E-03  1.72416660E-03
 -2.81121832E-02 -1.80884002E-02  1.07722565E-03 -4.16927888E-04  2.08064519E-03
 -6.31542378E-02 -4.27506115E-02 -1.29095728E-03 -6.34588446E-04 -2.53990548E-03
  1.84929331E-03 -4.41979599E-03 -3.70276057E-02 -6.03582924E-02  9.86612693E-02
  4.26310825E-03 -2.37781099E-02 -3.00854033E-02  4.78860177E-02 -1.30472756E-03
 -4.06320396E-04  8.26314680E-04 -4.82167956E-04  3.98928558E-03 -1.33835242E-03
 -1.88379942E-03 -4.14175969E-03 -9.38570868E-04 -1.29917380E-03  1.32498155E-03
 -6.60219535E-02 -4.18933517E-02  1.73609763E-03  1.71772318E-03 -4.23657140E-04
 -1.40789979E-02  2.97452601E-02 -5.37189548E-03 -9.44787427E-02 -5.44777035E-02
  3.10671591E-02  6.08156830E-03 -3.73684504E-02 -1.66443469E-02  2.12648965E-03
 -1.02358480E-03 -3.08519623E-03  1.59520958E-03  3.89655850E-03 -4.70660903E-04
 -4.43172909E-02 -3.55306677E-02  9.88054012E-04  1.18588447E-03 -8.86042603E-04
  3.18033975E-02  1.31826580E-02 -2.21316884E-03 -2.58749495E-04 -5.88599866E-04
  2.31692478E-02 -4.62347483E-02 -2.48820238E-02 -1.60280536E-01 -1.19007050E-01
 -6.84753243E-02 -5.19291737E-03 -5.90350981E-02 -5.34148706E-02 -1.36982315E-03
  8.01780111E-03 -4.09327649E-03  4.30958411E-03 -4.00752873E-03  2.33409336E-03
 -5.08743756E-02 -3.26157248E-02 -3.27372438E-03 -6.64627511E-04 -2.16320869E-03
 -1.04152858E-01 -6.65936581E-02  2.08642803E-03 -1.06863574E-03  4.30842963E-03
  3.86202978E-03  2.07853397E-03  5.17693804E-04  6.48238532E-03 -1.45444506E-03
  9.20760633E-04 -2.64093994E-03 -1.02792631E-02  7.12367596E-03  1.10996405E-02
 -4.96194072E-04 -5.39457194E-03  4.39724467E-03  6.78794375E-03 -3.66250856E-04
  1.03569518E-04  7.39653790E-05 -3.30780535E-04 -3.09267674E-04 -1.53332608E-05
 -6.55864503E-03 -3.31461897E-03  5.00252491E-04  2.47109758E-04  3.63606209E-04
 -5.63058132E-03  1.25902652E-02 -1.79591825E-02  8.94939886E-02 -7.74549862E-02
  1.24816867E-02 -1.41232594E-02  4.61567222E-02 -2.94941491E-02  4.90810070E-03
 -1.55477225E-03 -4.63119616E-03  9.22738724E-04 -1.26714288E-03  4.25752616E-04
  4.71430278E-03 -1.11096814E-02 -7.54339668E-02  1.09801347E-01 -6.67128853E-02
 -9.48326462E-03 -3.01399656E-02  5.55679020E-02 -2.38365140E-02 -2.37595699E-03
  7.34994469E-04  3.40332669E-03  3.62536445E-03 -2.92374549E-03  4.67881379E-04
  3.94909109E-02  2.67823199E-02  1.57506856E-03  1.61469891E-03  2.38763387E-04
 -5.79311724E-02 -3.92190989E-02  3.63744003E-04 -2.20981418E-03 -9.45711368E-04
  1.60808014E-02  1.36798904E-02 -3.17793457E-04  1.91524005E-03 -1.35946414E-03
  6.04320005E-02  3.68641725E-02 -2.09568841E-03 -2.15010997E-03 -3.84246458E-04
  1.32309366E-02 -2.75346723E-02 -6.65699994E-02  6.31172518E-02  9.28697347E-02
 -4.09704560E-02 -2.92803100E-02  2.18406515E-02  3.21872449E-02  1.91306363E-04
  1.99928515E-03  4.63225637E-04 -3.75839145E-03 -1.24925425E-03 -1.02260741E-03
 -4.20086657E-02 -1.80327993E-02  1.98775523E-03  2.36374731E-03  6.75220781E-04
  4.56856091E-02  4.21094119E-02 -1.14292787E-03  1.24419156E-03 -1.30169251E-03
 -4.94233362E-03  9.34381086E-03 -6.20029974E-02 -9.87043281E-02 -3.84833416E-04
  1.10614196E-02 -2.45384342E-02 -4.03432733E-02  3.72765856E-03  2.34861823E-03
 -3.73849230E-03  1.56629877E-03 -7.76910472E-04  1.17588716E-03  6.06515216E-04
  1.71396176E-02  1.00571681E-02 -1.70097818E-03 -1.08330722E-03 -6.12637695E-04
  5.51563363E-02  3.96507697E-02  2.67799499E-03 -5.18229294E-04 -5.48025074E-04
  4.36349794E-03 -7.42745607E-03 -7.07927335E-02 -7.41988828E-02 -7.70151141E-03
 -2.25271012E-02 -3.30111944E-02 -3.57637118E-02  1.38146276E-03  1.64158592E-03
 -1.27430294E-04 -1.02015811E-03 -1.36065386E-03  6.27386225E-04 -8.33649906E-04
  2.88708960E-02  2.05614878E-02 -1.86757461E-03  5.15823118E-04  2.13805380E-04
 -5.36485942E-02 -2.42993578E-02  2.36980518E-03  1.08293497E-03 -4.44133589E-04
 -5.38305962E-03  1.14317988E-02 -7.64213687E-02 -6.37950640E-02  7.53250773E-02
  1.66788880E-02 -2.57429949E-02 -2.80511074E-02  3.47990082E-02  2.41745305E-03
 -3.13460705E-04 -3.09499439E-03  1.03601679E-03  2.47718702E-04 -1.96478965E-04
  6.06773192E-02  4.50679478E-02  2.27174678E-03  1.14178196E-03  1.52261582E-03
 -4.70663646E-02 -3.66048460E-02  1.11653504E-05 -1.65562319E-03 -9.58996980E-04
  2.29343324E-03 -5.91136740E-03  4.23798448E-02  9.91040141E-02  1.72570785E-01
 -4.40078327E-03  1.92235089E-02  3.75824560E-02  7.32142242E-02  1.06299113E-03
  7.67172002E-04 -2.00553079E-04 -9.26053258E-04 -4.06682240E-04  4.95354546E-03
 -3.16492091E-02 -2.55801067E-02  9.17583452E-04 -3.08693706E-04  4.02941828E-03
  1.04861502E-01  8.06159536E-02  2.08813006E-03 -1.76838634E-03 -2.45198821E-03
  3.93649339E-03 -6.34705968E-03 -1.24507458E-03  5.53054406E-02  1.31641156E-01
 -1.78276001E-02 -1.12075781E-02  1.76869671E-02  5.47196449E-02  5.06138260E-03
 -2.69888692E-03 -2.61466382E-03 -1.15086433E-03  1.62776170E-03 -3.66505346E-03
  2.78022234E-03  3.82822460E-03 -6.20513079E-04  3.44004887E-04  2.55420681E-03
 -8.73299130E-02 -6.77525231E-02 -8.64994239E-04 -1.85152017E-03 -2.11707520E-03
  5.29389013E-03 -7.23574418E-03  2.65175221E-02  4.16140413E-02  1.55958249E-01
 -2.62646819E-02  1.62867542E-02  2.96812972E-02  1.02542373E-01 -2.80475989E-03
 -3.42124645E-03  6.73206292E-03  3.82526705E-04 -1.76685592E-03  2.28415139E-03
 -1.47514855E-02  3.04562383E-02 -7.24504460E-02  3.53256184E-02  8.22174251E-02
  6.82252918E-02 -4.72186052E-02  2.30807295E-02  5.54497006E-02  1.41427440E-03
  1.11319200E-03 -5.32472676E-03  1.50286425E-03 -5.24342745E-04 -1.83978144E-03
 -1.16484685E-02  2.36296807E-02  4.27735735E-02  4.70035399E-02  4.93014116E-02
  3.95566579E-02  1.83978546E-02  1.95346813E-02  1.87743972E-02  3.71062306E-04
 -1.84498933E-03 -8.22600894E-04 -8.35483652E-04 -2.55457996E-04  9.16156785E-04
  2.72706720E-02  1.09114870E-02 -1.39501691E-03  1.99334777E-03 -9.77355726E-05
 -2.18332017E-02 -2.28143136E-02  9.74891023E-04  9.15139975E-04 -3.65235926E-04
  6.31388732E-03 -1.11484102E-02  9.61626245E-02 -5.70891545E-02 -5.97237872E-03
 -1.99620118E-02  4.10449020E-02 -1.75854953E-02 -2.30010590E-03 -2.40022803E-03
  3.02295648E-03 -1.94755154E-04  1.05958502E-03  1.12945206E-03  3.05508518E-04
 -6.78152118E-02 -5.25570901E-02 -2.45533076E-03  5.45937668E-04 -1.10272777E-03
  9.62079348E-03  6.94734804E-03  1.45030963E-03 -1.37242068E-03  4.08031087E-04
 -1.48019604E-02  2.72025841E-02  1.06019860E-01 -2.10184631E-02 -1.55337947E-02
  5.20638415E-02  4.21947528E-02 -1.51876390E-02 -1.27697339E-04 -3.53894075E-03
  1.64393668E-03  6.18359656E-04 -2.27730611E-03  7.39157201E-04  9.19941152E-04
  1.24266846E-02  8.51566474E-03  1.76806351E-03 -1.18915242E-03 -3.65399609E-04
  6.02127046E-02  2.72889386E-02 -2.29786067E-03  2.51738504E-03 -8.75418533E-04
  1.54827275E-02 -3.16780604E-02  5.05048510E-02 -6.34168306E-02  1.11832247E-01
 -4.89772817E-02  1.48599845E-02 -2.46976075E-02  5.11517701E-02 -1.38284891E-03
  1.98546216E-03  2.11501439E-03  3.22856776E-03 -5.93422581E-04 -2.14449006E-03
 -6.34802603E-02 -4.63475148E-02 -2.87892201E-03  1.28166378E-03  1.95718006E-03
  4.62984540E-02  3.77506578E-02 -2.04457400E-04 -1.82419078E-03 -5.26745334E-04
  4.45851277E-04 -1.38752529E-02 -3.98166422E-04 -1.63347111E-03 -7.76761609E-03
  1.04948536E-04  2.93472781E-04  4.75295701E-03  2.41540514E-02 -6.92251300E-03
 -2.02484595E-03  3.15189213E-03  1.58815548E-02 -4.62711843E-03  2.04342563E-04
  1.85992753E-04  1.29954930E-04 -5.04075777E-04  2.48177851E-04 -6.06265717E-05
  2.87058313E-03  1.76605465E-03 -2.11572673E-04  7.24567562E-04 -2.16268193E-04
 -9.79007431E-03  2.20486978E-02  1.03253237E-01  1.29450424E-01  7.23072689E-02
  2.60396971E-02  4.51168749E-02  6.07148788E-02  3.60526603E-02 -2.86814758E-03
 -1.41409126E-03  2.40994298E-03  5.15772506E-03 -2.29355152E-03  5.49110107E-04
 -1.52940072E-03  5.63460691E-03  8.86625169E-02 -1.24901515E-01 -6.45409589E-02
 -3.01934862E-03  3.86580158E-02 -5.50974101E-02 -2.60611916E-02 -3.98636153E-03
 -1.97690446E-03  5.32893228E-03 -4.51795805E-03  1.53911823E-04  1.58556863E-03
 -6.47166275E-02 -5.36623029E-02 -1.46417989E-03  2.23756799E-03 -7.15975280E-04
 -4.89618311E-02 -4.17220024E-02  1.39401191E-03 -1.78336307E-04  2.96800413E-03
 -5.89244129E-02 -4.74565687E-02 -1.49414631E-03 -2.25457800E-03  8.05253754E-04
 -5.66710005E-02 -4.67631617E-02  1.30649084E-03  6.77178517E-04 -3.11481286E-03
  2.51540964E-02 -5.10652011E-02  4.52646682E-02  3.36424662E-02 -2.70750101E-02
 -6.91417762E-02  2.36089785E-02  2.12472135E-02 -1.18021532E-02 -2.74832130E-04
  6.81312991E-03 -3.07089658E-03 -7.85224172E-04 -1.54895302E-03 -2.37940690E-03
  1.34764424E-02  1.14936694E-02  2.43428343E-04  7.07747129E-04 -4.98552298E-04
 -4.25715049E-02 -2.69422855E-02  3.61320427E-04  3.95786865E-04  2.13253159E-03
 -1.83827262E-02  3.54807247E-02  3.84570216E-02 -6.67382782E-02  3.72050038E-02
  5.49219414E-02  1.53443241E-02 -2.41639633E-02  2.18245144E-02  1.97627119E-03
 -2.07485638E-03 -1.78125758E-03 -3.37046828E-04  1.16388868E-03 -5.05079275E-03
  6.52685312E-02  4.48663129E-02 -1.56837134E-03  1.06913479E-03 -1.96868057E-03
  1.28203157E-02  7.12693713E-03  1.30421563E-03 -8.33683054E-04  1.16652212E-03
  1.16578250E-02 -2.27211427E-02  5.16537341E-02  4.81855686E-02  1.77020246E-02
 -2.75497165E-02  2.60644291E-02  2.07535511E-02  9.44051529E-03 -2.07563648E-03
 -5.38823411E-04  4.54688560E-03  1.17879463E-03 -1.66110040E-03 -3.70370244E-03
 -3.37005313E-02 -2.44151674E-02  1.63953716E-03 -1.22875522E-03  4.96732004E-04
  2.59197608E-02  1.32010586E-02 -9.78710570E-04 -5.68963990E-05 -1.51735790E-04
 -9.80666636E-03  2.19658797E-02  9.34404482E-02  1.25699149E-01 -1.00149572E-01
  2.26694299E-02  4.86677413E-02  4.22220935E-02 -4.33488392E-02 -6.05586538E-03
  3.46976066E-03  2.00674305E-03 -4.75258618E-03 -3.31251345E-03  1.61432551E-03
 -8.92473315E-02 -7.98799367E-02 -1.83523135E-03 -1.26575015E-03 -1.38734991E-03
  7.31738834E-02  4.95227690E-02 -2.95781552E-04  2.78165015E-03  2.09181045E-03
 -1.10778108E-02  2.36692496E-02 -6.09786613E-02 -1.01028594E-01 -1.22859327E-02
  3.30676432E-02 -2.24143301E-02 -5.37936388E-02 -7.16856701E-03 -6.39007527E-03
  3.55236955E-03  1.95025996E-03  4.41458993E-03  4.21543586E-03 -8.27748170E-04
  7.03071968E-02  4.73983889E-02 -9.12372153E-04  2.53107652E-03 -1.60092168E-03
 -2.24979634E-02 -1.79104243E-02 -5.23025006E-04 -1.24683427E-03  1.09895704E-03
 -1.01376447E-02  2.33365200E-02 -3.16300770E-02  1.39871552E-01  9.68140837E-02
  2.82697468E-02 -1.23953471E-02  7.45550023E-02  4.51809574E-02 -2.60771129E-03
  2.42816593E-03 -5.36451444E-04 -5.11102066E-03 -4.42819460E-03 -5.17820958E-03
  7.69460356E-02  5.16544206E-02 -4.99440684E-04 -2.15296418E-03  2.91394633E-03
 -8.62567323E-02 -6.64081777E-02 -4.44081106E-04 -5.25993993E-05 -2.74488013E-03
 -2.13858481E-03  5.90416177E-03  8.60508273E-02  1.06971658E-01  1.57706054E-02
  7.60006798E-03  4.90430812E-02  6.64983734E-02  1.48275259E-02  1.47548356E-03
  7.52915134E-04 -2.32208320E-03  7.67711431E-03  2.38706189E-03  4.20538834E-03
 -1.81835812E-03  5.27701088E-03  2.59234380E-02 -1.11758604E-01 -2.56312220E-02
  4.71497432E-03  1.68806738E-02 -7.25147062E-02 -2.06597062E-02  3.34889707E-03
  7.41233348E-04 -4.19107063E-03 -9.21925841E-03 -2.32181205E-03  2.30906827E-03
  2.02169017E-02 -4.19781266E-02  5.19335297E-02 -6.52953300E-03 -1.20191935E-03
 -5.36111356E-02  2.42658333E-02 -1.27401494E-02  1.02538122E-03 -1.06131313E-03
  5.37654344E-03 -2.26531081E-03 -1.60782202E-04  2.99725775E-03 -8.65103135E-04
  1.24530315E-02  1.03368447E-02  2.73203770E-04 -2.49336029E-04  1.64571070E-04
 -2.17423858E-02 -1.28749258E-02  7.92459831E-04  7.18020037E-05 -1.28857423E-03
 -1.40429722E-02  2.67419445E-02  5.00101916E-02  5.14466174E-02 -4.87728139E-02
  4.33430059E-02  2.10373725E-02  1.66289759E-02 -2.87429284E-02  1.73796289E-03
 -1.77837163E-03 -1.35306459E-03  7.68883137E-04 -1.13555939E-03 -4.42970187E-03
  2.42320374E-03 -7.84034205E-05  8.30463950E-04  7.34919794E-04 -1.42390369E-03
  6.44899501E-02  4.51892618E-02 -1.47183686E-03 -1.45244094E-03  1.41760101E-03
  9.98516137E-03 -1.96329114E-02  5.95300354E-02 -6.11638727E-02  2.06011951E-03
 -1.95139585E-02  2.93526126E-02 -2.67391180E-02 -1.57134818E-03 -1.95849584E-03
 -4.80329126E-04  4.03675140E-03 -8.95062666E-04  1.27526957E-04 -3.99399054E-03
 -3.71872760E-02 -2.72888643E-02  1.86169282E-03  1.20685308E-03 -3.94904514E-05
  3.47716071E-02  1.86019505E-02 -1.48819610E-03  2.17482040E-04  2.80351879E-04
 -9.73637938E-03  2.15038290E-02  9.67423192E-02 -1.36362542E-01  9.08108815E-02
  2.22446597E-02  4.74517489E-02 -4.57522422E-02  4.16997487E-02 -6.81121804E-03
  4.40239696E-03  1.42959392E-03  3.69414061E-03  1.38658870E-03  2.77643678E-03
 -9.53277084E-02 -8.38410610E-02 -2.29915601E-03  1.31410331E-03  1.10239090E-03
  6.05954995E-02  4.02053500E-02  3.91556535E-04 -2.80878699E-03 -1.77086021E-03
 -3.59587682E-02 -1.53853256E-02  9.08603045E-05 -6.51252047E-04  5.45548331E-04
  2.22779108E-03 -6.14395119E-03 -2.89577872E-02  9.68325693E-04  3.77539610E-04
 -2.67593851E-03 -1.49702299E-02  5.89182058E-04  2.00858160E-04 -1.23062414E-03
  7.21432821E-04  3.00811676E-04 -5.08212313E-05  5.20313646E-05  1.96207741E-04
 -1.83609056E-02 -9.60730320E-03  1.27900862E-03  8.39433326E-05 -2.61828840E-05
  1.73096804E-02 -3.30049058E-02  5.36556160E-02 -3.34125960E-02  6.11470358E-02
 -6.42667956E-02  2.26098874E-02 -2.09868447E-02  3.06385939E-02 -3.72085888E-03
  9.76367506E-04  5.31609189E-03 -1.97130569E-03 -4.06022255E-03  2.27844719E-03
 -2.13419680E-02  4.14208663E-02 -3.18951011E-02 -5.40298870E-02  1.77152790E-02
  7.55985615E-02 -1.23840629E-02 -2.93917562E-02  1.05799615E-02  2.83460050E-03
 -3.55531383E-04 -5.70474582E-03 -2.34620612E-03 -3.00561061E-03 -1.18846978E-03
 -6.67510613E-02 -4.88406052E-02 -2.31415535E-03 -3.95343625E-04 -9.26365854E-04
  1.65865540E-02  1.34085867E-02  8.98166351E-04  4.69414259E-04  1.15269221E-03
  4.63626861E-02  3.16080851E-02  1.80338092E-03 -6.70833692E-04 -9.82888769E-04
 -1.70310498E-02 -1.75645415E-02 -7.92747094E-04  5.03177876E-05  3.97222997E-04
 -3.56309135E-04 -2.04860892E-03 -8.76455789E-02 -2.87593943E-03  1.80511227E-01
  1.86066681E-03 -4.99566875E-02 -3.62544629E-03  7.32951573E-02 -2.26149719E-03
 -2.77032359E-03  4.67601377E-03 -9.41112214E-04 -1.35111306E-03 -8.34760932E-04
 -6.55699377E-02 -3.39576895E-02  2.87077568E-03  1.44831628E-03  1.23263343E-03
  1.12643664E-01  8.87053786E-02 -6.75885046E-04 -3.66979376E-04 -3.83181478E-03
  1.31309211E-02 -2.72347989E-02 -5.74704408E-02 -7.50912726E-02  8.69322148E-02
 -4.15306048E-02 -2.01075302E-02 -3.16913817E-02  4.28982417E-02  3.33681513E-03
 -1.94741055E-03  7.56781494E-04 -2.47172978E-03  6.95853897E-04  2.26053741E-03
  2.67125909E-02  2.17043698E-02 -1.86146521E-03 -3.05334645E-04  5.95015041E-04
  4.07385771E-02  3.98888674E-02  1.14066553E-03  2.20139799E-04  1.52183385E-03
 -7.82943327E-03  1.48932411E-02  4.40693920E-02 -7.71712959E-02 -7.94491775E-02
  2.55966953E-02  1.16165590E-02 -3.45576149E-02 -3.10777953E-02 -2.07424740E-03
  4.07106132E-03 -2.40994115E-03  4.13441260E-04  1.13385586E-03 -2.44512293E-03
  6.46916827E-02  4.92757108E-02 -2.46162917E-04  2.48027778E-03 -7.06903298E-04
  6.74835082E-03  8.91650677E-03 -1.15775880E-04 -1.32615390E-03 -1.93852138E-03
  1.09479005E-02 -2.31464955E-02  7.54450884E-02  5.16158827E-03 -1.32618997E-02
 -2.97714716E-02  3.73128892E-02  2.23370288E-03 -1.65510045E-02 -3.58594694E-04
  1.52017060E-03 -4.58872850E-04 -2.65752099E-03  4.09236068E-04 -2.05647614E-04
 -4.62312850E-02 -2.84194855E-02 -1.54776190E-03 -1.26390823E-03 -8.66060717E-05
  1.30140978E-02  4.98769024E-03  1.06304555E-03 -2.01935164E-04  7.71212559E-04
  2.04501861E-02 -4.03504177E-02  4.34807245E-02 -1.01378131E-01 -1.05284089E-01
 -7.17512661E-02  2.59749550E-02 -5.22814637E-02 -4.46193707E-02  6.84035753E-03
  8.54872668E-05 -4.17723822E-03  2.26077114E-03  3.21551669E-03 -4.93304151E-03
  2.53329654E-02  2.84862980E-02  9.03246228E-04 -1.08949631E-03 -2.18231547E-03
 -1.12066844E-01 -7.88157714E-02 -3.53251588E-04  1.99152192E-03  3.58264297E-03
 -1.97803034E-02  3.97891810E-02 -1.68979914E-02 -1.01322447E-01 -1.01502353E-01
  7.14678009E-02 -1.27534413E-02 -5.22588423E-02 -4.22959589E-02 -7.21016603E-03
 -8.73694915E-04  5.67188891E-03  1.32066005E-03  1.60220837E-03  5.94389475E-03
 -3.04838591E-02 -3.42024330E-02 -6.78854955E-04 -9.25987337E-04 -2.17718292E-03
  1.10203776E-01  8.00227146E-02  4.73571611E-04  1.79657875E-03  3.40677671E-03
  4.84664617E-03 -8.82803998E-03 -5.80279987E-02 -5.37232878E-03  5.08611842E-02
 -2.57925195E-02 -3.25875958E-02  4.02358730E-03  3.55770570E-02 -4.21724305E-03
  1.31976225E-03  3.68028660E-03  4.11764208E-03  3.09822919E-03 -1.80704683E-03
 -5.22343918E-03  9.94908164E-03  5.17297379E-02  2.35248819E-02  4.37879554E-02
  3.17625486E-02  3.38036860E-02  2.07472355E-02  3.19823692E-02  4.31107361E-03
 -2.82728576E-03 -2.51032500E-03  3.45799716E-03  3.93891912E-03  4.80087340E-03
  5.81237008E-03 -8.36351331E-03  7.59066346E-02 -1.57214193E-04  2.08516604E-01
 -2.08317047E-02  5.16755089E-02 -3.49919178E-03  8.55864833E-02  3.31183657E-03
  4.55828864E-03 -6.50432379E-03 -1.29646276E-04 -2.06959274E-03 -2.86227609E-04
  6.57379942E-02  3.26971192E-02 -2.94858147E-03  1.29181766E-03  1.07304216E-03
 -1.34538040E-01 -1.04602401E-01  8.88965404E-04 -3.20637613E-04 -4.60570591E-03
 -1.82406659E-02  3.70491727E-02  7.73093441E-02 -5.49501035E-02  5.06758594E-02
  5.92923301E-02  2.87509102E-02 -2.26503507E-02  2.65973170E-02 -2.93588299E-03
  2.75152143E-03 -2.63316916E-03 -1.12164539E-03 -4.52987250E-04 -3.50112850E-03
 -4.42220400E-02 -4.49286376E-02 -8.37129836E-04  6.54558128E-04  5.56362095E-04
  8.00511165E-03  3.28599695E-03  1.04424652E-03 -1.07101072E-03  1.38531519E-03
  1.50850996E-02 -2.97671789E-02 -1.70831320E-03 -5.30240763E-02 -6.97572481E-02
 -4.25746555E-02  4.95588538E-03 -2.49896329E-02 -2.46740133E-02 -1.89581662E-04
 -2.95476149E-03  4.81455910E-03 -9.08073872E-04  4.12703469E-04  2.30902032E-03
 -5.15472388E-02 -3.69600217E-02  6.31562155E-04  2.17348236E-03 -4.94958697E-04
 -2.89225183E-03 -6.44878418E-03  4.77606948E-04 -9.00733727E-04 -1.79389042E-03
 -1.37706214E-02  2.84327664E-02 -3.60633228E-02  2.19205668E-02  6.59888621E-02
  3.71228602E-02 -1.89370884E-02  1.03027238E-02  2.25763803E-02 -7.42283471E-04
 -3.23498981E-03  2.94256565E-03 -1.97727839E-03  2.66358002E-03  4.01940484E-04
  2.79960080E-02  1.20875158E-02  1.44875584E-03 -4.47064772E-04  1.44214654E-03
  4.64928206E-02  3.76419948E-02 -1.75081837E-03 -6.46840961E-04 -1.17551621E-03
  7.98702902E-03 -8.42664477E-05  4.52546248E-04  2.89194868E-04 -3.03280045E-03
  6.27781637E-04 -1.59725106E-03 -6.78050673E-03  6.14557410E-03 -2.49778929E-02
 -1.36026498E-03 -3.38882269E-03  5.07193676E-03 -1.65637191E-02 -3.40461651E-04
  7.95148968E-05  2.69247480E-04 -1.92555582E-04  7.03225028E-04 -3.68061917E-05
 -4.10564713E-03 -2.11474954E-03  2.51275055E-04  1.49325863E-04 -8.26560675E-04
 -1.04869102E-02  2.05699809E-02  1.95806637E-01 -7.07138041E-02  5.75977321E-03
  3.79290746E-02  9.68007232E-02 -3.11376081E-02 -5.42987214E-03 -7.56357546E-03
  6.89073762E-03 -7.21074199E-04  2.20256490E-03 -3.97634602E-03 -1.47119214E-03
 -1.18013771E-02  2.26864643E-02  1.82373814E-01  8.88457782E-02 -5.21841670E-05
  4.72102011E-02  8.83555111E-02  3.99924467E-02  7.59200533E-03 -8.03310306E-03
  6.67414977E-03 -1.83642071E-04 -2.53784241E-03  2.28979011E-03 -1.87159359E-03
 -1.08345764E-01 -9.48164739E-02 -1.31972064E-03 -1.48723975E-03 -3.02142978E-03
  6.99136708E-02  6.21403907E-02  3.14791491E-03  2.20844297E-03 -9.58734994E-04
 -1.02964588E-01 -9.10060913E-02 -1.56156999E-03  1.75793279E-03  2.73324209E-03
  7.79822150E-02  6.50387317E-02  2.67408872E-03 -2.54744905E-03  1.02756704E-03
 -3.47433908E-03  8.56935699E-03 -5.96064437E-02  1.06367724E-01  3.18740177E-02
  1.16413840E-03 -2.03344447E-02  4.36517912E-02  1.62628380E-02 -4.82566131E-04
  3.14317321E-04  1.02108929E-03 -1.43882261E-03  1.23732492E-03 -2.85040969E-03
 -1.44985107E-02 -1.25620466E-02  5.40392146E-05  2.11933906E-03  5.69714343E-04
  2.68494439E-02  1.95947545E-02 -7.59852731E-04  1.69404484E-03 -1.11335563E-03
  1.46222865E-03 -4.38501122E-03 -1.27852197E-01 -6.62096823E-02 -7.05817397E-02
 -7.29032684E-04 -5.51837866E-02 -2.35026748E-02 -3.22832863E-02  3.39170362E-03
 -3.14389416E-03  5.70298490E-04  2.61974121E-03 -1.96931907E-03  1.36823608E-03
 -4.86221385E-02 -3.75903507E-02 -9.76624125E-04 -3.00858484E-03  4.76378420E-04
  8.36875695E-02  7.40989076E-02  2.46074994E-03  6.07089508E-04 -1.92507282E-03
 -6.92728570E-03  1.70305694E-02 -8.31848169E-02 -2.89067012E-02 -3.89171530E-03
  1.41492589E-03 -3.77891817E-02 -2.49503538E-02  3.18965475E-04  1.59277474E-03
 -5.26324976E-06 -2.40619686E-03 -2.38084119E-03 -2.09040470E-03 -2.06158954E-03
  1.29016055E-02  4.96001963E-03 -1.64966983E-03  2.19518290E-04  3.73107417E-04
 -4.02434312E-02 -2.05858415E-02  9.19685868E-04  1.12033766E-03 -6.04256345E-04
  9.37252379E-03 -1.82435510E-02  7.09783989E-03  5.39118950E-02  9.08305866E-02
 -3.04162402E-02  5.82156279E-03  2.54748563E-02  5.40787731E-02 -3.75368173E-03
  6.21953419E-03 -1.50783079E-03  8.85653525E-04  3.02890515E-03 -4.61326546E-03
 -1.98977442E-02 -1.40731503E-03 -1.55203463E-03  2.22044821E-04  2.23182023E-03
 -6.53498864E-02 -4.69166715E-02  1.70189649E-03  3.12866620E-04 -1.89607578E-03
  5.97577517E-04  2.16533629E-04 -8.84595252E-02  6.27485827E-02 -2.61645252E-02
 -9.30001790E-03 -2.13017877E-02  2.42510095E-02 -7.27080504E-03 -5.63053912E-03
  5.73591665E-04  4.73657625E-03 -3.51579433E-03  6.89339242E-03 -7.29652051E-04
 -2.88221275E-02 -1.80034805E-02 -1.04105674E-03 -1.54425673E-03 -1.51452931E-04
  1.82165031E-02  1.37080597E-02 -1.19404862E-03  4.36363236E-04 -1.44697207E-03
  1.68052608E-04  3.61314676E-04 -1.06228761E-01 -6.33954605E-02  2.58970636E-02
 -4.91806086E-03 -2.76941967E-02 -3.00269384E-02  1.24774609E-02 -5.64357004E-03
  1.07813328E-03  3.34969932E-03  3.51378384E-03 -8.84706060E-03 -7.53536100E-04
 -2.77949121E-02 -1.15973088E-02 -1.24804635E-03  1.56160175E-03  3.95530835E-04
  1.51199577E-02  9.08297056E-03 -1.78041833E-03 -4.95469639E-04  1.29268681E-03
  5.08903840E-03 -8.21222483E-03  1.25450620E-01  2.10581683E-02  7.55017621E-02
 -3.11374536E-02  7.22513558E-02  1.38632456E-02  5.30326120E-02  1.78113136E-03
 -1.21545737E-03  4.54543918E-04 -7.31765494E-04  5.50892826E-03 -1.97308142E-03
 -1.85669355E-04  2.89795052E-03  1.68115960E-01 -1.74857927E-02 -8.28562124E-02
 -8.14904638E-03  1.02605459E-01 -1.07590264E-02 -5.71733484E-02  2.01495155E-03
  1.78061091E-03 -3.71893508E-03  3.42561617E-03 -3.91559877E-03 -4.25995962E-03
 -1.20685985E-03  4.84255333E-03 -8.53424694E-02 -9.94068292E-02  1.32866449E-02
 -8.42293122E-03 -3.03988709E-02 -3.59063258E-02  1.97314152E-03  4.94353506E-04
  1.90875900E-03 -1.30818983E-03  3.15995301E-03 -2.89539497E-03 -2.77323952E-03
 -2.54299542E-02 -2.05557814E-02  4.59935241E-04 -1.80463905E-03  4.58345508E-04
 -4.40500698E-03 -8.49612012E-03 -1.27643492E-03 -1.49988019E-03  1.00256044E-04
 -4.69876952E-03  7.88270168E-03 -1.39064492E-01  3.91155602E-02  5.88685056E-02
  1.78014339E-02 -6.14178548E-02  1.18976060E-02  2.96877498E-02  3.19620098E-03
 -2.33853798E-03 -9.49710814E-04 -2.52794081E-03  3.65982555E-03  1.07034848E-04
  8.72186186E-02  7.41464255E-02  2.40455160E-03 -1.20836357E-03  1.72852688E-03
 -5.38113176E-02 -4.23258040E-02 -9.71533337E-04  2.88467225E-03 -5.24390602E-04
 -5.43758211E-03  1.36145869E-02 -5.08286577E-02 -2.82475684E-03 -2.28579867E-03
  1.61197788E-03 -2.11422611E-02  8.42205439E-03  4.98224019E-04  4.89877283E-04
 -4.43109424E-04 -5.28740848E-04  1.49386434E-03  3.34391564E-03 -1.77250594E-03
 -3.15476412E-03 -7.06428190E-03 -7.84754015E-04  1.38501078E-04 -2.34179863E-04
 -1.82237271E-02 -8.48266427E-03  5.43133693E-05 -7.20593301E-04  6.55531171E-04
  1.02593839E-02 -2.05502511E-02  5.65514378E-02 -6.04416261E-02 -2.74749875E-02
 -3.15660875E-02  2.77644739E-02 -3.16016882E-02 -2.08884387E-02 -3.87676778E-03
  3.83412154E-03  1.17057135E-03  3.51180575E-04 -1.91440401E-03 -3.09013668E-03
 -4.83784214E-02 -2.54652117E-02 -2.02823441E-03  6.61786304E-04 -1.39626349E-03
 -2.07274766E-02 -1.05346339E-02  1.32198322E-03 -9.50849856E-04  9.40933231E-04
 -6.64220845E-02 -4.03776083E-02  3.24073952E-03  2.15467837E-04  5.01036558E-04
 -1.44068317E-03  4.25341379E-03  3.68882366E-02  5.38521626E-03  2.82229096E-03
 -2.48539532E-04  1.79217874E-02  3.35276824E-03  1.66557211E-03  1.61984913E-03
 -1.10925021E-03 -5.37090568E-04 -3.63179429E-05 -8.84644569E-05  1.86813460E-04
  2.31593023E-02  1.28686152E-02 -1.50287371E-03  1.19707546E-04  1.52194091E-04
  5.99024335E-03 -1.27242790E-02 -8.88601201E-02 -2.84837035E-02  1.25747680E-01
 -2.30253882E-02 -3.31932996E-02 -1.44136406E-02  5.20317826E-02 -5.13244229E-03
  2.68008094E-03  3.64064039E-03  3.18267232E-04  5.05802095E-03 -1.45362068E-03
 -5.13809677E-03  1.32804288E-02  4.19648217E-02 -1.38086212E-01  1.78178997E-02
  1.08813430E-02  1.19600107E-02 -7.10912731E-02  3.29662708E-03  3.10575994E-03
 -3.04853962E-03 -1.45042686E-03 -3.37693151E-04  4.16007802E-03  4.35016710E-03
  5.74258031E-03  9.50771689E-03 -1.06923108E-03 -5.86495004E-04  2.00394831E-03
  3.58900415E-02  3.96964831E-02 -1.57405604E-03  1.19190858E-03  2.05275318E-03
 -8.61949631E-03 -1.12771458E-02 -4.77265857E-06 -2.70537498E-03 -2.85310012E-05
 -7.98919766E-02 -6.60844617E-02  1.42084527E-03  1.92176398E-03 -8.39687474E-04
 -8.62324760E-03  1.56275187E-02  1.12307768E-01 -1.73627121E-02  1.09050327E-01
  3.42116790E-02  5.01978675E-02  7.83699936E-03  4.04845340E-02 -1.32785178E-03
 -2.94582913E-03  3.22674544E-03  4.47019104E-03 -7.10766108E-03  4.11700985E-03
  4.90003319E-02  2.82049278E-02 -1.63150806E-03 -8.16290746E-04  2.55829524E-03
  6.61897228E-02  5.41398429E-02  2.20850333E-03 -5.51005040E-05 -2.16814777E-03
  6.12305231E-03 -1.25472488E-02  2.66022974E-02  4.91487157E-03 -4.55052132E-02
 -1.72061137E-02  8.82195139E-03  9.15104728E-03 -1.80311685E-02 -2.58023157E-03
 -2.36209835E-03  5.75057308E-03  2.71300694E-03  2.22009370E-03  1.67126807E-03
 -1.54493525E-02 -8.77766899E-03  9.61912395E-04  1.75297430E-04  4.46256069E-04
 -2.40750385E-02 -1.63921768E-02 -7.74148524E-04 -1.04087502E-03 -1.68955663E-03
 -2.12127688E-03  6.52068688E-03 -1.20192438E-01  4.52057312E-02  1.30197997E-02
 -5.38279993E-03 -5.21078399E-02  1.22358854E-02  1.48525950E-02  4.30064690E-03
 -4.08802270E-03 -1.75679139E-03 -2.74806054E-03  3.03071984E-03 -8.28642636E-04
 -4.33045089E-02 -3.91110884E-02 -1.39759941E-03 -1.57330818E-03  1.09149686E-04
 -3.97071829E-02 -2.34626673E-02  6.90882140E-04  2.29050880E-03  5.58351613E-04
 -1.23427598E-02  2.64322765E-02 -1.12775730E-01  8.58126705E-03  2.05547700E-01
  3.86128780E-02 -5.11786888E-02  8.90052999E-04  1.04400548E-01 -3.00626218E-04
  4.22007978E-03 -6.05140534E-03  5.31934460E-03  5.68207408E-03 -1.24726368E-03
  7.33554355E-02  5.62483880E-02  1.78641869E-03  2.08927628E-03  3.52049547E-03
 -1.35351520E-01 -1.07711594E-01  1.30944321E-03 -1.30730826E-03 -3.27204419E-03
 -5.48333105E-03  1.23262203E-02  4.82253595E-02  4.12666984E-02 -1.34577844E-01
  1.67653002E-02  1.71654353E-02  1.91607516E-02 -6.32325660E-02  5.02339609E-03
 -6.19110016E-03 -1.76423841E-04  7.13460809E-03  1.08346206E-03 -8.79153055E-04
 -4.72645876E-02 -4.17115919E-02 -4.21990820E-04 -1.73356940E-03 -1.79199661E-03
 -5.66347780E-02 -4.71134163E-02  5.32616223E-04  2.24973655E-03  7.92664674E-04
  5.75652556E-03 -1.67915873E-02  1.08853471E-02  1.58503955E-01 -1.65773045E-01
 -3.18728410E-03  1.10936132E-02  7.19278476E-02 -7.84184678E-02 -7.50262562E-03
  1.05804051E-02 -2.25711503E-03 -6.57175323E-04  9.90491353E-04 -1.12761031E-03
  1.21671340E-01  1.02501551E-01  1.22667763E-03 -4.00977702E-03 -1.24897403E-03
  2.16305398E-02  1.26144339E-02  1.59126496E-04  3.69812181E-03 -1.74150640E-03
  3.69788066E-03 -7.28710992E-03 -1.37367305E-01  1.22603591E-01  1.76435505E-02
 -1.84567727E-02 -7.83039840E-02  7.74527342E-02  1.55200007E-02  4.00461341E-03
 -2.63458390E-03 -1.41192796E-03  1.21837041E-03  3.54732923E-04  4.58334265E-03
 -2.46025250E-03  6.92304022E-03  9.93396551E-02 -1.92684849E-02  1.22974508E-02
  4.50410715E-03  6.06895414E-02 -1.30391567E-02  1.03284441E-02 -6.82947918E-03
  6.62458260E-03  6.04250425E-04 -1.25618377E-03  2.98161250E-03 -8.60851321E-03
  3.35053506E-03 -7.63642921E-03 -5.03858730E-02 -9.47059248E-03 -4.48953956E-03
 -7.88589473E-03 -3.44003360E-02  1.33013235E-02 -2.09374497E-03 -2.84836996E-04
  7.55465286E-04 -3.25237251E-04  3.09126551E-03 -8.36353306E-04 -2.22725487E-03
 -2.92715315E-02 -1.25540127E-02  1.13245991E-03 -6.01822690E-05  7.97697595E-04
  2.13105463E-03  1.47839298E-03 -1.11385319E-03  1.36233231E-04  3.10529459E-05
  5.55720092E-03 -9.94707129E-03  1.84296175E-02  1.23776842E-02 -2.05970722E-02
 -2.62659781E-02  1.06456376E-02  1.23319596E-02 -1.09222642E-02  1.20980849E-03
  8.21111298E-05 -5.41664869E-04  2.19844112E-03  2.10576280E-03 -1.30425376E-04
 -6.53119700E-03 -3.07399702E-03 -6.18589233E-04 -2.43284828E-04 -1.28214573E-03
  1.28143301E-02  9.37709705E-03 -1.78821111E-05 -6.48991348E-05  3.70175829E-04
 -8.58611947E-03  1.58425107E-02  9.09048782E-02  1.67142693E-02 -4.63345897E-03
  3.18362928E-02  4.09479856E-02  3.75372478E-03  1.90567581E-03 -1.63386894E-03
  2.76154044E-03 -1.18465790E-03 -1.57274066E-03  1.61911532E-03 -4.39225243E-04
  2.95174264E-02  2.26957365E-02  1.33335479E-03 -1.33860229E-03 -5.43073610E-04
  4.37825276E-02  2.66655045E-02 -1.30148723E-03  2.11781473E-03 -2.21707244E-05
  8.45358664E-03 -1.68209660E-02 -6.25669910E-03 -6.52939013E-02  6.64100190E-02
 -3.23945172E-02  1.14829601E-04 -2.19117769E-02  3.17008063E-02  1.40693726E-03
  1.74262970E-03 -1.22007019E-03  6.89836433E-03  1.09956853E-03  4.02718570E-04
 -3.87813263E-02 -3.79503139E-02 -1.63235591E-03  1.52007323E-04  1.09996009E-03
  2.08702031E-02  1.99775455E-02 -9.31099644E-05 -1.50367578E-03 -2.49045733E-05
 -1.70327511E-02 -1.67348332E-02  7.17658258E-04 -1.22619445E-03 -1.86530464E-03
  8.59686343E-05  2.97733066E-04 -7.91627077E-04  1.59089042E-02  1.53455809E-02
 -1.17423439E-03  2.81040983E-04  1.02445517E-02  1.05395937E-02  2.84538483E-04
  2.69822192E-04  2.11023401E-04 -3.12687884E-05 -1.92279960E-04 -7.00536254E-05
 -5.05949048E-04 -5.02442104E-04  1.05679560E-04  5.25209358E-04  4.65684807E-04
  1.75594805E-03 -7.88055694E-03  2.72877678E-02 -1.31686818E-01 -4.20537413E-02
  1.19222231E-02  2.13710164E-02 -6.89303230E-02 -2.00559817E-02 -1.74566655E-03
  2.08348010E-03 -8.72949713E-05  8.69474573E-06  3.58174040E-04 -3.68477572E-03
 -4.08275373E-03  7.24384098E-03  5.22947865E-02  4.10046795E-02  1.25952897E-01
  2.10609043E-02  2.18256870E-02  2.26139122E-02  5.60819911E-02  2.72089832E-03
 -1.09174720E-03 -2.29190330E-03  3.89602218E-04  2.48597977E-03 -4.30462272E-04
 -9.24307142E-03 -5.05136486E-03  2.84643548E-04 -2.54052252E-03 -1.26300554E-03
  6.81187774E-02  4.75484586E-02 -4.82433464E-04  1.48724142E-03 -2.07283556E-03
  3.65824354E-03  1.05342520E-03  1.08118979E-03  7.73216293E-04  2.15576708E-03
  2.60801231E-03 -1.00823201E-02  4.82189381E-04  3.35274081E-04  2.70647855E-03
  5.86150419E-03 -9.48246931E-03  5.91997997E-03  3.43863099E-03 -7.75962020E-02
 -2.58163740E-02  1.70307802E-02  9.02174500E-03 -2.71545356E-02  9.84493053E-04
  2.73123489E-03 -2.46233978E-03 -5.91396291E-04  3.33564604E-03 -1.14177403E-03
  8.15305593E-03 -7.76883721E-04 -3.77020431E-04  1.40846870E-04 -7.22052577E-04
 -5.39554172E-02 -4.30970342E-02  2.40444024E-05  1.72468608E-04  1.87878168E-03
 -1.21804897E-02  2.26116329E-02  8.48965046E-03 -1.15856023E-02  4.12295796E-02
  4.76803733E-02  2.25034186E-03 -2.43006396E-03  1.35260971E-02 -4.63811247E-04
  1.91243844E-03 -3.20892517E-03 -6.96827342E-04  2.16731161E-03 -2.30748662E-03
  3.47033823E-02  2.65624693E-02 -1.07768657E-03  7.25598228E-04 -6.50642864E-04
  4.76747852E-03 -3.44128452E-03  1.17906474E-03 -5.04281302E-04  5.74455884E-04
  1.66501648E-02 -3.33091412E-02  3.41660939E-03 -2.42466379E-02 -2.29331928E-02
 -4.90308502E-02  6.63315211E-04 -8.48714654E-03 -1.06464836E-02 -2.66398177E-03
  1.74984355E-04  4.27978268E-03  6.01485361E-04  6.30980816E-04  7.35329346E-04
  1.31125554E-03  6.83360297E-03 -2.34980708E-04 -3.82720996E-04 -7.62730879E-04
 -2.02932627E-02 -1.35714994E-02  1.18236350E-03  4.83272449E-04 -2.80935106E-04
 -2.90770206E-03  4.62093119E-03  9.25341565E-02 -8.86993462E-02 -1.01163833E-01
  1.53420212E-02  3.96506988E-02 -3.12758606E-02 -5.16632798E-02 -1.90822692E-03
 -5.67461404E-03  6.64158424E-03  3.95477641E-03 -4.86801496E-03  3.11787524E-03
 -1.10780822E-02 -1.13335230E-03  6.54969162E-04 -1.55558378E-03 -1.72225557E-03
  9.65726302E-02  7.62465010E-02 -1.15557271E-03 -4.87627104E-04  2.86583395E-03
 -4.36702121E-04  4.46271096E-03 -4.40384227E-02  1.39599615E-01 -7.89722555E-02
 -1.26557558E-02 -2.15776640E-02  6.33948931E-02 -3.56786740E-02  3.36149584E-03
 -7.03502923E-03  3.27058162E-03 -4.31668573E-03  1.18504592E-03  2.69413620E-03
 -9.82545366E-02 -8.28651992E-02 -1.35401620E-03 -2.87878229E-03 -7.58435434E-05
  1.93941749E-02  2.26264583E-02 -5.04774794E-04  2.32488369E-03 -2.32137099E-03
  9.22838418E-04  3.60512716E-04 -5.22983744E-02 -2.98764875E-02 -4.41273485E-02
 -1.49568648E-02 -1.92890718E-02 -9.70926193E-03 -2.70188791E-02 -3.24778184E-03
  8.01723819E-04  3.14179588E-03  8.14045922E-03  6.14819931E-04  1.71215536E-03
 -1.07730448E-02 -1.25574370E-02 -4.16438638E-04 -1.60925811E-05 -1.19227697E-03
  4.27897532E-02  4.14430750E-02 -7.75893850E-04  3.26013470E-04  1.52162152E-03
 -5.75996524E-03  9.72985767E-03  1.99413489E-03 -7.12019080E-02 -2.39756875E-02
  4.12796619E-02 -1.53202264E-03 -4.58896538E-02 -1.63826092E-02  2.95386161E-03
 -5.17093043E-03  5.96795818E-04 -3.51022195E-03  2.85515316E-03  7.71177360E-03
 -3.25986248E-03  4.84668677E-03  7.85557889E-02  1.63380512E-01  7.71902914E-02
  2.60381880E-02  4.60720665E-02  1.04089715E-01  5.13823206E-02 -1.73575923E-03
 -4.17049986E-03  5.54756718E-03  2.71594771E-04 -2.57241171E-03  2.73875595E-03
  1.22266685E-02 -2.38461832E-02 -7.68988853E-02 -3.06249365E-02  2.70319245E-02
 -4.55531643E-02 -2.79599866E-02 -4.06212363E-03  3.10275581E-03  1.62326856E-03
  2.10566290E-03 -1.43429282E-03  5.18586904E-03 -5.91698554E-03 -5.94017739E-03
 -3.99354881E-02 -2.57996066E-02  1.56015268E-03 -1.18386803E-03  1.16612207E-03
 -2.50769841E-02 -1.80629218E-02 -1.24607248E-03 -2.86517862E-04 -9.98566683E-04
 -5.57484435E-04  7.65721389E-04  4.41794657E-02  8.73540663E-02 -1.17496781E-01
  3.95057580E-03  2.38532577E-02  4.75517256E-02 -5.44362258E-02  2.21574624E-03
  2.36452833E-03 -4.37800674E-03  6.04140940E-03 -1.25644488E-03 -1.96887961E-03
 -1.66670192E-04 -5.39294852E-03  1.26263794E-03  1.14072120E-03 -2.65070555E-03
  9.03369029E-02  6.86816639E-02 -2.20812678E-03 -9.50071033E-04  1.40677928E-03
  9.43404882E-03 -2.13130844E-02  1.25020977E-01  1.28832483E-01  4.41038787E-02
 -1.80851976E-02  5.02082315E-02  4.66970789E-02  2.21131687E-02 -6.49600203E-03
  6.84443344E-03  1.95064401E-03 -2.33809556E-03 -3.36087196E-04 -2.75168341E-04
  8.94347630E-02  8.10589911E-02  6.80670801E-04 -2.69845070E-03 -6.24663721E-05
  1.30261341E-02  8.11684680E-03  8.30223129E-04  2.53991921E-03  9.37425550E-04
  1.04949601E-02 -2.28771820E-02  7.71040777E-02  4.01815719E-02  2.15615677E-01
 -3.07689873E-02  3.66437863E-02  1.87154507E-02  1.08680545E-01 -1.17745279E-03
 -1.64081524E-03  4.75982698E-03  3.20756509E-03  6.14267721E-03  2.61820959E-03
 -4.97724158E-02 -3.39762693E-02 -1.42635361E-03  1.75089661E-03  3.65211454E-03
  1.33487589E-01  1.04105856E-01 -1.28758977E-03 -6.81466271E-04 -3.52389831E-03
  7.42508504E-02  4.99734017E-02  1.05967385E-03  2.38298692E-04 -2.07351225E-03
 -6.14397365E-05 -3.04149395E-04  1.79984729E-02  4.39114012E-03  1.00702028E-02
 -4.09176915E-04  8.31488619E-03  2.58970819E-03  6.49859857E-03  1.85841426E-04
 -6.17937012E-04 -7.29628350E-04  9.74936329E-05 -1.81890801E-04  1.09372296E-04
  1.05113811E-02  7.35700604E-03 -7.87175410E-04  1.28051720E-04  3.54436306E-04
 -7.20005659E-03  1.56821863E-02  1.28049503E-02 -2.92299743E-02  9.25081370E-02
  1.84506138E-02  1.16955729E-03 -1.23517050E-02  4.02507264E-02 -3.31083775E-03
  6.02673033E-03 -2.64767290E-03 -2.21158365E-04  6.14593499E-04  1.10690423E-03
 -2.48292316E-03  7.20157361E-03  3.26141886E-02  1.97167948E-02 -8.03338006E-02
 -1.33134714E-03  8.02777640E-03  1.14311693E-02 -3.23741123E-02 -3.55327272E-03
  5.19956872E-03 -1.10319627E-03  5.63674862E-04  2.86761692E-04  2.51943961E-03
 -3.11165009E-02 -3.16783597E-02 -1.34515763E-03 -6.36662427E-04  1.10403350E-03
  4.75204208E-02  4.30161498E-02  1.20645285E-04  1.71181812E-03  5.81286567E-04
 -4.00499174E-02 -3.88703227E-02 -1.47230125E-03  2.61850272E-04 -7.30215209E-04
  3.48103324E-02  3.08629035E-02  5.99607539E-04 -1.24476621E-03 -6.20897580E-04
  1.58084469E-03 -1.82832089E-03 -4.87712113E-03 -3.35690889E-02 -1.78553956E-01
 -9.97409802E-03  2.41125713E-03 -1.19970892E-02 -7.95737967E-02  4.74219861E-03
  1.94711399E-03 -7.35212842E-03 -1.63699357E-04  2.10445221E-03  5.74248223E-03
  1.94634639E-02  1.56905073E-02 -7.61258113E-04 -9.38317890E-04 -2.77566081E-03
 -1.13437758E-01 -9.45829169E-02 -6.10760514E-04  1.56687865E-04  3.59553825E-03
 -1.77120552E-02  3.69432687E-02 -1.92838467E-02  1.32802805E-01 -1.14472936E-01
  5.66029754E-02 -7.50316450E-03  5.92569550E-02 -5.84921533E-02 -1.71941425E-03
  1.19475200E-03 -2.44395400E-03  4.07897473E-03 -4.59490549E-03 -2.71974897E-04
 -8.25795857E-02 -7.14728300E-02  2.03688324E-03 -4.54120624E-04  6.73490930E-04
 -3.47666126E-03 -4.86707594E-03 -8.77948991E-04  2.18322597E-03 -1.97688446E-03
  7.95013241E-04 -1.65998245E-03 -2.29624021E-02  1.34224870E-01  6.72427105E-02
 -1.71325942E-05 -3.43399266E-03  6.41980039E-02  1.73205320E-02  3.36280487E-03
 -5.93005201E-03  2.31740672E-03  1.88478750E-03 -2.78532304E-03  2.89797105E-03
 -9.19475530E-02 -7.52147169E-02  9.30305311E-04 -2.69463860E-03  7.53704217E-05
  3.01317697E-02  1.67865491E-02 -1.71402163E-03  1.43549976E-03  1.38778128E-03
 -4.77482567E-03  6.86408775E-03 -1.75519288E-02 -4.29999250E-02 -3.18448935E-02
  2.91855001E-02 -2.05616911E-02 -3.69472152E-03 -1.32046438E-02  1.76236321E-03
 -6.36903031E-03  3.24459770E-03  5.33427739E-03  1.03176432E-03 -1.65122200E-03
  3.19430410E-02  2.75501523E-02  8.51418630E-04  2.80019752E-04 -6.32685228E-04
  1.86276466E-02  9.64641969E-03 -1.06201878E-03 -8.76093393E-04  5.03252200E-04
 -9.48296037E-05 -6.15211818E-04  6.95430501E-02  4.03156376E-02  1.99313988E-02
  8.87376848E-03  3.47147360E-02  2.26989256E-02 -2.46384442E-03  2.12995595E-03
 -1.12224481E-03 -4.99316546E-04 -2.12349050E-04  1.42973658E-05  2.00236735E-03
 -2.67455405E-02 -1.98189530E-02  8.07901726E-04 -9.15081372E-04  5.47179697E-04
  1.66479465E-02  1.65774743E-02  1.47178495E-03  4.25492522E-04 -3.84566681E-04
 -5.19480965E-05  4.64358222E-05  9.48360426E-02  1.76831748E-02 -2.81993871E-03
  8.22882979E-03  4.38828469E-02  4.27713674E-03  8.47774929E-03  3.86212388E-03
  1.41928773E-04 -3.20310162E-03 -2.65505242E-04 -2.88734581E-04 -1.78415728E-04
  2.71770183E-03  2.73088331E-03  1.26256658E-03  1.24056071E-04  2.16916134E-04
 -1.38422646E-02 -1.34827068E-02  1.45959392E-03 -1.73649114E-04 -5.81688089E-04
  8.29964683E-03 -1.44504091E-02 -3.40067802E-02 -6.40866329E-02  1.02574013E-01
 -5.45019394E-02 -8.97071366E-03 -4.31860038E-02  6.52589361E-02  2.74306560E-03
  1.96893680E-03 -3.33432926E-03 -4.17408570E-03 -3.26028836E-03  1.58951978E-03
  4.04135143E-03 -5.60430570E-03 -1.87819504E-02  7.92005268E-02 -1.53333440E-01
 -3.53072371E-02  2.47936620E-03  5.83847094E-02 -9.51483191E-02  4.14096115E-03
  3.28723004E-03 -6.93767611E-03  2.45753830E-03  5.12602160E-03 -8.55550542E-04
  5.30139617E-03 -9.42677980E-03 -2.02118912E-02  2.03844037E-02  2.05701577E-01
 -1.95697863E-02 -1.90751910E-03  1.44698031E-02  9.23437749E-02  6.77148361E-03
  3.51988941E-03 -1.04059800E-02  2.28677264E-03 -1.90160007E-03  3.94560642E-03
  2.34691290E-02  1.99189022E-02 -1.31126678E-03  7.87764222E-04  2.96271308E-03
 -1.38437129E-01 -1.17761323E-01 -4.26653958E-04 -1.60663508E-04 -4.46782232E-03
 -1.73315981E-02  3.73325581E-02  3.01709404E-02 -1.05478594E-01  7.46742033E-02
  5.00178717E-02  1.47208281E-02 -4.20245096E-02  4.01462764E-02 -2.00663357E-03
  2.61595649E-03 -3.22767621E-03 -1.42178146E-03  3.72334927E-03 -1.64799785E-03
 -2.67609671E-02 -2.44701552E-02 -1.37617023E-03 -1.40556504E-03  8.19078765E-04
 -3.81739560E-02 -3.67717670E-02  1.73943484E-03 -3.19817895E-04  5.80702048E-04
  5.83290838E-03 -1.27022157E-02  4.03277290E-02 -8.67796863E-02 -7.55149256E-02
 -8.42019684E-03  2.26957569E-02 -4.54372357E-02 -1.89495350E-02  5.81508048E-04
 -3.57634114E-03  3.70568256E-03 -3.42202563E-03  2.38289502E-03  3.27188532E-03
 -6.07309337E-02 -4.73726929E-02  1.41252081E-03  1.85311045E-03 -3.78563916E-04
  3.81535149E-02  2.09776330E-02 -1.22698084E-03 -4.39563078E-04 -1.76656720E-03
 -1.84561169E-03  1.02746554E-03 -3.22130470E-02  5.00767768E-02  1.00119201E-01
  1.47000842E-02 -2.65263150E-02  1.15928044E-02  4.84611457E-02  2.25254598E-03
 -5.73714286E-03  3.46202799E-03 -4.07141030E-03  1.50411592E-03 -3.05358608E-04
  3.21693666E-02  2.71566520E-02  4.97750505E-04 -2.94091500E-04  2.17413727E-03
  5.51984562E-02  3.96089322E-02 -1.94526195E-03  4.39134377E-04 -1.33898660E-03
 -8.91939749E-02 -6.47932368E-02  1.02109090E-03  1.10828990E-03  1.18149318E-03
 -6.93735343E-04 -9.97750817E-04 -6.58237339E-02  1.30886633E-03 -1.11629190E-03
  1.33935545E-02 -3.52007548E-02  1.36811375E-03 -3.31929443E-04 -2.74924314E-03
  1.05639993E-03  3.46252349E-04 -2.72128217E-05  1.97830296E-04 -5.04051860E-05
 -3.85633989E-02 -2.45745129E-02  2.37105015E-03  1.13754305E-04 -1.46746660E-04
 -3.51954875E-03  4.68077099E-03  6.94262298E-02 -9.99987168E-02  7.31949393E-02
  2.70392685E-02  3.29306432E-02 -4.61216727E-02  4.83088649E-02 -2.45373950E-03
  4.10058861E-03 -1.91817301E-03  4.90226475E-04 -5.18571248E-03 -4.69901847E-03
  5.46970783E-03 -8.98832561E-03 -8.98080427E-02 -7.30882246E-02  7.64488121E-02
 -3.22162004E-02 -4.27078168E-02 -3.26619255E-02  4.92267111E-02  3.62449637E-03
 -2.97453883E-03 -3.69214235E-05  1.24947024E-03 -5.14560469E-03  3.85573523E-03
 -6.54430325E-02 -5.64646861E-02 -1.98658121E-03 -1.79853386E-03  1.60782015E-04
  8.10309924E-02  6.34525920E-02  3.37285128E-04  2.78679614E-03  1.36578304E-04
  7.41626893E-02  6.47081944E-02  2.17888656E-03 -1.26448526E-03  1.10069262E-04
 -6.64525042E-02 -4.85389645E-02 -5.64064970E-04  2.60240030E-03  5.55550503E-04
 -7.73270042E-03  1.83631465E-02 -6.62566334E-02 -5.15876291E-02  1.50281761E-02
  1.04869794E-02 -2.93787777E-02 -2.15257499E-02  4.79553337E-03 -4.80917958E-03
  2.09813901E-03  1.78666619E-03  2.63100702E-03  8.54342300E-04  1.49444460E-03
 -4.33607099E-02 -3.54657053E-02  1.58886210E-03 -1.58986169E-04 -6.26123926E-04
  2.20003530E-02  1.78037177E-02 -1.21061956E-03 -1.04690736E-03 -1.17399956E-03
 -7.41088048E-03  1.26497443E-02 -1.54850210E-01  7.17118568E-02  6.91441188E-03
  2.76271122E-02 -7.38235848E-02  3.86677746E-02 -1.24570500E-04  1.51752881E-03
 -4.13184127E-04 -2.06838492E-03  4.80384563E-03 -1.39296005E-03  1.48076386E-03
 -6.98027346E-02 -5.58513681E-02 -9.99607564E-04 -8.14375341E-04  2.93133937E-03
  7.89834755E-02  6.27131175E-02  1.91591047E-03  2.65226169E-03 -2.34959335E-04
 -4.45425284E-04  2.51533459E-03 -5.56467189E-02  9.83455322E-02 -1.08113355E-01
 -7.65102551E-03 -1.83763637E-02  3.79219304E-02 -4.21107973E-02  2.53355939E-03
 -3.88750591E-03  9.13141944E-04 -9.50540157E-04  1.08490890E-03 -1.93989071E-03
 -5.86019383E-02 -5.21350669E-02 -2.30705686E-05 -1.40637457E-03 -2.76780402E-03
  6.19343750E-03  4.27949479E-03 -1.22233102E-03  1.18651871E-03 -2.21634221E-03
 -6.42788992E-03  1.45018130E-02  1.69972252E-01 -1.80330931E-03  4.49165574E-02
  1.96306670E-02  8.20250167E-02  6.85888911E-03  3.00159444E-02 -2.18872502E-03
 -6.32121595E-03  6.28889486E-03 -2.39878860E-03  1.21383592E-03  6.41126514E-04
 -8.12356876E-02 -6.35350897E-02 -1.13647426E-03 -2.61593184E-03  1.53120987E-03
  3.26625564E-02  3.18161116E-02  2.29995515E-03  6.84713093E-04  2.18370697E-03
  2.03565470E-02 -4.49991383E-02 -6.33815120E-02  1.00666115E-01  6.78176178E-02
 -6.41500414E-02 -2.43726639E-02  5.75500123E-02  2.69297221E-02  9.00368464E-04
 -6.28219383E-04  1.29295833E-03  1.60319166E-03  1.38803300E-03  5.71614371E-03
 -5.60667095E-02 -2.37860230E-02 -9.07696148E-04 -2.16034969E-03  1.47647843E-03
  5.93221553E-02  5.36078674E-02 -4.73904730E-04  1.48758587E-04 -1.49757952E-03
 -1.89398824E-02  4.17645866E-02  6.14770999E-02  1.01911160E-01  6.20367172E-02
  6.30160102E-02  2.54246729E-02  5.97141443E-02  2.24883227E-02 -1.39072797E-03
  1.84861554E-03 -1.61271696E-03  1.33841027E-03  2.18549258E-03 -6.95853458E-03
  6.25590878E-02  3.20263104E-02  1.11068072E-03 -2.09558401E-03  1.30838433E-03
 -5.96324021E-02 -5.77637869E-02  4.35256737E-04  5.16938701E-04 -1.55854421E-03
 -4.79262113E-03  1.13948075E-02  5.63058893E-02  9.51777082E-02  5.32392665E-04
  1.98319720E-02  2.75567452E-02  5.15546675E-02  5.30485329E-03 -6.97114372E-03
  6.42880015E-03 -1.20065349E-04 -6.97350145E-03  1.31854459E-04  1.40992475E-04
  6.74765695E-03 -1.52327051E-02 -6.92994254E-02  3.26766669E-02 -1.10204059E-03
 -3.21630534E-02 -3.81108787E-02  1.29102255E-02  3.32204840E-03  6.74965645E-03
 -6.09374372E-03  4.61257910E-04 -8.85270646E-03  2.87381958E-04 -2.97298726E-03
  3.77830577E-03 -1.08279976E-02  7.51668605E-02 -5.24477755E-02 -5.92681893E-02
  1.88623336E-03  2.86389200E-02 -2.53557762E-02 -2.68201938E-02  1.97792669E-03
 -3.43006109E-03  1.91012273E-03  1.08755352E-03  3.66143937E-03 -7.44028969E-04
  3.75442852E-02  3.25367861E-02 -1.27412535E-03 -3.52294966E-04 -1.74210317E-03
  3.16482765E-02  2.63966614E-02  1.42356416E-03 -9.50645555E-04  6.61890869E-04
  1.22208595E-02 -2.26315739E-02  1.06340991E-01  8.14520747E-02  3.36728296E-02
 -4.32815628E-02  5.25700014E-02  3.91654834E-02  9.62274970E-03 -5.62582542E-04
 -1.63474445E-03  4.03615386E-03  2.99457693E-03 -1.78736754E-03 -9.85861464E-05
 -5.49195662E-02 -3.88101596E-02 -1.53967362E-03  2.32067175E-03  3.24026791E-04
  4.61545614E-02  3.85361453E-02  6.96066336E-04 -1.05220653E-04  2.12121786E-03
 -6.22331715E-03  1.16963413E-02  1.73906688E-02  7.37296352E-02 -8.44131653E-02
  2.18693991E-02  1.66895580E-03  3.23297664E-02 -3.78148073E-02 -6.31973098E-04
  2.49519297E-03 -2.52523036E-03  6.04817517E-04  7.20262468E-04  2.13756054E-04
  4.49464826E-02  3.64178685E-02 -1.98264920E-04 -1.15522773E-03 -2.48104547E-03
 -1.36553858E-02 -8.84313217E-03  1.08302829E-03  7.63773757E-04 -1.63548036E-03
  5.76482608E-03 -1.12373438E-02 -1.62135693E-01 -5.06135791E-02 -6.25093257E-02
 -2.18045073E-02 -7.43481970E-02 -1.39371595E-02 -2.63591567E-02  1.40405844E-03
  8.35662427E-03 -7.90896930E-03 -6.58586321E-04 -7.52817470E-04 -1.91637384E-03
  6.54274952E-02  5.23507593E-02  4.25626586E-04 -2.79406574E-03 -2.77532380E-04
 -8.62298930E-02 -7.10002800E-02 -1.13346975E-03  3.95651734E-04  3.33893981E-03
 -5.63174087E-03 -3.23354013E-03 -9.57025018E-04  2.06302728E-04 -2.27718257E-04
  1.90864053E-04 -3.54109568E-05  2.40764528E-03 -2.41457090E-03 -1.99459420E-02
 -1.92848201E-03  1.46289348E-03 -1.16446135E-03 -1.27176701E-02  1.75632280E-04
  1.77359416E-05  2.02849408E-04  1.91421561E-04  1.24969200E-04  3.36391042E-05
  1.55150468E-03  8.79097175E-04 -9.05123042E-05 -1.01837055E-04 -6.84965783E-04
  1.33256681E-03 -4.31960405E-03 -7.03387181E-02 -4.67769758E-02 -4.03495050E-02
  6.23511775E-03 -3.14864728E-02 -2.81291544E-02 -2.34532242E-02  3.62221472E-03
 -6.00653745E-04 -2.18095006E-03 -1.42833647E-03  3.76975737E-03  6.91290507E-04
  4.70988530E-04 -2.07296270E-03  1.83210561E-02  7.31306167E-02  1.41587920E-02
  8.35001658E-03  7.43670936E-03  3.89182891E-02  2.00125971E-03  1.06381087E-03
  1.59335276E-03 -2.28050936E-03  1.45961294E-03  2.90263358E-03 -1.21373677E-03
  5.39393058E-02  4.87320944E-02  1.01587989E-03 -9.84822089E-04  7.18519921E-04
  8.79736593E-03 -3.88510214E-04 -1.55548801E-03  1.52700513E-04 -9.57672030E-04
 -1.21965102E-02 -1.05140692E-02 -4.51686316E-04  1.19414486E-03  2.59505900E-05
  3.82969801E-02  2.40725651E-02 -1.15785689E-04 -1.10335662E-03  1.10194756E-03
  5.42469036E-03 -9.84024020E-03 -2.90957911E-02 -1.19418909E-01  8.42558660E-02
 -2.91119001E-02 -2.87161499E-02 -3.89016108E-02  3.90261679E-02 -3.94434457E-03
  2.18717115E-04  3.86725920E-03  6.28103500E-03 -1.89205105E-03  4.41899247E-03
 -4.35942317E-02 -1.22350453E-02  2.43037927E-03  1.07676562E-04 -3.21202583E-04
  5.15615636E-02  4.56646858E-02 -2.97814923E-04 -2.19833313E-03 -1.43318999E-03
 -3.17563270E-03  4.22896949E-03 -1.12247669E-01  8.34229978E-02  4.53317403E-02
  1.85629722E-02 -5.52100545E-02  4.99294975E-02  2.65315660E-02  1.23952309E-03
 -1.36723414E-03 -5.96212513E-04  4.09829014E-03 -8.89626963E-04  1.39460066E-03
 -4.99976297E-02 -4.08462167E-02 -7.87385539E-04  3.51745842E-04  2.99112396E-03
  5.18238060E-02  4.28788495E-02  8.83295201E-04  2.58242043E-03  8.37009366E-04
 -1.10580551E-02  2.08522931E-02 -6.74622978E-03  1.31010783E-01 -1.23412584E-01
  4.79543446E-02  7.01354415E-03  5.87554627E-02 -5.06188816E-02  2.48415530E-03
 -4.16981647E-03  2.20369814E-04 -4.69371080E-04  2.23804043E-03 -2.78390814E-03
 -6.27484982E-02 -6.00513225E-02  1.07569349E-03 -9.02839357E-04 -2.93766813E-03
  4.17181397E-02  1.33634244E-02 -2.58950817E-03 -4.81840909E-04 -1.86127333E-03
 -8.72019134E-03  2.22683411E-02  1.75922234E-01  5.04223813E-02  4.94938909E-02
  2.35599287E-02  7.37966123E-02  2.08946153E-02  2.14655453E-02 -1.30560848E-03
 -5.22780461E-03  5.50140721E-03 -7.17565878E-03  3.34730110E-03  2.13433196E-03
 -1.06191663E-01 -1.00725209E-01 -2.20272063E-03 -2.34102239E-03  1.01531125E-03
  2.68958953E-02  2.16495948E-02  2.56469818E-03  1.00696309E-03  2.14840507E-03
 -4.96854150E-03  1.28946341E-02  4.76140620E-02  4.76449552E-02 -4.24342862E-02
  1.06250295E-02  2.50457431E-02  1.94504510E-02 -1.88858883E-02  1.93302888E-03
 -2.31871252E-03  3.91848314E-04 -3.58130847E-04 -2.54861618E-03 -2.03034808E-03
 -2.70839689E-02 -1.57396418E-02  1.42119019E-03 -1.33661293E-03 -4.45344763E-05
 -8.47412817E-03 -9.35703503E-03  2.84538410E-04  7.13568580E-04 -3.64567967E-04
  5.58203960E-03 -7.83588854E-03  6.56909234E-02 -8.09288249E-02 -1.50651698E-02
 -3.51467831E-02  2.84331511E-02 -2.90793348E-02 -1.51198026E-02  5.31216997E-03
 -3.74563094E-03  4.65157648E-04  7.77562297E-04  3.94278664E-03  1.93619505E-03
 -5.24373732E-02 -3.90705571E-02  1.58919639E-03  1.94524586E-03 -1.06410989E-03
  2.51962640E-02  2.22264480E-02  7.51405805E-04 -3.89202022E-04  9.84179993E-04
  1.03190674E-02 -2.17618638E-02 -1.05347876E-01  4.68790823E-02 -3.30327008E-02
 -5.25331248E-02 -6.02323266E-02  2.74356112E-02 -2.41534792E-02  9.35168343E-04
  6.22922691E-04  3.92196070E-04  5.30538492E-03 -2.71152200E-03  1.82231538E-04
  2.60969237E-03 -6.43185336E-03 -1.03920149E-01 -2.94727634E-02  8.09586436E-03
 -9.15353315E-03 -6.64230760E-02 -1.85268220E-02  3.86920864E-03 -2.82287682E-03
  7.58145102E-04  1.97038938E-03 -5.14988486E-03  3.67762964E-03 -1.63342446E-03
  9.55175381E-03 -1.76838157E-02 -8.46908288E-02  1.49945159E-01 -8.08083026E-02
 -4.75502133E-02 -5.49656292E-02  5.89915207E-02 -3.80018411E-02 -4.65230016E-03
  1.17105299E-03  3.56085889E-03 -3.96095128E-03 -1.09573666E-04  4.98287261E-03
 -8.40527051E-02 -4.12986176E-02  4.08581403E-03  6.91736019E-05  1.83017168E-03
  4.62812547E-02  4.39259591E-02 -1.58615417E-03  2.68715616E-03  1.19154684E-03
 -5.92608920E-03  1.01199439E-02 -6.62410647E-02 -1.10685399E-01 -6.88718229E-02
  2.83731394E-02 -3.37306152E-02 -6.06453394E-02 -3.63243418E-02 -2.90383525E-04
 -6.33603559E-04 -7.29716416E-05 -1.68840594E-03  1.79028066E-03  5.34044152E-04
  2.29287321E-02  1.49180527E-02  3.61392981E-04 -2.56109009E-03 -1.43772913E-03
 -3.59914771E-02 -3.06560024E-02 -2.04646269E-04 -1.16157794E-03 -2.79942893E-03
 -1.19130425E-02  2.33422112E-02  3.69085655E-02 -1.64147322E-01  1.07428919E-01
  5.00878831E-02  3.14383824E-02 -7.28453869E-02  4.88057303E-02  3.14450724E-03
 -4.10864803E-03  2.43736935E-05 -1.05119492E-03 -1.63889188E-03 -2.29053067E-03
 -7.61840522E-02 -7.19625550E-02  1.99641454E-03  1.14339226E-03  2.89064914E-03
  7.71113203E-02  3.78164204E-02 -4.01294606E-03  1.20761884E-03  1.53267847E-03
 -7.78055648E-03  1.91063195E-02  1.58282893E-01 -5.65902977E-02 -6.12730458E-03
  2.32428698E-02  6.67057100E-02 -2.90650116E-02 -3.56076190E-03  8.42702909E-04
 -5.75756571E-03  4.11097109E-03  6.25645302E-03 -3.07230220E-03  4.17126247E-03
 -9.63618419E-02 -8.80518513E-02 -2.36987319E-03  1.76467902E-03 -5.65456503E-04
  3.55599617E-02  3.06376481E-02  2.37191624E-03 -1.24299169E-03 -1.91712261E-03
  3.26610154E-03  1.48372254E-02 -2.51405331E-03 -2.99479286E-04 -1.98369713E-04
  7.64648953E-04 -1.42782428E-03  1.46713879E-04  5.80851536E-03  1.26783460E-02
 -2.91798691E-03  6.71226074E-04  3.82591724E-03  7.88492323E-03 -3.78926973E-05
  1.61325113E-03 -9.53422736E-04 -5.22483765E-05 -1.62929523E-04  7.20414166E-04
 -6.62248973E-04 -2.40984839E-04  1.10389000E-04  2.07593441E-04  4.37663957E-04
 -4.77276971E-03  8.58381481E-03 -1.34472699E-01  9.28035509E-02 -6.00480376E-02
  2.13690907E-02 -5.78548147E-02  4.76026600E-02 -3.70266554E-02  5.20130525E-03
 -6.21331733E-03  6.72220136E-04  1.03653495E-03  9.79427839E-03  4.29967904E-03
  2.97243765E-03 -3.88093275E-03  1.59166671E-01  2.56454849E-02 -4.42345732E-02
 -1.88934197E-02  7.15393779E-02  1.13323069E-02 -2.90167959E-02 -6.86787745E-03
  2.62200540E-03  3.89529707E-03 -4.60578921E-04  9.47653889E-03 -3.11709330E-03
  1.13047830E-01  1.01028644E-01  2.72129894E-03  1.16041230E-03  1.10590333E-03
 -7.85998506E-02 -6.82827948E-02 -2.30511871E-03 -2.04793880E-03  6.07713933E-04
 -1.19248101E-01 -1.06272257E-01 -2.70930796E-03 -1.64881334E-04  1.46228598E-03
  3.56810379E-02  3.23377836E-02  2.91581460E-03 -1.08362684E-03 -5.54788498E-05
 -1.89446327E-02  3.86232396E-02  8.40248294E-02  2.12324421E-02 -3.12177036E-02
  6.90037665E-02  3.27472782E-02  1.70014111E-02 -9.69319399E-03 -2.21919530E-04
 -2.30611209E-03  3.04252336E-04  8.63654320E-03 -7.42180607E-04 -4.34020327E-04
  6.84111758E-02  4.45336870E-02 -3.21849309E-03 -4.45054025E-04  1.34459392E-03
 -5.79813633E-03 -1.41522786E-02  1.62138388E-03  2.11308051E-04 -1.20474942E-04
  6.32584335E-03 -1.36670540E-02 -1.42531542E-01  2.69013555E-02 -5.97754376E-02
 -2.18492612E-02 -6.46970720E-02  1.49489926E-02 -2.86561870E-02  2.73759522E-03
  8.39440756E-04 -3.17103602E-03  6.56196398E-03 -1.72411084E-03  5.18851586E-03
 -9.29984708E-02 -7.63856070E-02  1.19109790E-04 -2.35803377E-03  1.90676521E-03
  7.71787576E-02  7.39253088E-02  9.86379652E-04  1.98086116E-03 -1.43395169E-03
 -4.24980149E-03  6.73001627E-03 -7.71425003E-02 -9.15003797E-02 -3.88192196E-02
  1.28536388E-02 -4.87730020E-02 -4.04859869E-02 -1.66213607E-02 -1.20874872E-03
  2.20119092E-03 -2.31693995E-03 -2.89063029E-03 -1.37096681E-03  2.18661803E-03
  5.51638256E-02  4.84087277E-02 -2.25972116E-03  1.45952386E-03 -7.51964795E-04
 -6.07838877E-02 -3.66258054E-02  2.24369216E-03  7.58185435E-04 -3.89428229E-04
  9.78441489E-03 -1.89247384E-02  4.78538417E-02 -4.09281938E-02  8.48215174E-03
 -4.20523774E-02  1.63884082E-02 -3.03389341E-02 -1.35474378E-03 -2.44372254E-03
  3.64125998E-05  3.18963148E-03 -2.24558832E-03  7.99201669E-04 -4.85864721E-03
 -2.79137604E-02 -3.10631738E-02  2.87043817E-04 -1.74084692E-03  5.55906493E-04
  3.11397689E-03  4.97788174E-03  6.60904649E-04 -2.23257414E-04  1.13141209E-04
 -1.38157992E-02  2.46925371E-02 -9.49646259E-02 -8.50095240E-02 -5.90172347E-02
  6.51298977E-02 -3.00983713E-02 -2.44071551E-02 -3.99073248E-02 -1.18072883E-02
  6.43030931E-03  2.27675458E-03  9.25168852E-04  1.91377758E-03 -5.95876281E-03
  7.37319836E-02  7.59107271E-02 -6.36839241E-04  1.83641325E-03 -1.95786633E-03
 -3.46928709E-02 -3.52042829E-02 -1.77710159E-03 -6.36804937E-04  7.49055181E-04
  1.16499907E-02 -2.05334526E-02  5.37661820E-02 -6.60218533E-02 -4.11440556E-02
 -5.81701516E-02  9.19638276E-03 -1.57084915E-02 -3.46117879E-02  1.03475806E-02
 -6.58461562E-03 -1.25936130E-03 -1.49596239E-04  8.49703118E-04  6.77460681E-03
 -6.56469741E-02 -7.65075664E-02 -3.20367798E-04  1.23525105E-03 -1.44359131E-03
  3.11961047E-02  3.14360527E-02  1.20888854E-03 -5.28180619E-04  7.96244866E-04
  1.59956007E-02 -3.36002826E-02  6.26860720E-02  6.01776868E-02 -9.42223459E-02
 -9.16978101E-02  4.00812012E-02  3.00659688E-02 -7.16332153E-02  2.61817979E-03
  5.12542880E-03 -3.15858911E-03 -1.05072689E-03  3.88349151E-03  6.49741236E-04
 -1.95773408E-02  4.13688231E-02 -1.06293043E-02  6.90402076E-02 -8.95802667E-02
  1.14265057E-01 -8.60068507E-03  3.67003475E-02 -7.58203603E-02 -1.59373438E-03
 -5.09586668E-03  1.74222205E-03  6.70214660E-04  1.60293951E-03 -4.05767345E-04
  1.50257194E-02 -3.03352345E-02 -5.05304827E-02 -3.07064182E-02 -1.07068155E-02
 -5.40516443E-02 -6.97575431E-03 -1.19399746E-03 -1.18964700E-03  1.32361981E-03
  2.47708217E-03 -1.42709818E-03  1.03748216E-02 -9.02987219E-04 -1.19589500E-03
 -4.07964531E-02 -3.75243770E-02  1.77235979E-03 -3.50129128E-04  8.66810486E-04
 -7.94802209E-03  2.65207507E-04 -1.11117032E-03 -7.17759155E-04 -5.12543501E-04
 -4.26457979E-03  1.04048703E-02  1.86476121E-01  7.34416190E-02 -3.37906462E-02
  1.17825679E-02  8.51219133E-02  4.07509133E-02 -1.55983843E-02 -3.27027798E-03
 -6.38854490E-05  3.48366613E-03  8.22492546E-03 -4.26018611E-03 -5.17295332E-03
 -9.56472595E-02 -9.07055980E-02 -9.65178042E-04  3.33883403E-03 -1.09147939E-03
  1.19184822E-01  9.88639504E-02 -2.83195658E-04 -2.27625596E-03  2.94478006E-03
  1.08417154E-02 -1.91922772E-02  4.82013486E-02 -2.58360250E-02 -6.40533643E-02
 -4.15309287E-02  2.94791553E-02 -9.60721977E-03 -2.95767442E-02  2.93794259E-04
 -7.55999210E-04  2.34266076E-03 -1.50991887E-03 -1.97289769E-03 -1.75229887E-03
 -2.71334060E-02 -2.14929752E-02  1.23652068E-03  1.18908560E-03 -1.47913422E-03
  2.00088355E-02  1.57554759E-02 -3.60348040E-04  2.24510101E-05 -8.74403098E-04
 -1.04567577E-02  1.97440803E-02 -1.00345017E-01 -2.43614636E-02 -1.44200028E-02
  4.43953623E-02 -3.56868938E-02 -1.80816942E-02 -1.23199717E-02  1.39166592E-03
  2.46839019E-03 -4.99463415E-03 -4.81908108E-03  2.32312187E-03  3.33891169E-03
  6.12840305E-02  5.84524097E-02  7.59555235E-04 -2.43243818E-03  4.61345805E-04
 -2.39624172E-02 -2.31255527E-02 -1.25532434E-03  2.03638814E-04  8.74949691E-04
 -2.53612498E-03  4.48719679E-03  1.43672551E-04  2.04708472E-03  1.02806010E-03
  1.69272227E-04 -7.00074626E-05  1.57094485E-02  2.27911060E-02  2.06620983E-02
 -1.97255762E-03  8.04605572E-03  1.59838646E-02  1.18832136E-02  7.10136108E-04
 -6.49947519E-04 -4.17544249E-05 -1.55178411E-04 -3.83888695E-04 -1.69999183E-04
  9.40556969E-03  6.29342714E-03 -5.59092622E-04  7.04789544E-04  8.17480987E-04
  6.27259534E-03 -1.83506226E-02 -1.34252453E-01 -1.94859854E-01  7.81337697E-02
 -1.19023979E-02 -6.51692148E-02 -8.95647250E-02  4.14686106E-02 -3.88269919E-03
  1.27712000E-02 -7.66226515E-03  8.67884906E-04  1.08038229E-02 -7.31578454E-03
  9.58487311E-03 -1.91219930E-02  1.03168331E-01  1.10883406E-01  1.94426451E-02
 -4.34183135E-02  5.30535977E-02  5.73205393E-02  1.60580921E-02 -5.41209386E-03
  1.02027907E-02 -3.66985066E-03  2.55731245E-03  6.75520262E-03 -1.59404279E-03
  4.44249041E-02  4.41355348E-02 -2.03398556E-04 -4.21499938E-03  2.37731090E-03
  1.37613064E-01  1.42373562E-01 -3.32043470E-03  3.08853403E-03 -8.28119893E-04
 -8.14515543E-02 -7.51098020E-02 -1.75168657E-03  1.42216498E-03  1.39437231E-03
  8.01098845E-02  9.10657769E-02  2.14857918E-03 -1.01204456E-03  1.36109923E-03
 -4.36486532E-03  8.31998539E-03 -5.65638619E-02  7.92713270E-02 -1.31885313E-02
  1.63515085E-02 -2.53120411E-02  2.37956498E-02 -7.72459921E-03  2.13131871E-03
 -2.62616137E-03  2.07939089E-04 -2.60154031E-03  4.13101305E-03 -5.32283066E-03
 -5.98721672E-03  1.89806673E-07 -3.28012656E-04  1.79771277E-03 -3.92271821E-04
  6.35151187E-05 -8.12322315E-04 -6.27745727E-04  1.05738139E-03 -3.16473438E-04
  1.13346400E-02 -2.28218831E-02 -1.93115524E-02 -8.40452303E-02  3.80825695E-02
 -4.28476779E-02 -7.90522359E-03 -4.96609415E-02  1.24715142E-02  3.10366401E-03
  1.13876925E-03 -2.41352644E-03 -3.17113302E-03  1.21039725E-04 -6.57259646E-04
  2.99359550E-02  2.97706710E-02 -1.07911396E-03 -1.08177890E-03 -7.51706781E-04
  2.16560852E-02  2.42786940E-02  7.03305163E-04 -6.20310164E-04  6.19478004E-04
  3.74199796E-03 -9.00288845E-03  7.53525582E-02 -1.16679531E-01  4.56263559E-03
 -1.27690463E-02  3.42069566E-02 -4.81041026E-02  3.96438590E-04 -3.14515997E-03
  7.40948840E-03 -3.57671940E-03 -6.79843987E-04 -2.09719062E-03 -1.33457927E-03
  8.49431201E-02  8.26794715E-02  2.65784821E-04  2.20365313E-03  1.30590077E-03
 -1.40347129E-03 -1.85507684E-03  1.15038812E-03 -1.38617150E-03 -3.20705750E-04
  4.88348309E-03 -9.51940483E-03 -2.98832676E-02  1.09946405E-01 -5.78156191E-02
 -2.81828596E-02 -8.69303048E-03  3.77267871E-02 -2.27142802E-02 -2.25215662E-03
  7.46733128E-03 -4.25438309E-03 -7.64910158E-03 -2.82948537E-03  2.25784576E-04
 -3.34126521E-02 -3.10429832E-02 -1.89261337E-03  4.76677349E-04 -3.14854861E-04
  6.36222693E-03  7.20059920E-03 -3.61845360E-04  1.78108488E-03 -3.95164381E-04
 -2.11324656E-03  2.36606944E-03 -4.23154414E-02  5.99878370E-02 -5.73407033E-03
  1.47667478E-02 -7.80392033E-03  3.51920828E-02 -9.21452729E-03 -4.01099870E-03
 -4.77312714E-04  3.24960809E-03 -7.23502460E-03  3.65418663E-04  5.98269066E-04
 -3.14995081E-02 -2.09194242E-02 -6.47596753E-04 -1.13940531E-03  2.48457457E-04
  3.18322371E-02  3.08806278E-02 -7.42840842E-04  3.80595695E-04 -1.60745034E-03
  1.46568057E-02 -3.46998831E-02  1.04910678E-01  2.11119129E-01 -1.14939625E-01
 -4.76670366E-02  4.95009956E-02  1.08001303E-01 -5.06523157E-02 -4.26941319E-03
  1.35268580E-02 -6.96808385E-03 -4.55783294E-03  6.10779729E-03 -8.34329706E-03
  1.51922828E-01  1.53170297E-01  2.39520084E-03 -3.49019354E-03 -6.70327859E-05
 -4.77307078E-02 -4.02445741E-02  1.46050280E-03  2.85986508E-03 -3.72180178E-03
  4.31870389E-03 -1.08136205E-02  6.22807151E-02 -1.40222537E-01 -2.63356897E-02
 -2.66803036E-02  4.35575017E-02 -9.36089529E-02 -3.03729943E-02  1.62015553E-03
 -2.91456822E-03  2.00158049E-03 -3.62261955E-03  2.42981228E-03 -3.50266395E-03
 -4.04891097E-03  8.89740646E-03 -4.39517552E-02 -1.54950467E-01  3.16544567E-02
  2.25328910E-02 -2.63043178E-02 -1.06184735E-01  2.29394443E-02 -5.37114854E-03
  3.07442936E-03  1.48179984E-03 -7.87426133E-03  3.27822303E-03  2.05412387E-03
  1.23828241E-02 -2.89681278E-02  1.06690262E-01  5.65425522E-02 -1.44495989E-02
 -3.37004304E-02  3.95909083E-02  1.70786956E-02 -2.30482095E-03 -1.41829855E-03
  1.38901081E-03 -3.37508586E-04 -4.56063709E-03  5.45789497E-03  1.60952976E-03
  3.61572808E-02  3.55213474E-02 -3.46369794E-04  1.59656385E-03 -6.18810039E-04
 -6.11040231E-03  3.50434419E-03  1.28434087E-03  1.01465410E-03 -7.28605985E-04
  2.24606215E-03 -5.99788413E-03  3.59400392E-02 -2.72126262E-02 -3.22124314E-02
 -9.29526458E-03  2.14006519E-02 -2.69749947E-02 -1.85349507E-02  6.39137545E-04
 -1.66875576E-03  4.07673935E-04 -2.54212218E-03 -1.66848350E-03 -2.35195382E-03
 -1.25200737E-02  7.73984719E-03 -1.49290801E-03 -3.36196473E-04 -7.68053091E-04
  1.33781642E-02  1.37050557E-02  7.21439218E-05 -1.41808673E-03 -5.50318124E-04
  2.35256835E-03 -4.54788823E-03  2.12445938E-03 -9.74729387E-02  3.44303230E-02
 -5.85149225E-03  3.90536782E-03 -4.23326590E-02  1.22444498E-02  3.88616202E-03
 -4.41704266E-03  3.86659566E-04 -3.05190512E-03 -3.01907032E-03  4.81178732E-05
 -6.35182417E-02 -5.92037479E-02  6.99597357E-04  1.43788205E-03  1.53328325E-03
  3.73756349E-02  3.30527331E-02 -1.77370013E-03 -6.25595039E-04 -1.71094932E-05
 -6.40624322E-04 -9.58055877E-04  7.56291435E-03  1.00585483E-01 -4.84472284E-02
  1.15021095E-02  5.12880942E-03  2.75813627E-02 -2.46663926E-02  4.47019068E-03
 -5.80332626E-03  3.56641139E-04 -8.38007610E-03 -1.09525170E-03  9.83995055E-04
  5.26704003E-02  6.72744304E-02  1.09937164E-03 -2.67994059E-04 -5.50467374E-04
 -1.30004097E-02 -9.96249709E-03  1.78147688E-04  1.85778650E-03 -2.43843365E-04
  2.01452513E-02  1.68764580E-03 -3.30250232E-04 -2.72256439E-03  2.47148257E-03
 -2.08964852E-03  3.22553704E-03 -4.01569628E-02  1.73295566E-02 -9.91777962E-03
  1.22634658E-02 -2.21455226E-02  1.10176771E-02 -6.52247706E-03 -2.06867133E-03
  4.58295340E-04  3.16762119E-04 -1.88041722E-04  6.44679767E-05  3.96341257E-05
 -2.29359447E-02 -1.56710996E-02  1.10363684E-03  6.72592102E-04 -3.91961297E-04
 -4.02982214E-03  8.61279175E-03 -3.14595972E-02  7.05738824E-02 -1.68467216E-01
  2.00471076E-02 -2.11000027E-02  3.28850763E-02 -7.13511039E-02  1.01183511E-02
 -1.48276564E-02  4.48017325E-03  3.55493231E-03  1.93010483E-03 -2.88532663E-03
 -3.21774659E-03  1.00547032E-02  4.97214437E-02 -1.44376952E-01  2.47288968E-01
  8.69897321E-03  2.27698744E-02 -6.49082878E-02  1.23067530E-01  1.13725958E-02
 -1.76264312E-02  5.66416866E-03 -5.02087767E-04  5.60351279E-03  2.01878607E-03
  8.84486410E-02  8.41614453E-02  3.13114880E-03  9.82674374E-04 -1.46482552E-03
 -9.52125967E-02 -1.06737337E-01 -7.62173189E-04 -2.42446000E-03 -1.53555916E-03
  5.24468964E-02  4.86109129E-02  2.86477221E-03 -2.79825741E-03  3.45590141E-03
 -1.51172747E-01 -1.56790330E-01  1.64036246E-03  4.37661765E-03  2.09856967E-03
 -1.56323602E-02  3.39556920E-02 -4.98633192E-02  3.01823191E-02 -2.44211414E-02
  5.17962307E-02 -1.38321614E-02  1.35585520E-02 -6.24700562E-03  8.78345482E-04
 -1.90486050E-03 -4.15313251E-04 -1.32160414E-03  3.39761409E-03  6.48564143E-04
 -7.66107422E-03 -1.63802694E-02 -7.14991489E-04  6.57545749E-04  3.51256293E-05
 -1.50563569E-05 -1.24339395E-02 -1.30159866E-04  6.65651048E-04 -5.96011710E-04
 -4.01181949E-03  9.17587308E-03 -4.28762341E-02  5.62062314E-03 -6.14214565E-02
  1.63433499E-02 -2.45028222E-02 -5.51445039E-03 -3.31339942E-02 -8.71887287E-04
  1.42321219E-03 -3.70875940E-04 -1.59797405E-04 -1.84672489E-03  3.57294200E-03
 -3.98196726E-02 -3.70427218E-02  5.20417483E-04 -1.36333161E-03 -4.62998454E-05
  1.46682220E-02 -1.54075056E-03  1.23325445E-03  1.80732770E-04 -1.30937280E-03
 -2.87827303E-03  6.97446021E-03 -4.09980680E-02 -8.03383421E-02  3.58305978E-02
 -2.00262879E-03 -2.31656288E-02 -4.02976585E-02  1.50466323E-02 -2.43661167E-03
  2.71881373E-03 -3.70522023E-04 -2.99593956E-03 -3.05167458E-03  8.38311348E-04
  4.76151701E-02  4.33476733E-02 -1.34656353E-03  9.74203910E-04  1.07659177E-03
 -4.73714211E-02 -3.55277740E-02  1.85054736E-03  2.41593652E-04  2.48593202E-04
  8.13772691E-05  1.43517109E-03 -2.85767093E-03  6.61215932E-02 -2.83959410E-02
 -3.50147954E-03  3.40164448E-03  1.85914325E-02 -1.07976923E-02 -3.85072263E-03
  4.65483084E-03 -6.00905584E-05 -5.84276750E-03 -8.73981048E-04 -3.94256659E-03
 -3.73277277E-02 -4.57342171E-02 -4.37135576E-04 -1.03920931E-04 -1.59470060E-04
  5.73748082E-03  1.75831516E-04 -9.42947501E-05  1.21880329E-03 -1.64774089E-04
 -1.29059654E-02  3.38898681E-02 -7.93875556E-02  1.45849540E-01 -2.16190472E-01
  2.55698624E-02 -4.89123292E-02  6.92811237E-02 -9.46626908E-02  1.14058387E-02
 -1.33654070E-02 -8.12020060E-06 -3.42819398E-03  6.21266451E-03  2.18444960E-03
 -1.27835305E-01 -1.33760185E-01 -1.91490602E-03 -3.54090642E-03 -2.25965507E-03
 -3.82559649E-02 -4.04942173E-02 -2.02458437E-03  4.19428024E-03 -2.38086333E-03
 -8.65825090E-03  2.36568149E-02 -2.71059203E-02  3.71313449E-02  1.48821980E-01
  1.65542595E-02 -3.28438276E-02  2.25009868E-02  6.55090460E-02  1.01429174E-02
 -3.10529533E-03 -7.68217917E-03 -3.15037793E-03 -2.86264386E-03 -5.45699283E-03
  3.65383046E-03 -8.26485915E-03 -1.98135578E-04  1.51608095E-04  2.67241965E-03
 -9.72690933E-02 -9.95697356E-02 -1.13088444E-03 -2.03842908E-03 -1.12437470E-03
 -4.06135863E-03  7.28474569E-03 -2.36187872E-02 -9.74203029E-02  3.61428784E-02
  2.60372460E-02 -2.51157923E-02 -6.49272172E-02  2.53768647E-02  5.73875244E-03
 -3.37289951E-03 -4.40820332E-03 -5.10775802E-03  4.89777313E-03 -1.28550674E-03
 -5.10522746E-03  1.14868846E-02 -4.40028052E-02 -9.36871662E-02 -8.80944239E-02
  3.42578345E-02 -4.01815141E-02 -6.31897048E-02 -6.81975075E-02  3.81482842E-03
  2.54543784E-03 -8.16138668E-03 -1.78105328E-03 -1.14578372E-03  4.67596153E-04
 -6.60555736E-03  1.38650431E-02  3.45102107E-02  3.52645069E-02  4.16872308E-02
  2.71196259E-02  1.77245234E-02  6.17713973E-03  1.65466968E-02 -1.87721848E-04
  2.03512209E-03 -3.49561522E-03 -2.53988514E-03  2.04478886E-03  4.36219325E-03
  2.06938820E-02  8.48562207E-03 -1.04704772E-03  1.35607310E-03 -3.25970689E-04
 -2.76769561E-02 -3.52438967E-02  8.47456294E-04  4.36533294E-04 -6.62215690E-04
 -1.14500092E-02  2.29857949E-02 -3.16877029E-02 -7.61244460E-02  5.86637316E-02
  4.35370569E-02 -1.60156187E-02 -4.13614747E-02  2.78875068E-02 -1.46993468E-03
  3.00345192E-04 -3.82098947E-04 -3.97771810E-03  1.72985969E-03  2.06639204E-03
  7.55726213E-03  1.49113048E-03  5.80217136E-06 -1.15864763E-03  1.06045362E-03
 -5.49905510E-02 -5.24695586E-02  1.06895736E-03  1.26737169E-04 -5.85218866E-04
 -1.60741457E-03  4.74856861E-03 -5.11885324E-02 -4.04982570E-02 -1.94992920E-02
 -1.27557404E-03 -2.49381835E-02 -1.30989622E-02 -7.07373021E-03  8.73796493E-04
 -3.66203878E-03  2.59419053E-03 -4.12335658E-04  6.59797202E-04  2.37634156E-03
 -3.45065590E-02 -3.44560085E-02 -6.41227440E-04  9.67045168E-04  5.41230169E-04
 -1.24314361E-02 -5.76737914E-03  1.02835076E-05 -9.39769788E-04 -4.98174092E-04
  5.66616650E-04 -1.84380900E-03  2.46678202E-02  7.69947448E-02  1.07263937E-02
  5.39058964E-03  1.18471695E-02  2.99113949E-02  8.44725556E-03  9.30023563E-04
 -4.65220151E-03  4.04123479E-03 -2.68964361E-03 -3.39834118E-04 -1.19505543E-03
  9.56185934E-03  8.48478259E-03  1.26965235E-03  6.60014915E-04  5.70834475E-04
  2.28336280E-02  1.77693408E-02 -1.92838338E-04  9.08183572E-04 -8.05985066E-04
 -6.22270133E-02 -4.54852964E-02 -9.97592561E-04 -1.14589023E-03  2.40408605E-03
  2.03997660E-03 -2.84096375E-03  3.33928807E-02  1.63755895E-02 -7.13993754E-03
 -1.26007213E-02  1.89627543E-02  1.04603998E-02 -4.51861744E-03  1.88074622E-03
 -5.90121839E-04  3.73132621E-04 -4.09203877E-05 -1.13832339E-04 -2.41656329E-04
  1.95612988E-02  1.32804321E-02 -9.55165861E-04  5.33628260E-04 -2.11807939E-04
 -1.68431716E-02  3.57568664E-02  1.31542431E-03  1.52124304E-01  2.24886987E-01
  7.41455491E-02  2.23403251E-03  7.68242671E-02  1.10831027E-01 -7.01091639E-03
 -1.95512781E-03  6.75624973E-03 -4.91557220E-04 -5.27994387E-04  9.82671389E-03
 -1.25631316E-02  2.92459697E-02  6.43504073E-02 -1.92488226E-01 -1.76387900E-01
  4.24935798E-02  3.55571099E-02 -8.88048823E-02 -7.47066321E-02 -6.72827058E-03
 -3.60610084E-03  8.35409428E-03  8.88542784E-04  2.23800609E-03  1.33204328E-02
 -5.46440382E-02 -5.73236709E-02 -2.35634116E-03  2.87784479E-03  2.38245700E-03
 -4.74253443E-02 -6.49430730E-02 -9.06804628E-05  1.05453423E-03  4.35406554E-03
 -7.02722149E-02 -7.07569532E-02 -2.05586054E-03 -4.02269676E-03 -1.59913631E-03
 -8.17739762E-02 -9.31811470E-02  1.66641819E-03  3.70912444E-04 -3.98679102E-03
 -7.39514661E-03  2.12729869E-02 -7.13023970E-02 -9.06233148E-03 -3.56467853E-02
  8.36481772E-03 -2.21468819E-02 -1.09291131E-02 -7.68912745E-03 -1.52953035E-03
  1.27505823E-03  1.59114877E-03 -3.61023156E-03  3.73483424E-03 -7.21803087E-04
 -3.87068469E-02 -4.44379260E-02  7.13377898E-04  3.43942462E-04 -5.91675696E-04
 -7.22971483E-03 -7.03125612E-03 -1.56078587E-03  2.67340472E-05  5.79048271E-05
 -5.25063944E-03  1.10164762E-02  3.21704901E-02  1.68561420E-02  3.66965534E-03
  2.58174347E-02  8.64603990E-03  1.14893644E-03 -2.51324914E-03 -4.06958776E-03
  2.92853690E-03  7.61115222E-04 -3.82339265E-03  1.12624238E-03  1.03036942E-03
  1.38046336E-02  1.21263518E-02  3.42207027E-04  3.99554409E-04 -4.23841924E-04
 -3.39253989E-02 -5.32146582E-02  2.50379048E-04 -7.12226230E-04  2.28425218E-04
  2.66634549E-04 -1.02896217E-04 -4.05883431E-02 -6.39914581E-02 -3.89063262E-04
  4.18037567E-03 -1.93537701E-02 -2.99365069E-02 -2.82998908E-03 -4.12897022E-03
  2.27597119E-03  1.99261161E-03 -4.10195306E-03  2.99766958E-04  4.17290692E-04
  3.74696323E-02  3.46234676E-02 -1.17425818E-03  5.61701576E-04  2.93680639E-04
 -5.39349376E-02 -5.36719674E-02  1.79291728E-03 -1.82275292E-04 -1.77025905E-05
 -1.50635351E-03  6.43086688E-03  5.12733046E-02  3.65002445E-02 -1.53564324E-02
 -3.00178401E-03  1.31313719E-02  1.69172950E-04 -1.80506586E-02 -4.31079744E-03
  1.94129531E-03  3.28413889E-03 -4.88198220E-03 -1.17795693E-03  1.52371641E-03
 -5.04055826E-02 -6.62938904E-02 -6.81643230E-04 -9.92338022E-04 -4.81049204E-04
  2.53092977E-02  2.37794594E-02  2.39179019E-04  8.50756020E-04  5.22748393E-04
  1.15984207E-04 -1.16158145E-03 -2.85819389E-02  1.75912139E-01  1.17686971E-01
  5.34002705E-03 -3.63595073E-03  8.57320934E-02  6.19437997E-02 -5.09310496E-03
 -7.02011573E-03  1.23023742E-02 -1.88604847E-03 -6.41636414E-04  1.38511221E-02
 -1.04870631E-01 -1.07517150E-01 -1.31159229E-03 -1.23959766E-03  3.58577626E-03
  1.48253541E-01  1.43436713E-01  1.52147011E-03 -9.09587732E-04 -3.36584445E-03
  3.80047770E-03 -9.15808783E-03  8.12803369E-03 -6.97921496E-02 -1.43170305E-01
 -8.88575886E-03  1.37159417E-02 -2.90417481E-02 -7.67003089E-02 -8.05000446E-03
 -1.53424703E-03  1.08997744E-02 -3.30923962E-03  8.08378432E-04  9.34707360E-03
 -3.09566006E-02 -3.61838429E-02 -1.31262442E-04 -5.40408999E-04 -3.21852242E-03
  1.14763150E-01  1.14114908E-01  1.58659997E-03  2.14506390E-03  1.47035735E-03
  5.03778519E-03 -1.02530414E-02  5.84557530E-02 -7.59100914E-02 -4.64482661E-03
 -2.20308087E-02  4.36610788E-02 -4.90298401E-02  2.00892384E-03 -8.72805597E-04
 -1.28980631E-03  4.58838153E-03 -6.62877626E-03 -1.62084557E-03 -3.44750981E-04
  3.29267199E-03 -7.03327258E-03  2.19138616E-02 -4.33631879E-02  7.13254179E-02
 -1.50107914E-02  2.14597695E-02 -3.30560875E-02  3.90421137E-02 -5.55273659E-03
  1.95116160E-03  5.58580125E-03  3.75089259E-04  2.48789506E-03  2.42479741E-03
 -1.88021077E-03  8.87460888E-03 -3.96616692E-02  1.06412906E-01 -1.31840464E-02
 -9.32723150E-03 -1.66163975E-02  4.78950557E-02 -1.58353659E-02 -5.36003465E-03
  2.27940533E-03  4.07658251E-03 -9.60386235E-04 -1.53414519E-03  3.01145072E-03
 -5.34014565E-02 -5.45926363E-02  2.05727349E-03  1.16297772E-03  4.60372767E-04
  1.82160712E-02  2.07777467E-02 -1.27256299E-03  1.54961183E-03  2.97283859E-04
 -6.04638317E-03  1.24827555E-02  3.59828093E-02 -9.66420857E-02 -1.83271710E-05
  2.95201258E-02  1.26904567E-02 -4.85119909E-02 -6.76125970E-04 -5.32678040E-03
  2.12041599E-03  2.10908169E-03  1.32635686E-03 -9.40083056E-04  3.14302227E-03
 -4.74559138E-02 -5.86900194E-02 -1.04598825E-03 -4.22489356E-04 -2.41140143E-04
 -1.70597208E-02 -1.65043922E-02  1.30577243E-03 -1.39187391E-03 -7.65883181E-04
 -5.59494295E-03  1.14911448E-02 -4.27646509E-02 -9.99340018E-03  8.23043612E-03
  2.47446169E-02 -2.26405644E-02 -2.04022052E-03  6.29209665E-03 -2.37443321E-04
 -1.19540943E-03  7.39415626E-04  1.64207980E-03 -1.89106616E-03  2.47839766E-03
 -5.57841498E-03 -8.19063620E-03 -6.91645094E-04  1.56383748E-04  6.42995463E-04
 -2.12220160E-02 -2.18749719E-02  1.81480679E-04  1.11443661E-04  3.29694065E-05
  2.70904550E-03 -5.17821852E-03  1.51914799E-02  6.06350753E-02 -3.40014017E-02
 -7.25580074E-03 -4.74841691E-03  2.82533022E-02 -5.10836062E-03  9.75618975E-04
 -2.29628247E-03  2.07460856E-03 -2.88302302E-03 -2.16008952E-03 -3.45574560E-04
  1.35664985E-02  6.23543830E-03  8.43696880E-04  4.90121669E-04  1.23480389E-04
 -1.05321688E-02 -8.60392278E-03  1.90433476E-04  1.11336039E-03  2.54569681E-04
  4.35777479E-02  7.29061090E-02  1.11527775E-03 -1.64312722E-03 -4.55672069E-04
  7.94012413E-03 -1.41914688E-02  1.13688967E-01  1.39501694E-02  6.15395121E-03
 -4.17576996E-02  6.14041807E-02  8.36820990E-03  3.71561251E-03  5.54191378E-03
 -1.27436571E-03 -1.05702643E-03  9.47482416E-05 -3.74779228E-04 -2.14599353E-04
  6.48725437E-02  4.68869141E-02 -3.19682929E-03  3.74728346E-04  3.67202534E-04
  1.60863334E-03 -1.42172989E-03 -1.24288814E-01  7.96089167E-02  8.10152037E-02
 -1.36597342E-02 -6.63052216E-02  3.87466594E-02  4.27781371E-02  2.98274864E-03
 -4.08785161E-03  1.22165353E-03 -1.34028866E-03  5.89709666E-03  6.41870497E-03
 -2.58566673E-03  7.59257750E-03  4.45309926E-02 -7.24026326E-02 -7.40473051E-02
  5.55098354E-03  2.42181585E-02 -3.24692188E-02 -4.23732449E-02 -1.52855938E-03
 -2.48683550E-03  3.63947039E-03  1.82745942E-03  5.07575707E-03  5.48958680E-03
  5.64119123E-02  5.78414095E-02 -8.82785170E-05  1.28810363E-03  2.73334390E-03
 -5.06638432E-02 -5.19979693E-02 -1.66414964E-03 -8.59724145E-04  1.95246032E-03
 -4.50105937E-02 -4.15710617E-02 -1.43317650E-03 -1.84683464E-03 -8.62043171E-04
 -3.33575738E-02 -3.92141869E-02  1.17512980E-03 -2.45244265E-05 -1.76583026E-03
  1.52417318E-03 -5.99875136E-03  8.47378193E-02  4.84847899E-02  1.44436557E-02
  6.31877648E-03  4.02492220E-02  3.53360383E-02 -4.54175058E-03  2.74771223E-03
 -2.52466559E-03  1.13612273E-04  6.57828548E-03 -1.97398715E-03 -8.09468919E-04
  6.28001527E-02  5.32832754E-02 -1.90635333E-03  1.45835303E-04  7.35619661E-04
  2.47097968E-03  8.80477149E-03  1.54931770E-03  9.15446297E-04  1.93794872E-05
  1.96389697E-03 -6.59431970E-03 -1.39475855E-01 -4.97090938E-02 -2.99274255E-03
 -6.54206106E-03 -5.85982767E-02 -2.32236828E-02  2.03567186E-03  6.79130238E-03
 -2.21408050E-03 -4.11480232E-03  7.01011688E-03 -8.60996772E-04 -4.69016446E-04
 -3.84400845E-02 -3.74873680E-02 -1.73438886E-03 -1.95578700E-03  1.19384121E-03
  1.02135067E-01  1.06757145E-01  2.73192387E-03  8.58146878E-04 -6.84386724E-04
  7.47232556E-03 -1.76164160E-02  1.84634745E-02  3.76609205E-03 -3.87699575E-02
 -2.14362817E-02 -7.93884569E-03  7.73013604E-03 -2.43037435E-02  2.81688318E-03
  4.31278955E-05 -2.88819149E-03  3.17153221E-03 -1.83194580E-03 -5.02340752E-04
 -4.76291196E-03  6.85913307E-04  3.60140996E-04  4.07651264E-05 -7.87568417E-04
  2.68894105E-02  5.08525322E-02 -3.23777535E-04  1.18857285E-03 -1.06077197E-03
  1.15647806E-02 -2.73972208E-02  6.05585667E-03 -6.36103304E-02 -1.45055127E-02
 -4.18334404E-02  8.48132427E-03 -1.95780390E-02 -1.75617021E-02  4.34397434E-03
 -5.06671287E-03  8.44057381E-04  5.41459485E-05 -6.28604653E-04  9.14446630E-04
  7.21007721E-03  1.44868297E-02  4.70959786E-04 -1.01217357E-03 -1.29976343E-04
  1.14698579E-02  1.66998283E-02  2.58230313E-04 -7.31082282E-04  8.33798247E-05
 -8.84063411E-03  1.82446906E-02  1.18562278E-02  9.20946498E-02  8.83515947E-03
  3.49262653E-02  1.01054353E-02  4.10222993E-02 -2.01879249E-03 -2.43884662E-03
 -4.39263304E-03  5.23387432E-03  8.59706191E-04 -1.92894095E-03  4.53682731E-03
 -4.85197365E-02 -4.69465485E-02  6.57066566E-05 -1.13236047E-03  9.55449156E-04
  5.15551530E-02  5.06621564E-02  9.37617455E-04 -3.39993446E-05 -1.63513648E-03
  1.52925531E-03 -4.50697573E-03  1.27661441E-01 -6.50245208E-02 -6.60412429E-02
  9.33546170E-04  5.63626069E-02 -3.12030308E-02 -2.25439788E-02  2.33545006E-03
 -4.56039155E-03  2.70269147E-03 -3.07267160E-03  7.60245823E-03  6.80327207E-03
 -4.03567408E-02 -3.65560171E-02  1.67573202E-03  1.19589715E-03 -1.57380816E-03
  5.71288513E-02  6.11799890E-02  2.53867331E-03  3.87621695E-04  8.01456697E-04
  5.24412506E-03 -1.19549063E-02 -3.45493664E-02  2.50110506E-02 -2.94756167E-02
 -2.65838852E-02 -2.08386864E-02  2.65886510E-02 -2.20506816E-02  4.37590587E-03
 -5.24724600E-03  1.71463645E-03  1.95380045E-04 -3.23149107E-04  3.92832449E-03
  6.39545151E-03 -1.36290140E-02 -1.37757655E-01  2.51159324E-02  4.39513355E-02
 -4.33534742E-02 -8.76109768E-02  1.10890808E-02  3.62474469E-02  6.97497887E-03
 -8.42668395E-03  3.06021086E-03  9.08620488E-04  4.20870678E-03  4.46000206E-03
 -3.83605921E-03  3.82595546E-03  2.03758661E-01 -1.03573297E-01  2.37787373E-02
  3.20980692E-02  9.75476594E-02 -6.47487766E-02  2.49759170E-02  8.66028507E-03
 -7.52727309E-03 -1.18927216E-03 -1.04835166E-02  4.72270625E-03 -2.49271660E-03
  1.55597744E-01  1.34683072E-01 -5.62361151E-03 -2.01409276E-04 -2.88062900E-03
 -1.87541824E-02 -1.15307243E-02  3.69027640E-03 -1.98259744E-03 -5.60429259E-04
  7.34759184E-03 -1.75890146E-02 -1.68190622E-01  1.02938147E-01  2.00136663E-02
 -2.80338613E-02 -7.27279848E-02  4.96763494E-02  9.64664851E-03  8.59549124E-03
 -2.30018835E-03 -5.11177649E-03 -9.52119498E-03  5.89174458E-04 -5.90192950E-04
  1.27866666E-01  1.36914902E-01  3.26942181E-03 -4.19620930E-04  1.61171458E-03
 -4.52117781E-02 -4.07914438E-02 -1.93259146E-03  3.15748312E-03 -8.72542944E-04
  1.01875707E-02 -2.19525648E-02 -4.78968881E-02  8.30013496E-02  4.13420273E-02
 -3.58650881E-02 -4.00531286E-02  3.54327417E-02  1.85471363E-02 -1.74384457E-03
  3.12894816E-03 -1.29066036E-03  8.34415315E-04  2.76091220E-03 -1.49390698E-03
  4.26034773E-02  4.50776653E-02 -1.50647592E-03 -7.52345418E-04  2.49822526E-04
 -4.09109524E-02 -8.25928677E-03  2.00227118E-03 -2.22710442E-03  8.52426470E-04
  1.02395852E-02 -2.04386178E-02  7.60084577E-02 -1.22583506E-02  3.48993771E-02
 -4.68919321E-02  3.92350523E-02 -1.12911881E-03  2.17548322E-02 -2.83087969E-03
  1.97830573E-04  3.48758830E-03  5.15479953E-03  1.40070667E-03 -3.61154635E-04
 -6.21226291E-02 -5.32742994E-02 -1.24926391E-03  1.69074704E-03 -4.09914042E-04
  3.20352643E-02  3.52562505E-02  9.95047694E-04 -8.50501619E-04 -6.23834626E-04
  3.47928626E-02  3.56663909E-02 -2.79289627E-03  2.71009738E-04 -8.69370617E-04
 -1.29714006E-02  2.43740404E-02 -1.55621250E-01 -2.09785581E-02 -3.33153384E-02
  6.43209030E-02 -8.39699512E-02 -1.31362707E-02 -2.09674866E-02 -7.12562496E-03
  1.42306345E-04  2.51627009E-03 -1.77645598E-04  4.65220146E-04  2.86268472E-05
 -8.73946789E-02 -6.55536502E-02  4.27957310E-03 -5.71616881E-04 -1.39231334E-03
 -7.25093974E-04  2.38023107E-03  1.00557663E-01 -9.94498321E-03  1.81158398E-02
  4.26761164E-03  5.40600214E-02 -8.66457685E-03  1.63077537E-02 -2.16646313E-03
  1.20565410E-03  1.03896300E-03 -1.81388248E-03 -8.98717039E-03 -3.37588204E-04
  7.71474522E-03 -1.54634033E-02 -1.64079651E-01 -1.25004924E-02 -3.43539107E-02
 -4.02673869E-02 -8.96147571E-02 -8.67725580E-03 -1.84493177E-02  5.99798607E-03
 -9.90082533E-04 -4.03458576E-03  1.64668911E-04 -9.25056325E-03  1.62228220E-03
 -7.40793959E-02 -7.14179393E-02 -1.43340695E-03  4.27806717E-04 -8.86726645E-04
  1.54961887E-02  1.13951377E-02  1.73914541E-03  8.96395921E-04  3.94077627E-04
  9.60642478E-02  9.70606428E-02  1.13761440E-03  3.63301739E-04 -2.46469296E-03
 -1.66040374E-02 -7.51994818E-03 -2.45039431E-03  9.68332803E-04 -4.82545125E-04
 -5.43074854E-03  7.26366485E-03  2.06837697E-01  1.11732182E-01 -5.09766890E-02
  3.95352333E-02  1.01518347E-01  5.77151692E-02 -3.11857027E-02  1.16869489E-02
 -7.00560090E-03 -5.08322773E-03  7.12914803E-03 -3.64091552E-03 -7.62637808E-04
  1.62536234E-01  1.36980284E-01 -6.24001827E-03 -6.59284872E-06  2.59052559E-03
 -4.74151144E-02 -4.60500989E-02  3.54420914E-03  2.30395311E-03  1.56989126E-03
  5.03026510E-03 -1.08779784E-02 -6.02687213E-02 -9.96628920E-02 -5.81757535E-02
 -2.55070153E-02 -2.53274714E-02 -5.14045953E-02 -3.62650627E-02  3.67498330E-03
 -5.70922320E-04 -2.55012206E-03  6.09509386E-03  2.49653815E-03 -1.12234428E-05
 -1.45865607E-02 -1.06968965E-02 -8.24097133E-04 -2.20198485E-03 -7.39587824E-04
  6.05409721E-02  6.96201146E-02  1.77800177E-03 -7.36308411E-04 -1.51940450E-03
  1.08193328E-02 -2.11925859E-02 -1.00267545E-01 -1.16572159E-01 -3.37619767E-03
 -4.55106875E-02 -5.80778478E-02 -5.53429995E-02  2.23412221E-03 -5.21003127E-03
  3.13925045E-03  2.29744830E-03 -4.22064320E-03 -1.91647778E-03 -1.42487807E-03
  5.32597535E-02  5.42034884E-02 -2.70230107E-03  5.04651744E-04  5.21982375E-04
 -9.52578452E-02 -6.97544818E-02  3.64071211E-03  2.82448833E-03  2.92980510E-04
  7.96249338E-04  2.38498455E-03  1.08710956E-01  6.59524137E-02 -3.55041009E-02
 -1.96237856E-02  5.25579016E-02  1.35560946E-02 -1.51619758E-02 -8.41132929E-03
  3.41828651E-03  5.46574854E-03 -7.35403371E-03 -3.84362750E-03 -6.69080778E-04
 -9.36925063E-02 -9.27823193E-02 -1.87793301E-03 -1.62734765E-03  3.71733751E-04
  5.09186305E-02  5.09256360E-02  7.18921263E-04  1.93967133E-03  1.27273907E-03
  4.33943505E-03 -1.10118170E-02  1.50629867E-01 -2.17693987E-02  5.47492160E-02
 -6.70953342E-03  6.21712843E-02 -4.75175674E-03  1.46056722E-02  6.02423249E-03
 -4.72737033E-04 -4.94496441E-03  3.15405936E-03 -6.68197293E-03  2.01609767E-03
  7.88099173E-03  9.63389405E-03  1.86641937E-03 -1.00092911E-04  5.49856933E-04
 -2.45369999E-03  2.43999029E-03  2.33350589E-03 -4.77099342E-05  1.21243732E-03
 -7.62347114E-03  1.67950227E-02 -6.55400523E-02 -3.86117742E-02  2.65997002E-02
  2.52623818E-02 -2.44847304E-02 -1.21622498E-02  1.52821180E-02 -5.17964932E-03
 -2.70820322E-04  4.20027762E-03  8.95259394E-04 -2.04841525E-03 -7.88571774E-04
 -1.08255529E-02 -7.36557922E-03 -5.41547880E-04  4.35296689E-04  8.84114132E-05
  1.41610921E-02  1.40628164E-02 -8.62002427E-04  3.52247529E-05  1.01439694E-03
  5.49904712E-03 -9.46106739E-03 -1.37468576E-01 -4.32953871E-02  1.14021489E-02
 -4.36534898E-02 -8.53347270E-02 -3.22843917E-02  3.17997321E-03  6.91452603E-03
 -5.10373739E-03  1.64303978E-04 -2.65726679E-03 -5.15401619E-03  2.20810978E-03
  9.35305624E-04 -4.23626447E-03  3.27172893E-02 -5.89398337E-02  5.14356954E-02
  2.56120759E-03  1.86199342E-02 -5.18528110E-02  3.50212157E-02 -1.35045695E-03
 -6.43052395E-04  1.30759722E-03 -3.18849973E-03 -2.85828110E-03  1.66634919E-03
  4.55376389E-03 -1.15258855E-02 -3.75572513E-02  3.63557190E-02 -5.36445658E-02
 -1.30910150E-02 -2.59252583E-02  8.43767618E-03 -1.93719980E-02 -4.35558424E-03
  3.71468513E-04  3.55913112E-03 -2.58803981E-03 -2.70593847E-04  9.34272884E-04
 -3.95280915E-02 -3.17732205E-02  2.21907817E-03  3.69732763E-04  1.06086038E-03
  3.62685615E-02  4.09804390E-02 -6.21801645E-04  6.69942866E-04  1.00431127E-03
  3.56548977E-04 -2.40881247E-03 -7.89959641E-02 -3.49521292E-02 -1.09228606E-02
  1.71105485E-03 -2.97066452E-02 -2.24233225E-02 -1.07231906E-02  3.48330025E-03
 -1.99283459E-03 -1.56341900E-03 -2.88369681E-03  4.79380326E-03  7.36528473E-04
  4.80665486E-02  5.56417836E-02  5.82100958E-04 -1.63134426E-03  1.36427864E-04
 -4.48919273E-02 -4.47017839E-02 -2.16300668E-04  6.24665209E-04 -1.44169475E-03
 -1.88834341E-03  1.45939689E-03  1.08711992E-01 -6.87020379E-02 -1.27359097E-03
  1.16760956E-02  4.44473575E-02 -3.53170622E-02  7.49076132E-03  5.68284267E-03
 -1.37743018E-03 -4.60846439E-03 -6.40760994E-03  3.03421838E-03  1.33023010E-03
 -3.00128978E-02 -2.71652209E-02  2.40600740E-03  2.14959150E-05  4.81217114E-04
  9.60893358E-02  9.84937608E-02 -2.84240178E-03  1.43720377E-03  1.59906381E-04
  1.26320680E-02 -3.23798382E-02 -1.05830969E-01  8.56539566E-02  1.42857712E-02
 -3.19995396E-02 -4.65785400E-02  1.91178693E-02  1.25446963E-02  9.36840891E-03
 -5.22375053E-03 -3.40643597E-03 -5.23137364E-03  5.41403683E-04  2.25778108E-04
  8.13128159E-02  8.96185187E-02  1.38888283E-03 -7.71948793E-04  9.56790613E-04
 -1.80142601E-02 -1.30362011E-02 -1.24601931E-03  1.70318347E-03  9.42000856E-04
  1.62805147E-02  1.21762292E-02 -6.19050861E-04 -1.73771249E-03 -5.98711154E-04
 -6.56081378E-03  1.22753675E-02 -7.00888822E-02  5.93509170E-02  5.85458471E-02
  3.31238662E-02 -3.80899153E-02  3.76660024E-02  3.72231126E-02 -3.18879786E-03
  2.39285998E-05  7.89774562E-04  1.44590877E-04  1.84277306E-04 -2.48619121E-05
 -3.91896081E-02 -2.96621880E-02  1.88471375E-03  2.24964957E-03  2.05590067E-03
  5.40125756E-03 -1.04460663E-02 -7.22913491E-02 -1.97621135E-02 -1.94379855E-02
 -2.30953902E-02 -4.13222416E-02 -1.41026614E-02 -1.41511583E-02  2.68689226E-03
 -9.74629869E-04 -5.17140636E-04  1.79692772E-04  5.39724883E-03  2.74948683E-04
 -3.36201807E-03  5.11786881E-03  7.62198089E-02  2.35304855E-02  2.53091834E-02
  1.84067830E-02  4.49977711E-02  5.62033109E-03  1.03182937E-02 -2.91477575E-03
  2.34860219E-03 -4.92572147E-04 -4.65467621E-04  4.79881217E-03 -3.02639425E-03
  5.07975994E-02  5.12169377E-02  7.21705982E-04 -6.77459748E-04  5.10406902E-04
 -4.41367975E-03 -5.17978489E-03 -1.40316749E-03 -2.62261175E-04  1.59687045E-05
 -4.50606649E-02 -4.52815451E-02 -4.40613925E-04  1.97815161E-04  1.03540962E-03
  2.44682452E-02  2.90634469E-02  1.20802381E-03 -4.12551002E-04  9.32044071E-04
  1.10998163E-02 -2.50275402E-02  3.97685966E-02  2.23185634E-01  5.05135856E-02
 -3.41346884E-02  3.74617015E-02  1.05751471E-01  2.24978559E-02  4.21016966E-03
 -2.66073455E-03  7.69744825E-04 -5.73800266E-03 -1.48792391E-03 -5.85977010E-03
  4.35133354E-02  2.32810953E-02 -1.77230688E-03  1.62190431E-03  2.13662682E-03
  1.95105450E-02  2.33412741E-02  8.39752228E-04  3.86128757E-03 -1.90591549E-04
 -8.72248193E-04 -1.38280970E-03  3.11394744E-02 -2.09516946E-01 -5.25982593E-02
  9.13172401E-03  1.78471223E-02 -9.70626952E-02 -2.52600953E-02  4.23647888E-03
 -7.73266136E-03  3.66332619E-03  1.03907826E-03  1.63762877E-03 -1.07460665E-02
  7.63540161E-02  7.37267127E-02 -2.10372211E-03 -1.72910248E-03 -2.93554293E-03
  3.30358770E-02  3.62855549E-02  2.19214800E-03 -3.37902341E-03 -5.74072988E-04
 -2.90148327E-04  3.08065785E-03 -4.35838939E-02  1.70405578E-01  2.86346405E-02
 -6.68165631E-04 -9.74189952E-03  7.86953392E-02  1.35176575E-02  2.97005258E-03
 -1.05396287E-02  7.28893307E-03  3.01819595E-03  4.69179425E-06 -8.00217504E-03
 -1.31412819E-01 -1.31407545E-01  8.28148057E-04 -3.29672091E-03  5.35273281E-04
  3.20958926E-02  2.01766874E-02 -2.18646076E-03  1.17818645E-03  3.93469964E-04
 -1.86716994E-02  3.79410109E-02  9.72710344E-02  2.74471984E-02 -6.15265615E-04
  8.80417175E-02  3.89055216E-02  2.98503472E-02 -2.70668496E-04 -1.81995474E-03
 -7.64185846E-03  6.81489660E-03 -1.87966907E-03  6.17603880E-05  4.95156674E-03
 -5.15662038E-02 -6.14774859E-02 -4.22817272E-04 -1.17828543E-03 -8.73142496E-05
  5.11196583E-02  4.22190885E-02  3.30810717E-04  4.40524458E-04  2.09868596E-03
 -2.12825978E-03  2.98261704E-03 -5.79408270E-02 -5.87427107E-02 -5.24181814E-02
  8.75774277E-03 -2.28861401E-02 -2.79514761E-02 -2.62478515E-02 -2.15124283E-03
  2.52796399E-03 -1.68708868E-03  5.67547196E-05  5.39552113E-03 -3.94044022E-03
  3.52206816E-02  3.03421621E-02 -1.36437316E-03  7.32862030E-04 -1.42908011E-03
 -4.53391046E-02 -4.57032363E-02 -1.06838772E-03  3.46908686E-04  8.13841830E-04
  2.12063533E-03 -1.65428006E-03  5.64193383E-02 -1.87921330E-02 -2.19923294E-02
 -1.64090959E-02  2.04310297E-02 -3.82356242E-03 -1.52068803E-02  2.51384034E-03
 -8.57656308E-04  7.00930747E-05 -2.37136302E-04  4.48880620E-03  1.11826256E-03
 -1.30276640E-02 -1.22159989E-02  1.28412495E-03  4.07387859E-04 -4.86782411E-04
  1.40426986E-02  1.52310121E-02  7.74038877E-04  1.41741777E-04  2.62820326E-04
 -5.48319418E-03  1.38681803E-02  9.03903890E-02 -1.03107623E-03  7.13149440E-02
  3.10733126E-02  5.74366170E-02  1.47514682E-02  5.97047086E-02  1.96953420E-03
 -4.74141564E-03  2.31152769E-03 -1.31265576E-03  6.82691709E-03  6.10880946E-05
  8.20337274E-03 -1.92065464E-02 -9.95734124E-02 -9.71366151E-03  5.33476136E-02
 -4.61537476E-02 -7.10981110E-02  1.26463226E-02  4.54178010E-02 -2.14775561E-03
  4.19064636E-03 -4.99764087E-04 -3.04042332E-03  4.53930753E-03  4.78796496E-04
 -1.37290423E-02  2.98380399E-02 -2.71935479E-02  1.90078809E-01  2.85590951E-02
  5.00103043E-02 -2.94673662E-02  8.85243467E-02  7.17598124E-03 -3.65193537E-03
  3.22508008E-04  7.10177589E-04 -6.27780399E-03 -1.09117147E-03  6.86174401E-03
 -3.36787335E-02 -2.47774391E-02  1.07601739E-03  1.57621243E-03  1.08782224E-03
 -3.83761616E-03 -1.02562020E-02 -5.02240469E-04  2.99794483E-03  6.83052272E-05
 -1.84715786E-03  7.70375826E-03 -1.99446511E-03 -1.93380667E-01  3.06009559E-02
  1.48464139E-03 -4.30707407E-03 -8.97949926E-02  2.07417048E-02 -6.03758260E-03
  6.25778171E-03 -7.96842825E-04  2.08368823E-05  2.48685166E-03  1.23825882E-02
 -4.85343963E-02 -5.11234376E-02 -2.61062856E-03 -2.87054700E-03  7.29363136E-04
 -9.29017336E-02 -8.93302565E-02  3.33096403E-03 -9.92764665E-04 -1.58081966E-03
 -1.42329649E-03  2.54964513E-03  1.82751586E-03  1.79548069E-01 -4.68201317E-02
 -4.10728724E-03 -1.15346485E-02  9.02036457E-02 -2.17921948E-02 -4.77548532E-03
  8.95912334E-03 -4.18547121E-03  3.43509782E-03  2.57000422E-03  8.28958811E-03
  1.23873777E-01  1.20892152E-01 -1.47670327E-03 -2.79586449E-03 -1.09566161E-03
 -6.11957836E-02 -4.34799186E-02  2.95590276E-03  5.39232818E-04 -4.22681334E-04
  1.92220627E-02 -4.00892475E-02 -1.00105042E-01  1.45439721E-02  2.46439405E-02
 -8.26264942E-02 -3.98789310E-02  1.67278841E-02  8.63316174E-03 -1.34618327E-03
  7.64977756E-03 -3.35747053E-03 -1.99280510E-03  2.49173670E-03 -5.48125621E-03
  4.35360692E-02  5.40597870E-02  2.96783538E-04 -9.15361821E-04  3.31745512E-04
 -2.88381325E-02 -1.81701145E-02 -1.16373801E-03 -3.04725580E-05  1.94946749E-03
  2.02718815E-03 -1.58893509E-03 -8.10350454E-04 -9.32897443E-04 -1.43589646E-03
  2.22062467E-03 -3.81102252E-03  2.54351845E-02 -3.45216251E-02  1.10845266E-02
 -1.17610117E-02  1.45727004E-02 -2.36889854E-02  8.06345050E-03  1.46105692E-03
 -1.97795454E-04  8.21911795E-09  1.64210781E-04 -1.29303110E-04 -8.06883491E-05
  1.39855933E-02  1.04141503E-02 -5.62427611E-04 -1.20942150E-03  4.03303074E-04
 -2.09820425E-03  5.14672220E-03  2.80280775E-02  6.12008108E-02  2.52573002E-03
  6.66171338E-03  1.64908272E-02  4.14945639E-02 -1.78756478E-03 -1.91482220E-03
 -2.74340298E-03  3.90486407E-03  6.01203564E-04 -1.18891878E-03  8.28272305E-04
 -2.73238187E-03  6.90282435E-03  8.72462201E-03 -7.10947372E-02  9.82783786E-03
  8.48561457E-03  5.96014406E-03 -4.08375459E-02  1.45771057E-02  1.15185821E-04
 -4.06104004E-03  3.11711537E-03 -1.89570311E-04 -5.88349945E-04  2.18865119E-03
 -1.54332667E-02 -1.64566086E-02  8.35005451E-05  1.17946675E-03 -6.78777665E-04
 -3.17493484E-02 -1.97606748E-02  1.32411785E-03 -7.94780662E-04  7.30094865E-04
  4.55451811E-03  2.82597589E-03  3.89048167E-04 -1.34472428E-03  3.63205797E-04
 -4.54801488E-02 -4.02203041E-02  9.45095632E-04  1.03309077E-03 -5.60407623E-04
  1.00366622E-03 -5.23217626E-03 -8.22580547E-02  8.19357545E-03  1.00775414E-01
 -3.44109198E-04 -6.58459010E-02  5.18373314E-03  3.08814398E-02 -4.25580189E-03
 -4.61813075E-03  8.09498515E-03  2.61647697E-03 -7.67068157E-04  2.16985053E-03
 -4.69951561E-02 -8.85187711E-03  2.57898896E-03  8.49171827E-04 -5.51286215E-04
  8.07719525E-02  8.53519329E-02 -9.43620309E-04  3.92879098E-04 -2.30379579E-03
  3.25214607E-03 -7.35021930E-03 -1.43185559E-01  1.55816094E-02 -1.06603191E-01
 -1.59136344E-02 -5.98250789E-02  9.47212758E-03 -5.25249798E-02  8.54032047E-03
 -4.51210211E-03 -3.90062633E-03  4.43473650E-03 -1.19343210E-02  4.72634960E-03
 -1.17963056E-01 -1.13702861E-01  7.62977528E-04 -3.14847764E-03  8.77124720E-04
  9.19460881E-02  1.05460705E-01  1.09015727E-03  2.52257959E-03 -1.91293815E-03
 -7.00045620E-03  9.97583736E-03  2.28986959E-01  2.04128534E-02  1.51657152E-01
  4.76176100E-02  1.11271914E-01  1.74809289E-02  5.61601468E-02  5.07220620E-03
  3.53282081E-03 -8.33373166E-03  7.49375377E-03 -1.11569095E-02  3.17099702E-03
  1.61857668E-02  1.78225966E-02  4.41066359E-03  1.16809308E-03  2.93750162E-03
  1.35497473E-01  1.12725863E-01 -3.40728290E-03 -4.23985411E-03  2.38428813E-03
  1.95594283E-02 -4.57298546E-02 -1.76437873E-01  3.49681838E-02 -1.92476491E-01
 -6.88222133E-02 -1.00787554E-01  2.82161537E-02 -1.02849774E-01  4.04749647E-03
  2.82304599E-03 -2.99697205E-03  5.68467530E-03 -5.49252231E-03  5.66676870E-03
  7.37139076E-02  8.52770221E-02 -3.18369260E-04  2.45518285E-03 -3.89746811E-03
  3.88942858E-02  4.30345122E-02 -4.39483118E-03  3.18525063E-04 -1.53346669E-03
  1.10820940E-02 -2.55449780E-02 -6.03834835E-02  3.14360043E-02  5.88470934E-04
 -4.26601097E-02 -1.71838752E-02  2.17820482E-02 -2.21185681E-03 -1.76404263E-03
 -1.65610267E-05  2.20727914E-03  7.09523907E-04  1.99345388E-03  1.86374429E-03
 -1.82615762E-02  6.26647269E-04 -5.19117893E-04 -1.22731131E-03  1.97102808E-04
  1.30978823E-02  2.21771485E-02 -7.20968578E-04  3.99903409E-04 -3.24390453E-04
  1.23308222E-02 -2.87148575E-02 -1.01603921E-01  1.25004783E-02 -1.52313436E-02
 -4.76808285E-02 -4.10690008E-02 -5.32823300E-03 -3.04586351E-03 -4.52989729E-03
  3.01066439E-03  2.32234876E-03 -4.87031110E-04 -2.94091884E-03  9.10093395E-04
  1.06326496E-02  2.71132945E-02 -1.26704816E-03 -2.52090453E-05 -1.79657707E-04
  7.86394060E-03  2.24986171E-02 -1.08148416E-03 -2.57239749E-04 -1.90592472E-04
  6.11718260E-03 -1.16026186E-02  3.24057425E-02  4.61573709E-02 -2.35722890E-02
 -4.40115657E-02  1.09181550E-02  3.96816160E-02 -1.88422099E-02 -5.47975583E-03
  3.42230733E-03  3.99157543E-03 -3.22269905E-03  2.45992852E-03  2.60323452E-04
  1.55630288E-04  1.67910254E-03  8.28818241E-02 -1.69209240E-02  6.36881476E-02
 -1.89596712E-02  4.70883834E-02 -1.60111418E-03  4.37826443E-02 -8.66944882E-03
  6.15873820E-03  3.63930728E-03  4.94263597E-03 -4.37221182E-03  5.04624549E-03
  3.85334646E-03 -7.87046953E-03 -1.11430644E-01  6.73885431E-02 -2.22688446E-02
 -2.25160415E-02 -6.81565930E-02  3.69553492E-02 -1.98499719E-03 -5.17659465E-03
  2.55265779E-03  2.35888560E-03  4.60095967E-04 -3.27929279E-03 -9.12234134E-04
 -7.16329720E-02 -4.12938887E-02  3.52105869E-03 -6.47115143E-04  2.79225965E-03
  1.87316348E-02  2.65304697E-02 -1.98284609E-03  1.43395025E-03  5.92699285E-04
  6.61047826E-03 -1.30184647E-02 -3.24782233E-02 -5.32590593E-02 -7.66647968E-02
 -3.01975271E-02 -1.67680125E-02 -2.36988719E-02 -4.60436249E-02  1.58420923E-03
  1.57138523E-03 -2.51838797E-03  2.02413138E-03  3.21075077E-03  1.82767712E-03
  1.07624496E-02  1.16101450E-02 -3.51020515E-04 -1.51760685E-03 -1.51742794E-03
 -1.26458894E-02 -1.21468130E-02 -6.23752952E-05 -4.50219946E-04 -1.35306240E-03
 -2.75467474E-03  8.91525986E-04  1.45073612E-01  1.49502530E-02  2.80309375E-02
  3.27284660E-02  7.39965801E-02 -2.84229177E-03  1.18460837E-02  2.77644866E-03
  4.67789972E-03 -7.16662630E-03 -3.03023185E-03  1.30552000E-03  1.72038111E-03
  3.88806722E-02  4.10043715E-02  2.42942106E-03 -1.65634702E-03  3.12297119E-04
  7.63193378E-02  5.44547934E-02 -1.69095872E-03  2.83924814E-03  1.70850392E-04
  7.00768427E-03 -1.40125606E-02 -1.14654363E-01 -1.78844326E-02  3.98882841E-03
 -3.45733066E-02 -5.78337355E-02 -4.43562449E-03  3.98864759E-03  5.12633649E-03
  3.63458906E-03 -6.85238965E-03 -2.33661965E-03  8.46684047E-04  1.10025775E-03
  5.65093631E-02  5.83952984E-02 -1.19652908E-05 -1.98142537E-03  7.69145290E-04
 -3.73756184E-02 -3.09537052E-02 -1.13874518E-03  1.17572099E-04  1.56889549E-03
  4.04564060E-02  4.11715872E-02  1.64818803E-03 -2.44745064E-04 -1.01444397E-03
 -1.02186185E-02  1.80984848E-02 -1.06615247E-01 -3.06629391E-02  1.32866061E-02
  5.28490862E-02 -6.00949253E-02 -1.92067258E-02  8.21610618E-03 -6.40329970E-03
  2.41554412E-03 -1.46165835E-03 -2.86164626E-04  4.35853062E-04  7.08977262E-04
 -6.12489582E-02 -4.66092305E-02  2.60652838E-03 -1.00526683E-03  3.62427872E-04
 -9.96325647E-04  2.08848222E-03  3.31313985E-02 -2.94997438E-02  9.52499197E-03
 -1.16527164E-03  1.35671118E-02 -1.48513782E-02  1.36626357E-02 -1.30403529E-03
  2.88061384E-03 -1.50863701E-03 -2.34837627E-04 -3.00068259E-03 -1.44656946E-03
  3.78977267E-03 -7.94641927E-03 -5.97389223E-02  2.38324585E-02 -1.32465139E-02
 -1.35755622E-02 -3.10868498E-02  2.05616197E-02 -7.43463301E-03  2.83261752E-03
  2.65988978E-04 -2.20211175E-03  5.83223903E-04 -2.92899243E-03  7.22482858E-04
 -2.75539426E-02 -2.80909724E-02 -4.79071195E-04 -4.02352370E-04 -1.59303025E-04
  2.69499832E-02  2.67445157E-02  3.00756957E-04  6.32309195E-04 -3.75503916E-04
  3.37896684E-02  3.64445118E-02  1.83338751E-04  6.01274260E-04 -9.88094079E-04
  5.95412069E-03 -1.77469789E-03 -1.42450494E-03 -2.47491633E-04 -1.11217868E-04
 -2.91327698E-03  2.43816731E-03  7.27149306E-02  4.15990977E-02  7.85625212E-02
  2.84787643E-02  2.79500560E-02  2.48372309E-02  3.53042256E-02  2.01596310E-03
 -7.17597314E-03  4.80660948E-03  3.23433764E-03 -3.74995202E-03  3.41329093E-03
  3.84237867E-02  3.00941446E-02 -1.69462666E-03 -2.13176860E-04  2.52313478E-03
  5.40794822E-02  5.01837874E-02  1.57173905E-03  1.17905939E-03 -1.31716553E-03
 -5.32099799E-03  1.13727850E-02 -2.16124875E-02 -2.57216331E-02 -1.71197079E-01
  1.73933238E-02 -6.22577107E-03 -1.12404499E-02 -9.19101482E-02  6.35086358E-04
 -4.56379170E-03  3.13895954E-03  4.25786830E-03 -4.51423976E-03  3.69103707E-03
 -7.01746197E-02 -6.77490632E-02  1.52775424E-03 -2.10195357E-03 -9.73530313E-04
  2.07897456E-02  2.48767439E-02  4.95492269E-04 -1.15942618E-04 -3.27893049E-03
 -4.67095541E-03  1.23823684E-02 -5.85579280E-02  7.24596516E-03  1.32864921E-01
  3.55673114E-03 -3.59794704E-02 -5.71254715E-03  5.45982498E-02 -9.84345014E-04
 -2.90578596E-03  3.29404428E-03 -2.52670708E-04 -6.45646018E-03  5.42125455E-04
 -2.26732901E-02 -2.65371523E-02 -7.86736804E-04 -9.84951004E-04  2.38049580E-03
 -2.68498343E-02 -1.34264317E-02  4.05673406E-04  1.08448656E-03  1.82568034E-03
  3.42178822E-03 -1.06949518E-02  1.08271759E-02  1.89324759E-02 -9.09584163E-02
  1.52045667E-03 -6.45757945E-04  2.10413080E-02 -4.54294232E-02 -4.82754830E-03
 -1.06890555E-03  5.75346799E-03  5.40994038E-04 -3.16544730E-03 -7.36479652E-04
 -2.11507161E-02 -1.73421160E-02 -3.22858001E-04 -4.90030497E-04 -1.25990052E-03
  5.35021110E-02  4.74141287E-02 -1.46149305E-03  4.50562167E-04  5.39754974E-04
 -6.09874422E-03  1.36324650E-02  8.78387324E-02  2.88624350E-02  2.25060998E-02
  2.26607474E-02  3.58616928E-02  5.24173373E-03  1.77153737E-02  2.95238054E-03
 -2.93639300E-03 -9.78609218E-04  3.99756931E-04 -4.15229586E-03  5.37055860E-04
 -1.60886771E-02 -2.34431241E-02  1.37156396E-03 -2.73788444E-04  6.33702542E-04
  1.27221208E-02  2.74629089E-03  9.95686496E-04 -5.45230339E-04 -1.92389820E-04
 -6.79243107E-03  1.50218813E-02  2.49480409E-03  2.62353114E-02  1.86205971E-02
  3.22564982E-02 -3.71124209E-03  8.43052012E-03  1.60836896E-02  1.20026273E-04
  1.28767358E-03 -1.64931375E-03 -2.05063096E-04 -1.18342423E-03 -1.65260497E-03
  1.71465004E-02  1.23208957E-02 -1.84191487E-04 -8.16263875E-04  5.55997710E-04
 -1.65489469E-02 -2.20447274E-02  8.87844251E-05 -5.89887695E-05 -2.03441366E-04
 -1.73205123E-03  1.27608787E-03 -9.45092048E-02  2.37045259E-02 -1.37634814E-02
  2.21881469E-02 -6.26120263E-02  3.41107356E-02 -1.44359364E-02  4.24347923E-03
 -4.54185757E-03 -1.22207163E-03  4.45145278E-03 -4.12323488E-03 -5.19806463E-03
 -3.46244551E-03  7.50251753E-03  2.74426665E-02  1.88686555E-02 -5.16987968E-02
  2.41213026E-02  3.14974601E-02  3.28169446E-02 -3.74348550E-02  3.05133090E-03
  1.06300892E-03 -5.10449522E-03  5.59002794E-04  1.25860947E-03  3.21577029E-03
 -4.13560898E-03  1.39707539E-02  3.45048234E-02  4.96186915E-02  1.55121807E-01
  2.16453840E-04  4.44656981E-02  2.89175649E-02  6.02068922E-02  3.19930447E-03
  9.56523495E-03 -1.27364794E-02  1.58371870E-03 -1.65969682E-03 -4.22781362E-03
  3.39309666E-02  5.51122752E-03 -2.05823047E-03  9.61797042E-04  6.62776867E-04
 -1.17312894E-01 -1.24125617E-01  3.29990440E-04  1.50607999E-03 -2.87348974E-03
  5.58396733E-03 -1.25496087E-02  8.47868318E-02 -2.10854236E-02 -2.28144442E-01
 -1.53500420E-02  2.96071646E-02 -9.11081851E-03 -1.18540807E-01 -3.49163264E-03
  7.82255389E-03 -3.34611996E-03  3.95995715E-03 -1.26370889E-02 -4.34157721E-03
 -5.21776882E-02 -6.23580051E-02 -3.40536896E-04  1.12433926E-03 -4.17570113E-03
  1.18870343E-01  1.17163227E-01 -2.07411793E-03 -3.72070589E-03 -1.40224266E-03
  7.26738132E-03 -1.43107583E-02 -1.37896208E-01  5.04477374E-02  2.47254662E-01
 -3.13472556E-02 -6.46773103E-02  2.40303002E-02  1.01111017E-01 -1.13924850E-03
  2.45879541E-03 -1.24195353E-03  6.36275198E-03 -1.30643000E-02 -2.24455560E-03
  3.46946439E-02  3.59532742E-02 -3.13808593E-03 -7.51489145E-04  4.34026659E-03
 -8.17751479E-02 -6.79788121E-02  2.23129615E-03 -2.07064945E-03  3.95901095E-03
 -1.42700318E-02  3.60034118E-02  1.48988494E-01  2.04229123E-02 -2.14077520E-01
  3.70619972E-02  8.70286679E-02  2.91395532E-02 -1.05697601E-01  2.02268554E-03
  1.09312120E-04 -4.61910761E-03  7.83163845E-03 -6.87945801E-03 -4.07043791E-03
 -5.26511430E-02 -6.37742728E-02  3.91549055E-04  1.47330840E-03 -4.37960062E-03
 -8.20462489E-02 -8.26711592E-02  4.95960920E-03  6.89860836E-04 -1.85114217E-04
 -2.73675566E-02 -3.28393376E-02 -2.94571737E-04  1.22149271E-03  6.72402936E-04
  4.60107926E-03 -7.87047469E-03  4.86333356E-02 -1.87585089E-02 -2.28192170E-03
 -2.44661086E-02  2.78076980E-02 -1.16368194E-02 -2.40146015E-03  3.12312688E-03
 -1.19572691E-03  9.34870202E-04 -3.85974419E-05  9.14285168E-05 -3.35480797E-04
  2.76269230E-02  2.10187436E-02 -1.09892713E-03 -7.82765111E-04  1.87989993E-05
 -6.69407352E-03  1.64832749E-02  2.82483748E-02  5.28005543E-02 -7.49333402E-03
  1.53352170E-02  8.22910137E-03  2.89951305E-02 -3.46580490E-03  1.02226826E-04
 -2.61768049E-03  2.14882830E-03  3.38878560E-04 -1.56806469E-03  1.40859891E-03
 -2.71160073E-03  7.92267047E-03  1.36716175E-02 -4.78553552E-02  2.74274488E-03
 -8.33840315E-04  3.45724391E-03 -2.46177076E-02  2.91904979E-03 -5.66990859E-04
 -2.56463530E-03  2.99727004E-03 -3.20266982E-04  1.93156596E-04  1.63298634E-03
 -6.85675630E-03 -1.14332225E-02  3.14292256E-04  1.04262268E-03 -4.13345064E-04
 -2.95218215E-02 -3.09161985E-02  8.25549402E-04 -4.81462467E-04  2.48565513E-04
 -2.74331575E-03 -4.65137582E-03  2.61631384E-04 -9.17045012E-04  3.71171222E-04
 -2.91610487E-02 -2.84563272E-02  6.19926097E-04  6.82620232E-04 -2.64617159E-04
 -3.74907071E-03  9.21859460E-03 -1.07810833E-02 -1.58245531E-02 -1.23969088E-01
  8.19062055E-03 -2.04391947E-03 -2.44734810E-02 -6.40664588E-02  3.02555626E-03
  7.01440897E-03 -1.12696392E-02 -8.94063405E-04  3.17464561E-03 -6.35511235E-03
  2.03033710E-02  2.86584824E-02 -9.40128489E-04 -8.31924999E-05 -2.16021434E-03
 -9.24558881E-02 -9.80461248E-02 -3.50435839E-04 -1.42795452E-03  1.80563486E-03
  1.18183357E-02 -2.48146234E-02 -4.36272176E-02 -2.23301772E-03  2.44397982E-01
 -5.67713028E-02 -2.46231781E-02 -1.17616368E-02  1.28267218E-01  3.00796722E-03
  5.69951312E-03 -6.74903522E-03 -5.83844998E-04  6.71912859E-03 -4.94657410E-03
  8.09461787E-02  7.90529399E-02 -3.27380552E-03  2.05530906E-03  1.99799666E-03
  2.77504988E-02  2.94711954E-02  7.81656618E-04  1.53265159E-04  4.37391841E-03
  8.29627750E-03 -1.94968640E-02  6.53090707E-02 -2.43645762E-02 -2.25500566E-01
 -2.67440988E-02  3.78723253E-02  7.91533688E-04 -9.29265186E-02  2.73508596E-03
  5.01786336E-03 -6.67030070E-03  7.46861000E-04  9.33713647E-03 -2.23711463E-03
  4.08474009E-02  4.78045035E-02  5.75042051E-04  1.67986879E-03 -3.81376784E-03
  3.48873472E-02  3.52555015E-02 -3.11543703E-04 -7.55499716E-04 -3.12586185E-03
 -1.17804980E-02  2.77449198E-02 -1.91696633E-02  1.31823587E-02  1.60515252E-01
  3.88858612E-02  7.01335586E-03 -1.10251949E-02  8.10422558E-02  5.78701150E-03
  4.90445452E-03 -1.29865187E-02 -1.55247879E-03  8.40883112E-03 -5.42959040E-03
  2.72381738E-02  2.73146644E-02  3.12534547E-04  1.45714537E-03  2.81026823E-03
 -1.13583074E-01 -1.31709531E-01  2.61123767E-03 -1.35760357E-03 -7.26563532E-04
 -6.42897268E-04 -1.60501580E-03 -2.81652432E-02  1.91153834E-02 -1.95064652E-03
  1.44846251E-02 -1.38819963E-02  2.32268402E-02 -6.40980517E-03  6.32115500E-04
 -1.20821493E-03 -8.59341376E-04  4.48514049E-06  1.94792287E-03  1.21257340E-03
 -1.14562573E-02 -3.38742107E-03 -3.26662910E-04 -1.03989275E-04 -6.65901093E-06
  7.63816804E-03 -2.26916778E-03 -7.53465356E-04 -4.51813145E-05 -5.51557868E-04
 -4.34663666E-03  6.47424585E-03 -9.29798760E-03 -2.67243910E-02  3.05747995E-02
  3.22831224E-02 -1.48558659E-03 -2.82901510E-02  2.18018710E-02  3.41797890E-03
 -2.32277692E-03 -3.21046336E-03 -1.21164622E-03 -4.14363572E-03 -8.58833688E-05
 -1.86905138E-02 -8.79506362E-03  1.47921338E-04  4.10289082E-04  5.12632823E-04
 -1.15903145E-02 -2.86800980E-02 -7.17274758E-04 -3.26368148E-04  3.46370550E-04
 -1.59038267E-02  3.21114284E-02  5.70234454E-02 -9.45130950E-03  3.00375289E-02
  9.17683989E-02  4.57650402E-02 -1.68603283E-03  1.04065365E-02  2.74391035E-04
  1.96700329E-03 -7.63854623E-03 -4.20940989E-03 -6.86287501E-04 -3.23413164E-03
 -6.88168120E-03  1.39701353E-02  4.03219295E-02 -3.29757905E-02 -1.13058371E-01
  4.98369529E-02  3.61342991E-02 -2.64810408E-02 -6.47888965E-02  5.43326006E-04
  5.82441485E-03 -9.74513269E-03  3.23175419E-03  3.86864651E-03 -5.42016627E-03
 -8.82086069E-03  1.96281304E-02 -6.19525463E-02  8.22867272E-02  1.24168436E-01
  3.04272553E-02 -3.92452644E-02  5.83442279E-02  6.58843532E-02  1.82207094E-03
  8.34933430E-03 -1.23704358E-02  6.87709467E-04 -1.55364041E-03 -2.15403775E-03
 -8.02433373E-03  1.08441800E-02 -1.21145484E-04  3.66525748E-04  2.96854557E-03
 -9.10672819E-02 -1.03692198E-01 -9.93702489E-04  2.41009325E-03 -1.62160335E-03
  7.17605752E-03 -1.38392735E-02 -3.24402808E-02 -8.37189609E-02 -1.98440700E-01
 -4.57605920E-02 -2.13119564E-02 -2.95328937E-02 -1.03988807E-01  1.53626378E-03
  7.07849369E-03 -7.50941801E-03  7.24610908E-04 -2.19075587E-03  9.07326221E-04
  1.24020268E-02  1.13639796E-02  7.07823077E-05 -1.56333467E-03 -3.48268770E-03
  2.42757511E-02  2.30956173E-02 -1.33049330E-03 -2.13421914E-03 -2.54401372E-03
  7.23876877E-03 -1.79588602E-02  7.51625270E-02  7.77499823E-02  1.65389123E-01
 -1.88303294E-02  3.69529081E-02  2.56796855E-02  6.75050740E-02  2.32134297E-03
  7.79387812E-03 -8.98229487E-03 -4.50555550E-04 -4.92047588E-03  1.90976010E-03
  7.81089542E-02  8.52870532E-02  4.01616314E-04 -2.48022886E-03  2.78328715E-03
  2.71382450E-02  3.17044327E-02  1.54763191E-04  1.31681471E-03  2.34078506E-03
  6.76810569E-04 -2.10639860E-04 -5.89481314E-02  1.70490563E-02 -9.81076799E-02
 -9.63771056E-03 -1.43967438E-02  2.57336669E-02 -4.22680564E-02  6.13953499E-03
  5.40386163E-03 -1.21189911E-02 -7.93253474E-04 -2.81786737E-03 -3.55439178E-03
  5.34391595E-02  5.86687554E-02  8.56688608E-04 -1.62640809E-03 -1.39307633E-03
 -8.85425990E-02 -1.00428733E-01  9.64153746E-04  1.72188078E-03  1.29759818E-03
 -8.06696467E-02 -1.18718081E-01  1.88614910E-03  7.05854099E-04  2.84302508E-03
 -1.09261142E-02  2.04603195E-02 -9.76194044E-02 -6.48923688E-03  7.19487290E-03
  5.36547932E-02 -5.52753532E-02 -4.50975410E-03  5.29573189E-03 -5.49389966E-03
  5.69461043E-04 -8.55569324E-05 -7.89745140E-05  2.82992641E-04  3.91829983E-04
 -5.44365290E-02 -4.29398972E-02  2.20139695E-03 -1.00531182E-04  1.22429250E-04
  5.50712919E-03 -1.02485847E-02 -1.63242618E-02 -4.47342403E-02  8.56420185E-03
 -3.47838431E-02 -1.20233380E-02 -2.12209846E-02  6.83161993E-03 -8.59536783E-04
  4.14029144E-03 -2.28173268E-03 -3.09805346E-04  1.04470987E-03 -2.01104442E-03
  5.31024760E-03 -1.03737306E-02 -1.50511097E-02  5.58149581E-02 -2.15117145E-02
 -3.08339402E-02 -1.21425642E-02  2.45204309E-02 -1.87258710E-02 -1.63671907E-03
  4.73330322E-03 -2.09727405E-03 -1.04074148E-05 -8.55375192E-04 -3.05309683E-03
 -2.22395374E-04  7.92565830E-04 -2.71285439E-04 -8.20881878E-04  2.28400904E-04
  3.11881089E-02  4.30161640E-02 -3.14466904E-04  6.10151701E-04 -2.48458731E-05
 -5.72966660E-03 -4.74832021E-03 -4.03334197E-04  1.06151148E-03 -2.51503964E-04
  4.12226106E-02  5.25541437E-02 -4.40798735E-04 -9.83585972E-04 -1.11363091E-04
 -1.44141121E-02  3.09134520E-02  7.65543233E-02 -1.62669487E-01 -7.14665353E-02
  5.72142097E-02  3.31818928E-02 -6.40338071E-02 -2.14244449E-02 -4.06593406E-03
  5.16691161E-03 -4.00182306E-03  8.16244238E-03 -1.63723316E-03  5.79688610E-03
  1.86694361E-02 -9.93166681E-03 -1.05622928E-03 -3.26203553E-03  7.13731524E-04
 -4.25417339E-02 -5.33191674E-02  8.82430924E-04 -2.72972104E-03  9.25775349E-04
 -5.11363526E-03  7.84754998E-03 -6.00047105E-02  1.84821545E-01  2.90021869E-03
  3.65794998E-02 -3.24747915E-02  1.04547266E-01 -1.06004239E-02 -2.14540922E-03
  5.97618561E-03 -5.34082498E-03  3.57680002E-03 -2.99647969E-03  1.02976595E-02
 -9.86013292E-02 -9.43148964E-02  1.81738903E-03  8.39407503E-04  2.41694959E-03
  4.07167435E-03  5.83006516E-03 -1.55909224E-03  3.33128517E-03  1.75158938E-04
  1.48909254E-04  4.28670409E-04  3.74552798E-02 -1.59547304E-01 -5.43150575E-03
 -7.93247087E-03  1.88150789E-02 -8.70354206E-02 -1.25007368E-02 -5.19123221E-03
  1.04090530E-02 -4.78529009E-03 -5.07246595E-03 -2.97087911E-03  5.96770317E-03
  1.24860576E-01  1.24987085E-01 -6.13508423E-04  2.89061192E-03  1.40016449E-04
 -4.53433249E-02 -4.49374291E-02  2.27267259E-03 -2.00531419E-03 -1.45284728E-05
  8.35232859E-03 -1.57032844E-02 -1.51940738E-02  9.47452817E-02 -6.45388240E-02
 -3.78317537E-02 -8.89894352E-03  2.84545593E-02 -3.64813978E-02 -2.85816802E-03
  7.48898733E-03 -2.34923093E-03 -9.36222137E-03 -2.57748972E-03 -1.34470914E-03
 -4.57710388E-02 -5.31309906E-02 -2.01547315E-03  3.61892754E-04 -5.72154482E-04
  1.29935377E-02  1.15644775E-02 -1.81656680E-04  1.41173989E-03 -2.26354845E-04
  3.05891924E-03 -8.62204256E-03 -2.35994883E-03 -6.34967141E-02  2.32076574E-02
 -8.80472229E-03 -3.51786076E-03 -2.74643871E-02 -7.24365718E-04 -4.29180375E-03
  6.46245967E-03 -2.10327030E-03  5.46134316E-03 -1.47000234E-03 -4.06519536E-03
  5.96947361E-02  7.97404240E-02  5.30502061E-04  1.19459691E-03 -4.66048518E-04
 -2.03008153E-02 -2.01749767E-02  6.40132890E-05 -1.00688157E-03  1.12985551E-03
  2.22041582E-03 -6.37713504E-03  1.00925567E-02  3.57522124E-02 -1.51316658E-02
 -7.94588125E-03  2.52700542E-03  1.41717829E-02  4.26085182E-03 -2.68489703E-03
  4.32517191E-03 -1.89205609E-03 -3.99547505E-03  1.19657596E-03 -3.04226533E-03
  3.75613944E-02  5.65745978E-02  5.70709528E-04 -5.85876261E-04  4.25085448E-04
 -1.37003749E-02 -1.39501733E-02  2.40984594E-04  6.17693283E-04 -6.67247767E-04
 -1.69989312E-03  1.48187625E-03 -1.50824757E-02  1.74977952E-01 -4.39481522E-02
  2.00314216E-02 -1.07274859E-02  1.14265173E-01 -3.56558003E-02 -3.51326514E-03
  6.93793515E-03 -4.94689365E-03  1.49903676E-03 -1.51540166E-03  6.50734588E-03
 -7.72106903E-05 -2.21763962E-03 -2.52502727E-02 -1.38913948E-01  2.24694026E-02
  1.42675138E-02 -1.97850002E-02 -9.56474720E-02  2.40931885E-02 -1.81142311E-03
  4.61134269E-03 -4.03074337E-03 -4.15783023E-04  1.37890369E-03  3.93159964E-03
 -1.87549318E-02  3.95957610E-02  7.19558607E-02  1.11265091E-01  7.28518557E-02
  7.90624375E-02  3.12042697E-02  4.26667202E-02  2.31960546E-02 -2.03662776E-03
  2.15917544E-03 -3.44700795E-03 -8.54042665E-03  1.14011229E-03  4.49596008E-03
  3.33512007E-02  5.77111230E-03 -2.00708106E-03  2.68493014E-03 -1.60243080E-03
 -3.73313567E-02 -5.08892986E-02  1.15780842E-03  1.77786838E-03 -6.97177982E-04
 -3.57226214E-03  4.70386881E-03 -7.54572439E-02 -1.44444147E-01  2.38024592E-02
  2.86302454E-02 -4.19811069E-02 -7.97629043E-02  2.84941802E-02 -1.14018120E-03
  5.12488360E-03 -5.14374121E-03 -4.83882432E-03  4.45928057E-03  1.01763542E-02
  2.06462008E-02  2.23421784E-02 -9.48067081E-04 -2.97066357E-03  2.90764991E-04
 -1.04970282E-01 -9.94066441E-02  1.88716533E-03  1.88662823E-04 -1.61950732E-03
  1.86287890E-03 -2.45916074E-03  4.70324388E-02  1.80169945E-01 -2.45772396E-02
 -1.78216060E-02  2.53985584E-02  9.61745234E-02 -1.72292722E-03 -6.87013041E-03
  1.13948407E-02 -3.69281940E-03  4.88177760E-03  4.90724525E-03  5.26913848E-03
  1.34815185E-01  1.35698284E-01 -4.91002067E-04 -2.97695825E-03 -1.19802895E-03
 -4.96042342E-02 -4.98399347E-02  2.66479271E-03  2.05307514E-03 -2.31564016E-04
  6.75984122E-03 -1.20032452E-02 -2.20836759E-02 -1.39939763E-01  1.04150527E-01
 -3.03694793E-02 -1.29295743E-02 -4.77902033E-02  5.38278765E-02 -5.74282404E-03
  8.84643302E-03 -9.81759869E-04  1.11086044E-02  3.92290701E-03  1.12582852E-03
 -6.56672738E-02 -7.51122643E-02 -2.76456520E-03 -4.64147512E-04  9.25753892E-04
  3.35972996E-02  3.14403915E-02 -6.05506955E-04 -2.20285665E-03  7.80055944E-05
 -1.01708665E-02 -2.94929207E-02 -4.47817140E-04 -7.75270304E-04  5.69793409E-04
  1.80787703E-02 -3.28056530E-02  1.42415379E-01  3.80388182E-03 -9.45601953E-03
 -9.15721879E-02  8.26764665E-02  2.38473335E-03 -5.90680388E-03  8.76032426E-03
 -3.54918004E-04  1.43304609E-03  1.35803332E-04 -4.76426340E-04 -5.51716190E-04
  7.86857978E-02  6.46718413E-02 -2.99123212E-03 -2.86019131E-05 -1.88589335E-04
 -5.61449790E-04  2.31098518E-03 -3.07919307E-02  2.18423699E-03 -3.40813993E-03
 -2.42375621E-03 -2.56313065E-02 -7.82286649E-03 -6.43995533E-03  1.96781720E-03
 -1.83520017E-03  9.86991862E-05 -1.06366448E-05  2.39727265E-03  1.45233089E-03
 -1.16348975E-03  1.43597492E-03  4.59454811E-02 -1.00801150E-02  8.64780582E-03
  9.18686229E-03  3.47219611E-02 -1.72379900E-02  4.66538171E-03 -3.25295117E-03
  1.31618466E-03  1.33424565E-03 -4.47277617E-04  2.21348115E-03 -1.58261234E-03
  2.51331188E-02  2.33715636E-02  3.32253153E-04 -7.52693354E-05  3.50841772E-04
 -1.20349245E-02 -2.70636571E-02 -1.04215110E-03  5.32402533E-05  1.25080951E-04
 -3.03869561E-02 -3.03326202E-02 -2.06186659E-04 -3.06792304E-04  7.76757170E-04
  5.58448674E-03  2.37238331E-02  1.46106041E-03  2.49657313E-04  2.06030186E-04
 -6.79344709E-04  1.53531653E-03 -1.40890519E-01 -4.52568994E-02  5.67618378E-02
  5.79201552E-03 -7.69130123E-02 -3.00679506E-02  2.16405871E-02 -8.67868981E-03
  1.88108867E-03  6.81268337E-03 -8.31382325E-03  1.43137258E-03  1.93624737E-03
 -1.07828751E-01 -9.63994352E-02  3.86765423E-03  1.44182631E-03 -1.44982331E-03
  5.72284624E-02  6.02647839E-02 -2.34878083E-03 -7.81225824E-04 -1.62072746E-03
 -1.41295072E-02  3.41311330E-02  1.55403863E-01  4.68387358E-02 -1.05609762E-01
  4.41195948E-02  6.46473326E-02  1.23948074E-02 -4.90062083E-02 -1.12073826E-02
 -4.73936905E-04  9.61515645E-03 -8.79003267E-03  2.19436149E-04  3.47041886E-03
  1.35099559E-02  1.01141647E-02  2.95493831E-03  1.44350040E-03 -2.08674825E-03
 -1.20921991E-01 -1.55517070E-01 -2.28178309E-03 -1.08808099E-03 -1.46360201E-03
 -8.03198364E-03  1.68749564E-02 -1.65319229E-01 -6.22444848E-03  1.00832106E-01
  3.78910244E-02 -8.83241169E-02 -9.76587527E-04  4.93169625E-02 -6.06413920E-03
 -4.73687874E-03  9.17462370E-03 -5.18402542E-03 -3.90717376E-04  9.67968004E-04
 -2.47673172E-02 -2.87919104E-02 -2.87922863E-03 -1.35116810E-03  1.60663831E-03
 -9.94386692E-02 -1.06123191E-01  2.03676013E-03  3.29977422E-03  8.50478198E-04
 -3.35360009E-03  6.50423505E-03  7.50467919E-02 -2.09977768E-02 -1.17521321E-02
  1.60357864E-02  3.13581018E-02 -8.99001167E-03 -1.28082671E-02 -6.02154819E-03
 -3.83124497E-03  8.44724615E-03 -2.03329899E-03 -1.59463203E-03 -9.03058068E-04
 -4.56653199E-02 -6.18209708E-02  3.20818425E-04 -1.64974125E-03 -3.90480423E-04
  4.46873490E-02  4.45912221E-02  1.84344558E-04  3.09819745E-04  1.06475975E-03
  5.79520928E-03 -1.55054963E-02 -8.79373187E-02 -6.08956966E-02 -1.82183006E-03
 -2.01069679E-02 -4.12646330E-02 -2.17544274E-02  8.35302243E-03 -4.06521349E-03
  3.95963582E-03 -1.91385722E-04  3.27774503E-04  4.08220410E-03 -2.73378664E-03
  3.66452391E-02  3.54550222E-02 -1.57319151E-03  1.62321913E-03 -2.68787525E-04
 -2.01436161E-02 -2.26914844E-02 -1.42946700E-03 -4.70021041E-04  7.91374722E-04
 -1.21028737E-03  4.96692953E-03  5.21754645E-02 -5.26225821E-02  4.12880243E-03
  2.34847238E-03  2.65600583E-02 -2.13201243E-02  1.14265904E-02  3.08384989E-03
 -3.00958851E-03  7.20798318E-04  3.16512149E-04  2.53037404E-03  2.56080701E-03
 -3.21554342E-02 -2.47720718E-02  1.16848811E-03  1.69317934E-03 -4.78651076E-05
  1.71676282E-02  2.10813989E-02  7.85580778E-04 -4.81279515E-04  8.09436836E-04
 -2.54249536E-03  6.78483101E-03  9.41059162E-02  2.77266079E-02  4.19339838E-03
  9.52835702E-03  5.21139145E-02  2.01125420E-02  5.18264800E-03 -7.50575376E-03
  6.27336975E-03  1.44720568E-03 -2.27245439E-03  3.30942297E-03 -2.94380771E-03
  1.87025768E-03 -4.84904724E-03 -5.72165206E-02  2.34676153E-02 -3.30549285E-03
 -8.51286151E-03 -2.96739556E-02  1.81398397E-02 -1.33421361E-04  4.84417940E-03
 -3.94306326E-03 -9.14021294E-04 -1.31124017E-03  2.05404621E-03  2.32709564E-03
  7.98794628E-04 -1.03254715E-03  8.50333177E-02 -3.20437812E-02  5.29407634E-02
 -1.24838365E-02  4.60407254E-02 -1.94869124E-02  2.29257837E-02  6.37953857E-03
 -8.65016627E-04 -5.75710666E-03 -6.46488235E-03  1.53196161E-03 -3.25443185E-03
  7.61784378E-02  7.77703017E-02 -2.62629982E-03  1.19291726E-03 -8.34099142E-04
 -4.72008950E-02 -4.93439311E-02  1.55460388E-03 -3.68137713E-04 -1.11774210E-03
  1.70184259E-02 -3.96218536E-02 -1.47896576E-01  3.33586211E-02 -1.37837353E-01
 -6.07096320E-02 -6.26210771E-02  4.60737010E-03 -7.05636081E-02  1.15852236E-02
  4.31122451E-04 -9.63955683E-03 -7.04481147E-03  3.64114119E-03 -3.68985678E-03
  1.18779543E-01  1.54778698E-01  2.12158297E-03 -1.42875360E-03 -1.83126188E-03
 -1.42724730E-02 -1.02555153E-02 -2.72830464E-03  1.30767717E-03 -2.50594089E-03
  6.05782611E-03 -1.42423325E-02  2.07458500E-01 -1.24271803E-02  1.11691900E-01
 -2.20461679E-02  1.12378902E-01 -5.76229213E-03  4.95445290E-02  7.73451396E-03
  5.60779594E-03 -1.16042398E-02 -6.24781395E-03  1.30380775E-03 -8.45503390E-04
  2.99024143E-02  3.38212869E-02  3.70604728E-03 -1.71596145E-03  1.80640100E-03
  1.29114901E-01  1.26208787E-01 -2.90623816E-03  4.49034288E-03  6.27671424E-04
  3.17141850E-03 -6.17367954E-03 -1.21248778E-01 -3.04015203E-02 -2.02438817E-02
 -1.42987377E-02 -5.32508094E-02 -1.23397981E-02 -1.72570758E-02  7.30649708E-03
  5.16283144E-03 -1.09491913E-02 -4.32651024E-03  8.87932296E-05  7.55216664E-04
  7.30686928E-02  9.05384185E-02 -1.00873423E-04 -2.59354624E-03 -1.36532685E-04
 -6.04132795E-02 -6.13357216E-02 -9.10646178E-04  4.71104835E-04  1.66556553E-03
 -5.56208890E-04 -8.38367359E-04 -2.93635778E-04  5.77562189E-04  2.04732577E-05
 -9.60136422E-04  1.59734949E-03 -1.42124749E-02  1.05995549E-01 -4.09806413E-02
  5.04324918E-03 -8.65814640E-03  6.93729316E-02 -2.71418429E-02 -9.29850372E-04
  2.25908367E-04  6.20636194E-05  1.07075930E-03 -6.05067967E-05 -1.08254968E-04
 -6.68552638E-03 -5.15893803E-03  1.23408515E-04  3.95082809E-03 -1.51462057E-03
  2.59760830E-03 -5.49293409E-03 -1.70854379E-02  1.88803986E-02  4.58004399E-03
 -1.76114365E-02 -8.29049857E-03  1.47060244E-02  6.12063711E-03  1.28944703E-03
 -1.53489389E-03 -3.66521347E-05 -4.70772519E-04  1.70857912E-04  9.29765381E-04
  2.28981830E-03 -4.74735937E-03 -1.32146066E-02 -2.04598710E-02 -3.82234269E-03
 -1.55337212E-02 -5.30240042E-03 -1.49582108E-02 -3.50266408E-03  1.26592471E-03
 -1.51175510E-03  1.17259373E-05  5.40035996E-04  1.56129615E-04  1.01953824E-03
  8.90879535E-03  1.41738696E-02 -2.37315017E-05  3.33746401E-04  4.29713299E-04
 -1.37045739E-02 -7.43592446E-03  2.26341293E-04 -6.29280543E-04  1.65578710E-04
  7.74105007E-03  1.21788009E-02  1.34936368E-05 -3.86205902E-04 -3.97329120E-04
 -1.42881999E-02 -8.10211490E-03  3.10476501E-04  6.40249966E-04 -1.36577464E-04
 -5.32331657E-03  1.32038262E-02  8.28317726E-02  9.13583688E-02 -2.65777586E-02
  2.45698899E-02  7.20102441E-02  6.48975000E-02  1.10785979E-02  5.12620835E-03
 -2.01237793E-03 -2.95557982E-03  2.70231066E-03 -2.10874831E-04 -2.50737414E-03
  5.79697165E-02  2.46135555E-03 -4.11733346E-03  3.22973492E-04  3.80011502E-03
 -2.42305738E-02 -3.93628408E-02  1.23458275E-03  1.28436757E-03  6.80395726E-04
  8.21691883E-03 -2.30574343E-02 -5.87226454E-02 -6.23615284E-02  3.28794016E-02
  1.85823786E-03 -3.36232946E-02 -1.65532877E-02  4.71256354E-03  7.72843712E-03
 -1.68074772E-03 -3.87113576E-03  5.41965598E-03 -1.83420687E-03 -5.97016961E-03
  7.21604580E-03  1.52052674E-02 -1.63626724E-03 -1.08812435E-03  3.18329880E-04
  6.43770730E-02  8.85670071E-02  1.00373497E-03 -6.15197094E-04  9.38203518E-04
 -9.55344412E-03  2.15675537E-02  1.39906826E-01  1.09363608E-01 -3.51180464E-02
  4.03910131E-02  1.16114146E-01  4.39485422E-02 -3.28799198E-02  6.37434344E-03
 -2.90062454E-03 -3.45615844E-03  5.49660188E-03 -5.53990879E-04 -2.18923517E-03
 -4.71689733E-02 -6.36961731E-02  3.08772143E-03 -7.47177735E-05 -6.85906538E-04
  9.40592253E-02  3.60020675E-02 -4.35210748E-03 -6.02956361E-03 -1.23144567E-03
  5.77112861E-03 -1.88652469E-02 -4.37945343E-02 -3.56203613E-02  3.81969235E-03
  7.87398981E-03 -2.04034664E-02  8.93277409E-03  1.27142253E-02  7.97400751E-03
 -3.09420271E-03 -4.04009947E-03  5.48671057E-03  2.65919462E-03  1.91098303E-03
  4.96199885E-02  7.36529317E-02  2.27562304E-04  4.95420469E-04 -5.21739324E-04
 -2.32472232E-02 -1.96460396E-02 -5.04843398E-05 -1.00254166E-03 -4.19492080E-04
 -2.24655983E-03  3.30781014E-03  2.18569462E-02  1.23890484E-02 -6.53677459E-03
  1.10215692E-02  1.49240031E-02  1.82965976E-02 -8.77445341E-03  4.17087150E-04
 -8.88602737E-04 -8.08378625E-04  2.56484269E-04 -7.22501556E-04  1.06329991E-03
 -7.39852390E-03  7.09519468E-05  2.84301050E-04 -5.00412050E-04 -3.40609094E-04
  1.90763815E-03  1.50319815E-03  2.48009722E-04  3.67370839E-04 -2.25835725E-04
 -2.39613227E-03  3.36077674E-03  2.37156310E-02 -9.73202113E-03  6.76454599E-03
  1.32432533E-02  1.42761369E-02 -1.80866456E-02  1.13222157E-02  1.07628009E-04
 -7.51030597E-04 -6.66906739E-04 -5.86997574E-04  1.13492440E-03  1.02513917E-03
 -5.00493892E-03  3.26840623E-03  2.93493614E-04  4.38158423E-04  3.80721376E-04
  2.15680599E-03  2.05331772E-03  3.07480090E-04 -3.21089625E-04  2.25367383E-04
  3.36031064E-03 -8.62734734E-03 -1.68107995E-02 -3.74168808E-02  5.58792687E-03
 -1.61964251E-02 -1.02379980E-02 -4.95645358E-02 -1.07482184E-02  4.53751525E-03
 -3.68932769E-03 -5.40099259E-04 -2.98087695E-03  4.96495362E-05  1.98834457E-04
  3.22034700E-03 -9.17819189E-03 -1.93967747E-02  3.47617063E-02 -1.06622988E-03
 -8.05728316E-03 -1.33203906E-02  5.06272208E-02  1.75091202E-02  5.09952289E-03
 -3.96073550E-03 -8.81642052E-04  2.96835813E-03  2.54838811E-04  1.14741352E-03
 -7.64056829E-03  1.89980420E-02  9.80118018E-02 -9.13364607E-02  3.71942583E-02
  3.13572745E-02  8.49508047E-02 -6.66143024E-02 -5.83075209E-03  4.64173739E-03
 -1.56566543E-03 -2.94768732E-03 -2.54167792E-03  6.71872315E-04 -2.75133014E-03
  6.00845267E-02  3.63513191E-03 -4.47596220E-03  1.09239381E-04 -4.77674514E-03
 -2.64879602E-02 -4.34439695E-02  1.66232213E-03 -1.33417894E-03 -5.95497976E-04
  8.61263016E-03 -2.37746457E-02 -5.68125476E-02  5.93945561E-02 -3.85050237E-02
  2.99459681E-04 -3.29160342E-02  1.27946561E-02 -9.31341299E-03  7.52117253E-03
 -1.50732039E-03 -3.73721395E-03 -5.23717254E-03  2.65245233E-03 -6.26285685E-03
  6.47656117E-02  9.07953997E-02  1.02398051E-03  6.04707669E-04 -8.39726537E-04
  6.05125503E-03  1.44247629E-02 -1.58239070E-03  1.04154474E-03 -5.18345040E-04
 -8.09929801E-03  1.82933127E-02  1.30731517E-01 -1.03163326E-01  4.67602444E-02
  3.40979840E-02  1.06515902E-01 -4.04994604E-02  4.06076768E-02  6.50252130E-03
 -2.85654921E-03 -3.74460151E-03 -5.43300552E-03  1.21438630E-03 -2.26013540E-03
 -4.50669053E-02 -6.03921387E-02  2.82423220E-03  7.50709329E-05  9.94483727E-04
  9.22368236E-02  3.81966094E-02 -4.19815435E-03  5.60246613E-03  1.14248381E-03
  6.03052615E-03 -1.91679090E-02 -4.53494490E-02  3.96504983E-02 -1.05184829E-02
  6.43250825E-03 -1.84058086E-02 -5.30389339E-03 -1.53866022E-02  7.90787059E-03
 -2.87996318E-03 -4.14609950E-03 -5.58767609E-03 -1.34761505E-03  8.94421596E-04
  5.13771357E-02  7.56129397E-02  3.36195624E-04 -5.09588244E-04  4.49825472E-04
 -2.42737739E-02 -2.19610260E-02 -2.34999572E-04  1.10588310E-03  4.89408785E-04
  2.45697539E-04 -5.13752624E-02 -4.61914200E-04  2.98767328E-04  3.34813165E-04
  7.64829704E-02 -1.43087053E-01  3.85386494E-01  4.59844975E-03 -1.19317741E-02
 -3.83714527E-01  2.37543493E-01  2.32357525E-03 -8.13563345E-03  2.95144023E-02
  8.02341197E-03  7.16137443E-03  3.65187183E-04 -1.32861249E-03  2.80805129E-04
  2.05736624E-01  2.02753173E-01 -4.50330650E-03 -1.45336726E-04 -5.08369322E-05
  1.08393024E-02 -2.05100764E-02 -4.21674352E-02 -1.63597396E-02  8.58113057E-03
 -5.70129704E-02 -2.12018151E-02 -2.06200436E-02 -2.99799318E-04 -2.38722944E-04
 -1.23833132E-03  2.88687519E-03  3.91814000E-04  2.89884774E-03  5.41959187E-04
 -1.80211074E-02  3.72432324E-02  7.17955806E-02 -1.93797574E-02  4.81263850E-02
  8.78292109E-02  2.94738365E-02 -2.89920031E-02  3.20088024E-02 -1.14942793E-03
  9.86384571E-04 -1.80237363E-03 -4.86100588E-04  4.45466722E-03 -1.47479837E-03
  1.80576024E-02  2.94625437E-02  8.58332869E-06 -5.70909822E-04 -6.86211280E-05
 -4.52202712E-03 -5.46739201E-03 -8.69702465E-04 -2.80994537E-04  4.86049279E-04
 -2.19580282E-02 -4.68661475E-02  5.52465716E-04 -4.79556771E-04  6.33807720E-04
  2.94197444E-03  1.41720774E-03  1.09100400E-03 -2.90692132E-04  1.13174419E-03
 -1.17474792E-02  2.51777482E-02 -3.08538968E-02 -2.72257537E-03 -1.14662197E-01
  4.42565823E-02 -2.57158632E-02 -6.96856191E-04 -6.10492416E-02  5.71615532E-03
  1.08719986E-02 -1.84137864E-02 -5.88073949E-03 -5.03233042E-03  6.62883456E-03
  1.62509797E-02  2.02026622E-02 -8.28532844E-04 -9.32817679E-04 -1.45278275E-03
 -1.02370558E-01 -1.47868373E-01 -1.38347352E-03  4.05055032E-04  1.54506845E-03
 -1.55020183E-02  3.07473223E-02 -4.76102318E-03  8.16756800E-02  1.75545268E-02
  7.00179089E-02  8.45555997E-03  4.32708671E-02  3.08188162E-03 -3.22036090E-04
  3.24413942E-03 -5.03422361E-03  1.00255641E-03 -1.52668647E-03  1.61391180E-03
 -1.75803120E-02 -3.29354103E-02  2.55540570E-04  8.03155016E-04  3.82742259E-05
  1.10066193E-03 -2.88208265E-03 -7.81392807E-05  1.33888400E-03  7.23279294E-04
  1.21493139E-02 -2.30608868E-02  3.48483670E-02 -4.00488041E-02  8.57556309E-03
 -5.99500247E-02  2.44884002E-02 -1.46887627E-02 -3.65179444E-04 -1.86776571E-03
  2.74445451E-03  6.77455823E-04 -4.79576960E-04 -7.55175995E-04  3.40761621E-03
  2.66136213E-02  4.08789581E-02  3.25868907E-04  3.35805747E-04 -3.16013347E-04
 -7.65891180E-03 -5.81490210E-03  8.98658482E-04 -1.70057525E-04  5.00892000E-04
  7.08737950E-03 -1.41431790E-02  9.35940915E-03 -4.28312245E-02 -4.76738893E-02
 -3.56865065E-02  9.91560593E-03 -4.12696459E-02 -3.24728065E-02 -4.22043982E-05
 -8.30876958E-04  1.62383197E-03 -1.57416983E-05 -5.87791611E-03  9.74090707E-03
  1.33826398E-03  1.94230351E-03  1.94585890E-04 -3.86662609E-04 -1.21430993E-03
  4.80024585E-02  6.43773698E-02 -6.49432579E-04 -9.09965850E-04  7.59909533E-04
 -1.27739188E-02  2.73390393E-02  4.58374696E-02 -8.44415097E-03 -9.00794628E-02
  6.09718644E-02  4.52373889E-02  7.06772846E-03 -5.08984969E-02  9.63076657E-03
 -1.22153432E-03 -1.05989868E-02  5.88982092E-03  1.74870348E-02 -4.55325655E-03
 -7.34890338E-04 -1.62447241E-03  2.44859056E-04 -4.74533028E-04 -2.15754062E-03
 -8.78285307E-02 -1.38567371E-01  8.20752080E-04  1.57751137E-03  4.81176307E-04
  5.53522471E-03 -1.04843456E-02 -2.88827723E-02 -5.74243865E-04 -4.70157418E-02
 -3.32994602E-02 -3.32849508E-02  4.68290364E-03 -3.62246745E-02 -5.89551886E-03
  5.58248266E-04  6.07666365E-03  3.25911790E-03  9.08140162E-03  2.02671583E-03
  3.67333875E-03  9.04058366E-04 -1.50372456E-04 -4.54964826E-04 -1.12614954E-03
  4.39466007E-02  6.52145087E-02 -9.11256918E-04  9.31777218E-04  3.74713327E-04
  3.78779487E-02 -6.72537784E-02 -2.67147901E-03  1.08766181E-01  4.58037001E-01
 -2.39659045E-01  8.74812939E-03  9.01738940E-02  3.85808393E-01  3.32576697E-03
  3.54877012E-03  1.35022170E-03 -6.21685898E-04 -1.94961289E-03 -1.15778238E-03
 -3.25072853E-02  6.24451778E-02 -2.05760597E-02  7.07367450E-02  2.97610610E-01
  2.31160173E-01 -2.33435697E-02  5.54888348E-02  2.59046663E-01 -2.82541394E-03
 -3.84966351E-03 -3.74000713E-03 -4.28029201E-04 -1.24827649E-03 -3.46956058E-04
  4.47293002E-03 -9.74333041E-03  2.98448966E-02  6.16656638E-03 -5.44176961E-02
 -1.64622121E-02  2.39993345E-02  6.23117964E-03 -3.10145985E-02 -2.57884107E-03
 -5.44834099E-03  8.02876630E-03 -3.04490550E-03 -3.88942662E-03 -4.80410375E-03
 -4.14461695E-03 -1.00851967E-02  2.91110875E-04 -3.45356588E-04 -8.65715385E-04
  4.92949454E-02  6.99243554E-02  9.97948728E-04  6.30420755E-04  1.02657239E-03
  1.04140132E-02 -1.84897830E-02  2.65926965E-03  4.27185966E-02 -1.57973654E-02
 -5.65563898E-02 -2.14759833E-03  2.57283337E-02 -2.34006237E-02 -2.35271244E-04
 -1.68471775E-03  3.43950892E-03 -3.85009520E-06 -2.64551585E-03 -1.04040773E-03
 -3.00336623E-03 -2.64058653E-03  7.53949444E-05  9.66683166E-04  5.99414294E-05
  1.98490883E-02  2.66259330E-02 -5.48682426E-04 -3.89194631E-06 -4.73362177E-04
 -1.64076318E-02  3.17237366E-02 -6.55809651E-02 -4.40979493E-02  5.17671568E-02
  7.81750370E-02 -4.72862973E-02 -1.29048826E-02  2.11117264E-02  2.71833278E-03
 -3.52116152E-03 -1.59971639E-03  1.74610410E-04 -2.63950480E-03 -3.27733329E-03
 -2.48504484E-02 -4.40399502E-02 -8.15275493E-04 -2.68605140E-06  5.86839911E-04
  8.76680016E-04  3.55833297E-03 -8.79108420E-04 -4.89461548E-04  1.02052140E-03
 -1.38755991E-02  3.05608165E-02 -3.55875974E-03 -5.92978486E-02 -1.00937081E-01
  5.25462517E-02 -1.76846708E-03 -4.44366342E-02 -5.47363791E-02  2.15183555E-03
  2.37420941E-03 -6.87277282E-03  1.87600428E-03 -1.00723559E-02 -1.79160113E-02
  3.79565994E-03 -5.08115913E-04  2.98791913E-04 -6.99668933E-04 -2.44206757E-03
 -9.59624680E-02 -1.37498225E-01  1.41110282E-03 -1.03002768E-03  1.09505066E-03
  1.46111174E-03 -7.38688419E-02  1.57155375E-03 -7.81478023E-03 -2.43460150E-02
 -5.34675838E-04  1.35781293E-03 -2.28338826E-03 -2.52700677E-03  1.77744667E-02
  2.19098653E-03 -4.55027301E-04 -2.88358252E-03  1.24602125E-02  2.57912189E-05
  3.36726921E-07  2.11700170E-04 -6.37180051E-05  2.54547628E-04 -2.65380195E-05
 -1.48594789E-03 -1.79301040E-03  1.18778159E-04 -4.95625414E-05  6.32856168E-04
  1.79270458E-03 -3.18407475E-03 -1.21811672E-02 -2.20104229E-03  6.84611208E-03
 -1.28881066E-02 -1.38847811E-02 -2.77496287E-03  4.50742712E-03  8.74781405E-04
 -3.81914435E-05 -5.31479615E-04  2.13028899E-04  6.30130940E-04 -7.20259359E-05
 -1.05192840E-03  2.02638483E-03  9.04408198E-03 -1.08798282E-03  5.80720366E-03
  5.65361144E-03  1.12041892E-02 -1.18386613E-03  2.11113072E-03 -7.21513326E-04
  8.25645150E-05  4.58385663E-04  2.30214045E-04  4.23425827E-04  1.50116566E-04
  6.04439648E-03  8.13161038E-03 -1.82743441E-04 -1.06016030E-04  2.84289540E-04
 -1.70413556E-05 -5.34951070E-04 -1.88735168E-04 -4.86587107E-05  6.16568770E-05
 -5.13799151E-03 -5.72974513E-03  1.14142992E-04 -9.22999941E-05  2.32270957E-04
  1.05539085E-04  1.63815097E-03  1.58082403E-04 -5.26906150E-05  4.66753905E-05
  1.80648359E-02 -2.36843334E-02 -8.61149662E-02 -3.06078153E-02  2.92593953E-02
 -1.94603214E-01 -1.21993444E-01 -5.50980393E-02  3.30226721E-02 -9.14006496E-04
  1.23452950E-03  3.81997055E-03 -1.38169970E-03  6.47211080E-05 -7.96091482E-05
 -2.27675218E-02  1.72896754E-01  3.87944465E-03  5.54148656E-04 -2.76789113E-03
  1.78976644E-02  3.27089094E-02 -1.18769506E-03 -2.88237051E-04  9.83894907E-05
  9.48224030E-04 -9.72805229E-04 -2.86994975E-03  9.36681734E-03  1.07465575E-02
 -2.31270149E-02  9.93205029E-03  1.77969055E-02  1.42823649E-02 -2.65453360E-04
 -1.26349146E-03  7.51517308E-04 -2.01457822E-03 -1.35315223E-03 -3.57641662E-04
  4.88392320E-04  4.18297856E-03 -2.08915606E-04 -2.60569863E-05  2.88043213E-04
 -4.34778739E-03  8.33303487E-04  1.74655048E-04  5.21366445E-04  5.00435080E-04
 -8.99910931E-03  1.42114347E-02  2.53974414E-02  2.50644737E-02 -2.24266519E-03
  6.58336359E-02  3.87676642E-02  3.02545765E-02  2.86184545E-02  2.33737353E-04
 -2.03170722E-03 -7.50481997E-04  6.07414120E-04  6.21088894E-04  7.88123035E-04
 -7.71037813E-03 -1.15921247E-02  4.11689855E-04  6.07945916E-04 -6.40461344E-04
  6.89957201E-03 -5.20880731E-02 -1.22591906E-03 -1.78897022E-03  3.38028561E-03
  3.79960359E-04 -3.84035364E-03  6.91815323E-04 -1.01004531E-02  2.01642735E-03
  2.30960261E-02  6.99849459E-03 -1.19237821E-02  3.57241937E-03  1.64091769E-03
 -8.67348697E-04 -2.70740274E-04  4.55354984E-04  1.10350012E-03 -2.61375263E-04
  5.00911969E-03  4.95509453E-03 -2.10740226E-04  4.56717176E-05 -2.25668788E-04
 -2.72880449E-03 -1.09761494E-02  4.31772458E-05  4.22790861E-05 -1.47543689E-04
  4.41458780E-03 -8.12333089E-03 -2.18430659E-02  4.13494552E-03  2.01961754E-03
 -2.20667827E-02 -1.77492175E-02  6.97818224E-04  3.59711485E-03  1.86623809E-04
  6.25778117E-05  1.05924235E-03 -1.13783669E-03  4.99777775E-04 -5.73338572E-06
 -3.91962043E-03 -5.71266292E-03  6.08946528E-05 -3.64029603E-04  3.81276223E-04
  3.31253350E-03  7.78059519E-03 -2.52233636E-04 -3.46274724E-05  4.75382140E-05
 -5.28322095E-03  9.76979158E-03  2.59141566E-02  4.32859831E-03  3.81494290E-03
  2.91070415E-02  1.78642566E-02  1.34240140E-03  8.29831829E-03 -5.05365422E-04
 -8.88230276E-05 -7.96841024E-04 -1.27353228E-03  1.07619983E-03  6.02507255E-06
  4.61220719E-03  5.15030700E-03 -9.82008710E-05 -3.95456005E-04  3.87948733E-04
 -2.09151590E-03 -6.15670034E-03  3.34190583E-04 -4.39353239E-06  9.23726599E-05
 -4.92942605E-03  7.29373706E-03  1.72343325E-02 -2.71514053E-03 -1.04383189E-02
  4.66927948E-02  2.44910122E-02  4.81442312E-04 -6.71436392E-03 -4.08660791E-03
  1.03805771E-03  7.92875125E-05  6.07495940E-04  6.47680437E-04 -1.12004872E-03
  5.09488300E-03 -7.90180846E-03 -1.96828494E-02 -4.16918177E-03 -6.57281386E-03
 -4.91519660E-02 -2.68385872E-02 -5.19636013E-03 -6.58807021E-03  5.39037910E-03
 -1.67710624E-03 -6.60288510E-04  5.97573381E-04  8.14205974E-04  1.39817133E-03
 -2.28772100E-02  3.20406509E-02  1.06916221E-01 -3.97333173E-02  4.11917290E-02
  2.32026563E-01  1.45242538E-01 -6.31539207E-02  5.72720541E-02  2.05223992E-04
 -1.32362026E-03 -3.83730481E-03 -1.55311577E-03  1.56024461E-04 -2.10774956E-04
  2.26128551E-02 -2.03905751E-01 -4.55261557E-03  1.02091209E-03 -3.17133967E-03
 -1.88770416E-02 -3.21671022E-02  1.81875208E-03 -5.25689117E-04  3.58744938E-04
  6.04604747E-05  1.58246631E-05 -1.07849619E-03  1.36186617E-02  1.11614464E-02
  8.76024417E-03 -1.26886167E-02  2.09872908E-02  9.79241881E-03  8.46819959E-04
  1.36460445E-03 -1.39806737E-03 -2.81566188E-03 -1.71205473E-03 -8.11964798E-07
  8.69977115E-03  8.20745924E-03 -9.24392110E-05  6.35432268E-04  6.67230537E-04
 -1.24256162E-03 -5.74949773E-03  1.63478664E-04  7.57382265E-05  2.81611620E-04
  1.05494128E-02 -1.59920307E-02 -2.87972174E-02  2.83742071E-02 -6.82629112E-04
 -8.14880117E-02 -5.07833387E-02  3.33375081E-02  1.77306945E-02 -3.50724326E-04
  2.23918793E-03  1.09549968E-03  8.26828109E-04  4.82467304E-04 -5.69890126E-04
  8.98828142E-03  1.53240506E-02 -3.70316545E-04  5.69308181E-04 -4.31491184E-04
 -8.14020693E-03  7.18173026E-02  1.19432615E-03 -1.96917866E-03  2.83985603E-03
 -2.01862015E-04  3.73425604E-03  3.31375017E-03 -8.03687750E-03  1.51661599E-03
 -2.33556460E-02 -3.37211671E-03 -6.16267467E-03  3.17601123E-03 -1.67873467E-03
  8.48718887E-04  5.56451836E-04  5.56758248E-04  1.04187132E-03  4.48330914E-04
 -6.75427999E-03 -8.35690292E-03  1.18400987E-04  1.26886031E-04 -2.88609062E-04
  4.13041573E-03  1.12265696E-02  8.84458949E-05 -2.47494579E-05 -1.55619200E-04
 -1.73921444E-03  3.30952160E-03 -2.10463384E-04  3.06222112E-04  6.48176273E-04
 -6.57668747E-04  2.69332103E-04  9.26927368E-03  7.69644607E-02  5.85893656E-01
  7.37641062E-03  5.71806871E-03  5.64079282E-02  4.65735566E-01  3.90186420E-04
 -3.29437660E-04 -2.03197690E-03  2.23657835E-03  1.72812611E-02 -8.04560965E-05
  4.35169620E-04  1.66780343E-03  3.01389375E-04  3.04253885E-03  2.14251049E-02
  5.88688569E-04 -9.50165811E-04  1.84258958E-03  4.51392615E-03 -3.08533638E-03
 -8.23786849E-03  5.09004180E-03  4.39003143E-03 -6.56648170E-03 -3.63578379E-04
  2.89536410E-04  1.19645991E-05 -1.11935020E-04 -2.79633024E-05 -1.26904295E-05
 -9.75260212E-04  1.55829423E-03 -3.38351027E-04  3.66086495E-03 -2.17838127E-03
  1.17630190E-02 -3.71057596E-03  3.30351788E-03 -4.45395569E-03  2.55462996E-04
 -3.53538850E-04  9.88298289E-05 -1.26831910E-04  3.25314929E-05  1.47729430E-05
 -1.20185649E-03 -9.29422751E-04  3.46926887E-05  1.33318971E-04 -2.25768826E-05
 -2.34595063E-04  9.02739713E-03  2.95252047E-04 -2.29403495E-04 -9.60169007E-05
  8.07413336E-04 -3.26119853E-04 -1.67748099E-05  1.22310812E-04  2.66572993E-06
 -9.61603848E-05 -9.30910032E-03 -2.59572299E-04 -2.32913173E-04 -1.20220083E-04
 -7.43879694E-04 -1.57906940E-03  2.90247746E-02  1.91022454E-02 -2.79510053E-03
  3.51476382E-02  3.39897065E-02  3.10205964E-02 -3.77702574E-03  5.36926704E-04
  7.92101653E-04 -1.20132837E-03  1.39398422E-03 -2.24622855E-04 -1.73755687E-04
  1.13544211E-02 -3.80821341E-02 -1.04498683E-03  2.36576146E-03  1.07464417E-03
 -6.42500393E-03 -8.40151128E-03  3.97674687E-04  2.01275135E-04  1.44385790E-04
  1.43342157E-03 -2.28446740E-03 -1.57590977E-02  2.38372705E-04  1.77763112E-02
  1.89489344E-03 -2.99820014E-02 -9.50624527E-03  1.69295565E-02  4.37454266E-03
 -1.21707714E-03 -1.35400137E-03  2.07990830E-03 -2.73658421E-03 -2.47541738E-03
 -2.99322402E-03 -1.04005587E-02 -8.82129979E-06  2.01239490E-04  2.21404396E-04
  2.38621069E-02  3.27958923E-02 -3.19991646E-04  3.34373305E-04  7.93667044E-04
 -2.25732504E-02  3.10654712E-02  1.25251990E-01  7.75441445E-02 -1.00206892E-02
  2.29848258E-01  1.60070898E-01  9.70961775E-02 -2.93597272E-02  1.23418809E-03
 -2.72362114E-03 -2.54474121E-03  1.64322520E-03 -1.07893581E-03 -1.09957955E-03
 -1.75092129E-02 -3.14757374E-02  2.44056353E-03  9.92162438E-04  1.25407172E-04
  3.65899563E-02 -1.91161870E-01 -4.40978395E-03 -4.62484748E-03 -1.62875184E-03
  1.88903027E-03 -2.70557911E-03 -2.56687225E-02  9.82181010E-03 -1.59888125E-02
 -2.03073296E-02 -3.77786517E-02  9.93928800E-03 -1.35866432E-02  4.97280390E-03
 -1.67984108E-03 -2.54976509E-03  2.63921683E-03  1.84069659E-03  2.62308883E-03
  2.33445960E-02  3.92461598E-02 -5.22711460E-04  8.37713039E-04 -8.96380621E-04
 -7.82841307E-03 -1.25905317E-02 -2.35137952E-04 -1.45097484E-04  7.01751051E-05
 -1.88905364E-03  4.57887533E-03  8.05324502E-03  7.90569999E-03 -1.54596157E-03
  6.78646683E-03  7.99247365E-03  5.99369803E-03 -2.42015686E-04  3.63498138E-04
 -6.86141497E-04  1.57289977E-04  1.79696113E-04 -1.94907357E-04  1.89662705E-04
 -2.37378880E-03  4.05416697E-03  2.18180676E-04 -1.26319910E-04 -1.62891386E-04
  1.73483525E-03 -1.61433705E-03  2.47566526E-05 -1.62119100E-04 -6.92323224E-05
  2.40932834E-03 -5.86213842E-03 -1.02937086E-02  7.03925659E-03 -1.83099879E-03
 -1.05947415E-02 -7.34159704E-03  5.19488054E-03 -1.06383680E-03 -2.69296063E-04
  5.74499675E-04 -2.46957311E-04  3.46371094E-04 -3.43532444E-04 -1.46176634E-04
  1.37770860E-03 -4.34080513E-03 -2.03503712E-04 -9.34072779E-05 -1.99361640E-04
 -1.95575743E-03  2.66609853E-03 -7.56816918E-05 -2.00133889E-04 -5.77375761E-05
 -5.58447362E-04  1.35290226E-03 -6.09985838E-03  1.14151864E-02  3.28373800E-03
  7.51200094E-04 -7.99619071E-03  1.54654336E-02 -5.12257782E-04  1.20915862E-03
 -1.70203495E-03 -9.71257978E-05  7.54247872E-04 -1.03615974E-04  5.50090476E-04
[truncated: 2,736,571 more chars]
