# Supplementary material for: An organic proton cage that is ultra-resistant to hydroxide-promoted degradation
Source: Nat Commun. 2024 Apr 22;15:3395. doi: 10.1038/s41467-024-47809-0 (PMC11035699; doi:10.1038/s41467-024-47809-0)
Supplement: Supplementary file 3 — Source Data [file 41467_2024_47809_MOESM3_ESM.zip › Paper/in-DBD-opt-wb97xd.out]

 Entering Gaussian System, Link 0=g09
 Initial command:
 /opt/software/gaussian/g09.e01/l1.exe "/localscratch/clr426.6088176.0/Gau-172923.inp" -scrdir="/localscratch/clr426.6088176.0/"
 Entering Link 1 = /opt/software/gaussian/g09.e01/l1.exe PID=    172924.
  
 Copyright (c) 1988,1990,1992,1993,1995,1998,2003,2009,2015,
            Gaussian, Inc.  All Rights Reserved.
  
 This is part of the Gaussian(R) 09 program.  It is based on
 the Gaussian(R) 03 system (copyright 2003, Gaussian, Inc.),
 the Gaussian(R) 98 system (copyright 1998, Gaussian, Inc.),
 the Gaussian(R) 94 system (copyright 1995, Gaussian, Inc.),
 the Gaussian 92(TM) system (copyright 1992, Gaussian, Inc.),
 the Gaussian 90(TM) system (copyright 1990, Gaussian, Inc.),
 the Gaussian 88(TM) system (copyright 1988, Gaussian, Inc.),
 the Gaussian 86(TM) system (copyright 1986, Carnegie Mellon
 University), and the Gaussian 82(TM) system (copyright 1983,
 Carnegie Mellon University). Gaussian is a federally registered
 trademark of Gaussian, Inc.
  
 This software contains proprietary and confidential information,
 including trade secrets, belonging to Gaussian, Inc.
  
 This software is provided under written license and may be
 used, copied, transmitted, or stored only in accord with that
 written license.
  
 The following legend is applicable only to US Government
 contracts under FAR:
  
                    RESTRICTED RIGHTS LEGEND
  
 Use, reproduction and disclosure by the US Government is
 subject to restrictions as set forth in subparagraphs (a)
 and (c) of the Commercial Computer Software - Restricted
 Rights clause in FAR 52.227-19.
  
 Gaussian, Inc.
 340 Quinnipiac St., Bldg. 40, Wallingford CT 06492
  
  
 ---------------------------------------------------------------
 Warning -- This program may not be used in any manner that
 competes with the business of Gaussian, Inc. or will provide
 assistance to any competitor of Gaussian, Inc.  The licensee
 of this program is prohibited from giving any competitor of
 Gaussian, Inc. access to this program.  By using this program,
 the user acknowledges that Gaussian, Inc. is engaged in the
 business of creating and licensing software in the field of
 computational chemistry and represents and warrants to the
 licensee that it is not a competitor of Gaussian, Inc. and that
 it will not use this program in any manner prohibited above.
 ---------------------------------------------------------------
  

 Cite this work as:
 Gaussian 09, Revision E.01,
 M. J. Frisch, G. W. Trucks, H. B. Schlegel, G. E. Scuseria, 
 M. A. Robb, J. R. Cheeseman, G. Scalmani, V. Barone, B. Mennucci, 
 G. A. Petersson, H. Nakatsuji, M. Caricato, X. Li, H. P. Hratchian, 
 A. F. Izmaylov, J. Bloino, G. Zheng, J. L. Sonnenberg, M. Hada, 
 M. Ehara, K. Toyota, R. Fukuda, J. Hasegawa, M. Ishida, T. Nakajima, 
 Y. Honda, O. Kitao, H. Nakai, T. Vreven, J. A. Montgomery, Jr., 
 J. E. Peralta, F. Ogliaro, M. Bearpark, J. J. Heyd, E. Brothers, 
 K. N. Kudin, V. N. Staroverov, T. Keith, R. Kobayashi, J. Normand, 
 K. Raghavachari, A. Rendell, J. C. Burant, S. S. Iyengar, J. Tomasi, 
 M. Cossi, N. Rega, J. M. Millam, M. Klene, J. E. Knox, J. B. Cross, 
 V. Bakken, C. Adamo, J. Jaramillo, R. Gomperts, R. E. Stratmann, 
 O. Yazyev, A. J. Austin, R. Cammi, C. Pomelli, J. W. Ochterski, 
 R. L. Martin, K. Morokuma, V. G. Zakrzewski, G. A. Voth, 
 P. Salvador, J. J. Dannenberg, S. Dapprich, A. D. Daniels, 
 O. Farkas, J. B. Foresman, J. V. Ortiz, J. Cioslowski, 
 and D. J. Fox, Gaussian, Inc., Wallingford CT, 2013.
 
 ******************************************
 Gaussian 09:  EM64L-G09RevE.01 30-Nov-2015
                29-Jun-2023 
 ******************************************
 %chk=inprot-redo-opt-wb97xd.chk
 %mem=10GB
 ----------------------------
 # opt freq wb97xd/6-31g(d,p)
 ----------------------------
 1/14=-1,18=20,19=15,26=3,38=1/1,3;
 2/9=110,12=2,17=6,18=5,40=1/2;
 3/5=1,6=6,7=101,11=2,16=1,25=1,30=1,71=1,74=-58/1,2,3;
 4//1;
 5/5=2,38=5/2;
 6/7=2,8=2,9=2,10=2,28=1/1;
 7//1,2,3,16;
 1/14=-1,18=20,19=15,26=3/3(2);
 2/9=110/2;
 99//99;
 2/9=110/2;
 3/5=1,6=6,7=101,11=2,16=1,25=1,30=1,71=1,74=-58/1,2,3;
 4/5=5,16=3,69=1/1;
 5/5=2,38=5/2;
 7//1,2,3,16;
 1/14=-1,18=20,19=15,26=3/3(-5);
 2/9=110/2;
 6/7=2,8=2,9=2,10=2,19=2,28=1/1;
 99/9=1/99;
 -------------------
 Title Card Required
 -------------------
 Symbolic Z-matrix:
 Charge =  1 Multiplicity = 1
 C                    -2.25792  -1.00318  -0.7202 
 C                    -2.44588  -0.3436    0.74821 
 H                    -3.24875  -1.08673  -1.17627 
 H                    -1.86008  -2.02542  -0.69119 
 H                    -3.32292  -0.80708   1.20944 
 H                    -2.65644   0.73314   0.73174 
 C                     1.21763  -0.75728   1.65325 
 H                     2.03629  -0.03348   1.62599 
 H                     1.12641  -1.1037    2.68887 
 C                     1.53788  -1.93973   0.70435 
 H                     2.38066  -2.47068   1.15694 
 H                     0.71707  -2.66686   0.66588 
 C                     2.01359  -1.42311  -0.76226 
 H                     2.57671  -2.23524  -1.2313 
 H                     2.69653  -0.56428  -0.74318 
 C                     0.79704  -1.15844  -1.67893 
 H                     0.12121  -2.01701  -1.64255 
 H                     1.11292  -1.03935  -2.72109 
 C                    -1.24482  -0.67248   1.66901 
 H                    -1.04259  -1.74642   1.63012 
 H                    -1.47671  -0.42566   2.71131 
 C                    -1.42526  -0.0644   -1.66907 
 H                    -1.80321   0.95937  -1.60657 
 H                    -1.49746  -0.3726   -2.71792 
 N                     0.00448  -0.00961   1.25368 
 N                    -0.00884   0.00985  -1.25934 
 C                     0.61477   1.27487  -1.68607 
 H                     1.69293   1.09603  -1.6578 
 H                     0.3492    1.49224  -2.72648 
 C                     0.24777   2.45961  -0.71312 
 H                    -0.83573   2.6269   -0.66944 
 H                     0.66576   3.36015  -1.17227 
 C                     0.89884   2.29432   0.72173 
 H                     0.9459    3.28301   1.18733 
 H                     1.939     1.95095   0.65596 
 C                     0.0285    1.4065    1.67088 
 H                    -1.01199   1.74133   1.64924 
 H                     0.37223   1.49134   2.70802 
 H                    -0.00051   0.00054  -0.01762 
 
 Add virtual bond connecting atoms H39        and N25        Dist= 2.40D+00.
 Add virtual bond connecting atoms H39        and N26        Dist= 2.35D+00.

 GradGradGradGradGradGradGradGradGradGradGradGradGradGradGradGradGradGrad
 Berny optimization.
 Initialization pass.
                           ----------------------------
                           !    Initial Parameters    !
                           ! (Angstroms and Degrees)  !
 --------------------------                            --------------------------
 ! Name  Definition              Value          Derivative Info.                !
 --------------------------------------------------------------------------------
 ! R1    R(1,2)                  1.6207         estimate D2E/DX2                !
 ! R2    R(1,3)                  1.0939         estimate D2E/DX2                !
 ! R3    R(1,4)                  1.0973         estimate D2E/DX2                !
 ! R4    R(1,22)                 1.5732         estimate D2E/DX2                !
 ! R5    R(2,5)                  1.094          estimate D2E/DX2                !
 ! R6    R(2,6)                  1.0973         estimate D2E/DX2                !
 ! R7    R(2,19)                 1.5487         estimate D2E/DX2                !
 ! R8    R(7,8)                  1.0931         estimate D2E/DX2                !
 ! R9    R(7,9)                  1.0958         estimate D2E/DX2                !
 ! R10   R(7,10)                 1.5496         estimate D2E/DX2                !
 ! R11   R(7,25)                 1.48           estimate D2E/DX2                !
 ! R12   R(10,11)                1.0941         estimate D2E/DX2                !
 ! R13   R(10,12)                1.0972         estimate D2E/DX2                !
 ! R14   R(10,13)                1.6261         estimate D2E/DX2                !
 ! R15   R(13,14)                1.0939         estimate D2E/DX2                !
 ! R16   R(13,15)                1.0974         estimate D2E/DX2                !
 ! R17   R(13,16)                1.5461         estimate D2E/DX2                !
 ! R18   R(16,17)                1.0933         estimate D2E/DX2                !
 ! R19   R(16,18)                1.0955         estimate D2E/DX2                !
 ! R20   R(16,26)                1.48           estimate D2E/DX2                !
 ! R21   R(19,20)                1.0935         estimate D2E/DX2                !
 ! R22   R(19,21)                1.0959         estimate D2E/DX2                !
 ! R23   R(19,25)                1.474          estimate D2E/DX2                !
 ! R24   R(22,23)                1.0931         estimate D2E/DX2                !
 ! R25   R(22,24)                1.0956         estimate D2E/DX2                !
 ! R26   R(22,26)                1.4764         estimate D2E/DX2                !
 ! R27   R(25,36)                1.4765         estimate D2E/DX2                !
 ! R28   R(25,39)                1.2714         estimate D2E/DX2                !
 ! R29   R(26,27)                1.4735         estimate D2E/DX2                !
 ! R30   R(26,39)                1.2418         estimate D2E/DX2                !
 ! R31   R(27,28)                1.0933         estimate D2E/DX2                !
 ! R32   R(27,29)                1.0955         estimate D2E/DX2                !
 ! R33   R(27,30)                1.5764         estimate D2E/DX2                !
 ! R34   R(30,31)                1.0972         estimate D2E/DX2                !
 ! R35   R(30,32)                1.0938         estimate D2E/DX2                !
 ! R36   R(30,33)                1.5843         estimate D2E/DX2                !
 ! R37   R(33,34)                1.0938         estimate D2E/DX2                !
 ! R38   R(33,35)                1.0973         estimate D2E/DX2                !
 ! R39   R(33,36)                1.5642         estimate D2E/DX2                !
 ! R40   R(36,37)                1.0933         estimate D2E/DX2                !
 ! R41   R(36,38)                1.0959         estimate D2E/DX2                !
 ! A1    A(2,1,3)              107.6844         estimate D2E/DX2                !
 ! A2    A(2,1,4)              113.405          estimate D2E/DX2                !
 ! A3    A(2,1,22)             111.4077         estimate D2E/DX2                !
 ! A4    A(3,1,4)              105.5604         estimate D2E/DX2                !
 ! A5    A(3,1,22)             105.8733         estimate D2E/DX2                !
 ! A6    A(4,1,22)             112.3309         estimate D2E/DX2                !
 ! A7    A(1,2,5)              107.6109         estimate D2E/DX2                !
 ! A8    A(1,2,6)              114.0804         estimate D2E/DX2                !
 ! A9    A(1,2,19)             111.2433         estimate D2E/DX2                !
 ! A10   A(5,2,6)              105.5593         estimate D2E/DX2                !
 ! A11   A(5,2,19)             106.3258         estimate D2E/DX2                !
 ! A12   A(6,2,19)             111.4769         estimate D2E/DX2                !
 ! A13   A(8,7,9)              107.1715         estimate D2E/DX2                !
 ! A14   A(8,7,10)             109.5866         estimate D2E/DX2                !
 ! A15   A(8,7,25)             105.8229         estimate D2E/DX2                !
 ! A16   A(9,7,10)             110.7746         estimate D2E/DX2                !
 ! A17   A(9,7,25)             110.2802         estimate D2E/DX2                !
 ! A18   A(10,7,25)            112.9284         estimate D2E/DX2                !
 ! A19   A(7,10,11)            106.0333         estimate D2E/DX2                !
 ! A20   A(7,10,12)            111.8733         estimate D2E/DX2                !
 ! A21   A(7,10,13)            111.7359         estimate D2E/DX2                !
 ! A22   A(11,10,12)           105.6137         estimate D2E/DX2                !
 ! A23   A(11,10,13)           107.5735         estimate D2E/DX2                !
 ! A24   A(12,10,13)           113.4391         estimate D2E/DX2                !
 ! A25   A(10,13,14)           107.5446         estimate D2E/DX2                !
 ! A26   A(10,13,15)           114.52           estimate D2E/DX2                !
 ! A27   A(10,13,16)           111.0354         estimate D2E/DX2                !
 ! A28   A(14,13,15)           105.5512         estimate D2E/DX2                !
 ! A29   A(14,13,16)           106.1367         estimate D2E/DX2                !
 ! A30   A(15,13,16)           111.4699         estimate D2E/DX2                !
 ! A31   A(13,16,17)           109.4059         estimate D2E/DX2                !
 ! A32   A(13,16,18)           110.8401         estimate D2E/DX2                !
 ! A33   A(13,16,26)           113.2975         estimate D2E/DX2                !
 ! A34   A(17,16,18)           107.1739         estimate D2E/DX2                !
 ! A35   A(17,16,26)           105.896          estimate D2E/DX2                !
 ! A36   A(18,16,26)           109.9323         estimate D2E/DX2                !
 ! A37   A(2,19,20)            109.319          estimate D2E/DX2                !
 ! A38   A(2,19,21)            110.7037         estimate D2E/DX2                !
 ! A39   A(2,19,25)            113.2204         estimate D2E/DX2                !
 ! A40   A(20,19,21)           107.1062         estimate D2E/DX2                !
 ! A41   A(20,19,25)           105.9562         estimate D2E/DX2                !
 ! A42   A(21,19,25)           110.2447         estimate D2E/DX2                !
 ! A43   A(1,22,23)            109.9617         estimate D2E/DX2                !
 ! A44   A(1,22,24)            112.0037         estimate D2E/DX2                !
 ! A45   A(1,22,26)            111.741          estimate D2E/DX2                !
 ! A46   A(23,22,24)           107.183          estimate D2E/DX2                !
 ! A47   A(23,22,26)           105.59           estimate D2E/DX2                !
 ! A48   A(24,22,26)           110.0641         estimate D2E/DX2                !
 ! A49   A(7,25,19)            113.047          estimate D2E/DX2                !
 ! A50   A(7,25,36)            113.2599         estimate D2E/DX2                !
 ! A51   A(7,25,39)            106.0941         estimate D2E/DX2                !
 ! A52   A(19,25,36)           111.4385         estimate D2E/DX2                !
 ! A53   A(19,25,39)           106.3811         estimate D2E/DX2                !
 ! A54   A(36,25,39)           105.9593         estimate D2E/DX2                !
 ! A55   A(16,26,22)           113.83           estimate D2E/DX2                !
 ! A56   A(16,26,27)           111.4159         estimate D2E/DX2                !
 ! A57   A(16,26,39)           105.8975         estimate D2E/DX2                !
 ! A58   A(22,26,27)           111.644          estimate D2E/DX2                !
 ! A59   A(22,26,39)           106.4737         estimate D2E/DX2                !
 ! A60   A(27,26,39)           107.0487         estimate D2E/DX2                !
 ! A61   A(26,27,28)           105.6317         estimate D2E/DX2                !
 ! A62   A(26,27,29)           110.0457         estimate D2E/DX2                !
 ! A63   A(26,27,30)           111.5886         estimate D2E/DX2                !
 ! A64   A(28,27,29)           107.2223         estimate D2E/DX2                !
 ! A65   A(28,27,30)           109.6686         estimate D2E/DX2                !
 ! A66   A(29,27,30)           112.37           estimate D2E/DX2                !
 ! A67   A(27,30,31)           111.6576         estimate D2E/DX2                !
 ! A68   A(27,30,32)           105.7056         estimate D2E/DX2                !
 ! A69   A(27,30,33)           112.6375         estimate D2E/DX2                !
 ! A70   A(31,30,32)           105.5776         estimate D2E/DX2                !
 ! A71   A(31,30,33)           112.6855         estimate D2E/DX2                !
 ! A72   A(32,30,33)           108.0007         estimate D2E/DX2                !
 ! A73   A(30,33,34)           107.9917         estimate D2E/DX2                !
 ! A74   A(30,33,35)           111.5866         estimate D2E/DX2                !
 ! A75   A(30,33,36)           112.3418         estimate D2E/DX2                !
 ! A76   A(34,33,35)           105.5187         estimate D2E/DX2                !
 ! A77   A(34,33,36)           106.1814         estimate D2E/DX2                !
 ! A78   A(35,33,36)           112.7174         estimate D2E/DX2                !
 ! A79   A(25,36,33)           112.4567         estimate D2E/DX2                !
 ! A80   A(25,36,37)           105.8227         estimate D2E/DX2                !
 ! A81   A(25,36,38)           110.2894         estimate D2E/DX2                !
 ! A82   A(33,36,37)           110.1038         estimate D2E/DX2                !
 ! A83   A(33,36,38)           110.8434         estimate D2E/DX2                !
 ! A84   A(37,36,38)           107.0697         estimate D2E/DX2                !
 ! A85   L(25,39,26,1,-1)      179.8429         estimate D2E/DX2                !
 ! A86   L(25,39,26,1,-2)      179.9587         estimate D2E/DX2                !
 ! D1    D(3,1,2,5)             42.0195         estimate D2E/DX2                !
 ! D2    D(3,1,2,6)            -74.7314         estimate D2E/DX2                !
 ! D3    D(3,1,2,19)           158.1119         estimate D2E/DX2                !
 ! D4    D(4,1,2,5)            -74.3917         estimate D2E/DX2                !
 ! D5    D(4,1,2,6)            168.8574         estimate D2E/DX2                !
 ! D6    D(4,1,2,19)            41.7007         estimate D2E/DX2                !
 ! D7    D(22,1,2,5)           157.7001         estimate D2E/DX2                !
 ! D8    D(22,1,2,6)            40.9492         estimate D2E/DX2                !
 ! D9    D(22,1,2,19)          -86.2075         estimate D2E/DX2                !
 ! D10   D(2,1,22,23)          -46.9212         estimate D2E/DX2                !
 ! D11   D(2,1,22,24)         -165.9845         estimate D2E/DX2                !
 ! D12   D(2,1,22,26)           69.9938         estimate D2E/DX2                !
 ! D13   D(3,1,22,23)           69.8676         estimate D2E/DX2                !
 ! D14   D(3,1,22,24)          -49.1958         estimate D2E/DX2                !
 ! D15   D(3,1,22,26)         -173.2174         estimate D2E/DX2                !
 ! D16   D(4,1,22,23)         -175.4051         estimate D2E/DX2                !
 ! D17   D(4,1,22,24)           65.5316         estimate D2E/DX2                !
 ! D18   D(4,1,22,26)          -58.4901         estimate D2E/DX2                !
 ! D19   D(1,2,19,20)          -49.3284         estimate D2E/DX2                !
 ! D20   D(1,2,19,21)         -167.0844         estimate D2E/DX2                !
 ! D21   D(1,2,19,25)           68.5362         estimate D2E/DX2                !
 ! D22   D(5,2,19,20)           67.5511         estimate D2E/DX2                !
 ! D23   D(5,2,19,21)          -50.2049         estimate D2E/DX2                !
 ! D24   D(5,2,19,25)         -174.5844         estimate D2E/DX2                !
 ! D25   D(6,2,19,20)         -177.8916         estimate D2E/DX2                !
 ! D26   D(6,2,19,21)           64.3524         estimate D2E/DX2                !
 ! D27   D(6,2,19,25)          -60.0271         estimate D2E/DX2                !
 ! D28   D(8,7,10,11)           68.0919         estimate D2E/DX2                !
 ! D29   D(8,7,10,12)         -177.2543         estimate D2E/DX2                !
 ! D30   D(8,7,10,13)          -48.8293         estimate D2E/DX2                !
 ! D31   D(9,7,10,11)          -49.9515         estimate D2E/DX2                !
 ! D32   D(9,7,10,12)           64.7024         estimate D2E/DX2                !
 ! D33   D(9,7,10,13)         -166.8726         estimate D2E/DX2                !
 ! D34   D(25,7,10,11)        -174.214          estimate D2E/DX2                !
 ! D35   D(25,7,10,12)         -59.5601         estimate D2E/DX2                !
 ! D36   D(25,7,10,13)          68.8649         estimate D2E/DX2                !
 ! D37   D(8,7,25,19)         -160.1743         estimate D2E/DX2                !
 ! D38   D(8,7,25,36)          -32.2066         estimate D2E/DX2                !
 ! D39   D(8,7,25,39)           83.6107         estimate D2E/DX2                !
 ! D40   D(9,7,25,19)          -44.5885         estimate D2E/DX2                !
 ! D41   D(9,7,25,36)           83.3792         estimate D2E/DX2                !
 ! D42   D(9,7,25,39)         -160.8034         estimate D2E/DX2                !
 ! D43   D(10,7,25,19)          79.9444         estimate D2E/DX2                !
 ! D44   D(10,7,25,36)        -152.088          estimate D2E/DX2                !
 ! D45   D(10,7,25,39)         -36.2706         estimate D2E/DX2                !
 ! D46   D(7,10,13,14)         158.4599         estimate D2E/DX2                !
 ! D47   D(7,10,13,15)          41.5067         estimate D2E/DX2                !
 ! D48   D(7,10,13,16)         -85.8257         estimate D2E/DX2                !
 ! D49   D(11,10,13,14)         42.4736         estimate D2E/DX2                !
 ! D50   D(11,10,13,15)        -74.4796         estimate D2E/DX2                !
 ! D51   D(11,10,13,16)        158.188          estimate D2E/DX2                !
 ! D52   D(12,10,13,14)        -73.9515         estimate D2E/DX2                !
 ! D53   D(12,10,13,15)        169.0953         estimate D2E/DX2                !
 ! D54   D(12,10,13,16)         41.763          estimate D2E/DX2                !
 ! D55   D(10,13,16,17)        -48.8207         estimate D2E/DX2                !
 ! D56   D(10,13,16,18)       -166.7947         estimate D2E/DX2                !
 ! D57   D(10,13,16,26)         69.0749         estimate D2E/DX2                !
 ! D58   D(14,13,16,17)         67.7617         estimate D2E/DX2                !
 ! D59   D(14,13,16,18)        -50.2122         estimate D2E/DX2                !
 ! D60   D(14,13,16,26)       -174.3426         estimate D2E/DX2                !
 ! D61   D(15,13,16,17)       -177.8008         estimate D2E/DX2                !
 ! D62   D(15,13,16,18)         64.2252         estimate D2E/DX2                !
 ! D63   D(15,13,16,26)        -59.9052         estimate D2E/DX2                !
 ! D64   D(13,16,26,22)       -153.374          estimate D2E/DX2                !
 ! D65   D(13,16,26,27)         79.2998         estimate D2E/DX2                !
 ! D66   D(13,16,26,39)        -36.7506         estimate D2E/DX2                !
 ! D67   D(17,16,26,22)        -33.4554         estimate D2E/DX2                !
 ! D68   D(17,16,26,27)       -160.7815         estimate D2E/DX2                !
 ! D69   D(17,16,26,39)         83.1681         estimate D2E/DX2                !
 ! D70   D(18,16,26,22)         82.0025         estimate D2E/DX2                !
 ! D71   D(18,16,26,27)        -45.3237         estimate D2E/DX2                !
 ! D72   D(18,16,26,39)       -161.3741         estimate D2E/DX2                !
 ! D73   D(2,19,25,7)         -152.3577         estimate D2E/DX2                !
 ! D74   D(2,19,25,36)          78.7311         estimate D2E/DX2                !
 ! D75   D(2,19,25,39)         -36.3132         estimate D2E/DX2                !
 ! D76   D(20,19,25,7)         -32.5509         estimate D2E/DX2                !
 ! D77   D(20,19,25,36)       -161.4621         estimate D2E/DX2                !
 ! D78   D(20,19,25,39)         83.4937         estimate D2E/DX2                !
 ! D79   D(21,19,25,7)          83.0135         estimate D2E/DX2                !
 ! D80   D(21,19,25,36)        -45.8977         estimate D2E/DX2                !
 ! D81   D(21,19,25,39)       -160.942          estimate D2E/DX2                !
 ! D82   D(1,22,26,16)          79.0422         estimate D2E/DX2                !
 ! D83   D(1,22,26,27)        -153.7499         estimate D2E/DX2                !
 ! D84   D(1,22,26,39)         -37.2453         estimate D2E/DX2                !
 ! D85   D(23,22,26,16)       -161.4304         estimate D2E/DX2                !
 ! D86   D(23,22,26,27)        -34.2225         estimate D2E/DX2                !
 ! D87   D(23,22,26,39)         82.2821         estimate D2E/DX2                !
 ! D88   D(24,22,26,16)        -46.0622         estimate D2E/DX2                !
 ! D89   D(24,22,26,27)         81.1457         estimate D2E/DX2                !
 ! D90   D(24,22,26,39)       -162.3496         estimate D2E/DX2                !
 ! D91   D(7,25,26,16)          23.8195         estimate D2E/DX2                !
 ! D92   D(7,25,26,22)         145.2818         estimate D2E/DX2                !
 ! D93   D(7,25,26,27)         -95.1982         estimate D2E/DX2                !
 ! D94   D(19,25,26,16)        -96.8035         estimate D2E/DX2                !
 ! D95   D(19,25,26,22)         24.6589         estimate D2E/DX2                !
 ! D96   D(19,25,26,27)        144.1788         estimate D2E/DX2                !
 ! D97   D(36,25,26,16)        144.521          estimate D2E/DX2                !
 ! D98   D(36,25,26,22)        -94.0166         estimate D2E/DX2                !
 ! D99   D(36,25,26,27)         25.5033         estimate D2E/DX2                !
 ! D100  D(7,25,36,33)          79.3867         estimate D2E/DX2                !
 ! D101  D(7,25,36,37)        -160.3675         estimate D2E/DX2                !
 ! D102  D(7,25,36,38)         -44.8968         estimate D2E/DX2                !
 ! D103  D(19,25,36,33)       -151.8151         estimate D2E/DX2                !
 ! D104  D(19,25,36,37)        -31.5693         estimate D2E/DX2                !
 ! D105  D(19,25,36,38)         83.9014         estimate D2E/DX2                !
 ! D106  D(39,25,36,33)        -36.5106         estimate D2E/DX2                !
 ! D107  D(39,25,36,37)         83.7352         estimate D2E/DX2                !
 ! D108  D(39,25,36,38)       -160.7941         estimate D2E/DX2                !
 ! D109  D(16,26,27,28)        -32.3739         estimate D2E/DX2                !
 ! D110  D(16,26,27,29)         83.0537         estimate D2E/DX2                !
 ! D111  D(16,26,27,30)       -151.4905         estimate D2E/DX2                !
 ! D112  D(22,26,27,28)       -160.8763         estimate D2E/DX2                !
 ! D113  D(22,26,27,29)        -45.4487         estimate D2E/DX2                !
 ! D114  D(22,26,27,30)         80.007          estimate D2E/DX2                !
 ! D115  D(39,26,27,28)         82.969          estimate D2E/DX2                !
 ! D116  D(39,26,27,29)       -161.6034         estimate D2E/DX2                !
 ! D117  D(39,26,27,30)        -36.1477         estimate D2E/DX2                !
 ! D118  D(26,27,30,31)        -59.8271         estimate D2E/DX2                !
 ! D119  D(26,27,30,32)       -174.1454         estimate D2E/DX2                !
 ! D120  D(26,27,30,33)         68.1396         estimate D2E/DX2                !
 ! D121  D(28,27,30,31)       -176.5175         estimate D2E/DX2                !
 ! D122  D(28,27,30,32)         69.1642         estimate D2E/DX2                !
 ! D123  D(28,27,30,33)        -48.5509         estimate D2E/DX2                !
 ! D124  D(29,27,30,31)         64.3312         estimate D2E/DX2                !
 ! D125  D(29,27,30,32)        -49.9871         estimate D2E/DX2                !
 ! D126  D(29,27,30,33)       -167.7021         estimate D2E/DX2                !
 ! D127  D(27,30,33,34)        157.864          estimate D2E/DX2                !
 ! D128  D(27,30,33,35)         42.3317         estimate D2E/DX2                !
 ! D129  D(27,30,33,36)        -85.3758         estimate D2E/DX2                !
 ! D130  D(31,30,33,34)        -74.7113         estimate D2E/DX2                !
 ! D131  D(31,30,33,35)        169.7563         estimate D2E/DX2                !
 ! D132  D(31,30,33,36)         42.0488         estimate D2E/DX2                !
 ! D133  D(32,30,33,34)         41.5117         estimate D2E/DX2                !
 ! D134  D(32,30,33,35)        -74.0207         estimate D2E/DX2                !
 ! D135  D(32,30,33,36)        158.2718         estimate D2E/DX2                !
 ! D136  D(30,33,36,25)         68.8996         estimate D2E/DX2                !
 ! D137  D(30,33,36,37)        -48.8407         estimate D2E/DX2                !
 ! D138  D(30,33,36,38)       -167.1236         estimate D2E/DX2                !
 ! D139  D(34,33,36,25)       -173.2621         estimate D2E/DX2                !
 ! D140  D(34,33,36,37)         68.9977         estimate D2E/DX2                !
 ! D141  D(34,33,36,38)        -49.2852         estimate D2E/DX2                !
 ! D142  D(35,33,36,25)        -58.2059         estimate D2E/DX2                !
 ! D143  D(35,33,36,37)       -175.9462         estimate D2E/DX2                !
 ! D144  D(35,33,36,38)         65.7709         estimate D2E/DX2                !
 --------------------------------------------------------------------------------
 Trust Radius=3.00D-01 FncErr=1.00D-07 GrdErr=1.00D-06
 Number of steps in this run=    234 maximum allowed number of steps=    234.
 GradGradGradGradGradGradGradGradGradGradGradGradGradGradGradGradGradGrad

                          Input orientation:                          
 ---------------------------------------------------------------------
 Center     Atomic      Atomic             Coordinates (Angstroms)
 Number     Number       Type             X           Y           Z
 ---------------------------------------------------------------------
      1          6           0       -2.257923   -1.003181   -0.720199
      2          6           0       -2.445877   -0.343604    0.748213
      3          1           0       -3.248751   -1.086732   -1.176267
      4          1           0       -1.860082   -2.025423   -0.691191
      5          1           0       -3.322917   -0.807085    1.209439
      6          1           0       -2.656438    0.733140    0.731739
      7          6           0        1.217628   -0.757280    1.653248
      8          1           0        2.036292   -0.033479    1.625993
      9          1           0        1.126412   -1.103700    2.688875
     10          6           0        1.537877   -1.939730    0.704349
     11          1           0        2.380657   -2.470675    1.156941
     12          1           0        0.717073   -2.666856    0.665882
     13          6           0        2.013588   -1.423107   -0.762259
     14          1           0        2.576706   -2.235237   -1.231300
     15          1           0        2.696527   -0.564280   -0.743180
     16          6           0        0.797037   -1.158436   -1.678925
     17          1           0        0.121210   -2.017007   -1.642554
     18          1           0        1.112920   -1.039354   -2.721086
     19          6           0       -1.244820   -0.672482    1.669010
     20          1           0       -1.042592   -1.746425    1.630119
     21          1           0       -1.476708   -0.425657    2.711311
     22          6           0       -1.425257   -0.064399   -1.669071
     23          1           0       -1.803209    0.959369   -1.606570
     24          1           0       -1.497463   -0.372603   -2.717925
     25          7           0        0.004476   -0.009610    1.253685
     26          7           0       -0.008844    0.009855   -1.259340
     27          6           0        0.614773    1.274868   -1.686074
     28          1           0        1.692934    1.096034   -1.657805
     29          1           0        0.349197    1.492240   -2.726478
     30          6           0        0.247770    2.459614   -0.713116
     31          1           0       -0.835726    2.626896   -0.669439
     32          1           0        0.665755    3.360148   -1.172273
     33          6           0        0.898836    2.294317    0.721726
     34          1           0        0.945900    3.283006    1.187328
     35          1           0        1.939004    1.950946    0.655962
     36          6           0        0.028504    1.406501    1.670881
     37          1           0       -1.011993    1.741327    1.649241
     38          1           0        0.372230    1.491339    2.708017
     39          1           0       -0.000513    0.000544   -0.017619
 ---------------------------------------------------------------------
                    Distance matrix (angstroms):
                    1          2          3          4          5
     1  C    0.000000
     2  C    1.620680   0.000000
     3  H    1.093946   2.213700   0.000000
     4  H    1.097314   2.289881   1.744947   0.000000
     5  H    2.212729   1.093958   2.403184   2.690098   0.000000
     6  H    2.298206   1.097262   2.702453   3.204463   1.744902
     7  C    4.215825   3.796246   5.297474   4.071472   4.562455
     8  H    4.988509   4.577829   6.074017   4.951658   5.430756
     9  H    4.804749   4.135839   5.837950   4.603647   4.698217
    10  C    4.161077   4.291834   5.213073   3.674371   5.016505
    11  H    5.214750   5.290267   6.248951   4.647334   5.941469
    12  H    3.679625   3.925371   4.649523   2.982418   4.480594
    13  C    4.292309   4.830495   5.289306   3.920862   5.722356
    14  H    5.015259   5.720409   5.937848   4.474464   6.542352
    15  H    4.973906   5.358850   5.983883   4.785429   6.332881
    16  C    3.205626   4.131760   4.077525   2.964383   5.043820
    17  H    2.745697   3.886641   3.526963   2.197881   4.632470
    18  H    3.920132   5.018479   4.627405   3.732499   5.931241
    19  C    2.616116   1.548731   3.504703   2.789184   2.132560
    20  H    2.748351   2.171376   3.630170   2.476814   2.501842
    21  H    3.566384   2.190839   4.323241   3.779318   2.410310
    22  C    1.573214   2.638727   2.147825   2.234041   3.526828
    23  H    2.200913   2.766904   2.541904   3.122521   3.655102
    24  H    2.228640   3.593666   2.440021   2.640257   4.352613
    25  N    3.162571   2.524140   4.200993   3.364911   3.421910
    26  N    2.524930   3.177157   3.421462   2.809312   4.212522
    27  C    3.791412   4.232349   4.556739   4.243421   5.312619
    28  H    4.571114   4.999123   5.423707   4.827190   6.082903
    29  H    4.129086   4.822471   4.690360   4.625717   5.853439
    30  C    4.274284   4.153221   5.001674   4.955712   5.207432
    31  H    3.899062   3.664177   4.457644   4.763807   4.637729
    32  H    5.271708   5.204642   5.924366   5.967887   6.240824
    33  C    4.787252   4.259864   5.677707   5.316778   5.261156
    34  H    5.681069   4.984904   6.502022   6.291406   5.912033
    35  H    5.313651   4.949813   6.284692   5.662101   5.966647
    36  C    4.092870   3.168082   5.006282   4.574303   4.042884
    37  H    3.833917   2.686040   4.580884   4.515007   3.468170
    38  H    4.989289   3.892245   5.903017   5.376379   4.602456
    39  H    2.568460   2.585487   3.616032   2.831297   3.632672
                    6          7          8          9         10
     6  H    0.000000
     7  C    4.251931   0.000000
     8  H    4.838296   1.093088   0.000000
     9  H    4.638353   1.095833   1.761526   0.000000
    10  C    4.973657   1.549567   2.175233   2.192394   0.000000
    11  H    5.984777   2.129479   2.505698   2.405946   1.094084
    12  H    4.790082   2.207244   3.097874   2.589114   1.097228
    13  C    5.356358   2.628983   2.763209   3.577629   1.626081
    14  H    6.328553   3.514550   3.647451   4.330300   2.216580
    15  H    5.702011   2.822633   2.516076   3.812511   2.308609
    16  C    4.616910   3.382484   3.704560   4.380543   2.615198
    17  H    4.573390   3.694774   4.276133   4.539365   2.742420
    18  H    5.410341   4.384669   4.556478   5.410360   3.567193
    19  C    2.201571   2.463958   3.343034   2.617024   3.206227
    20  H    3.091897   2.467294   3.523312   2.497726   2.748315
    21  H    2.579395   2.913575   3.697687   2.690071   3.925307
    22  C    2.813496   4.301480   4.779197   5.155856   4.234401
    23  H    2.499373   4.764321   5.116344   5.593727   4.990789
    24  H    3.803429   5.160121   5.609995   6.054147   4.835404
    25  N    2.811506   1.480000   2.065783   2.124981   2.525560
    26  N    3.390766   3.252061   3.536892   4.256432   3.170063
    27  C    4.103670   3.955266   3.834355   5.005950   4.110947
    28  H    4.975806   3.824102   3.489559   4.904427   3.849634
    29  H    4.644280   4.999651   4.911019   6.055494   4.996194
    30  C    3.674608   4.109587   3.858206   5.004275   4.798731
    31  H    2.977349   4.589530   4.538182   5.389398   5.326853
    32  H    4.643641   5.024076   4.607100   5.920018   5.689553
    33  C    3.882957   3.206494   2.744110   3.932937   4.282036
    34  H    4.436915   4.076129   3.518588   4.640089   5.278322
    35  H    4.754669   2.974802   2.210965   3.758178   3.911599
    36  C    2.923066   2.469063   2.471188   2.922811   3.796005
    37  H    2.135990   3.348770   3.527396   3.707802   4.576554
    38  H    3.695047   2.623646   2.502988   2.702477   4.140731
    39  H    2.855201   2.202263   2.617478   3.132798   2.579253
                   11         12         13         14         15
    11  H    0.000000
    12  H    1.745605   0.000000
    13  C    2.217085   2.295092   0.000000
    14  H    2.407812   2.691436   1.093918   0.000000
    15  H    2.710087   3.213179   1.097430   1.744911   0.000000
    16  C    3.503135   2.789237   1.546067   2.127696   2.199251
    17  H    3.626029   2.471079   2.169961   2.499243   3.090558
    18  H    4.323763   3.778493   2.189857   2.406713   2.577910
    19  C    4.079191   2.972006   4.134215   5.045598   4.622185
    20  H    3.530874   2.207570   3.894642   4.639609   4.583778
    21  H    4.634375   3.744253   5.024217   5.937080   5.419282
    22  C    5.316154   4.100532   3.807105   4.573826   4.253970
    23  H    6.075107   4.966424   4.577881   5.434150   4.828517
    24  H    5.869949   4.649507   4.153994   4.719990   4.639602
    25  N    3.422344   2.813230   3.177819   4.212473   3.397392
    26  N    4.207274   3.376124   2.527983   3.424367   2.813376
    27  C    5.022964   4.591225   3.176348   4.046830   2.933465
    28  H    4.595342   4.528925   2.692748   3.472798   2.144850
    29  H    5.908677   5.379732   3.889421   4.592541   3.697662
    30  C    5.688064   5.329407   4.265683   5.266316   3.891177
    31  H    6.298096   5.676097   4.952750   5.966634   4.760868
    32  H    6.508811   6.301287   4.986411   5.912998   4.439515
    33  C    5.009028   4.964816   4.155012   5.210222   3.680927
    34  H    5.929950   5.977050   5.204647   6.241818   4.646846
    35  H    4.471775   4.776746   3.660758   4.636005   2.976206
    36  C    4.563908   4.251633   4.226986   5.308318   4.102441
    37  H    5.430783   4.836191   4.998311   6.081886   4.979220
    38  H    4.705015   4.645407   4.819840   5.853656   4.640979
    39  H    3.627187   2.845545   2.576407   3.621297   2.849472
                   16         17         18         19         20
    16  C    0.000000
    17  H    1.093256   0.000000
    18  H    1.095473   1.761399   0.000000
    19  C    3.951456   3.826257   4.996646   0.000000
    20  H    3.831414   3.483968   4.907052   1.093509   0.000000
    21  H    4.998105   4.903251   6.049275   1.095940   1.761211
    22  C    2.477016   2.490972   2.915410   3.397809   3.722942
    23  H    3.354343   3.544502   3.706864   3.701913   4.286725
    24  H    2.638519   2.545700   2.694190   4.404424   4.582551
    25  N    3.247793   3.525829   4.252978   1.473986   2.062664
    26  N    1.480000   2.066866   2.120352   3.250916   3.535834
    27  C    2.440131   3.328954   2.583606   4.301959   4.782489
    28  H    2.426049   3.487345   2.454967   4.777630   5.135476
    29  H    2.885136   3.679902   2.644289   5.152400   5.604102
    30  C    3.784808   4.573840   4.125918   4.208608   4.984631
    31  H    4.244257   4.840301   4.631183   4.064677   4.945371
    32  H    4.548795   5.425079   4.685551   5.290113   6.070333
    33  C    4.206542   4.978156   4.797098   3.780808   4.574049
    34  H    5.288098   6.064527   5.829785   4.547214   5.426356
    35  H    4.052659   4.932768   4.585712   4.247985   4.848654
    36  C    4.288443   4.765275   5.142716   2.437935   3.330143
    37  H    4.770525   5.123001   5.598856   2.425093   3.487939
    38  H    5.142667   5.594547   6.035576   2.894219   3.694144
    39  H    2.176984   2.593403   3.103200   2.201359   2.617798
                   21         22         23         24         25
    21  H    0.000000
    22  C    4.395554   0.000000
    23  H    4.546316   1.093094   0.000000
    24  H    5.429534   1.095581   1.761459   0.000000
    25  N    2.119357   3.254172   3.519617   4.261604   0.000000
    26  N    4.255627   1.476353   2.059585   2.118898   2.513136
    27  C    5.157817   2.440419   2.439774   2.870612   3.265659
    28  H    5.608150   3.327138   3.499188   3.668702   3.542613
    29  H    6.048289   2.586488   2.484149   2.624474   4.268030
    30  C    4.798470   3.175455   2.693606   3.884141   3.166159
    31  H    4.599827   2.930849   2.143568   3.692043   3.369793
    32  H    5.831354   4.043100   3.471043   4.582791   4.204501
    33  C    4.123096   4.084221   3.808425   4.968492   2.528031
    34  H    4.684627   4.998652   4.556617   5.880859   3.425201
    35  H    4.641097   4.559128   4.484020   5.347083   2.818412
    36  C    2.589394   3.928389   3.781109   4.975480   1.476482
    37  H    2.457595   3.800346   3.440609   4.876117   2.062875
    38  H    2.663354   4.980981   4.861192   6.034142   2.122067
    39  H    3.131750   2.182065   2.587243   3.109943   1.271354
                   26         27         28         29         30
    26  N    0.000000
    27  C    1.473519   0.000000
    28  H    2.057816   1.093257   0.000000
    29  H    2.116164   1.095546   1.762007   0.000000
    30  C    2.523001   1.576377   2.200065   2.236007   0.000000
    31  H    2.807245   2.228335   3.116813   2.631139   1.097204
    32  H    3.418644   2.148252   2.533189   2.450478   1.093845
    33  C    3.157100   2.630109   2.780043   3.582672   1.584292
    34  H    4.196575   3.521180   3.665473   4.345202   2.185646
    35  H    3.351168   2.774131   2.478899   3.765474   2.234589
    36  C    3.246261   3.410306   3.734550   4.409870   2.615448
    37  H    3.530460   3.740091   4.320831   4.589313   2.771943
    38  H    4.252050   4.406100   4.578310   5.434543   3.557695
    39  H    1.241784   2.187743   2.599629   3.112132   2.567564
                   31         32         33         34         35
    31  H    0.000000
    32  H    1.744978   0.000000
    33  C    2.248257   2.185762   0.000000
    34  H    2.655609   2.377426   1.093849   0.000000
    35  H    3.148448   2.636183   1.097350   1.744417   0.000000
    36  C    2.777293   3.508041   1.564159   2.143994   2.230805
    37  H    2.488288   3.660104   2.194846   2.534459   3.120725
    38  H    3.762427   4.316857   2.206227   2.419021   2.622393
    39  H    2.831992   3.614426   2.572325   3.622451   2.831873
                   36         37         38         39
    36  C    0.000000
    37  H    1.093257   0.000000
    38  H    1.095900   1.760561   0.000000
    39  H    2.197405   2.613779   3.128977   0.000000
 Stoichiometry    C12H25N2(1+)
 Framework group  C1[X(C12H25N2)]
 Deg. of freedom   111
 Full point group                 C1      NOp   1
 Largest Abelian subgroup         C1      NOp   1
 Largest concise Abelian subgroup C1      NOp   1
                         Standard orientation:                         
 ---------------------------------------------------------------------
 Center     Atomic      Atomic             Coordinates (Angstroms)
 Number     Number       Type             X           Y           Z
 ---------------------------------------------------------------------
      1          6           0        1.528351   -1.724852    1.144094
      2          6           0        2.141575   -1.405195   -0.321641
      3          1           0        2.333806   -2.137786    1.758461
      4          1           0        0.744905   -2.493052    1.130749
      5          1           0        2.789954   -2.241590   -0.598751
      6          1           0        2.780598   -0.513833   -0.354927
      7          6           0       -1.228470   -0.425065   -1.768579
      8          1           0       -1.665668    0.563814   -1.929254
      9          1           0       -1.173344   -0.917150   -2.746159
     10          6           0       -2.120719   -1.235529   -0.794824
     11          1           0       -3.050736   -1.437762   -1.334445
     12          1           0       -1.690485   -2.219275   -0.568879
     13          6           0       -2.500017   -0.375265    0.531908
     14          1           0       -3.401100   -0.818456    0.965830
     15          1           0       -2.753089    0.674648    0.336992
     16          6           0       -1.397853   -0.501164    1.608805
     17          1           0       -1.144755   -1.555572    1.747996
     18          1           0       -1.751366   -0.123183    2.574320
     19          6           0        1.026930   -1.344199   -1.395146
     20          1           0        0.390271   -2.228805   -1.306261
     21          1           0        1.458144   -1.357287   -2.402603
     22          6           0        1.063502   -0.409571    1.871387
     23          1           0        1.840111    0.355497    1.791377
     24          1           0        0.879732   -0.573825    2.938883
     25          7           0        0.132035   -0.183495   -1.238419
     26          7           0       -0.134483    0.173040    1.234979
     27          6           0       -0.214752    1.627548    1.456834
     28          1           0       -1.257632    1.896971    1.269687
     29          1           0       -0.003121    1.859566    2.506405
     30          6           0        0.723317    2.417926    0.466737
     31          1           0        1.774370    2.126043    0.584841
     32          1           0        0.671829    3.464172    0.781724
     33          6           0        0.231273    2.334537   -1.036899
     34          1           0        0.656330    3.184153   -1.579102
     35          1           0       -0.857065    2.452662   -1.112685
     36          6           0        0.751442    1.050124   -1.762364
     37          1           0        1.826525    0.936111   -1.599861
     38          1           0        0.595693    1.123484   -2.844657
     39          1           0       -0.004240   -0.002145    0.012533
 ---------------------------------------------------------------------
 Rotational constants (GHZ):      0.6996531      0.6941455      0.6826715
 Standard basis: 6-31G(d,p) (6D, 7F)
 There are   335 symmetry adapted cartesian basis functions of A   symmetry.
 There are   335 symmetry adapted basis functions of A   symmetry.
   335 basis functions,   567 primitive gaussians,   335 cartesian basis functions
    55 alpha electrons       55 beta electrons
       nuclear repulsion energy      1081.7675659279 Hartrees.
 NAtoms=   39 NActive=   39 NUniq=   39 SFac= 1.00D+00 NAtFMM=   60 NAOKFM=F Big=F
 Integral buffers will be    131072 words long.
 Raffenetti 2 integral format.
 Two-electron integral symmetry is turned on.
 Nuclear repulsion after empirical dispersion term =     1081.7240180713 Hartrees.
 One-electron integrals computed using PRISM.
 NBasis=   335 RedAO= T EigKep=  2.26D-03  NBF=   335
 NBsUse=   335 1.00D-06 EigRej= -1.00D+00 NBFU=   335
 ExpMin= 1.61D-01 ExpMax= 4.17D+03 ExpMxC= 6.27D+02 IAcc=1 IRadAn=         1 AccDes= 0.00D+00
 Harris functional with IExCor= 4639 and IRadAn=       1 diagonalized for initial guess.
 HarFok:  IExCor= 4639 AccDes= 0.00D+00 IRadAn=         1 IDoV= 1 UseB2=F ITyADJ=14
 ICtDFT=  3500011 ScaDFX=  1.000000  1.000000  1.000000  1.000000
 FoFCou: FMM=F IPFlag=           0 FMFlag=      100000 FMFlg1=           0
         NFxFlg=           0 DoJE=T BraDBF=F KetDBF=T FulRan=T
         wScrn=  0.000000 ICntrl=     500 IOpCl=  0 I1Cent=   200000004 NGrid=           0
         NMat0=    1 NMatS0=      1 NMatT0=    0 NMatD0=    1 NMtDS0=    0 NMtDT0=    0
 Petite list used in FoFCou.
 Requested convergence on RMS density matrix=1.00D-08 within 128 cycles.
 Requested convergence on MAX density matrix=1.00D-06.
 Requested convergence on             energy=1.00D-06.
 No special actions if energy rises.
 Integral accuracy reduced to 1.0D-05 until final iterations.
 Initial convergence to 1.0D-05 achieved.  Increase integral accuracy.
 SCF Done:  E(RwB97XD) =  -581.504190613     A.U. after   13 cycles
            NFock= 13  Conv=0.86D-08     -V/T= 2.0105

 **********************************************************************

            Population analysis using the SCF density.

 **********************************************************************

 Orbital symmetries:
       Occupied  (A) (A) (A) (A) (A) (A) (A) (A) (A) (A) (A) (A)
                 (A) (A) (A) (A) (A) (A) (A) (A) (A) (A) (A) (A)
                 (A) (A) (A) (A) (A) (A) (A) (A) (A) (A) (A) (A)
                 (A) (A) (A) (A) (A) (A) (A) (A) (A) (A) (A) (A)
                 (A) (A) (A) (A) (A) (A) (A)
       Virtual   (A) (A) (A) (A) (A) (A) (A) (A) (A) (A) (A) (A)
                 (A) (A) (A) (A) (A) (A) (A) (A) (A) (A) (A) (A)
                 (A) (A) (A) (A) (A) (A) (A) (A) (A) (A) (A) (A)
                 (A) (A) (A) (A) (A) (A) (A) (A) (A) (A) (A) (A)
                 (A) (A) (A) (A) (A) (A) (A) (A) (A) (A) (A) (A)
                 (A) (A) (A) (A) (A) (A) (A) (A) (A) (A) (A) (A)
                 (A) (A) (A) (A) (A) (A) (A) (A) (A) (A) (A) (A)
                 (A) (A) (A) (A) (A) (A) (A) (A) (A) (A) (A) (A)
                 (A) (A) (A) (A) (A) (A) (A) (A) (A) (A) (A) (A)
                 (A) (A) (A) (A) (A) (A) (A) (A) (A) (A) (A) (A)
                 (A) (A) (A) (A) (A) (A) (A) (A) (A) (A) (A) (A)
                 (A) (A) (A) (A) (A) (A) (A) (A) (A) (A) (A) (A)
                 (A) (A) (A) (A) (A) (A) (A) (A) (A) (A) (A) (A)
                 (A) (A) (A) (A) (A) (A) (A) (A) (A) (A) (A) (A)
                 (A) (A) (A) (A) (A) (A) (A) (A) (A) (A) (A) (A)
                 (A) (A) (A) (A) (A) (A) (A) (A) (A) (A) (A) (A)
                 (A) (A) (A) (A) (A) (A) (A) (A) (A) (A) (A) (A)
                 (A) (A) (A) (A) (A) (A) (A) (A) (A) (A) (A) (A)
                 (A) (A) (A) (A) (A) (A) (A) (A) (A) (A) (A) (A)
                 (A) (A) (A) (A) (A) (A) (A) (A) (A) (A) (A) (A)
                 (A) (A) (A) (A) (A) (A) (A) (A) (A) (A) (A) (A)
                 (A) (A) (A) (A) (A) (A) (A) (A) (A) (A) (A) (A)
                 (A) (A) (A) (A) (A) (A) (A) (A) (A) (A) (A) (A)
                 (A) (A) (A) (A)
 The electronic state is 1-A.
 Alpha  occ. eigenvalues --  -14.63706 -14.63250 -10.47387 -10.47315 -10.47212
 Alpha  occ. eigenvalues --  -10.47161 -10.47121 -10.47004 -10.44472 -10.44403
 Alpha  occ. eigenvalues --  -10.44345 -10.44286 -10.44207 -10.44152  -1.22132
 Alpha  occ. eigenvalues --   -1.19096  -1.03858  -1.03686  -0.99307  -0.98310
 Alpha  occ. eigenvalues --   -0.97883  -0.89863  -0.89242  -0.89095  -0.86421
 Alpha  occ. eigenvalues --   -0.82884  -0.82660  -0.78500  -0.73408  -0.72708
 Alpha  occ. eigenvalues --   -0.72536  -0.71197  -0.71097  -0.69934  -0.66676
 Alpha  occ. eigenvalues --   -0.66510  -0.64390  -0.64313  -0.63554  -0.63118
 Alpha  occ. eigenvalues --   -0.62999  -0.62279  -0.60621  -0.58052  -0.57820
 Alpha  occ. eigenvalues --   -0.57651  -0.57010  -0.56484  -0.56341  -0.54771
 Alpha  occ. eigenvalues --   -0.54375  -0.54196  -0.54003  -0.53754  -0.46259
 Alpha virt. eigenvalues --    0.01802   0.01848   0.02376   0.03302   0.05323
 Alpha virt. eigenvalues --    0.05469   0.05592   0.06598   0.07814   0.08117
 Alpha virt. eigenvalues --    0.09380   0.09501   0.09933   0.10466   0.10772
 Alpha virt. eigenvalues --    0.11007   0.11270   0.11516   0.11711   0.12430
 Alpha virt. eigenvalues --    0.12988   0.13711   0.14455   0.14555   0.14788
 Alpha virt. eigenvalues --    0.16141   0.17011   0.17086   0.17334   0.17466
 Alpha virt. eigenvalues --    0.18304   0.18616   0.19819   0.19868   0.23136
 Alpha virt. eigenvalues --    0.23488   0.23562   0.23844   0.24207   0.31120
 Alpha virt. eigenvalues --    0.39867   0.39990   0.44473   0.44639   0.45008
 Alpha virt. eigenvalues --    0.47104   0.47644   0.48049   0.51428   0.52058
 Alpha virt. eigenvalues --    0.52473   0.54679   0.55714   0.55974   0.56267
 Alpha virt. eigenvalues --    0.57228   0.57764   0.58024   0.60236   0.60370
 Alpha virt. eigenvalues --    0.62151   0.63585   0.63804   0.64672   0.65196
 Alpha virt. eigenvalues --    0.65237   0.68102   0.70923   0.71584   0.71896
 Alpha virt. eigenvalues --    0.75549   0.75803   0.75865   0.77075   0.79005
 Alpha virt. eigenvalues --    0.79284   0.79563   0.81441   0.81616   0.84972
 Alpha virt. eigenvalues --    0.85034   0.85526   0.86130   0.86209   0.86320
 Alpha virt. eigenvalues --    0.87518   0.87644   0.88245   0.88962   0.89243
 Alpha virt. eigenvalues --    0.89714   0.89775   0.91907   0.92545   0.92703
 Alpha virt. eigenvalues --    0.93779   0.94141   0.95069   0.95492   0.95949
 Alpha virt. eigenvalues --    1.01006   1.01049   1.01935   1.04003   1.12912
 Alpha virt. eigenvalues --    1.13184   1.14404   1.15280   1.15620   1.17022
 Alpha virt. eigenvalues --    1.19792   1.20560   1.34848   1.34979   1.35653
 Alpha virt. eigenvalues --    1.36418   1.43300   1.43893   1.44237   1.46968
 Alpha virt. eigenvalues --    1.47422   1.47618   1.51827   1.52573   1.52801
 Alpha virt. eigenvalues --    1.56894   1.57579   1.58560   1.60994   1.61970
 Alpha virt. eigenvalues --    1.62201   1.65438   1.65784   1.66680   1.67419
 Alpha virt. eigenvalues --    1.70981   1.71556   1.71815   1.72428   1.74659
 Alpha virt. eigenvalues --    1.77011   1.78198   1.79279   1.80171   1.80761
 Alpha virt. eigenvalues --    1.83889   1.85384   1.86076   1.86689   1.87139
 Alpha virt. eigenvalues --    1.87600   1.88571   1.89707   1.90311   1.90971
 Alpha virt. eigenvalues --    1.95905   1.96077   1.99575   1.99868   2.01816
 Alpha virt. eigenvalues --    2.02831   2.03468   2.04633   2.05490   2.08902
 Alpha virt. eigenvalues --    2.09309   2.10611   2.10948   2.10997   2.11643
 Alpha virt. eigenvalues --    2.14514   2.14660   2.15421   2.15529   2.19555
 Alpha virt. eigenvalues --    2.19594   2.20193   2.20524   2.21992   2.22290
 Alpha virt. eigenvalues --    2.23912   2.24653   2.27378   2.27641   2.28961
 Alpha virt. eigenvalues --    2.29058   2.32305   2.33331   2.35706   2.36260
 Alpha virt. eigenvalues --    2.37144   2.38596   2.38865   2.39197   2.41841
 Alpha virt. eigenvalues --    2.42450   2.43902   2.45031   2.45540   2.47226
 Alpha virt. eigenvalues --    2.50841   2.51058   2.51565   2.51979   2.54723
 Alpha virt. eigenvalues --    2.55184   2.59335   2.60516   2.61255   2.61395
 Alpha virt. eigenvalues --    2.62512   2.62569   2.65453   2.66514   2.66852
 Alpha virt. eigenvalues --    2.68235   2.68508   2.68998   2.69981   2.71768
 Alpha virt. eigenvalues --    2.72091   2.74141   2.74387   2.75978   2.77236
 Alpha virt. eigenvalues --    2.81025   2.81385   2.81832   2.83295   2.83445
 Alpha virt. eigenvalues --    2.84369   2.84691   2.85222   2.85563   2.86423
 Alpha virt. eigenvalues --    2.87881   2.88115   2.93119   2.93254   2.93989
 Alpha virt. eigenvalues --    2.94145   3.20978   3.23899   3.24210   3.24469
 Alpha virt. eigenvalues --    3.24796   3.25143   3.28971   3.29109   3.30399
 Alpha virt. eigenvalues --    3.30585   3.31741   3.31963   3.34214   3.38468
 Alpha virt. eigenvalues --    3.40005   3.40092   3.42639   3.43109   3.46672
 Alpha virt. eigenvalues --    3.49003   3.49144   3.50265   3.51230   3.51818
 Alpha virt. eigenvalues --    3.72006   4.24346   4.24354   4.26748   4.33472
 Alpha virt. eigenvalues --    4.47325   4.48085   4.48408   4.60583   4.60974
 Alpha virt. eigenvalues --    4.66146   4.68779   4.70423   4.70974   4.81194
          Condensed to atoms (all electrons):
               1          2          3          4          5          6
     1  C    5.021025   0.336276   0.392884   0.389440  -0.027746  -0.029820
     2  C    0.336276   5.019821  -0.027584  -0.031045   0.393947   0.389559
     3  H    0.392884  -0.027584   0.518109  -0.026342  -0.004695  -0.000204
     4  H    0.389440  -0.031045  -0.026342   0.555725  -0.000188   0.002712
     5  H   -0.027746   0.393947  -0.004695  -0.000188   0.517403  -0.026174
     6  H   -0.029820   0.389559  -0.000204   0.002712  -0.026174   0.558026
     7  C   -0.000289   0.004208   0.000005  -0.000106  -0.000102  -0.000018
     8  H    0.000002  -0.000217  -0.000000   0.000003   0.000003   0.000002
     9  H    0.000011   0.000071  -0.000000   0.000001   0.000004  -0.000002
    10  C    0.000129  -0.000085   0.000001   0.000100  -0.000001  -0.000008
    11  H    0.000001   0.000003  -0.000000  -0.000001  -0.000000   0.000000
    12  H    0.000093  -0.000382  -0.000001   0.000701   0.000012   0.000000
    13  C   -0.000089   0.000033   0.000003  -0.000358  -0.000000   0.000001
    14  H   -0.000001  -0.000000  -0.000000   0.000012  -0.000000   0.000000
    15  H   -0.000007   0.000001   0.000000  -0.000000   0.000000  -0.000000
    16  C   -0.004475  -0.000096   0.000080   0.000513  -0.000004   0.000012
    17  H    0.001256  -0.000140  -0.000144   0.003811   0.000006  -0.000001
    18  H   -0.000074   0.000004  -0.000000   0.000063  -0.000000   0.000001
    19  C   -0.044341   0.353289   0.003189  -0.004233  -0.029895  -0.036964
    20  H   -0.006708  -0.035659   0.000110   0.003356  -0.002078   0.004047
    21  H    0.003701  -0.034937  -0.000112   0.000088  -0.002542  -0.001785
    22  C    0.350340  -0.042015  -0.029324  -0.034266   0.003072  -0.004281
    23  H   -0.033742  -0.006146  -0.001538   0.003565   0.000101   0.003095
    24  H   -0.030975   0.003260  -0.002467  -0.001321  -0.000099   0.000088
    25  N    0.002868  -0.053978  -0.000041   0.000060   0.003540  -0.003770
    26  N   -0.054626   0.002999   0.003409  -0.003543  -0.000049   0.000091
    27  C    0.004414  -0.000299  -0.000105  -0.000002   0.000005  -0.000090
    28  H   -0.000232   0.000003   0.000003   0.000002  -0.000000   0.000002
    29  H    0.000097   0.000010   0.000003  -0.000002  -0.000000   0.000001
    30  C   -0.000088   0.000148  -0.000001  -0.000009   0.000001   0.000093
    31  H   -0.000373   0.000091   0.000013  -0.000001  -0.000001   0.000677
    32  H    0.000003   0.000001  -0.000000   0.000000  -0.000000  -0.000002
    33  C    0.000039  -0.000077  -0.000000   0.000001   0.000004  -0.000411
    34  H   -0.000000  -0.000002  -0.000000  -0.000000  -0.000000   0.000014
    35  H    0.000001  -0.000009   0.000000  -0.000000   0.000000  -0.000000
    36  C   -0.000105  -0.005530  -0.000005   0.000015   0.000095   0.000424
    37  H   -0.000173   0.000705   0.000006  -0.000001  -0.000151   0.004307
    38  H    0.000004  -0.000044   0.000000   0.000001  -0.000001   0.000077
    39  H    0.001018   0.000866  -0.000104  -0.000422  -0.000102  -0.000366
               7          8          9         10         11         12
     1  C   -0.000289   0.000002   0.000011   0.000129   0.000001   0.000093
     2  C    0.004208  -0.000217   0.000071  -0.000085   0.000003  -0.000382
     3  H    0.000005  -0.000000  -0.000000   0.000001  -0.000000  -0.000001
     4  H   -0.000106   0.000003   0.000001   0.000100  -0.000001   0.000701
     5  H   -0.000102   0.000003   0.000004  -0.000001  -0.000000   0.000012
     6  H   -0.000018   0.000002  -0.000002  -0.000008   0.000000   0.000000
     7  C    4.917900   0.402396   0.399701   0.353029  -0.029964  -0.036034
     8  H    0.402396   0.550567  -0.027681  -0.035540  -0.001988   0.003959
     9  H    0.399701  -0.027681   0.533642  -0.034458  -0.002642  -0.001741
    10  C    0.353029  -0.035540  -0.034458   5.019754   0.393385   0.389684
    11  H   -0.029964  -0.001988  -0.002642   0.393385   0.518216  -0.026219
    12  H   -0.036034   0.003959  -0.001741   0.389684  -0.026219   0.557290
    13  C   -0.043083  -0.006436   0.003593   0.336676  -0.027470  -0.030539
    14  H    0.003095   0.000100  -0.000106  -0.027339  -0.004568  -0.000227
    15  H   -0.003983   0.003137   0.000076  -0.029005  -0.000212   0.002640
    16  C   -0.002576   0.000038  -0.000039  -0.044289   0.003180  -0.004276
    17  H    0.000035   0.000027  -0.000002  -0.006741   0.000115   0.003344
    18  H   -0.000039  -0.000002   0.000001   0.003680  -0.000111   0.000089
    19  C   -0.034960   0.004356  -0.003964  -0.004469   0.000063   0.000754
    20  H   -0.002300   0.000275  -0.001260   0.000934  -0.000146   0.003894
    21  H   -0.002457  -0.000108   0.003358  -0.000075   0.000001   0.000059
    22  C   -0.000163  -0.000000   0.000003  -0.000257   0.000005  -0.000096
    23  H   -0.000000   0.000000   0.000000   0.000002  -0.000000   0.000002
    24  H    0.000003   0.000000  -0.000000   0.000010  -0.000000   0.000001
    25  N    0.223308  -0.043648  -0.038445  -0.053946   0.003546  -0.003713
    26  N    0.009480   0.000340  -0.000438   0.002680  -0.000044   0.000064
    27  C    0.000235  -0.000016   0.000003  -0.000092  -0.000005   0.000014
    28  H   -0.000023  -0.000074   0.000001  -0.000168   0.000006  -0.000001
    29  H    0.000003   0.000001  -0.000000   0.000004   0.000000   0.000001
    30  C   -0.000099  -0.000160   0.000004   0.000040  -0.000000   0.000001
    31  H    0.000014  -0.000000   0.000001   0.000000   0.000000  -0.000000
    32  H   -0.000004   0.000006  -0.000000  -0.000000  -0.000000   0.000000
    33  C   -0.004282   0.001151  -0.000080  -0.000092  -0.000001  -0.000008
    34  H    0.000064  -0.000146   0.000001   0.000003  -0.000000   0.000000
    35  H    0.000550   0.003853   0.000058  -0.000369   0.000012  -0.000000
    36  C   -0.034792  -0.002433  -0.002226   0.004165  -0.000103  -0.000005
    37  H    0.004315   0.000270  -0.000115  -0.000218   0.000003   0.000002
    38  H   -0.004007  -0.001183   0.003245   0.000066   0.000004  -0.000002
    39  H   -0.024959  -0.002300   0.002898   0.000905  -0.000098  -0.000407
              13         14         15         16         17         18
     1  C   -0.000089  -0.000001  -0.000007  -0.004475   0.001256  -0.000074
     2  C    0.000033  -0.000000   0.000001  -0.000096  -0.000140   0.000004
     3  H    0.000003  -0.000000   0.000000   0.000080  -0.000144  -0.000000
     4  H   -0.000358   0.000012  -0.000000   0.000513   0.003811   0.000063
     5  H   -0.000000  -0.000000   0.000000  -0.000004   0.000006  -0.000000
     6  H    0.000001   0.000000  -0.000000   0.000012  -0.000001   0.000001
     7  C   -0.043083   0.003095  -0.003983  -0.002576   0.000035  -0.000039
     8  H   -0.006436   0.000100   0.003137   0.000038   0.000027  -0.000002
     9  H    0.003593  -0.000106   0.000076  -0.000039  -0.000002   0.000001
    10  C    0.336676  -0.027339  -0.029005  -0.044289  -0.006741   0.003680
    11  H   -0.027470  -0.004568  -0.000212   0.003180   0.000115  -0.000111
    12  H   -0.030539  -0.000227   0.002640  -0.004276   0.003344   0.000089
    13  C    5.020085   0.393952   0.389400   0.352498  -0.035661  -0.034334
    14  H    0.393952   0.516514  -0.026123  -0.030017  -0.002077  -0.002759
    15  H    0.389400  -0.026123   0.556350  -0.037276   0.004054  -0.001716
    16  C    0.352498  -0.030017  -0.037276   4.929838   0.401727   0.400111
    17  H   -0.035661  -0.002077   0.004054   0.401727   0.551624  -0.027538
    18  H   -0.034334  -0.002759  -0.001716   0.400111  -0.027538   0.533447
    19  C   -0.000105  -0.000004   0.000013   0.000228  -0.000020   0.000003
    20  H   -0.000135   0.000005  -0.000001  -0.000014  -0.000078   0.000001
    21  H    0.000004   0.000000   0.000001   0.000003   0.000001  -0.000000
    22  C    0.004030  -0.000099  -0.000022  -0.034388  -0.002318  -0.002243
    23  H   -0.000214   0.000003   0.000002   0.004329   0.000227  -0.000114
    24  H    0.000063   0.000003  -0.000001  -0.003828  -0.001039   0.003233
    25  N    0.002676  -0.000041   0.000068   0.009534   0.000364  -0.000433
    26  N   -0.052428   0.003517  -0.003713   0.221733  -0.043683  -0.038895
    27  C   -0.005601   0.000098   0.000447  -0.037140   0.004586  -0.004108
    28  H    0.000746  -0.000155   0.004331  -0.002363   0.000346  -0.001674
    29  H   -0.000024  -0.000002   0.000076  -0.002677  -0.000119   0.003441
    30  C   -0.000088   0.000004  -0.000423   0.004433  -0.000230   0.000106
    31  H   -0.000009   0.000000  -0.000000  -0.000011   0.000003  -0.000003
    32  H   -0.000002  -0.000000   0.000015  -0.000106   0.000003   0.000004
    33  C    0.000152   0.000001   0.000109  -0.000327   0.000003   0.000010
    34  H    0.000001  -0.000000  -0.000002   0.000006  -0.000000  -0.000000
    35  H    0.000091  -0.000001   0.000713  -0.000115   0.000003   0.000001
    36  C   -0.000275   0.000005  -0.000086  -0.000168   0.000001   0.000003
    37  H    0.000002  -0.000000   0.000002   0.000000   0.000000   0.000000
    38  H    0.000011  -0.000000   0.000001   0.000004   0.000000  -0.000000
    39  H    0.001176  -0.000114  -0.000371  -0.026026  -0.002443   0.003031
              19         20         21         22         23         24
     1  C   -0.044341  -0.006708   0.003701   0.350340  -0.033742  -0.030975
     2  C    0.353289  -0.035659  -0.034937  -0.042015  -0.006146   0.003260
     3  H    0.003189   0.000110  -0.000112  -0.029324  -0.001538  -0.002467
     4  H   -0.004233   0.003356   0.000088  -0.034266   0.003565  -0.001321
     5  H   -0.029895  -0.002078  -0.002542   0.003072   0.000101  -0.000099
     6  H   -0.036964   0.004047  -0.001785  -0.004281   0.003095   0.000088
     7  C   -0.034960  -0.002300  -0.002457  -0.000163  -0.000000   0.000003
     8  H    0.004356   0.000275  -0.000108  -0.000000   0.000000   0.000000
     9  H   -0.003964  -0.001260   0.003358   0.000003   0.000000  -0.000000
    10  C   -0.004469   0.000934  -0.000075  -0.000257   0.000002   0.000010
    11  H    0.000063  -0.000146   0.000001   0.000005  -0.000000  -0.000000
    12  H    0.000754   0.003894   0.000059  -0.000096   0.000002   0.000001
    13  C   -0.000105  -0.000135   0.000004   0.004030  -0.000214   0.000063
    14  H   -0.000004   0.000005   0.000000  -0.000099   0.000003   0.000003
    15  H    0.000013  -0.000001   0.000001  -0.000022   0.000002  -0.000001
    16  C    0.000228  -0.000014   0.000003  -0.034388   0.004329  -0.003828
    17  H   -0.000020  -0.000078   0.000001  -0.002318   0.000227  -0.001039
    18  H    0.000003   0.000001  -0.000000  -0.002243  -0.000114   0.003233
    19  C    4.924351   0.402266   0.400076  -0.002462   0.000047  -0.000035
    20  H    0.402266   0.554008  -0.027773   0.000039   0.000025  -0.000001
    21  H    0.400076  -0.027773   0.536152  -0.000034  -0.000001   0.000000
    22  C   -0.002462   0.000039  -0.000034   4.926769   0.402503   0.399170
    23  H    0.000047   0.000025  -0.000001   0.402503   0.549024  -0.028445
    24  H   -0.000035  -0.000001   0.000000   0.399170  -0.028445   0.529474
    25  N    0.223471  -0.044495  -0.039231   0.009329   0.000435  -0.000422
    26  N    0.009419   0.000360  -0.000452   0.221796  -0.044282  -0.038306
    27  C   -0.000170   0.000001   0.000004  -0.037596  -0.002429  -0.002710
    28  H    0.000001   0.000000   0.000000   0.004538   0.000312  -0.000113
    29  H    0.000003   0.000000  -0.000000  -0.004013  -0.001612   0.003581
    30  C   -0.000312   0.000003   0.000011  -0.005409   0.001189  -0.000048
    31  H   -0.000101   0.000003   0.000001   0.000114   0.004207   0.000082
    32  H    0.000005  -0.000000  -0.000000   0.000100  -0.000160  -0.000001
    33  C    0.004393  -0.000227   0.000089  -0.000056  -0.000198   0.000004
    34  H   -0.000106   0.000003   0.000004  -0.000006   0.000007   0.000000
    35  H    0.000004   0.000002  -0.000002   0.000014  -0.000001   0.000001
    36  C   -0.037325   0.004609  -0.004314   0.000286  -0.000026   0.000003
    37  H   -0.002365   0.000343  -0.001634  -0.000024  -0.000082   0.000002
    38  H   -0.002546  -0.000119   0.003500   0.000003   0.000002  -0.000000
    39  H   -0.025035  -0.002354   0.002949  -0.025512  -0.002677   0.002989
              25         26         27         28         29         30
     1  C    0.002868  -0.054626   0.004414  -0.000232   0.000097  -0.000088
     2  C   -0.053978   0.002999  -0.000299   0.000003   0.000010   0.000148
     3  H   -0.000041   0.003409  -0.000105   0.000003   0.000003  -0.000001
     4  H    0.000060  -0.003543  -0.000002   0.000002  -0.000002  -0.000009
     5  H    0.003540  -0.000049   0.000005  -0.000000  -0.000000   0.000001
     6  H   -0.003770   0.000091  -0.000090   0.000002   0.000001   0.000093
     7  C    0.223308   0.009480   0.000235  -0.000023   0.000003  -0.000099
     8  H   -0.043648   0.000340  -0.000016  -0.000074   0.000001  -0.000160
     9  H   -0.038445  -0.000438   0.000003   0.000001  -0.000000   0.000004
    10  C   -0.053946   0.002680  -0.000092  -0.000168   0.000004   0.000040
    11  H    0.003546  -0.000044  -0.000005   0.000006   0.000000  -0.000000
    12  H   -0.003713   0.000064   0.000014  -0.000001   0.000001   0.000001
    13  C    0.002676  -0.052428  -0.005601   0.000746  -0.000024  -0.000088
    14  H   -0.000041   0.003517   0.000098  -0.000155  -0.000002   0.000004
    15  H    0.000068  -0.003713   0.000447   0.004331   0.000076  -0.000423
    16  C    0.009534   0.221733  -0.037140  -0.002363  -0.002677   0.004433
    17  H    0.000364  -0.043683   0.004586   0.000346  -0.000119  -0.000230
    18  H   -0.000433  -0.038895  -0.004108  -0.001674   0.003441   0.000106
    19  C    0.223471   0.009419  -0.000170   0.000001   0.000003  -0.000312
    20  H   -0.044495   0.000360   0.000001   0.000000   0.000000   0.000003
    21  H   -0.039231  -0.000452   0.000004   0.000000  -0.000000   0.000011
    22  C    0.009329   0.221796  -0.037596   0.004538  -0.004013  -0.005409
    23  H    0.000435  -0.044282  -0.002429   0.000312  -0.001612   0.001189
    24  H   -0.000422  -0.038306  -0.002710  -0.000113   0.003581  -0.000048
    25  N    7.276576  -0.194134   0.009268   0.000344  -0.000420   0.003277
    26  N   -0.194134   7.273273   0.220057  -0.044996  -0.038623  -0.055545
    27  C    0.009268   0.220057   4.935929   0.401328   0.399590   0.352329
    28  H    0.000344  -0.044996   0.401328   0.553108  -0.028091  -0.033918
    29  H   -0.000420  -0.038623   0.399590  -0.028091   0.528254  -0.030248
    30  C    0.003277  -0.055545   0.352329  -0.033918  -0.030248   5.019667
    31  H    0.000057  -0.003471  -0.035026   0.003686  -0.001518   0.389703
    32  H   -0.000059   0.003470  -0.029746  -0.001678  -0.002198   0.393609
    33  C   -0.054613   0.003312  -0.042236  -0.005900   0.003226   0.338367
    34  H    0.003447  -0.000056   0.003315   0.000079  -0.000103  -0.028996
    35  H   -0.003604   0.000075  -0.004773   0.003493   0.000095  -0.035232
    36  C    0.222541   0.009543  -0.002607   0.000042  -0.000030  -0.044014
    37  H   -0.044575   0.000363   0.000037   0.000021  -0.000000  -0.006241
    38  H   -0.038236  -0.000443  -0.000029  -0.000000   0.000000   0.003546
    39  H    0.154430   0.156111  -0.025219  -0.002435   0.002904   0.000813
              31         32         33         34         35         36
     1  C   -0.000373   0.000003   0.000039  -0.000000   0.000001  -0.000105
     2  C    0.000091   0.000001  -0.000077  -0.000002  -0.000009  -0.005530
     3  H    0.000013  -0.000000  -0.000000  -0.000000   0.000000  -0.000005
     4  H   -0.000001   0.000000   0.000001  -0.000000  -0.000000   0.000015
     5  H   -0.000001  -0.000000   0.000004  -0.000000   0.000000   0.000095
     6  H    0.000677  -0.000002  -0.000411   0.000014  -0.000000   0.000424
     7  C    0.000014  -0.000004  -0.004282   0.000064   0.000550  -0.034792
     8  H   -0.000000   0.000006   0.001151  -0.000146   0.003853  -0.002433
     9  H    0.000001  -0.000000  -0.000080   0.000001   0.000058  -0.002226
    10  C    0.000000  -0.000000  -0.000092   0.000003  -0.000369   0.004165
    11  H    0.000000  -0.000000  -0.000001  -0.000000   0.000012  -0.000103
    12  H   -0.000000   0.000000  -0.000008   0.000000  -0.000000  -0.000005
    13  C   -0.000009  -0.000002   0.000152   0.000001   0.000091  -0.000275
    14  H    0.000000  -0.000000   0.000001  -0.000000  -0.000001   0.000005
    15  H   -0.000000   0.000015   0.000109  -0.000002   0.000713  -0.000086
    16  C   -0.000011  -0.000106  -0.000327   0.000006  -0.000115  -0.000168
    17  H    0.000003   0.000003   0.000003  -0.000000   0.000003   0.000001
    18  H   -0.000003   0.000004   0.000010  -0.000000   0.000001   0.000003
    19  C   -0.000101   0.000005   0.004393  -0.000106   0.000004  -0.037325
    20  H    0.000003  -0.000000  -0.000227   0.000003   0.000002   0.004609
    21  H    0.000001  -0.000000   0.000089   0.000004  -0.000002  -0.004314
    22  C    0.000114   0.000100  -0.000056  -0.000006   0.000014   0.000286
    23  H    0.004207  -0.000160  -0.000198   0.000007  -0.000001  -0.000026
    24  H    0.000082  -0.000001   0.000004   0.000000   0.000001   0.000003
    25  N    0.000057  -0.000059  -0.054613   0.003447  -0.003604   0.222541
    26  N   -0.003471   0.003470   0.003312  -0.000056   0.000075   0.009543
    27  C   -0.035026  -0.029746  -0.042236   0.003315  -0.004773  -0.002607
    28  H    0.003686  -0.001678  -0.005900   0.000079   0.003493   0.000042
    29  H   -0.001518  -0.002198   0.003226  -0.000103   0.000095  -0.000030
    30  C    0.389703   0.393609   0.338367  -0.028996  -0.035232  -0.044014
    31  H    0.560887  -0.025698  -0.034131  -0.000400   0.003340  -0.004711
    32  H   -0.025698   0.519664  -0.029034  -0.005342  -0.000369   0.003409
    33  C   -0.034131  -0.029034   5.014775   0.394402   0.389854   0.353841
    34  H   -0.000400  -0.005342   0.394402   0.518736  -0.025913  -0.029715
    35  H    0.003340  -0.000369   0.389854  -0.025913   0.560632  -0.033874
    36  C   -0.004711   0.003409   0.353841  -0.029715  -0.033874   4.924321
    37  H    0.003468   0.000090  -0.034248  -0.001649   0.003694   0.402145
    38  H    0.000096  -0.000113  -0.032982  -0.002465  -0.001604   0.399275
    39  H   -0.000407  -0.000099   0.000605  -0.000096  -0.000405  -0.025403
              37         38         39
     1  C   -0.000173   0.000004   0.001018
     2  C    0.000705  -0.000044   0.000866
     3  H    0.000006   0.000000  -0.000104
     4  H   -0.000001   0.000001  -0.000422
     5  H   -0.000151  -0.000001  -0.000102
     6  H    0.004307   0.000077  -0.000366
     7  C    0.004315  -0.004007  -0.024959
     8  H    0.000270  -0.001183  -0.002300
     9  H   -0.000115   0.003245   0.002898
    10  C   -0.000218   0.000066   0.000905
    11  H    0.000003   0.000004  -0.000098
    12  H    0.000002  -0.000002  -0.000407
    13  C    0.000002   0.000011   0.001176
    14  H   -0.000000  -0.000000  -0.000114
    15  H    0.000002   0.000001  -0.000371
    16  C    0.000000   0.000004  -0.026026
    17  H    0.000000   0.000000  -0.002443
    18  H    0.000000  -0.000000   0.003031
    19  C   -0.002365  -0.002546  -0.025035
    20  H    0.000343  -0.000119  -0.002354
    21  H   -0.001634   0.003500   0.002949
    22  C   -0.000024   0.000003  -0.025512
    23  H   -0.000082   0.000002  -0.002677
    24  H    0.000002  -0.000000   0.002989
    25  N   -0.044575  -0.038236   0.154430
    26  N    0.000363  -0.000443   0.156111
    27  C    0.000037  -0.000029  -0.025219
    28  H    0.000021  -0.000000  -0.002435
    29  H   -0.000000   0.000000   0.002904
    30  C   -0.006241   0.003546   0.000813
    31  H    0.003468   0.000096  -0.000407
    32  H    0.000090  -0.000113  -0.000099
    33  C   -0.034248  -0.032982   0.000605
    34  H   -0.001649  -0.002465  -0.000096
    35  H    0.003694  -0.001604  -0.000405
    36  C    0.402145   0.399275  -0.025403
    37  H    0.552318  -0.028118  -0.002429
    38  H   -0.028118   0.532367   0.002891
    39  H   -0.002429   0.002891   0.390785
 Mulliken charges:
               1
     1  C   -0.269736
     2  C   -0.267051
     3  H    0.174852
     4  H    0.141672
     5  H    0.175637
     6  H    0.140666
     7  C   -0.094100
     8  H    0.151444
     9  H    0.166526
    10  C   -0.268098
    11  H    0.175034
    12  H    0.141045
    13  C   -0.268342
    14  H    0.176324
    15  H    0.141504
    16  C   -0.098058
    17  H    0.150695
    18  H    0.166815
    19  C   -0.096519
    20  H    0.149065
    21  H    0.165453
    22  C   -0.097529
    23  H    0.152591
    24  H    0.167844
    25  N   -0.531337
    26  N   -0.524366
    27  C   -0.101662
    28  H    0.149429
    29  H    0.168391
    30  C   -0.266280
    31  H    0.139420
    32  H    0.174230
    33  C   -0.265433
    34  H    0.174914
    35  H    0.139787
    36  C   -0.096973
    37  H    0.149933
    38  H    0.166799
    39  H    0.445414
 Sum of Mulliken charges =   1.00000
 Mulliken charges with hydrogens summed into heavy atoms:
               1
     1  C    0.046789
     2  C    0.049252
     7  C    0.223870
    10  C    0.047981
    13  C    0.049486
    16  C    0.219452
    19  C    0.217999
    22  C    0.222907
    25  N   -0.531337
    26  N   -0.078952
    27  C    0.216158
    30  C    0.047370
    33  C    0.049267
    36  C    0.219758
 Electronic spatial extent (au):  <R**2>=           2517.9672
 Charge=              1.0000 electrons
 Dipole moment (field-independent basis, Debye):
    X=             -0.0487    Y=             -0.0087    Z=              0.1053  Tot=              0.1163
 Quadrupole moment (field-independent basis, Debye-Ang):
   XX=            -72.7281   YY=            -73.0541   ZZ=            -71.2777
   XY=             -0.0429   XZ=             -0.3771   YZ=              0.3649
 Traceless Quadrupole moment (field-independent basis, Debye-Ang):
   XX=             -0.3748   YY=             -0.7008   ZZ=              1.0756
   XY=             -0.0429   XZ=             -0.3771   YZ=              0.3649
 Octapole moment (field-independent basis, Debye-Ang**2):
  XXX=             -6.9739  YYY=              9.3435  ZZZ=              0.9905  XYY=              5.8822
  XXY=             -9.8920  XXZ=              0.6245  XZZ=              0.2900  YZZ=              0.1147
  YYZ=             -0.8471  XYZ=             -2.1917
 Hexadecapole moment (field-independent basis, Debye-Ang**3):
 XXXX=          -1049.4279 YYYY=          -1036.5693 ZZZZ=           -982.6715 XXXY=             -0.4791
 XXXZ=             -2.6387 YYYX=             -0.1971 YYYZ=             -0.3468 ZZZX=             -0.4768
 ZZZY=              2.2437 XXYY=           -347.9768 XXZZ=           -339.2607 YYZZ=           -337.8666
 XXYZ=              0.9381 YYXZ=             -0.1621 ZZXY=              0.0994
 N-N= 1.081724018071D+03 E-N=-3.491725895436D+03  KE= 5.754726681985D+02
 Calling FoFJK, ICntrl=      2127 FMM=F ISym2X=0 I1Cent= 0 IOpClX= 0 NMat=1 NMatS=1 NMatT=0.
 ***** Axes restored to original set *****
 -------------------------------------------------------------------
 Center     Atomic                   Forces (Hartrees/Bohr)
 Number     Number              X              Y              Z
 -------------------------------------------------------------------
      1        6          -0.004370328    0.039918660    0.007519088
      2        6           0.014352816   -0.031062343   -0.015214867
      3        1          -0.000112534    0.000053213    0.000615411
      4        1           0.002075201    0.004139983    0.005300775
      5        1           0.000153894   -0.000159038   -0.000420231
      6        1           0.002163348   -0.002306635   -0.007341049
      7        6           0.002096026   -0.005402740   -0.004194573
      8        1           0.002648678   -0.003712144    0.000276581
      9        1          -0.002234310    0.000536638    0.000239387
     10        6           0.021904016    0.028090833   -0.014695771
     11        1           0.000052138   -0.000049586   -0.000725002
     12        1           0.000399126    0.003762514   -0.006321112
     13        6          -0.027070596   -0.021840371    0.016215316
     14        1          -0.000155134   -0.000071167    0.000481582
     15        1          -0.003219906   -0.001055938    0.007996862
     16        6           0.002585281   -0.005746886    0.001820002
     17        1           0.003738599   -0.002459110   -0.000890498
     18        1          -0.000621510    0.001960034   -0.000501351
     19        6          -0.008627487   -0.003519460   -0.002850129
     20        1          -0.004581628   -0.000464700    0.000812371
     21        1           0.001435306    0.001371617    0.000370549
     22        6          -0.008742105   -0.013663110    0.011688360
     23        1          -0.005083065   -0.003137248    0.000159565
     24        1           0.000883090   -0.002127576    0.000541673
     25        7          -0.000718352    0.000915854    0.008875822
     26        7           0.003553204   -0.000262576   -0.011339288
     27        6          -0.001544339    0.015520535    0.015501659
     28        1           0.000242566    0.006478525   -0.000118085
     29        1          -0.002068788    0.000788797    0.000898383
     30        6           0.025993945   -0.014378729   -0.002690844
     31        1           0.002053279   -0.002657111    0.003524265
     32        1          -0.000033680    0.000361537    0.000336292
     33        6          -0.028926650   -0.000289071   -0.005167314
     34        1          -0.000306384    0.000127045   -0.000355546
     35        1          -0.003158100   -0.002432635   -0.001594555
     36        6           0.011683511    0.008681634   -0.007923960
     37        1           0.002877266    0.005267654   -0.000554207
     38        1           0.001029723   -0.001568335   -0.000077009
     39        1          -0.000346118    0.000391438   -0.000198552
 -------------------------------------------------------------------
 Cartesian Forces:  Max     0.039918660 RMS     0.009172922

 GradGradGradGradGradGradGradGradGradGradGradGradGradGradGradGradGradGrad
 Berny optimization.
 FormGI is forming the generalized inverse of G from B-inverse, IUseBI=4.
 Internal  Forces:  Max     0.032420174 RMS     0.004542640
 Search for a local minimum.
 Step number   1 out of a maximum of  234
 All quantities printed in internal units (Hartrees-Bohrs-Radians)
 Mixed Optimization -- RFO/linear search
 Second derivative matrix not updated -- first step.
 ITU=  0
     Eigenvalues ---    0.00511   0.00519   0.00533   0.00573   0.00625
     Eigenvalues ---    0.00631   0.00666   0.01375   0.01391   0.02222
     Eigenvalues ---    0.02238   0.02551   0.02581   0.03373   0.03386
     Eigenvalues ---    0.03423   0.03607   0.03655   0.04050   0.04306
     Eigenvalues ---    0.04345   0.04380   0.04395   0.04476   0.04536
     Eigenvalues ---    0.04612   0.04638   0.04656   0.04804   0.04810
     Eigenvalues ---    0.05253   0.05482   0.05486   0.05731   0.05741
     Eigenvalues ---    0.05913   0.06182   0.06208   0.06254   0.06667
     Eigenvalues ---    0.06707   0.07699   0.08073   0.08107   0.08125
     Eigenvalues ---    0.08184   0.08260   0.08273   0.08286   0.08329
     Eigenvalues ---    0.08375   0.08431   0.08479   0.08503   0.08861
     Eigenvalues ---    0.08992   0.09130   0.10247   0.10302   0.11641
     Eigenvalues ---    0.12163   0.12178   0.12256   0.12406   0.12427
     Eigenvalues ---    0.15548   0.15787   0.15878   0.16585   0.16705
     Eigenvalues ---    0.17029   0.20947   0.21540   0.21856   0.24047
     Eigenvalues ---    0.24742   0.25022   0.25907   0.26553   0.27015
     Eigenvalues ---    0.27422   0.33277   0.33745   0.33787   0.33968
     Eigenvalues ---    0.33977   0.33981   0.33987   0.33991   0.33993
     Eigenvalues ---    0.34135   0.34140   0.34147   0.34176   0.34180
     Eigenvalues ---    0.34188   0.34228   0.34345   0.34359   0.34361
     Eigenvalues ---    0.34364   0.34372   0.34372   0.34410   0.34439
     Eigenvalues ---    0.34439   0.34439   0.34458   0.34458   0.34753
     Eigenvalues ---    0.34774
 RFO step:  Lambda=-2.78594793D-02 EMin= 5.11454081D-03
 Linear search not attempted -- first point.
 Maximum step size (   0.300) exceeded in Quadratic search.
    -- Step size scaled by   0.916
 Iteration  1 RMS(Cart)=  0.02916733 RMS(Int)=  0.00072183
 Iteration  2 RMS(Cart)=  0.00096798 RMS(Int)=  0.00023945
 Iteration  3 RMS(Cart)=  0.00000068 RMS(Int)=  0.00023945
 Variable       Old X    -DE/DX   Delta X   Delta X   Delta X     New X
                                 (Linear)    (Quad)   (Total)
    R1        3.06264  -0.03078   0.00000  -0.11854  -0.11832   2.94432
    R2        2.06726  -0.00016   0.00000  -0.00038  -0.00038   2.06687
    R3        2.07362  -0.00297   0.00000  -0.00741  -0.00741   2.06622
    R4        2.97294  -0.01827   0.00000  -0.06122  -0.06098   2.91197
    R5        2.06728  -0.00023   0.00000  -0.00057  -0.00057   2.06671
    R6        2.07352  -0.00257   0.00000  -0.00640  -0.00640   2.06712
    R7        2.92668  -0.00601   0.00000  -0.02162  -0.02139   2.90528
    R8        2.06564  -0.00049   0.00000  -0.00120  -0.00120   2.06444
    R9        2.07082   0.00024   0.00000   0.00059   0.00059   2.07142
   R10        2.92826  -0.00781   0.00000  -0.02576  -0.02548   2.90278
   R11        2.79679   0.00122   0.00000   0.00416   0.00403   2.80083
   R12        2.06752  -0.00024   0.00000  -0.00059  -0.00059   2.06693
   R13        2.07346  -0.00256   0.00000  -0.00639  -0.00639   2.06707
   R14        3.07285  -0.03242   0.00000  -0.12557  -0.12544   2.94740
   R15        2.06720  -0.00023   0.00000  -0.00057  -0.00057   2.06663
   R16        2.07384  -0.00269   0.00000  -0.00671  -0.00671   2.06713
   R17        2.92164  -0.00550   0.00000  -0.01900  -0.01872   2.90292
   R18        2.06595  -0.00041   0.00000  -0.00102  -0.00102   2.06493
   R19        2.07014   0.00052   0.00000   0.00129   0.00129   2.07143
   R20        2.79679   0.00331   0.00000   0.00879   0.00865   2.80545
   R21        2.06643  -0.00041   0.00000  -0.00101  -0.00101   2.06542
   R22        2.07103   0.00035   0.00000   0.00088   0.00088   2.07190
   R23        2.78543   0.00664   0.00000   0.01645   0.01633   2.80176
   R24        2.06565  -0.00116   0.00000  -0.00285  -0.00285   2.06280
   R25        2.07035   0.00002   0.00000   0.00004   0.00004   2.07039
   R26        2.78990   0.00472   0.00000   0.01322   0.01313   2.80303
   R27        2.79015   0.00501   0.00000   0.01343   0.01342   2.80356
   R28        2.40251  -0.00262   0.00000   0.01008   0.00931   2.41182
   R29        2.78455   0.00886   0.00000   0.02326   0.02318   2.80772
   R30        2.34663  -0.00281   0.00000   0.00862   0.00784   2.35447
   R31        2.06596  -0.00083   0.00000  -0.00203  -0.00203   2.06392
   R32        2.07028  -0.00020   0.00000  -0.00049  -0.00049   2.06979
   R33        2.97892  -0.01851   0.00000  -0.06411  -0.06401   2.91491
   R34        2.07341  -0.00229   0.00000  -0.00571  -0.00571   2.06770
   R35        2.06707   0.00014   0.00000   0.00035   0.00035   2.06742
   R36        2.99388  -0.01887   0.00000  -0.06579  -0.06556   2.92831
   R37        2.06708  -0.00005   0.00000  -0.00012  -0.00012   2.06695
   R38        2.07369  -0.00213   0.00000  -0.00531  -0.00531   2.06838
   R39        2.95583  -0.01360   0.00000  -0.04723  -0.04708   2.90875
   R40        2.06596  -0.00112   0.00000  -0.00276  -0.00276   2.06319
   R41        2.07095   0.00014   0.00000   0.00034   0.00034   2.07129
    A1        1.87945   0.00047   0.00000   0.00727   0.00670   1.88614
    A2        1.97929  -0.00812   0.00000  -0.05260  -0.05247   1.92682
    A3        1.94443   0.00805   0.00000   0.04033   0.04011   1.98454
    A4        1.84238   0.00261   0.00000   0.01458   0.01463   1.85701
    A5        1.84784  -0.00203   0.00000   0.00686   0.00627   1.85411
    A6        1.96054  -0.00085   0.00000  -0.01279  -0.01238   1.94816
    A7        1.87817   0.00019   0.00000   0.00414   0.00356   1.88172
    A8        1.99108  -0.00998   0.00000  -0.06344  -0.06347   1.92761
    A9        1.94156   0.00940   0.00000   0.04725   0.04721   1.98878
   A10        1.84236   0.00273   0.00000   0.01222   0.01196   1.85432
   A11        1.85573  -0.00312   0.00000   0.00032  -0.00021   1.85552
   A12        1.94564   0.00075   0.00000   0.00179   0.00250   1.94814
   A13        1.87049  -0.00050   0.00000   0.00087   0.00085   1.87134
   A14        1.91265  -0.00285   0.00000  -0.01759  -0.01730   1.89534
   A15        1.84696   0.00376   0.00000   0.02812   0.02821   1.87517
   A16        1.93338   0.00348   0.00000   0.00816   0.00816   1.94154
   A17        1.92475  -0.00001   0.00000  -0.01233  -0.01206   1.91270
   A18        1.97097  -0.00380   0.00000  -0.00633  -0.00685   1.96412
   A19        1.85063  -0.00237   0.00000   0.00547   0.00489   1.85552
   A20        1.95256   0.00024   0.00000  -0.00416  -0.00370   1.94886
   A21        1.95016   0.00836   0.00000   0.04148   0.04151   1.99167
   A22        1.84331   0.00255   0.00000   0.01296   0.01287   1.85618
   A23        1.87751   0.00039   0.00000   0.00510   0.00449   1.88200
   A24        1.97988  -0.00910   0.00000  -0.05779  -0.05780   1.92209
   A25        1.87701   0.00029   0.00000   0.00465   0.00396   1.88096
   A26        1.99875  -0.01046   0.00000  -0.06794  -0.06800   1.93075
   A27        1.93793   0.00944   0.00000   0.04933   0.04939   1.98732
   A28        1.84222   0.00286   0.00000   0.01349   0.01322   1.85543
   A29        1.85243  -0.00316   0.00000   0.00094   0.00032   1.85275
   A30        1.94552   0.00105   0.00000   0.00246   0.00321   1.94872
   A31        1.90949  -0.00300   0.00000  -0.01708  -0.01675   1.89274
   A32        1.93452   0.00417   0.00000   0.01118   0.01120   1.94572
   A33        1.97741  -0.00450   0.00000  -0.01059  -0.01112   1.96630
   A34        1.87054  -0.00080   0.00000  -0.00118  -0.00120   1.86933
   A35        1.84823   0.00427   0.00000   0.02905   0.02912   1.87736
   A36        1.91868  -0.00004   0.00000  -0.01045  -0.01017   1.90851
   A37        1.90798  -0.00340   0.00000  -0.02006  -0.01987   1.88811
   A38        1.93214   0.00366   0.00000   0.00987   0.00999   1.94214
   A39        1.97607  -0.00312   0.00000  -0.00413  -0.00465   1.97142
   A40        1.86936  -0.00060   0.00000  -0.00166  -0.00168   1.86767
   A41        1.84928   0.00387   0.00000   0.02745   0.02755   1.87683
   A42        1.92413  -0.00038   0.00000  -0.01101  -0.01074   1.91339
   A43        1.91919  -0.00452   0.00000  -0.02820  -0.02827   1.89092
   A44        1.95483   0.00134   0.00000  -0.00591  -0.00584   1.94899
   A45        1.95025  -0.00077   0.00000   0.00851   0.00810   1.95834
   A46        1.87070   0.00040   0.00000   0.00380   0.00352   1.87421
   A47        1.84289   0.00357   0.00000   0.03144   0.03165   1.87454
   A48        1.92098   0.00009   0.00000  -0.00800  -0.00775   1.91323
   A49        1.97304   0.00055   0.00000   0.00046   0.00034   1.97338
   A50        1.97676  -0.00119   0.00000  -0.00304  -0.00303   1.97372
   A51        1.85169   0.00001   0.00000  -0.00638  -0.00665   1.84504
   A52        1.94497   0.00475   0.00000   0.02699   0.02699   1.97196
   A53        1.85670  -0.00310   0.00000  -0.01333  -0.01331   1.84339
   A54        1.84934  -0.00165   0.00000  -0.00834  -0.00835   1.84099
   A55        1.98671  -0.00169   0.00000  -0.01114  -0.01139   1.97532
   A56        1.94457   0.00385   0.00000   0.02292   0.02274   1.96732
   A57        1.84826  -0.00124   0.00000  -0.00846  -0.00855   1.83971
   A58        1.94856   0.00272   0.00000   0.02112   0.02113   1.96969
   A59        1.85832  -0.00081   0.00000  -0.01085  -0.01114   1.84718
   A60        1.86835  -0.00353   0.00000  -0.01807  -0.01786   1.85049
   A61        1.84362   0.00307   0.00000   0.03391   0.03423   1.87785
   A62        1.92066  -0.00006   0.00000  -0.00800  -0.00769   1.91297
   A63        1.94759   0.00143   0.00000   0.01650   0.01604   1.96363
   A64        1.87138   0.00062   0.00000   0.00192   0.00147   1.87286
   A65        1.91408  -0.00418   0.00000  -0.02868  -0.02904   1.88504
   A66        1.96123  -0.00074   0.00000  -0.01363  -0.01354   1.94769
   A67        1.94879  -0.00007   0.00000  -0.00808  -0.00793   1.94087
   A68        1.84491  -0.00174   0.00000   0.00555   0.00527   1.85018
   A69        1.96590   0.00538   0.00000   0.02579   0.02557   1.99147
   A70        1.84268   0.00168   0.00000   0.00924   0.00929   1.85197
   A71        1.96673  -0.00617   0.00000  -0.03742  -0.03732   1.92941
   A72        1.88497   0.00102   0.00000   0.00750   0.00724   1.89220
   A73        1.88481  -0.00008   0.00000   0.00338   0.00308   1.88789
   A74        1.94755  -0.00481   0.00000  -0.02782  -0.02759   1.91997
   A75        1.96073   0.00708   0.00000   0.03520   0.03501   1.99574
   A76        1.84165   0.00210   0.00000   0.01032   0.01033   1.85198
   A77        1.85321  -0.00209   0.00000   0.00148   0.00119   1.85441
   A78        1.96729  -0.00229   0.00000  -0.02143  -0.02119   1.94610
   A79        1.96274  -0.00075   0.00000   0.00513   0.00480   1.96754
   A80        1.84695   0.00367   0.00000   0.03046   0.03067   1.87762
   A81        1.92491  -0.00059   0.00000  -0.01054  -0.01041   1.91451
   A82        1.92167  -0.00419   0.00000  -0.02851  -0.02858   1.89309
   A83        1.93458   0.00170   0.00000   0.00174   0.00188   1.93646
   A84        1.86872   0.00021   0.00000   0.00242   0.00229   1.87101
   A85        3.13885   0.00014   0.00000   0.00159   0.00149   3.14034
   A86        3.14087  -0.00071   0.00000  -0.00396  -0.00397   3.13690
    D1        0.73338  -0.00288   0.00000  -0.03486  -0.03500   0.69838
    D2       -1.30431  -0.00059   0.00000  -0.01590  -0.01633  -1.32064
    D3        2.75957  -0.00142   0.00000  -0.00635  -0.00613   2.75345
    D4       -1.29838  -0.00175   0.00000  -0.02743  -0.02757  -1.32595
    D5        2.94712   0.00054   0.00000  -0.00847  -0.00891   2.93821
    D6        0.72781  -0.00029   0.00000   0.00109   0.00130   0.72911
    D7        2.75239  -0.00068   0.00000  -0.00045  -0.00028   2.75211
    D8        0.71470   0.00161   0.00000   0.01851   0.01839   0.73308
    D9       -1.50460   0.00078   0.00000   0.02807   0.02859  -1.47601
   D10       -0.81893  -0.00492   0.00000  -0.05305  -0.05307  -0.87200
   D11       -2.89698  -0.00327   0.00000  -0.03531  -0.03560  -2.93257
   D12        1.22162  -0.00382   0.00000  -0.02677  -0.02710   1.19453
   D13        1.21942  -0.00139   0.00000  -0.01955  -0.01925   1.20017
   D14       -0.85863   0.00026   0.00000  -0.00181  -0.00178  -0.86041
   D15       -3.02321  -0.00029   0.00000   0.00673   0.00672  -3.01649
   D16       -3.06140   0.00011   0.00000  -0.00459  -0.00445  -3.06585
   D17        1.14374   0.00175   0.00000   0.01315   0.01302   1.15676
   D18       -1.02084   0.00120   0.00000   0.02169   0.02152  -0.99933
   D19       -0.86094  -0.00416   0.00000  -0.04263  -0.04269  -0.90363
   D20       -2.91617  -0.00353   0.00000  -0.03421  -0.03435  -2.95052
   D21        1.19618  -0.00353   0.00000  -0.02423  -0.02440   1.17178
   D22        1.17899  -0.00083   0.00000  -0.01267  -0.01254   1.16645
   D23       -0.87624  -0.00020   0.00000  -0.00425  -0.00420  -0.88044
   D24       -3.04707  -0.00020   0.00000   0.00573   0.00575  -3.04132
   D25       -3.10479   0.00102   0.00000   0.00290   0.00283  -3.10196
   D26        1.12316   0.00165   0.00000   0.01132   0.01117   1.13433
   D27       -1.04767   0.00164   0.00000   0.02130   0.02112  -1.02655
   D28        1.18843  -0.00080   0.00000  -0.01259  -0.01244   1.17599
   D29       -3.09367   0.00099   0.00000   0.00387   0.00382  -3.08985
   D30       -0.85223  -0.00424   0.00000  -0.04371  -0.04387  -0.89610
   D31       -0.87182  -0.00053   0.00000  -0.00770  -0.00764  -0.87946
   D32        1.12927   0.00126   0.00000   0.00876   0.00862   1.13789
   D33       -2.91248  -0.00398   0.00000  -0.03882  -0.03907  -2.95155
   D34       -3.04061  -0.00035   0.00000   0.00700   0.00708  -3.03352
   D35       -1.03952   0.00144   0.00000   0.02345   0.02334  -1.01617
   D36        1.20192  -0.00379   0.00000  -0.02413  -0.02435   1.17757
   D37       -2.79557  -0.00397   0.00000  -0.01795  -0.01813  -2.81370
   D38       -0.56211   0.00210   0.00000   0.01749   0.01747  -0.54465
   D39        1.45928  -0.00053   0.00000   0.00186   0.00179   1.46107
   D40       -0.77822  -0.00251   0.00000  -0.00764  -0.00779  -0.78601
   D41        1.45524   0.00356   0.00000   0.02779   0.02780   1.48304
   D42       -2.80655   0.00093   0.00000   0.01216   0.01212  -2.79443
   D43        1.39529  -0.00077   0.00000  -0.01107  -0.01124   1.38405
   D44       -2.65444   0.00530   0.00000   0.02437   0.02435  -2.63009
   D45       -0.63304   0.00268   0.00000   0.00873   0.00867  -0.62437
   D46        2.76565  -0.00117   0.00000  -0.00579  -0.00559   2.76005
   D47        0.72443   0.00120   0.00000   0.01413   0.01402   0.73844
   D48       -1.49794   0.00027   0.00000   0.02447   0.02505  -1.47289
   D49        0.74130  -0.00311   0.00000  -0.03812  -0.03823   0.70308
   D50       -1.29991  -0.00074   0.00000  -0.01820  -0.01862  -1.31853
   D51        2.76090  -0.00167   0.00000  -0.00786  -0.00758   2.75332
   D52       -1.29070  -0.00132   0.00000  -0.02444  -0.02467  -1.31537
   D53        2.95127   0.00106   0.00000  -0.00452  -0.00506   2.94621
   D54        0.72890   0.00012   0.00000   0.00582   0.00598   0.73488
   D55       -0.85208  -0.00412   0.00000  -0.04237  -0.04246  -0.89454
   D56       -2.91112  -0.00379   0.00000  -0.03709  -0.03725  -2.94837
   D57        1.20558  -0.00360   0.00000  -0.02401  -0.02412   1.18147
   D58        1.18267  -0.00072   0.00000  -0.01085  -0.01074   1.17193
   D59       -0.87637  -0.00038   0.00000  -0.00557  -0.00553  -0.88190
   D60       -3.04285  -0.00020   0.00000   0.00751   0.00761  -3.03525
   D61       -3.10321   0.00141   0.00000   0.00687   0.00675  -3.09646
   D62        1.12094   0.00174   0.00000   0.01215   0.01196   1.13290
   D63       -1.04554   0.00193   0.00000   0.02523   0.02509  -1.02045
   D64       -2.67688   0.00587   0.00000   0.03638   0.03644  -2.64044
   D65        1.38404   0.00024   0.00000  -0.00294  -0.00308   1.38097
   D66       -0.64142   0.00318   0.00000   0.01175   0.01171  -0.62970
   D67       -0.58391   0.00240   0.00000   0.02844   0.02842  -0.55549
   D68       -2.80617  -0.00323   0.00000  -0.01089  -0.01110  -2.81726
   D69        1.45156  -0.00029   0.00000   0.00381   0.00369   1.45525
   D70        1.43121   0.00373   0.00000   0.03757   0.03762   1.46883
   D71       -0.79105  -0.00190   0.00000  -0.00175  -0.00190  -0.79295
   D72       -2.81651   0.00105   0.00000   0.01294   0.01289  -2.80362
   D73       -2.65914   0.00454   0.00000   0.02806   0.02834  -2.63080
   D74        1.37412   0.00162   0.00000   0.00855   0.00832   1.38244
   D75       -0.63378   0.00294   0.00000   0.01236   0.01239  -0.62139
   D76       -0.56812   0.00111   0.00000   0.01907   0.01926  -0.54886
   D77       -2.81804  -0.00181   0.00000  -0.00044  -0.00076  -2.81880
   D78        1.45724  -0.00049   0.00000   0.00336   0.00331   1.46055
   D79        1.44886   0.00233   0.00000   0.02667   0.02691   1.47576
   D80       -0.80107  -0.00059   0.00000   0.00715   0.00689  -0.79418
   D81       -2.80897   0.00073   0.00000   0.01096   0.01096  -2.79801
   D82        1.37955  -0.00043   0.00000  -0.01003  -0.01007   1.36947
   D83       -2.68344   0.00579   0.00000   0.03027   0.03030  -2.65314
   D84       -0.65005   0.00253   0.00000   0.01335   0.01325  -0.63681
   D85       -2.81749  -0.00411   0.00000  -0.02005  -0.02004  -2.83753
   D86       -0.59730   0.00211   0.00000   0.02025   0.02033  -0.57696
   D87        1.43609  -0.00115   0.00000   0.00333   0.00328   1.43937
   D88       -0.80394  -0.00168   0.00000  -0.00259  -0.00257  -0.80651
   D89        1.41626   0.00454   0.00000   0.03771   0.03780   1.45406
   D90       -2.83354   0.00127   0.00000   0.02079   0.02075  -2.81279
   D91        0.41573   0.00456   0.00000   0.02593   0.02576   0.44149
   D92        2.53565   0.00168   0.00000   0.00393   0.00363   2.53928
   D93       -1.66152   0.00246   0.00000   0.01272   0.01259  -1.64893
   D94       -1.68954   0.00533   0.00000   0.03441   0.03432  -1.65522
   D95        0.43038   0.00245   0.00000   0.01241   0.01220   0.44258
   D96        2.51639   0.00322   0.00000   0.02120   0.02115   2.53755
   D97        2.52237   0.00231   0.00000   0.01450   0.01439   2.53676
   D98       -1.64090  -0.00057   0.00000  -0.00750  -0.00774  -1.64864
   D99        0.44512   0.00020   0.00000   0.00128   0.00122   0.44634
   D100       1.38556  -0.00006   0.00000  -0.00542  -0.00553   1.38003
   D101      -2.79894  -0.00324   0.00000  -0.01776  -0.01790  -2.81684
   D102      -0.78360  -0.00129   0.00000  -0.00350  -0.00364  -0.78723
   D103      -2.64967   0.00380   0.00000   0.01604   0.01629  -2.63339
   D104      -0.55099   0.00062   0.00000   0.00370   0.00392  -0.54707
   D105       1.46436   0.00257   0.00000   0.01796   0.01818   1.48254
   D106      -0.63723   0.00157   0.00000   0.00903   0.00912  -0.62811
   D107       1.46145  -0.00161   0.00000  -0.00330  -0.00325   1.45820
   D108      -2.80639   0.00034   0.00000   0.01096   0.01101  -2.79537
   D109      -0.56503   0.00014   0.00000   0.00790   0.00844  -0.55659
   D110       1.44956   0.00249   0.00000   0.02449   0.02496   1.47452
   D111      -2.64401   0.00253   0.00000   0.01286   0.01324  -2.63077
   D112      -2.80782  -0.00296   0.00000  -0.01308  -0.01343  -2.82125
   D113      -0.79323  -0.00061   0.00000   0.00351   0.00309  -0.79014
   D114       1.39639  -0.00057   0.00000  -0.00812  -0.00863   1.38776
   D115       1.44808  -0.00136   0.00000  -0.00065  -0.00050   1.44758
   D116      -2.82051   0.00099   0.00000   0.01594   0.01602  -2.80449
   D117      -0.63090   0.00103   0.00000   0.00431   0.00430  -0.62660
   D118      -1.04418   0.00085   0.00000   0.01648   0.01633  -1.02785
   D119      -3.03941  -0.00013   0.00000   0.00638   0.00629  -3.03312
   D120       1.18926  -0.00317   0.00000  -0.01996  -0.02023   1.16903
   D121      -3.08081  -0.00118   0.00000  -0.01728  -0.01700  -3.09781
   D122       1.20714  -0.00216   0.00000  -0.02739  -0.02704   1.18010
   D123      -0.84737  -0.00520   0.00000  -0.05373  -0.05356  -0.90093
   D124       1.12279   0.00131   0.00000   0.00824   0.00808   1.13087
   D125      -0.87244   0.00033   0.00000  -0.00186  -0.00196  -0.87440
   D126      -2.92695  -0.00271   0.00000  -0.02820  -0.02848  -2.95543
   D127       2.75525  -0.00046   0.00000   0.00049   0.00057   2.75582
   D128       0.73883  -0.00031   0.00000   0.00129   0.00138   0.74021
   D129      -1.49009   0.00097   0.00000   0.02451   0.02480  -1.46529
   D130      -1.30396  -0.00122   0.00000  -0.02043  -0.02053  -1.32449
   D131       2.96281  -0.00107   0.00000  -0.01963  -0.01972   2.94309
   D132       0.73389   0.00021   0.00000   0.00359   0.00370   0.73759
   D133       0.72452  -0.00203   0.00000  -0.02568  -0.02581   0.69871
   D134      -1.29191  -0.00188   0.00000  -0.02488  -0.02500  -1.31690
   D135       2.76236  -0.00060   0.00000  -0.00165  -0.00158   2.76078
   D136       1.20252  -0.00233   0.00000  -0.01852  -0.01870   1.18383
   D137      -0.85243  -0.00370   0.00000  -0.04110  -0.04108  -0.89351
   D138      -2.91686  -0.00237   0.00000  -0.02724  -0.02738  -2.94423
   D139      -3.02399   0.00014   0.00000   0.00568   0.00566  -3.01833
   D140       1.20424  -0.00122   0.00000  -0.01690  -0.01672   1.18751
   D141      -0.86019   0.00010   0.00000  -0.00303  -0.00302  -0.86321
   D142      -1.01588   0.00024   0.00000   0.00790   0.00786  -1.00803
   D143      -3.07084  -0.00113   0.00000  -0.01468  -0.01453  -3.08537
   D144       1.14792   0.00019   0.00000  -0.00081  -0.00082   1.14710
         Item               Value     Threshold  Converged?
 Maximum Force            0.032420     0.000450     NO 
 RMS     Force            0.004543     0.000300     NO 
 Maximum Displacement     0.110233     0.001800     NO 
 RMS     Displacement     0.029531     0.001200     NO 
 Predicted change in Energy=-1.589706D-02
 GradGradGradGradGradGradGradGradGradGradGradGradGradGradGradGradGradGrad

                          Input orientation:                          
 ---------------------------------------------------------------------
 Center     Atomic      Atomic             Coordinates (Angstroms)
 Number     Number       Type             X           Y           Z
 ---------------------------------------------------------------------
      1          6           0       -2.252546   -0.974967   -0.713726
      2          6           0       -2.423173   -0.393631    0.721719
      3          1           0       -3.245889   -1.070014   -1.161507
      4          1           0       -1.836246   -1.985012   -0.668844
      5          1           0       -3.301310   -0.865417    1.171578
      6          1           0       -2.640545    0.677487    0.676810
      7          6           0        1.229412   -0.742527    1.648940
      8          1           0        2.060887   -0.034277    1.626910
      9          1           0        1.131329   -1.095789    2.681957
     10          6           0        1.547663   -1.901448    0.692293
     11          1           0        2.392030   -2.439876    1.132151
     12          1           0        0.722035   -2.616749    0.635856
     13          6           0        1.964359   -1.448602   -0.740870
     14          1           0        2.528701   -2.266057   -1.198343
     15          1           0        2.645937   -0.594408   -0.692111
     16          6           0        0.776778   -1.173541   -1.675632
     17          1           0        0.108798   -2.037919   -1.649529
     18          1           0        1.103865   -1.050113   -2.714542
     19          6           0       -1.243291   -0.693320    1.660707
     20          1           0       -1.049272   -1.768555    1.632101
     21          1           0       -1.486585   -0.438817    2.699041
     22          6           0       -1.439826   -0.067264   -1.657166
     23          1           0       -1.852111    0.941983   -1.602369
     24          1           0       -1.515929   -0.395807   -2.699573
     25          7           0        0.005690   -0.003190    1.258286
     26          7           0       -0.011996    0.014817   -1.263793
     27          6           0        0.625260    1.294713   -1.667925
     28          1           0        1.707064    1.146033   -1.646611
     29          1           0        0.349343    1.532571   -2.700853
     30          6           0        0.284192    2.453058   -0.708122
     31          1           0       -0.796162    2.618245   -0.655386
     32          1           0        0.707396    3.354602   -1.160912
     33          6           0        0.879984    2.293291    0.713411
     34          1           0        0.934850    3.284067    1.173538
     35          1           0        1.910765    1.930883    0.648857
     36          6           0        0.034685    1.424178    1.661767
     37          1           0       -0.992926    1.792607    1.644764
     38          1           0        0.392369    1.508929    2.694372
     39          1           0       -0.001395    0.003637   -0.017954
 ---------------------------------------------------------------------
                    Distance matrix (angstroms):
                    1          2          3          4          5
     1  C    0.000000
     2  C    1.558065   0.000000
     3  H    1.093743   2.163538   0.000000
     4  H    1.093394   2.193318   1.751294   0.000000
     5  H    2.160157   1.093655   2.342695   2.605198   0.000000
     6  H    2.194251   1.093874   2.607607   3.089755   1.749845
     7  C    4.214290   3.784553   5.294731   4.039078   4.557457
     8  H    4.996916   4.588605   6.083575   4.925799   5.445298
     9  H    4.795401   4.119472   5.825197   4.563452   4.688561
    10  C    4.156542   4.247578   5.206342   3.648359   4.981527
    11  H    5.208196   5.248024   6.238872   4.618312   5.907165
    12  H    3.655811   3.852527   4.622480   2.940432   4.420573
    13  C    4.243507   4.743687   5.240892   3.838948   5.632480
    14  H    4.976152   5.631489   5.897267   4.405919   6.447274
    15  H    4.913290   5.266412   5.929599   4.693004   6.238311
    16  C    3.184572   4.073726   4.056709   2.915477   4.983207
    17  H    2.753459   3.838929   3.525468   2.178930   4.578454
    18  H    3.908248   4.967781   4.618730   3.701779   5.877210
    19  C    2.595351   1.537411   3.480975   2.728896   2.122335
    20  H    2.753280   2.146349   3.621785   2.441420   2.469699
    21  H    3.538521   2.188388   4.289219   3.722316   2.410054
    22  C    1.540946   2.594721   2.124393   2.193556   3.479075
    23  H    2.150519   2.740686   2.486988   3.072299   3.614091
    24  H    2.195818   3.539539   2.411008   2.598467   4.288814
    25  N    3.151636   2.517881   4.191215   3.321774   3.418656
    26  N    2.510440   3.150058   3.412534   2.771493   4.186339
    27  C    3.787309   4.225381   4.564448   4.220637   5.305364
    28  H    4.587746   5.003839   5.447745   4.828510   6.088672
    29  H    4.123862   4.807400   4.697736   4.612943   5.837237
    30  C    4.264554   4.180659   5.007900   4.918767   5.234632
    31  H    3.877580   3.689848   4.456521   4.719315   4.663633
    32  H    5.263686   5.233929   5.933438   5.934958   6.270470
    33  C    4.746679   4.257988   5.643577   5.252848   5.260283
    34  H    5.644522   5.000592   6.472174   6.231897   5.929864
    35  H    5.256781   4.918505   6.234892   5.577693   5.937867
    36  C    4.078025   3.198309   4.995402   4.533730   4.075708
    37  H    3.848192   2.770786   4.598434   4.509366   3.552131
    38  H    4.977995   3.929168   5.895394   5.337187   4.647546
    39  H    2.551361   2.563191   3.603773   2.782995   3.613818
                    6          7          8          9         10
     6  H    0.000000
     7  C    4.235332   0.000000
     8  H    4.848996   1.092453   0.000000
     9  H    4.625166   1.096148   1.761820   0.000000
    10  C    4.918561   1.536085   2.150171   2.186592   0.000000
    11  H    5.937348   2.121261   2.478174   2.407869   1.093771
    12  H    4.707507   2.190087   3.073089   2.582126   1.093848
    13  C    5.266423   2.598053   2.759712   3.540362   1.559699
    14  H    6.237127   3.480850   3.630667   4.287063   2.160990
    15  H    5.607010   2.740256   2.456398   3.732259   2.197984
    16  C    4.542950   3.382814   3.722048   4.372681   2.594452
    17  H    4.510451   3.716680   4.308165   4.549171   2.751924
    18  H    5.339146   4.376110   4.560265   5.396762   3.539527
    19  C    2.190772   2.473220   3.369432   2.616058   3.191681
    20  H    3.070480   2.499083   3.561016   2.511939   2.764954
    21  H    2.582088   2.927728   3.727958   2.699144   3.920841
    22  C    2.728337   4.302458   4.800128   5.147494   4.220105
    23  H    2.426159   4.785850   5.166515   5.604363   4.990895
    24  H    3.717080   5.154286   5.625190   6.038114   4.812204
    25  N    2.793564   1.482135   2.088224   2.118414   2.510262
    26  N    3.333818   3.255560   3.557445   4.255535   3.151330
    27  C    4.067461   3.939154   3.831863   4.989197   4.078836
    28  H    4.951719   3.828245   3.497751   4.908537   3.844869
    29  H    4.591210   4.987112   4.910593   6.041062   4.974123
    30  C    3.691176   4.081782   3.846539   4.980422   4.745445
    31  H    2.990492   4.550566   4.517464   5.352302   5.266630
    32  H    4.663998   4.995421   4.592210   5.895197   5.636176
    33  C    3.873795   3.195857   2.765246   3.927367   4.247597
    34  H    4.452466   4.065247   3.533400   4.636494   5.243731
    35  H    4.720827   2.934541   2.200223   3.728507   3.849739
    36  C    2.946956   2.474296   2.496757   2.931492   3.780049
    37  H    2.212482   3.371307   3.558595   3.732435   4.583432
    38  H    3.736364   2.619661   2.510958   2.707540   4.119915
    39  H    2.811029   2.202313   2.638185   3.127511   2.556049
                   11         12         13         14         15
    11  H    0.000000
    12  H    1.751136   0.000000
    13  C    2.161882   2.191645   0.000000
    14  H    2.340961   2.598329   1.093616   0.000000
    15  H    2.607327   3.091077   1.093880   1.750549   0.000000
    16  C    3.477973   2.725587   1.536160   2.119110   2.190082
    17  H    3.621114   2.435998   2.148502   2.472154   3.072042
    18  H    4.288107   3.718239   2.189663   2.409882   2.583772
    19  C    4.067603   2.934691   4.077627   4.987544   4.546607
    20  H    3.541636   2.202151   3.849069   4.589206   4.520525
    21  H    4.637136   3.725336   4.976110   5.886504   5.348071
    22  C    5.300255   4.053575   3.786314   4.560090   4.231155
    23  H    6.076784   4.929549   4.585032   5.444838   4.839576
    24  H    5.842300   4.589788   4.130048   4.702186   4.624983
    25  N    3.412912   2.780515   3.149956   4.185831   3.335340
    26  N    4.188724   3.327553   2.514164   3.414939   2.786141
    27  C    4.990898   4.540519   3.190360   4.064810   2.933279
    28  H    4.587967   4.509819   2.760199   3.538133   2.195834
    29  H    5.885986   5.337545   3.916274   4.629979   3.719332
    30  C    5.636524   5.263168   4.248175   5.248636   3.855535
    31  H    6.240549   5.601553   4.915997   5.933458   4.708560
    32  H    6.455394   6.235834   4.982686   5.908499   4.424070
    33  C    4.986431   4.913192   4.158433   5.211595   3.665091
    34  H    5.906658   5.929084   5.207975   6.242600   4.631526
    35  H    4.423655   4.700448   3.654467   4.626910   2.952248
    36  C    4.557244   4.225403   4.212976   5.293220   4.053895
    37  H    5.443769   4.837501   4.994219   6.079299   4.939651
    38  H    4.693851   4.622487   4.797815   5.828178   4.579396
    39  H    3.608599   2.795934   2.548685   3.598085   2.796518
                   16         17         18         19         20
    16  C    0.000000
    17  H    1.092716   0.000000
    18  H    1.096153   1.760730   0.000000
    19  C    3.929689   3.820177   4.977875   0.000000
    20  H    3.824866   3.490383   4.903617   1.092974   0.000000
    21  H    4.980000   4.900248   6.032495   1.096404   1.760059
    22  C    2.477403   2.506347   2.924791   3.382137   3.723734
    23  H    3.375184   3.567520   3.734055   3.700343   4.295737
    24  H    2.628655   2.537491   2.700307   4.378913   4.567888
    25  N    3.251488   3.550513   4.252693   1.482625   2.090263
    26  N    1.484578   2.092154   2.117521   3.251191   3.555637
    27  C    2.472912   3.372464   2.612026   4.303899   4.803940
    28  H    2.499339   3.562585   2.515429   4.798558   5.180942
    29  H    2.925204   3.729818   2.690678   5.149202   5.623881
    30  C    3.785623   4.591937   4.119441   4.224245   5.007673
    31  H    4.229975   4.846353   4.615959   4.065793   4.953855
    32  H    4.557832   5.447600   4.687480   5.305882   6.093730
    33  C    4.211544   4.993755   4.793676   3.784906   4.589620
    34  H    5.292733   6.080757   5.825019   4.560838   5.447569
    35  H    4.040622   4.927581   4.566166   4.225914   4.838846
    36  C    4.293842   4.791272   5.139780   2.473261   3.371852
    37  H    4.791129   5.170986   5.610805   2.498554   3.561631
    38  H    5.142018   5.615160   6.025883   2.931509   3.734789
    39  H    2.176970   2.615747   3.098963   2.201354   2.638445
                   21         22         23         24         25
    21  H    0.000000
    22  C    4.372274   0.000000
    23  H    4.532367   1.091586   0.000000
    24  H    5.398865   1.095602   1.762542   0.000000
    25  N    2.119536   3.254763   3.539509   4.258418   0.000000
    26  N    4.252558   1.483301   2.088132   2.119408   2.522205
    27  C    5.151253   2.473799   2.503214   2.916650   3.260541
    28  H    5.621017   3.372702   3.565293   3.724739   3.557219
    29  H    6.034556   2.617227   2.530189   2.682887   4.260451
    30  C    4.807011   3.197647   2.765287   3.914376   3.158715
    31  H    4.590697   2.937656   2.195828   3.712314   3.343207
    32  H    5.839762   4.070135   3.544953   4.623442   4.197580
    33  C    4.124050   4.071041   3.827951   4.961865   2.516963
    34  H    4.695783   4.988326   4.578010   5.877821   3.417101
    35  H    4.621766   4.531754   4.495017   5.326134   2.782328
    36  C    2.619341   3.926054   3.800934   4.973735   1.483582
    37  H    2.516834   3.815964   3.464914   4.892438   2.090810
    38  H    2.706326   4.977671   4.880687   6.030279   2.120935
    39  H    3.127878   2.182001   2.610749   3.105551   1.276278
                   26         27         28         29         30
    26  N    0.000000
    27  C    1.485783   0.000000
    28  H    2.093170   1.092181   0.000000
    29  H    2.121151   1.095284   1.761887   0.000000
    30  C    2.518237   1.542502   2.147939   2.196023   0.000000
    31  H    2.786200   2.190299   3.068562   2.583565   1.094181
    32  H    3.417934   2.122958   2.472452   2.412347   1.094030
    33  C    3.145855   2.594764   2.751357   3.538004   1.549597
    34  H    4.186298   3.482425   3.622257   4.292023   2.157447
    35  H    3.320624   2.724833   2.434472   3.717156   2.181697
    36  C    3.247673   3.384138   3.717469   4.375296   2.595617
    37  H    3.547177   3.720259   4.305944   4.555622   2.757408
    38  H    4.250053   4.373758   4.550192   5.395449   3.532712
    39  H    1.245934   2.186773   2.622293   3.107829   2.560772
                   31         32         33         34         35
    31  H    0.000000
    32  H    1.748846   0.000000
    33  C    2.188302   2.160846   0.000000
    34  H    2.604743   2.346565   1.093785   0.000000
    35  H    3.082364   2.598141   1.094539   1.748945   0.000000
    36  C    2.735929   3.485197   1.539243   2.123171   2.191441
    37  H    2.451751   3.633557   2.150789   2.482505   3.072845
    38  H    3.723449   4.285904   2.185681   2.399655   2.582190
    39  H    2.806091   3.610776   2.560125   3.613507   2.795580
                   36         37         38         39
    36  C    0.000000
    37  H    1.091795   0.000000
    38  H    1.096081   1.761021   0.000000
    39  H    2.200159   2.635940   3.126926   0.000000
 Stoichiometry    C12H25N2(1+)
 Framework group  C1[X(C12H25N2)]
 Deg. of freedom   111
 Full point group                 C1      NOp   1
 Largest Abelian subgroup         C1      NOp   1
 Largest concise Abelian subgroup C1      NOp   1
                         Standard orientation:                         
 ---------------------------------------------------------------------
 Center     Atomic      Atomic             Coordinates (Angstroms)
 Number     Number       Type             X           Y           Z
 ---------------------------------------------------------------------
      1          6           0        2.117503    1.207397    0.767675
      2          6           0        1.805395    1.681010   -0.683479
      3          1           0        2.778601    1.945573    1.230620
      4          1           0        2.671490    0.264901    0.750104
      5          1           0        2.726532    2.091188   -1.106965
      6          1           0        1.082578    2.501938   -0.670321
      7          6           0       -0.093371   -1.448542   -1.644433
      8          1           0       -1.160374   -1.682708   -1.655542
      9          1           0        0.281354   -1.593720   -2.664259
     10          6           0        0.605194   -2.393377   -0.655065
     11          1           0        0.538150   -3.395634   -1.087872
     12          1           0        1.671677   -2.167384   -0.565382
     13          6           0       -0.054604   -2.438038    0.757498
     14          1           0        0.239959   -3.377306    1.233948
     15          1           0       -1.144861   -2.465259    0.672819
     16          6           0        0.413101   -1.316815    1.697656
     17          1           0        1.505730   -1.307293    1.707676
     18          1           0        0.082759   -1.492920    2.727906
     19          6           0        1.362089    0.550996   -1.626972
     20          1           0        2.099860   -0.253117   -1.566235
     21          1           0        1.340916    0.888754   -2.669840
     22          6           0        0.872521    1.117474    1.671251
     23          1           0        0.320046    2.055342    1.589179
     24          1           0        1.145509    0.989460    2.724548
     25          7           0        0.044607   -0.023116   -1.262535
     26          7           0       -0.042617    0.025839    1.257686
     27          6           0       -1.459988    0.295507    1.612496
     28          1           0       -1.994650   -0.656384    1.582498
     29          1           0       -1.516833    0.668891    2.640601
     30          6           0       -2.144201    1.258141    0.620276
     31          1           0       -1.621102    2.218148    0.575719
     32          1           0       -3.132639    1.470142    1.038544
     33          6           0       -2.329942    0.673423   -0.802698
     34          1           0       -3.136579    1.224112   -1.295084
     35          1           0       -2.666475   -0.366170   -0.739373
     36          6           0       -1.095830    0.812575   -1.712022
     37          1           0       -0.768709    1.854058   -1.694071
     38          1           0       -1.345225    0.569023   -2.751193
     39          1           0        0.001162   -0.001210    0.012816
 ---------------------------------------------------------------------
 Rotational constants (GHZ):      0.7035640      0.7014765      0.6864654
 Standard basis: 6-31G(d,p) (6D, 7F)
 There are   335 symmetry adapted cartesian basis functions of A   symmetry.
 There are   335 symmetry adapted basis functions of A   symmetry.
   335 basis functions,   567 primitive gaussians,   335 cartesian basis functions
    55 alpha electrons       55 beta electrons
       nuclear repulsion energy      1086.2221905794 Hartrees.
 NAtoms=   39 NActive=   39 NUniq=   39 SFac= 1.00D+00 NAtFMM=   60 NAOKFM=F Big=F
 Integral buffers will be    131072 words long.
 Raffenetti 2 integral format.
 Two-electron integral symmetry is turned on.
 Nuclear repulsion after empirical dispersion term =     1086.1783917029 Hartrees.
 One-electron integrals computed using PRISM.
 NBasis=   335 RedAO= T EigKep=  2.26D-03  NBF=   335
 NBsUse=   335 1.00D-06 EigRej= -1.00D+00 NBFU=   335
 Initial guess from the checkpoint file:  "inprot-redo-opt-wb97xd.chk"
 B after Tr=     0.000000   -0.000000    0.000000
         Rot=    0.779213   -0.003934   -0.077901   -0.621887 Ang= -77.62 deg.
 ExpMin= 1.61D-01 ExpMax= 4.17D+03 ExpMxC= 6.27D+02 IAcc=1 IRadAn=         1 AccDes= 0.00D+00
 Harris functional with IExCor= 4639 and IRadAn=       1 diagonalized for initial guess.
 HarFok:  IExCor= 4639 AccDes= 0.00D+00 IRadAn=         1 IDoV= 1 UseB2=F ITyADJ=14
 ICtDFT=  3500011 ScaDFX=  1.000000  1.000000  1.000000  1.000000
 FoFCou: FMM=F IPFlag=           0 FMFlag=      100000 FMFlg1=           0
         NFxFlg=           0 DoJE=T BraDBF=F KetDBF=T FulRan=T
         wScrn=  0.000000 ICntrl=     500 IOpCl=  0 I1Cent=   200000004 NGrid=           0
         NMat0=    1 NMatS0=      1 NMatT0=    0 NMatD0=    1 NMtDS0=    0 NMtDT0=    0
 Petite list used in FoFCou.
 Requested convergence on RMS density matrix=1.00D-08 within 128 cycles.
 Requested convergence on MAX density matrix=1.00D-06.
 Requested convergence on             energy=1.00D-06.
 No special actions if energy rises.
 Integral accuracy reduced to 1.0D-05 until final iterations.
 Initial convergence to 1.0D-05 achieved.  Increase integral accuracy.
 SCF Done:  E(RwB97XD) =  -581.519824101     A.U. after   12 cycles
            NFock= 12  Conv=0.40D-08     -V/T= 2.0099
 Calling FoFJK, ICntrl=      2127 FMM=F ISym2X=0 I1Cent= 0 IOpClX= 0 NMat=1 NMatS=1 NMatT=0.
 ***** Axes restored to original set *****
 -------------------------------------------------------------------
 Center     Atomic                   Forces (Hartrees/Bohr)
 Number     Number              X              Y              Z
 -------------------------------------------------------------------
      1        6          -0.002096413    0.014189376    0.002381559
      2        6           0.004822321   -0.011654521   -0.003954148
      3        1           0.000159896   -0.001051747   -0.000103789
      4        1           0.000712452   -0.001088607    0.000171496
      5        1          -0.000310273    0.000944542    0.000680560
      6        1           0.000269486    0.001177836   -0.000430175
      7        6          -0.000580199   -0.002948388   -0.001518551
      8        1           0.000577461   -0.000145721    0.000740591
      9        1          -0.000791264   -0.000278088   -0.000326398
     10        6           0.008726119    0.009904178   -0.004711386
     11        1          -0.000705855   -0.000772097    0.000473765
     12        1          -0.001044927   -0.000527078   -0.000093920
     13        6          -0.009809159   -0.008713961    0.004410061
     14        1           0.000887310    0.000744244   -0.000452257
     15        1           0.000373081    0.001038672    0.000684686
     16        6           0.002507412    0.000076300    0.000595557
     17        1           0.000083106   -0.000176666   -0.000764897
     18        1           0.000367475    0.000871617    0.000632034
     19        6          -0.002694097    0.000697618   -0.001158739
     20        1          -0.000045629   -0.000129179    0.000842358
     21        1           0.000191174    0.001092410   -0.000486155
     22        6          -0.001759088   -0.004737433    0.003740632
     23        1          -0.000816423    0.000565433   -0.001036333
     24        1           0.000845758   -0.000923014    0.000369444
     25        7          -0.000824333    0.000865913    0.004543828
     26        7           0.001714903    0.000975118   -0.005980134
     27        6          -0.001644918    0.003935093    0.005203020
     28        1           0.000430347   -0.000421579   -0.001117766
     29        1          -0.001304911   -0.000036138    0.000360593
     30        6           0.008800382   -0.005474684   -0.001469134
     31        1          -0.001078701    0.000068520    0.000564620
     32        1          -0.000620890    0.000174115    0.000087072
     33        6          -0.010387824    0.000884376   -0.001153169
     34        1           0.000771673   -0.000066373    0.000244512
     35        1           0.000823323   -0.000647229    0.000278356
     36        6           0.004148333    0.001501598   -0.002422219
     37        1          -0.000762047    0.000495409    0.000652371
     38        1           0.000354558   -0.000977150   -0.000195920
     39        1          -0.000289619    0.000567285   -0.000282025
 -------------------------------------------------------------------
 Cartesian Forces:  Max     0.014189376 RMS     0.003234702

 GradGradGradGradGradGradGradGradGradGradGradGradGradGradGradGradGradGrad
 Berny optimization.
 Using GEDIIS/GDIIS optimizer.
 FormGI is forming the generalized inverse of G from B-inverse, IUseBI=4.
 Internal  Forces:  Max     0.006761108 RMS     0.001081409
 Search for a local minimum.
 Step number   2 out of a maximum of  234
 All quantities printed in internal units (Hartrees-Bohrs-Radians)
 Mixed Optimization -- RFO/linear search
 Update second derivatives using D2CorX and points    1    2
 DE= -1.56D-02 DEPred=-1.59D-02 R= 9.83D-01
 TightC=F SS=  1.41D+00  RLast= 3.82D-01 DXNew= 5.0454D-01 1.1450D+00
 Trust test= 9.83D-01 RLast= 3.82D-01 DXMaxT set to 5.05D-01
 ITU=  1  0
 Use linear search instead of GDIIS.
     Eigenvalues ---    0.00498   0.00506   0.00519   0.00557   0.00603
     Eigenvalues ---    0.00606   0.00656   0.01385   0.01393   0.02182
     Eigenvalues ---    0.02195   0.02461   0.02618   0.03350   0.03359
     Eigenvalues ---    0.03366   0.03640   0.03649   0.04052   0.04257
     Eigenvalues ---    0.04310   0.04334   0.04408   0.04412   0.04516
     Eigenvalues ---    0.04529   0.04548   0.04640   0.04783   0.04792
     Eigenvalues ---    0.05219   0.05452   0.05472   0.05698   0.05707
     Eigenvalues ---    0.05867   0.06146   0.06178   0.06240   0.06760
     Eigenvalues ---    0.06802   0.07728   0.08317   0.08351   0.08367
     Eigenvalues ---    0.08387   0.08398   0.08442   0.08454   0.08474
     Eigenvalues ---    0.08512   0.08521   0.08561   0.08733   0.08988
     Eigenvalues ---    0.09112   0.09154   0.10381   0.10404   0.11892
     Eigenvalues ---    0.12352   0.12367   0.12391   0.12454   0.12468
     Eigenvalues ---    0.15516   0.15847   0.15876   0.16359   0.16788
     Eigenvalues ---    0.16858   0.20888   0.21508   0.21837   0.24062
     Eigenvalues ---    0.24388   0.24978   0.25901   0.26503   0.27017
     Eigenvalues ---    0.27435   0.33288   0.33736   0.33776   0.33970
     Eigenvalues ---    0.33978   0.33984   0.33989   0.33992   0.34126
     Eigenvalues ---    0.34139   0.34144   0.34152   0.34176   0.34180
     Eigenvalues ---    0.34190   0.34231   0.34345   0.34360   0.34361
     Eigenvalues ---    0.34364   0.34372   0.34372   0.34410   0.34439
     Eigenvalues ---    0.34439   0.34447   0.34458   0.34477   0.34767
     Eigenvalues ---    0.35344
 RFO step:  Lambda=-1.81337529D-03 EMin= 4.98490508D-03
 Quartic linear search produced a step of  0.26370.
 Iteration  1 RMS(Cart)=  0.01859636 RMS(Int)=  0.00036414
 Iteration  2 RMS(Cart)=  0.00041019 RMS(Int)=  0.00017148
 Iteration  3 RMS(Cart)=  0.00000015 RMS(Int)=  0.00017148
 Variable       Old X    -DE/DX   Delta X   Delta X   Delta X     New X
                                 (Linear)    (Quad)   (Total)
    R1        2.94432  -0.00614  -0.03120  -0.00337  -0.03446   2.90986
    R2        2.06687  -0.00001  -0.00010   0.00006  -0.00004   2.06684
    R3        2.06622   0.00128  -0.00195   0.00671   0.00476   2.07098
    R4        2.91197  -0.00406  -0.01608  -0.00260  -0.01860   2.89336
    R5        2.06671   0.00012  -0.00015   0.00059   0.00044   2.06715
    R6        2.06712   0.00113  -0.00169   0.00588   0.00419   2.07131
    R7        2.90528  -0.00229  -0.00564  -0.00638  -0.01185   2.89343
    R8        2.06444   0.00033  -0.00032   0.00153   0.00122   2.06565
    R9        2.07142  -0.00015   0.00016  -0.00070  -0.00054   2.07088
   R10        2.90278  -0.00198  -0.00672  -0.00241  -0.00900   2.89378
   R11        2.80083   0.00033   0.00106   0.00058   0.00156   2.80239
   R12        2.06693   0.00003  -0.00016   0.00025   0.00009   2.06702
   R13        2.06707   0.00114  -0.00168   0.00593   0.00425   2.07132
   R14        2.94740  -0.00676  -0.03308  -0.00606  -0.03906   2.90835
   R15        2.06663   0.00009  -0.00015   0.00049   0.00034   2.06698
   R16        2.06713   0.00106  -0.00177   0.00573   0.00396   2.07110
   R17        2.90292  -0.00181  -0.00494  -0.00380  -0.00859   2.89433
   R18        2.06493   0.00008  -0.00027   0.00057   0.00030   2.06524
   R19        2.07143  -0.00040   0.00034  -0.00180  -0.00147   2.06996
   R20        2.80545   0.00028   0.00228  -0.00134   0.00088   2.80633
   R21        2.06542   0.00009  -0.00027   0.00059   0.00032   2.06574
   R22        2.07190  -0.00024   0.00023  -0.00113  -0.00090   2.07101
   R23        2.80176   0.00006   0.00430  -0.00506  -0.00075   2.80100
   R24        2.06280   0.00078  -0.00075   0.00360   0.00285   2.06564
   R25        2.07039  -0.00013   0.00001  -0.00051  -0.00050   2.06989
   R26        2.80303   0.00016   0.00346  -0.00145   0.00190   2.80493
   R27        2.80356  -0.00069   0.00354  -0.00544  -0.00195   2.80162
   R28        2.41182   0.00087   0.00245   0.01044   0.01246   2.42428
   R29        2.80772  -0.00109   0.00611  -0.00974  -0.00367   2.80405
   R30        2.35447   0.00058   0.00207   0.00818   0.00981   2.36429
   R31        2.06392   0.00046  -0.00054   0.00224   0.00170   2.06562
   R32        2.06979  -0.00002  -0.00013   0.00008  -0.00006   2.06973
   R33        2.91491  -0.00452  -0.01688  -0.00603  -0.02281   2.89209
   R34        2.06770   0.00110  -0.00151   0.00558   0.00407   2.07177
   R35        2.06742  -0.00013   0.00009  -0.00057  -0.00047   2.06694
   R36        2.92831  -0.00332  -0.01729   0.00019  -0.01697   2.91134
   R37        2.06695   0.00008  -0.00003   0.00032   0.00028   2.06724
   R38        2.06838   0.00098  -0.00140   0.00505   0.00365   2.07203
   R39        2.90875  -0.00312  -0.01242  -0.00296  -0.01529   2.89346
   R40        2.06319   0.00087  -0.00073   0.00391   0.00319   2.06638
   R41        2.07129  -0.00015   0.00009  -0.00063  -0.00054   2.07075
    A1        1.88614   0.00038   0.00177   0.00557   0.00694   1.89309
    A2        1.92682  -0.00184  -0.01384  -0.00210  -0.01573   1.91109
    A3        1.98454   0.00272   0.01058   0.01953   0.02972   2.01426
    A4        1.85701   0.00017   0.00386  -0.01450  -0.01066   1.84634
    A5        1.85411  -0.00054   0.00165   0.00182   0.00297   1.85708
    A6        1.94816  -0.00095  -0.00326  -0.01187  -0.01483   1.93334
    A7        1.88172   0.00061   0.00094   0.01232   0.01290   1.89462
    A8        1.92761  -0.00185  -0.01674  -0.00023  -0.01675   1.91086
    A9        1.98878   0.00273   0.01245   0.01515   0.02728   2.01606
   A10        1.85432   0.00026   0.00315  -0.01050  -0.00742   1.84690
   A11        1.85552  -0.00093  -0.00006  -0.00003  -0.00065   1.85487
   A12        1.94814  -0.00088   0.00066  -0.01733  -0.01632   1.93183
   A13        1.87134  -0.00007   0.00022  -0.00152  -0.00135   1.87000
   A14        1.89534  -0.00028  -0.00456   0.00590   0.00147   1.89681
   A15        1.87517   0.00021   0.00744  -0.00254   0.00494   1.88010
   A16        1.94154   0.00050   0.00215  -0.00623  -0.00397   1.93757
   A17        1.91270   0.00012  -0.00318  -0.00477  -0.00770   1.90500
   A18        1.96412  -0.00048  -0.00181   0.00894   0.00663   1.97076
   A19        1.85552  -0.00070   0.00129  -0.00122  -0.00045   1.85507
   A20        1.94886  -0.00101  -0.00098  -0.01465  -0.01536   1.93350
   A21        1.99167   0.00258   0.01095   0.01571   0.02637   2.01804
   A22        1.85618   0.00015   0.00339  -0.01323  -0.00989   1.84629
   A23        1.88200   0.00056   0.00118   0.00975   0.01064   1.89263
   A24        1.92209  -0.00163  -0.01524   0.00233  -0.01274   1.90935
   A25        1.88096   0.00043   0.00104   0.01050   0.01108   1.89204
   A26        1.93075  -0.00201  -0.01793  -0.00267  -0.02041   1.91034
   A27        1.98732   0.00279   0.01302   0.01737   0.03007   2.01739
   A28        1.85543   0.00023   0.00349  -0.01233  -0.00891   1.84653
   A29        1.85275  -0.00068   0.00008   0.00254   0.00199   1.85474
   A30        1.94872  -0.00080   0.00085  -0.01617  -0.01489   1.93383
   A31        1.89274  -0.00020  -0.00442   0.00910   0.00483   1.89757
   A32        1.94572   0.00064   0.00295  -0.00772  -0.00468   1.94104
   A33        1.96630  -0.00074  -0.00293   0.00602   0.00263   1.96893
   A34        1.86933  -0.00004  -0.00032   0.00141   0.00106   1.87039
   A35        1.87736   0.00026   0.00768  -0.00363   0.00408   1.88144
   A36        1.90851   0.00010  -0.00268  -0.00507  -0.00755   1.90096
   A37        1.88811   0.00010  -0.00524   0.01439   0.00923   1.89734
   A38        1.94214   0.00058   0.00264  -0.00689  -0.00423   1.93791
   A39        1.97142  -0.00086  -0.00122  -0.00106  -0.00267   1.96876
   A40        1.86767  -0.00005  -0.00044   0.00306   0.00262   1.87029
   A41        1.87683   0.00021   0.00726  -0.00103   0.00628   1.88311
   A42        1.91339   0.00005  -0.00283  -0.00762  -0.01034   1.90305
   A43        1.89092  -0.00040  -0.00746   0.00987   0.00244   1.89336
   A44        1.94899   0.00045  -0.00154  -0.00334  -0.00469   1.94430
   A45        1.95834  -0.00010   0.00214   0.00917   0.01070   1.96904
   A46        1.87421   0.00000   0.00093  -0.00229  -0.00149   1.87272
   A47        1.87454   0.00013   0.00834  -0.00264   0.00576   1.88030
   A48        1.91323  -0.00010  -0.00204  -0.01091  -0.01265   1.90058
   A49        1.97338   0.00038   0.00009  -0.00004   0.00007   1.97345
   A50        1.97372   0.00024  -0.00080   0.00112   0.00039   1.97411
   A51        1.84504  -0.00042  -0.00175   0.00411   0.00218   1.84722
   A52        1.97196   0.00042   0.00712  -0.00909  -0.00196   1.97000
   A53        1.84339  -0.00036  -0.00351   0.00467   0.00117   1.84456
   A54        1.84099  -0.00045  -0.00220   0.00068  -0.00158   1.83941
   A55        1.97532   0.00028  -0.00300   0.00313   0.00015   1.97546
   A56        1.96732   0.00061   0.00600  -0.00356   0.00239   1.96970
   A57        1.83971  -0.00025  -0.00225   0.00685   0.00453   1.84424
   A58        1.96969   0.00040   0.00557  -0.00467   0.00096   1.97064
   A59        1.84718  -0.00066  -0.00294  -0.00015  -0.00330   1.84388
   A60        1.85049  -0.00060  -0.00471  -0.00067  -0.00534   1.84515
   A61        1.87785  -0.00037   0.00903  -0.00879   0.00025   1.87810
   A62        1.91297   0.00000  -0.00203  -0.01041  -0.01228   1.90069
   A63        1.96363  -0.00015   0.00423   0.00067   0.00450   1.96813
   A64        1.87286   0.00004   0.00039   0.00133   0.00159   1.87445
   A65        1.88504   0.00054  -0.00766   0.02195   0.01423   1.89928
   A66        1.94769  -0.00006  -0.00357  -0.00431  -0.00781   1.93988
   A67        1.94087  -0.00038  -0.00209  -0.00525  -0.00718   1.93369
   A68        1.85018  -0.00054   0.00139   0.00037   0.00152   1.85171
   A69        1.99147   0.00213   0.00674   0.01646   0.02303   2.01450
   A70        1.85197   0.00022   0.00245  -0.00887  -0.00644   1.84553
   A71        1.92941  -0.00168  -0.00984  -0.00556  -0.01534   1.91407
   A72        1.89220   0.00021   0.00191   0.00147   0.00317   1.89537
   A73        1.88789   0.00037   0.00081   0.00623   0.00685   1.89473
   A74        1.91997  -0.00118  -0.00727  -0.00168  -0.00875   1.91121
   A75        1.99574   0.00219   0.00923   0.01258   0.02153   2.01727
   A76        1.85198   0.00014   0.00272  -0.01061  -0.00791   1.84407
   A77        1.85441  -0.00057   0.00031   0.00131   0.00134   1.85575
   A78        1.94610  -0.00102  -0.00559  -0.00896  -0.01438   1.93172
   A79        1.96754  -0.00066   0.00126   0.00254   0.00344   1.97098
   A80        1.87762   0.00005   0.00809  -0.00662   0.00155   1.87918
   A81        1.91451  -0.00005  -0.00274  -0.00807  -0.01067   1.90384
   A82        1.89309   0.00007  -0.00754   0.01124   0.00373   1.89683
   A83        1.93646   0.00070   0.00050   0.00168   0.00232   1.93878
   A84        1.87101  -0.00009   0.00060  -0.00093  -0.00041   1.87060
   A85        3.14034  -0.00009   0.00039   0.00025   0.00064   3.14098
   A86        3.13690   0.00016  -0.00105   0.00875   0.00772   3.14463
    D1        0.69838  -0.00110  -0.00923  -0.01146  -0.02092   0.67746
    D2       -1.32064  -0.00077  -0.00431  -0.00579  -0.01031  -1.33095
    D3        2.75345  -0.00022  -0.00162   0.00580   0.00432   2.75776
    D4       -1.32595  -0.00052  -0.00727   0.00386  -0.00362  -1.32957
    D5        2.93821  -0.00019  -0.00235   0.00953   0.00700   2.94521
    D6        0.72911   0.00036   0.00034   0.02112   0.02162   0.75074
    D7        2.75211   0.00012  -0.00007   0.00621   0.00620   2.75831
    D8        0.73308   0.00045   0.00485   0.01188   0.01682   0.74990
    D9       -1.47601   0.00100   0.00754   0.02348   0.03144  -1.44457
   D10       -0.87200  -0.00143  -0.01399  -0.04479  -0.05891  -0.93090
   D11       -2.93257  -0.00146  -0.00939  -0.04620  -0.05585  -2.98842
   D12        1.19453  -0.00159  -0.00715  -0.03621  -0.04364   1.15088
   D13        1.20017   0.00024  -0.00508  -0.02553  -0.03047   1.16971
   D14       -0.86041   0.00022  -0.00047  -0.02694  -0.02741  -0.88781
   D15       -3.01649   0.00009   0.00177  -0.01695  -0.01520  -3.03170
   D16       -3.06585  -0.00035  -0.00117  -0.04784  -0.04890  -3.11475
   D17        1.15676  -0.00037   0.00343  -0.04925  -0.04584   1.11092
   D18       -0.99933  -0.00050   0.00567  -0.03926  -0.03364  -1.03297
   D19       -0.90363  -0.00109  -0.01126  -0.01948  -0.03081  -0.93444
   D20       -2.95052  -0.00142  -0.00906  -0.02801  -0.03718  -2.98770
   D21        1.17178  -0.00128  -0.00643  -0.01183  -0.01842   1.15337
   D22        1.16645   0.00062  -0.00331   0.00445   0.00118   1.16763
   D23       -0.88044   0.00028  -0.00111  -0.00409  -0.00520  -0.88564
   D24       -3.04132   0.00042   0.00152   0.01209   0.01357  -3.02775
   D25       -3.10196  -0.00006   0.00075  -0.01697  -0.01617  -3.11813
   D26        1.13433  -0.00039   0.00295  -0.02551  -0.02255   1.11178
   D27       -1.02655  -0.00025   0.00557  -0.00933  -0.00378  -1.03033
   D28        1.17599   0.00045  -0.00328  -0.01288  -0.01611   1.15987
   D29       -3.08985  -0.00030   0.00101  -0.03690  -0.03583  -3.12568
   D30       -0.89610  -0.00127  -0.01157  -0.03324  -0.04494  -0.94104
   D31       -0.87946   0.00042  -0.00202  -0.01101  -0.01305  -0.89251
   D32        1.13789  -0.00034   0.00227  -0.03504  -0.03277   1.10512
   D33       -2.95155  -0.00131  -0.01030  -0.03138  -0.04188  -2.99343
   D34       -3.03352   0.00023   0.00187  -0.00668  -0.00486  -3.03839
   D35       -1.01617  -0.00052   0.00616  -0.03071  -0.02458  -1.04075
   D36        1.17757  -0.00149  -0.00642  -0.02705  -0.03369   1.14389
   D37       -2.81370  -0.00031  -0.00478   0.03541   0.03050  -2.78320
   D38       -0.54465   0.00085   0.00461   0.02349   0.02814  -0.51651
   D39        1.46107   0.00018   0.00047   0.02735   0.02775   1.48882
   D40       -0.78601  -0.00021  -0.00205   0.02970   0.02756  -0.75844
   D41        1.48304   0.00095   0.00733   0.01778   0.02520   1.50825
   D42       -2.79443   0.00028   0.00320   0.02164   0.02481  -2.76961
   D43        1.38405   0.00019  -0.00297   0.02446   0.02139   1.40544
   D44       -2.63009   0.00135   0.00642   0.01254   0.01903  -2.61105
   D45       -0.62437   0.00068   0.00229   0.01640   0.01864  -0.60573
   D46        2.76005  -0.00001  -0.00148   0.00632   0.00491   2.76496
   D47        0.73844   0.00056   0.00370   0.01649   0.02024   0.75869
   D48       -1.47289   0.00108   0.00661   0.02673   0.03378  -1.43911
   D49        0.70308  -0.00106  -0.01008  -0.00818  -0.01850   0.68457
   D50       -1.31853  -0.00050  -0.00491   0.00199  -0.00317  -1.32170
   D51        2.75332   0.00002  -0.00200   0.01223   0.01037   2.76369
   D52       -1.31537  -0.00069  -0.00651   0.00086  -0.00585  -1.32121
   D53        2.94621  -0.00012  -0.00133   0.01102   0.00948   2.95570
   D54        0.73488   0.00040   0.00158   0.02127   0.02303   0.75790
   D55       -0.89454  -0.00109  -0.01120  -0.02795  -0.03927  -0.93381
   D56       -2.94837  -0.00129  -0.00982  -0.03081  -0.04081  -2.98917
   D57        1.18147  -0.00135  -0.00636  -0.02276  -0.02931   1.15216
   D58        1.17193   0.00058  -0.00283  -0.00346  -0.00622   1.16571
   D59       -0.88190   0.00038  -0.00146  -0.00631  -0.00775  -0.88965
   D60       -3.03525   0.00031   0.00201   0.00173   0.00374  -3.03150
   D61       -3.09646   0.00004   0.00178  -0.02491  -0.02311  -3.11957
   D62        1.13290  -0.00015   0.00315  -0.02777  -0.02465   1.10825
   D63       -1.02045  -0.00022   0.00662  -0.01972  -0.01315  -1.03360
   D64       -2.64044   0.00164   0.00961   0.01153   0.02127  -2.61917
   D65        1.38097   0.00028  -0.00081   0.01852   0.01763   1.39859
   D66       -0.62970   0.00084   0.00309   0.01706   0.02012  -0.60959
   D67       -0.55549   0.00112   0.00749   0.02402   0.03158  -0.52390
   D68       -2.81726  -0.00024  -0.00293   0.03101   0.02794  -2.78932
   D69        1.45525   0.00032   0.00097   0.02955   0.03043   1.48568
   D70        1.46883   0.00127   0.00992   0.02105   0.03109   1.49992
   D71       -0.79295  -0.00010  -0.00050   0.02804   0.02745  -0.76550
   D72       -2.80362   0.00047   0.00340   0.02658   0.02994  -2.77368
   D73       -2.63080   0.00116   0.00747   0.00231   0.01000  -2.62080
   D74        1.38244   0.00009   0.00219   0.00906   0.01117   1.39361
   D75       -0.62139   0.00063   0.00327   0.01003   0.01335  -0.60804
   D76       -0.54886   0.00092   0.00508   0.01885   0.02406  -0.52480
   D77       -2.81880  -0.00015  -0.00020   0.02559   0.02523  -2.79358
   D78        1.46055   0.00039   0.00087   0.02657   0.02741   1.48796
   D79        1.47576   0.00099   0.00710   0.01791   0.02514   1.50090
   D80       -0.79418  -0.00008   0.00182   0.02465   0.02631  -0.76787
   D81       -2.79801   0.00046   0.00289   0.02563   0.02849  -2.76952
   D82        1.36947   0.00019  -0.00266   0.03254   0.02980   1.39927
   D83       -2.65314   0.00167   0.00799   0.02611   0.03417  -2.61897
   D84       -0.63681   0.00075   0.00349   0.02281   0.02628  -0.61053
   D85       -2.83753  -0.00027  -0.00528   0.04833   0.04295  -2.79458
   D86       -0.57696   0.00121   0.00536   0.04190   0.04733  -0.52964
   D87        1.43937   0.00029   0.00086   0.03860   0.03943   1.47881
   D88       -0.80651  -0.00024  -0.00068   0.03841   0.03769  -0.76882
   D89        1.45406   0.00123   0.00997   0.03198   0.04206   1.49612
   D90       -2.81279   0.00032   0.00547   0.02867   0.03417  -2.77862
   D91        0.44149   0.00109   0.00679  -0.01442  -0.00771   0.43378
   D92        2.53928   0.00092   0.00096  -0.00883  -0.00800   2.53129
   D93       -1.64893   0.00080   0.00332  -0.01255  -0.00929  -1.65822
   D94       -1.65522   0.00108   0.00905  -0.01686  -0.00786  -1.66308
   D95        0.44258   0.00091   0.00322  -0.01127  -0.00815   0.43443
   D96        2.53755   0.00079   0.00558  -0.01498  -0.00944   2.52811
   D97        2.53676   0.00096   0.00379  -0.01069  -0.00695   2.52981
   D98       -1.64864   0.00080  -0.00204  -0.00510  -0.00723  -1.65587
   D99        0.44634   0.00068   0.00032  -0.00881  -0.00853   0.43781
   D100       1.38003  -0.00014  -0.00146   0.02010   0.01856   1.39859
   D101      -2.81684  -0.00043  -0.00472   0.03119   0.02632  -2.79052
   D102      -0.78723  -0.00054  -0.00096   0.02214   0.02107  -0.76616
   D103      -2.63339   0.00100   0.00429   0.01277   0.01723  -2.61616
   D104      -0.54707   0.00071   0.00103   0.02386   0.02499  -0.52208
   D105       1.48254   0.00060   0.00480   0.01480   0.01974   1.50228
   D106      -0.62811   0.00051   0.00240   0.01420   0.01670  -0.61141
   D107       1.45820   0.00023  -0.00086   0.02529   0.02447   1.48267
   D108      -2.79537   0.00012   0.00290   0.01624   0.01922  -2.77616
   D109      -0.55659   0.00108   0.00223   0.03051   0.03294  -0.52366
   D110       1.47452   0.00092   0.00658   0.02170   0.02850   1.50302
   D111      -2.63077   0.00074   0.00349   0.00875   0.01245  -2.61832
   D112      -2.82125  -0.00022  -0.00354   0.03349   0.02972  -2.79153
   D113      -0.79014  -0.00038   0.00082   0.02467   0.02528  -0.76486
   D114       1.38776  -0.00056  -0.00228   0.01173   0.00923   1.39699
   D115       1.44758   0.00072  -0.00013   0.03650   0.03639   1.48398
   D116      -2.80449   0.00057   0.00422   0.02768   0.03195  -2.77254
   D117      -0.62660   0.00039   0.00113   0.01474   0.01590  -0.61069
   D118      -1.02785  -0.00021   0.00431  -0.01527  -0.01101  -1.03885
   D119      -3.03312   0.00002   0.00166  -0.00238  -0.00073  -3.03385
   D120       1.16903  -0.00111  -0.00533  -0.01398  -0.01947   1.14956
   D121      -3.09781  -0.00001  -0.00448  -0.01906  -0.02348  -3.12129
   D122       1.18010   0.00022  -0.00713  -0.00617  -0.01320   1.16690
   D123      -0.90093  -0.00091  -0.01412  -0.01777  -0.03194  -0.93287
   D124       1.13087  -0.00036   0.00213  -0.03176  -0.02967   1.10120
   D125      -0.87440  -0.00013  -0.00052  -0.01888  -0.01940  -0.89380
   D126      -2.95543  -0.00126  -0.00751  -0.03048  -0.03813  -2.99357
   D127       2.75582  -0.00017   0.00015   0.00407   0.00427   2.76009
   D128       0.74021   0.00009   0.00036   0.01414   0.01459   0.75480
   D129      -1.46529   0.00072   0.00654   0.01775   0.02451  -1.44078
   D130      -1.32449  -0.00040  -0.00541   0.00541  -0.00012  -1.32461
   D131       2.94309  -0.00014  -0.00520   0.01548   0.01020   2.95329
   D132       0.73759   0.00049   0.00098   0.01909   0.02012   0.75771
   D133       0.69871  -0.00094  -0.00681  -0.00748  -0.01440   0.68431
   D134      -1.31690  -0.00068  -0.00659   0.00258  -0.00408  -1.32098
   D135       2.76078  -0.00006  -0.00042   0.00619   0.00584   2.76662
   D136       1.18383  -0.00127  -0.00493  -0.02561  -0.03069   1.15314
   D137      -0.89351  -0.00097  -0.01083  -0.02638  -0.03726  -0.93077
   D138      -2.94423  -0.00130  -0.00722  -0.03304  -0.04038  -2.98462
   D139      -3.01833   0.00009   0.00149  -0.00957  -0.00811  -3.02644
   D140       1.18751   0.00039  -0.00441  -0.01034  -0.01468   1.17283
   D141      -0.86321   0.00006  -0.00080  -0.01700  -0.01781  -0.88101
   D142      -1.00803  -0.00059   0.00207  -0.02597  -0.02389  -1.03192
   D143      -3.08537  -0.00029  -0.00383  -0.02675  -0.03047  -3.11584
   D144       1.14710  -0.00062  -0.00022  -0.03340  -0.03359   1.11351
         Item               Value     Threshold  Converged?
 Maximum Force            0.006761     0.000450     NO 
 RMS     Force            0.001081     0.000300     NO 
 Maximum Displacement     0.096387     0.001800     NO 
 RMS     Displacement     0.018593     0.001200     NO 
 Predicted change in Energy=-1.801933D-03
 GradGradGradGradGradGradGradGradGradGradGradGradGradGradGradGradGradGrad

                          Input orientation:                          
 ---------------------------------------------------------------------
 Center     Atomic      Atomic             Coordinates (Angstroms)
 Number     Number       Type             X           Y           Z
 ---------------------------------------------------------------------
      1          6           0       -2.262524   -0.946325   -0.710349
      2          6           0       -2.412953   -0.397933    0.720635
      3          1           0       -3.258224   -1.033277   -1.154475
      4          1           0       -1.863430   -1.966233   -0.671132
      5          1           0       -3.297331   -0.852577    1.176445
      6          1           0       -2.617423    0.678158    0.680163
      7          6           0        1.228546   -0.749058    1.652862
      8          1           0        2.060547   -0.040152    1.662244
      9          1           0        1.110643   -1.122295    2.676435
     10          6           0        1.566558   -1.889222    0.688120
     11          1           0        2.411176   -2.425224    1.130575
     12          1           0        0.745741   -2.614036    0.639850
     13          6           0        1.954982   -1.461129   -0.738231
     14          1           0        2.527896   -2.271498   -1.198084
     15          1           0        2.636580   -0.604277   -0.689311
     16          6           0        0.785260   -1.172347   -1.683853
     17          1           0        0.117166   -2.037213   -1.689739
     18          1           0        1.133594   -1.025923   -2.711995
     19          6           0       -1.244379   -0.691261    1.665503
     20          1           0       -1.053103   -1.767537    1.663039
     21          1           0       -1.490858   -0.409016    2.695380
     22          6           0       -1.438236   -0.076963   -1.663781
     23          1           0       -1.850311    0.935429   -1.653375
     24          1           0       -1.500915   -0.443553   -2.694049
     25          7           0        0.006319   -0.005491    1.262422
     26          7           0       -0.009509    0.012403   -1.271462
     27          6           0        0.619776    1.295718   -1.670073
     28          1           0        1.702251    1.144147   -1.679984
     29          1           0        0.313667    1.538229   -2.693337
     30          6           0        0.290305    2.440480   -0.709249
     31          1           0       -0.792158    2.606835   -0.658740
     32          1           0        0.708782    3.344828   -1.160232
     33          6           0        0.859287    2.293140    0.714845
     34          1           0        0.910766    3.284909    1.173581
     35          1           0        1.895286    1.938216    0.660247
     36          6           0        0.038173    1.420199    1.667825
     37          1           0       -0.992388    1.785649    1.677329
     38          1           0        0.416685    1.492579    2.693618
     39          1           0       -0.002056    0.005422   -0.020376
 ---------------------------------------------------------------------
                    Distance matrix (angstroms):
                    1          2          3          4          5
     1  C    0.000000
     2  C    1.539830   0.000000
     3  H    1.093722   2.152716   0.000000
     4  H    1.095913   2.167616   1.746276   0.000000
     5  H    2.153974   1.093887   2.338241   2.590336   0.000000
     6  H    2.167584   1.096092   2.589504   3.063872   1.746918
     7  C    4.220338   3.775295   5.300286   4.054970   4.552060
     8  H    5.013909   4.585502   6.099961   4.955000   5.440853
     9  H    4.783255   4.094580   5.811265   4.556704   4.664006
    10  C    4.184093   4.249883   5.235105   3.690300   4.997050
    11  H    5.236374   5.248826   6.269057   4.661446   5.921349
    12  H    3.695125   3.859402   4.663704   2.991002   4.442645
    13  C    4.248901   4.726260   5.247269   3.852260   5.623443
    14  H    4.994206   5.621718   5.917287   4.433352   6.448643
    15  H    4.911075   5.246742   5.928670   4.701632   6.225270
    16  C    3.207458   4.075518   4.080361   2.944727   4.995108
    17  H    2.795025   3.859876   3.561973   2.228308   4.612717
    18  H    3.942911   4.975471   4.659827   3.745859   5.897721
    19  C    2.597373   1.531137   3.482072   2.732881   2.116557
    20  H    2.787482   2.147821   3.652408   2.478803   2.471940
    21  H    3.533151   2.179450   4.281901   3.727887   2.401511
    22  C    1.531102   2.595868   2.118085   2.176117   3.482053
    23  H    2.144812   2.780349   2.471219   3.063432   3.646740
    24  H    2.183551   3.534680   2.409605   2.557765   4.286623
    25  N    3.150340   2.510063   4.189866   3.328529   3.411605
    26  N    2.511989   3.148550   3.414863   2.777125   4.189297
    27  C    3.775643   4.216797   4.552904   4.219540   5.297316
    28  H    4.585816   5.007582   5.442761   4.838009   6.094416
    29  H    4.091701   4.778952   4.662525   4.594596   5.807794
    30  C    4.241154   4.172381   4.985707   4.905013   5.222183
    31  H    3.845723   3.682157   4.424664   4.696885   4.648798
    32  H    5.238803   5.224093   5.908043   5.921391   6.255174
    33  C    4.719218   4.236680   5.613671   5.241792   5.233171
    34  H    5.614472   4.981524   6.437938   6.218812   5.901430
    35  H    5.242757   4.901241   6.219458   5.580793   5.917623
    36  C    4.068089   3.195432   4.985093   4.533733   4.066023
    37  H    3.844207   2.775121   4.593416   4.511164   3.538909
    38  H    4.971258   3.933643   5.890053   5.337027   4.647094
    39  H    2.547863   2.554254   3.601071   2.788481   3.609346
                    6          7          8          9         10
     6  H    0.000000
     7  C    4.215990   0.000000
     8  H    4.833617   1.093096   0.000000
     9  H    4.596217   1.095860   1.761230   0.000000
    10  C    4.908890   1.531324   2.147557   2.179319   0.000000
    11  H    5.926269   2.116821   2.468640   2.403891   1.093821
    12  H    4.706489   2.176565   3.065760   2.550711   1.096096
    13  C    5.243594   2.598476   2.791523   3.533789   1.539030
    14  H    6.221141   3.483393   3.657704   4.282659   2.151295
    15  H    5.578946   2.736657   2.485933   3.731631   2.166414
    16  C    4.537752   3.392542   3.755607   4.372698   2.598190
    17  H    4.524119   3.750665   4.358987   4.570290   2.788701
    18  H    5.336737   4.374659   4.578750   5.389341   3.534618
    19  C    2.175191   2.473632   3.368454   2.598827   3.208076
    20  H    3.065057   2.498665   3.560712   2.474896   2.797838
    21  H    2.551901   2.932172   3.716975   2.697579   3.945617
    22  C    2.730341   4.308545   4.827554   5.140718   4.224276
    23  H    2.469827   4.821624   5.219185   5.634601   5.013606
    24  H    3.726947   5.141879   5.641279   6.010243   4.789406
    25  N    2.773161   1.482961   2.093062   2.113343   2.512491
    26  N    3.324648   3.265619   3.590894   4.257719   3.152796
    27  C    4.047770   3.948874   3.868424   4.997987   4.074471
    28  H    4.944393   3.862186   3.563906   4.946225   3.850669
    29  H    4.550990   4.995811   4.951158   6.045495   4.975079
    30  C    3.673027   4.078359   3.861511   4.982889   4.725228
    31  H    2.973894   4.548490   4.531162   5.352612   5.252818
    32  H    4.643471   4.994352   4.609960   5.902262   5.616713
    33  C    3.833651   3.204870   2.790133   3.946671   4.241827
    34  H    4.414377   4.074749   3.552016   4.660683   5.238069
    35  H    4.685370   2.941304   2.223792   3.747987   3.841630
    36  C    2.928872   2.474447   2.494524   2.937986   3.774659
    37  H    2.204907   3.370146   3.557272   3.725197   4.586002
    38  H    3.731366   2.601390   2.472909   2.705446   4.096439
    39  H    2.789888   2.209829   2.662257   3.127720   2.559725
                   11         12         13         14         15
    11  H    0.000000
    12  H    1.746464   0.000000
    13  C    2.151751   2.165771   0.000000
    14  H    2.336645   2.582907   1.093797   0.000000
    15  H    2.584307   3.062854   1.095977   1.746508   0.000000
    16  C    3.483434   2.734890   1.531615   2.116810   2.176971
    17  H    3.656119   2.480890   2.148210   2.471485   3.066204
    18  H    4.284344   3.729262   2.181703   2.405715   2.554995
    19  C    4.081158   2.951203   4.075112   4.992728   4.540325
    20  H    3.566132   2.235914   3.861160   4.611242   4.527746
    21  H    4.662572   3.753624   4.976991   5.897312   5.341348
    22  C    5.304784   4.063645   3.779747   4.556651   4.222769
    23  H    6.099560   4.959542   4.589252   5.446133   4.840692
    24  H    5.818868   4.568735   4.099257   4.670183   4.600398
    25  N    3.414064   2.781878   3.149410   4.188941   3.329576
    26  N    4.191840   3.334920   2.512937   3.414676   2.778664
    27  C    4.989805   4.542883   3.201767   4.072926   2.939281
    28  H    4.598068   4.518902   2.781768   3.546907   2.216165
    29  H    5.893285   5.342108   3.938591   4.653237   3.741974
    30  C    5.617662   5.251249   4.241998   5.239133   3.843949
    31  H    6.227730   5.595440   4.909320   5.925520   4.697703
    32  H    6.437348   6.224927   4.982803   5.903705   4.419683
    33  C    4.984391   4.909062   4.172112   5.222976   3.677696
    34  H    5.904126   5.925340   5.222096   6.254084   4.644843
    35  H    4.418933   4.695196   3.676256   4.644920   2.972388
    36  C    4.550501   4.222847   4.214892   5.295355   4.050470
    37  H    5.441933   4.843003   5.006345   6.092687   4.947942
    38  H    4.665864   4.603317   4.782086   5.811268   4.557296
    39  H    3.613367   2.802973   2.548742   3.601669   2.789553
                   16         17         18         19         20
    16  C    0.000000
    17  H    1.092876   0.000000
    18  H    1.095378   1.760920   0.000000
    19  C    3.945765   3.863034   4.992919   0.000000
    20  H    3.864649   3.561372   4.946975   1.093144   0.000000
    21  H    4.994103   4.946315   6.042187   1.095930   1.761516
    22  C    2.478751   2.502505   2.934892   3.391028   3.751546
    23  H    3.374890   3.564952   3.724415   3.745427   4.352030
    24  H    2.603504   2.483259   2.698168   4.374112   4.575772
    25  N    3.263255   3.585448   4.255352   1.482228   2.094678
    26  N    1.485044   2.095693   2.111857   3.262791   3.587279
    27  C    2.473645   3.370672   2.596079   4.306881   4.826146
    28  H    2.491391   3.554383   2.469336   4.821165   5.219740
    29  H    2.930645   3.718817   2.692118   5.137861   5.636858
    30  C    3.774566   4.587055   4.091219   4.219301   5.013971
    31  H    4.221530   4.843243   4.595792   4.060054   4.959222
    32  H    4.548066   5.440290   4.657456   5.299965   6.100113
    33  C    4.215309   5.008465   4.778562   3.773037   4.587527
    34  H    5.296018   6.095357   5.807807   4.549347   5.442753
    35  H    4.050008   4.948554   4.553934   4.216893   4.840579
    36  C    4.302694   4.820080   5.134811   2.470467   3.369357
    37  H    4.817397   5.213686   5.629467   2.489723   3.553734
    38  H    5.138087   5.635864   6.006452   2.930070   3.721657
    39  H    2.184986   2.640709   3.098094   2.207016   2.661197
                   21         22         23         24         25
    21  H    0.000000
    22  C    4.372106   0.000000
    23  H    4.566005   1.093092   0.000000
    24  H    5.389549   1.095340   1.762575   0.000000
    25  N    2.111336   3.264124   3.582495   4.256444   0.000000
    26  N    4.255329   1.484306   2.094370   2.110911   2.533996
    27  C    5.139851   2.473803   2.496280   2.927613   3.266343
    28  H    5.634897   3.369575   3.558787   3.716099   3.585471
    29  H    6.007191   2.595765   2.475417   2.687036   4.257412
    30  C    4.783688   3.199454   2.781868   3.932626   3.154506
    31  H    4.564390   2.937736   2.214178   3.734928   3.339561
    32  H    5.813390   4.070860   3.549274   4.646201   4.193727
    33  C    4.092352   4.068643   3.846266   4.967957   2.512190
    34  H    4.661410   4.987044   4.597312   5.888649   3.413597
    35  H    4.595349   4.535904   4.515299   5.334633   2.776474
    36  C    2.596118   3.939653   3.851199   4.986813   1.482551
    37  H    2.470111   3.851119   3.542950   4.933243   2.092306
    38  H    2.693470   4.989100   4.934170   6.037612   2.112093
    39  H    3.124679   2.184075   2.635838   3.097852   1.282871
                   26         27         28         29         30
    26  N    0.000000
    27  C    1.483842   0.000000
    28  H    2.092333   1.093081   0.000000
    29  H    2.110525   1.095255   1.763619   0.000000
    30  C    2.510285   1.530429   2.148580   2.179727   0.000000
    31  H    2.778317   2.176093   3.066671   2.550364   1.096336
    32  H    3.410773   2.113460   2.469843   2.402151   1.093780
    33  C    3.146741   2.596161   2.786751   3.533171   1.540615
    34  H    4.187414   3.482517   3.654059   4.284913   2.154781
    35  H    3.326935   2.733152   2.478808   3.729348   2.168813
    36  C    3.259381   3.390475   3.748758   4.371448   2.599043
    37  H    3.578522   3.747560   4.352488   4.568339   2.787447
    38  H    4.253754   4.372848   4.571923   5.388134   3.534685
    39  H    1.251127   2.184728   2.637357   3.097402   2.547455
                   31         32         33         34         35
    31  H    0.000000
    32  H    1.746124   0.000000
    33  C    2.170808   2.155137   0.000000
    34  H    2.591743   2.343304   1.093935   0.000000
    35  H    3.067431   2.588531   1.096470   1.745386   0.000000
    36  C    2.740521   3.485946   1.531151   2.117272   2.175414
    37  H    2.484282   3.657427   2.147702   2.474578   3.065354
    38  H    3.733788   4.285827   2.179986   2.401474   2.553322
    39  H    2.792690   3.599472   2.552668   3.607466   2.792642
                   36         37         38         39
    36  C    0.000000
    37  H    1.093480   0.000000
    38  H    1.095793   1.761879   0.000000
    39  H    2.203005   2.651823   3.122938   0.000000
 Stoichiometry    C12H25N2(1+)
 Framework group  C1[X(C12H25N2)]
 Deg. of freedom   111
 Full point group                 C1      NOp   1
 Largest Abelian subgroup         C1      NOp   1
 Largest concise Abelian subgroup C1      NOp   1
                         Standard orientation:                         
 ---------------------------------------------------------------------
 Center     Atomic      Atomic             Coordinates (Angstroms)
 Number     Number       Type             X           Y           Z
 ---------------------------------------------------------------------
      1          6           0        1.629986   -1.811418    0.759973
      2          6           0        1.999343   -1.428096   -0.684920
      3          1           0        2.491441   -2.305423    1.218319
      4          1           0        0.829422   -2.559713    0.746612
      5          1           0        2.599575   -2.234437   -1.116342
      6          1           0        2.648645   -0.545083   -0.674304
      7          6           0       -1.438672   -0.202292   -1.649447
      8          1           0       -1.882875    0.795656   -1.689978
      9          1           0       -1.495826   -0.622578   -2.659894
     10          6           0       -2.233854   -1.053051   -0.655040
     11          1           0       -3.228119   -1.185761   -1.091239
     12          1           0       -1.806521   -2.059259   -0.575298
     13          6           0       -2.396093   -0.453551    0.753112
     14          1           0       -3.261808   -0.921854    1.230210
     15          1           0       -2.640833    0.611544    0.670417
     16          6           0       -1.214279   -0.667867    1.703496
     17          1           0       -0.985275   -1.735741    1.743259
     18          1           0       -1.462909   -0.352390    2.722569
     19          6           0        0.816602   -1.218349   -1.634400
     20          1           0        0.179215   -2.105845   -1.601941
     21          1           0        1.158521   -1.103498   -2.669274
     22          6           0        1.264187   -0.641178    1.677036
     23          1           0        2.073101    0.093140    1.641180
     24          1           0        1.164666   -0.965533    2.718506
     25          7           0       -0.014301   -0.047199   -1.266969
     26          7           0        0.013341    0.043641    1.265247
     27          6           0        0.000982    1.484967    1.617686
     28          1           0       -1.040752    1.816046    1.619261
     29          1           0        0.384088    1.604328    2.636787
     30          6           0        0.790456    2.343686    0.626955
     31          1           0        1.838474    2.024632    0.584359
     32          1           0        0.804653    3.354072    1.045608
     33          6           0        0.210480    2.410715   -0.798748
     34          1           0        0.591409    3.312167   -1.287596
     35          1           0       -0.877073    2.539861   -0.745858
     36          6           0        0.571871    1.238635   -1.715290
     37          1           0        1.659166    1.122776   -1.723489
     38          1           0        0.259471    1.434299   -2.747222
     39          1           0        0.000820    0.000305    0.014933
 ---------------------------------------------------------------------
 Rotational constants (GHZ):      0.7023200      0.7005185      0.6884130
 Standard basis: 6-31G(d,p) (6D, 7F)
 There are   335 symmetry adapted cartesian basis functions of A   symmetry.
 There are   335 symmetry adapted basis functions of A   symmetry.
   335 basis functions,   567 primitive gaussians,   335 cartesian basis functions
    55 alpha electrons       55 beta electrons
       nuclear repulsion energy      1086.7499591095 Hartrees.
 NAtoms=   39 NActive=   39 NUniq=   39 SFac= 1.00D+00 NAtFMM=   60 NAOKFM=F Big=F
 Integral buffers will be    131072 words long.
 Raffenetti 2 integral format.
 Two-electron integral symmetry is turned on.
 Nuclear repulsion after empirical dispersion term =     1086.7062359359 Hartrees.
 One-electron integrals computed using PRISM.
 NBasis=   335 RedAO= T EigKep=  2.28D-03  NBF=   335
 NBsUse=   335 1.00D-06 EigRej= -1.00D+00 NBFU=   335
 Initial guess from the checkpoint file:  "inprot-redo-opt-wb97xd.chk"
 B after Tr=     0.000000    0.000000    0.000000
         Rot=    0.774942   -0.000914   -0.000581    0.632031 Ang= -78.40 deg.
 ExpMin= 1.61D-01 ExpMax= 4.17D+03 ExpMxC= 6.27D+02 IAcc=1 IRadAn=         1 AccDes= 0.00D+00
 Harris functional with IExCor= 4639 and IRadAn=       1 diagonalized for initial guess.
 HarFok:  IExCor= 4639 AccDes= 0.00D+00 IRadAn=         1 IDoV= 1 UseB2=F ITyADJ=14
 ICtDFT=  3500011 ScaDFX=  1.000000  1.000000  1.000000  1.000000
 FoFCou: FMM=F IPFlag=           0 FMFlag=      100000 FMFlg1=           0
         NFxFlg=           0 DoJE=T BraDBF=F KetDBF=T FulRan=T
         wScrn=  0.000000 ICntrl=     500 IOpCl=  0 I1Cent=   200000004 NGrid=           0
         NMat0=    1 NMatS0=      1 NMatT0=    0 NMatD0=    1 NMtDS0=    0 NMtDT0=    0
 Petite list used in FoFCou.
 Requested convergence on RMS density matrix=1.00D-08 within 128 cycles.
 Requested convergence on MAX density matrix=1.00D-06.
 Requested convergence on             energy=1.00D-06.
 No special actions if energy rises.
 Integral accuracy reduced to 1.0D-05 until final iterations.
 Initial convergence to 1.0D-05 achieved.  Increase integral accuracy.
 SCF Done:  E(RwB97XD) =  -581.521605991     A.U. after   11 cycles
            NFock= 11  Conv=0.82D-08     -V/T= 2.0097
 Calling FoFJK, ICntrl=      2127 FMM=F ISym2X=0 I1Cent= 0 IOpClX= 0 NMat=1 NMatS=1 NMatT=0.
 ***** Axes restored to original set *****
 -------------------------------------------------------------------
 Center     Atomic                   Forces (Hartrees/Bohr)
 Number     Number              X              Y              Z
 -------------------------------------------------------------------
      1        6           0.000148023    0.000195141   -0.000300322
      2        6           0.000405503   -0.000886379    0.000459365
      3        1           0.000004859   -0.000121633   -0.000130377
      4        1           0.000229352   -0.000759167   -0.000695960
      5        1          -0.000231956    0.000233375   -0.000276992
      6        1          -0.000486185    0.000747454    0.000619153
      7        6           0.000102893    0.000314905   -0.000861733
      8        1           0.000121706    0.000193906    0.000449549
      9        1           0.000010349   -0.000561336   -0.000213967
     10        6           0.000006206    0.000168891    0.000481965
     11        1          -0.000098144   -0.000311037    0.000021666
     12        1          -0.000674379   -0.000507416    0.000754574
     13        6          -0.000427934   -0.000055751   -0.000529017
     14        1           0.000294029    0.000147865   -0.000034051
     15        1           0.000484590    0.000662079   -0.000701476
     16        6          -0.000087546   -0.000118633    0.001098122
     17        1          -0.000461279   -0.000113589   -0.000381514
     18        1           0.000561958    0.000001126    0.000073383
     19        6          -0.000420720   -0.000016076   -0.000359296
     20        1           0.000423346   -0.000212742    0.000370402
     21        1          -0.000521692    0.000161835   -0.000161547
     22        6          -0.000567412   -0.000118918    0.001018440
     23        1           0.000502470    0.000309775   -0.000728630
     24        1          -0.000432690   -0.000658583    0.000174871
     25        7           0.000048339    0.000033550   -0.000139276
     26        7           0.000110589   -0.000137245    0.000029714
     27        6          -0.000045427   -0.000068070    0.000941273
     28        1           0.000112608    0.000143146   -0.000597338
     29        1          -0.000055760    0.000585393   -0.000050674
     30        6           0.000869761   -0.000133261   -0.000112733
     31        1          -0.000490677    0.000075297   -0.000357455
     32        1          -0.000215287    0.000377168    0.000324745
     33        6          -0.000155453    0.000198417    0.000413574
     34        1           0.000018345    0.000078439   -0.000321988
     35        1           0.000536174   -0.000119274    0.000344834
     36        6          -0.000153169    0.000390810   -0.000500713
     37        1           0.000007736   -0.000123668    0.000536320
     38        1           0.000353878    0.000415912   -0.000115120
     39        1           0.000172994   -0.000411707   -0.000541771
 -------------------------------------------------------------------
 Cartesian Forces:  Max     0.001098122 RMS     0.000412779

 GradGradGradGradGradGradGradGradGradGradGradGradGradGradGradGradGradGrad
 Berny optimization.
 Using GEDIIS/GDIIS optimizer.
 FormGI is forming the generalized inverse of G from B-inverse, IUseBI=4.
 Internal  Forces:  Max     0.001010759 RMS     0.000275226
 Search for a local minimum.
 Step number   3 out of a maximum of  234
 All quantities printed in internal units (Hartrees-Bohrs-Radians)
 Mixed Optimization -- En-DIIS/RFO-DIIS
 Update second derivatives using D2CorX and points    2    3
 DE= -1.78D-03 DEPred=-1.80D-03 R= 9.89D-01
 TightC=F SS=  1.41D+00  RLast= 3.27D-01 DXNew= 8.4853D-01 9.8075D-01
 Trust test= 9.89D-01 RLast= 3.27D-01 DXMaxT set to 8.49D-01
 ITU=  1  1  0
 Use linear search instead of GDIIS.
     Eigenvalues ---    0.00488   0.00499   0.00505   0.00545   0.00580
     Eigenvalues ---    0.00581   0.00627   0.01396   0.01405   0.02140
     Eigenvalues ---    0.02152   0.02376   0.02496   0.03316   0.03332
     Eigenvalues ---    0.03341   0.03630   0.03653   0.04064   0.04125
     Eigenvalues ---    0.04194   0.04229   0.04408   0.04428   0.04483
     Eigenvalues ---    0.04494   0.04541   0.04638   0.04751   0.04760
     Eigenvalues ---    0.05120   0.05437   0.05470   0.05620   0.05626
     Eigenvalues ---    0.05805   0.06090   0.06100   0.06349   0.06830
     Eigenvalues ---    0.06833   0.07756   0.08394   0.08404   0.08408
     Eigenvalues ---    0.08416   0.08424   0.08580   0.08655   0.08739
     Eigenvalues ---    0.08769   0.08777   0.08789   0.08839   0.09146
     Eigenvalues ---    0.09196   0.09198   0.10437   0.10477   0.11719
     Eigenvalues ---    0.12481   0.12506   0.12526   0.12541   0.12552
     Eigenvalues ---    0.15583   0.15905   0.15972   0.16946   0.16994
     Eigenvalues ---    0.17492   0.21059   0.21676   0.22311   0.23989
     Eigenvalues ---    0.24342   0.24985   0.25903   0.26509   0.27022
     Eigenvalues ---    0.27447   0.33306   0.33751   0.33790   0.33971
     Eigenvalues ---    0.33978   0.33984   0.33989   0.33994   0.34135
     Eigenvalues ---    0.34140   0.34146   0.34152   0.34176   0.34183
     Eigenvalues ---    0.34191   0.34272   0.34346   0.34359   0.34361
     Eigenvalues ---    0.34365   0.34372   0.34373   0.34415   0.34439
     Eigenvalues ---    0.34444   0.34449   0.34460   0.34477   0.34774
     Eigenvalues ---    0.35463
 RFO step:  Lambda=-2.57633398D-04 EMin= 4.88465289D-03
 Quartic linear search produced a step of  0.05539.
 Iteration  1 RMS(Cart)=  0.01062859 RMS(Int)=  0.00005826
 Iteration  2 RMS(Cart)=  0.00006882 RMS(Int)=  0.00001324
 Iteration  3 RMS(Cart)=  0.00000000 RMS(Int)=  0.00001324
 Variable       Old X    -DE/DX   Delta X   Delta X   Delta X     New X
                                 (Linear)    (Quad)   (Total)
    R1        2.90986   0.00072  -0.00191   0.00257   0.00067   2.91053
    R2        2.06684   0.00006  -0.00000   0.00018   0.00018   2.06701
    R3        2.07098   0.00076   0.00026   0.00230   0.00257   2.07354
    R4        2.89336  -0.00033  -0.00103  -0.00212  -0.00314   2.89022
    R5        2.06715  -0.00003   0.00002  -0.00008  -0.00006   2.06709
    R6        2.07131   0.00081   0.00023   0.00247   0.00271   2.07402
    R7        2.89343  -0.00014  -0.00066  -0.00021  -0.00087   2.89256
    R8        2.06565   0.00022   0.00007   0.00067   0.00074   2.06639
    R9        2.07088  -0.00001  -0.00003  -0.00003  -0.00006   2.07081
   R10        2.89378  -0.00025  -0.00050  -0.00201  -0.00249   2.89129
   R11        2.80239   0.00003   0.00009   0.00029   0.00038   2.80277
   R12        2.06702   0.00008   0.00001   0.00025   0.00026   2.06728
   R13        2.07132   0.00081   0.00024   0.00249   0.00272   2.07404
   R14        2.90835   0.00101  -0.00216   0.00351   0.00135   2.90970
   R15        2.06698   0.00006   0.00002   0.00019   0.00021   2.06718
   R16        2.07110   0.00078   0.00022   0.00238   0.00259   2.07369
   R17        2.89433  -0.00048  -0.00048  -0.00260  -0.00307   2.89126
   R18        2.06524   0.00038   0.00002   0.00116   0.00118   2.06641
   R19        2.06996   0.00011  -0.00008   0.00034   0.00026   2.07022
   R20        2.80633  -0.00015   0.00005   0.00000   0.00004   2.80637
   R21        2.06574   0.00028   0.00002   0.00085   0.00086   2.06661
   R22        2.07101   0.00001  -0.00005   0.00004  -0.00001   2.07100
   R23        2.80100   0.00076  -0.00004   0.00281   0.00276   2.80376
   R24        2.06564   0.00010   0.00016   0.00028   0.00044   2.06608
   R25        2.06989   0.00008  -0.00003   0.00024   0.00021   2.07010
   R26        2.80493   0.00038   0.00011   0.00073   0.00085   2.80578
   R27        2.80162   0.00088  -0.00011   0.00264   0.00253   2.80415
   R28        2.42428   0.00016   0.00069   0.00312   0.00378   2.42805
   R29        2.80405   0.00099  -0.00020   0.00337   0.00317   2.80722
   R30        2.36429  -0.00038   0.00054   0.00028   0.00079   2.36508
   R31        2.06562   0.00010   0.00009   0.00029   0.00038   2.06600
   R32        2.06973   0.00019  -0.00000   0.00060   0.00059   2.07032
   R33        2.89209   0.00008  -0.00126  -0.00015  -0.00141   2.89068
   R34        2.07177   0.00047   0.00023   0.00143   0.00166   2.07343
   R35        2.06694   0.00010  -0.00003   0.00030   0.00028   2.06722
   R36        2.91134   0.00005  -0.00094  -0.00073  -0.00165   2.90969
   R37        2.06724  -0.00007   0.00002  -0.00020  -0.00019   2.06705
   R38        2.07203   0.00054   0.00020   0.00164   0.00184   2.07387
   R39        2.89346  -0.00007  -0.00085  -0.00106  -0.00190   2.89156
   R40        2.06638  -0.00005   0.00018  -0.00018  -0.00000   2.06638
   R41        2.07075   0.00004  -0.00003   0.00014   0.00011   2.07086
    A1        1.89309  -0.00001   0.00038  -0.00018   0.00020   1.89329
    A2        1.91109   0.00055  -0.00087   0.00529   0.00444   1.91553
    A3        2.01426  -0.00003   0.00165   0.00255   0.00416   2.01842
    A4        1.84634  -0.00013  -0.00059  -0.00286  -0.00347   1.84288
    A5        1.85708   0.00005   0.00016  -0.00158  -0.00143   1.85565
    A6        1.93334  -0.00044  -0.00082  -0.00389  -0.00471   1.92863
    A7        1.89462  -0.00015   0.00071  -0.00260  -0.00189   1.89274
    A8        1.91086   0.00039  -0.00093   0.00411   0.00320   1.91406
    A9        2.01606  -0.00004   0.00151   0.00295   0.00441   2.02047
   A10        1.84690  -0.00024  -0.00041  -0.00515  -0.00557   1.84133
   A11        1.85487   0.00034  -0.00004   0.00189   0.00184   1.85671
   A12        1.93183  -0.00032  -0.00090  -0.00212  -0.00301   1.92881
   A13        1.87000  -0.00003  -0.00007  -0.00001  -0.00007   1.86992
   A14        1.89681   0.00040   0.00008   0.00536   0.00544   1.90225
   A15        1.88010  -0.00006   0.00027   0.00374   0.00400   1.88411
   A16        1.93757  -0.00054  -0.00022  -0.00718  -0.00740   1.93017
   A17        1.90500   0.00033  -0.00043  -0.00059  -0.00102   1.90398
   A18        1.97076  -0.00009   0.00037  -0.00090  -0.00057   1.97018
   A19        1.85507   0.00010  -0.00002   0.00163   0.00158   1.85665
   A20        1.93350  -0.00044  -0.00085  -0.00489  -0.00573   1.92777
   A21        2.01804  -0.00009   0.00146  -0.00118   0.00026   2.01830
   A22        1.84629  -0.00017  -0.00055  -0.00271  -0.00327   1.84302
   A23        1.89263   0.00003   0.00059   0.00111   0.00169   1.89433
   A24        1.90935   0.00055  -0.00071   0.00582   0.00512   1.91447
   A25        1.89204   0.00006   0.00061   0.00123   0.00183   1.89387
   A26        1.91034   0.00051  -0.00113   0.00510   0.00398   1.91433
   A27        2.01739  -0.00011   0.00167  -0.00033   0.00132   2.01871
   A28        1.84653  -0.00018  -0.00049  -0.00297  -0.00347   1.84306
   A29        1.85474   0.00007   0.00011   0.00107   0.00115   1.85589
   A30        1.93383  -0.00037  -0.00082  -0.00442  -0.00523   1.92860
   A31        1.89757   0.00039   0.00027   0.00457   0.00484   1.90241
   A32        1.94104  -0.00051  -0.00026  -0.00561  -0.00586   1.93518
   A33        1.96893   0.00012   0.00015   0.00102   0.00113   1.97006
   A34        1.87039   0.00002   0.00006  -0.00016  -0.00010   1.87029
   A35        1.88144  -0.00032   0.00023  -0.00021   0.00001   1.88145
   A36        1.90096   0.00030  -0.00042   0.00050   0.00009   1.90105
   A37        1.89734   0.00032   0.00051   0.00266   0.00318   1.90052
   A38        1.93791  -0.00047  -0.00023  -0.00526  -0.00547   1.93244
   A39        1.96876   0.00020  -0.00015   0.00477   0.00456   1.97331
   A40        1.87029   0.00002   0.00014  -0.00102  -0.00088   1.86941
   A41        1.88311  -0.00047   0.00035  -0.00303  -0.00268   1.88043
   A42        1.90305   0.00040  -0.00057   0.00165   0.00110   1.90415
   A43        1.89336   0.00069   0.00014   0.01014   0.01027   1.90363
   A44        1.94430  -0.00070  -0.00026  -0.00981  -0.01005   1.93424
   A45        1.96904   0.00008   0.00059   0.00057   0.00111   1.97015
   A46        1.87272  -0.00004  -0.00008  -0.00078  -0.00083   1.87188
   A47        1.88030  -0.00042   0.00032   0.00013   0.00042   1.88072
   A48        1.90058   0.00040  -0.00070   0.00005  -0.00066   1.89992
   A49        1.97345  -0.00021   0.00000  -0.00373  -0.00372   1.96973
   A50        1.97411  -0.00003   0.00002  -0.00187  -0.00183   1.97228
   A51        1.84722  -0.00003   0.00012  -0.00253  -0.00242   1.84480
   A52        1.97000   0.00033  -0.00011   0.00298   0.00287   1.97287
   A53        1.84456  -0.00013   0.00006   0.00102   0.00107   1.84562
   A54        1.83941   0.00005  -0.00009   0.00463   0.00453   1.84394
   A55        1.97546  -0.00033   0.00001  -0.00436  -0.00434   1.97112
   A56        1.96970   0.00027   0.00013   0.00273   0.00286   1.97256
   A57        1.84424  -0.00010   0.00025  -0.00102  -0.00078   1.84346
   A58        1.97064   0.00021   0.00005   0.00211   0.00217   1.97281
   A59        1.84388   0.00009  -0.00018  -0.00022  -0.00042   1.84346
   A60        1.84515  -0.00017  -0.00030   0.00069   0.00039   1.84554
   A61        1.87810   0.00001   0.00001   0.00359   0.00358   1.88168
   A62        1.90069   0.00027  -0.00068   0.00126   0.00060   1.90129
   A63        1.96813   0.00022   0.00025   0.00317   0.00338   1.97151
   A64        1.87445  -0.00011   0.00009  -0.00340  -0.00332   1.87113
   A65        1.89928   0.00001   0.00079   0.00187   0.00264   1.90191
   A66        1.93988  -0.00041  -0.00043  -0.00648  -0.00690   1.93298
   A67        1.93369  -0.00031  -0.00040  -0.00393  -0.00432   1.92937
   A68        1.85171   0.00035   0.00008   0.00458   0.00465   1.85636
   A69        2.01450   0.00009   0.00128   0.00264   0.00390   2.01840
   A70        1.84553  -0.00012  -0.00036  -0.00285  -0.00320   1.84233
   A71        1.91407   0.00024  -0.00085   0.00086   0.00001   1.91408
   A72        1.89537  -0.00027   0.00018  -0.00165  -0.00150   1.89387
   A73        1.89473  -0.00017   0.00038  -0.00292  -0.00254   1.89220
   A74        1.91121   0.00031  -0.00048   0.00349   0.00302   1.91424
   A75        2.01727  -0.00020   0.00119  -0.00084   0.00032   2.01759
   A76        1.84407  -0.00008  -0.00044  -0.00087  -0.00131   1.84276
   A77        1.85575   0.00027   0.00007   0.00181   0.00188   1.85763
   A78        1.93172  -0.00012  -0.00080  -0.00087  -0.00165   1.93007
   A79        1.97098   0.00021   0.00019   0.00132   0.00148   1.97246
   A80        1.87918  -0.00021   0.00009   0.00196   0.00204   1.88122
   A81        1.90384   0.00033  -0.00059   0.00096   0.00037   1.90421
   A82        1.89683   0.00028   0.00021   0.00432   0.00451   1.90134
   A83        1.93878  -0.00055   0.00013  -0.00663  -0.00649   1.93230
   A84        1.87060  -0.00005  -0.00002  -0.00180  -0.00182   1.86878
   A85        3.14098  -0.00004   0.00004   0.00101   0.00106   3.14203
   A86        3.14463  -0.00019   0.00043  -0.00520  -0.00477   3.13986
    D1        0.67746  -0.00009  -0.00116   0.00378   0.00261   0.68007
    D2       -1.33095   0.00008  -0.00057   0.00912   0.00855  -1.32240
    D3        2.75776   0.00022   0.00024   0.00623   0.00647   2.76423
    D4       -1.32957  -0.00021  -0.00020   0.00445   0.00425  -1.32532
    D5        2.94521  -0.00005   0.00039   0.00979   0.01019   2.95540
    D6        0.75074   0.00009   0.00120   0.00690   0.00811   0.75884
    D7        2.75831  -0.00006   0.00034   0.00328   0.00362   2.76193
    D8        0.74990   0.00011   0.00093   0.00862   0.00956   0.75947
    D9       -1.44457   0.00025   0.00174   0.00573   0.00748  -1.43709
   D10       -0.93090   0.00010  -0.00326  -0.00479  -0.00808  -0.93898
   D11       -2.98842   0.00013  -0.00309  -0.00438  -0.00747  -2.99589
   D12        1.15088   0.00008  -0.00242   0.00252   0.00009   1.15098
   D13        1.16971   0.00010  -0.00169  -0.00457  -0.00628   1.16342
   D14       -0.88781   0.00013  -0.00152  -0.00417  -0.00567  -0.89349
   D15       -3.03170   0.00008  -0.00084   0.00274   0.00189  -3.02980
   D16       -3.11475  -0.00025  -0.00271  -0.01075  -0.01346  -3.12821
   D17        1.11092  -0.00022  -0.00254  -0.01034  -0.01285   1.09806
   D18       -1.03297  -0.00027  -0.00186  -0.00344  -0.00529  -1.03825
   D19       -0.93444   0.00002  -0.00171  -0.01618  -0.01790  -0.95233
   D20       -2.98770   0.00007  -0.00206  -0.01349  -0.01557  -3.00327
   D21        1.15337  -0.00024  -0.00102  -0.01518  -0.01621   1.13715
   D22        1.16763   0.00005   0.00007  -0.01627  -0.01621   1.15142
   D23       -0.88564   0.00010  -0.00029  -0.01359  -0.01388  -0.89952
   D24       -3.02775  -0.00021   0.00075  -0.01528  -0.01452  -3.04228
   D25       -3.11813  -0.00021  -0.00090  -0.02234  -0.02323  -3.14136
   D26        1.11178  -0.00015  -0.00125  -0.01966  -0.02090   1.09088
   D27       -1.03033  -0.00046  -0.00021  -0.02134  -0.02154  -1.05187
   D28        1.15987  -0.00001  -0.00089  -0.00118  -0.00207   1.15780
   D29       -3.12568  -0.00037  -0.00198  -0.00589  -0.00787  -3.13355
   D30       -0.94104  -0.00006  -0.00249  -0.00304  -0.00555  -0.94659
   D31       -0.89251   0.00009  -0.00072  -0.00025  -0.00097  -0.89348
   D32        1.10512  -0.00027  -0.00182  -0.00497  -0.00677   1.09835
   D33       -2.99343   0.00004  -0.00232  -0.00212  -0.00444  -2.99787
   D34       -3.03839   0.00013  -0.00027   0.00658   0.00630  -3.03209
   D35       -1.04075  -0.00023  -0.00136   0.00186   0.00050  -1.04025
   D36        1.14389   0.00008  -0.00187   0.00471   0.00283   1.14671
   D37       -2.78320  -0.00008   0.00169   0.00840   0.01008  -2.77311
   D38       -0.51651   0.00017   0.00156   0.00754   0.00911  -0.50740
   D39        1.48882   0.00019   0.00154   0.01062   0.01215   1.50097
   D40       -0.75844   0.00002   0.00153   0.01012   0.01164  -0.74681
   D41        1.50825   0.00027   0.00140   0.00925   0.01066   1.51891
   D42       -2.76961   0.00030   0.00137   0.01234   0.01371  -2.75591
   D43        1.40544  -0.00049   0.00118  -0.00024   0.00093   1.40637
   D44       -2.61105  -0.00024   0.00105  -0.00111  -0.00004  -2.61109
   D45       -0.60573  -0.00021   0.00103   0.00198   0.00300  -0.60272
   D46        2.76496   0.00002   0.00027  -0.00656  -0.00629   2.75867
   D47        0.75869  -0.00007   0.00112  -0.00642  -0.00529   0.75339
   D48       -1.43911   0.00008   0.00187  -0.00449  -0.00261  -1.44171
   D49        0.68457  -0.00007  -0.00102  -0.00871  -0.00975   0.67483
   D50       -1.32170  -0.00017  -0.00018  -0.00857  -0.00875  -1.33045
   D51        2.76369  -0.00001   0.00057  -0.00664  -0.00606   2.75763
   D52       -1.32121  -0.00018  -0.00032  -0.00919  -0.00952  -1.33073
   D53        2.95570  -0.00027   0.00053  -0.00904  -0.00852   2.94717
   D54        0.75790  -0.00012   0.00128  -0.00712  -0.00584   0.75207
   D55       -0.93381   0.00002  -0.00218  -0.00778  -0.00997  -0.94378
   D56       -2.98917   0.00006  -0.00226  -0.00711  -0.00938  -2.99856
   D57        1.15216  -0.00005  -0.00162  -0.00432  -0.00596   1.14620
   D58        1.16571   0.00008  -0.00034  -0.00564  -0.00599   1.15972
   D59       -0.88965   0.00012  -0.00043  -0.00497  -0.00540  -0.89505
   D60       -3.03150   0.00001   0.00021  -0.00218  -0.00198  -3.03348
   D61       -3.11957  -0.00028  -0.00128  -0.01073  -0.01201  -3.13158
   D62        1.10825  -0.00024  -0.00137  -0.01006  -0.01142   1.09683
   D63       -1.03360  -0.00034  -0.00073  -0.00727  -0.00800  -1.04160
   D64       -2.61917  -0.00005   0.00118   0.00869   0.00987  -2.60930
   D65        1.39859  -0.00030   0.00098   0.00717   0.00814   1.40674
   D66       -0.60959  -0.00017   0.00111   0.00558   0.00670  -0.60289
   D67       -0.52390   0.00028   0.00175   0.01487   0.01662  -0.50728
   D68       -2.78932   0.00004   0.00155   0.01336   0.01489  -2.77443
   D69        1.48568   0.00017   0.00169   0.01176   0.01345   1.49913
   D70        1.49992   0.00029   0.00172   0.01483   0.01656   1.51648
   D71       -0.76550   0.00004   0.00152   0.01332   0.01483  -0.75067
   D72       -2.77368   0.00017   0.00166   0.01172   0.01338  -2.76030
   D73       -2.62080   0.00010   0.00055   0.01363   0.01421  -2.60659
   D74        1.39361   0.00003   0.00062   0.01694   0.01757   1.41118
   D75       -0.60804  -0.00012   0.00074   0.00930   0.01005  -0.59799
   D76       -0.52480   0.00030   0.00133   0.01786   0.01919  -0.50561
   D77       -2.79358   0.00023   0.00140   0.02117   0.02255  -2.77102
   D78        1.48796   0.00008   0.00152   0.01352   0.01504   1.50300
   D79        1.50090   0.00028   0.00139   0.01588   0.01728   1.51819
   D80       -0.76787   0.00020   0.00146   0.01919   0.02064  -0.74723
   D81       -2.76952   0.00005   0.00158   0.01154   0.01312  -2.75639
   D82        1.39927  -0.00044   0.00165  -0.00151   0.00014   1.39941
   D83       -2.61897  -0.00016   0.00189   0.00031   0.00222  -2.61675
   D84       -0.61053  -0.00021   0.00146   0.00207   0.00353  -0.60700
   D85       -2.79458   0.00019   0.00238   0.01153   0.01391  -2.78067
   D86       -0.52964   0.00046   0.00262   0.01336   0.01599  -0.51365
   D87        1.47881   0.00042   0.00218   0.01512   0.01730   1.49611
   D88       -0.76882   0.00012   0.00209   0.01072   0.01280  -0.75602
   D89        1.49612   0.00039   0.00233   0.01255   0.01489   1.51101
   D90       -2.77862   0.00035   0.00189   0.01430   0.01620  -2.76242
   D91        0.43378   0.00013  -0.00043  -0.00620  -0.00663   0.42715
   D92        2.53129  -0.00023  -0.00044  -0.01082  -0.01126   2.52003
   D93       -1.65822  -0.00007  -0.00051  -0.00934  -0.00985  -1.66807
   D94       -1.66308   0.00041  -0.00044  -0.00239  -0.00282  -1.66589
   D95        0.43443   0.00005  -0.00045  -0.00700  -0.00744   0.42698
   D96        2.52811   0.00021  -0.00052  -0.00552  -0.00603   2.52207
   D97        2.52981   0.00011  -0.00038  -0.00769  -0.00806   2.52175
   D98       -1.65587  -0.00025  -0.00040  -0.01230  -0.01269  -1.66856
   D99        0.43781  -0.00009  -0.00047  -0.01082  -0.01128   0.42653
   D100       1.39859  -0.00015   0.00103   0.00485   0.00588   1.40447
   D101      -2.79052   0.00018   0.00146   0.01236   0.01381  -2.77671
   D102      -0.76616   0.00017   0.00117   0.01179   0.01295  -0.75320
   D103      -2.61616  -0.00017   0.00095   0.00059   0.00157  -2.61459
   D104      -0.52208   0.00016   0.00138   0.00810   0.00949  -0.51259
   D105       1.50228   0.00015   0.00109   0.00753   0.00863   1.51091
   D106      -0.61141  -0.00013   0.00093   0.00605   0.00699  -0.60442
   D107       1.48267   0.00020   0.00136   0.01355   0.01492   1.49759
   D108      -2.77616   0.00019   0.00106   0.01299   0.01406  -2.76209
   D109      -0.52366   0.00021   0.00182   0.01355   0.01539  -0.50826
   D110       1.50302   0.00023   0.00158   0.01212   0.01372   1.51673
   D111      -2.61832   0.00006   0.00069   0.00691   0.00761  -2.61071
   D112      -2.79153   0.00025   0.00165   0.01534   0.01697  -2.77455
   D113      -0.76486   0.00027   0.00140   0.01391   0.01530  -0.74956
   D114       1.39699   0.00009   0.00051   0.00869   0.00919   1.40618
   D115       1.48398   0.00013   0.00202   0.01412   0.01614   1.50012
   D116      -2.77254   0.00015   0.00177   0.01270   0.01447  -2.75807
   D117      -0.61069  -0.00003   0.00088   0.00748   0.00836  -0.60233
   D118      -1.03885  -0.00013  -0.00061  -0.00390  -0.00451  -1.04337
   D119      -3.03385  -0.00004  -0.00004  -0.00114  -0.00118  -3.03503
   D120       1.14956  -0.00001  -0.00108  -0.00396  -0.00506   1.14451
   D121      -3.12129  -0.00030  -0.00130  -0.01164  -0.01294  -3.13423
   D122       1.16690  -0.00020  -0.00073  -0.00888  -0.00960   1.15730
   D123      -0.93287  -0.00017  -0.00177  -0.01170  -0.01348  -0.94635
   D124       1.10120   0.00007  -0.00164  -0.00479  -0.00643   1.09477
   D125      -0.89380   0.00017  -0.00107  -0.00203  -0.00309  -0.89689
   D126      -2.99357   0.00020  -0.00211  -0.00485  -0.00697  -3.00054
   D127       2.76009   0.00008   0.00024   0.00001   0.00025   2.76034
   D128       0.75480   0.00011   0.00081   0.00077   0.00158   0.75638
   D129      -1.44078   0.00017   0.00136  -0.00036   0.00101  -1.43977
   D130      -1.32461  -0.00008  -0.00001  -0.00253  -0.00254  -1.32715
   D131       2.95329  -0.00005   0.00056  -0.00177  -0.00121   2.95207
   D132       0.75771   0.00001   0.00111  -0.00290  -0.00178   0.75592
   D133       0.68431  -0.00024  -0.00080  -0.00637  -0.00717   0.67714
   D134      -1.32098  -0.00021  -0.00023  -0.00561  -0.00584  -1.32682
   D135       2.76662  -0.00015   0.00032  -0.00674  -0.00641   2.76021
   D136       1.15314  -0.00001  -0.00170  -0.00339  -0.00509   1.14805
   D137      -0.93077  -0.00006  -0.00206  -0.00960  -0.01166  -0.94244
   D138      -2.98462   0.00015  -0.00224  -0.00616  -0.00840  -2.99302
   D139      -3.02644  -0.00016  -0.00045  -0.00630  -0.00675  -3.03319
   D140       1.17283  -0.00021  -0.00081  -0.01251  -0.01332   1.15951
   D141      -0.88101   0.00000  -0.00099  -0.00907  -0.01006  -0.89107
   D142      -1.03192  -0.00017  -0.00132  -0.00676  -0.00808  -1.04000
   D143      -3.11584  -0.00022  -0.00169  -0.01296  -0.01465  -3.13048
   D144       1.11351  -0.00001  -0.00186  -0.00953  -0.01138   1.10213
         Item               Value     Threshold  Converged?
 Maximum Force            0.001011     0.000450     NO 
 RMS     Force            0.000275     0.000300     YES
 Maximum Displacement     0.043565     0.001800     NO 
 RMS     Displacement     0.010630     0.001200     NO 
 Predicted change in Energy=-1.396288D-04
 GradGradGradGradGradGradGradGradGradGradGradGradGradGradGradGradGradGrad

                          Input orientation:                          
 ---------------------------------------------------------------------
 Center     Atomic      Atomic             Coordinates (Angstroms)
 Number     Number       Type             X           Y           Z
 ---------------------------------------------------------------------
      1          6           0       -2.257203   -0.954180   -0.711761
      2          6           0       -2.414813   -0.408765    0.719970
      3          1           0       -3.251245   -1.047675   -1.158499
      4          1           0       -1.852127   -1.973379   -0.677812
      5          1           0       -3.295728   -0.873404    1.172319
      6          1           0       -2.635920    0.665644    0.683707
      7          6           0        1.224977   -0.750379    1.653073
      8          1           0        2.061792   -0.046780    1.673090
      9          1           0        1.099647   -1.132192    2.672558
     10          6           0        1.556277   -1.890746    0.688335
     11          1           0        2.394001   -2.436664    1.132108
     12          1           0        0.727028   -2.608330    0.643535
     13          6           0        1.950568   -1.463854   -0.737537
     14          1           0        2.524223   -2.274303   -1.196585
     15          1           0        2.635070   -0.607428   -0.690967
     16          6           0        0.787202   -1.169001   -1.686493
     17          1           0        0.116483   -2.032412   -1.706499
     18          1           0        1.147261   -1.015642   -2.709720
     19          6           0       -1.246054   -0.684116    1.669259
     20          1           0       -1.048558   -1.759619    1.685098
     21          1           0       -1.500202   -0.387861    2.693316
     22          6           0       -1.437601   -0.083484   -1.665347
     23          1           0       -1.852154    0.928182   -1.670859
     24          1           0       -1.498238   -0.465005   -2.690421
     25          7           0        0.006392   -0.000406    1.262745
     26          7           0       -0.008837    0.014742   -1.273580
     27          6           0        0.615806    1.302426   -1.671640
     28          1           0        1.698670    1.154411   -1.699276
     29          1           0        0.296809    1.552686   -2.689422
     30          6           0        0.294526    2.444964   -0.706596
     31          1           0       -0.788761    2.610891   -0.653339
     32          1           0        0.708701    3.352746   -1.154997
     33          6           0        0.866698    2.297142    0.715223
     34          1           0        0.920190    3.290006    1.171115
     35          1           0        1.903446    1.941305    0.661209
     36          6           0        0.047914    1.425867    1.670117
     37          1           0       -0.980628    1.796259    1.694828
     38          1           0        0.439738    1.495972    2.691121
     39          1           0       -0.001162    0.006184   -0.022086
 ---------------------------------------------------------------------
                    Distance matrix (angstroms):
                    1          2          3          4          5
     1  C    0.000000
     2  C    1.540185   0.000000
     3  H    1.093817   2.153246   0.000000
     4  H    1.097272   2.172194   1.745142   0.000000
     5  H    2.152862   1.093856   2.337748   2.591701   0.000000
     6  H    2.171310   1.097524   2.589944   3.071239   1.744350
     7  C    4.214208   3.772990   5.294326   4.049361   4.547860
     8  H    5.016434   4.591238   6.103118   4.955531   5.443996
     9  H    4.770089   4.085019   5.797793   4.543737   4.651560
    10  C    4.168939   4.238729   5.218604   3.672929   4.981082
    11  H    5.218363   5.235162   6.248598   4.638970   5.900713
    12  H    3.671332   3.836026   4.637847   2.966675   4.412725
    13  C    4.238604   4.721661   5.235386   3.837143   5.614250
    14  H    4.983955   5.616715   5.904413   4.417252   6.437860
    15  H    4.904590   5.247049   5.921241   4.690515   6.222294
    16  C    3.203850   4.076999   4.074623   2.937775   4.993046
    17  H    2.790426   3.864122   3.551282   2.221961   4.612383
    18  H    3.947910   4.981911   4.664136   3.747298   5.901747
    19  C    2.600887   1.530675   3.485568   2.745590   2.117532
    20  H    2.802586   2.150101   3.666707   2.504947   2.469432
    21  H    3.533881   2.175097   4.282287   3.741954   2.402727
    22  C    1.529440   2.598170   2.115623   2.172271   3.482666
    23  H    2.151098   2.796440   2.474667   3.066790   3.662415
    24  H    2.174951   3.531860   2.399858   2.539886   4.280014
    25  N    3.151542   2.514676   4.191824   3.333538   3.416767
    26  N    2.511892   3.153144   3.413968   2.775839   4.192240
    27  C    3.777276   4.222869   4.554159   4.220105   5.303059
    28  H    4.590236   5.021654   5.444564   4.840931   6.107544
    29  H    4.088826   4.777461   4.657713   4.593217   5.805625
    30  C    4.250356   4.185616   4.997523   4.912302   5.237539
    31  H    3.856094   3.694366   4.438932   4.706047   4.664571
    32  H    5.248110   5.236488   5.919872   5.929010   6.269944
    33  C    4.729285   4.253266   5.626374   5.250706   5.252341
    34  H    5.626203   5.000668   6.453173   6.229566   5.925195
    35  H    5.251655   4.916670   6.230263   5.587670   5.934242
    36  C    4.080629   3.214604   5.000392   4.547285   4.088324
    37  H    3.871205   2.805239   4.624407   4.538624   3.572087
    38  H    4.985613   3.957514   5.908728   5.351518   4.677008
    39  H    2.547091   2.559012   3.600707   2.788319   3.613093
                    6          7          8          9         10
     6  H    0.000000
     7  C    4.225082   0.000000
     8  H    4.853342   1.093486   0.000000
     9  H    4.598065   1.095827   1.761470   0.000000
    10  C    4.910160   1.530005   2.150697   2.172799   0.000000
    11  H    5.926676   2.116974   2.472766   2.397913   1.093957
    12  H    4.693606   2.172349   3.066449   2.536683   1.097537
    13  C    5.252672   2.598181   2.798498   3.530271   1.539745
    14  H    6.229435   3.482949   3.662066   4.278329   2.153359
    15  H    5.594084   2.739219   2.496345   3.734461   2.170984
    16  C    4.549895   3.394053   3.764407   4.370390   2.598500
    17  H    4.535230   3.762857   4.375909   4.577461   2.797911
    18  H    5.352992   4.371541   4.580839   5.383750   3.532687
    19  C    2.173682   2.471972   3.368687   2.590308   3.204875
    20  H    3.066660   2.487680   3.550808   2.446125   2.792113
    21  H    2.537372   2.939409   3.720887   2.704381   3.952300
    22  C    2.741390   4.306505   4.836554   5.133696   4.215367
    23  H    2.495435   4.830614   5.239420   5.641236   5.012939
    24  H    3.735964   5.134518   5.647030   5.996306   4.772713
    25  N    2.785807   1.483161   2.096474   2.112752   2.511071
    26  N    3.340091   3.266957   3.601966   4.256313   3.151124
    27  C    4.065325   3.954594   3.885672   5.003351   4.080480
    28  H    4.970530   3.884695   3.598273   4.969941   3.872201
    29  H    4.556944   5.002287   4.970409   6.050120   4.985251
    30  C    3.699518   4.079706   3.872328   4.986276   4.726122
    31  H    2.997277   4.546736   4.538847   5.351480   5.250145
    32  H    4.667744   4.998744   4.624468   5.909119   5.622319
    33  C    3.864079   3.208632   2.799952   3.955472   4.244367
    34  H    4.446432   4.080428   3.562215   4.673582   5.241934
    35  H    4.715258   2.947759   2.236395   3.760054   3.847841
    36  C    2.958700   2.474230   2.494875   2.941887   3.773457
    37  H    2.245139   3.369244   3.557188   3.722811   4.587256
    38  H    3.765478   2.596197   2.459173   2.709810   4.089947
    39  H    2.806240   2.209517   2.670619   3.125506   2.555124
                   11         12         13         14         15
    11  H    0.000000
    12  H    1.745557   0.000000
    13  C    2.153733   2.171229   0.000000
    14  H    2.337975   2.593747   1.093907   0.000000
    15  H    2.593805   3.070037   1.097350   1.745396   0.000000
    16  C    3.483287   2.739401   1.529992   2.116351   2.172798
    17  H    3.661721   2.495418   2.150816   2.473001   3.066784
    18  H    4.281741   3.735983   2.176166   2.402047   2.540783
    19  C    4.075531   2.940708   4.076647   4.995672   4.543090
    20  H    3.551816   2.226627   3.866703   4.618847   4.532366
    21  H    4.669024   3.754016   4.983606   5.906436   5.348089
    22  C    5.295695   4.048629   3.774379   4.551425   4.220258
    23  H    6.099889   4.951315   4.588422   5.443668   4.842878
    24  H    5.800749   4.545428   4.087262   4.656748   4.593728
    25  N    3.413663   2.775609   3.150021   4.190272   3.330978
    26  N    4.191701   3.331266   2.512540   3.414974   2.777909
    27  C    5.000377   4.546033   3.210364   4.081754   2.947319
    28  H    4.625585   4.537738   2.800661   3.562346   2.235533
    29  H    5.909080   5.348621   3.955286   4.672877   3.758641
    30  C    5.623071   5.248399   4.245267   5.242434   3.846490
    31  H    6.228611   5.587464   4.910657   5.927570   4.699107
    32  H    6.448904   6.226514   4.991607   5.912827   4.428228
    33  C    4.991530   4.907984   4.174971   5.224989   3.679815
    34  H    5.913408   5.925033   5.225305   6.256233   4.647381
    35  H    4.430464   4.699303   3.681551   4.648452   2.976524
    36  C    4.551123   4.217797   4.215136   5.295407   4.049985
    37  H    5.442647   4.839598   5.013646   6.100305   4.954089
    38  H    4.659967   4.595697   4.774816   5.802956   4.547779
    39  H    3.610606   2.794458   2.546003   3.599672   2.788125
                   16         17         18         19         20
    16  C    0.000000
    17  H    1.093500   0.000000
    18  H    1.095516   1.761470   0.000000
    19  C    3.953520   3.882029   5.001332   0.000000
    20  H    3.884131   3.596480   4.968858   1.093601   0.000000
    21  H    5.002512   4.967554   6.049460   1.095925   1.761309
    22  C    2.475589   2.493028   2.939582   3.393677   3.766465
    23  H    3.371146   3.555547   3.722119   3.758092   4.374070
    24  H    2.593592   2.456052   2.702266   4.372461   4.585128
    25  N    3.267000   3.599664   4.255910   1.483689   2.094309
    26  N    1.485067   2.096178   2.112049   3.267937   3.603214
    27  C    2.477408   3.372192   2.594897   4.309811   4.838792
    28  H    2.495833   3.557977   2.456456   4.837210   5.243359
    29  H    2.941757   3.721771   2.705548   5.136323   5.649584
    30  C    3.776728   4.591122   4.088454   4.220096   5.020219
    31  H    4.223583   4.846532   4.596588   4.057172   4.963581
    32  H    4.553554   5.445622   4.657501   5.300353   6.106584
    33  C    4.217667   5.017230   4.773205   3.776480   4.589790
    34  H    5.297769   6.103666   5.800952   4.553504   5.444158
    35  H    4.053605   4.958800   4.547363   4.222363   4.843502
    36  C    4.306590   4.833832   5.133469   2.475153   3.368946
    37  H    4.832321   5.237499   5.642228   2.494667   3.556540
    38  H    5.136762   5.647393   5.998156   2.939197   3.718330
    39  H    2.184681   2.647067   3.096188   2.210637   2.670127
                   21         22         23         24         25
    21  H    0.000000
    22  C    4.369726   0.000000
    23  H    4.571856   1.093322   0.000000
    24  H    5.384289   1.095450   1.762309   0.000000
    25  N    2.113404   3.265845   3.594788   4.255265   0.000000
    26  N    4.257056   1.484754   2.095237   2.110902   2.536417
    27  C    5.136866   2.477350   2.496174   2.937841   3.267931
    28  H    5.648561   3.371903   3.558137   3.718212   3.601524
    29  H    5.997403   2.594988   2.458763   2.700606   4.256297
    30  C    4.775494   3.211311   2.799762   3.951896   3.152961
    31  H    4.549588   2.950392   2.235545   3.756887   3.335043
    32  H    5.803525   4.083473   3.564072   4.669404   4.193131
    33  C    4.089536   4.079742   3.867764   4.982047   2.513690
    34  H    4.658550   4.998513   4.619624   5.904266   3.416172
    35  H    4.597748   4.547002   4.535360   5.347449   2.780450
    36  C    2.594842   3.950976   3.875574   4.998027   1.483890
    37  H    2.457094   3.877246   3.583430   4.961012   2.094972
    38  H    2.704107   4.999789   4.960043   6.046666   2.113573
    39  H    3.126628   2.184423   2.644751   3.095685   1.284870
                   26         27         28         29         30
    26  N    0.000000
    27  C    1.485517   0.000000
    28  H    2.096579   1.093283   0.000000
    29  H    2.112652   1.095568   1.761882   0.000000
    30  C    2.513858   1.529681   2.150014   2.174342   0.000000
    31  H    2.780821   2.172976   3.066370   2.538483   1.097213
    32  H    3.416313   2.116451   2.471630   2.400903   1.093925
    33  C    3.151389   2.597985   2.797824   3.531373   1.539741
    34  H    4.191298   3.482008   3.661413   4.279093   2.152057
    35  H    3.333449   2.740140   2.496603   3.736179   2.170987
    36  C    3.264942   3.391913   3.761847   4.368479   2.597718
    37  H    3.595779   3.758401   4.371561   4.573054   2.795295
    38  H    4.256068   4.370600   4.580083   5.382740   3.530744
    39  H    1.251547   2.186760   2.649683   3.097602   2.550222
                   31         32         33         34         35
    31  H    0.000000
    32  H    1.744821   0.000000
    33  C    2.170701   2.153366   0.000000
    34  H    2.590433   2.336549   1.093836   0.000000
    35  H    3.069911   2.591946   1.097444   1.745219   0.000000
    36  C    2.739115   3.482925   1.530147   2.117754   2.174068
    37  H    2.492855   3.660326   2.150145   2.473593   3.067130
    38  H    3.733318   4.279319   2.174475   2.399960   2.541910
    39  H    2.793436   3.603730   2.558377   3.613323   2.799842
                   36         37         38         39
    36  C    0.000000
    37  H    1.093480   0.000000
    38  H    1.095851   1.760741   0.000000
    39  H    2.209402   2.666742   3.126556   0.000000
 Stoichiometry    C12H25N2(1+)
 Framework group  C1[X(C12H25N2)]
 Deg. of freedom   111
 Full point group                 C1      NOp   1
 Largest Abelian subgroup         C1      NOp   1
 Largest concise Abelian subgroup C1      NOp   1
                         Standard orientation:                         
 ---------------------------------------------------------------------
 Center     Atomic      Atomic             Coordinates (Angstroms)
 Number     Number       Type             X           Y           Z
 ---------------------------------------------------------------------
      1          6           0        1.915593    1.520454    0.727366
      2          6           0        1.526627    1.921560   -0.707900
      3          1           0        2.469037    2.347911    1.180633
      4          1           0        2.616789    0.676917    0.699521
      5          1           0        2.360798    2.473028   -1.151254
      6          1           0        0.688869    2.630010   -0.679269
      7          6           0        0.093513   -1.436496   -1.659269
      8          1           0       -0.924579   -1.834311   -1.689984
      9          1           0        0.498971   -1.508103   -2.674805
     10          6           0        0.926349   -2.274397   -0.687044
     11          1           0        1.009056   -3.270734   -1.131132
     12          1           0        1.952846   -1.889947   -0.631475
     13          6           0        0.348470   -2.417802    0.732923
     14          1           0        0.780738   -3.309962    1.195338
     15          1           0       -0.730609   -2.608699    0.675273
     16          6           0        0.636981   -1.256334    1.686143
     17          1           0        1.715861   -1.080852    1.717208
     18          1           0        0.319681   -1.500184    2.705953
     19          6           0        1.218416    0.764694   -1.661647
     20          1           0        2.068231    0.076426   -1.669709
     21          1           0        1.090301    1.130811   -2.686633
     22          6           0        0.749245    1.216648    1.668918
     23          1           0        0.059485    2.064932    1.668445
     24          1           0        1.102898    1.086076    2.697456
     25          7           0        0.014525   -0.008029   -1.268103
     26          7           0       -0.017013    0.009730    1.268055
     27          6           0       -1.450520    0.077348    1.651782
     28          1           0       -1.839234   -0.944248    1.674353
     29          1           0       -1.527764    0.476074    2.669289
     30          6           0       -2.290056    0.907492    0.679175
     31          1           0       -1.916606    1.938063    0.630838
     32          1           0       -3.289795    0.977957    1.117615
     33          6           0       -2.419876    0.335988   -0.744669
     34          1           0       -3.312543    0.764869   -1.209086
     35          1           0       -2.604329   -0.744644   -0.693729
     36          6           0       -1.253397    0.638799   -1.687528
     37          1           0       -1.085945    1.719162   -1.709336
     38          1           0       -1.492237    0.329512   -2.711338
     39          1           0       -0.000578    0.000307    0.016652
 ---------------------------------------------------------------------
 Rotational constants (GHZ):      0.7012591      0.6993663      0.6877853
 Standard basis: 6-31G(d,p) (6D, 7F)
 There are   335 symmetry adapted cartesian basis functions of A   symmetry.
 There are   335 symmetry adapted basis functions of A   symmetry.
   335 basis functions,   567 primitive gaussians,   335 cartesian basis functions
    55 alpha electrons       55 beta electrons
       nuclear repulsion energy      1086.1232354710 Hartrees.
 NAtoms=   39 NActive=   39 NUniq=   39 SFac= 1.00D+00 NAtFMM=   60 NAOKFM=F Big=F
 Integral buffers will be    131072 words long.
 Raffenetti 2 integral format.
 Two-electron integral symmetry is turned on.
 Nuclear repulsion after empirical dispersion term =     1086.0795889906 Hartrees.
 One-electron integrals computed using PRISM.
 NBasis=   335 RedAO= T EigKep=  2.28D-03  NBF=   335
 NBsUse=   335 1.00D-06 EigRej= -1.00D+00 NBFU=   335
 Initial guess from the checkpoint file:  "inprot-redo-opt-wb97xd.chk"
 B after Tr=     0.000000   -0.000000   -0.000000
         Rot=    0.725332   -0.009421   -0.006242   -0.688306 Ang= -87.01 deg.
 ExpMin= 1.61D-01 ExpMax= 4.17D+03 ExpMxC= 6.27D+02 IAcc=1 IRadAn=         1 AccDes= 0.00D+00
 Harris functional with IExCor= 4639 and IRadAn=       1 diagonalized for initial guess.
 HarFok:  IExCor= 4639 AccDes= 0.00D+00 IRadAn=         1 IDoV= 1 UseB2=F ITyADJ=14
 ICtDFT=  3500011 ScaDFX=  1.000000  1.000000  1.000000  1.000000
 FoFCou: FMM=F IPFlag=           0 FMFlag=      100000 FMFlg1=           0
         NFxFlg=           0 DoJE=T BraDBF=F KetDBF=T FulRan=T
         wScrn=  0.000000 ICntrl=     500 IOpCl=  0 I1Cent=   200000004 NGrid=           0
         NMat0=    1 NMatS0=      1 NMatT0=    0 NMatD0=    1 NMtDS0=    0 NMtDT0=    0
 Petite list used in FoFCou.
 Requested convergence on RMS density matrix=1.00D-08 within 128 cycles.
 Requested convergence on MAX density matrix=1.00D-06.
 Requested convergence on             energy=1.00D-06.
 No special actions if energy rises.
 Integral accuracy reduced to 1.0D-05 until final iterations.
 Initial convergence to 1.0D-05 achieved.  Increase integral accuracy.
 SCF Done:  E(RwB97XD) =  -581.521776221     A.U. after   10 cycles
            NFock= 10  Conv=0.88D-08     -V/T= 2.0098
 Calling FoFJK, ICntrl=      2127 FMM=F ISym2X=0 I1Cent= 0 IOpClX= 0 NMat=1 NMatS=1 NMatT=0.
 ***** Axes restored to original set *****
 -------------------------------------------------------------------
 Center     Atomic                   Forces (Hartrees/Bohr)
 Number     Number              X              Y              Z
 -------------------------------------------------------------------
      1        6           0.000090142   -0.000175419    0.000411006
      2        6           0.000016239    0.000656053    0.000022696
      3        1          -0.000066607    0.000040174    0.000021428
      4        1          -0.000110763   -0.000066521   -0.000074702
      5        1           0.000056421   -0.000144968    0.000068837
      6        1           0.000074502   -0.000062228    0.000098009
      7        6           0.000147105    0.000061569    0.000061927
      8        1          -0.000172372    0.000089070    0.000032368
      9        1           0.000118653   -0.000064376    0.000111588
     10        6          -0.000141753   -0.000342876    0.000014720
     11        1          -0.000040296   -0.000089639   -0.000093381
     12        1           0.000105219    0.000043300    0.000014974
     13        6           0.000412425    0.000268533   -0.000121835
     14        1           0.000019822   -0.000000411    0.000044990
     15        1          -0.000009580    0.000010281   -0.000031150
     16        6           0.000052397   -0.000194706    0.000083783
     17        1          -0.000057464    0.000236631   -0.000104990
     18        1           0.000105219   -0.000029424   -0.000030603
     19        6          -0.000168754   -0.000540491   -0.000144398
     20        1           0.000131878    0.000217581    0.000053871
     21        1          -0.000168616    0.000106642   -0.000089949
     22        6          -0.000058914    0.000326421   -0.000291685
     23        1           0.000183334    0.000003625   -0.000081552
     24        1          -0.000157990   -0.000085596   -0.000057274
     25        7          -0.000110782    0.000316013   -0.000022384
     26        7           0.000197869    0.000024989    0.000637015
     27        6           0.000112896   -0.000312785   -0.000138689
     28        1          -0.000030933   -0.000203451   -0.000113798
     29        1          -0.000028552    0.000081168   -0.000009782
     30        6          -0.000308283    0.000129578    0.000216705
     31        1          -0.000107316   -0.000077579   -0.000084393
     32        1          -0.000039966   -0.000045442   -0.000109615
     33        6           0.000385662   -0.000095069   -0.000123374
     34        1          -0.000010344    0.000012455    0.000068624
     35        1          -0.000092308   -0.000084592    0.000078413
     36        6          -0.000221974   -0.000067407    0.000083572
     37        1          -0.000088964   -0.000131438    0.000055636
     38        1           0.000032230    0.000001001    0.000091440
     39        1          -0.000049483    0.000189332   -0.000548047
 -------------------------------------------------------------------
 Cartesian Forces:  Max     0.000656053 RMS     0.000177594

 GradGradGradGradGradGradGradGradGradGradGradGradGradGradGradGradGradGrad
 Berny optimization.
 Using GEDIIS/GDIIS optimizer.
 FormGI is forming the generalized inverse of G from B-inverse, IUseBI=4.
 Internal  Forces:  Max     0.000479001 RMS     0.000101083
 Search for a local minimum.
 Step number   4 out of a maximum of  234
 All quantities printed in internal units (Hartrees-Bohrs-Radians)
 Mixed Optimization -- En-DIIS/RFO-DIIS
 Swapping is turned off.
 Update second derivatives using D2CorX and points    2    3    4
 DE= -1.70D-04 DEPred=-1.40D-04 R= 1.22D+00
 TightC=F SS=  1.41D+00  RLast= 1.34D-01 DXNew= 1.4270D+00 4.0183D-01
 Trust test= 1.22D+00 RLast= 1.34D-01 DXMaxT set to 8.49D-01
 ITU=  1  1  1  0
     Eigenvalues ---    0.00478   0.00491   0.00507   0.00539   0.00558
     Eigenvalues ---    0.00581   0.00646   0.01398   0.01411   0.02131
     Eigenvalues ---    0.02144   0.02336   0.02439   0.03328   0.03338
     Eigenvalues ---    0.03356   0.03641   0.03668   0.04071   0.04175
     Eigenvalues ---    0.04198   0.04214   0.04411   0.04478   0.04486
     Eigenvalues ---    0.04506   0.04537   0.04645   0.04736   0.04750
     Eigenvalues ---    0.05104   0.05444   0.05527   0.05604   0.05624
     Eigenvalues ---    0.05785   0.06080   0.06166   0.06338   0.06830
     Eigenvalues ---    0.06843   0.07755   0.08397   0.08409   0.08426
     Eigenvalues ---    0.08437   0.08457   0.08587   0.08767   0.08788
     Eigenvalues ---    0.08801   0.08808   0.08860   0.08936   0.09159
     Eigenvalues ---    0.09212   0.09310   0.10441   0.10657   0.11101
     Eigenvalues ---    0.12498   0.12511   0.12540   0.12553   0.12571
     Eigenvalues ---    0.15597   0.15902   0.16132   0.16979   0.17248
     Eigenvalues ---    0.17456   0.21013   0.21652   0.22262   0.24192
     Eigenvalues ---    0.24389   0.24984   0.25906   0.26530   0.27073
     Eigenvalues ---    0.27437   0.33302   0.33752   0.33790   0.33887
     Eigenvalues ---    0.33973   0.33979   0.33985   0.33989   0.34016
     Eigenvalues ---    0.34136   0.34142   0.34153   0.34177   0.34179
     Eigenvalues ---    0.34191   0.34321   0.34347   0.34360   0.34360
     Eigenvalues ---    0.34365   0.34372   0.34373   0.34422   0.34439
     Eigenvalues ---    0.34442   0.34452   0.34460   0.34583   0.34965
     Eigenvalues ---    0.36102
 En-DIIS/RFO-DIIS IScMMF=        0 using points:     4    3
 RFO step:  Lambda=-7.71141387D-06.
 DidBck=F Rises=F RFO-DIIS coefs:    0.97551    0.02449
 Iteration  1 RMS(Cart)=  0.00479950 RMS(Int)=  0.00001148
 Iteration  2 RMS(Cart)=  0.00001592 RMS(Int)=  0.00000194
 Iteration  3 RMS(Cart)=  0.00000000 RMS(Int)=  0.00000194
 Variable       Old X    -DE/DX   Delta X   Delta X   Delta X     New X
                                 (Linear)    (Quad)   (Total)
    R1        2.91053  -0.00005  -0.00002  -0.00047  -0.00048   2.91004
    R2        2.06701   0.00005  -0.00000   0.00016   0.00015   2.06717
    R3        2.07354   0.00002  -0.00006   0.00032   0.00026   2.07381
    R4        2.89022   0.00024   0.00008   0.00089   0.00096   2.89118
    R5        2.06709   0.00004   0.00000   0.00012   0.00012   2.06720
    R6        2.07402  -0.00008  -0.00007   0.00007   0.00000   2.07402
    R7        2.89256  -0.00029   0.00002  -0.00139  -0.00137   2.89119
    R8        2.06639  -0.00007  -0.00002  -0.00012  -0.00014   2.06625
    R9        2.07081   0.00011   0.00000   0.00032   0.00032   2.07113
   R10        2.89129   0.00022   0.00006   0.00050   0.00056   2.89185
   R11        2.80277   0.00027  -0.00001   0.00092   0.00091   2.80368
   R12        2.06728  -0.00002  -0.00001  -0.00004  -0.00004   2.06723
   R13        2.07404  -0.00011  -0.00007  -0.00002  -0.00008   2.07396
   R14        2.90970   0.00012  -0.00003  -0.00006  -0.00009   2.90960
   R15        2.06718  -0.00001  -0.00001  -0.00000  -0.00001   2.06718
   R16        2.07369   0.00000  -0.00006   0.00028   0.00022   2.07391
   R17        2.89126   0.00009   0.00008  -0.00021  -0.00013   2.89113
   R18        2.06641  -0.00015  -0.00003  -0.00028  -0.00031   2.06611
   R19        2.07022   0.00006  -0.00001   0.00021   0.00021   2.07043
   R20        2.80637   0.00013  -0.00000   0.00030   0.00030   2.80667
   R21        2.06661  -0.00019  -0.00002  -0.00043  -0.00046   2.06615
   R22        2.07100  -0.00002   0.00000  -0.00004  -0.00004   2.07096
   R23        2.80376   0.00002  -0.00007  -0.00001  -0.00007   2.80369
   R24        2.06608  -0.00007  -0.00001  -0.00016  -0.00017   2.06591
   R25        2.07010   0.00009  -0.00001   0.00029   0.00028   2.07039
   R26        2.80578   0.00019  -0.00002   0.00105   0.00103   2.80681
   R27        2.80415  -0.00031  -0.00006  -0.00041  -0.00047   2.80368
   R28        2.42805   0.00030  -0.00009   0.00212   0.00203   2.43008
   R29        2.80722  -0.00048  -0.00008  -0.00081  -0.00089   2.80633
   R30        2.36508  -0.00025  -0.00002  -0.00083  -0.00085   2.36423
   R31        2.06600  -0.00000  -0.00001   0.00003   0.00002   2.06602
   R32        2.07032   0.00004  -0.00001   0.00018   0.00016   2.07049
   R33        2.89068   0.00017   0.00003   0.00013   0.00017   2.89085
   R34        2.07343   0.00009  -0.00004   0.00043   0.00038   2.07382
   R35        2.06722  -0.00001  -0.00001   0.00002   0.00001   2.06723
   R36        2.90969   0.00024   0.00004   0.00035   0.00039   2.91008
   R37        2.06705   0.00004   0.00000   0.00009   0.00009   2.06714
   R38        2.07387  -0.00006  -0.00005   0.00001  -0.00003   2.07384
   R39        2.89156   0.00008   0.00005  -0.00015  -0.00011   2.89145
   R40        2.06638   0.00004   0.00000   0.00009   0.00009   2.06647
   R41        2.07086   0.00010  -0.00000   0.00029   0.00029   2.07115
    A1        1.89329  -0.00007  -0.00000  -0.00122  -0.00122   1.89207
    A2        1.91553   0.00002  -0.00011   0.00090   0.00079   1.91632
    A3        2.01842   0.00008  -0.00010   0.00204   0.00193   2.02035
    A4        1.84288  -0.00001   0.00008  -0.00109  -0.00100   1.84187
    A5        1.85565  -0.00000   0.00004  -0.00089  -0.00085   1.85480
    A6        1.92863  -0.00002   0.00012  -0.00013  -0.00002   1.92861
    A7        1.89274  -0.00004   0.00005  -0.00082  -0.00078   1.89196
    A8        1.91406   0.00015  -0.00008   0.00181   0.00174   1.91580
    A9        2.02047  -0.00003  -0.00011   0.00004  -0.00008   2.02039
   A10        1.84133   0.00004   0.00014   0.00031   0.00044   1.84177
   A11        1.85671  -0.00004  -0.00005  -0.00110  -0.00114   1.85557
   A12        1.92881  -0.00008   0.00007  -0.00033  -0.00026   1.92856
   A13        1.86992  -0.00001   0.00000  -0.00053  -0.00053   1.86939
   A14        1.90225   0.00006  -0.00013   0.00111   0.00098   1.90323
   A15        1.88411  -0.00016  -0.00010  -0.00125  -0.00135   1.88276
   A16        1.93017  -0.00007   0.00018  -0.00102  -0.00083   1.92934
   A17        1.90398   0.00005   0.00002   0.00104   0.00107   1.90505
   A18        1.97018   0.00012   0.00001   0.00058   0.00059   1.97077
   A19        1.85665   0.00012  -0.00004   0.00150   0.00146   1.85811
   A20        1.92777  -0.00000   0.00014  -0.00057  -0.00043   1.92734
   A21        2.01830  -0.00006  -0.00001  -0.00057  -0.00057   2.01773
   A22        1.84302  -0.00004   0.00008  -0.00080  -0.00072   1.84230
   A23        1.89433  -0.00008  -0.00004   0.00007   0.00003   1.89436
   A24        1.91447   0.00007  -0.00013   0.00038   0.00025   1.91472
   A25        1.89387  -0.00005  -0.00004   0.00019   0.00014   1.89402
   A26        1.91433   0.00013  -0.00010   0.00085   0.00075   1.91508
   A27        2.01871  -0.00015  -0.00003  -0.00123  -0.00127   2.01744
   A28        1.84306  -0.00002   0.00008  -0.00011  -0.00003   1.84303
   A29        1.85589   0.00009  -0.00003   0.00080   0.00077   1.85666
   A30        1.92860   0.00000   0.00013  -0.00040  -0.00027   1.92833
   A31        1.90241   0.00014  -0.00012   0.00270   0.00258   1.90499
   A32        1.93518  -0.00012   0.00014  -0.00182  -0.00167   1.93351
   A33        1.97006   0.00008  -0.00003  -0.00030  -0.00033   1.96974
   A34        1.87029  -0.00000   0.00000  -0.00015  -0.00014   1.87015
   A35        1.88145  -0.00011  -0.00000  -0.00049  -0.00049   1.88096
   A36        1.90105   0.00000  -0.00000   0.00010   0.00009   1.90115
   A37        1.90052   0.00022  -0.00008   0.00341   0.00333   1.90386
   A38        1.93244  -0.00020   0.00013  -0.00297  -0.00283   1.92960
   A39        1.97331  -0.00005  -0.00011  -0.00146  -0.00158   1.97173
   A40        1.86941   0.00002   0.00002   0.00086   0.00088   1.87029
   A41        1.88043  -0.00006   0.00007   0.00037   0.00043   1.88087
   A42        1.90415   0.00007  -0.00003   0.00003  -0.00001   1.90414
   A43        1.90363   0.00009  -0.00025   0.00126   0.00101   1.90464
   A44        1.93424  -0.00007   0.00025  -0.00195  -0.00171   1.93254
   A45        1.97015  -0.00001  -0.00003   0.00172   0.00168   1.97184
   A46        1.87188  -0.00002   0.00002  -0.00064  -0.00062   1.87127
   A47        1.88072  -0.00017  -0.00001  -0.00195  -0.00195   1.87876
   A48        1.89992   0.00017   0.00002   0.00143   0.00146   1.90138
   A49        1.96973   0.00011   0.00009   0.00076   0.00085   1.97058
   A50        1.97228   0.00003   0.00004  -0.00047  -0.00043   1.97186
   A51        1.84480  -0.00006   0.00006   0.00055   0.00061   1.84541
   A52        1.97287  -0.00020  -0.00007  -0.00093  -0.00100   1.97187
   A53        1.84562   0.00010  -0.00003  -0.00005  -0.00008   1.84555
   A54        1.84394   0.00003  -0.00011   0.00026   0.00015   1.84408
   A55        1.97112   0.00028   0.00011   0.00183   0.00193   1.97306
   A56        1.97256  -0.00019  -0.00007  -0.00098  -0.00105   1.97151
   A57        1.84346   0.00007   0.00002   0.00168   0.00169   1.84515
   A58        1.97281  -0.00014  -0.00005  -0.00185  -0.00190   1.97091
   A59        1.84346  -0.00010   0.00001   0.00053   0.00054   1.84400
   A60        1.84554   0.00010  -0.00001  -0.00101  -0.00102   1.84451
   A61        1.88168  -0.00008  -0.00009   0.00029   0.00020   1.88188
   A62        1.90129   0.00012  -0.00001   0.00044   0.00042   1.90171
   A63        1.97151  -0.00021  -0.00008  -0.00170  -0.00179   1.96972
   A64        1.87113  -0.00004   0.00008  -0.00021  -0.00013   1.87100
   A65        1.90191   0.00023  -0.00006   0.00270   0.00264   1.90455
   A66        1.93298  -0.00002   0.00017  -0.00139  -0.00122   1.93176
   A67        1.92937  -0.00005   0.00011  -0.00157  -0.00146   1.92791
   A68        1.85636  -0.00013  -0.00011   0.00003  -0.00008   1.85628
   A69        2.01840   0.00003  -0.00010   0.00021   0.00011   2.01852
   A70        1.84233   0.00001   0.00008  -0.00013  -0.00006   1.84228
   A71        1.91408   0.00006  -0.00000   0.00048   0.00048   1.91456
   A72        1.89387   0.00007   0.00004   0.00100   0.00103   1.89490
   A73        1.89220   0.00004   0.00006   0.00041   0.00047   1.89267
   A74        1.91424   0.00004  -0.00007   0.00081   0.00074   1.91498
   A75        2.01759   0.00002  -0.00001  -0.00048  -0.00049   2.01711
   A76        1.84276   0.00002   0.00003   0.00044   0.00047   1.84323
   A77        1.85763  -0.00008  -0.00005   0.00013   0.00008   1.85771
   A78        1.93007  -0.00005   0.00004  -0.00121  -0.00117   1.92890
   A79        1.97246  -0.00017  -0.00004  -0.00159  -0.00163   1.97083
   A80        1.88122  -0.00007  -0.00005  -0.00022  -0.00027   1.88094
   A81        1.90421   0.00008  -0.00001   0.00036   0.00035   1.90457
   A82        1.90134   0.00016  -0.00011   0.00181   0.00170   1.90304
   A83        1.93230   0.00004   0.00016  -0.00028  -0.00012   1.93218
   A84        1.86878  -0.00003   0.00004   0.00001   0.00005   1.86883
   A85        3.14203  -0.00006  -0.00003  -0.00050  -0.00052   3.14151
   A86        3.13986   0.00014   0.00012   0.00282   0.00294   3.14280
    D1        0.68007   0.00008  -0.00006   0.00363   0.00357   0.68363
    D2       -1.32240  -0.00003  -0.00021   0.00275   0.00254  -1.31986
    D3        2.76423  -0.00003  -0.00016   0.00163   0.00147   2.76570
    D4       -1.32532   0.00012  -0.00010   0.00511   0.00501  -1.32031
    D5        2.95540   0.00002  -0.00025   0.00423   0.00398   2.95938
    D6        0.75884   0.00002  -0.00020   0.00311   0.00291   0.76176
    D7        2.76193   0.00008  -0.00009   0.00292   0.00283   2.76477
    D8        0.75947  -0.00003  -0.00023   0.00204   0.00181   0.76127
    D9       -1.43709  -0.00003  -0.00018   0.00092   0.00074  -1.43635
   D10       -0.93898   0.00007   0.00020  -0.00759  -0.00739  -0.94638
   D11       -2.99589   0.00007   0.00018  -0.00643  -0.00625  -3.00214
   D12        1.15098  -0.00009  -0.00000  -0.00808  -0.00809   1.14289
   D13        1.16342   0.00003   0.00015  -0.00852  -0.00836   1.15506
   D14       -0.89349   0.00003   0.00014  -0.00735  -0.00722  -0.90070
   D15       -3.02980  -0.00013  -0.00005  -0.00901  -0.00906  -3.03886
   D16       -3.12821  -0.00000   0.00033  -0.01034  -0.01001  -3.13822
   D17        1.09806   0.00000   0.00031  -0.00918  -0.00886   1.08920
   D18       -1.03825  -0.00015   0.00013  -0.01083  -0.01070  -1.04896
   D19       -0.95233   0.00012   0.00044   0.00347   0.00391  -0.94843
   D20       -3.00327   0.00007   0.00038   0.00209   0.00248  -3.00080
   D21        1.13715   0.00016   0.00040   0.00534   0.00573   1.14289
   D22        1.15142   0.00001   0.00040   0.00164   0.00203   1.15346
   D23       -0.89952  -0.00004   0.00034   0.00026   0.00060  -0.89892
   D24       -3.04228   0.00005   0.00036   0.00351   0.00386  -3.03842
   D25       -3.14136  -0.00000   0.00057   0.00124   0.00181  -3.13955
   D26        1.09088  -0.00005   0.00051  -0.00014   0.00038   1.09126
   D27       -1.05187   0.00004   0.00053   0.00311   0.00364  -1.04824
   D28        1.15780   0.00004   0.00005   0.00114   0.00119   1.15899
   D29       -3.13355   0.00005   0.00019   0.00073   0.00092  -3.13263
   D30       -0.94659   0.00009   0.00014   0.00030   0.00044  -0.94615
   D31       -0.89348   0.00005   0.00002   0.00171   0.00173  -0.89175
   D32        1.09835   0.00006   0.00017   0.00130   0.00147   1.09982
   D33       -2.99787   0.00010   0.00011   0.00087   0.00098  -2.99689
   D34       -3.03209  -0.00004  -0.00015   0.00069   0.00054  -3.03155
   D35       -1.04025  -0.00003  -0.00001   0.00028   0.00027  -1.03998
   D36        1.14671   0.00001  -0.00007  -0.00014  -0.00021   1.14650
   D37       -2.77311   0.00016  -0.00025   0.00316   0.00291  -2.77020
   D38       -0.50740   0.00001  -0.00022   0.00210   0.00188  -0.50552
   D39        1.50097   0.00003  -0.00030   0.00250   0.00220   1.50318
   D40       -0.74681   0.00010  -0.00028   0.00240   0.00211  -0.74470
   D41        1.51891  -0.00006  -0.00026   0.00134   0.00108   1.51999
   D42       -2.75591  -0.00004  -0.00034   0.00174   0.00141  -2.75450
   D43        1.40637   0.00012  -0.00002   0.00226   0.00224   1.40861
   D44       -2.61109  -0.00003   0.00000   0.00120   0.00120  -2.60989
   D45       -0.60272  -0.00002  -0.00007   0.00160   0.00153  -0.60120
   D46        2.75867   0.00003   0.00015  -0.00326  -0.00311   2.75557
   D47        0.75339   0.00002   0.00013  -0.00369  -0.00356   0.74983
   D48       -1.44171   0.00002   0.00006  -0.00290  -0.00283  -1.44455
   D49        0.67483  -0.00002   0.00024  -0.00488  -0.00464   0.67019
   D50       -1.33045  -0.00004   0.00021  -0.00530  -0.00509  -1.33554
   D51        2.75763  -0.00004   0.00015  -0.00451  -0.00436   2.75326
   D52       -1.33073   0.00004   0.00023  -0.00417  -0.00393  -1.33467
   D53        2.94717   0.00002   0.00021  -0.00459  -0.00438   2.94279
   D54        0.75207   0.00002   0.00014  -0.00380  -0.00366   0.74840
   D55       -0.94378   0.00010   0.00024   0.00069   0.00094  -0.94284
   D56       -2.99856   0.00008   0.00023   0.00029   0.00052  -2.99803
   D57        1.14620   0.00011   0.00015   0.00173   0.00188   1.14808
   D58        1.15972   0.00001   0.00015   0.00075   0.00090   1.16062
   D59       -0.89505  -0.00001   0.00013   0.00035   0.00048  -0.89457
   D60       -3.03348   0.00002   0.00005   0.00179   0.00183  -3.03164
   D61       -3.13158   0.00003   0.00029   0.00085   0.00115  -3.13043
   D62        1.09683   0.00002   0.00028   0.00045   0.00073   1.09756
   D63       -1.04160   0.00004   0.00020   0.00189   0.00209  -1.03951
   D64       -2.60930  -0.00012  -0.00024  -0.00139  -0.00163  -2.61093
   D65        1.40674   0.00000  -0.00020   0.00046   0.00026   1.40700
   D66       -0.60289  -0.00006  -0.00016   0.00117   0.00101  -0.60188
   D67       -0.50728   0.00003  -0.00041   0.00146   0.00106  -0.50622
   D68       -2.77443   0.00015  -0.00036   0.00332   0.00295  -2.77148
   D69        1.49913   0.00009  -0.00033   0.00403   0.00370   1.50283
   D70        1.51648  -0.00003  -0.00041   0.00108   0.00068   1.51716
   D71       -0.75067   0.00009  -0.00036   0.00293   0.00257  -0.74810
   D72       -2.76030   0.00003  -0.00033   0.00364   0.00332  -2.75698
   D73       -2.60659  -0.00019  -0.00035  -0.00379  -0.00414  -2.61073
   D74        1.41118  -0.00015  -0.00043  -0.00297  -0.00340   1.40778
   D75       -0.59799  -0.00014  -0.00025  -0.00278  -0.00302  -0.60101
   D76       -0.50561   0.00001  -0.00047  -0.00018  -0.00065  -0.50626
   D77       -2.77102   0.00005  -0.00055   0.00064   0.00009  -2.77094
   D78        1.50300   0.00006  -0.00037   0.00084   0.00047   1.50346
   D79        1.51819   0.00004  -0.00042   0.00104   0.00062   1.51881
   D80       -0.74723   0.00008  -0.00051   0.00187   0.00136  -0.74587
   D81       -2.75639   0.00009  -0.00032   0.00206   0.00174  -2.75465
   D82        1.39941   0.00018  -0.00000   0.00841   0.00841   1.40781
   D83       -2.61675   0.00003  -0.00005   0.00700   0.00694  -2.60981
   D84       -0.60700   0.00001  -0.00009   0.00516   0.00507  -0.60192
   D85       -2.78067   0.00017  -0.00034   0.00973   0.00938  -2.77129
   D86       -0.51365   0.00003  -0.00039   0.00831   0.00792  -0.50573
   D87        1.49611   0.00001  -0.00042   0.00648   0.00605   1.50216
   D88       -0.75602   0.00016  -0.00031   0.00868   0.00837  -0.74765
   D89        1.51101   0.00001  -0.00036   0.00727   0.00691   1.51791
   D90       -2.76242  -0.00001  -0.00040   0.00543   0.00504  -2.75739
   D91        0.42715  -0.00006   0.00016  -0.00324  -0.00307   0.42408
   D92        2.52003   0.00021   0.00028  -0.00060  -0.00033   2.51970
   D93       -1.66807   0.00007   0.00024  -0.00233  -0.00209  -1.67015
   D94       -1.66589  -0.00017   0.00007  -0.00371  -0.00364  -1.66953
   D95        0.42698   0.00010   0.00018  -0.00107  -0.00089   0.42609
   D96        2.52207  -0.00004   0.00015  -0.00280  -0.00265   2.51942
   D97        2.52175  -0.00002   0.00020  -0.00320  -0.00300   2.51874
   D98       -1.66856   0.00025   0.00031  -0.00057  -0.00026  -1.66882
   D99        0.42653   0.00011   0.00028  -0.00229  -0.00202   0.42451
   D100       1.40447  -0.00001  -0.00014   0.00265   0.00251   1.40698
   D101      -2.77671   0.00003  -0.00034   0.00378   0.00344  -2.77327
   D102      -0.75320  -0.00001  -0.00032   0.00386   0.00354  -0.74967
   D103      -2.61459  -0.00002  -0.00004   0.00245   0.00242  -2.61218
   D104      -0.51259   0.00003  -0.00023   0.00358   0.00335  -0.50925
   D105       1.51091  -0.00001  -0.00021   0.00366   0.00345   1.51436
   D106      -0.60442   0.00002  -0.00017   0.00207   0.00190  -0.60251
   D107       1.49759   0.00006  -0.00037   0.00320   0.00283   1.50042
   D108      -2.76209   0.00003  -0.00034   0.00328   0.00293  -2.75916
   D109      -0.50826   0.00008  -0.00038   0.00360   0.00322  -0.50504
   D110       1.51673   0.00005  -0.00034   0.00373   0.00339   1.52012
   D111      -2.61071  -0.00003  -0.00019   0.00108   0.00090  -2.60982
   D112      -2.77455  -0.00001  -0.00042   0.00358   0.00316  -2.77139
   D113      -0.74956  -0.00004  -0.00037   0.00371   0.00334  -0.74622
   D114       1.40618  -0.00012  -0.00023   0.00107   0.00084   1.40702
   D115       1.50012   0.00013  -0.00040   0.00450   0.00410   1.50422
   D116      -2.75807   0.00010  -0.00035   0.00463   0.00427  -2.75380
   D117      -0.60233   0.00002  -0.00020   0.00198   0.00178  -0.60056
   D118      -1.04337  -0.00006   0.00011   0.00265   0.00276  -1.04061
   D119      -3.03503   0.00002   0.00003   0.00356   0.00358  -3.03145
   D120       1.14451   0.00000   0.00012   0.00213   0.00225   1.14676
   D121      -3.13423   0.00001   0.00032   0.00153   0.00184  -3.13238
   D122       1.15730   0.00009   0.00024   0.00243   0.00267   1.15997
   D123      -0.94635   0.00008   0.00033   0.00101   0.00134  -0.94501
   D124       1.09477  -0.00007   0.00016   0.00096   0.00112   1.09589
   D125      -0.89689   0.00002   0.00008   0.00187   0.00194  -0.89495
   D126      -3.00054  -0.00000   0.00017   0.00044   0.00061  -2.99993
   D127       2.76034  -0.00004  -0.00001  -0.00431  -0.00432   2.75602
   D128       0.75638  -0.00011  -0.00004  -0.00549  -0.00553   0.75085
   D129      -1.43977  -0.00010  -0.00002  -0.00415  -0.00418  -1.44395
   D130      -1.32715  -0.00003   0.00006  -0.00587  -0.00581  -1.33295
   D131       2.95207  -0.00010   0.00003  -0.00705  -0.00702   2.94505
   D132       0.75592  -0.00009   0.00004  -0.00571  -0.00567   0.75025
   D133       0.67714   0.00006   0.00018  -0.00523  -0.00505   0.67209
   D134      -1.32682  -0.00002   0.00014  -0.00641  -0.00626  -1.33309
   D135       2.76021  -0.00001   0.00016  -0.00507  -0.00491   2.75530
   D136       1.14805  -0.00003   0.00012  -0.00089  -0.00077   1.14728
   D137      -0.94244   0.00006   0.00029  -0.00084  -0.00055  -0.94299
   D138      -2.99302  -0.00002   0.00021  -0.00178  -0.00158  -2.99459
   D139      -3.03319  -0.00003   0.00017  -0.00058  -0.00041  -3.03361
   D140       1.15951   0.00006   0.00033  -0.00052  -0.00019   1.15931
   D141      -0.89107  -0.00001   0.00025  -0.00146  -0.00122  -0.89229
   D142      -1.04000  -0.00007   0.00020  -0.00059  -0.00039  -1.04039
   D143      -3.13048   0.00002   0.00036  -0.00053  -0.00017  -3.13065
   D144       1.10213  -0.00006   0.00028  -0.00147  -0.00119   1.10093
         Item               Value     Threshold  Converged?
 Maximum Force            0.000479     0.000450     NO 
 RMS     Force            0.000101     0.000300     YES
 Maximum Displacement     0.025671     0.001800     NO 
 RMS     Displacement     0.004801     0.001200     NO 
 Predicted change in Energy=-1.527258D-05
 GradGradGradGradGradGradGradGradGradGradGradGradGradGradGradGradGradGrad

                          Input orientation:                          
 ---------------------------------------------------------------------
 Center     Atomic      Atomic             Coordinates (Angstroms)
 Number     Number       Type             X           Y           Z
 ---------------------------------------------------------------------
      1          6           0       -2.261478   -0.949006   -0.710431
      2          6           0       -2.414148   -0.401914    0.720920
      3          1           0       -3.257040   -1.034457   -1.155590
      4          1           0       -1.865712   -1.972024   -0.677073
      5          1           0       -3.296547   -0.862721    1.174445
      6          1           0       -2.629524    0.673710    0.686164
      7          6           0        1.225311   -0.752062    1.653725
      8          1           0        2.060696   -0.046964    1.676447
      9          1           0        1.099846   -1.136227    2.672490
     10          6           0        1.559208   -1.890955    0.687675
     11          1           0        2.396191   -2.438238    1.131107
     12          1           0        0.730253   -2.608656    0.640466
     13          6           0        1.955254   -1.460814   -0.736682
     14          1           0        2.533204   -2.268366   -1.195439
     15          1           0        2.636027   -0.601376   -0.688264
     16          6           0        0.791833   -1.169455   -1.686534
     17          1           0        0.122544   -2.033696   -1.709495
     18          1           0        1.154129   -1.014116   -2.708788
     19          6           0       -1.246752   -0.684200    1.668681
     20          1           0       -1.050918   -1.759768    1.684155
     21          1           0       -1.501632   -0.387196    2.692319
     22          6           0       -1.436547   -0.086285   -1.667480
     23          1           0       -1.847199    0.926802   -1.680880
     24          1           0       -1.497815   -0.474563   -2.690137
     25          7           0        0.006543   -0.001652    1.262974
     26          7           0       -0.007712    0.012247   -1.273985
     27          6           0        0.614511    1.300431   -1.672460
     28          1           0        1.697488    1.153711   -1.702854
     29          1           0        0.292920    1.551621   -2.689289
     30          6           0        0.290246    2.441035   -0.705984
     31          1           0       -0.794066    2.601095   -0.651466
     32          1           0        0.698872    3.350968   -1.155127
     33          6           0        0.865359    2.294590    0.715015
     34          1           0        0.919920    3.287729    1.170294
     35          1           0        1.901637    1.937579    0.660111
     36          6           0        0.048162    1.423955    1.671760
     37          1           0       -0.980706    1.793361    1.699524
     38          1           0        0.442751    1.493591    2.691896
     39          1           0       -0.000920    0.006090   -0.022923
 ---------------------------------------------------------------------
                    Distance matrix (angstroms):
                    1          2          3          4          5
     1  C    0.000000
     2  C    1.539929   0.000000
     3  H    1.093898   2.152177   0.000000
     4  H    1.097411   2.172651   1.744651   0.000000
     5  H    2.152108   1.093918   2.336689   2.589587   0.000000
     6  H    2.172359   1.097525   2.589144   3.072741   1.744694
     7  C    4.217312   3.773380   5.297496   4.058984   4.548533
     8  H    5.019169   4.589472   6.105235   4.966044   5.442198
     9  H    4.772599   4.086074   5.800604   4.551116   4.652657
    10  C    4.176076   4.243337   5.227568   3.687708   4.987241
    11  H    5.225223   5.239679   6.257684   4.653029   5.906894
    12  H    3.678290   3.842323   4.647841   2.979974   4.421374
    13  C    4.247760   4.726262   5.246454   3.855473   5.620635
    14  H    4.996491   5.624266   5.920393   4.439255   6.448115
    15  H    4.909878   5.246891   5.927411   4.705790   6.223619
    16  C    3.213112   4.082067   4.085768   2.953925   4.999414
    17  H    2.803256   3.873556   3.567476   2.241174   4.623686
    18  H    3.957783   4.987012   4.676671   3.763627   5.908548
    19  C    2.599994   1.529952   3.484314   2.746665   2.116081
    20  H    2.803004   2.151740   3.668406   2.506858   2.471305
    21  H    3.531529   2.172399   4.278645   3.741261   2.398288
    22  C    1.529949   2.599958   2.115481   2.172809   3.484106
    23  H    2.152221   2.802777   2.471865   3.067762   3.668225
    24  H    2.174285   3.532740   2.400665   2.535777   4.280315
    25  N    3.152099   2.512724   4.191314   3.339385   3.414628
    26  N    2.514172   3.153111   3.415807   2.783127   4.192470
    27  C    3.775816   4.218889   4.550579   4.225076   5.299101
    28  H    4.591268   5.019981   5.443798   4.849623   6.106164
    29  H    4.085825   4.772215   4.652123   4.596170   5.800151
    30  C    4.243076   4.175184   4.986425   4.911627   5.226461
    31  H    3.841873   3.677794   4.420138   4.697073   4.646975
    32  H    5.239390   5.224420   5.906030   5.927889   6.256633
    33  C    4.725455   4.245743   5.619243   5.253632   5.244154
    34  H    5.622130   4.993136   6.445000   6.231975   5.916489
    35  H    5.248075   4.909473   6.224285   5.591599   5.926832
    36  C    4.079243   3.209497   4.996205   4.551111   4.082069
    37  H    3.868958   2.798509   4.618434   4.539777   3.562808
    38  H    4.985476   3.954689   5.906152   5.356253   4.673031
    39  H    2.548529   2.558014   3.601110   2.796121   3.612434
                    6          7          8          9         10
     6  H    0.000000
     7  C    4.222411   0.000000
     8  H    4.847494   1.093411   0.000000
     9  H    4.596690   1.095996   1.761201   0.000000
    10  C    4.911516   1.530300   2.151618   2.172583   0.000000
    11  H    5.927900   2.118320   2.475509   2.398250   1.093933
    12  H    4.697246   2.172261   3.066856   2.536487   1.097493
    13  C    5.253653   2.597920   2.798800   3.529806   1.539697
    14  H    6.232977   3.482456   3.661368   4.277514   2.153422
    15  H    5.589359   2.738201   2.496045   3.733710   2.171580
    16  C    4.553311   3.394032   3.765587   4.370019   2.597363
    17  H    4.543469   3.764296   4.378143   4.578467   2.798357
    18  H    5.356350   4.370957   4.581216   5.382937   3.531133
    19  C    2.172860   2.473039   3.368285   2.592003   3.208122
    20  H    3.067539   2.489501   3.551887   2.447733   2.796953
    21  H    2.534229   2.940752   3.719937   2.707236   3.955835
    22  C    2.745984   4.308033   4.838812   5.135271   4.216413
    23  H    2.505790   4.835131   5.243235   5.647388   5.015318
    24  H    3.741485   5.134351   5.649150   5.995282   4.770867
    25  N    2.781668   1.483643   2.095843   2.114074   2.512211
    26  N    3.339703   3.267415   3.603730   4.256799   3.150480
    27  C    4.059514   3.955921   3.888715   5.005142   4.080151
    28  H    4.965969   3.888644   3.604611   4.974398   3.873466
    29  H    4.550285   5.003806   4.973948   6.051804   4.985850
    30  C    3.685997   4.079025   3.873062   4.986616   4.724266
    31  H    2.978753   4.542625   4.536635   5.348192   5.244970
    32  H    4.651482   5.000164   4.627993   5.911544   5.622620
    33  C    3.852569   3.208244   2.799296   3.956918   4.242754
    34  H    4.434639   4.080059   3.560581   4.675506   5.240265
    35  H    4.704197   2.945989   2.235318   3.760428   3.843915
    36  C    2.950300   2.474077   2.492773   2.943133   3.773634
    37  H    2.235871   3.368647   3.554920   3.722613   4.587939
    38  H    3.759527   2.594833   2.454015   2.710737   4.088830
    39  H    2.803226   2.211240   2.672253   3.127591   2.556898
                   11         12         13         14         15
    11  H    0.000000
    12  H    1.745027   0.000000
    13  C    2.153699   2.171337   0.000000
    14  H    2.336759   2.595568   1.093904   0.000000
    15  H    2.596478   3.070289   1.097465   1.745467   0.000000
    16  C    3.481792   2.736790   1.529921   2.116873   2.172627
    17  H    3.660893   2.494435   2.152530   2.476006   3.067906
    18  H    4.279677   3.733595   2.174982   2.401087   2.539467
    19  C    4.078807   2.944369   4.079429   5.000084   4.542910
    20  H    3.556507   2.232145   3.871291   4.625653   4.534734
    21  H    4.673026   3.758497   4.986056   5.910445   5.347377
    22  C    5.296569   4.047715   3.776245   4.554473   4.220194
    23  H    6.102223   4.952915   4.588122   5.443591   4.839415
    24  H    5.798379   4.539995   4.088076   4.658430   4.594804
    25  N    3.415371   2.776283   3.150437   4.191158   3.328842
    26  N    4.191431   3.328490   2.512337   3.415205   2.776502
    27  C    5.001202   4.543566   3.209010   4.079859   2.944833
    28  H    4.628350   4.536750   2.799227   3.559003   2.233961
    29  H    5.910850   5.346628   3.956108   4.673624   3.758942
    30  C    5.622918   5.244608   4.242360   5.239169   3.841779
    31  H    6.224964   5.579798   4.905621   5.922692   4.692836
    32  H    6.451563   6.224328   4.990675   5.911287   4.426235
    33  C    4.991617   4.905674   4.171133   5.220355   3.673020
    34  H    5.913342   5.923179   5.220836   6.250565   4.639440
    35  H    4.428791   4.694761   3.674640   4.640249   2.967109
    36  C    4.552151   4.217911   4.214200   5.294290   4.045829
    37  H    5.443616   4.840118   5.014440   6.101311   4.951470
    38  H    4.659535   4.595591   4.771930   5.799456   4.541457
    39  H    3.612847   2.794923   2.547131   3.601351   2.786609
                   16         17         18         19         20
    16  C    0.000000
    17  H    1.093337   0.000000
    18  H    1.095624   1.761334   0.000000
    19  C    3.955853   3.886925   5.003530   0.000000
    20  H    3.886611   3.601237   4.971537   1.093360   0.000000
    21  H    5.004624   4.972411   6.051285   1.095905   1.761673
    22  C    2.477760   2.494982   2.942243   3.394628   3.765994
    23  H    3.370284   3.556016   3.719103   3.765026   4.378947
    24  H    2.594722   2.453185   2.706339   4.371073   4.581037
    25  N    3.268034   3.602531   4.256399   1.483651   2.094419
    26  N    1.485224   2.095833   2.112335   3.267957   3.602625
    27  C    2.476284   3.370431   2.592739   4.308862   4.837907
    28  H    2.493508   3.555285   2.450840   4.838773   5.245372
    29  H    2.942565   3.720688   2.706486   5.134335   5.647850
    30  C    3.774746   4.588940   4.086024   4.215269   5.015798
    31  H    4.219418   4.841578   4.593233   4.047366   4.953607
    32  H    4.552501   5.443719   4.655650   5.295463   6.102697
    33  C    4.215739   5.016381   4.770047   3.774080   4.587937
    34  H    5.295693   6.102995   5.797241   4.551821   5.442929
    35  H    4.048712   4.954919   4.541008   4.219395   4.841139
    36  C    4.307780   4.836711   5.133864   2.474092   3.368119
    37  H    4.835862   5.242607   5.645588   2.491995   3.553856
    38  H    5.136567   5.649471   5.996836   2.940096   3.718997
    39  H    2.185856   2.649621   3.096584   2.211362   2.671116
                   21         22         23         24         25
    21  H    0.000000
    22  C    4.370656   0.000000
    23  H    4.579396   1.093234   0.000000
    24  H    5.383166   1.095601   1.761957   0.000000
    25  N    2.113353   3.267604   3.600648   4.256035   0.000000
    26  N    4.257101   1.485299   2.094203   2.112552   2.537037
    27  C    5.135897   2.475853   2.489917   2.940781   3.268305
    28  H    5.650337   3.370611   3.552011   3.719673   3.604206
    29  H    5.995092   2.591888   2.446916   2.704099   4.256178
    30  C    4.770553   3.208370   2.794995   3.954079   3.150238
    31  H    4.539981   2.943990   2.229807   3.756476   3.328715
    32  H    5.798183   4.078876   3.554642   4.670801   4.191252
    33  C    4.087096   4.079659   3.868996   4.984763   2.512081
    34  H    4.656774   4.998987   4.621700   5.907894   3.415094
    35  H    4.595289   4.545017   4.533838   5.347791   2.777668
    36  C    2.593004   3.954202   3.883266   5.002056   1.483642
    37  H    2.451904   3.882986   3.595673   4.967898   2.094590
    38  H    2.705178   5.003192   4.968530   6.050265   2.113728
    39  H    3.127194   2.184977   2.646749   3.096087   1.285942
                   26         27         28         29         30
    26  N    0.000000
    27  C    1.485047   0.000000
    28  H    2.096325   1.093293   0.000000
    29  H    2.112614   1.095654   1.761873   0.000000
    30  C    2.512054   1.529772   2.152042   2.173607   0.000000
    31  H    2.776331   2.172152   3.067276   2.536860   1.097417
    32  H    3.414740   2.116471   2.474910   2.399188   1.093930
    33  C    3.150788   2.598329   2.800024   3.531144   1.539947
    34  H    4.190916   3.481935   3.662462   4.278268   2.152625
    35  H    3.330653   2.739259   2.497946   3.735695   2.171697
    36  C    3.267026   3.394086   3.765811   4.369778   2.597446
    37  H    3.600116   3.762708   4.376992   4.576270   2.796653
    38  H    4.257406   4.372003   4.582981   5.383583   3.530792
    39  H    1.251096   2.185189   2.650245   3.095887   2.545645
                   31         32         33         34         35
    31  H    0.000000
    32  H    1.744950   0.000000
    33  C    2.171383   2.154318   0.000000
    34  H    2.593843   2.336759   1.093883   0.000000
    35  H    3.070392   2.596036   1.097426   1.745555   0.000000
    36  C    2.737222   3.482541   1.530091   2.117801   2.173157
    37  H    2.492874   3.660076   2.151382   2.474994   3.067422
    38  H    3.732874   4.279607   2.174455   2.400394   2.540398
    39  H    2.785354   3.599973   2.555822   3.611214   2.795874
                   36         37         38         39
    36  C    0.000000
    37  H    1.093527   0.000000
    38  H    1.096005   1.760936   0.000000
    39  H    2.210136   2.668547   3.127258   0.000000
 Stoichiometry    C12H25N2(1+)
 Framework group  C1[X(C12H25N2)]
 Deg. of freedom   111
 Full point group                 C1      NOp   1
 Largest Abelian subgroup         C1      NOp   1
 Largest concise Abelian subgroup C1      NOp   1
                         Standard orientation:                         
 ---------------------------------------------------------------------
 Center     Atomic      Atomic             Coordinates (Angstroms)
 Number     Number       Type             X           Y           Z
 ---------------------------------------------------------------------
      1          6           0        2.326776   -0.752914    0.733219
      2          6           0        2.447025   -0.200814   -0.699299
      3          1           0        3.321179   -0.750285    1.189034
      4          1           0        2.021037   -1.806385    0.701090
      5          1           0        3.370659   -0.585739   -1.141329
      6          1           0        2.568506    0.889515   -0.667901
      7          6           0       -1.138523   -0.867511   -1.667675
      8          1           0       -2.031282   -0.237188   -1.702642
      9          1           0       -0.969522   -1.243774   -2.683092
     10          6           0       -1.383330   -2.026818   -0.699226
     11          1           0       -2.165235   -2.646135   -1.148405
     12          1           0       -0.496152   -2.670148   -0.639774
     13          6           0       -1.830189   -1.626353    0.718734
     14          1           0       -2.341259   -2.478773    1.175696
     15          1           0       -2.581949   -0.829043    0.658864
     16          6           0       -0.706438   -1.231690    1.678984
     17          1           0        0.034566   -2.034884    1.713306
     18          1           0       -1.091689   -1.103808    2.696639
     19          6           0        1.318509   -0.586773   -1.657547
     20          1           0        1.216286   -1.675279   -1.669464
     21          1           0        1.557777   -0.273271   -2.680032
     22          6           0        1.420365    0.039531    1.677249
     23          1           0        1.742003    1.084307    1.689626
     24          1           0        1.503928   -0.337643    2.702480
     25          7           0        0.006780   -0.013126   -1.268297
     26          7           0       -0.007353    0.012790    1.268568
     27          6           0       -0.742519    1.244204    1.653944
     28          1           0       -1.809083    1.004765    1.673954
     29          1           0       -0.454670    1.526534    2.672713
     30          6           0       -0.507451    2.404383    0.684961
     31          1           0        0.559551    2.657125    0.640773
     32          1           0       -0.997765    3.277597    1.125157
     33          6           0       -1.052568    2.202815   -0.741102
     34          1           0       -1.187652    3.185594   -1.202056
     35          1           0       -2.054746    1.758002   -0.695016
     36          6           0       -0.153183    1.401821   -1.684868
     37          1           0        0.840254    1.858458   -1.703957
     38          1           0       -0.541372    1.432808   -2.709356
     39          1           0       -0.000207    0.000724    0.017551
 ---------------------------------------------------------------------
 Rotational constants (GHZ):      0.7004640      0.6999806      0.6880229
 Standard basis: 6-31G(d,p) (6D, 7F)
 There are   335 symmetry adapted cartesian basis functions of A   symmetry.
 There are   335 symmetry adapted basis functions of A   symmetry.
   335 basis functions,   567 primitive gaussians,   335 cartesian basis functions
    55 alpha electrons       55 beta electrons
       nuclear repulsion energy      1086.1150252380 Hartrees.
 NAtoms=   39 NActive=   39 NUniq=   39 SFac= 1.00D+00 NAtFMM=   60 NAOKFM=F Big=F
 Integral buffers will be    131072 words long.
 Raffenetti 2 integral format.
 Two-electron integral symmetry is turned on.
 Nuclear repulsion after empirical dispersion term =     1086.0713809650 Hartrees.
 One-electron integrals computed using PRISM.
 NBasis=   335 RedAO= T EigKep=  2.28D-03  NBF=   335
 NBsUse=   335 1.00D-06 EigRej= -1.00D+00 NBFU=   335
 Initial guess from the checkpoint file:  "inprot-redo-opt-wb97xd.chk"
 B after Tr=    -0.000000    0.000000   -0.000000
         Rot=    0.881090   -0.002561    0.001031    0.472941 Ang= -56.45 deg.
 ExpMin= 1.61D-01 ExpMax= 4.17D+03 ExpMxC= 6.27D+02 IAcc=1 IRadAn=         1 AccDes= 0.00D+00
 Harris functional with IExCor= 4639 and IRadAn=       1 diagonalized for initial guess.
 HarFok:  IExCor= 4639 AccDes= 0.00D+00 IRadAn=         1 IDoV= 1 UseB2=F ITyADJ=14
 ICtDFT=  3500011 ScaDFX=  1.000000  1.000000  1.000000  1.000000
 FoFCou: FMM=F IPFlag=           0 FMFlag=      100000 FMFlg1=           0
         NFxFlg=           0 DoJE=T BraDBF=F KetDBF=T FulRan=T
         wScrn=  0.000000 ICntrl=     500 IOpCl=  0 I1Cent=   200000004 NGrid=           0
         NMat0=    1 NMatS0=      1 NMatT0=    0 NMatD0=    1 NMtDS0=    0 NMtDT0=    0
 Petite list used in FoFCou.
 Requested convergence on RMS density matrix=1.00D-08 within 128 cycles.
 Requested convergence on MAX density matrix=1.00D-06.
 Requested convergence on             energy=1.00D-06.
 No special actions if energy rises.
 Integral accuracy reduced to 1.0D-05 until final iterations.
 Initial convergence to 1.0D-05 achieved.  Increase integral accuracy.
 SCF Done:  E(RwB97XD) =  -581.521706592     A.U. after    9 cycles
            NFock=  9  Conv=0.89D-08     -V/T= 2.0098
 Calling FoFJK, ICntrl=      2127 FMM=F ISym2X=0 I1Cent= 0 IOpClX= 0 NMat=1 NMatS=1 NMatT=0.
 ***** Axes restored to original set *****
 -------------------------------------------------------------------
 Center     Atomic                   Forces (Hartrees/Bohr)
 Number     Number              X              Y              Z
 -------------------------------------------------------------------
      1        6           0.000093849   -0.000238813   -0.000002815
      2        6          -0.000186668    0.000214008    0.000033028
      3        1           0.000034392   -0.000036871   -0.000090785
      4        1           0.000118759    0.000058998    0.000140504
      5        1          -0.000076051   -0.000044200   -0.000047966
      6        1           0.000130756   -0.000082594   -0.000131778
      7        6           0.000062534   -0.000192759    0.000328068
      8        1          -0.000002870    0.000108736   -0.000055042
      9        1          -0.000044951    0.000123404    0.000014918
     10        6          -0.000193022    0.000061456   -0.000018115
     11        1           0.000036754    0.000068094   -0.000055161
     12        1           0.000072086   -0.000049467    0.000058018
     13        6           0.000091474    0.000132179   -0.000041081
     14        1          -0.000084151   -0.000020304   -0.000048428
     15        1          -0.000049306   -0.000119196   -0.000149631
     16        6          -0.000037665   -0.000252173   -0.000281531
     17        1          -0.000028390    0.000173532    0.000190894
     18        1           0.000096977    0.000109871    0.000073890
     19        6          -0.000028437    0.000186692   -0.000099047
     20        1           0.000007609   -0.000016460   -0.000016244
     21        1           0.000131762   -0.000178426    0.000152008
     22        6           0.000066925    0.000201725    0.000024121
     23        1          -0.000144881   -0.000043062   -0.000031535
     24        1          -0.000088606   -0.000014932    0.000004434
     25        7           0.000056686   -0.000014664    0.000175264
     26        7          -0.000071829   -0.000061200    0.000306981
     27        6          -0.000100349    0.000354060   -0.000134969
     28        1           0.000019537   -0.000008668   -0.000012837
     29        1           0.000115227   -0.000211631   -0.000089846
     30        6          -0.000134075    0.000031356    0.000104292
     31        1           0.000003492   -0.000036622   -0.000000791
     32        1           0.000018969   -0.000008624    0.000045935
     33        6           0.000094689    0.000252674   -0.000001374
     34        1           0.000060946    0.000000786    0.000095579
     35        1          -0.000095952   -0.000064005    0.000035823
     36        6          -0.000272389   -0.000209655    0.000185190
     37        1           0.000103508    0.000036647   -0.000043795
     38        1           0.000141311    0.000024167   -0.000071600
     39        1           0.000081349   -0.000234059   -0.000544577
 -------------------------------------------------------------------
 Cartesian Forces:  Max     0.000544577 RMS     0.000132116

 GradGradGradGradGradGradGradGradGradGradGradGradGradGradGradGradGradGrad
 Berny optimization.
 Using GEDIIS/GDIIS optimizer.
 FormGI is forming the generalized inverse of G from B-inverse, IUseBI=4.
 Internal  Forces:  Max     0.000338224 RMS     0.000068771
 Search for a local minimum.
 Step number   5 out of a maximum of  234
 All quantities printed in internal units (Hartrees-Bohrs-Radians)
 Mixed Optimization -- En-DIIS/RFO-DIIS
 Swapping is turned off.
 Update second derivatives using D2CorX and points    2    3    4    5
 DE=  6.96D-05 DEPred=-1.53D-05 R=-4.56D+00
 Trust test=-4.56D+00 RLast= 4.75D-02 DXMaxT set to 4.24D-01
 ITU= -1  1  1  1  0
     Eigenvalues ---    0.00421   0.00489   0.00511   0.00542   0.00567
     Eigenvalues ---    0.00632   0.00749   0.01385   0.01413   0.02100
     Eigenvalues ---    0.02163   0.02363   0.02425   0.03330   0.03334
     Eigenvalues ---    0.03392   0.03643   0.03727   0.04071   0.04169
     Eigenvalues ---    0.04181   0.04249   0.04343   0.04431   0.04480
     Eigenvalues ---    0.04534   0.04612   0.04642   0.04734   0.04769
     Eigenvalues ---    0.05124   0.05466   0.05547   0.05616   0.05729
     Eigenvalues ---    0.05784   0.06063   0.06267   0.06483   0.06826
     Eigenvalues ---    0.06853   0.07721   0.08290   0.08408   0.08417
     Eigenvalues ---    0.08438   0.08456   0.08652   0.08680   0.08788
     Eigenvalues ---    0.08796   0.08818   0.08846   0.08973   0.09117
     Eigenvalues ---    0.09208   0.09416   0.10423   0.10686   0.10942
     Eigenvalues ---    0.12486   0.12535   0.12538   0.12571   0.13273
     Eigenvalues ---    0.15591   0.15882   0.16442   0.16947   0.17494
     Eigenvalues ---    0.18076   0.20663   0.21623   0.22264   0.23974
     Eigenvalues ---    0.24377   0.24988   0.25914   0.26521   0.27161
     Eigenvalues ---    0.27677   0.33289   0.33710   0.33801   0.33902
     Eigenvalues ---    0.33977   0.33983   0.33987   0.34003   0.34098
     Eigenvalues ---    0.34142   0.34153   0.34167   0.34178   0.34186
     Eigenvalues ---    0.34203   0.34323   0.34347   0.34359   0.34363
     Eigenvalues ---    0.34365   0.34372   0.34380   0.34423   0.34440
     Eigenvalues ---    0.34445   0.34460   0.34525   0.34737   0.34982
     Eigenvalues ---    0.36558
 En-DIIS/RFO-DIIS IScMMF=        0 using points:     5    4    3
 RFO step:  Lambda=-3.56832463D-06.
 DidBck=T Rises=F RFO-DIIS coefs:    0.73210    0.26073    0.00718
 Iteration  1 RMS(Cart)=  0.00189290 RMS(Int)=  0.00000242
 Iteration  2 RMS(Cart)=  0.00000289 RMS(Int)=  0.00000049
 Iteration  3 RMS(Cart)=  0.00000000 RMS(Int)=  0.00000049
 Variable       Old X    -DE/DX   Delta X   Delta X   Delta X     New X
                                 (Linear)    (Quad)   (Total)
    R1        2.91004  -0.00000   0.00012  -0.00062  -0.00049   2.90955
    R2        2.06717   0.00001  -0.00004   0.00011   0.00007   2.06724
    R3        2.07381  -0.00002  -0.00009   0.00016   0.00007   2.07387
    R4        2.89118  -0.00003  -0.00024   0.00014  -0.00010   2.89109
    R5        2.06720   0.00006  -0.00003   0.00018   0.00015   2.06735
    R6        2.07402  -0.00009  -0.00002  -0.00014  -0.00016   2.07386
    R7        2.89119   0.00015   0.00037  -0.00051  -0.00014   2.89105
    R8        2.06625   0.00006   0.00003   0.00005   0.00009   2.06633
    R9        2.07113  -0.00002  -0.00008   0.00014   0.00005   2.07119
   R10        2.89185   0.00006  -0.00013   0.00058   0.00045   2.89230
   R11        2.80368  -0.00002  -0.00025   0.00034   0.00010   2.80378
   R12        2.06723  -0.00003   0.00001  -0.00008  -0.00007   2.06716
   R13        2.07396  -0.00002   0.00000  -0.00004  -0.00003   2.07393
   R14        2.90960   0.00014   0.00001   0.00102   0.00103   2.91064
   R15        2.06718  -0.00001   0.00000  -0.00002  -0.00002   2.06716
   R16        2.07391  -0.00014  -0.00008  -0.00012  -0.00020   2.07371
   R17        2.89113  -0.00015   0.00006  -0.00021  -0.00015   2.89098
   R18        2.06611  -0.00012   0.00007  -0.00040  -0.00032   2.06579
   R19        2.07043  -0.00003  -0.00006   0.00007   0.00001   2.07044
   R20        2.80667  -0.00005  -0.00008   0.00007  -0.00001   2.80666
   R21        2.06615   0.00001   0.00012  -0.00022  -0.00011   2.06604
   R22        2.07096   0.00006   0.00001   0.00011   0.00012   2.07108
   R23        2.80369  -0.00006  -0.00000   0.00004   0.00004   2.80373
   R24        2.06591   0.00002   0.00004  -0.00005  -0.00001   2.06590
   R25        2.07039   0.00001  -0.00008   0.00018   0.00010   2.07049
   R26        2.80681  -0.00003  -0.00028   0.00050   0.00022   2.80703
   R27        2.80368  -0.00003   0.00011  -0.00028  -0.00018   2.80350
   R28        2.43008   0.00034  -0.00057   0.00236   0.00179   2.43187
   R29        2.80633   0.00020   0.00022  -0.00008   0.00013   2.80647
   R30        2.36423  -0.00020   0.00022  -0.00111  -0.00089   2.36334
   R31        2.06602   0.00003  -0.00001   0.00008   0.00007   2.06609
   R32        2.07049  -0.00000  -0.00005   0.00010   0.00005   2.07053
   R33        2.89085   0.00020  -0.00004   0.00066   0.00062   2.89147
   R34        2.07382  -0.00002  -0.00011   0.00020   0.00009   2.07391
   R35        2.06723  -0.00002  -0.00000  -0.00002  -0.00003   2.06720
   R36        2.91008   0.00011  -0.00009   0.00050   0.00041   2.91049
   R37        2.06714   0.00004  -0.00002   0.00013   0.00011   2.06725
   R38        2.07384  -0.00006  -0.00000  -0.00012  -0.00013   2.07371
   R39        2.89145   0.00003   0.00004   0.00000   0.00004   2.89150
   R40        2.06647  -0.00009  -0.00002  -0.00012  -0.00015   2.06632
   R41        2.07115  -0.00002  -0.00008   0.00013   0.00005   2.07120
    A1        1.89207   0.00006   0.00032   0.00053   0.00086   1.89293
    A2        1.91632  -0.00006  -0.00024  -0.00016  -0.00040   1.91591
    A3        2.02035  -0.00001  -0.00055  -0.00016  -0.00071   2.01964
    A4        1.84187   0.00004   0.00029   0.00012   0.00041   1.84228
    A5        1.85480  -0.00011   0.00024  -0.00028  -0.00004   1.85476
    A6        1.92861   0.00009   0.00004  -0.00001   0.00003   1.92864
    A7        1.89196  -0.00002   0.00022  -0.00015   0.00007   1.89203
    A8        1.91580  -0.00006  -0.00049   0.00049   0.00000   1.91580
    A9        2.02039  -0.00008  -0.00001  -0.00177  -0.00178   2.01861
   A10        1.84177   0.00003  -0.00008   0.00108   0.00100   1.84277
   A11        1.85557   0.00003   0.00029   0.00048   0.00077   1.85634
   A12        1.92856   0.00010   0.00009   0.00012   0.00021   1.92877
   A13        1.86939  -0.00001   0.00014  -0.00010   0.00004   1.86944
   A14        1.90323   0.00010  -0.00030   0.00073   0.00043   1.90365
   A15        1.88276  -0.00004   0.00033  -0.00143  -0.00109   1.88167
   A16        1.92934   0.00010   0.00028   0.00042   0.00070   1.93004
   A17        1.90505   0.00001  -0.00028   0.00037   0.00009   1.90514
   A18        1.97077  -0.00015  -0.00015  -0.00005  -0.00020   1.97057
   A19        1.85811  -0.00001  -0.00040   0.00025  -0.00015   1.85796
   A20        1.92734  -0.00007   0.00016  -0.00022  -0.00007   1.92727
   A21        2.01773   0.00013   0.00015   0.00087   0.00102   2.01875
   A22        1.84230   0.00001   0.00022  -0.00082  -0.00060   1.84169
   A23        1.89436  -0.00007  -0.00002  -0.00096  -0.00098   1.89338
   A24        1.91472  -0.00000  -0.00010   0.00068   0.00057   1.91529
   A25        1.89402   0.00002  -0.00005  -0.00044  -0.00049   1.89352
   A26        1.91508   0.00007  -0.00023   0.00136   0.00113   1.91621
   A27        2.01744   0.00003   0.00033   0.00032   0.00065   2.01809
   A28        1.84303   0.00000   0.00003  -0.00032  -0.00029   1.84274
   A29        1.85666  -0.00004  -0.00022  -0.00057  -0.00079   1.85588
   A30        1.92833  -0.00008   0.00011  -0.00048  -0.00037   1.92796
   A31        1.90499   0.00006  -0.00073   0.00125   0.00052   1.90552
   A32        1.93351  -0.00008   0.00049  -0.00127  -0.00078   1.93273
   A33        1.96974   0.00001   0.00008   0.00033   0.00041   1.97015
   A34        1.87015   0.00010   0.00004   0.00111   0.00115   1.87130
   A35        1.88096  -0.00015   0.00013  -0.00154  -0.00141   1.87955
   A36        1.90115   0.00007  -0.00003   0.00016   0.00014   1.90128
   A37        1.90386  -0.00006  -0.00092   0.00129   0.00037   1.90423
   A38        1.92960   0.00013   0.00080  -0.00008   0.00072   1.93032
   A39        1.97173   0.00005   0.00039  -0.00111  -0.00072   1.97101
   A40        1.87029  -0.00005  -0.00023  -0.00017  -0.00040   1.86989
   A41        1.88087  -0.00001  -0.00010  -0.00035  -0.00044   1.88042
   A42        1.90414  -0.00006  -0.00001   0.00046   0.00045   1.90459
   A43        1.90464  -0.00006  -0.00034   0.00097   0.00063   1.90527
   A44        1.93254  -0.00000   0.00053  -0.00151  -0.00099   1.93155
   A45        1.97184  -0.00008  -0.00046  -0.00060  -0.00106   1.97078
   A46        1.87127  -0.00003   0.00017  -0.00041  -0.00024   1.87103
   A47        1.87876   0.00020   0.00052   0.00051   0.00103   1.87979
   A48        1.90138  -0.00001  -0.00039   0.00110   0.00072   1.90210
   A49        1.97058   0.00002  -0.00020   0.00074   0.00054   1.97112
   A50        1.97186  -0.00009   0.00013  -0.00092  -0.00079   1.97107
   A51        1.84541   0.00003  -0.00015  -0.00011  -0.00026   1.84515
   A52        1.97187   0.00003   0.00025  -0.00059  -0.00034   1.97153
   A53        1.84555  -0.00006   0.00001  -0.00005  -0.00004   1.84551
   A54        1.84408   0.00006  -0.00007   0.00106   0.00099   1.84507
   A55        1.97306  -0.00016  -0.00049  -0.00026  -0.00074   1.97231
   A56        1.97151   0.00008   0.00026   0.00024   0.00050   1.97201
   A57        1.84515  -0.00004  -0.00045   0.00019  -0.00026   1.84489
   A58        1.97091   0.00006   0.00049  -0.00035   0.00014   1.97105
   A59        1.84400   0.00007  -0.00014   0.00028   0.00014   1.84413
   A60        1.84451  -0.00001   0.00027  -0.00003   0.00024   1.84475
   A61        1.88188  -0.00000  -0.00008  -0.00028  -0.00036   1.88152
   A62        1.90171  -0.00010  -0.00012  -0.00013  -0.00025   1.90146
   A63        1.96972  -0.00002   0.00046  -0.00109  -0.00063   1.96909
   A64        1.87100  -0.00005   0.00006  -0.00067  -0.00061   1.87039
   A65        1.90455  -0.00002  -0.00073   0.00130   0.00057   1.90512
   A66        1.93176   0.00019   0.00038   0.00086   0.00123   1.93299
   A67        1.92791  -0.00001   0.00042  -0.00086  -0.00043   1.92748
   A68        1.85628   0.00000  -0.00001   0.00006   0.00005   1.85633
   A69        2.01852   0.00001  -0.00006  -0.00007  -0.00013   2.01839
   A70        1.84228   0.00002   0.00004   0.00018   0.00022   1.84249
   A71        1.91456   0.00001  -0.00013   0.00049   0.00036   1.91492
   A72        1.89490  -0.00004  -0.00027   0.00024  -0.00003   1.89487
   A73        1.89267   0.00009  -0.00011   0.00129   0.00118   1.89385
   A74        1.91498   0.00004  -0.00022   0.00026   0.00004   1.91502
   A75        2.01711  -0.00006   0.00013  -0.00048  -0.00035   2.01676
   A76        1.84323  -0.00001  -0.00012   0.00029   0.00017   1.84340
   A77        1.85771  -0.00002  -0.00004   0.00035   0.00031   1.85803
   A78        1.92890  -0.00004   0.00033  -0.00157  -0.00124   1.92766
   A79        1.97083   0.00005   0.00043  -0.00101  -0.00058   1.97025
   A80        1.88094   0.00006   0.00006   0.00063   0.00069   1.88163
   A81        1.90457  -0.00001  -0.00010   0.00006  -0.00003   1.90453
   A82        1.90304  -0.00007  -0.00049   0.00092   0.00043   1.90347
   A83        1.93218  -0.00008   0.00008  -0.00105  -0.00098   1.93120
   A84        1.86883   0.00005  -0.00000   0.00058   0.00058   1.86941
   A85        3.14151   0.00000   0.00013  -0.00032  -0.00019   3.14132
   A86        3.14280  -0.00007  -0.00075  -0.00026  -0.00102   3.14178
    D1        0.68363  -0.00000  -0.00097  -0.00362  -0.00460   0.67904
    D2       -1.31986   0.00000  -0.00074  -0.00508  -0.00582  -1.32568
    D3        2.76570  -0.00003  -0.00044  -0.00427  -0.00471   2.76099
    D4       -1.32031  -0.00004  -0.00137  -0.00397  -0.00534  -1.32565
    D5        2.95938  -0.00004  -0.00114  -0.00543  -0.00657   2.95282
    D6        0.76176  -0.00007  -0.00084  -0.00461  -0.00545   0.75630
    D7        2.76477  -0.00011  -0.00079  -0.00369  -0.00448   2.76029
    D8        0.76127  -0.00011  -0.00055  -0.00515  -0.00571   0.75557
    D9       -1.43635  -0.00014  -0.00025  -0.00434  -0.00459  -1.44094
   D10       -0.94638  -0.00002   0.00204  -0.00076   0.00127  -0.94510
   D11       -3.00214   0.00006   0.00173   0.00004   0.00176  -3.00037
   D12        1.14289   0.00013   0.00217   0.00016   0.00232   1.14521
   D13        1.15506  -0.00003   0.00229  -0.00039   0.00189   1.15695
   D14       -0.90070   0.00005   0.00197   0.00041   0.00238  -0.89832
   D15       -3.03886   0.00012   0.00241   0.00053   0.00294  -3.03592
   D16       -3.13822  -0.00001   0.00278  -0.00041   0.00237  -3.13585
   D17        1.08920   0.00007   0.00247   0.00039   0.00286   1.09206
   D18       -1.04896   0.00014   0.00291   0.00051   0.00342  -1.04554
   D19       -0.94843   0.00002  -0.00092   0.00395   0.00303  -0.94539
   D20       -3.00080   0.00004  -0.00055   0.00342   0.00287  -2.99793
   D21        1.14289  -0.00001  -0.00142   0.00368   0.00226   1.14515
   D22        1.15346  -0.00004  -0.00043   0.00301   0.00258   1.15603
   D23       -0.89892  -0.00002  -0.00006   0.00248   0.00242  -0.89650
   D24       -3.03842  -0.00007  -0.00093   0.00274   0.00181  -3.03661
   D25       -3.13955   0.00007  -0.00032   0.00459   0.00427  -3.13528
   D26        1.09126   0.00009   0.00005   0.00406   0.00411   1.09537
   D27       -1.04824   0.00004  -0.00082   0.00432   0.00350  -1.04473
   D28        1.15899   0.00004  -0.00030   0.00001  -0.00030   1.15869
   D29       -3.13263   0.00002  -0.00019  -0.00093  -0.00112  -3.13375
   D30       -0.94615   0.00006  -0.00008   0.00050   0.00042  -0.94573
   D31       -0.89175  -0.00006  -0.00046  -0.00056  -0.00101  -0.89277
   D32        1.09982  -0.00008  -0.00034  -0.00149  -0.00184   1.09798
   D33       -2.99689  -0.00004  -0.00023  -0.00006  -0.00030  -2.99718
   D34       -3.03155  -0.00004  -0.00019  -0.00132  -0.00151  -3.03306
   D35       -1.03998  -0.00006  -0.00008  -0.00226  -0.00233  -1.04231
   D36        1.14650  -0.00002   0.00004  -0.00083  -0.00079   1.14571
   D37       -2.77020  -0.00003  -0.00085   0.00089   0.00004  -2.77016
   D38       -0.50552  -0.00005  -0.00057  -0.00010  -0.00066  -0.50619
   D39        1.50318   0.00000  -0.00068   0.00064  -0.00004   1.50314
   D40       -0.74470  -0.00007  -0.00065   0.00020  -0.00045  -0.74515
   D41        1.51999  -0.00008  -0.00037  -0.00079  -0.00116   1.51883
   D42       -2.75450  -0.00003  -0.00048  -0.00006  -0.00053  -2.75503
   D43        1.40861  -0.00003  -0.00061   0.00098   0.00038   1.40899
   D44       -2.60989  -0.00005  -0.00032  -0.00001  -0.00033  -2.61022
   D45       -0.60120   0.00000  -0.00043   0.00073   0.00030  -0.60090
   D46        2.75557   0.00006   0.00088   0.00182   0.00270   2.75827
   D47        0.74983   0.00001   0.00099   0.00172   0.00271   0.75255
   D48       -1.44455   0.00004   0.00078   0.00097   0.00175  -1.44280
   D49        0.67019   0.00003   0.00131   0.00164   0.00295   0.67314
   D50       -1.33554  -0.00001   0.00143   0.00154   0.00296  -1.33258
   D51        2.75326   0.00002   0.00121   0.00078   0.00200   2.75526
   D52       -1.33467   0.00006   0.00112   0.00278   0.00390  -1.33076
   D53        2.94279   0.00002   0.00124   0.00268   0.00391   2.94670
   D54        0.74840   0.00005   0.00102   0.00193   0.00295   0.75135
   D55       -0.94284   0.00006  -0.00018  -0.00041  -0.00059  -0.94344
   D56       -2.99803  -0.00005  -0.00007  -0.00179  -0.00186  -2.99989
   D57        1.14808  -0.00008  -0.00046  -0.00129  -0.00175   1.14633
   D58        1.16062   0.00008  -0.00020  -0.00120  -0.00139   1.15923
   D59       -0.89457  -0.00004  -0.00009  -0.00257  -0.00266  -0.89723
   D60       -3.03164  -0.00007  -0.00048  -0.00208  -0.00255  -3.03420
   D61       -3.13043   0.00002  -0.00022  -0.00212  -0.00234  -3.13277
   D62        1.09756  -0.00009  -0.00011  -0.00349  -0.00361   1.09396
   D63       -1.03951  -0.00013  -0.00050  -0.00300  -0.00350  -1.04301
   D64       -2.61093  -0.00002   0.00037   0.00049   0.00085  -2.61008
   D65        1.40700  -0.00004  -0.00013   0.00100   0.00087   1.40787
   D66       -0.60188  -0.00004  -0.00032   0.00080   0.00048  -0.60140
   D67       -0.50622  -0.00004  -0.00040   0.00121   0.00080  -0.50542
   D68       -2.77148  -0.00006  -0.00090   0.00172   0.00082  -2.77066
   D69        1.50283  -0.00006  -0.00109   0.00152   0.00043   1.50326
   D70        1.51716   0.00003  -0.00030   0.00177   0.00147   1.51863
   D71       -0.74810   0.00001  -0.00079   0.00229   0.00149  -0.74661
   D72       -2.75698   0.00001  -0.00098   0.00209   0.00110  -2.75588
   D73       -2.61073   0.00003   0.00101  -0.00161  -0.00061  -2.61134
   D74        1.40778   0.00010   0.00078  -0.00046   0.00033   1.40810
   D75       -0.60101   0.00004   0.00074  -0.00140  -0.00066  -0.60167
   D76       -0.50626  -0.00003   0.00004  -0.00093  -0.00089  -0.50715
   D77       -2.77094   0.00004  -0.00019   0.00023   0.00004  -2.77089
   D78        1.50346  -0.00001  -0.00023  -0.00071  -0.00095   1.50252
   D79        1.51881  -0.00013  -0.00029  -0.00108  -0.00137   1.51744
   D80       -0.74587  -0.00005  -0.00051   0.00008  -0.00043  -0.74630
   D81       -2.75465  -0.00011  -0.00056  -0.00086  -0.00142  -2.75608
   D82        1.40781  -0.00005  -0.00225   0.00267   0.00042   1.40823
   D83       -2.60981  -0.00002  -0.00188   0.00246   0.00058  -2.60923
   D84       -0.60192   0.00004  -0.00138   0.00241   0.00102  -0.60090
   D85       -2.77129  -0.00005  -0.00261   0.00386   0.00124  -2.77004
   D86       -0.50573  -0.00002  -0.00224   0.00365   0.00141  -0.50431
   D87        1.50216   0.00004  -0.00175   0.00359   0.00185   1.50401
   D88       -0.74765   0.00001  -0.00233   0.00423   0.00189  -0.74576
   D89        1.51791   0.00005  -0.00196   0.00402   0.00206   1.51997
   D90       -2.75739   0.00010  -0.00147   0.00396   0.00250  -2.75489
   D91        0.42408   0.00011   0.00087  -0.00064   0.00023   0.42431
   D92        2.51970  -0.00005   0.00017  -0.00073  -0.00056   2.51914
   D93       -1.67015   0.00003   0.00063  -0.00109  -0.00046  -1.67061
   D94       -1.66953   0.00008   0.00099  -0.00144  -0.00044  -1.66998
   D95        0.42609  -0.00008   0.00029  -0.00153  -0.00123   0.42486
   D96        2.51942   0.00000   0.00075  -0.00189  -0.00113   2.51829
   D97        2.51874   0.00005   0.00086  -0.00116  -0.00030   2.51844
   D98       -1.66882  -0.00011   0.00016  -0.00125  -0.00109  -1.66991
   D99        0.42451  -0.00002   0.00062  -0.00161  -0.00099   0.42352
   D100       1.40698   0.00002  -0.00071   0.00162   0.00090   1.40788
   D101      -2.77327  -0.00000  -0.00102   0.00257   0.00155  -2.77172
   D102      -0.74967   0.00009  -0.00104   0.00363   0.00259  -0.74708
   D103      -2.61218  -0.00000  -0.00066   0.00131   0.00065  -2.61153
   D104      -0.50925  -0.00002  -0.00096   0.00226   0.00129  -0.50795
   D105       1.51436   0.00007  -0.00099   0.00332   0.00234   1.51670
   D106      -0.60251  -0.00002  -0.00056   0.00158   0.00102  -0.60149
   D107       1.50042  -0.00004  -0.00087   0.00254   0.00167   1.50209
   D108      -2.75916   0.00006  -0.00089   0.00360   0.00271  -2.75645
   D109      -0.50504  -0.00002  -0.00097   0.00107   0.00010  -0.50494
   D110       1.52012  -0.00013  -0.00101   0.00006  -0.00095   1.51918
   D111      -2.60982   0.00002  -0.00029   0.00031   0.00002  -2.60980
   D112      -2.77139   0.00008  -0.00097   0.00153   0.00057  -2.77082
   D113      -0.74622  -0.00004  -0.00100   0.00052  -0.00048  -0.74670
   D114       1.40702   0.00012  -0.00029   0.00078   0.00049   1.40751
   D115       1.50422  -0.00003  -0.00121   0.00140   0.00019   1.50441
   D116      -2.75380  -0.00014  -0.00125   0.00039  -0.00086  -2.75466
   D117      -0.60056   0.00001  -0.00054   0.00064   0.00011  -0.60045
   D118      -1.04061  -0.00001  -0.00071   0.00145   0.00075  -1.03986
   D119      -3.03145  -0.00003  -0.00095   0.00163   0.00068  -3.03077
   D120       1.14676   0.00001  -0.00057   0.00133   0.00076   1.14752
   D121      -3.13238   0.00002  -0.00040   0.00161   0.00121  -3.13117
   D122       1.15997   0.00000  -0.00065   0.00179   0.00114   1.16111
   D123      -0.94501   0.00004  -0.00026   0.00149   0.00123  -0.94378
   D124       1.09589  -0.00002  -0.00025   0.00113   0.00088   1.09677
   D125      -0.89495  -0.00004  -0.00050   0.00131   0.00081  -0.89413
   D126      -2.99993  -0.00000  -0.00011   0.00101   0.00090  -2.99903
   D127       2.75602  -0.00000   0.00115  -0.00406  -0.00290   2.75312
   D128       0.75085  -0.00006   0.00147  -0.00525  -0.00378   0.74707
   D129      -1.44395   0.00000   0.00111  -0.00297  -0.00186  -1.44581
   D130      -1.33295   0.00000   0.00157  -0.00487  -0.00329  -1.33625
   D131       2.94505  -0.00006   0.00189  -0.00606  -0.00417   2.94089
   D132       0.75025   0.00001   0.00153  -0.00378  -0.00225   0.74801
   D133       0.67209   0.00001   0.00140  -0.00426  -0.00286   0.66923
   D134      -1.33309  -0.00005   0.00172  -0.00546  -0.00374  -1.33682
   D135       2.75530   0.00002   0.00136  -0.00318  -0.00182   2.75348
   D136       1.14728   0.00001   0.00024  -0.00012   0.00013   1.14740
   D137      -0.94299  -0.00005   0.00023  -0.00089  -0.00066  -0.94365
   D138      -2.99459  -0.00002   0.00048  -0.00154  -0.00106  -2.99565
   D139      -3.03361   0.00007   0.00016   0.00148   0.00164  -3.03197
   D140       1.15931   0.00002   0.00015   0.00070   0.00085   1.16016
   D141      -0.89229   0.00004   0.00040   0.00005   0.00045  -0.89184
   D142      -1.04039   0.00003   0.00016   0.00124   0.00140  -1.03899
   D143      -3.13065  -0.00003   0.00015   0.00046   0.00061  -3.13004
   D144       1.10093   0.00000   0.00040  -0.00019   0.00021   1.10114
         Item               Value     Threshold  Converged?
 Maximum Force            0.000338     0.000450     YES
 RMS     Force            0.000069     0.000300     YES
 Maximum Displacement     0.009518     0.001800     NO 
 RMS     Displacement     0.001893     0.001200     NO 
 Predicted change in Energy=-6.737310D-06
 GradGradGradGradGradGradGradGradGradGradGradGradGradGradGradGradGradGrad

                          Input orientation:                          
 ---------------------------------------------------------------------
 Center     Atomic      Atomic             Coordinates (Angstroms)
 Number     Number       Type             X           Y           Z
 ---------------------------------------------------------------------
      1          6           0       -2.259732   -0.949813   -0.709842
      2          6           0       -2.414026   -0.399621    0.719865
      3          1           0       -3.254639   -1.039195   -1.155782
      4          1           0       -1.860675   -1.971487   -0.673437
      5          1           0       -3.298120   -0.857933    1.172806
      6          1           0       -2.626174    0.676470    0.682564
      7          6           0        1.224867   -0.751787    1.654272
      8          1           0        2.059489   -0.045709    1.676739
      9          1           0        1.099487   -1.135399    2.673287
     10          6           0        1.559150   -1.890640    0.687932
     11          1           0        2.397031   -2.436899    1.130838
     12          1           0        0.731202   -2.609572    0.642198
     13          6           0        1.954842   -1.461594   -0.737443
     14          1           0        2.530467   -2.270837   -1.196125
     15          1           0        2.637584   -0.603733   -0.691184
     16          6           0        0.791806   -1.168945   -1.687238
     17          1           0        0.121276   -2.031998   -1.710509
     18          1           0        1.155194   -1.012941   -2.709009
     19          6           0       -1.247694   -0.683473    1.668351
     20          1           0       -1.052113   -1.759037    1.683133
     21          1           0       -1.502605   -0.387492    2.692344
     22          6           0       -1.436504   -0.086809   -1.668023
     23          1           0       -1.848488    0.925707   -1.683047
     24          1           0       -1.498266   -0.476967   -2.689992
     25          7           0        0.006091   -0.001517    1.263084
     26          7           0       -0.007661    0.012688   -1.274357
     27          6           0        0.613900    1.301363   -1.672545
     28          1           0        1.696919    1.154744   -1.703268
     29          1           0        0.292545    1.552065   -2.689597
     30          6           0        0.288793    2.441101   -0.704810
     31          1           0       -0.795797    2.599404   -0.649736
     32          1           0        0.695996    3.351880   -1.153494
     33          6           0        0.865255    2.294169    0.715829
     34          1           0        0.922212    3.286876    1.171894
     35          1           0        1.900605    1.934816    0.660021
     36          6           0        0.048173    1.423696    1.672857
     37          1           0       -0.980338    1.793740    1.702241
     38          1           0        0.444906    1.492620    2.692241
     39          1           0       -0.000769    0.005861   -0.023768
 ---------------------------------------------------------------------
                    Distance matrix (angstroms):
                    1          2          3          4          5
     1  C    0.000000
     2  C    1.539669   0.000000
     3  H    1.093934   2.152612   0.000000
     4  H    1.097447   2.172154   1.744981   0.000000
     5  H    2.151988   1.093996   2.336037   2.591305   0.000000
     6  H    2.172066   1.097438   2.591908   3.071873   1.745348
     7  C    4.215527   3.773417   5.295751   4.052958   4.549778
     8  H    5.016856   4.588377   6.103290   4.959802   5.442208
     9  H    4.771200   4.086808   5.799089   4.545565   4.654823
    10  C    4.174061   4.243853   5.224634   3.681721   4.989455
    11  H    5.223501   5.240770   6.254884   4.647588   5.910130
    12  H    3.678111   3.844786   4.646046   2.975883   4.425519
    13  C    4.245623   4.726367   5.243293   3.849969   5.622016
    14  H    4.992753   5.623209   5.914898   4.432262   6.448298
    15  H    4.909564   5.248951   5.926531   4.701638   6.226689
    16  C    3.211729   4.082078   4.083257   2.950851   5.000407
    17  H    2.800296   3.872871   3.562328   2.237702   4.624306
    18  H    3.957571   4.987251   4.675449   3.762689   5.909697
    19  C    2.598261   1.529878   3.482828   2.742025   2.116660
    20  H    2.799914   2.151908   3.664524   2.500466   2.473251
    21  H    3.530484   2.172903   4.278132   3.737076   2.398788
    22  C    1.529898   2.599117   2.115430   2.172816   3.482894
    23  H    2.152632   2.801841   2.473077   3.068093   3.665883
    24  H    2.173570   3.531533   2.398904   2.536025   4.278529
    25  N    3.150500   2.512079   4.190471   3.334023   3.414587
    26  N    2.513346   3.152383   3.415170   2.780597   4.192101
    27  C    3.775228   4.217263   4.550917   4.222948   5.297403
    28  H    4.590330   5.018714   5.443439   4.846684   6.105168
    29  H    4.085698   4.770643   4.652926   4.595288   5.798199
    30  C    4.241850   4.171885   4.987157   4.908373   5.222548
    31  H    3.839747   3.672686   4.420564   4.693354   4.640739
    32  H    5.238102   5.220677   5.906696   5.924969   6.251972
    33  C    4.724563   4.243843   5.620299   5.249436   5.241971
    34  H    5.622742   4.992502   6.448181   6.228972   5.915289
    35  H    5.244616   4.906039   6.222412   5.584312   5.923608
    36  C    4.078875   3.208598   4.997559   4.547094   4.080877
    37  H    3.870669   2.798456   4.622365   4.538257   3.561430
    38  H    4.985449   3.955292   5.907960   5.351965   4.673759
    39  H    2.546944   2.557580   3.600176   2.791277   3.612541
                    6          7          8          9         10
     6  H    0.000000
     7  C    4.220740   0.000000
     8  H    4.844106   1.093456   0.000000
     9  H    4.596346   1.096025   1.761288   0.000000
    10  C    4.909890   1.530537   2.152174   2.173318   0.000000
    11  H    5.926770   2.118385   2.475830   2.399307   1.093896
    12  H    4.698051   2.172410   3.067249   2.536562   1.097476
    13  C    5.251042   2.599421   2.800707   3.531446   1.540242
    14  H    6.229529   3.483801   3.664200   4.278934   2.153527
    15  H    5.588672   2.742053   2.500529   3.737389   2.172812
    16  C    4.550176   3.395180   3.766301   4.371495   2.598287
    17  H    4.539943   3.765449   4.378980   4.580224   2.799997
    18  H    5.353094   4.371644   4.581274   5.383977   3.531678
    19  C    2.172885   2.473544   3.368126   2.592950   3.208870
    20  H    3.067655   2.489984   3.552126   2.449226   2.797577
    21  H    2.536462   2.940987   3.719783   2.707510   3.956193
    22  C    2.742839   4.308449   4.838501   5.135928   4.216429
    23  H    2.502605   4.837064   5.244435   5.649456   5.016508
    24  H    3.738546   5.134550   5.649066   5.995549   4.770392
    25  N    2.779476   1.483694   2.095115   2.114208   2.512286
    26  N    3.335680   3.268091   3.603539   4.257673   3.150895
    27  C    4.054024   3.956819   3.888706   5.005983   4.080961
    28  H    4.960854   3.889829   3.605134   4.975531   3.874427
    29  H    4.545003   5.004613   4.973918   6.052614   4.986403
    30  C    3.679097   4.078729   3.871868   4.985992   4.724142
    31  H    2.970350   4.541147   4.534509   5.346339   5.243628
    32  H    4.643893   5.000334   4.627412   5.911238   5.623158
    33  C    3.848134   3.207467   2.797244   3.955812   4.242039
    34  H    4.432235   4.078614   3.557301   4.673556   5.238949
    35  H    4.698475   2.943296   2.231914   3.757825   3.840766
    36  C    2.948077   2.473394   2.490895   2.941953   3.773321
    37  H    2.235355   3.368225   3.553136   3.721352   4.588299
    38  H    3.759845   2.592890   2.450424   2.708379   4.087205
    39  H    2.800246   2.211794   2.671900   3.128441   2.556674
                   11         12         13         14         15
    11  H    0.000000
    12  H    1.744583   0.000000
    13  C    2.153421   2.172224   0.000000
    14  H    2.336694   2.594518   1.093895   0.000000
    15  H    2.595791   3.071741   1.097361   1.745186   0.000000
    16  C    3.482242   2.739590   1.529839   2.116200   2.172207
    17  H    3.662821   2.498166   2.152715   2.475042   3.067698
    18  H    4.279514   3.736253   2.174350   2.400520   2.537035
    19  C    4.080128   2.945994   4.080386   4.999945   4.546333
    20  H    3.558246   2.233197   3.871619   4.624602   4.537177
    21  H    4.673920   3.759074   4.987091   5.910402   5.351279
    22  C    5.296464   4.049741   3.775876   4.552968   4.221329
    23  H    6.103236   4.955781   4.588975   5.443366   4.842295
    24  H    5.797708   4.541148   4.087285   4.656211   4.595276
    25  N    3.415431   2.777272   3.151438   4.191658   3.332654
    26  N    4.191418   3.330969   2.512609   3.415070   2.778018
    27  C    5.001312   4.546121   3.210370   4.081767   2.947500
    28  H    4.628414   4.539151   2.800815   3.561825   2.236382
    29  H    5.910704   5.349065   3.956802   4.674755   3.760362
    30  C    5.622202   5.245899   4.243561   5.241073   3.845519
    31  H    6.223258   5.579808   4.905651   5.922991   4.695733
    32  H    6.451485   6.226128   4.992727   5.914562   4.430617
    33  C    4.990148   4.906126   4.171925   5.221856   3.676775
    34  H    5.910870   5.923273   5.221098   6.251573   4.642241
    35  H    4.424930   4.692471   3.673071   4.639991   2.968691
    36  C    4.551386   4.218536   4.215428   5.295509   4.050211
    37  H    5.443476   4.841717   5.016427   6.103037   4.956382
    38  H    4.657240   4.594847   4.771794   5.799358   4.544238
    39  H    3.612428   2.796387   2.546992   3.600684   2.788898
                   16         17         18         19         20
    16  C    0.000000
    17  H    1.093167   0.000000
    18  H    1.095630   1.761950   0.000000
    19  C    3.956668   3.887068   5.004368   0.000000
    20  H    3.886855   3.601133   4.971898   1.093302   0.000000
    21  H    5.005570   4.972576   6.052247   1.095968   1.761417
    22  C    2.477246   2.492437   2.942494   3.394561   3.764883
    23  H    3.370272   3.553695   3.719282   3.765937   4.378725
    24  H    2.593989   2.449577   2.707117   4.370421   4.578971
    25  N    3.268736   3.602551   4.256869   1.483671   2.094067
    26  N    1.485218   2.094659   2.112432   3.268311   3.602311
    27  C    2.476749   3.369780   2.592925   4.308908   4.837585
    28  H    2.493795   3.555000   2.450273   4.839173   5.245475
    29  H    2.942427   3.719335   2.706251   5.134362   5.647324
    30  C    3.774999   4.587822   4.086302   4.213744   5.014126
    31  H    4.218690   4.839024   4.593038   4.044134   4.950150
    32  H    4.553231   5.443043   4.656409   5.293847   6.101132
    33  C    4.215837   5.015610   4.769754   3.773354   4.586988
    34  H    5.295845   6.102472   5.796905   4.551772   5.442478
    35  H    4.046281   4.951872   4.538201   4.217102   4.838373
    36  C    4.308714   4.836769   5.134534   2.473752   3.367570
    37  H    4.838033   5.243729   5.647750   2.491829   3.553554
    38  H    5.136545   5.649060   5.996319   2.940854   3.719225
    39  H    2.185285   2.648180   3.095920   2.212074   2.670899
                   21         22         23         24         25
    21  H    0.000000
    22  C    4.371221   0.000000
    23  H    4.581285   1.093227   0.000000
    24  H    5.383081   1.095655   1.761842   0.000000
    25  N    2.113747   3.267987   3.602623   4.256284   0.000000
    26  N    4.257901   1.485417   2.095059   2.113218   2.537518
    27  C    5.136544   2.476126   2.490899   2.942602   3.268768
    28  H    5.651270   3.370613   3.552854   3.720929   3.604869
    29  H    5.995809   2.592129   2.447342   2.706284   4.256683
    30  C    4.769768   3.208544   2.796664   3.955964   3.149429
    31  H    4.537689   2.943324   2.230953   3.757681   3.326664
    32  H    5.797173   4.078833   3.555438   4.672867   4.190595
    33  C    4.087136   4.080429   3.871910   4.986486   2.511538
    34  H    4.657519   5.001042   4.626292   5.910955   3.414839
    35  H    4.594049   4.543462   4.534750   5.347112   2.775293
    36  C    2.593196   3.955676   3.886825   5.003843   1.483549
    37  H    2.451701   3.886288   3.601019   4.971526   2.094958
    38  H    2.706957   5.004617   4.972342   6.051745   2.113644
    39  H    3.128499   2.184833   2.648280   3.095863   1.286891
                   26         27         28         29         30
    26  N    0.000000
    27  C    1.485118   0.000000
    28  H    2.096150   1.093330   0.000000
    29  H    2.112511   1.095680   1.761526   0.000000
    30  C    2.511863   1.530101   2.152778   2.174806   0.000000
    31  H    2.775321   2.172163   3.067671   2.538196   1.097464
    32  H    3.414665   2.116783   2.476188   2.400358   1.093916
    33  C    3.150869   2.598686   2.800354   3.532087   1.540166
    34  H    4.191552   3.482549   3.662337   4.279855   2.153734
    35  H    3.328343   2.738199   2.497025   3.735277   2.171871
    36  C    3.268047   3.395104   3.766818   4.371178   2.597366
    37  H    3.602553   3.764733   4.378757   4.578960   2.797081
    38  H    4.257806   4.372241   4.582815   5.384322   3.530430
    39  H    1.250627   2.185088   2.650056   3.095710   2.545203
                   31         32         33         34         35
    31  H    0.000000
    32  H    1.745118   0.000000
    33  C    2.171872   2.154477   0.000000
    34  H    2.596634   2.337270   1.093941   0.000000
    35  H    3.070459   2.597689   1.097360   1.745661   0.000000
    36  C    2.736607   3.482216   1.530114   2.118100   2.172230
    37  H    2.492980   3.659661   2.151663   2.475968   3.066913
    38  H    3.732710   4.278969   2.173794   2.399715   2.538605
    39  H    2.783949   3.599668   2.556043   3.612003   2.793503
                   36         37         38         39
    36  C    0.000000
    37  H    1.093449   0.000000
    38  H    1.096034   1.761276   0.000000
    39  H    2.211604   2.671176   3.128224   0.000000
 Stoichiometry    C12H25N2(1+)
 Framework group  C1[X(C12H25N2)]
 Deg. of freedom   111
 Full point group                 C1      NOp   1
 Largest Abelian subgroup         C1      NOp   1
 Largest concise Abelian subgroup C1      NOp   1
                         Standard orientation:                         
 ---------------------------------------------------------------------
 Center     Atomic      Atomic             Coordinates (Angstroms)
 Number     Number       Type             X           Y           Z
 ---------------------------------------------------------------------
      1          6           0        1.999746   -1.411675    0.720523
      2          6           0        2.280233   -0.903165   -0.705424
      3          1           0        2.949141   -1.709792    1.174910
      4          1           0        1.394669   -2.326176    0.676266
      5          1           0        3.052155   -1.536539   -1.152415
      6          1           0        2.714072    0.103931   -0.661702
      7          6           0       -1.342013   -0.478180   -1.673618
      8          1           0       -2.008797    0.388030   -1.700527
      9          1           0       -1.290555   -0.877313   -2.693086
     10          6           0       -1.918080   -1.523135   -0.715097
     11          1           0       -2.847997   -1.879482   -1.167732
     12          1           0       -1.260751   -2.400555   -0.665035
     13          6           0       -2.228079   -1.023516    0.708500
     14          1           0       -2.965714   -1.694249    1.158632
     15          1           0       -2.714181   -0.040900    0.659791
     16          6           0       -1.038639   -0.984765    1.669822
     17          1           0       -0.565348   -1.969830    1.695414
     18          1           0       -1.370749   -0.757955    2.688970
     19          6           0        1.089414   -0.932625   -1.665428
     20          1           0        0.671664   -1.942750   -1.686482
     21          1           0        1.410782   -0.694735   -2.685858
     22          6           0        1.367784   -0.396672    1.674977
     23          1           0        1.983772    0.506200    1.697931
     24          1           0        1.336127   -0.793377    2.695802
     25          7           0        0.003722   -0.002590   -1.268452
     26          7           0       -0.004146    0.002696    1.269049
     27          6           0       -0.343893    1.392546    1.667124
     28          1           0       -1.433727    1.477471    1.687600
     29          1           0        0.013330    1.567581    2.688040
     30          6           0        0.223405    2.440302    0.707130
     31          1           0        1.317471    2.366523    0.662368
     32          1           0        0.013051    3.415447    1.156012
     33          6           0       -0.357442    2.421392   -0.719183
     34          1           0       -0.199500    3.404818   -1.171548
     35          1           0       -1.445763    2.288259   -0.674097
     36          6           0        0.266927    1.400381   -1.672572
     37          1           0        1.350563    1.545347   -1.691251
     38          1           0       -0.096582    1.553683   -2.695142
     39          1           0       -0.000344    0.000285    0.018430
 ---------------------------------------------------------------------
 Rotational constants (GHZ):      0.7003884      0.7000076      0.6882134
 Standard basis: 6-31G(d,p) (6D, 7F)
 There are   335 symmetry adapted cartesian basis functions of A   symmetry.
 There are   335 symmetry adapted basis functions of A   symmetry.
   335 basis functions,   567 primitive gaussians,   335 cartesian basis functions
    55 alpha electrons       55 beta electrons
       nuclear repulsion energy      1086.1292736936 Hartrees.
 NAtoms=   39 NActive=   39 NUniq=   39 SFac= 1.00D+00 NAtFMM=   60 NAOKFM=F Big=F
 Integral buffers will be    131072 words long.
 Raffenetti 2 integral format.
 Two-electron integral symmetry is turned on.
 Nuclear repulsion after empirical dispersion term =     1086.0856242534 Hartrees.
 One-electron integrals computed using PRISM.
 NBasis=   335 RedAO= T EigKep=  2.28D-03  NBF=   335
 NBsUse=   335 1.00D-06 EigRej= -1.00D+00 NBFU=   335
 Initial guess from the checkpoint file:  "inprot-redo-opt-wb97xd.chk"
 B after Tr=    -0.000000   -0.000000    0.000000
         Rot=    0.988858   -0.004699   -0.000379    0.148788 Ang= -17.12 deg.
 Requested convergence on RMS density matrix=1.00D-08 within 128 cycles.
 Requested convergence on MAX density matrix=1.00D-06.
 Requested convergence on             energy=1.00D-06.
 No special actions if energy rises.
 SCF Done:  E(RwB97XD) =  -581.521726680     A.U. after    8 cycles
            NFock=  8  Conv=0.22D-08     -V/T= 2.0098
 Calling FoFJK, ICntrl=      2127 FMM=F ISym2X=0 I1Cent= 0 IOpClX= 0 NMat=1 NMatS=1 NMatT=0.
 ***** Axes restored to original set *****
 -------------------------------------------------------------------
 Center     Atomic                   Forces (Hartrees/Bohr)
 Number     Number              X              Y              Z
 -------------------------------------------------------------------
      1        6           0.000001559   -0.000037276   -0.000033433
      2        6          -0.000151866   -0.000040370    0.000311797
      3        1           0.000008682   -0.000047112   -0.000020596
      4        1           0.000010494    0.000089862   -0.000035151
      5        1          -0.000049070    0.000056490   -0.000086848
      6        1          -0.000002472   -0.000099845   -0.000077361
      7        6           0.000084198   -0.000058881    0.000076368
      8        1           0.000032484   -0.000070864   -0.000052064
      9        1          -0.000145101    0.000062815   -0.000016734
     10        6           0.000049584    0.000072350   -0.000032580
     11        1           0.000041531    0.000002570   -0.000010140
     12        1          -0.000020984    0.000075764   -0.000035632
     13        6          -0.000061142    0.000084665   -0.000018584
     14        1           0.000029597   -0.000077936    0.000077237
     15        1          -0.000033709   -0.000011878    0.000091851
     16        6          -0.000074374   -0.000021298   -0.000084046
     17        1           0.000056074   -0.000037768   -0.000020991
     18        1          -0.000133291   -0.000033668   -0.000021052
     19        6           0.000120156    0.000147646   -0.000009406
     20        1          -0.000037832    0.000027495   -0.000010150
     21        1           0.000136754   -0.000095484    0.000073455
     22        6          -0.000056645   -0.000017166   -0.000135527
     23        1          -0.000086236    0.000014572    0.000038123
     24        1           0.000205734    0.000050173    0.000021390
     25        7           0.000063533   -0.000005532    0.000280610
     26        7           0.000039655   -0.000077965    0.000283029
     27        6          -0.000022659    0.000284915   -0.000125003
     28        1          -0.000014544    0.000033416    0.000073057
     29        1          -0.000044418   -0.000131846    0.000090586
     30        6           0.000052326    0.000087695   -0.000050735
     31        1           0.000039559   -0.000006537    0.000008853
     32        1          -0.000031106   -0.000013922    0.000002452
     33        6          -0.000151226   -0.000047559   -0.000117051
     34        1           0.000035268   -0.000021072    0.000018213
     35        1          -0.000010556    0.000048380   -0.000054292
     36        6           0.000097550    0.000012545    0.000187251
     37        1           0.000050001    0.000027476    0.000037814
     38        1           0.000001575   -0.000063921   -0.000056284
     39        1          -0.000029085   -0.000160927   -0.000568423
 -------------------------------------------------------------------
 Cartesian Forces:  Max     0.000568423 RMS     0.000102294

 GradGradGradGradGradGradGradGradGradGradGradGradGradGradGradGradGradGrad
 Berny optimization.
 Using GEDIIS/GDIIS optimizer.
 FormGI is forming the generalized inverse of G from B-inverse, IUseBI=4.
 Internal  Forces:  Max     0.000300407 RMS     0.000058061
 Search for a local minimum.
 Step number   6 out of a maximum of  234
 All quantities printed in internal units (Hartrees-Bohrs-Radians)
 Mixed Optimization -- En-DIIS/RFO-DIIS
 Swapping is turned off.
 Update second derivatives using D2CorX and points    2    3    4    5    6
 DE= -2.01D-05 DEPred=-6.74D-06 R= 2.98D+00
 TightC=F SS=  1.41D+00  RLast= 2.76D-02 DXNew= 7.1352D-01 8.2651D-02
 Trust test= 2.98D+00 RLast= 2.76D-02 DXMaxT set to 4.24D-01
 ITU=  1 -1  1  1  1  0
     Eigenvalues ---    0.00282   0.00489   0.00511   0.00556   0.00584
     Eigenvalues ---    0.00636   0.00761   0.01374   0.01434   0.02038
     Eigenvalues ---    0.02173   0.02381   0.02450   0.03320   0.03337
     Eigenvalues ---    0.03380   0.03664   0.03706   0.04090   0.04188
     Eigenvalues ---    0.04209   0.04230   0.04404   0.04479   0.04534
     Eigenvalues ---    0.04536   0.04613   0.04641   0.04754   0.04914
     Eigenvalues ---    0.05155   0.05507   0.05547   0.05631   0.05773
     Eigenvalues ---    0.05843   0.06114   0.06289   0.06485   0.06786
     Eigenvalues ---    0.06907   0.07737   0.08063   0.08404   0.08421
     Eigenvalues ---    0.08429   0.08469   0.08650   0.08692   0.08794
     Eigenvalues ---    0.08802   0.08858   0.08951   0.09030   0.09184
     Eigenvalues ---    0.09354   0.09897   0.10409   0.10711   0.12318
     Eigenvalues ---    0.12477   0.12535   0.12565   0.12628   0.13391
     Eigenvalues ---    0.15587   0.15890   0.16441   0.17125   0.17612
     Eigenvalues ---    0.17964   0.19285   0.22379   0.22822   0.24287
     Eigenvalues ---    0.24402   0.25447   0.26133   0.26529   0.27417
     Eigenvalues ---    0.29579   0.33380   0.33737   0.33803   0.33946
     Eigenvalues ---    0.33977   0.33986   0.34000   0.34027   0.34110
     Eigenvalues ---    0.34146   0.34153   0.34159   0.34178   0.34192
     Eigenvalues ---    0.34307   0.34323   0.34348   0.34353   0.34362
     Eigenvalues ---    0.34370   0.34375   0.34403   0.34423   0.34445
     Eigenvalues ---    0.34448   0.34459   0.34587   0.34939   0.35553
     Eigenvalues ---    0.37182
 En-DIIS/RFO-DIIS IScMMF=        0 using points:     6    5    4    3
 RFO step:  Lambda=-2.16760125D-06.
 DidBck=F Rises=F RFO-DIIS coefs:    0.93750   -0.06356    0.14102   -0.01496
 Iteration  1 RMS(Cart)=  0.00298797 RMS(Int)=  0.00000422
 Iteration  2 RMS(Cart)=  0.00000560 RMS(Int)=  0.00000078
 Iteration  3 RMS(Cart)=  0.00000000 RMS(Int)=  0.00000078
 Variable       Old X    -DE/DX   Delta X   Delta X   Delta X     New X
                                 (Linear)    (Quad)   (Total)
    R1        2.90955   0.00020   0.00010   0.00053   0.00063   2.91018
    R2        2.06724   0.00001  -0.00002   0.00011   0.00009   2.06733
    R3        2.07387  -0.00008   0.00000  -0.00008  -0.00008   2.07379
    R4        2.89109   0.00008  -0.00016   0.00045   0.00029   2.89138
    R5        2.06735  -0.00002  -0.00002   0.00008   0.00005   2.06740
    R6        2.07386  -0.00009   0.00005  -0.00034  -0.00029   2.07357
    R7        2.89105   0.00020   0.00017   0.00008   0.00024   2.89130
    R8        2.06633  -0.00003   0.00002  -0.00007  -0.00005   2.06628
    R9        2.07119  -0.00002  -0.00004   0.00011   0.00006   2.07125
   R10        2.89230  -0.00011  -0.00014   0.00007  -0.00006   2.89224
   R11        2.80378  -0.00010  -0.00012   0.00015   0.00004   2.80381
   R12        2.06716   0.00003   0.00001   0.00001   0.00002   2.06719
   R13        2.07393  -0.00003   0.00005  -0.00013  -0.00007   2.07385
   R14        2.91064  -0.00012  -0.00003   0.00030   0.00026   2.91090
   R15        2.06716   0.00004   0.00000   0.00009   0.00010   2.06726
   R16        2.07371  -0.00003   0.00002  -0.00012  -0.00009   2.07362
   R17        2.89098   0.00010  -0.00002   0.00012   0.00011   2.89108
   R18        2.06579  -0.00001   0.00008  -0.00033  -0.00025   2.06553
   R19        2.07044  -0.00003  -0.00002  -0.00001  -0.00003   2.07041
   R20        2.80666   0.00002  -0.00004   0.00019   0.00015   2.80681
   R21        2.06604  -0.00004   0.00008  -0.00033  -0.00026   2.06578
   R22        2.07108   0.00001  -0.00000   0.00008   0.00008   2.07116
   R23        2.80373  -0.00004   0.00005  -0.00002   0.00003   2.80376
   R24        2.06590   0.00004   0.00003   0.00005   0.00008   2.06598
   R25        2.07049  -0.00005  -0.00004   0.00005   0.00001   2.07049
   R26        2.80703  -0.00009  -0.00013   0.00021   0.00008   2.80711
   R27        2.80350   0.00003   0.00011  -0.00017  -0.00006   2.80344
   R28        2.43187   0.00030  -0.00031   0.00325   0.00294   2.43481
   R29        2.80647   0.00015   0.00015   0.00001   0.00016   2.80663
   R30        2.36334  -0.00027   0.00017  -0.00184  -0.00167   2.36167
   R31        2.06609  -0.00001  -0.00000   0.00002   0.00002   2.06611
   R32        2.07053  -0.00011  -0.00001  -0.00019  -0.00021   2.07033
   R33        2.89147  -0.00004  -0.00008   0.00030   0.00022   2.89169
   R34        2.07391  -0.00005  -0.00003   0.00008   0.00005   2.07395
   R35        2.06720  -0.00002   0.00000  -0.00007  -0.00007   2.06713
   R36        2.91049  -0.00002  -0.00010   0.00034   0.00024   2.91073
   R37        2.06725  -0.00001  -0.00002   0.00008   0.00006   2.06730
   R38        2.07371  -0.00002   0.00004  -0.00015  -0.00011   2.07360
   R39        2.89150   0.00007  -0.00002   0.00033   0.00031   2.89181
   R40        2.06632  -0.00003  -0.00000  -0.00013  -0.00013   2.06619
   R41        2.07120  -0.00006  -0.00004  -0.00002  -0.00005   2.07115
    A1        1.89293   0.00004   0.00010   0.00063   0.00073   1.89366
    A2        1.91591   0.00001  -0.00001   0.00013   0.00013   1.91604
    A3        2.01964   0.00002  -0.00014   0.00014  -0.00000   2.01964
    A4        1.84228  -0.00000   0.00005  -0.00021  -0.00016   1.84212
    A5        1.85476  -0.00002   0.00009  -0.00018  -0.00009   1.85467
    A6        1.92864  -0.00004  -0.00007  -0.00053  -0.00060   1.92805
    A7        1.89203   0.00000   0.00007  -0.00027  -0.00020   1.89183
    A8        1.91580  -0.00007  -0.00017  -0.00019  -0.00036   1.91544
    A9        2.01861  -0.00008   0.00019  -0.00157  -0.00139   2.01722
   A10        1.84277  -0.00003  -0.00020   0.00062   0.00042   1.84319
   A11        1.85634   0.00009   0.00012   0.00128   0.00140   1.85775
   A12        1.92877   0.00009  -0.00003   0.00037   0.00034   1.92911
   A13        1.86944   0.00003   0.00006   0.00045   0.00051   1.86995
   A14        1.90365  -0.00006  -0.00007   0.00024   0.00017   1.90383
   A15        1.88167   0.00007   0.00030  -0.00048  -0.00018   1.88149
   A16        1.93004   0.00009  -0.00005   0.00092   0.00088   1.93091
   A17        1.90514  -0.00012  -0.00016  -0.00073  -0.00088   1.90426
   A18        1.97057  -0.00001  -0.00007  -0.00040  -0.00047   1.97010
   A19        1.85796  -0.00003  -0.00015   0.00065   0.00050   1.85846
   A20        1.92727   0.00001  -0.00003  -0.00043  -0.00046   1.92682
   A21        2.01875   0.00001   0.00001   0.00013   0.00014   2.01889
   A22        1.84169   0.00003   0.00008  -0.00011  -0.00003   1.84166
   A23        1.89338   0.00001   0.00008  -0.00041  -0.00033   1.89305
   A24        1.91529  -0.00004   0.00001   0.00016   0.00017   1.91546
   A25        1.89352  -0.00007   0.00004  -0.00101  -0.00097   1.89256
   A26        1.91621  -0.00009  -0.00011   0.00042   0.00031   1.91652
   A27        2.01809   0.00003   0.00014  -0.00034  -0.00020   2.01789
   A28        1.84274   0.00003  -0.00003   0.00026   0.00022   1.84297
   A29        1.85588   0.00003  -0.00003   0.00045   0.00042   1.85630
   A30        1.92796   0.00007  -0.00002   0.00024   0.00022   1.92818
   A31        1.90552  -0.00003  -0.00029   0.00062   0.00034   1.90585
   A32        1.93273   0.00008   0.00017   0.00009   0.00026   1.93299
   A33        1.97015  -0.00005   0.00003  -0.00027  -0.00024   1.96991
   A34        1.87130  -0.00004  -0.00006   0.00012   0.00007   1.87137
   A35        1.87955   0.00005   0.00015  -0.00079  -0.00064   1.87890
   A36        1.90128  -0.00001  -0.00002   0.00023   0.00021   1.90149
   A37        1.90423  -0.00005  -0.00040   0.00032  -0.00007   1.90416
   A38        1.93032   0.00009   0.00023   0.00093   0.00116   1.93149
   A39        1.97101   0.00004   0.00031  -0.00033  -0.00001   1.97100
   A40        1.86989  -0.00003  -0.00010  -0.00056  -0.00066   1.86923
   A41        1.88042  -0.00001  -0.00007  -0.00065  -0.00072   1.87971
   A42        1.90459  -0.00005  -0.00001   0.00022   0.00021   1.90480
   A43        1.90527  -0.00004  -0.00001   0.00048   0.00047   1.90574
   A44        1.93155   0.00015   0.00013   0.00009   0.00022   1.93177
   A45        1.97078  -0.00006  -0.00013  -0.00061  -0.00074   1.97004
   A46        1.87103   0.00001   0.00008   0.00006   0.00014   1.87117
   A47        1.87979   0.00010   0.00019   0.00060   0.00079   1.88058
   A48        1.90210  -0.00015  -0.00024  -0.00058  -0.00082   1.90128
   A49        1.97112  -0.00006  -0.00020  -0.00032  -0.00052   1.97060
   A50        1.97107  -0.00003   0.00008  -0.00098  -0.00091   1.97016
   A51        1.84515   0.00004  -0.00010   0.00060   0.00051   1.84566
   A52        1.97153   0.00006   0.00019  -0.00030  -0.00011   1.97141
   A53        1.84551  -0.00004   0.00003  -0.00043  -0.00040   1.84511
   A54        1.84507   0.00003  -0.00001   0.00172   0.00171   1.84678
   A55        1.97231  -0.00008  -0.00026  -0.00035  -0.00062   1.97170
   A56        1.97201   0.00009   0.00014   0.00062   0.00076   1.97277
   A57        1.84489  -0.00003  -0.00021   0.00013  -0.00008   1.84481
   A58        1.97105  -0.00003   0.00026  -0.00125  -0.00099   1.97006
   A59        1.84413   0.00005  -0.00008   0.00059   0.00050   1.84464
   A60        1.84475   0.00000   0.00012   0.00045   0.00057   1.84532
   A61        1.88152   0.00001   0.00005  -0.00015  -0.00010   1.88142
   A62        1.90146  -0.00012  -0.00003  -0.00085  -0.00087   1.90059
   A63        1.96909   0.00008   0.00032  -0.00104  -0.00073   1.96836
   A64        1.87039   0.00004   0.00001   0.00015   0.00015   1.87054
   A65        1.90512  -0.00007  -0.00033   0.00084   0.00052   1.90564
   A66        1.93299   0.00005  -0.00003   0.00107   0.00105   1.93404
   A67        1.92748   0.00004   0.00015  -0.00050  -0.00036   1.92712
   A68        1.85633   0.00003   0.00008   0.00012   0.00019   1.85652
   A69        2.01839  -0.00011   0.00005  -0.00093  -0.00088   2.01751
   A70        1.84249  -0.00002  -0.00005   0.00021   0.00015   1.84264
   A71        1.91492   0.00002  -0.00008   0.00060   0.00052   1.91544
   A72        1.89487   0.00005  -0.00015   0.00061   0.00046   1.89534
   A73        1.89385   0.00001  -0.00017   0.00115   0.00098   1.89483
   A74        1.91502  -0.00007  -0.00005  -0.00037  -0.00042   1.91460
   A75        2.01676   0.00006   0.00009   0.00027   0.00036   2.01712
   A76        1.84340  -0.00001  -0.00009  -0.00012  -0.00021   1.84320
   A77        1.85803  -0.00004  -0.00000   0.00007   0.00007   1.85809
   A78        1.92766   0.00003   0.00020  -0.00096  -0.00076   1.92690
   A79        1.97025   0.00002   0.00026  -0.00060  -0.00034   1.96991
   A80        1.88163   0.00005   0.00002   0.00050   0.00052   1.88215
   A81        1.90453  -0.00007  -0.00004  -0.00036  -0.00040   1.90414
   A82        1.90347  -0.00008  -0.00017   0.00049   0.00031   1.90378
   A83        1.93120   0.00008  -0.00002  -0.00025  -0.00027   1.93094
   A84        1.86941   0.00000  -0.00007   0.00029   0.00022   1.86963
   A85        3.14132   0.00009   0.00009   0.00054   0.00063   3.14195
   A86        3.14178  -0.00003  -0.00038  -0.00041  -0.00079   3.14099
    D1        0.67904  -0.00006  -0.00012  -0.00405  -0.00418   0.67486
    D2       -1.32568   0.00001   0.00017  -0.00454  -0.00436  -1.33004
    D3        2.76099   0.00001   0.00021  -0.00363  -0.00342   2.75757
    D4       -1.32565  -0.00008  -0.00023  -0.00422  -0.00445  -1.33010
    D5        2.95282  -0.00001   0.00006  -0.00470  -0.00464   2.94817
    D6        0.75630  -0.00001   0.00010  -0.00379  -0.00370   0.75260
    D7        2.76029  -0.00005  -0.00002  -0.00373  -0.00375   2.75654
    D8        0.75557   0.00002   0.00027  -0.00421  -0.00394   0.75163
    D9       -1.44094   0.00002   0.00031  -0.00330  -0.00300  -1.44394
   D10       -0.94510  -0.00002   0.00073  -0.00126  -0.00053  -0.94563
   D11       -3.00037  -0.00009   0.00057  -0.00168  -0.00111  -3.00149
   D12        1.14521   0.00004   0.00088  -0.00056   0.00032   1.14553
   D13        1.15695   0.00002   0.00084  -0.00051   0.00034   1.15729
   D14       -0.89832  -0.00005   0.00068  -0.00093  -0.00025  -0.89857
   D15       -3.03592   0.00008   0.00099   0.00019   0.00118  -3.03474
   D16       -3.13585  -0.00001   0.00091  -0.00110  -0.00019  -3.13604
   D17        1.09206  -0.00008   0.00075  -0.00152  -0.00078   1.09128
   D18       -1.04554   0.00005   0.00106  -0.00040   0.00065  -1.04489
   D19       -0.94539  -0.00005  -0.00095   0.00287   0.00192  -0.94347
   D20       -2.99793  -0.00004  -0.00072   0.00281   0.00208  -2.99584
   D21        1.14515  -0.00008  -0.00111   0.00207   0.00096   1.14611
   D22        1.15603  -0.00003  -0.00066   0.00248   0.00182   1.15785
   D23       -0.89650  -0.00002  -0.00043   0.00242   0.00199  -0.89451
   D24       -3.03661  -0.00005  -0.00082   0.00168   0.00086  -3.03575
   D25       -3.13528   0.00003  -0.00084   0.00408   0.00324  -3.13204
   D26        1.09537   0.00004  -0.00062   0.00402   0.00340   1.09878
   D27       -1.04473   0.00001  -0.00100   0.00327   0.00227  -1.04246
   D28        1.15869  -0.00002  -0.00016   0.00023   0.00007   1.15876
   D29       -3.13375   0.00001  -0.00016   0.00024   0.00008  -3.13367
   D30       -0.94573  -0.00002  -0.00016   0.00020   0.00003  -0.94569
   D31       -0.89277  -0.00007  -0.00017  -0.00100  -0.00117  -0.89394
   D32        1.09798  -0.00004  -0.00017  -0.00099  -0.00117   1.09681
   D33       -2.99718  -0.00007  -0.00017  -0.00104  -0.00121  -2.99839
   D34       -3.03306   0.00003   0.00012  -0.00046  -0.00034  -3.03340
   D35       -1.04231   0.00005   0.00012  -0.00045  -0.00033  -1.04264
   D36        1.14571   0.00002   0.00012  -0.00049  -0.00037   1.14533
   D37       -2.77016  -0.00004  -0.00022   0.00222   0.00200  -2.76817
   D38       -0.50619  -0.00003  -0.00006   0.00061   0.00055  -0.50564
   D39        1.50314   0.00001  -0.00009   0.00253   0.00244   1.50558
   D40       -0.74515  -0.00003  -0.00006   0.00210   0.00204  -0.74311
   D41        1.51883  -0.00002   0.00010   0.00049   0.00059   1.51942
   D42       -2.75503   0.00002   0.00006   0.00242   0.00248  -2.75255
   D43        1.40899  -0.00001  -0.00029   0.00248   0.00219   1.41118
   D44       -2.61022  -0.00000  -0.00013   0.00087   0.00074  -2.60948
   D45       -0.60090   0.00004  -0.00017   0.00280   0.00264  -0.59826
   D46        2.75827  -0.00005   0.00013  -0.00184  -0.00171   2.75655
   D47        0.75255  -0.00000   0.00020  -0.00181  -0.00161   0.75093
   D48       -1.44280  -0.00004   0.00021  -0.00223  -0.00202  -1.44482
   D49        0.67314  -0.00004   0.00025  -0.00246  -0.00221   0.67094
   D50       -1.33258   0.00001   0.00033  -0.00243  -0.00211  -1.33469
   D51        2.75526  -0.00003   0.00033  -0.00285  -0.00251   2.75275
   D52       -1.33076  -0.00006   0.00011  -0.00219  -0.00208  -1.33284
   D53        2.94670  -0.00001   0.00018  -0.00216  -0.00198   2.94472
   D54        0.75135  -0.00005   0.00019  -0.00257  -0.00238   0.74897
   D55       -0.94344  -0.00002  -0.00023   0.00086   0.00062  -0.94281
   D56       -2.99989  -0.00000  -0.00009   0.00027   0.00018  -2.99971
   D57        1.14633  -0.00001  -0.00022   0.00011  -0.00011   1.14622
   D58        1.15923  -0.00007  -0.00012  -0.00031  -0.00043   1.15880
   D59       -0.89723  -0.00005   0.00002  -0.00089  -0.00087  -0.89810
   D60       -3.03420  -0.00005  -0.00010  -0.00106  -0.00116  -3.03535
   D61       -3.13277   0.00002  -0.00018   0.00035   0.00017  -3.13260
   D62        1.09396   0.00004  -0.00004  -0.00023  -0.00027   1.09369
   D63       -1.04301   0.00003  -0.00016  -0.00040  -0.00056  -1.04357
   D64       -2.61008   0.00000   0.00030   0.00086   0.00116  -2.60892
   D65        1.40787   0.00004   0.00003   0.00239   0.00242   1.41029
   D66       -0.60140   0.00000  -0.00006   0.00146   0.00140  -0.60000
   D67       -0.50542  -0.00003   0.00007   0.00093   0.00099  -0.50442
   D68       -2.77066   0.00000  -0.00020   0.00246   0.00226  -2.76840
   D69        1.50326  -0.00003  -0.00029   0.00153   0.00124   1.50450
   D70        1.51863  -0.00006   0.00007   0.00077   0.00084   1.51947
   D71       -0.74661  -0.00003  -0.00020   0.00230   0.00210  -0.74450
   D72       -2.75588  -0.00006  -0.00029   0.00137   0.00108  -2.75480
   D73       -2.61134   0.00002   0.00077  -0.00030   0.00047  -2.61087
   D74        1.40810   0.00006   0.00067   0.00166   0.00233   1.41043
   D75       -0.60167   0.00002   0.00057   0.00000   0.00057  -0.60110
   D76       -0.50715  -0.00003   0.00042  -0.00054  -0.00011  -0.50727
   D77       -2.77089   0.00001   0.00032   0.00142   0.00174  -2.76915
   D78        1.50252  -0.00003   0.00023  -0.00024  -0.00001   1.50251
   D79        1.51744  -0.00009   0.00027  -0.00144  -0.00117   1.51627
   D80       -0.74630  -0.00005   0.00016   0.00052   0.00068  -0.74562
   D81       -2.75608  -0.00009   0.00007  -0.00113  -0.00107  -2.75714
   D82        1.40823  -0.00002  -0.00108   0.00369   0.00260   1.41083
   D83       -2.60923   0.00001  -0.00088   0.00310   0.00223  -2.60700
   D84       -0.60090   0.00002  -0.00065   0.00336   0.00271  -0.59819
   D85       -2.77004  -0.00004  -0.00105   0.00432   0.00327  -2.76678
   D86       -0.50431  -0.00001  -0.00085   0.00374   0.00289  -0.50143
   D87        1.50401   0.00000  -0.00062   0.00399   0.00337   1.50738
   D88       -0.74576  -0.00006  -0.00098   0.00441   0.00343  -0.74233
   D89        1.51997  -0.00003  -0.00078   0.00383   0.00305   1.52302
   D90       -2.75489  -0.00002  -0.00055   0.00408   0.00353  -2.75136
   D91        0.42431  -0.00000   0.00027  -0.00314  -0.00287   0.42144
   D92        2.51914  -0.00006  -0.00009  -0.00304  -0.00313   2.51601
   D93       -1.67061  -0.00008   0.00014  -0.00404  -0.00390  -1.67451
   D94       -1.66998   0.00005   0.00044  -0.00300  -0.00255  -1.67253
   D95        0.42486  -0.00001   0.00008  -0.00289  -0.00281   0.42205
   D96        2.51829  -0.00003   0.00031  -0.00390  -0.00358   2.51471
   D97        2.51844  -0.00002   0.00028  -0.00328  -0.00300   2.51544
   D98       -1.66991  -0.00008  -0.00009  -0.00317  -0.00326  -1.67317
   D99        0.42352  -0.00010   0.00015  -0.00417  -0.00403   0.41950
   D100       1.40788   0.00012  -0.00028   0.00575   0.00546   1.41335
   D101      -2.77172   0.00007  -0.00032   0.00632   0.00600  -2.76573
   D102      -0.74708   0.00006  -0.00041   0.00674   0.00633  -0.74075
   D103      -2.61153   0.00007  -0.00032   0.00413   0.00381  -2.60772
   D104      -0.50795   0.00002  -0.00036   0.00470   0.00434  -0.50361
   D105       1.51670   0.00001  -0.00045   0.00512   0.00467   1.52137
   D106      -0.60149   0.00006  -0.00020   0.00449   0.00429  -0.59720
   D107       1.50209   0.00001  -0.00024   0.00507   0.00483   1.50692
   D108      -2.75645   0.00001  -0.00033   0.00549   0.00516  -2.75129
   D109      -0.50494  -0.00005  -0.00018   0.00057   0.00039  -0.50456
   D110       1.51918  -0.00005  -0.00016   0.00022   0.00006   1.51923
   D111      -2.60980  -0.00001  -0.00000   0.00026   0.00026  -2.60954
   D112      -2.77082   0.00001  -0.00018   0.00165   0.00146  -2.76936
   D113      -0.74670   0.00001  -0.00016   0.00130   0.00113  -0.74557
   D114       1.40751   0.00005   0.00000   0.00134   0.00134   1.40885
   D115       1.50441  -0.00003  -0.00029   0.00131   0.00102   1.50543
   D116      -2.75466  -0.00003  -0.00027   0.00096   0.00069  -2.75397
   D117      -0.60045   0.00000  -0.00011   0.00100   0.00090  -0.59955
   D118      -1.03986   0.00003  -0.00046   0.00259   0.00213  -1.03773
   D119      -3.03077   0.00002  -0.00051   0.00253   0.00202  -3.02875
   D120       1.14752   0.00000  -0.00041   0.00224   0.00184   1.14936
   D121      -3.13117   0.00002  -0.00050   0.00287   0.00237  -3.12880
   D122       1.16111   0.00000  -0.00055   0.00281   0.00226   1.16337
   D123      -0.94378  -0.00001  -0.00045   0.00253   0.00208  -0.94171
   D124       1.09677  -0.00003  -0.00029   0.00154   0.00125   1.09801
   D125      -0.89413  -0.00004  -0.00034   0.00148   0.00114  -0.89300
   D126      -2.99903  -0.00005  -0.00024   0.00119   0.00095  -2.99808
   D127       2.75312  -0.00001   0.00073  -0.00482  -0.00409   2.74903
   D128       0.74707   0.00002   0.00096  -0.00511  -0.00416   0.74291
   D129      -1.44581  -0.00001   0.00066  -0.00370  -0.00305  -1.44886
   D130      -1.33625  -0.00002   0.00090  -0.00573  -0.00483  -1.34107
   D131       2.94089   0.00001   0.00113  -0.00602  -0.00489   2.93600
   D132       0.74801  -0.00002   0.00083  -0.00461  -0.00378   0.74423
   D133       0.66923  -0.00001   0.00071  -0.00482  -0.00411   0.66512
   D134      -1.33682   0.00003   0.00094  -0.00511  -0.00417  -1.34100
   D135       2.75348  -0.00001   0.00064  -0.00370  -0.00306   2.75042
   D136       1.14740   0.00000   0.00001  -0.00213  -0.00212   1.14529
   D137      -0.94365  -0.00002  -0.00006  -0.00270  -0.00277  -0.94642
   D138      -2.99565  -0.00002   0.00014  -0.00321  -0.00307  -2.99872
   D139      -3.03197   0.00003  -0.00015  -0.00044  -0.00059  -3.03256
   D140       1.16016   0.00001  -0.00023  -0.00102  -0.00125   1.15892
   D141      -0.89184   0.00001  -0.00003  -0.00152  -0.00155  -0.89339
   D142      -1.03899   0.00002  -0.00016  -0.00102  -0.00118  -1.04017
   D143      -3.13004  -0.00000  -0.00024  -0.00159  -0.00183  -3.13187
   D144       1.10114  -0.00000  -0.00003  -0.00210  -0.00213   1.09901
         Item               Value     Threshold  Converged?
 Maximum Force            0.000300     0.000450     YES
 RMS     Force            0.000058     0.000300     YES
 Maximum Displacement     0.016075     0.001800     NO 
 RMS     Displacement     0.002988     0.001200     NO 
 Predicted change in Energy=-3.965136D-06
 GradGradGradGradGradGradGradGradGradGradGradGradGradGradGradGradGradGrad

                          Input orientation:                          
 ---------------------------------------------------------------------
 Center     Atomic      Atomic             Coordinates (Angstroms)
 Number     Number       Type             X           Y           Z
 ---------------------------------------------------------------------
      1          6           0       -2.258266   -0.950287   -0.709413
      2          6           0       -2.413908   -0.396658    0.719179
      3          1           0       -3.252616   -1.042729   -1.156091
      4          1           0       -1.857269   -1.971062   -0.670494
      5          1           0       -3.299870   -0.852199    1.171328
      6          1           0       -2.623376    0.679693    0.678875
      7          6           0        1.223729   -0.753677    1.655489
      8          1           0        2.059131   -0.048631    1.680031
      9          1           0        1.095366   -1.137989    2.673905
     10          6           0        1.557525   -1.891455    0.687766
     11          1           0        2.394198   -2.439876    1.130311
     12          1           0        0.728431   -2.608894    0.640341
     13          6           0        1.955358   -1.460899   -0.736708
     14          1           0        2.531798   -2.270178   -1.194422
     15          1           0        2.637902   -0.603028   -0.688902
     16          6           0        0.793482   -1.168046   -1.687951
     17          1           0        0.123000   -2.030927   -1.712706
     18          1           0        1.157966   -1.011068   -2.709166
     19          6           0       -1.248320   -0.681276    1.668558
     20          1           0       -1.053595   -1.756855    1.683515
     21          1           0       -1.502637   -0.385548    2.692816
     22          6           0       -1.435643   -0.088510   -1.669459
     23          1           0       -1.848896    0.923478   -1.687898
     24          1           0       -1.495412   -0.481736   -2.690373
     25          7           0        0.006556   -0.001277    1.263333
     26          7           0       -0.007163    0.012788   -1.274783
     27          6           0        0.611816    1.302750   -1.673143
     28          1           0        1.695052    1.157911   -1.704935
     29          1           0        0.288826    1.552254   -2.689855
     30          6           0        0.284902    2.441009   -0.704094
     31          1           0       -0.800186    2.595200   -0.646732
     32          1           0        0.687902    3.353469   -1.153070
     33          6           0        0.865392    2.294100    0.715042
     34          1           0        0.924769    3.286501    1.171534
     35          1           0        1.900218    1.933948    0.655911
     36          6           0        0.051478    1.423336    1.674766
     37          1           0       -0.976391    1.794474    1.709652
     38          1           0        0.453413    1.490261    2.692213
     39          1           0       -0.000471    0.005435   -0.025078
 ---------------------------------------------------------------------
                    Distance matrix (angstroms):
                    1          2          3          4          5
     1  C    0.000000
     2  C    1.540002   0.000000
     3  H    1.093983   2.153480   0.000000
     4  H    1.097404   2.172507   1.744878   0.000000
     5  H    2.152149   1.094023   2.335683   2.593311   0.000000
     6  H    2.171977   1.097284   2.594182   3.071517   1.745522
     7  C    4.213753   3.773135   5.293978   4.047811   4.550502
     8  H    5.016209   4.588294   6.102989   4.955694   5.442738
     9  H    4.767486   4.084793   5.795075   4.538400   4.653764
    10  C    4.171112   4.243547   5.220882   3.675871   4.990809
    11  H    5.220046   5.240387   6.250293   4.640868   5.911414
    12  H    3.673306   3.843762   4.639912   2.968328   4.426640
    13  C    4.244537   4.726807   5.241540   3.847178   5.623925
    14  H    4.992200   5.624230   5.913336   4.430336   6.451030
    15  H    4.908510   5.248434   5.925352   4.698768   6.227333
    16  C    3.212184   4.083708   4.082829   2.950684   5.003077
    17  H    2.800859   3.875668   3.561059   2.238584   4.628509
    18  H    3.958958   4.988921   4.676139   3.764228   5.912341
    19  C    2.597519   1.530008   3.482311   2.739623   2.117855
    20  H    2.797836   2.151867   3.661834   2.496625   2.475174
    21  H    3.530591   2.173887   4.278832   3.735167   2.400570
    22  C    1.530051   2.599528   2.115531   2.172487   3.482619
    23  H    2.153140   2.802859   2.473706   3.068150   3.665178
    24  H    2.173865   3.532127   2.399271   2.535536   4.278557
    25  N    3.149884   2.512186   4.190518   3.330704   3.415405
    26  N    2.512892   3.152135   3.414846   2.779158   4.192086
    27  C    3.773901   4.214997   4.549994   4.221319   5.294914
    28  H    4.589586   5.017626   5.442745   4.845568   6.104317
    29  H    4.083202   4.767026   4.650610   4.593179   5.793865
    30  C    4.238942   4.166730   4.985456   4.904733   5.216610
    31  H    3.834111   3.663471   4.416830   4.687082   4.630154
    32  H    5.234411   5.214402   5.903748   5.921267   6.244421
    33  C    4.723597   4.241934   5.620815   5.246352   5.239925
    34  H    5.623172   4.991699   6.450630   6.226940   5.914087
    35  H    5.241747   4.903816   6.220583   5.579172   5.921924
    36  C    4.080848   3.209931   5.001227   4.545933   4.082040
    37  H    3.876699   2.801527   4.630703   4.540959   3.562756
    38  H    4.988040   3.959149   5.912710   5.350496   4.678391
    39  H    2.545458   2.557396   3.599206   2.787615   3.612888
                    6          7          8          9         10
     6  H    0.000000
     7  C    4.220017   0.000000
     8  H    4.843412   1.093430   0.000000
     9  H    4.594906   1.096058   1.761626   0.000000
    10  C    4.908239   1.530505   2.152254   2.173948   0.000000
    11  H    5.925500   2.118744   2.476391   2.400948   1.093907
    12  H    4.695839   2.172021   3.067028   2.536451   1.097436
    13  C    5.248886   2.599625   2.801053   3.532157   1.540381
    14  H    6.227905   3.483219   3.663491   4.278918   2.152968
    15  H    5.585448   2.742034   2.500835   3.738191   2.173125
    16  C    4.548728   3.396381   3.768058   4.372394   2.598290
    17  H    4.539791   3.766657   4.380498   4.580959   2.799925
    18  H    5.351265   4.372732   4.582951   5.384931   3.531837
    19  C    2.173128   2.473144   3.367433   2.590787   3.209245
    20  H    3.067617   2.488646   3.550648   2.445793   2.797782
    21  H    2.539046   2.940177   3.718257   2.704838   3.956334
    22  C    2.741444   4.309291   4.840881   5.135390   4.214994
    23  H    2.502172   4.840672   5.249821   5.651871   5.017103
    24  H    3.738055   5.133634   5.650026   5.993186   4.766503
    25  N    2.778822   1.483713   2.094981   2.113608   2.511883
    26  N    3.332583   3.269412   3.606143   4.258168   3.150553
    27  C    4.048043   3.960193   3.894193   5.008778   4.083038
    28  H    4.955811   3.894710   3.611966   4.980464   3.878474
    29  H    4.537689   5.007332   4.979229   6.054571   4.987689
    30  C    3.670547   4.081060   3.876887   4.987681   4.725155
    31  H    2.958111   4.539981   4.536449   5.343824   5.241160
    32  H    4.633536   5.004374   4.634762   5.914808   5.626201
    33  C    3.844362   3.209641   2.800823   3.958443   4.242483
    34  H    4.430293   4.080029   3.559278   4.675718   5.238859
    35  H    4.694314   2.946205   2.237118   3.762563   3.840854
    36  C    2.949517   2.472637   2.489455   2.940811   3.772292
    37  H    2.240044   3.366978   3.551382   3.717702   4.588143
    38  H    3.765260   2.589101   2.443570   2.705576   4.083243
    39  H    2.798178   2.213419   2.674375   3.129343   2.556108
                   11         12         13         14         15
    11  H    0.000000
    12  H    1.744538   0.000000
    13  C    2.153309   2.172443   0.000000
    14  H    2.334977   2.594844   1.093947   0.000000
    15  H    2.596717   3.071883   1.097312   1.745336   0.000000
    16  C    3.481730   2.738836   1.529895   2.116603   2.172378
    17  H    3.661738   2.497484   2.152914   2.475513   3.067865
    18  H    4.279176   3.735873   2.174574   2.401504   2.537355
    19  C    4.080481   2.946267   4.081258   5.001056   4.546038
    20  H    3.558065   2.233786   3.872837   4.626129   4.537271
    21  H    4.674078   3.759466   4.987559   5.910932   5.350456
    22  C    5.294839   4.046077   3.775230   4.552574   4.221373
    23  H    6.103957   4.953884   4.589374   5.443660   4.843507
    24  H    5.793186   4.534748   4.084529   4.653473   4.594004
    25  N    3.415450   2.776489   3.150950   4.191100   3.331262
    26  N    4.191249   3.328967   2.512521   3.415364   2.778282
    27  C    5.004348   4.546073   3.212440   4.084278   2.950550
    28  H    4.633735   4.541311   2.804173   3.565468   2.241025
    29  H    5.912982   5.347767   3.958686   4.677417   3.763935
    30  C    5.624697   5.244593   4.244570   5.242543   3.847467
    31  H    6.222054   5.574570   4.904391   5.922329   4.695837
    32  H    6.456634   6.226375   4.995791   5.918367   4.435292
    33  C    4.992017   4.905476   4.170806   5.220690   3.675079
    34  H    5.912049   5.922534   5.219321   6.249558   4.639449
    35  H    4.427122   4.691561   3.669797   4.636518   2.964616
    36  C    4.550734   4.217486   4.214117   5.293985   4.047551
    37  H    5.442998   4.841436   5.017697   6.104297   4.956228
    38  H    4.653189   4.592264   4.766832   5.793662   4.537157
    39  H    3.612328   2.794423   2.545942   3.599746   2.787813
                   16         17         18         19         20
    16  C    0.000000
    17  H    1.093033   0.000000
    18  H    1.095614   1.761873   0.000000
    19  C    3.958795   3.890376   5.006340   0.000000
    20  H    3.889110   3.604693   4.974218   1.093166   0.000000
    21  H    5.007553   4.975801   6.054047   1.096010   1.760912
    22  C    2.476841   2.490828   2.942603   3.395411   3.764541
    23  H    3.369961   3.552112   3.718423   3.768517   4.379853
    24  H    2.591314   2.444398   2.705727   4.370486   4.577338
    25  N    3.269661   3.604143   4.257484   1.483685   2.093449
    26  N    1.485298   2.094156   2.112643   3.268861   3.602524
    27  C    2.477510   3.369556   2.593334   4.308530   4.837554
    28  H    2.494633   3.555291   2.449778   4.840093   5.247144
    29  H    2.942536   3.717727   2.706731   5.132955   5.646118
    30  C    3.775170   4.587126   4.086489   4.210571   5.011418
    31  H    4.217337   4.836282   4.592729   4.036915   4.943141
    32  H    4.554266   5.442795   4.657422   5.290529   6.098724
    33  C    4.214974   5.015074   4.768117   3.772245   4.585923
    34  H    5.294987   6.102189   5.795111   4.551110   5.441644
    35  H    4.042390   4.948644   4.532968   4.216413   4.837665
    36  C    4.309722   4.838597   5.135124   2.473642   3.366731
    37  H    4.842798   5.249275   5.652654   2.490978   3.552264
    38  H    5.134986   5.649004   5.993992   2.942675   3.719181
    39  H    2.184621   2.647660   3.095090   2.212939   2.670959
                   21         22         23         24         25
    21  H    0.000000
    22  C    4.372889   0.000000
    23  H    4.585204   1.093269   0.000000
    24  H    5.384054   1.095658   1.761969   0.000000
    25  N    2.113942   3.269375   3.606610   4.256588   0.000000
    26  N    4.258751   1.485459   2.095710   2.112661   2.538192
    27  C    5.136425   2.475421   2.489812   2.942713   3.269513
    28  H    5.652230   3.369878   3.551734   3.720026   3.606293
    29  H    5.994794   2.589808   2.443180   2.705664   4.256856
    30  C    4.766940   3.207908   2.797117   3.956927   3.148492
    31  H    4.531101   2.941441   2.231249   3.758636   3.322780
    32  H    5.793923   4.077170   3.553342   4.673217   4.190173
    33  C    4.086523   4.081352   3.875575   4.987536   2.511370
    34  H    4.657311   5.003348   4.631787   5.913647   3.414824
    35  H    4.594395   4.541547   4.535454   5.344478   2.774889
    36  C    2.593021   3.959931   3.894713   5.007656   1.483515
    37  H    2.448682   3.895501   3.614311   4.981038   2.095259
    38  H    2.710128   5.008516   4.980687   6.054662   2.113307
    39  H    3.129907   2.184613   2.650367   3.094508   1.288447
                   26         27         28         29         30
    26  N    0.000000
    27  C    1.485203   0.000000
    28  H    2.096157   1.093339   0.000000
    29  H    2.111869   1.095571   1.761546   0.000000
    30  C    2.511423   1.530217   2.153265   2.175580   0.000000
    31  H    2.773479   2.172025   3.067867   2.539298   1.097489
    32  H    3.414393   2.117005   2.477777   2.401113   1.093879
    33  C    3.150419   2.598173   2.799205   3.532150   1.540291
    34  H    4.191678   3.482154   3.660370   4.280463   2.154592
    35  H    3.325137   2.735486   2.493576   3.733152   2.171628
    36  C    3.270004   3.396619   3.767515   4.372971   2.597907
    37  H    3.608416   3.769283   4.381921   4.584223   2.799113
    38  H    4.258182   4.372252   4.581161   5.384940   3.530894
    39  H    1.249744   2.184958   2.650457   3.094734   2.544509
                   31         32         33         34         35
    31  H    0.000000
    32  H    1.745210   0.000000
    33  C    2.172381   2.154902   0.000000
    34  H    2.599896   2.337600   1.093970   0.000000
    35  H    3.070230   2.599454   1.097302   1.745499   0.000000
    36  C    2.736412   3.482399   1.530280   2.118316   2.171780
    37  H    2.494946   3.659988   2.151986   2.475909   3.066709
    38  H    3.733758   4.279337   2.173727   2.400233   2.537051
    39  H    2.780806   3.599382   2.556460   3.612942   2.792047
                   36         37         38         39
    36  C    0.000000
    37  H    1.093378   0.000000
    38  H    1.096005   1.761338   0.000000
    39  H    2.214185   2.676261   3.129599   0.000000
 Stoichiometry    C12H25N2(1+)
 Framework group  C1[X(C12H25N2)]
 Deg. of freedom   111
 Full point group                 C1      NOp   1
 Largest Abelian subgroup         C1      NOp   1
 Largest concise Abelian subgroup C1      NOp   1
                         Standard orientation:                         
 ---------------------------------------------------------------------
 Center     Atomic      Atomic             Coordinates (Angstroms)
 Number     Number       Type             X           Y           Z
 ---------------------------------------------------------------------
      1          6           0        1.197744   -2.139357    0.702492
      2          6           0        1.667023   -1.791133   -0.722332
      3          1           0        1.925623   -2.822205    1.150498
      4          1           0        0.256490   -2.701688    0.656463
      5          1           0        2.091896   -2.691643   -1.175597
      6          1           0        2.490705   -1.067715   -0.674940
      7          6           0       -1.424586    0.154254   -1.667834
      8          1           0       -1.654354    1.223049   -1.689603
      9          1           0       -1.552596   -0.224515   -2.688369
     10          6           0       -2.389565   -0.545511   -0.707840
     11          1           0       -3.384571   -0.466175   -1.155391
     12          1           0       -2.172489   -1.620340   -0.663279
     13          6           0       -2.448656    0.033108    0.718513
     14          1           0       -3.402049   -0.256454    1.170082
     15          1           0       -2.463904    1.129440    0.674724
     16          6           0       -1.355312   -0.449205    1.673789
     17          1           0       -1.352549   -1.542039    1.694473
     18          1           0       -1.553154   -0.105938    2.695256
     19          6           0        0.575766   -1.300041   -1.675700
     20          1           0       -0.235914   -2.031958   -1.697712
     21          1           0        0.963271   -1.217730   -2.697611
     22          6           0        1.068687   -0.958045    1.666288
     23          1           0        2.014374   -0.410084    1.691807
     24          1           0        0.870102   -1.309548    2.684854
     25          7           0       -0.003513    0.003833   -1.268672
     26          7           0        0.002440   -0.002918    1.269503
     27          6           0        0.299326    1.394766    1.674677
     28          1           0       -0.646519    1.942432    1.703486
     29          1           0        0.702047    1.390878    2.693538
     30          6           0        1.259162    2.099126    0.713347
     31          1           0        2.212326    1.557823    0.659030
     32          1           0        1.495840    3.065855    1.167206
     33          6           0        0.717568    2.343155   -0.707787
     34          1           0        1.279836    3.166401   -1.158220
     35          1           0       -0.321775    2.690750   -0.652885
     36          6           0        0.834238    1.160057   -1.671335
     37          1           0        1.874665    0.825317   -1.701938
     38          1           0        0.562541    1.462593   -2.689117
     39          1           0       -0.000702    0.000028    0.019766
 ---------------------------------------------------------------------
 Rotational constants (GHZ):      0.7003622      0.6998030      0.6884630
 Standard basis: 6-31G(d,p) (6D, 7F)
 There are   335 symmetry adapted cartesian basis functions of A   symmetry.
 There are   335 symmetry adapted basis functions of A   symmetry.
   335 basis functions,   567 primitive gaussians,   335 cartesian basis functions
    55 alpha electrons       55 beta electrons
       nuclear repulsion energy      1086.1190194083 Hartrees.
 NAtoms=   39 NActive=   39 NUniq=   39 SFac= 1.00D+00 NAtFMM=   60 NAOKFM=F Big=F
 Integral buffers will be    131072 words long.
 Raffenetti 2 integral format.
 Two-electron integral symmetry is turned on.
 Nuclear repulsion after empirical dispersion term =     1086.0753630822 Hartrees.
 One-electron integrals computed using PRISM.
 NBasis=   335 RedAO= T EigKep=  2.27D-03  NBF=   335
 NBsUse=   335 1.00D-06 EigRej= -1.00D+00 NBFU=   335
 Initial guess from the checkpoint file:  "inprot-redo-opt-wb97xd.chk"
 B after Tr=     0.000000    0.000000    0.000000
         Rot=    0.975286   -0.002368   -0.002730    0.220917 Ang= -25.53 deg.
 Requested convergence on RMS density matrix=1.00D-08 within 128 cycles.
 Requested convergence on MAX density matrix=1.00D-06.
 Requested convergence on             energy=1.00D-06.
 No special actions if energy rises.
 SCF Done:  E(RwB97XD) =  -581.521654013     A.U. after    8 cycles
            NFock=  8  Conv=0.34D-08     -V/T= 2.0098
 Calling FoFJK, ICntrl=      2127 FMM=F ISym2X=0 I1Cent= 0 IOpClX= 0 NMat=1 NMatS=1 NMatT=0.
 ***** Axes restored to original set *****
 -------------------------------------------------------------------
 Center     Atomic                   Forces (Hartrees/Bohr)
 Number     Number              X              Y              Z
 -------------------------------------------------------------------
      1        6          -0.000116832    0.000205249   -0.000248952
      2        6          -0.000071341   -0.000469262   -0.000044007
      3        1          -0.000089882   -0.000070763    0.000132812
      4        1           0.000140355    0.000086133    0.000030704
      5        1           0.000016647    0.000122294    0.000006854
      6        1           0.000147646    0.000101897    0.000066917
      7        6           0.000077889   -0.000164294   -0.000205879
      8        1          -0.000039239    0.000062524   -0.000009282
      9        1           0.000064605   -0.000014563   -0.000053475
     10        6          -0.000093279    0.000050609    0.000101840
     11        1           0.000069358    0.000160970    0.000120965
     12        1           0.000036268    0.000030572   -0.000187545
     13        6          -0.000132084   -0.000203858    0.000166412
     14        1          -0.000015408    0.000120810   -0.000087450
     15        1          -0.000005835    0.000030230    0.000091400
     16        6           0.000156894    0.000005877   -0.000174498
     17        1           0.000041371   -0.000270895    0.000038310
     18        1          -0.000168757    0.000057907    0.000025773
     19        6           0.000326026    0.000079970    0.000226131
     20        1          -0.000268993   -0.000191449   -0.000082489
     21        1           0.000012346    0.000157433   -0.000036981
     22        6           0.000037684   -0.000340301   -0.000034118
     23        1          -0.000134522   -0.000042706    0.000045334
     24        1           0.000050689    0.000148681    0.000008645
     25        7          -0.000088595   -0.000052293    0.000368935
     26        7          -0.000038224    0.000100084    0.000317313
     27        6           0.000244583    0.000226979    0.000093486
     28        1          -0.000045091   -0.000111244    0.000105474
     29        1          -0.000067010    0.000052214    0.000073410
     30        6          -0.000184638   -0.000032235   -0.000052919
     31        1           0.000092839    0.000094338   -0.000017996
     32        1           0.000108138   -0.000079543    0.000021349
     33        6          -0.000186836   -0.000161744    0.000038373
     34        1           0.000045884   -0.000029295   -0.000101360
     35        1           0.000128102    0.000099846   -0.000012189
     36        6           0.000182186    0.000136529   -0.000100884
     37        1          -0.000065339   -0.000018676   -0.000068478
     38        1          -0.000153111   -0.000002384    0.000051674
     39        1          -0.000014491    0.000124357   -0.000613608
 -------------------------------------------------------------------
 Cartesian Forces:  Max     0.000613608 RMS     0.000145746

 GradGradGradGradGradGradGradGradGradGradGradGradGradGradGradGradGradGrad
 Berny optimization.
 Using GEDIIS/GDIIS optimizer.
 FormGI is forming the generalized inverse of G from B-inverse, IUseBI=4.
 Internal  Forces:  Max     0.000368097 RMS     0.000075693
 Search for a local minimum.
 Step number   7 out of a maximum of  234
 All quantities printed in internal units (Hartrees-Bohrs-Radians)
 Mixed Optimization -- En-DIIS/RFO-DIIS
 Swapping is turned off.
 Update second derivatives using D2CorX and points    2    3    4    5    6
                                                      7
 DE=  7.27D-05 DEPred=-3.97D-06 R=-1.83D+01
 Trust test=-1.83D+01 RLast= 3.13D-02 DXMaxT set to 2.12D-01
 ITU= -1  1 -1  1  1  1  0
     Eigenvalues ---    0.00266   0.00509   0.00526   0.00557   0.00626
     Eigenvalues ---    0.00652   0.00786   0.01395   0.01685   0.02045
     Eigenvalues ---    0.02202   0.02327   0.02396   0.03324   0.03343
     Eigenvalues ---    0.03383   0.03670   0.03732   0.04088   0.04161
     Eigenvalues ---    0.04189   0.04241   0.04428   0.04487   0.04531
     Eigenvalues ---    0.04574   0.04628   0.04666   0.04767   0.04879
     Eigenvalues ---    0.05102   0.05527   0.05614   0.05770   0.05823
     Eigenvalues ---    0.05926   0.06143   0.06330   0.06444   0.06833
     Eigenvalues ---    0.07265   0.07772   0.08007   0.08402   0.08417
     Eigenvalues ---    0.08441   0.08615   0.08653   0.08757   0.08794
     Eigenvalues ---    0.08806   0.08928   0.08976   0.09162   0.09219
     Eigenvalues ---    0.09857   0.09967   0.10465   0.10939   0.11763
     Eigenvalues ---    0.12510   0.12534   0.12550   0.13077   0.13485
     Eigenvalues ---    0.15580   0.16229   0.16680   0.17319   0.17921
     Eigenvalues ---    0.18144   0.20061   0.22534   0.22668   0.24355
     Eigenvalues ---    0.25271   0.25837   0.26173   0.27032   0.27538
     Eigenvalues ---    0.30081   0.33435   0.33724   0.33843   0.33959
     Eigenvalues ---    0.33982   0.33993   0.34014   0.34030   0.34074
     Eigenvalues ---    0.34137   0.34147   0.34157   0.34178   0.34215
     Eigenvalues ---    0.34265   0.34326   0.34350   0.34351   0.34367
     Eigenvalues ---    0.34372   0.34388   0.34399   0.34439   0.34445
     Eigenvalues ---    0.34447   0.34528   0.34947   0.35022   0.36302
     Eigenvalues ---    0.39434
 En-DIIS/RFO-DIIS IScMMF=        0 using points:     7    6    5    4    3
 RFO step:  Lambda=-3.06908808D-06.
 DidBck=T Rises=F RFO-DIIS coefs:    0.52286    0.44850   -0.09106    0.09637    0.02333
 Iteration  1 RMS(Cart)=  0.00135927 RMS(Int)=  0.00000131
 Iteration  2 RMS(Cart)=  0.00000128 RMS(Int)=  0.00000079
 Iteration  3 RMS(Cart)=  0.00000000 RMS(Int)=  0.00000079
 Variable       Old X    -DE/DX   Delta X   Delta X   Delta X     New X
                                 (Linear)    (Quad)   (Total)
    R1        2.91018   0.00001  -0.00024   0.00048   0.00023   2.91042
    R2        2.06733   0.00003  -0.00007   0.00013   0.00006   2.06739
    R3        2.07379  -0.00003  -0.00005   0.00000  -0.00005   2.07374
    R4        2.89138  -0.00006  -0.00018   0.00018   0.00000   2.89138
    R5        2.06740  -0.00006  -0.00004  -0.00001  -0.00006   2.06735
    R6        2.07357   0.00007   0.00008  -0.00006   0.00002   2.07358
    R7        2.89130  -0.00006   0.00007  -0.00011  -0.00004   2.89126
    R8        2.06628   0.00001   0.00002  -0.00002  -0.00000   2.06628
    R9        2.07125  -0.00005  -0.00007   0.00003  -0.00004   2.07121
   R10        2.89224  -0.00020   0.00001  -0.00021  -0.00020   2.89203
   R11        2.80381  -0.00006  -0.00014   0.00014  -0.00000   2.80381
   R12        2.06719   0.00002  -0.00001   0.00003   0.00003   2.06721
   R13        2.07385  -0.00004  -0.00002  -0.00004  -0.00006   2.07380
   R14        2.91090  -0.00013  -0.00018   0.00008  -0.00010   2.91080
   R15        2.06726  -0.00006  -0.00005   0.00000  -0.00005   2.06721
   R16        2.07362   0.00002  -0.00004   0.00003  -0.00000   2.07362
   R17        2.89108   0.00002   0.00004  -0.00003   0.00001   2.89109
   R18        2.06553   0.00019   0.00014   0.00001   0.00015   2.06568
   R19        2.07041  -0.00007  -0.00002  -0.00007  -0.00009   2.07032
   R20        2.80681   0.00013  -0.00011   0.00022   0.00011   2.80692
   R21        2.06578   0.00014   0.00016  -0.00007   0.00009   2.06588
   R22        2.07116   0.00001  -0.00004   0.00006   0.00002   2.07118
   R23        2.80376  -0.00006  -0.00007  -0.00000  -0.00007   2.80369
   R24        2.06598   0.00001  -0.00003   0.00006   0.00003   2.06601
   R25        2.07049  -0.00006  -0.00004  -0.00002  -0.00007   2.07042
   R26        2.80711   0.00011  -0.00019   0.00032   0.00014   2.80725
   R27        2.80344   0.00008   0.00003  -0.00005  -0.00002   2.80342
   R28        2.43481   0.00025  -0.00178   0.00282   0.00104   2.43585
   R29        2.80663   0.00009  -0.00005   0.00025   0.00020   2.80683
   R30        2.36167  -0.00037   0.00090  -0.00198  -0.00107   2.36060
   R31        2.06611  -0.00003  -0.00002  -0.00001  -0.00003   2.06608
   R32        2.07033  -0.00004   0.00006  -0.00015  -0.00008   2.07024
   R33        2.89169  -0.00019  -0.00011   0.00002  -0.00009   2.89160
   R34        2.07395  -0.00008  -0.00011   0.00003  -0.00008   2.07387
   R35        2.06713  -0.00003   0.00003  -0.00008  -0.00005   2.06708
   R36        2.91073  -0.00014  -0.00013   0.00011  -0.00003   2.91070
   R37        2.06730  -0.00007  -0.00004  -0.00002  -0.00006   2.06724
   R38        2.07360   0.00009   0.00002   0.00006   0.00008   2.07368
   R39        2.89181  -0.00003  -0.00009   0.00008  -0.00001   2.89180
   R40        2.06619   0.00005   0.00006  -0.00003   0.00002   2.06621
   R41        2.07115  -0.00001  -0.00001  -0.00001  -0.00002   2.07113
    A1        1.89366  -0.00004  -0.00023   0.00035   0.00012   1.89378
    A2        1.91604  -0.00002  -0.00025   0.00001  -0.00024   1.91580
    A3        2.01964  -0.00006  -0.00031   0.00006  -0.00025   2.01939
    A4        1.84212   0.00002   0.00027  -0.00001   0.00025   1.84237
    A5        1.85467   0.00010   0.00018   0.00061   0.00079   1.85546
    A6        1.92805  -0.00000   0.00040  -0.00097  -0.00057   1.92747
    A7        1.89183   0.00006   0.00023   0.00026   0.00049   1.89232
    A8        1.91544   0.00000  -0.00011  -0.00011  -0.00022   1.91522
    A9        2.01722   0.00006   0.00062  -0.00082  -0.00020   2.01702
   A10        1.84319   0.00001  -0.00015   0.00027   0.00012   1.84331
   A11        1.85775  -0.00005  -0.00060   0.00126   0.00067   1.85841
   A12        1.92911  -0.00009  -0.00007  -0.00070  -0.00076   1.92835
   A13        1.86995   0.00002  -0.00018   0.00022   0.00004   1.86998
   A14        1.90383  -0.00002  -0.00034   0.00029  -0.00005   1.90378
   A15        1.88149  -0.00009   0.00018  -0.00073  -0.00054   1.88095
   A16        1.93091  -0.00004  -0.00017   0.00030   0.00013   1.93104
   A17        1.90426   0.00002   0.00031  -0.00022   0.00010   1.90436
   A18        1.97010   0.00011   0.00017   0.00013   0.00030   1.97040
   A19        1.85846  -0.00013  -0.00045  -0.00010  -0.00055   1.85791
   A20        1.92682   0.00017   0.00041   0.00008   0.00048   1.92730
   A21        2.01889  -0.00005  -0.00003  -0.00005  -0.00008   2.01881
   A22        1.84166   0.00006   0.00020   0.00026   0.00045   1.84211
   A23        1.89305   0.00010   0.00014  -0.00012   0.00002   1.89307
   A24        1.91546  -0.00012  -0.00025  -0.00004  -0.00029   1.91518
   A25        1.89256   0.00008   0.00042  -0.00010   0.00032   1.89288
   A26        1.91652  -0.00011  -0.00036   0.00011  -0.00025   1.91627
   A27        2.01789   0.00010   0.00020  -0.00032  -0.00012   2.01777
   A28        1.84297   0.00001  -0.00001   0.00006   0.00005   1.84301
   A29        1.85630  -0.00009  -0.00030   0.00030   0.00001   1.85630
   A30        1.92818   0.00001   0.00006  -0.00003   0.00003   1.92821
   A31        1.90585  -0.00008  -0.00060   0.00046  -0.00013   1.90572
   A32        1.93299   0.00017   0.00024   0.00020   0.00044   1.93343
   A33        1.96991  -0.00018   0.00012  -0.00071  -0.00059   1.96932
   A34        1.87137  -0.00004  -0.00005   0.00011   0.00007   1.87144
   A35        1.87890   0.00024   0.00041   0.00023   0.00064   1.87954
   A36        1.90149  -0.00010  -0.00012  -0.00026  -0.00038   1.90112
   A37        1.90416  -0.00022  -0.00045   0.00000  -0.00045   1.90371
   A38        1.93149   0.00004  -0.00011   0.00018   0.00007   1.93155
   A39        1.97100  -0.00002   0.00011  -0.00068  -0.00057   1.97043
   A40        1.86923   0.00005   0.00024   0.00005   0.00029   1.86952
   A41        1.87971   0.00023   0.00036   0.00071   0.00107   1.88078
   A42        1.90480  -0.00008  -0.00014  -0.00020  -0.00034   1.90447
   A43        1.90574  -0.00013  -0.00060   0.00028  -0.00032   1.90542
   A44        1.93177   0.00009   0.00036   0.00021   0.00057   1.93234
   A45        1.97004   0.00004   0.00016  -0.00062  -0.00046   1.96958
   A46        1.87117  -0.00002   0.00003  -0.00014  -0.00010   1.87107
   A47        1.88058   0.00005  -0.00018   0.00066   0.00048   1.88106
   A48        1.90128  -0.00004   0.00021  -0.00036  -0.00015   1.90113
   A49        1.97060   0.00005   0.00022   0.00018   0.00040   1.97100
   A50        1.97016  -0.00001   0.00055  -0.00062  -0.00007   1.97008
   A51        1.84566  -0.00005  -0.00025   0.00038   0.00012   1.84578
   A52        1.97141  -0.00003   0.00012  -0.00043  -0.00031   1.97110
   A53        1.84511   0.00003   0.00018   0.00000   0.00018   1.84529
   A54        1.84678  -0.00000  -0.00097   0.00064  -0.00032   1.84645
   A55        1.97170   0.00000   0.00019  -0.00027  -0.00008   1.97161
   A56        1.97277  -0.00010  -0.00032  -0.00010  -0.00042   1.97235
   A57        1.84481   0.00007  -0.00014  -0.00015  -0.00029   1.84452
   A58        1.97006   0.00012   0.00064  -0.00002   0.00062   1.97068
   A59        1.84464  -0.00002  -0.00030   0.00040   0.00011   1.84474
   A60        1.84532  -0.00008  -0.00017   0.00021   0.00005   1.84537
   A61        1.88142  -0.00015  -0.00005  -0.00074  -0.00079   1.88063
   A62        1.90059   0.00004   0.00036  -0.00043  -0.00007   1.90052
   A63        1.96836   0.00010   0.00050   0.00005   0.00055   1.96892
   A64        1.87054   0.00007   0.00004   0.00026   0.00030   1.87084
   A65        1.90564   0.00005  -0.00064   0.00060  -0.00004   1.90560
   A66        1.93404  -0.00011  -0.00023   0.00025   0.00002   1.93406
   A67        1.92712   0.00003   0.00046  -0.00004   0.00042   1.92754
   A68        1.85652   0.00000  -0.00019  -0.00027  -0.00047   1.85606
   A69        2.01751  -0.00003   0.00032  -0.00044  -0.00012   2.01739
   A70        1.84264   0.00001   0.00000   0.00006   0.00006   1.84270
   A71        1.91544   0.00002  -0.00032   0.00079   0.00048   1.91591
   A72        1.89534  -0.00003  -0.00031  -0.00010  -0.00041   1.89493
   A73        1.89483  -0.00011  -0.00050   0.00031  -0.00019   1.89464
   A74        1.91460  -0.00000   0.00004  -0.00003   0.00001   1.91461
   A75        2.01712   0.00007  -0.00011   0.00031   0.00020   2.01732
   A76        1.84320  -0.00003   0.00007  -0.00048  -0.00041   1.84278
   A77        1.85809   0.00008  -0.00009   0.00024   0.00015   1.85824
   A78        1.92690  -0.00002   0.00058  -0.00041   0.00017   1.92707
   A79        1.96991  -0.00006   0.00034  -0.00049  -0.00015   1.96976
   A80        1.88215  -0.00001  -0.00028   0.00011  -0.00017   1.88197
   A81        1.90414  -0.00000   0.00014  -0.00009   0.00005   1.90418
   A82        1.90378   0.00007  -0.00047   0.00055   0.00007   1.90386
   A83        1.93094   0.00003   0.00032  -0.00006   0.00026   1.93119
   A84        1.86963  -0.00003  -0.00008   0.00002  -0.00006   1.86957
   A85        3.14195  -0.00000  -0.00026   0.00038   0.00012   3.14207
   A86        3.14099   0.00001   0.00017  -0.00024  -0.00007   3.14092
    D1        0.67486  -0.00008   0.00164  -0.00505  -0.00342   0.67145
    D2       -1.33004  -0.00013   0.00175  -0.00546  -0.00372  -1.33376
    D3        2.75757  -0.00006   0.00144  -0.00377  -0.00233   2.75524
    D4       -1.33010  -0.00008   0.00158  -0.00523  -0.00365  -1.33376
    D5        2.94817  -0.00012   0.00169  -0.00564  -0.00395   2.94422
    D6        0.75260  -0.00005   0.00138  -0.00395  -0.00257   0.75004
    D7        2.75654  -0.00001   0.00149  -0.00396  -0.00247   2.75407
    D8        0.75163  -0.00006   0.00160  -0.00437  -0.00277   0.74886
    D9       -1.44394   0.00001   0.00130  -0.00268  -0.00138  -1.44532
   D10       -0.94563  -0.00007   0.00129  -0.00104   0.00025  -0.94537
   D11       -3.00149  -0.00002   0.00140  -0.00116   0.00024  -3.00125
   D12        1.14553  -0.00007   0.00075  -0.00041   0.00034   1.14586
   D13        1.15729  -0.00007   0.00093  -0.00010   0.00083   1.15812
   D14       -0.89857  -0.00003   0.00105  -0.00023   0.00081  -0.89776
   D15       -3.03474  -0.00007   0.00039   0.00052   0.00091  -3.03383
   D16       -3.13604   0.00001   0.00154  -0.00026   0.00127  -3.13477
   D17        1.09128   0.00005   0.00165  -0.00039   0.00126   1.09254
   D18       -1.04489   0.00001   0.00100   0.00036   0.00136  -1.04353
   D19       -0.94347  -0.00012  -0.00105   0.00094  -0.00011  -0.94359
   D20       -2.99584  -0.00007  -0.00101   0.00078  -0.00023  -2.99607
   D21        1.14611   0.00002  -0.00083   0.00139   0.00057   1.14668
   D22        1.15785  -0.00004  -0.00081   0.00168   0.00087   1.15872
   D23       -0.89451   0.00001  -0.00077   0.00152   0.00075  -0.89376
   D24       -3.03575   0.00010  -0.00058   0.00213   0.00155  -3.03420
   D25       -3.13204  -0.00009  -0.00134   0.00234   0.00100  -3.13104
   D26        1.09878  -0.00004  -0.00130   0.00218   0.00088   1.09966
   D27       -1.04246   0.00004  -0.00112   0.00280   0.00168  -1.04078
   D28        1.15876  -0.00001  -0.00012  -0.00083  -0.00095   1.15781
   D29       -3.13367   0.00007   0.00007  -0.00055  -0.00048  -3.13415
   D30       -0.94569   0.00000   0.00005  -0.00057  -0.00052  -0.94621
   D31       -0.89394   0.00001   0.00040  -0.00144  -0.00104  -0.89498
   D32        1.09681   0.00008   0.00059  -0.00116  -0.00057   1.09625
   D33       -2.99839   0.00002   0.00057  -0.00118  -0.00061  -2.99900
   D34       -3.03340  -0.00006  -0.00001  -0.00147  -0.00148  -3.03487
   D35       -1.04264   0.00001   0.00018  -0.00118  -0.00100  -1.04365
   D36        1.14533  -0.00006   0.00016  -0.00121  -0.00105   1.14429
   D37       -2.76817   0.00004  -0.00154   0.00249   0.00096  -2.76721
   D38       -0.50564   0.00004  -0.00068   0.00149   0.00081  -0.50482
   D39        1.50558   0.00000  -0.00171   0.00217   0.00046   1.50604
   D40       -0.74311   0.00002  -0.00148   0.00224   0.00076  -0.74235
   D41        1.51942   0.00002  -0.00063   0.00124   0.00061   1.52003
   D42       -2.75255  -0.00001  -0.00166   0.00192   0.00026  -2.75229
   D43        1.41118   0.00006  -0.00135   0.00255   0.00120   1.41238
   D44       -2.60948   0.00006  -0.00049   0.00155   0.00106  -2.60842
   D45       -0.59826   0.00002  -0.00152   0.00223   0.00071  -0.59755
   D46        2.75655  -0.00007   0.00126  -0.00177  -0.00051   2.75605
   D47        0.75093  -0.00006   0.00124  -0.00185  -0.00061   0.75032
   D48       -1.44482  -0.00006   0.00131  -0.00165  -0.00034  -1.44516
   D49        0.67094   0.00007   0.00175  -0.00151   0.00024   0.67117
   D50       -1.33469   0.00007   0.00173  -0.00160   0.00014  -1.33455
   D51        2.75275   0.00007   0.00181  -0.00140   0.00041   2.75315
   D52       -1.33284   0.00001   0.00157  -0.00173  -0.00016  -1.33300
   D53        2.94472   0.00001   0.00156  -0.00181  -0.00026   2.94446
   D54        0.74897   0.00002   0.00163  -0.00162   0.00001   0.74898
   D55       -0.94281  -0.00007  -0.00016   0.00156   0.00140  -0.94142
   D56       -2.99971  -0.00008   0.00012   0.00101   0.00114  -2.99857
   D57        1.14622   0.00005   0.00002   0.00171   0.00173   1.14794
   D58        1.15880   0.00002   0.00028   0.00146   0.00173   1.16053
   D59       -0.89810   0.00001   0.00056   0.00092   0.00148  -0.89662
   D60       -3.03535   0.00015   0.00045   0.00161   0.00206  -3.03329
   D61       -3.13260  -0.00001   0.00013   0.00168   0.00181  -3.13079
   D62        1.09369  -0.00002   0.00041   0.00114   0.00155   1.09524
   D63       -1.04357   0.00012   0.00031   0.00183   0.00214  -1.04143
   D64       -2.60892   0.00001  -0.00061  -0.00064  -0.00125  -2.61018
   D65        1.41029  -0.00007  -0.00140  -0.00027  -0.00168   1.40862
   D66       -0.60000   0.00003  -0.00096  -0.00038  -0.00134  -0.60134
   D67       -0.50442  -0.00004  -0.00101  -0.00034  -0.00136  -0.50578
   D68       -2.76840  -0.00013  -0.00180   0.00002  -0.00178  -2.77017
   D69        1.50450  -0.00002  -0.00136  -0.00009  -0.00145   1.50305
   D70        1.51947  -0.00001  -0.00091  -0.00022  -0.00113   1.51833
   D71       -0.74450  -0.00010  -0.00170   0.00014  -0.00156  -0.74606
   D72       -2.75480   0.00001  -0.00126   0.00003  -0.00122  -2.75602
   D73       -2.61087   0.00005  -0.00004  -0.00031  -0.00036  -2.61123
   D74        1.41043   0.00004  -0.00112   0.00079  -0.00034   1.41009
   D75       -0.60110   0.00003  -0.00013   0.00023   0.00010  -0.60100
   D76       -0.50727  -0.00008  -0.00029  -0.00025  -0.00054  -0.50781
   D77       -2.76915  -0.00009  -0.00137   0.00085  -0.00052  -2.76968
   D78        1.50251  -0.00009  -0.00037   0.00029  -0.00008   1.50242
   D79        1.51627   0.00007   0.00012   0.00008   0.00020   1.51647
   D80       -0.74562   0.00006  -0.00096   0.00118   0.00022  -0.74540
   D81       -2.75714   0.00005   0.00004   0.00062   0.00066  -2.75649
   D82        1.41083   0.00008  -0.00226   0.00228   0.00001   1.41085
   D83       -2.60700   0.00006  -0.00196   0.00187  -0.00009  -2.60710
   D84       -0.59819   0.00001  -0.00201   0.00235   0.00034  -0.59785
   D85       -2.76678  -0.00002  -0.00304   0.00269  -0.00035  -2.76713
   D86       -0.50143  -0.00004  -0.00274   0.00228  -0.00046  -0.50189
   D87        1.50738  -0.00009  -0.00279   0.00276  -0.00003   1.50735
   D88       -0.74233  -0.00003  -0.00299   0.00269  -0.00030  -0.74262
   D89        1.52302  -0.00006  -0.00269   0.00229  -0.00040   1.52262
   D90       -2.75136  -0.00010  -0.00274   0.00277   0.00003  -2.75133
   D91        0.42144  -0.00002   0.00189  -0.00150   0.00039   0.42182
   D92        2.51601   0.00000   0.00181  -0.00158   0.00023   2.51625
   D93       -1.67451   0.00010   0.00235  -0.00134   0.00101  -1.67350
   D94       -1.67253  -0.00007   0.00173  -0.00198  -0.00025  -1.67278
   D95        0.42205  -0.00004   0.00166  -0.00206  -0.00040   0.42165
   D96        2.51471   0.00005   0.00220  -0.00182   0.00038   2.51509
   D97        2.51544  -0.00006   0.00199  -0.00181   0.00017   2.51562
   D98       -1.67317  -0.00003   0.00191  -0.00189   0.00002  -1.67314
   D99        0.41950   0.00006   0.00245  -0.00166   0.00080   0.42030
   D100       1.41335  -0.00012  -0.00307   0.00169  -0.00138   1.41197
   D101      -2.76573  -0.00008  -0.00364   0.00214  -0.00150  -2.76722
   D102      -0.74075  -0.00012  -0.00382   0.00218  -0.00164  -0.74239
   D103      -2.60772  -0.00008  -0.00216   0.00100  -0.00116  -2.60888
   D104      -0.50361  -0.00004  -0.00273   0.00145  -0.00128  -0.50489
   D105       1.52137  -0.00008  -0.00291   0.00149  -0.00142   1.51995
   D106      -0.59720  -0.00006  -0.00247   0.00117  -0.00130  -0.59849
   D107       1.50692  -0.00001  -0.00304   0.00163  -0.00141   1.50550
   D108      -2.75129  -0.00005  -0.00322   0.00166  -0.00156  -2.75285
   D109      -0.50456  -0.00001  -0.00093   0.00135   0.00041  -0.50414
   D110       1.51923   0.00002  -0.00073   0.00103   0.00031   1.51954
   D111      -2.60954  -0.00003  -0.00041   0.00107   0.00066  -2.60887
   D112      -2.76936  -0.00003  -0.00149   0.00184   0.00035  -2.76901
   D113      -0.74557  -0.00001  -0.00128   0.00153   0.00024  -0.74533
   D114       1.40885  -0.00005  -0.00097   0.00157   0.00060   1.40944
   D115       1.50543  -0.00002  -0.00136   0.00124  -0.00012   1.50531
   D116      -2.75397   0.00000  -0.00115   0.00093  -0.00023  -2.75419
   D117      -0.59955  -0.00004  -0.00084   0.00097   0.00013  -0.59942
   D118      -1.03773  -0.00006  -0.00126  -0.00079  -0.00205  -1.03979
   D119      -3.02875  -0.00008  -0.00138  -0.00069  -0.00208  -3.03082
   D120       1.14936  -0.00003  -0.00105  -0.00009  -0.00114   1.14822
   D121      -3.12880   0.00003  -0.00109  -0.00029  -0.00138  -3.13018
   D122       1.16337   0.00001  -0.00121  -0.00020  -0.00140   1.16197
   D123      -0.94171   0.00006  -0.00087   0.00040  -0.00047  -0.94217
   D124       1.09801  -0.00002  -0.00060  -0.00113  -0.00173   1.09628
   D125      -0.89300  -0.00004  -0.00073  -0.00103  -0.00176  -0.89475
   D126      -2.99808   0.00001  -0.00039  -0.00043  -0.00082  -2.99890
   D127       2.74903  -0.00004   0.00255  -0.00205   0.00050   2.74953
   D128       0.74291   0.00007   0.00272  -0.00163   0.00109   0.74400
   D129      -1.44886   0.00004   0.00198  -0.00130   0.00069  -1.44817
   D130      -1.34107  -0.00000   0.00315  -0.00177   0.00138  -1.33969
   D131       2.93600   0.00010   0.00332  -0.00136   0.00197   2.93796
   D132       0.74423   0.00007   0.00259  -0.00102   0.00156   0.74579
   D133       0.66512  -0.00000   0.00281  -0.00133   0.00148   0.66660
   D134      -1.34100   0.00010   0.00298  -0.00092   0.00207  -1.33893
   D135       2.75042   0.00007   0.00225  -0.00058   0.00167   2.75208
   D136       1.14529   0.00005   0.00122   0.00000   0.00122   1.14651
   D137      -0.94642   0.00006   0.00168  -0.00019   0.00149  -0.94493
   D138      -2.99872   0.00003   0.00188  -0.00051   0.00137  -2.99735
   D139      -3.03256   0.00002   0.00044   0.00078   0.00122  -3.03134
   D140       1.15892   0.00002   0.00090   0.00058   0.00148   1.16040
   D141      -0.89339  -0.00000   0.00111   0.00026   0.00136  -0.89202
   D142      -1.04017   0.00002   0.00076   0.00014   0.00090  -1.03927
   D143      -3.13187   0.00002   0.00122  -0.00006   0.00116  -3.13071
   D144       1.09901  -0.00000   0.00142  -0.00038   0.00104   1.10005
         Item               Value     Threshold  Converged?
 Maximum Force            0.000368     0.000450     YES
 RMS     Force            0.000076     0.000300     YES
 Maximum Displacement     0.007753     0.001800     NO 
 RMS     Displacement     0.001359     0.001200     NO 
 Predicted change in Energy=-3.612338D-06
 GradGradGradGradGradGradGradGradGradGradGradGradGradGradGradGradGradGrad

                          Input orientation:                          
 ---------------------------------------------------------------------
 Center     Atomic      Atomic             Coordinates (Angstroms)
 Number     Number       Type             X           Y           Z
 ---------------------------------------------------------------------
      1          6           0       -2.258545   -0.950732   -0.709125
      2          6           0       -2.414136   -0.396349    0.719315
      3          1           0       -3.252998   -1.044865   -1.155295
      4          1           0       -1.855911   -1.970806   -0.669524
      5          1           0       -3.301104   -0.849865    1.171458
      6          1           0       -2.621323    0.680425    0.678319
      7          6           0        1.223453   -0.753892    1.655379
      8          1           0        2.058127   -0.047997    1.680250
      9          1           0        1.095262   -1.138595    2.673645
     10          6           0        1.558557   -1.890869    0.687338
     11          1           0        2.396410   -2.437599    1.129777
     12          1           0        0.730730   -2.609702    0.639563
     13          6           0        1.955386   -1.459284   -0.737049
     14          1           0        2.533315   -2.267173   -1.195284
     15          1           0        2.636219   -0.600077   -0.688881
     16          6           0        0.792722   -1.168245   -1.687890
     17          1           0        0.123041   -2.031879   -1.711482
     18          1           0        1.156062   -1.011442   -2.709489
     19          6           0       -1.248893   -0.681657    1.668879
     20          1           0       -1.055520   -1.757529    1.683968
     21          1           0       -1.502899   -0.385186    2.693014
     22          6           0       -1.436509   -0.088827   -1.669560
     23          1           0       -1.850419    0.922911   -1.687870
     24          1           0       -1.495997   -0.481823   -2.690541
     25          7           0        0.005979   -0.001928    1.263321
     26          7           0       -0.007995    0.012632   -1.274771
     27          6           0        0.611774    1.302395   -1.672944
     28          1           0        1.694809    1.156118   -1.704501
     29          1           0        0.289007    1.552111   -2.689626
     30          6           0        0.286244    2.441106   -0.704037
     31          1           0       -0.798458    2.598040   -0.647649
     32          1           0        0.692004    3.352475   -1.152672
     33          6           0        0.865810    2.293000    0.715336
     34          1           0        0.926092    3.285224    1.172017
     35          1           0        1.900460    1.932153    0.656610
     36          6           0        0.050670    1.422760    1.674486
     37          1           0       -0.977247    1.793931    1.707993
     38          1           0        0.451241    1.489876    2.692447
     39          1           0       -0.001233    0.004967   -0.025636
 ---------------------------------------------------------------------
                    Distance matrix (angstroms):
                    1          2          3          4          5
     1  C    0.000000
     2  C    1.540126   0.000000
     3  H    1.094014   2.153700   0.000000
     4  H    1.097376   2.172419   1.745048   0.000000
     5  H    2.152601   1.093993   2.335405   2.595054   0.000000
     6  H    2.171930   1.097292   2.595723   3.071085   1.745587
     7  C    4.213542   3.773077   5.293691   4.045805   4.551375
     8  H    5.015745   4.587580   6.102631   4.953617   5.442722
     9  H    4.767226   4.084876   5.794560   4.536383   4.654886
    10  C    4.171838   4.244633   5.221310   3.675058   4.993433
    11  H    5.221200   5.241806   6.251165   4.640863   5.914752
    12  H    3.675174   3.846489   4.641155   2.968604   4.431210
    13  C    4.244598   4.726896   5.241558   3.846062   5.625342
    14  H    4.993124   5.625206   5.914140   4.430526   6.453733
    15  H    4.907350   5.246962   5.924378   4.696648   6.226962
    16  C    3.211779   4.083429   4.082491   2.948971   5.003663
    17  H    2.800990   3.875693   3.561064   2.237332   4.629607
    18  H    3.957863   4.988121   4.675088   3.762156   5.912206
    19  C    2.597441   1.529989   3.481999   2.738340   2.118323
    20  H    2.797335   2.151559   3.660357   2.495003   2.475716
    21  H    3.530636   2.173929   4.278727   3.734364   2.400958
    22  C    1.530052   2.599432   2.116154   2.172053   3.482423
    23  H    2.152916   2.802278   2.474470   3.067679   3.663738
    24  H    2.174250   3.532336   2.400218   2.535965   4.278890
    25  N    3.149419   2.511666   4.190268   3.328513   3.415294
    26  N    2.512568   3.151692   3.415057   2.777614   4.191957
    27  C    3.774157   4.214827   4.551269   4.220209   5.294663
    28  H    4.588965   5.016819   5.443046   4.843185   6.103626
    29  H    4.083703   4.767007   4.652338   4.592649   5.793647
    30  C    4.240347   4.167630   4.988172   4.904588   5.216995
    31  H    3.837893   3.666794   4.421903   4.689674   4.632541
    32  H    5.236418   5.215950   5.907593   5.921370   6.245491
    33  C    4.723609   4.241540   5.621848   5.244582   5.239162
    34  H    5.623516   4.991598   6.452197   6.225485   5.913387
    35  H    5.241524   4.903223   6.221235   5.576920   5.921230
    36  C    4.080139   3.208860   5.001105   4.543757   4.080717
    37  H    3.875223   2.799904   4.629927   4.538489   3.560596
    38  H    4.987002   3.957459   5.911972   5.348094   4.676311
    39  H    2.544794   2.556972   3.598924   2.785337   3.612882
                    6          7          8          9         10
     6  H    0.000000
     7  C    4.218319   0.000000
     8  H    4.840632   1.093429   0.000000
     9  H    4.593817   1.096036   1.761632   0.000000
    10  C    4.907446   1.530397   2.152120   2.173931   0.000000
    11  H    5.924823   2.118243   2.475410   2.400817   1.093921
    12  H    4.697094   2.172254   3.067139   2.536637   1.097406
    13  C    5.246702   2.599426   2.801003   3.532065   1.540330
    14  H    6.226477   3.483107   3.663228   4.279053   2.153143
    15  H    5.581278   2.741372   2.500353   3.737797   2.172896
    16  C    4.546672   3.396272   3.768364   4.372115   2.598152
    17  H    4.538642   3.765622   4.379976   4.579575   2.799094
    18  H    5.348672   4.372979   4.583858   5.384979   3.531830
    19  C    2.172565   2.473438   3.367200   2.591025   3.210513
    20  H    3.067032   2.490346   3.552085   2.447121   2.800794
    21  H    2.538778   2.940345   3.717566   2.705262   3.957567
    22  C    2.740086   4.309632   4.841010   5.135689   4.215773
    23  H    2.500388   4.841247   5.250108   5.652402   5.017977
    24  H    3.737164   5.133853   5.650116   5.993368   4.767156
    25  N    2.776787   1.483713   2.094580   2.113661   2.512042
    26  N    3.330164   3.269527   3.606201   4.258226   3.150758
    27  C    4.045764   3.959824   3.893509   5.008496   4.082189
    28  H    4.953091   3.893470   3.610877   4.979289   3.876027
    29  H    4.535737   5.006986   4.978549   6.054306   4.986958
    30  C    3.669449   4.080836   3.875569   4.987736   4.724481
    31  H    2.959439   4.541753   4.536596   5.345990   5.242902
    32  H    4.633630   5.002984   4.631949   5.913800   5.623986
    33  C    3.842117   3.208604   2.798740   3.957709   4.240925
    34  H    4.428642   4.078790   3.556708   4.674792   5.237067
    35  H    4.691888   2.944608   2.234658   3.761152   3.838404
    36  C    2.946685   2.472570   2.488583   2.941093   3.772045
    37  H    2.236763   3.367084   3.550629   3.718533   4.588005
    38  H    3.761990   2.589656   2.443702   2.706284   4.083632
    39  H    2.795830   2.213941   2.674662   3.129880   2.556457
                   11         12         13         14         15
    11  H    0.000000
    12  H    1.744826   0.000000
    13  C    2.153287   2.172165   0.000000
    14  H    2.335316   2.594861   1.093922   0.000000
    15  H    2.596443   3.071521   1.097311   1.745349   0.000000
    16  C    3.481713   2.738371   1.529898   2.116593   2.172398
    17  H    3.661362   2.496112   2.152875   2.476136   3.067871
    18  H    4.279294   3.735169   2.174857   2.401354   2.538296
    19  C    4.081935   2.948857   4.081740   5.002239   4.545304
    20  H    3.561662   2.237782   3.875026   4.629208   4.538617
    21  H    4.675544   3.762211   4.987861   5.912002   5.349364
    22  C    5.295685   4.047688   3.775272   4.552981   4.220216
    23  H    6.104729   4.955666   4.589452   5.443933   4.842251
    24  H    5.794025   4.536052   4.084557   4.653883   4.593020
    25  N    3.415331   2.777557   3.150485   4.190883   3.329721
    26  N    4.191259   3.329718   2.512080   3.414979   2.776787
    27  C    5.002772   4.546025   3.210617   4.081947   2.947229
    28  H    4.630354   4.539326   2.800748   3.561083   2.236505
    29  H    5.911580   5.347831   3.957003   4.675137   3.760891
    30  C    5.622939   5.245330   4.242660   5.240090   3.843359
    31  H    6.222868   5.578163   4.904440   5.922070   4.693257
    32  H    6.452871   6.225846   4.992184   5.913771   4.429192
    33  C    4.989295   4.905147   4.168481   5.217875   3.670976
    34  H    5.908835   5.922147   5.216736   6.246311   4.634980
    35  H    4.423188   4.690096   3.667035   4.632964   2.960384
    36  C    4.549898   4.218328   4.213030   5.292893   4.045051
    37  H    5.442586   4.842593   5.016171   6.102920   4.953121
    38  H    4.653029   4.593363   4.766701   5.793522   4.536012
    39  H    3.612451   2.795488   2.545289   3.599254   2.786059
                   16         17         18         19         20
    16  C    0.000000
    17  H    1.093112   0.000000
    18  H    1.095568   1.761943   0.000000
    19  C    3.958896   3.890005   5.006264   0.000000
    20  H    3.890074   3.604629   4.974958   1.093216   0.000000
    21  H    5.007532   4.975425   6.053867   1.096023   1.761149
    22  C    2.476883   2.491867   2.941784   3.395854   3.765085
    23  H    3.370331   3.553292   3.718112   3.768851   4.380173
    24  H    2.591277   2.445917   2.704491   4.370988   4.577966
    25  N    3.269389   3.603311   4.257350   1.483648   2.094243
    26  N    1.485356   2.094734   2.112385   3.269089   3.603459
    27  C    2.477302   3.370123   2.593167   4.308867   4.838581
    28  H    2.493331   3.554410   2.449197   4.839679   5.247415
    29  H    2.942370   3.718776   2.706286   5.133364   5.647105
    30  C    3.775169   4.587938   4.086381   4.211773   5.013126
    31  H    4.218869   4.839117   4.593441   4.040497   4.947070
    32  H    4.553406   5.443093   4.656480   5.291735   6.100206
    33  C    4.214386   5.014551   4.767915   3.772240   4.586561
    34  H    5.294359   6.101724   5.794853   4.551217   5.442264
    35  H    4.041810   4.947790   4.533156   4.216055   4.838082
    36  C    4.309236   4.837824   5.134829   2.473351   3.367192
    37  H    4.841414   5.247881   5.651130   2.490755   3.552404
    38  H    5.135130   5.648456   5.994521   2.941717   3.719273
    39  H    2.184005   2.646934   3.094429   2.213479   2.672201
                   21         22         23         24         25
    21  H    0.000000
    22  C    4.373132   0.000000
    23  H    4.585197   1.093285   0.000000
    24  H    5.384426   1.095621   1.761886   0.000000
    25  N    2.113674   3.269574   3.607086   4.256672   0.000000
    26  N    4.258676   1.485532   2.096136   2.112590   2.538173
    27  C    5.136279   2.476081   2.491310   2.943065   3.269542
    28  H    5.651468   3.369906   3.552930   3.719727   3.605716
    29  H    5.994736   2.590486   2.444699   2.706127   4.256869
    30  C    4.767486   3.209467   2.799674   3.958041   3.149201
    31  H    4.533863   2.944600   2.234891   3.761053   3.325472
    32  H    5.794568   4.079253   3.557125   4.674851   4.190427
    33  C    4.085912   4.081850   3.876912   4.987762   2.511234
    34  H    4.656752   5.004065   4.633410   5.914094   3.414721
    35  H    4.593458   4.542113   4.536987   5.344775   2.774496
    36  C    2.592228   3.959702   3.894795   5.007302   1.483506
    37  H    2.448495   3.894042   3.612892   4.979483   2.095132
    38  H    2.708232   5.008294   4.980588   6.054410   2.113324
    39  H    3.130220   2.184331   2.650497   3.094027   1.288995
                   26         27         28         29         30
    26  N    0.000000
    27  C    1.485310   0.000000
    28  H    2.095655   1.093324   0.000000
    29  H    2.111876   1.095526   1.761693   0.000000
    30  C    2.511932   1.530168   2.153179   2.175519   0.000000
    31  H    2.775329   2.172252   3.067973   2.538940   1.097445
    32  H    3.414596   2.116589   2.476715   2.401238   1.093851
    33  C    3.150261   2.598022   2.799170   3.532051   1.540277
    34  H    4.191558   3.481984   3.660379   4.280402   2.154419
    35  H    3.325206   2.735714   2.493866   3.733431   2.171655
    36  C    3.269560   3.396265   3.767206   4.372529   2.598056
    37  H    3.606849   3.767934   4.380845   4.582676   2.798773
    38  H    4.258165   4.372363   4.581594   5.384877   3.531029
    39  H    1.249178   2.184656   2.649584   3.094307   2.545122
                   31         32         33         34         35
    31  H    0.000000
    32  H    1.745193   0.000000
    33  C    2.172686   2.154566   0.000000
    34  H    2.599515   2.337413   1.093938   0.000000
    35  H    3.070611   2.598304   1.097342   1.745233   0.000000
    36  C    2.737629   3.482519   1.530274   2.118399   2.171929
    37  H    2.495517   3.660446   2.152044   2.476676   3.066872
    38  H    3.734437   4.279274   2.173900   2.400097   2.537810
    39  H    2.783253   3.599528   2.556540   3.613086   2.792121
                   36         37         38         39
    36  C    0.000000
    37  H    1.093391   0.000000
    38  H    1.095995   1.761300   0.000000
    39  H    2.214327   2.675530   3.130121   0.000000
 Stoichiometry    C12H25N2(1+)
 Framework group  C1[X(C12H25N2)]
 Deg. of freedom   111
 Full point group                 C1      NOp   1
 Largest Abelian subgroup         C1      NOp   1
 Largest concise Abelian subgroup C1      NOp   1
                         Standard orientation:                         
 ---------------------------------------------------------------------
 Center     Atomic      Atomic             Coordinates (Angstroms)
 Number     Number       Type             X           Y           Z
 ---------------------------------------------------------------------
      1          6           0        1.805492   -1.657080    0.707253
      2          6           0        2.145248   -1.180163   -0.717214
      3          1           0        2.709109   -2.079190    1.156882
      4          1           0        1.086146   -2.484447    0.659940
      5          1           0        2.832970   -1.901442   -1.168453
      6          1           0        2.699212   -0.234202   -0.668960
      7          6           0       -1.398034   -0.300837   -1.670132
      8          1           0       -1.949569    0.642994   -1.694179
      9          1           0       -1.399471   -0.701918   -2.690146
     10          6           0       -2.098527   -1.265232   -0.710253
     11          1           0       -3.068106   -1.499545   -1.159338
     12          1           0       -1.557892   -2.219076   -0.663409
     13          6           0       -2.337098   -0.732145    0.715061
     14          1           0       -3.153890   -1.303161    1.166125
     15          1           0       -2.692359    0.305054    0.669256
     16          6           0       -1.149453   -0.849331    1.672325
     17          1           0       -0.806037   -1.886882    1.693483
     18          1           0       -1.445689   -0.584755    2.693360
     19          6           0        0.957073   -1.056720   -1.673179
     20          1           0        0.416282   -2.006545   -1.695465
     21          1           0        1.301310   -0.857493   -2.694490
     22          6           0        1.312143   -0.574580    1.669468
     23          1           0        2.039466    0.241260    1.695487
     24          1           0        1.231321   -0.969287    2.688321
     25          7           0       -0.001850    0.000658   -1.268666
     26          7           0        0.001433   -0.001108    1.269504
     27          6           0       -0.155355    1.419765    1.672843
     28          1           0       -1.225387    1.642699    1.699135
     29          1           0        0.226272    1.543279    2.692295
     30          6           0        0.536695    2.388989    0.712069
     31          1           0        1.611993    2.175653    0.661015
     32          1           0        0.455273    3.381563    1.164481
     33          6           0       -0.050842    2.448584   -0.710500
     34          1           0        0.225664    3.406105   -1.161498
     35          1           0       -1.146924    2.452977   -0.658121
     36          6           0        0.433221    1.360519   -1.671508
     37          1           0        1.526250    1.367997   -1.698634
     38          1           0        0.083840    1.561655   -2.690667
     39          1           0       -0.000241   -0.000748    0.020327
 ---------------------------------------------------------------------
 Rotational constants (GHZ):      0.7004027      0.6998470      0.6885111
 Standard basis: 6-31G(d,p) (6D, 7F)
 There are   335 symmetry adapted cartesian basis functions of A   symmetry.
 There are   335 symmetry adapted basis functions of A   symmetry.
   335 basis functions,   567 primitive gaussians,   335 cartesian basis functions
    55 alpha electrons       55 beta electrons
       nuclear repulsion energy      1086.1443587111 Hartrees.
 NAtoms=   39 NActive=   39 NUniq=   39 SFac= 1.00D+00 NAtFMM=   60 NAOKFM=F Big=F
 Integral buffers will be    131072 words long.
 Raffenetti 2 integral format.
 Two-electron integral symmetry is turned on.
 Nuclear repulsion after empirical dispersion term =     1086.1006981435 Hartrees.
 One-electron integrals computed using PRISM.
 NBasis=   335 RedAO= T EigKep=  2.27D-03  NBF=   335
 NBsUse=   335 1.00D-06 EigRej= -1.00D+00 NBFU=   335
 Initial guess from the checkpoint file:  "inprot-redo-opt-wb97xd.chk"
 B after Tr=    -0.000000   -0.000000   -0.000000
         Rot=    0.987376    0.000631    0.000852   -0.158392 Ang=  18.23 deg.
 Requested convergence on RMS density matrix=1.00D-08 within 128 cycles.
 Requested convergence on MAX density matrix=1.00D-06.
 Requested convergence on             energy=1.00D-06.
 No special actions if energy rises.
 SCF Done:  E(RwB97XD) =  -581.521666784     A.U. after    7 cycles
            NFock=  7  Conv=0.83D-08     -V/T= 2.0098
 Calling FoFJK, ICntrl=      2127 FMM=F ISym2X=0 I1Cent= 0 IOpClX= 0 NMat=1 NMatS=1 NMatT=0.
 ***** Axes restored to original set *****
 -------------------------------------------------------------------
 Center     Atomic                   Forces (Hartrees/Bohr)
 Number     Number              X              Y              Z
 -------------------------------------------------------------------
      1        6          -0.000277856    0.000143427   -0.000219615
      2        6           0.000098545   -0.000220022   -0.000136205
      3        1           0.000025331   -0.000039409    0.000065593
      4        1           0.000111818    0.000014580    0.000027763
      5        1          -0.000021353    0.000060869   -0.000028089
      6        1           0.000062699    0.000061124    0.000054359
      7        6           0.000166605   -0.000067401   -0.000236678
      8        1          -0.000019379   -0.000008309   -0.000011303
      9        1           0.000021234    0.000001831   -0.000069751
     10        6          -0.000107397   -0.000063311    0.000063648
     11        1           0.000011061    0.000137142    0.000068747
     12        1           0.000006345   -0.000013027   -0.000035180
     13        6          -0.000291025   -0.000198087    0.000092909
     14        1           0.000070366    0.000093350   -0.000054095
     15        1           0.000046505   -0.000003229    0.000063042
     16        6           0.000195012    0.000206109    0.000020844
     17        1          -0.000001277   -0.000150962    0.000053024
     18        1          -0.000140345   -0.000017986   -0.000059165
     19        6           0.000108411    0.000220969    0.000166723
     20        1          -0.000120962   -0.000212276    0.000012614
     21        1           0.000000214   -0.000055980   -0.000003766
     22        6           0.000047260   -0.000053486   -0.000051210
     23        1          -0.000040337   -0.000081167    0.000119657
[truncated: 5,537,854 more chars]
