# Supplementary material for: An organic proton cage that is ultra-resistant to hydroxide-promoted degradation
Source: Nat Commun. 2024 Apr 22;15:3395. doi: 10.1038/s41467-024-47809-0 (PMC11035699; doi:10.1038/s41467-024-47809-0)
Supplement: Supplementary file 3 — Source Data [file 41467_2024_47809_MOESM3_ESM.zip › Paper/in-DBD-scan1-wb97xd.out]

 Entering Gaussian System, Link 0=g09
 Initial command:
 /opt/software/gaussian/g09.e01/l1.exe "/localscratch/clr426.6821065.0/Gau-7927.inp" -scrdir="/localscratch/clr426.6821065.0/"
 Entering Link 1 = /opt/software/gaussian/g09.e01/l1.exe PID=      7928.
  
 Copyright (c) 1988,1990,1992,1993,1995,1998,2003,2009,2015,
            Gaussian, Inc.  All Rights Reserved.
  
 This is part of the Gaussian(R) 09 program.  It is based on
 the Gaussian(R) 03 system (copyright 2003, Gaussian, Inc.),
 the Gaussian(R) 98 system (copyright 1998, Gaussian, Inc.),
 the Gaussian(R) 94 system (copyright 1995, Gaussian, Inc.),
 the Gaussian 92(TM) system (copyright 1992, Gaussian, Inc.),
 the Gaussian 90(TM) system (copyright 1990, Gaussian, Inc.),
 the Gaussian 88(TM) system (copyright 1988, Gaussian, Inc.),
 the Gaussian 86(TM) system (copyright 1986, Carnegie Mellon
 University), and the Gaussian 82(TM) system (copyright 1983,
 Carnegie Mellon University). Gaussian is a federally registered
 trademark of Gaussian, Inc.
  
 This software contains proprietary and confidential information,
 including trade secrets, belonging to Gaussian, Inc.
  
 This software is provided under written license and may be
 used, copied, transmitted, or stored only in accord with that
 written license.
  
 The following legend is applicable only to US Government
 contracts under FAR:
  
                    RESTRICTED RIGHTS LEGEND
  
 Use, reproduction and disclosure by the US Government is
 subject to restrictions as set forth in subparagraphs (a)
 and (c) of the Commercial Computer Software - Restricted
 Rights clause in FAR 52.227-19.
  
 Gaussian, Inc.
 340 Quinnipiac St., Bldg. 40, Wallingford CT 06492
  
  
 ---------------------------------------------------------------
 Warning -- This program may not be used in any manner that
 competes with the business of Gaussian, Inc. or will provide
 assistance to any competitor of Gaussian, Inc.  The licensee
 of this program is prohibited from giving any competitor of
 Gaussian, Inc. access to this program.  By using this program,
 the user acknowledges that Gaussian, Inc. is engaged in the
 business of creating and licensing software in the field of
 computational chemistry and represents and warrants to the
 licensee that it is not a competitor of Gaussian, Inc. and that
 it will not use this program in any manner prohibited above.
 ---------------------------------------------------------------
  

 Cite this work as:
 Gaussian 09, Revision E.01,
 M. J. Frisch, G. W. Trucks, H. B. Schlegel, G. E. Scuseria, 
 M. A. Robb, J. R. Cheeseman, G. Scalmani, V. Barone, B. Mennucci, 
 G. A. Petersson, H. Nakatsuji, M. Caricato, X. Li, H. P. Hratchian, 
 A. F. Izmaylov, J. Bloino, G. Zheng, J. L. Sonnenberg, M. Hada, 
 M. Ehara, K. Toyota, R. Fukuda, J. Hasegawa, M. Ishida, T. Nakajima, 
 Y. Honda, O. Kitao, H. Nakai, T. Vreven, J. A. Montgomery, Jr., 
 J. E. Peralta, F. Ogliaro, M. Bearpark, J. J. Heyd, E. Brothers, 
 K. N. Kudin, V. N. Staroverov, T. Keith, R. Kobayashi, J. Normand, 
 K. Raghavachari, A. Rendell, J. C. Burant, S. S. Iyengar, J. Tomasi, 
 M. Cossi, N. Rega, J. M. Millam, M. Klene, J. E. Knox, J. B. Cross, 
 V. Bakken, C. Adamo, J. Jaramillo, R. Gomperts, R. E. Stratmann, 
 O. Yazyev, A. J. Austin, R. Cammi, C. Pomelli, J. W. Ochterski, 
 R. L. Martin, K. Morokuma, V. G. Zakrzewski, G. A. Voth, 
 P. Salvador, J. J. Dannenberg, S. Dapprich, A. D. Daniels, 
 O. Farkas, J. B. Foresman, J. V. Ortiz, J. Cioslowski, 
 and D. J. Fox, Gaussian, Inc., Wallingford CT, 2013.
 
 ******************************************
 Gaussian 09:  EM64L-G09RevE.01 30-Nov-2015
                 8-Jul-2023 
 ******************************************
 %chk=inprot-scan1-wb97xd.chk
 %mem=10GB
 ----------------------
 # sp wB97XD/6-31g(d,p)
 ----------------------
 1/38=1/1;
 2/12=2,17=6,18=5,40=1/2;
 3/5=1,6=6,7=101,11=2,16=1,25=1,30=1,74=-58/1,2,3;
 4//1;
 5/5=2,38=5/2;
 6/7=2,8=2,9=2,10=2,28=1/1;
 99/5=1,9=1/99;
 -------------------
 Title Card Required
 -------------------
 Symbolic Z-matrix:
 Charge =  0 Multiplicity = 1
 C                     2.62127   0.48015  -0.70429 
 C                     2.68365  -0.44686   0.52563 
 H                     3.58219   0.42775  -1.22702 
 H                     2.51538   1.52097  -0.37292 
 H                     3.68419  -0.36748   0.96464 
 H                     2.57848  -1.48975   0.20036 
 C                    -0.69577   0.56105   1.85243 
 H                    -1.70432   0.19995   1.58166 
 H                    -0.55608   0.55222   2.94385 
 C                    -0.59517   1.99514   1.3053 
 H                    -1.19233   2.61584   1.98171 
 H                     0.43158   2.38821   1.37715 
 C                    -1.16807   2.18193  -0.11248 
 H                    -1.39751   3.24316  -0.26643 
 H                    -2.10494   1.58087  -0.16888 
 C                    -0.23758   1.78916  -1.25616 
 H                     0.68563   2.37914  -1.222 
 H                    -0.71422   1.97758  -2.2245 
 C                     1.67622  -0.14223   1.64244 
 H                     1.79196   0.90333   1.94094 
 H                     1.90823  -0.75109   2.52824 
 C                     1.54371   0.14854  -1.74318 
 H                     1.64137  -0.89744  -2.04203 
 H                     1.67284   0.75951  -2.64307 
 N                     0.28475  -0.35661   1.22761 
 N                     0.16958   0.35254  -1.22736 
 C                    -0.85214  -0.58558  -1.78862 
 H                    -1.84726  -0.23258  -1.42864 
 H                    -0.76489  -0.55855  -2.88153 
 C                    -0.68078  -2.00946  -1.24052 
 H                     0.3405   -2.39313  -1.39413 
 H                    -1.32446  -2.63775  -1.86528 
 C                    -1.13101  -2.18939   0.2223 
 H                    -1.3459   -3.25096   0.39462 
 H                    -2.06332  -1.59717   0.33984 
 C                    -0.10578  -1.78224   1.28012 
 H                     0.81056  -2.3724    1.15437 
 H                    -0.4946   -2.00959   2.28308 
 H                     0.2178    0.04856  -0.13377 
 O                    -2.7415    0.00072   0.03311 
 H                    -3.70202  -0.01769   0.01538 
 
                          Input orientation:                          
 ---------------------------------------------------------------------
 Center     Atomic      Atomic             Coordinates (Angstroms)
 Number     Number       Type             X           Y           Z
 ---------------------------------------------------------------------
      1          6           0        2.621268    0.480145   -0.704292
      2          6           0        2.683649   -0.446862    0.525627
      3          1           0        3.582194    0.427747   -1.227022
      4          1           0        2.515376    1.520969   -0.372918
      5          1           0        3.684188   -0.367480    0.964643
      6          1           0        2.578476   -1.489745    0.200358
      7          6           0       -0.695772    0.561045    1.852428
      8          1           0       -1.704323    0.199945    1.581658
      9          1           0       -0.556081    0.552220    2.943852
     10          6           0       -0.595169    1.995144    1.305295
     11          1           0       -1.192325    2.615840    1.981711
     12          1           0        0.431581    2.388209    1.377150
     13          6           0       -1.168065    2.181925   -0.112480
     14          1           0       -1.397513    3.243164   -0.266425
     15          1           0       -2.104944    1.580871   -0.168882
     16          6           0       -0.237575    1.789156   -1.256160
     17          1           0        0.685626    2.379144   -1.222001
     18          1           0       -0.714219    1.977579   -2.224502
     19          6           0        1.676215   -0.142232    1.642444
     20          1           0        1.791956    0.903330    1.940942
     21          1           0        1.908227   -0.751094    2.528244
     22          6           0        1.543712    0.148538   -1.743179
     23          1           0        1.641367   -0.897441   -2.042029
     24          1           0        1.672837    0.759511   -2.643074
     25          7           0        0.284754   -0.356606    1.227608
     26          7           0        0.169584    0.352544   -1.227358
     27          6           0       -0.852144   -0.585579   -1.788623
     28          1           0       -1.847260   -0.232578   -1.428637
     29          1           0       -0.764889   -0.558549   -2.881526
     30          6           0       -0.680776   -2.009457   -1.240518
     31          1           0        0.340504   -2.393127   -1.394132
     32          1           0       -1.324462   -2.637748   -1.865283
     33          6           0       -1.131006   -2.189387    0.222300
     34          1           0       -1.345897   -3.250965    0.394615
     35          1           0       -2.063317   -1.597168    0.339843
     36          6           0       -0.105776   -1.782236    1.280115
     37          1           0        0.810557   -2.372404    1.154370
     38          1           0       -0.494596   -2.009589    2.283080
     39          1           0        0.217801    0.048559   -0.133765
     40          8           0       -2.741500    0.000716    0.033107
     41          1           0       -3.702020   -0.017685    0.015380
 ---------------------------------------------------------------------
                    Distance matrix (angstroms):
                    1          2          3          4          5
     1  C    0.000000
     2  C    1.541407   0.000000
     3  H    1.095158   2.155018   0.000000
     4  H    1.097423   2.169806   1.750065   0.000000
     5  H    2.152582   1.095498   2.333706   2.592572   0.000000
     6  H    2.168107   1.097482   2.592612   3.065457   1.751059
     7  C    4.188808   3.767859   5.272739   4.023070   4.564468
     8  H    4.900492   4.559370   5.990646   4.834390   5.453323
     9  H    4.838357   4.164352   5.876819   4.623125   4.768962
    10  C    4.084009   4.161961   5.130275   3.566053   4.900095
    11  H    5.130234   5.150097   6.154653   4.526596   5.806462
    12  H    3.573211   3.719480   4.533375   2.856054   4.282924
    13  C    4.195872   4.706740   5.185008   3.751324   5.586056
    14  H    4.896591   5.558734   5.800586   4.276447   6.354208
    15  H    4.882145   5.246396   5.898550   4.625211   6.212487
    16  C    3.192343   4.087553   4.055233   2.903581   4.996326
    17  H    2.760603   3.877191   3.492575   2.192120   4.617004
    18  H    3.959649   4.998663   4.675052   3.750619   5.917426
    19  C    2.605312   1.534602   3.491628   2.744469   2.131222
    20  H    2.804301   2.149710   3.669758   2.501752   2.479649
    21  H    3.531808   2.168942   4.277132   3.734654   2.397091
    22  C    1.533094   2.607957   2.121270   2.169173   3.490016
    23  H    2.155804   2.807531   2.487402   3.065702   3.673425
    24  H    2.176337   3.538042   2.400191   2.538365   4.281502
    25  N    3.145105   2.501124   4.184917   3.326056   3.409607
    26  N    2.510106   3.167417   3.413439   2.756451   4.204253
    27  C    3.791587   4.228100   4.583184   4.216866   5.310965
    28  H    4.582618   4.939049   5.473175   4.818928   6.028508
    29  H    4.157558   4.849080   4.754713   4.623597   5.884200
    30  C    4.170030   4.108567   4.910505   4.840664   5.158656
    31  H    3.732754   3.600521   4.300443   4.592722   4.565883
    32  H    5.161196   5.155714   5.820645   5.853754   6.184592
    33  C    4.697290   4.204758   5.582489   5.236137   5.201587
    34  H    5.555824   4.910947   6.359930   6.186266   5.825905
    35  H    5.229798   4.887884   6.198963   5.585270   5.910696
    36  C    4.061158   3.183295   4.977036   4.529252   4.057694
    37  H    3.856207   2.758895   4.603677   4.516345   3.509056
    38  H    4.983149   3.953732   5.906068   5.345942   4.679427
    39  H    2.507672   2.600124   3.557827   2.739350   3.659976
    40  O    5.434417   5.465816   6.462150   5.487328   6.503291
    41  H    6.383552   6.420383   7.402820   6.416716   7.455168
                    6          7          8          9         10
     6  H    0.000000
     7  C    4.201878   0.000000
     8  H    4.806809   1.104937   0.000000
     9  H    4.639162   1.100363   1.816075   0.000000
    10  C    4.841215   1.538218   2.128224   2.183673   0.000000
    11  H    5.852178   2.117891   2.501746   2.364117   1.095170
    12  H    4.586123   2.198941   3.064704   2.607851   1.101762
    13  C    5.255054   2.590594   2.661939   3.517333   1.540514
    14  H    6.198936   3.489375   3.573615   4.272595   2.161392
    15  H    5.612437   2.666741   2.265357   3.625771   2.150405
    16  C    4.561006   3.373651   3.567934   4.389938   2.594486
    17  H    4.535889   3.829603   4.280335   4.715275   2.859216
    18  H    5.361355   4.316048   4.315917   5.363631   3.531848
    19  C    2.170133   2.482945   3.398355   2.675644   3.137074
    20  H    3.061871   2.512724   3.584383   2.577282   2.700828
    21  H    2.532566   2.993200   3.853702   2.818541   3.912086
    22  C    2.744457   4.256036   4.648324   5.151733   4.156676
    23  H    2.501459   4.770345   5.052624   5.638200   4.957189
    24  H    3.736902   5.085198   5.437526   6.018703   4.718078
    25  N    2.756884   1.481187   2.095597   2.116238   2.512176
    26  N    3.351889   3.205838   3.380146   4.238567   3.114051
    27  C    4.067274   3.820530   3.563994   4.876326   4.037140
    28  H    4.880700   3.566672   3.044566   4.626198   3.742307
    29  H    4.641468   4.865037   4.623620   5.934007   4.907099
    30  C    3.601243   4.021694   3.727437   4.907819   4.746085
    31  H    2.892579   4.510117   4.445297   5.319496   5.236345
    32  H    4.562643   4.944583   4.480870   5.821863   5.661106
    33  C    3.774949   3.226705   2.808105   3.905610   4.355491
    34  H    4.305849   4.132711   3.666922   4.646142   5.377229
    35  H    4.645131   2.969171   2.213729   3.697633   3.999033
    36  C    2.908029   2.483265   2.564239   2.901806   3.809034
    37  H    2.194257   3.370673   3.622730   3.690985   4.590677
    38  H    3.748565   2.614210   2.614856   2.646368   4.123599
    39  H    2.837394   2.245489   2.580728   3.213144   2.553626
    40  O    5.527349   2.794441   1.874417   3.681392   3.194204
    41  H    6.453356   3.570322   2.547819   4.335628   3.920189
                   11         12         13         14         15
    11  H    0.000000
    12  H    1.747679   0.000000
    13  C    2.138810   2.195545   0.000000
    14  H    2.343022   2.603435   1.096619   0.000000
    15  H    2.555207   3.078306   1.114535   1.809196   0.000000
    16  C    3.475451   2.782257   1.525806   2.106934   2.170858
    17  H    3.721088   2.611553   2.169355   2.449311   3.087650
    18  H    4.281144   3.801759   2.169878   2.429539   2.513378
    19  C    3.993818   2.832424   4.070798   4.955047   4.532896
    20  H    3.440972   2.091255   3.822705   4.529901   4.482884
    21  H    4.609595   3.655232   5.003958   5.890008   5.368248
    22  C    5.239111   3.998677   3.761326   4.517557   4.224060
    23  H    6.046771   4.893860   4.593317   5.434351   4.866781
    24  H    5.748369   4.511715   4.061760   4.609126   4.589977
    25  N    3.403802   2.752804   3.217244   4.245056   3.378559
    26  N    4.156372   3.316027   2.525647   3.425620   2.793320
    27  C    4.957845   4.529181   3.250898   4.156175   2.981036
    28  H    4.491425   4.464760   2.832561   3.692396   2.223057
    29  H    5.823274   5.315190   3.916678   4.657466   3.705577
    30  C    5.660196   5.237269   4.367792   5.390046   4.008380
    31  H    6.231824   5.527158   4.984929   6.005015   4.824325
    32  H    6.512834   6.233563   5.130889   6.094818   4.613423
    33  C    5.117567   4.972901   4.384270   5.460997   3.913620
    34  H    6.079627   5.993754   5.459401   6.527890   4.923446
    35  H    4.604758   4.814951   3.909938   4.923380   3.218768
    36  C    4.584310   4.206041   4.333861   5.414334   4.172140
    37  H    5.438622   4.780867   5.124624   6.199100   5.087192
    38  H    4.687456   4.584664   4.874532   5.908185   4.636458
    39  H    3.613119   2.793301   2.544077   3.582225   2.782869
    40  O    3.610523   4.192257   2.693430   3.522711   1.715486
    41  H    4.135273   4.972866   3.357910   4.002912   2.267154
                   16         17         18         19         20
    16  C    0.000000
    17  H    1.096154   0.000000
    18  H    1.095618   1.768001   0.000000
    19  C    3.974262   3.942543   5.016079   0.000000
    20  H    3.889106   3.661448   4.978539   1.093479   0.000000
    21  H    5.037762   5.035621   6.075481   1.099629   1.759421
    22  C    2.470182   2.446128   2.945389   3.400669   3.768831
    23  H    3.371323   3.510256   3.721266   3.761236   4.373730
    24  H    2.575534   2.370073   2.712366   4.379363   4.587818
    25  N    3.323586   3.693997   4.285257   1.467722   2.089962
    26  N    1.493473   2.091276   2.101462   3.278796   3.601886
    27  C    2.510095   3.387533   2.603611   4.285018   4.808094
    28  H    2.590028   3.644078   2.608060   4.674888   5.088049
    29  H    2.903721   3.672609   2.620342   5.157384   5.650730
    30  C    3.824413   4.596435   4.106799   4.165742   4.971963
    31  H    4.224299   4.787829   4.572201   4.008921   4.908774
    32  H    4.598895   5.442745   4.669334   5.247458   6.061241
    33  C    4.337380   5.124220   4.850171   3.753417   4.589372
    34  H    5.418141   6.199892   5.881876   4.511592   5.430968
    35  H    4.165063   5.080069   4.601603   4.218733   4.866121
    36  C    4.382340   4.919755   5.175785   2.448752   3.354153
    37  H    4.922176   5.314128   5.715249   2.441567   3.508885
    38  H    5.198340   5.739294   6.021963   2.934256   3.718935
    39  H    2.120570   2.614334   2.993486   2.306142   2.740986
    40  O    3.336221   4.356307   3.621416   4.703893   5.000677
    41  H    4.108998   5.150470   4.233805   5.620343   5.894050
                   21         22         23         24         25
    21  H    0.000000
    22  C    4.380327   0.000000
    23  H    4.580396   1.092209   0.000000
    24  H    5.392575   1.095341   1.762877   0.000000
    25  N    2.117295   3.265842   3.580981   4.260830   0.000000
    26  N    4.283158   1.481863   2.095781   2.104672   2.557932
    27  C    5.126635   2.506216   2.525682   2.985780   3.231504
    28  H    5.479913   3.426788   3.603999   3.853593   3.408299
    29  H    6.037237   2.669353   2.570928   2.781483   4.245882
    30  C    4.742360   3.139738   2.696544   3.895362   3.123429
    31  H    4.532004   2.833656   2.085448   3.643363   3.320248
    32  H    5.771726   4.000590   3.443261   4.596752   4.166432
    33  C    4.077132   4.059941   3.805570   4.976736   2.524699
    34  H    4.625046   4.947386   4.516642   5.867216   3.424940
    35  H    4.612819   4.516318   4.459553   5.330157   2.800100
    36  C    2.584045   3.948291   3.856425   5.001535   1.479085
    37  H    2.391873   3.910045   3.617005   4.997299   2.084532
    38  H    2.723504   5.002297   4.950331   6.052493   2.110393
    39  H    3.253195   2.087642   2.561821   2.986505   1.421963
    40  O    5.330186   4.641130   4.931774   5.217671   3.273030
    41  H    6.190900   5.535148   5.792986   6.046528   4.180757
                   26         27         28         29         30
    26  N    0.000000
    27  C    1.496336   0.000000
    28  H    2.109630   1.115552   0.000000
    29  H    2.107036   1.096714   1.840834   0.000000
    30  C    2.510445   1.535322   2.133863   2.192058   0.000000
    31  H    2.756036   2.201196   3.074975   2.607664   1.101732
    32  H    3.403082   2.107216   2.499764   2.380954   1.095177
    33  C    3.202258   2.587233   2.658517   3.525253   1.541077
    34  H    4.232346   3.480604   3.561779   4.280161   2.158098
    35  H    3.353109   2.649645   2.244172   3.625171   2.139846
    36  C    3.304622   3.377308   3.573730   4.387607   2.595351
    37  H    3.675434   3.823418   4.279576   4.696867   2.844520
    38  H    4.282988   4.328327   4.331779   5.371381   3.528513
    39  H    1.136080   2.070137   2.453611   2.980679   2.503552
    40  O    3.191703   2.689258   1.729389   3.565789   3.147936
    41  H    4.082987   3.420340   2.360402   4.160689   3.830450
                   31         32         33         34         35
    31  H    0.000000
    32  H    1.747551   0.000000
    33  C    2.195382   2.143935   0.000000
    34  H    2.603738   2.341716   1.096731   0.000000
    35  H    3.068970   2.547802   1.110740   1.803534   0.000000
    36  C    2.779200   3.480032   1.528346   2.116406   2.179525
    37  H    2.591571   3.707697   2.161462   2.449365   3.086033
    38  H    3.790301   4.276935   2.164292   2.414959   2.531234
    39  H    2.750529   3.548658   2.637132   3.689335   2.852406
    40  O    4.155267   3.545895   2.725075   3.556940   1.762740
    41  H    4.896065   4.006795   3.371827   4.018611   2.298998
                   36         37         38         39         40
    36  C    0.000000
    37  H    1.097167   0.000000
    38  H    1.099459   1.763249   0.000000
    39  H    2.335716   2.805657   3.253402   0.000000
    40  O    3.417746   4.416564   3.761952   2.964388   0.000000
    41  H    4.200734   5.215875   4.404284   3.923217   0.960860
                   41
    41  H    0.000000
 Stoichiometry    C12H26N2O
 Framework group  C1[X(C12H26N2O)]
 Deg. of freedom   117
 Full point group                 C1      NOp   1
 Largest Abelian subgroup         C1      NOp   1
 Largest concise Abelian subgroup C1      NOp   1
                         Standard orientation:                         
 ---------------------------------------------------------------------
 Center     Atomic      Atomic             Coordinates (Angstroms)
 Number     Number       Type             X           Y           Z
 ---------------------------------------------------------------------
      1          6           0        2.601935   -0.480267    0.706405
      2          6           0        2.665358    0.446736   -0.523464
      3          1           0        3.562438   -0.427913    1.229915
      4          1           0        2.496263   -1.521086    0.374946
      5          1           0        3.666249    0.367307   -0.961667
      6          1           0        2.559970    1.489625   -0.198281
      7          6           0       -0.713032   -0.561013   -1.853007
      8          1           0       -1.721786   -0.199865   -1.583056
      9          1           0       -0.572455   -0.552195   -2.944317
     10          6           0       -0.612941   -1.995116   -1.305791
     11          1           0       -1.209577   -2.615785   -1.982691
     12          1           0        0.413848   -2.388230   -1.376812
     13          6           0       -1.186997   -2.181869    0.111518
     14          1           0       -1.416619   -3.243097    0.265278
     15          1           0       -2.123893   -1.580771    0.167159
     16          6           0       -0.257417   -1.789143    1.255953
     17          1           0        0.665784   -2.379174    1.222544
     18          1           0       -0.734856   -1.977543    2.223908
     19          6           0        1.658816    0.142153   -1.641098
     20          1           0        1.774751   -0.903415   -1.939501
     21          1           0        1.891576    0.751003   -2.526710
     22          6           0        1.523551   -0.148608    1.744417
     23          1           0        1.621013    0.897366    2.043345
     24          1           0        1.651917   -0.759586    2.644417
     25          7           0        0.267029    0.356593   -1.227392
     26          7           0        0.149833   -0.352550    1.227480
     27          6           0       -0.872306    0.585622    1.787915
     28          1           0       -1.867146    0.232667    1.427121
     29          1           0       -0.785940    0.558588    2.880888
     30          6           0       -0.700426    2.009491    1.239948
     31          1           0        0.320747    2.393113    1.394391
     32          1           0       -1.344590    2.637813    1.864190
     33          6           0       -1.149460    2.189441   -0.223235
     34          1           0       -1.364161    3.251029   -0.395725
     35          1           0       -2.081703    1.597266   -0.341534
     36          6           0       -0.123391    1.782241   -1.280217
     37          1           0        0.792867    2.372366   -1.153729
     38          1           0       -0.511386    2.009611   -2.283498
     39          1           0        0.198952   -0.048568    0.133927
     40          8           0       -2.760210   -0.000586   -0.035348
     41          1           0       -3.720744    0.017860   -0.018401
 ---------------------------------------------------------------------
 Rotational constants (GHZ):      0.6896634      0.5947487      0.5710068
 Standard basis: 6-31G(d,p) (6D, 7F)
 There are   355 symmetry adapted cartesian basis functions of A   symmetry.
 There are   355 symmetry adapted basis functions of A   symmetry.
   355 basis functions,   602 primitive gaussians,   355 cartesian basis functions
    60 alpha electrons       60 beta electrons
       nuclear repulsion energy      1242.3369939032 Hartrees.
 NAtoms=   41 NActive=   41 NUniq=   41 SFac= 1.00D+00 NAtFMM=   60 NAOKFM=F Big=F
 Integral buffers will be    131072 words long.
 Raffenetti 2 integral format.
 Two-electron integral symmetry is turned on.
 Nuclear repulsion after empirical dispersion term =     1242.2893168723 Hartrees.
 One-electron integrals computed using PRISM.
 NBasis=   355 RedAO= T EigKep=  2.25D-03  NBF=   355
 NBsUse=   355 1.00D-06 EigRej= -1.00D+00 NBFU=   355
 ExpMin= 1.61D-01 ExpMax= 5.48D+03 ExpMxC= 8.25D+02 IAcc=1 IRadAn=         1 AccDes= 0.00D+00
 Harris functional with IExCor= 4639 and IRadAn=       1 diagonalized for initial guess.
 HarFok:  IExCor= 4639 AccDes= 0.00D+00 IRadAn=         1 IDoV= 1 UseB2=F ITyADJ=14
 ICtDFT=  3500011 ScaDFX=  1.000000  1.000000  1.000000  1.000000
 FoFCou: FMM=F IPFlag=           0 FMFlag=      100000 FMFlg1=           0
         NFxFlg=           0 DoJE=T BraDBF=F KetDBF=T FulRan=T
         wScrn=  0.000000 ICntrl=     500 IOpCl=  0 I1Cent=   200000004 NGrid=           0
         NMat0=    1 NMatS0=      1 NMatT0=    0 NMatD0=    1 NMtDS0=    0 NMtDT0=    0
 Petite list used in FoFCou.
 Requested convergence on RMS density matrix=1.00D-08 within 128 cycles.
 Requested convergence on MAX density matrix=1.00D-06.
 Requested convergence on             energy=1.00D-06.
 No special actions if energy rises.
 Integral accuracy reduced to 1.0D-05 until final iterations.
 Initial convergence to 1.0D-05 achieved.  Increase integral accuracy.
 SCF Done:  E(RwB97XD) =  -657.435915856     A.U. after   14 cycles
            NFock= 14  Conv=0.70D-08     -V/T= 2.0092

 **********************************************************************

            Population analysis using the SCF density.

 **********************************************************************

 Orbital symmetries:
       Occupied  (A) (A) (A) (A) (A) (A) (A) (A) (A) (A) (A) (A)
                 (A) (A) (A) (A) (A) (A) (A) (A) (A) (A) (A) (A)
                 (A) (A) (A) (A) (A) (A) (A) (A) (A) (A) (A) (A)
                 (A) (A) (A) (A) (A) (A) (A) (A) (A) (A) (A) (A)
                 (A) (A) (A) (A) (A) (A) (A) (A) (A) (A) (A) (A)
       Virtual   (A) (A) (A) (A) (A) (A) (A) (A) (A) (A) (A) (A)
                 (A) (A) (A) (A) (A) (A) (A) (A) (A) (A) (A) (A)
                 (A) (A) (A) (A) (A) (A) (A) (A) (A) (A) (A) (A)
                 (A) (A) (A) (A) (A) (A) (A) (A) (A) (A) (A) (A)
                 (A) (A) (A) (A) (A) (A) (A) (A) (A) (A) (A) (A)
                 (A) (A) (A) (A) (A) (A) (A) (A) (A) (A) (A) (A)
                 (A) (A) (A) (A) (A) (A) (A) (A) (A) (A) (A) (A)
                 (A) (A) (A) (A) (A) (A) (A) (A) (A) (A) (A) (A)
                 (A) (A) (A) (A) (A) (A) (A) (A) (A) (A) (A) (A)
                 (A) (A) (A) (A) (A) (A) (A) (A) (A) (A) (A) (A)
                 (A) (A) (A) (A) (A) (A) (A) (A) (A) (A) (A) (A)
                 (A) (A) (A) (A) (A) (A) (A) (A) (A) (A) (A) (A)
                 (A) (A) (A) (A) (A) (A) (A) (A) (A) (A) (A) (A)
                 (A) (A) (A) (A) (A) (A) (A) (A) (A) (A) (A) (A)
                 (A) (A) (A) (A) (A) (A) (A) (A) (A) (A) (A) (A)
                 (A) (A) (A) (A) (A) (A) (A) (A) (A) (A) (A) (A)
                 (A) (A) (A) (A) (A) (A) (A) (A) (A) (A) (A) (A)
                 (A) (A) (A) (A) (A) (A) (A) (A) (A) (A) (A) (A)
                 (A) (A) (A) (A) (A) (A) (A) (A) (A) (A) (A) (A)
                 (A) (A) (A) (A) (A) (A) (A) (A) (A) (A) (A) (A)
                 (A) (A) (A) (A) (A) (A) (A) (A) (A) (A) (A) (A)
                 (A) (A) (A) (A) (A) (A) (A) (A) (A) (A) (A) (A)
                 (A) (A) (A) (A) (A) (A) (A) (A) (A) (A) (A) (A)
                 (A) (A) (A) (A) (A) (A) (A) (A) (A) (A) (A) (A)
                 (A) (A) (A) (A) (A) (A) (A)
 The electronic state is 1-A.
 Alpha  occ. eigenvalues --  -19.09596 -14.50564 -14.46273 -10.34780 -10.33241
 Alpha  occ. eigenvalues --  -10.32827 -10.31947 -10.31358 -10.31351 -10.29697
 Alpha  occ. eigenvalues --  -10.29003 -10.28266 -10.27931 -10.25316 -10.25028
 Alpha  occ. eigenvalues --   -1.07387  -1.02935  -0.91765  -0.90488  -0.88545
 Alpha  occ. eigenvalues --   -0.84755  -0.84378  -0.82533  -0.75759  -0.75370
 Alpha  occ. eigenvalues --   -0.73292  -0.71021  -0.68597  -0.65583  -0.62522
 Alpha  occ. eigenvalues --   -0.59140  -0.58655  -0.58075  -0.56865  -0.55727
 Alpha  occ. eigenvalues --   -0.55362  -0.52813  -0.51623  -0.49880  -0.49626
 Alpha  occ. eigenvalues --   -0.49258  -0.48736  -0.48626  -0.46631  -0.46312
 Alpha  occ. eigenvalues --   -0.43760  -0.43435  -0.43135  -0.42548  -0.42113
 Alpha  occ. eigenvalues --   -0.40496  -0.39912  -0.39545  -0.39432  -0.38644
 Alpha  occ. eigenvalues --   -0.38211  -0.33187  -0.30514  -0.23209  -0.22178
 Alpha virt. eigenvalues --    0.14657   0.15149   0.17220   0.18135   0.18874
 Alpha virt. eigenvalues --    0.19017   0.20939   0.21061   0.22027   0.22271
 Alpha virt. eigenvalues --    0.22973   0.23629   0.23950   0.24481   0.24960
 Alpha virt. eigenvalues --    0.25759   0.26321   0.26654   0.27301   0.27891
 Alpha virt. eigenvalues --    0.28173   0.28670   0.28895   0.30113   0.30421
 Alpha virt. eigenvalues --    0.31002   0.31565   0.31770   0.32371   0.33419
 Alpha virt. eigenvalues --    0.33977   0.35154   0.36195   0.36498   0.36887
 Alpha virt. eigenvalues --    0.38086   0.39600   0.40600   0.43040   0.43766
 Alpha virt. eigenvalues --    0.46031   0.54340   0.56165   0.58539   0.59052
 Alpha virt. eigenvalues --    0.60043   0.61505   0.62318   0.62515   0.64768
 Alpha virt. eigenvalues --    0.66957   0.67064   0.69625   0.70516   0.71545
 Alpha virt. eigenvalues --    0.72172   0.72625   0.73721   0.74706   0.75811
 Alpha virt. eigenvalues --    0.76981   0.77852   0.78286   0.78605   0.79428
 Alpha virt. eigenvalues --    0.80338   0.81589   0.83930   0.84386   0.86483
 Alpha virt. eigenvalues --    0.86969   0.89311   0.89454   0.89800   0.91001
 Alpha virt. eigenvalues --    0.92597   0.93618   0.93888   0.95406   0.95781
 Alpha virt. eigenvalues --    0.97435   0.98180   0.99375   0.99682   1.00009
 Alpha virt. eigenvalues --    1.00471   1.01048   1.01488   1.01842   1.02414
 Alpha virt. eigenvalues --    1.03277   1.04608   1.05255   1.05814   1.06218
 Alpha virt. eigenvalues --    1.07347   1.07965   1.09822   1.10469   1.10950
 Alpha virt. eigenvalues --    1.12979   1.14019   1.15230   1.15390   1.19245
 Alpha virt. eigenvalues --    1.19520   1.25933   1.26970   1.27653   1.28862
 Alpha virt. eigenvalues --    1.30275   1.30920   1.35430   1.36026   1.40395
 Alpha virt. eigenvalues --    1.44793   1.45562   1.49669   1.49824   1.51075
 Alpha virt. eigenvalues --    1.52073   1.53519   1.58341   1.59090   1.61250
 Alpha virt. eigenvalues --    1.61982   1.62715   1.64150   1.66806   1.69323
 Alpha virt. eigenvalues --    1.72654   1.73584   1.74469   1.75289   1.77003
 Alpha virt. eigenvalues --    1.77566   1.79068   1.81109   1.81614   1.84828
 Alpha virt. eigenvalues --    1.85369   1.85664   1.87519   1.88791   1.90759
 Alpha virt. eigenvalues --    1.91316   1.91508   1.94499   1.94989   1.95785
 Alpha virt. eigenvalues --    1.97153   1.98609   1.99321   2.00038   2.00602
 Alpha virt. eigenvalues --    2.01646   2.02283   2.03194   2.04702   2.04837
 Alpha virt. eigenvalues --    2.06024   2.07360   2.08463   2.11014   2.11514
 Alpha virt. eigenvalues --    2.12493   2.14196   2.16457   2.17023   2.19019
 Alpha virt. eigenvalues --    2.20115   2.21022   2.21365   2.21960   2.22791
 Alpha virt. eigenvalues --    2.24961   2.25725   2.26944   2.27636   2.28645
 Alpha virt. eigenvalues --    2.30490   2.31024   2.31744   2.32653   2.34400
 Alpha virt. eigenvalues --    2.34853   2.35716   2.35778   2.37400   2.38783
 Alpha virt. eigenvalues --    2.41765   2.42173   2.43376   2.44178   2.47021
 Alpha virt. eigenvalues --    2.47847   2.49887   2.50393   2.51076   2.51325
 Alpha virt. eigenvalues --    2.52590   2.53642   2.54473   2.55378   2.56652
 Alpha virt. eigenvalues --    2.57597   2.58924   2.60680   2.61451   2.61918
 Alpha virt. eigenvalues --    2.63664   2.65408   2.66672   2.68369   2.70401
 Alpha virt. eigenvalues --    2.72807   2.73963   2.75011   2.75831   2.76180
 Alpha virt. eigenvalues --    2.77400   2.77715   2.78427   2.79924   2.82059
 Alpha virt. eigenvalues --    2.83341   2.85106   2.85728   2.86149   2.87818
 Alpha virt. eigenvalues --    2.88364   2.88781   2.89904   2.91053   2.91717
 Alpha virt. eigenvalues --    2.92785   2.93521   2.94233   2.96593   2.97190
 Alpha virt. eigenvalues --    2.97930   2.98859   3.00610   3.01444   3.02154
 Alpha virt. eigenvalues --    3.03269   3.05098   3.05338   3.06049   3.06948
 Alpha virt. eigenvalues --    3.08476   3.10409   3.11240   3.12441   3.34806
 Alpha virt. eigenvalues --    3.38002   3.38929   3.39793   3.41955   3.42347
 Alpha virt. eigenvalues --    3.44011   3.44800   3.45789   3.46325   3.47232
 Alpha virt. eigenvalues --    3.49137   3.50177   3.50861   3.56117   3.57124
 Alpha virt. eigenvalues --    3.57297   3.58267   3.60220   3.63405   3.63809
 Alpha virt. eigenvalues --    3.65671   3.66623   3.70429   3.73228   3.85882
 Alpha virt. eigenvalues --    4.37585   4.38665   4.42956   4.49360   4.55090
 Alpha virt. eigenvalues --    4.62053   4.63071   4.68723   4.77043   4.79927
 Alpha virt. eigenvalues --    4.82961   4.86594   4.88538   4.90586   4.99881
          Condensed to atoms (all electrons):
               1          2          3          4          5          6
     1  C    5.009169   0.347185   0.389528   0.388609  -0.032335  -0.043484
     2  C    0.347185   5.013083  -0.031815  -0.041788   0.385963   0.389045
     3  H    0.389528  -0.031815   0.573080  -0.028082  -0.007275  -0.000552
     4  H    0.388609  -0.041788  -0.028082   0.587411  -0.000643   0.004786
     5  H   -0.032335   0.385963  -0.007275  -0.000643   0.581157  -0.028978
     6  H   -0.043484   0.389045  -0.000552   0.004786  -0.028978   0.593589
     7  C   -0.000139   0.004699   0.000003  -0.000155  -0.000140   0.000005
     8  H   -0.000013  -0.000151   0.000000   0.000003   0.000002   0.000003
     9  H    0.000008   0.000001  -0.000000   0.000000   0.000014  -0.000005
    10  C    0.000162  -0.000117   0.000003   0.000175  -0.000005  -0.000013
    11  H    0.000002   0.000004  -0.000000  -0.000004  -0.000000   0.000000
    12  H   -0.000134  -0.000663   0.000004   0.001354   0.000031  -0.000007
    13  C    0.000028   0.000056   0.000003  -0.000706  -0.000000  -0.000000
    14  H    0.000002  -0.000001  -0.000000   0.000018  -0.000000   0.000000
    15  H   -0.000012   0.000001   0.000000  -0.000003   0.000000  -0.000000
    16  C   -0.004947  -0.000112   0.000020   0.001513   0.000001   0.000008
    17  H   -0.002276  -0.000026  -0.000091   0.004530   0.000006  -0.000006
    18  H    0.000080   0.000000   0.000001   0.000017  -0.000000   0.000001
    19  C   -0.042458   0.366949   0.003815  -0.004961  -0.032494  -0.036874
    20  H   -0.007231  -0.040533   0.000064   0.004287  -0.002206   0.004996
    21  H    0.004464  -0.042342  -0.000150   0.000072  -0.001323  -0.003620
    22  C    0.361636  -0.042379  -0.033382  -0.038264   0.003996  -0.005481
    23  H   -0.038890  -0.006348  -0.002053   0.004769   0.000067   0.004153
    24  H   -0.034891   0.004022  -0.002886  -0.003119  -0.000149   0.000081
    25  N    0.003604  -0.061225  -0.000072   0.000116   0.004202  -0.004361
    26  N   -0.052960   0.003199   0.004000  -0.004234  -0.000129   0.000163
    27  C    0.004121  -0.000160  -0.000120  -0.000000   0.000005  -0.000141
    28  H   -0.000117  -0.000010   0.000002   0.000003   0.000000   0.000002
    29  H    0.000172   0.000002   0.000005  -0.000005  -0.000000  -0.000001
    30  C   -0.000217   0.000158  -0.000001  -0.000013   0.000004   0.000140
    31  H   -0.000642  -0.000085   0.000031  -0.000007   0.000003   0.001201
    32  H    0.000007   0.000001  -0.000000   0.000000  -0.000000  -0.000003
    33  C    0.000052   0.000138  -0.000001  -0.000000  -0.000000  -0.000673
    34  H   -0.000001  -0.000001  -0.000000   0.000000  -0.000000   0.000018
    35  H    0.000000  -0.000008   0.000000  -0.000000   0.000000  -0.000001
    36  C   -0.000125  -0.004566  -0.000003   0.000012  -0.000024   0.001750
    37  H   -0.000008  -0.002297   0.000006  -0.000008  -0.000090   0.004439
    38  H    0.000006  -0.000099   0.000000   0.000001   0.000011  -0.000006
    39  H    0.000869  -0.000432  -0.000073  -0.000916   0.000029  -0.000817
    40  O    0.000001   0.000001  -0.000000  -0.000000  -0.000000  -0.000000
    41  H   -0.000000  -0.000000   0.000000   0.000000   0.000000   0.000000
               7          8          9         10         11         12
     1  C   -0.000139  -0.000013   0.000008   0.000162   0.000002  -0.000134
     2  C    0.004699  -0.000151   0.000001  -0.000117   0.000004  -0.000663
     3  H    0.000003   0.000000  -0.000000   0.000003  -0.000000   0.000004
     4  H   -0.000155   0.000003   0.000000   0.000175  -0.000004   0.001354
     5  H   -0.000140   0.000002   0.000014  -0.000005  -0.000000   0.000031
     6  H    0.000005   0.000003  -0.000005  -0.000013   0.000000  -0.000007
     7  C    5.064026   0.306213   0.372919   0.366852  -0.030978  -0.046403
     8  H    0.306213   0.496492  -0.019211  -0.028875  -0.001448   0.004188
     9  H    0.372919  -0.019211   0.650645  -0.043379  -0.003572  -0.001886
    10  C    0.366852  -0.028875  -0.043379   4.995918   0.388263   0.381485
    11  H   -0.030978  -0.001448  -0.003572   0.388263   0.584779  -0.032237
    12  H   -0.046403   0.004188  -0.001886   0.381485  -0.032237   0.665740
    13  C   -0.046824  -0.004959   0.004442   0.352714  -0.029863  -0.047881
    14  H    0.004596   0.000241  -0.000161  -0.036232  -0.007812  -0.000976
    15  H   -0.005083   0.001402   0.000230  -0.027083  -0.001004   0.003660
    16  C   -0.003978   0.000212  -0.000003  -0.047022   0.004545  -0.005036
    17  H   -0.000248   0.000003  -0.000004  -0.004849   0.000006   0.004759
    18  H   -0.000056  -0.000009   0.000001   0.004308  -0.000145   0.000012
    19  C   -0.035204   0.003151  -0.006996  -0.005119   0.000044  -0.000160
    20  H   -0.004506   0.000129  -0.000605   0.000923  -0.000208   0.004641
    21  H   -0.001413  -0.000116   0.004092  -0.000103   0.000005   0.000104
    22  C   -0.000209   0.000049   0.000007  -0.000368   0.000007  -0.000098
    23  H   -0.000001   0.000001   0.000000   0.000002  -0.000000   0.000005
    24  H   -0.000000  -0.000000  -0.000000   0.000021  -0.000000  -0.000001
    25  N    0.231101  -0.025851  -0.047646  -0.053784   0.003953  -0.004589
    26  N    0.009587   0.000014  -0.000559   0.001851  -0.000062  -0.000016
    27  C   -0.003667   0.004609   0.000031  -0.000158  -0.000000   0.000014
    28  H    0.004357  -0.005576  -0.000029   0.000035   0.000002  -0.000007
    29  H    0.000027  -0.000024  -0.000000  -0.000003  -0.000000   0.000000
    30  C   -0.000135  -0.000138   0.000007   0.000057  -0.000000   0.000003
    31  H    0.000004   0.000000   0.000000   0.000004   0.000000  -0.000000
    32  H   -0.000002  -0.000000  -0.000000  -0.000001  -0.000000   0.000000
    33  C   -0.001819  -0.001430  -0.000295   0.000006   0.000002  -0.000018
    34  H   -0.000088  -0.000031   0.000019   0.000001  -0.000000   0.000000
    35  H   -0.001400   0.003698   0.000048  -0.000278   0.000006   0.000007
    36  C   -0.031386  -0.002476  -0.003757   0.004516  -0.000119  -0.000005
    37  H    0.004210   0.000144  -0.000150  -0.000237   0.000004   0.000002
    38  H   -0.005986  -0.000526   0.005684  -0.000001   0.000006   0.000002
    39  H   -0.022463  -0.002708   0.003253  -0.000805  -0.000068  -0.001173
    40  O   -0.054023   0.075526   0.001000  -0.000911   0.000099  -0.000119
    41  H    0.001440  -0.001603  -0.000084   0.000429   0.000021   0.000008
              13         14         15         16         17         18
     1  C    0.000028   0.000002  -0.000012  -0.004947  -0.002276   0.000080
     2  C    0.000056  -0.000001   0.000001  -0.000112  -0.000026   0.000000
     3  H    0.000003  -0.000000   0.000000   0.000020  -0.000091   0.000001
     4  H   -0.000706   0.000018  -0.000003   0.001513   0.004530   0.000017
     5  H   -0.000000  -0.000000   0.000000   0.000001   0.000006  -0.000000
     6  H   -0.000000   0.000000  -0.000000   0.000008  -0.000006   0.000001
     7  C   -0.046824   0.004596  -0.005083  -0.003978  -0.000248  -0.000056
     8  H   -0.004959   0.000241   0.001402   0.000212   0.000003  -0.000009
     9  H    0.004442  -0.000161   0.000230  -0.000003  -0.000004   0.000001
    10  C    0.352714  -0.036232  -0.027083  -0.047022  -0.004849   0.004308
    11  H   -0.029863  -0.007812  -0.001004   0.004545   0.000006  -0.000145
    12  H   -0.047881  -0.000976   0.003660  -0.005036   0.004759   0.000012
    13  C    5.235276   0.363878   0.260636   0.361220  -0.040596  -0.031617
    14  H    0.363878   0.636143  -0.011848  -0.037597  -0.004122  -0.002376
    15  H    0.260636  -0.011848   0.498159  -0.022356   0.003178  -0.002694
    16  C    0.361220  -0.037597  -0.022356   4.909401   0.395212   0.394489
    17  H   -0.040596  -0.004122   0.003178   0.395212   0.618584  -0.035108
    18  H   -0.031617  -0.002376  -0.002694   0.394489  -0.035108   0.572154
    19  C   -0.000149  -0.000001   0.000005   0.000091  -0.000026   0.000002
    20  H   -0.000194   0.000007  -0.000003  -0.000034  -0.000049   0.000001
    21  H    0.000006  -0.000000   0.000001   0.000008   0.000001  -0.000000
    22  C    0.003715  -0.000153   0.000064  -0.033464  -0.001306  -0.002752
    23  H   -0.000200   0.000003   0.000007   0.004045   0.000397  -0.000168
    24  H    0.000130   0.000001  -0.000007  -0.004548  -0.001013   0.003335
    25  N    0.002356  -0.000104   0.000067   0.008436   0.000160  -0.000354
    26  N   -0.050660   0.004760  -0.002229   0.215887  -0.047994  -0.038381
    27  C   -0.004453  -0.000042   0.000979  -0.028376   0.003541  -0.004384
    28  H    0.000176  -0.000048   0.001147  -0.001789   0.000173  -0.000343
    29  H   -0.000025   0.000012  -0.000027  -0.003612  -0.000114   0.004159
    30  C   -0.000133   0.000002  -0.000168   0.004205  -0.000226   0.000109
    31  H   -0.000014  -0.000000   0.000003  -0.000014   0.000003   0.000004
    32  H    0.000005  -0.000000   0.000004  -0.000102   0.000004  -0.000002
    33  C   -0.001557   0.000006   0.002704  -0.000213  -0.000003   0.000015
    34  H    0.000007   0.000000  -0.000017   0.000004  -0.000000  -0.000000
    35  H    0.002791  -0.000016  -0.004062  -0.000123   0.000007  -0.000004
    36  C   -0.000160   0.000003  -0.000106  -0.000214   0.000004   0.000004
    37  H   -0.000005  -0.000000   0.000008   0.000005  -0.000000   0.000000
    38  H    0.000014  -0.000000  -0.000002   0.000007   0.000000  -0.000000
    39  H    0.002267  -0.000088  -0.000826  -0.025926  -0.002429   0.003664
    40  O   -0.086759   0.001580   0.098888  -0.000509  -0.000074   0.000186
    41  H    0.002385  -0.000195  -0.000263   0.000169   0.000004  -0.000002
              19         20         21         22         23         24
     1  C   -0.042458  -0.007231   0.004464   0.361636  -0.038890  -0.034891
     2  C    0.366949  -0.040533  -0.042342  -0.042379  -0.006348   0.004022
     3  H    0.003815   0.000064  -0.000150  -0.033382  -0.002053  -0.002886
     4  H   -0.004961   0.004287   0.000072  -0.038264   0.004769  -0.003119
     5  H   -0.032494  -0.002206  -0.001323   0.003996   0.000067  -0.000149
     6  H   -0.036874   0.004996  -0.003620  -0.005481   0.004153   0.000081
     7  C   -0.035204  -0.004506  -0.001413  -0.000209  -0.000001  -0.000000
     8  H    0.003151   0.000129  -0.000116   0.000049   0.000001  -0.000000
     9  H   -0.006996  -0.000605   0.004092   0.000007   0.000000  -0.000000
    10  C   -0.005119   0.000923  -0.000103  -0.000368   0.000002   0.000021
    11  H    0.000044  -0.000208   0.000005   0.000007  -0.000000  -0.000000
    12  H   -0.000160   0.004641   0.000104  -0.000098   0.000005  -0.000001
    13  C   -0.000149  -0.000194   0.000006   0.003715  -0.000200   0.000130
    14  H   -0.000001   0.000007  -0.000000  -0.000153   0.000003   0.000001
    15  H    0.000005  -0.000003   0.000001   0.000064   0.000007  -0.000007
    16  C    0.000091  -0.000034   0.000008  -0.033464   0.004045  -0.004548
    17  H   -0.000026  -0.000049   0.000001  -0.001306   0.000397  -0.001013
    18  H    0.000002   0.000001  -0.000000  -0.002752  -0.000168   0.003335
    19  C    4.868015   0.397709   0.388835  -0.002793  -0.000015  -0.000047
    20  H    0.397709   0.584840  -0.031860  -0.000006   0.000017   0.000001
    21  H    0.388835  -0.031860   0.603704  -0.000022   0.000001   0.000000
    22  C   -0.002793  -0.000006  -0.000022   4.907038   0.398476   0.394259
    23  H   -0.000015   0.000017   0.000001   0.398476   0.563821  -0.029953
    24  H   -0.000047   0.000001   0.000000   0.394259  -0.029953   0.570237
    25  N    0.250596  -0.039989  -0.041468   0.009267   0.000188  -0.000380
    26  N    0.008967   0.000200  -0.000506   0.234353  -0.038935  -0.039590
    27  C   -0.000178  -0.000001   0.000002  -0.032342  -0.003431  -0.001175
    28  H    0.000045   0.000001  -0.000000   0.002321   0.000130  -0.000075
    29  H    0.000004   0.000000  -0.000000  -0.005253  -0.000875   0.002933
    30  C   -0.000350   0.000001   0.000032  -0.005534   0.001438   0.000023
    31  H   -0.000105   0.000005  -0.000001  -0.000571   0.004977   0.000141
    32  H    0.000005  -0.000000  -0.000000   0.000098  -0.000223  -0.000006
    33  C    0.004526  -0.000213  -0.000069  -0.000208  -0.000251   0.000004
    34  H   -0.000171   0.000003   0.000010   0.000001   0.000008  -0.000000
    35  H    0.000053   0.000006  -0.000007   0.000013  -0.000001   0.000001
    36  C   -0.036647   0.004533  -0.006277   0.000142  -0.000061   0.000003
    37  H   -0.002446   0.000367  -0.000840   0.000002  -0.000049   0.000001
    38  H   -0.003547  -0.000180   0.004936   0.000006   0.000001  -0.000000
    39  H   -0.021943  -0.001494   0.002593  -0.031340  -0.002239   0.003740
    40  O   -0.000018  -0.000003   0.000000  -0.000029  -0.000004   0.000000
    41  H   -0.000000   0.000000   0.000000  -0.000000   0.000000   0.000000
              25         26         27         28         29         30
     1  C    0.003604  -0.052960   0.004121  -0.000117   0.000172  -0.000217
     2  C   -0.061225   0.003199  -0.000160  -0.000010   0.000002   0.000158
     3  H   -0.000072   0.004000  -0.000120   0.000002   0.000005  -0.000001
     4  H    0.000116  -0.004234  -0.000000   0.000003  -0.000005  -0.000013
     5  H    0.004202  -0.000129   0.000005   0.000000  -0.000000   0.000004
     6  H   -0.004361   0.000163  -0.000141   0.000002  -0.000001   0.000140
     7  C    0.231101   0.009587  -0.003667   0.004357   0.000027  -0.000135
     8  H   -0.025851   0.000014   0.004609  -0.005576  -0.000024  -0.000138
     9  H   -0.047646  -0.000559   0.000031  -0.000029  -0.000000   0.000007
    10  C   -0.053784   0.001851  -0.000158   0.000035  -0.000003   0.000057
    11  H    0.003953  -0.000062  -0.000000   0.000002  -0.000000  -0.000000
    12  H   -0.004589  -0.000016   0.000014  -0.000007   0.000000   0.000003
    13  C    0.002356  -0.050660  -0.004453   0.000176  -0.000025  -0.000133
    14  H   -0.000104   0.004760  -0.000042  -0.000048   0.000012   0.000002
    15  H    0.000067  -0.002229   0.000979   0.001147  -0.000027  -0.000168
    16  C    0.008436   0.215887  -0.028376  -0.001789  -0.003612   0.004205
    17  H    0.000160  -0.047994   0.003541   0.000173  -0.000114  -0.000226
    18  H   -0.000354  -0.038381  -0.004384  -0.000343   0.004159   0.000109
    19  C    0.250596   0.008967  -0.000178   0.000045   0.000004  -0.000350
    20  H   -0.039989   0.000200  -0.000001   0.000001   0.000000   0.000001
    21  H   -0.041468  -0.000506   0.000002  -0.000000  -0.000000   0.000032
    22  C    0.009267   0.234353  -0.032342   0.002321  -0.005253  -0.005534
    23  H    0.000188  -0.038935  -0.003431   0.000130  -0.000875   0.001438
    24  H   -0.000380  -0.039590  -0.001175  -0.000075   0.002933   0.000023
    25  N    7.234148  -0.166081   0.008289  -0.000298  -0.000423   0.003263
    26  N   -0.166081   7.185527   0.210407  -0.021529  -0.045586  -0.050335
    27  C    0.008289   0.210407   5.189868   0.257114   0.373268   0.362656
    28  H   -0.000298  -0.021529   0.257114   0.492683  -0.013878  -0.025871
    29  H   -0.000423  -0.045586   0.373268  -0.013878   0.628682  -0.039262
    30  C    0.003263  -0.050335   0.362656  -0.025871  -0.039262   4.996877
    31  H   -0.000056  -0.004343  -0.047445   0.003765  -0.001882   0.381513
    32  H   -0.000023   0.003963  -0.031749  -0.001389  -0.004243   0.389583
    33  C   -0.057752   0.002920  -0.050290  -0.002281   0.004186   0.353210
    34  H    0.004716  -0.000112   0.004825   0.000194  -0.000154  -0.037061
    35  H   -0.002129   0.000123  -0.002709  -0.001135   0.000253  -0.031794
    36  C    0.240344   0.007777  -0.003835   0.000322  -0.000029  -0.046790
    37  H   -0.048721   0.000215  -0.000264   0.000008  -0.000005  -0.005641
    38  H   -0.041909  -0.000475  -0.000040  -0.000012   0.000001   0.004721
    39  H    0.135756   0.181680  -0.029385  -0.003360   0.004709  -0.001108
    40  O    0.001141   0.001366  -0.082543   0.102252   0.001495  -0.001267
    41  H    0.000032   0.000046   0.002501  -0.002139  -0.000151   0.000552
              31         32         33         34         35         36
     1  C   -0.000642   0.000007   0.000052  -0.000001   0.000000  -0.000125
     2  C   -0.000085   0.000001   0.000138  -0.000001  -0.000008  -0.004566
     3  H    0.000031  -0.000000  -0.000001  -0.000000   0.000000  -0.000003
     4  H   -0.000007   0.000000  -0.000000   0.000000  -0.000000   0.000012
     5  H    0.000003  -0.000000  -0.000000  -0.000000   0.000000  -0.000024
     6  H    0.001201  -0.000003  -0.000673   0.000018  -0.000001   0.001750
     7  C    0.000004  -0.000002  -0.001819  -0.000088  -0.001400  -0.031386
     8  H    0.000000  -0.000000  -0.001430  -0.000031   0.003698  -0.002476
     9  H    0.000000  -0.000000  -0.000295   0.000019   0.000048  -0.003757
    10  C    0.000004  -0.000001   0.000006   0.000001  -0.000278   0.004516
    11  H    0.000000  -0.000000   0.000002  -0.000000   0.000006  -0.000119
    12  H   -0.000000   0.000000  -0.000018   0.000000   0.000007  -0.000005
    13  C   -0.000014   0.000005  -0.001557   0.000007   0.002791  -0.000160
    14  H   -0.000000  -0.000000   0.000006   0.000000  -0.000016   0.000003
    15  H    0.000003   0.000004   0.002704  -0.000017  -0.004062  -0.000106
    16  C   -0.000014  -0.000102  -0.000213   0.000004  -0.000123  -0.000214
    17  H    0.000003   0.000004  -0.000003  -0.000000   0.000007   0.000004
    18  H    0.000004  -0.000002   0.000015  -0.000000  -0.000004   0.000004
    19  C   -0.000105   0.000005   0.004526  -0.000171   0.000053  -0.036647
    20  H    0.000005  -0.000000  -0.000213   0.000003   0.000006   0.004533
    21  H   -0.000001  -0.000000  -0.000069   0.000010  -0.000007  -0.006277
    22  C   -0.000571   0.000098  -0.000208   0.000001   0.000013   0.000142
    23  H    0.004977  -0.000223  -0.000251   0.000008  -0.000001  -0.000061
    24  H    0.000141  -0.000006   0.000004  -0.000000   0.000001   0.000003
    25  N   -0.000056  -0.000023  -0.057752   0.004716  -0.002129   0.240344
    26  N   -0.004343   0.003963   0.002920  -0.000112   0.000123   0.007777
    27  C   -0.047445  -0.031749  -0.050290   0.004825  -0.002709  -0.003835
    28  H    0.003765  -0.001389  -0.002281   0.000194  -0.001135   0.000322
    29  H   -0.001882  -0.004243   0.004186  -0.000154   0.000253  -0.000029
    30  C    0.381513   0.389583   0.353210  -0.037061  -0.031794  -0.046790
    31  H    0.662788  -0.031739  -0.047115  -0.000927   0.004077  -0.004884
    32  H   -0.031739   0.580206  -0.029092  -0.007736  -0.000864   0.004304
    33  C   -0.047115  -0.029092   5.204937   0.362960   0.279779   0.368836
    34  H   -0.000927  -0.007736   0.362960   0.640788  -0.013705  -0.036467
    35  H    0.004077  -0.000864   0.279779  -0.013705   0.501527  -0.021728
    36  C   -0.004884   0.004304   0.368836  -0.036467  -0.021728   4.863219
    37  H    0.005009   0.000009  -0.042159  -0.004072   0.003350   0.393851
    38  H    0.000010  -0.000146  -0.037968  -0.001686  -0.003036   0.391342
    39  H   -0.001167  -0.000122   0.000582  -0.000007  -0.000432  -0.017897
    40  O   -0.000133   0.000169  -0.075964   0.001417   0.089951  -0.000622
    41  H    0.000010   0.000028   0.001760  -0.000168   0.000149   0.000149
              37         38         39         40         41
     1  C   -0.000008   0.000006   0.000869   0.000001  -0.000000
     2  C   -0.002297  -0.000099  -0.000432   0.000001  -0.000000
     3  H    0.000006   0.000000  -0.000073  -0.000000   0.000000
     4  H   -0.000008   0.000001  -0.000916  -0.000000   0.000000
     5  H   -0.000090   0.000011   0.000029  -0.000000   0.000000
     6  H    0.004439  -0.000006  -0.000817  -0.000000   0.000000
     7  C    0.004210  -0.005986  -0.022463  -0.054023   0.001440
     8  H    0.000144  -0.000526  -0.002708   0.075526  -0.001603
     9  H   -0.000150   0.005684   0.003253   0.001000  -0.000084
    10  C   -0.000237  -0.000001  -0.000805  -0.000911   0.000429
    11  H    0.000004   0.000006  -0.000068   0.000099   0.000021
    12  H    0.000002   0.000002  -0.001173  -0.000119   0.000008
    13  C   -0.000005   0.000014   0.002267  -0.086759   0.002385
    14  H   -0.000000  -0.000000  -0.000088   0.001580  -0.000195
    15  H    0.000008  -0.000002  -0.000826   0.098888  -0.000263
    16  C    0.000005   0.000007  -0.025926  -0.000509   0.000169
    17  H   -0.000000   0.000000  -0.002429  -0.000074   0.000004
    18  H    0.000000  -0.000000   0.003664   0.000186  -0.000002
    19  C   -0.002446  -0.003547  -0.021943  -0.000018  -0.000000
    20  H    0.000367  -0.000180  -0.001494  -0.000003   0.000000
    21  H   -0.000840   0.004936   0.002593   0.000000   0.000000
    22  C    0.000002   0.000006  -0.031340  -0.000029  -0.000000
    23  H   -0.000049   0.000001  -0.002239  -0.000004   0.000000
    24  H    0.000001  -0.000000   0.003740   0.000000   0.000000
    25  N   -0.048721  -0.041909   0.135756   0.001141   0.000032
    26  N    0.000215  -0.000475   0.181680   0.001366   0.000046
    27  C   -0.000264  -0.000040  -0.029385  -0.082543   0.002501
    28  H    0.000008  -0.000012  -0.003360   0.102252  -0.002139
    29  H   -0.000005   0.000001   0.004709   0.001495  -0.000151
    30  C   -0.005641   0.004721  -0.001108  -0.001267   0.000552
    31  H    0.005009   0.000010  -0.001167  -0.000133   0.000010
    32  H    0.000009  -0.000146  -0.000122   0.000169   0.000028
    33  C   -0.042159  -0.037968   0.000582  -0.075964   0.001760
    34  H   -0.004072  -0.001686  -0.000007   0.001417  -0.000168
    35  H    0.003350  -0.003036  -0.000432   0.089951   0.000149
    36  C    0.393851   0.391342  -0.017897  -0.000622   0.000149
    37  H    0.635817  -0.036429  -0.001706  -0.000069   0.000003
    38  H   -0.036429   0.604350   0.002589   0.000120  -0.000002
    39  H   -0.001706   0.002589   0.388208   0.003097  -0.000199
    40  O   -0.000069   0.000120   0.003097   8.464434   0.239903
    41  H    0.000003  -0.000002  -0.000199   0.239903   0.521845
 Mulliken charges:
               1
     1  C   -0.248822
     2  C   -0.239351
     3  H    0.135991
     4  H    0.125234
     5  H    0.130303
     6  H    0.120642
     7  C   -0.073734
     8  H    0.199064
     9  H    0.085939
    10  C   -0.248382
    11  H    0.125772
    12  H    0.075391
    13  C   -0.245350
    14  H    0.090520
    15  H    0.206650
    16  C   -0.079507
    17  H    0.109988
    18  H    0.135850
    19  C   -0.060111
    20  H    0.126585
    21  H    0.121249
    22  C   -0.079492
    23  H    0.141190
    24  H    0.138908
    25  N   -0.544520
    26  N   -0.512288
    27  C   -0.095343
    28  H    0.215154
    29  H    0.095644
    30  C   -0.252513
    31  H    0.077583
    32  H    0.129056
    33  C   -0.237253
    34  H    0.087428
    35  H    0.197593
    36  C   -0.062937
    37  H    0.097743
    38  H    0.118241
    39  H    0.438088
    40  O   -0.779577
    41  H    0.233372
 Sum of Mulliken charges =  -0.00000
 Mulliken charges with hydrogens summed into heavy atoms:
               1
     1  C    0.012402
     2  C    0.011595
     7  C    0.211270
    10  C   -0.047219
    13  C    0.051820
    16  C    0.166331
    19  C    0.187723
    22  C    0.200606
    25  N   -0.544520
    26  N   -0.074200
    27  C    0.215455
    30  C   -0.045875
    33  C    0.047769
    36  C    0.153048
    40  O   -0.546205
 Electronic spatial extent (au):  <R**2>=           2839.0425
 Charge=             -0.0000 electrons
 Dipole moment (field-independent basis, Debye):
    X=              5.7070    Y=             -0.2876    Z=              1.0414  Tot=              5.8083
 Quadrupole moment (field-independent basis, Debye-Ang):
   XX=            -99.5874   YY=            -94.8386   ZZ=            -90.5095
   XY=             -0.1986   XZ=              0.0672   YZ=             -1.1698
 Traceless Quadrupole moment (field-independent basis, Debye-Ang):
   XX=             -4.6089   YY=              0.1399   ZZ=              4.4689
   XY=             -0.1986   XZ=              0.0672   YZ=             -1.1698
 Octapole moment (field-independent basis, Debye-Ang**2):
  XXX=             16.9889  YYY=             -1.2534  ZZZ=              4.9771  XYY=             -2.5816
  XXY=              0.0591  XXZ=              2.6395  XZZ=              0.5558  YZZ=             -1.2431
  YYZ=              1.6259  XYZ=             -2.3085
 Hexadecapole moment (field-independent basis, Debye-Ang**3):
 XXXX=          -1408.6839 YYYY=          -1234.4313 ZZZZ=          -1078.3918 XXXY=             -3.3053
 XXXZ=              0.2894 YYYX=              0.1580 YYYZ=             -6.0034 ZZZX=              2.9568
 ZZZY=            -10.7343 XXYY=           -449.3261 XXZZ=           -416.5103 YYZZ=           -379.9882
 XXYZ=              2.9424 YYXZ=             -0.3659 ZZXY=              0.2515
 N-N= 1.242289316872D+03 E-N=-4.011151802227D+03  KE= 6.514218496101D+02
 1\1\GINC-CDR491\SP\RwB97XD\6-31G(d,p)\C12H26N2O1\CLR426\08-Jul-2023\0\
 \# sp wB97XD/6-31g(d,p)\\Title Card Required\\0,1\C,0,2.621268,0.48014
 5,-0.704292\C,0,2.683649,-0.446862,0.525627\H,0,3.582194,0.427747,-1.2
 27022\H,0,2.515376,1.520969,-0.372918\H,0,3.684188,-0.36748,0.964643\H
 ,0,2.578476,-1.489745,0.200358\C,0,-0.695772,0.561045,1.852428\H,0,-1.
 704323,0.199945,1.581658\H,0,-0.556081,0.55222,2.943852\C,0,-0.595169,
 1.995144,1.305295\H,0,-1.192325,2.61584,1.981711\H,0,0.431581,2.388209
 ,1.37715\C,0,-1.168065,2.181925,-0.11248\H,0,-1.397513,3.243164,-0.266
 425\H,0,-2.104944,1.580871,-0.168882\C,0,-0.237575,1.789156,-1.25616\H
 ,0,0.685626,2.379144,-1.222001\H,0,-0.714219,1.977579,-2.224502\C,0,1.
 676215,-0.142232,1.642444\H,0,1.791956,0.90333,1.940942\H,0,1.908227,-
 0.751094,2.528244\C,0,1.543712,0.148538,-1.743179\H,0,1.641367,-0.8974
 41,-2.042029\H,0,1.672837,0.759511,-2.643074\N,0,0.284754,-0.356606,1.
 227608\N,0,0.169584,0.352544,-1.227358\C,0,-0.852144,-0.585579,-1.7886
 23\H,0,-1.84726,-0.232578,-1.428637\H,0,-0.764889,-0.558549,-2.881526\
 C,0,-0.680776,-2.009457,-1.240518\H,0,0.340504,-2.393127,-1.394132\H,0
 ,-1.324462,-2.637748,-1.865283\C,0,-1.131006,-2.189387,0.2223\H,0,-1.3
 45897,-3.250965,0.394615\H,0,-2.063317,-1.597168,0.339843\C,0,-0.10577
 6,-1.782236,1.280115\H,0,0.810557,-2.372404,1.15437\H,0,-0.494596,-2.0
 09589,2.28308\H,0,0.217801,0.048559,-0.133765\O,0,-2.7415,0.000716,0.0
 33107\H,0,-3.70202,-0.017685,0.01538\\Version=EM64L-G09RevE.01\State=1
 -A\HF=-657.4359159\RMSD=6.962e-09\Dipole=2.2456372,0.1130447,-0.407889
 3\Quadrupole=-3.4264859,0.1040255,3.3224604,0.1484947,-0.0554879,-0.86
 96001\PG=C01 [X(C12H26N2O1)]\\@


 ... THE UNIVERSE IS NOT ONLY QUEERER THAN WE SUPPOSE,
 BUT QUEERER THAN WE CAN SUPPOSE ... 

                                   -- J. B. S. HALDANE
 Job cpu time:       0 days  0 hours  8 minutes 51.2 seconds.
 File lengths (MBytes):  RWF=     70 Int=      0 D2E=      0 Chk=      7 Scr=      1
 Normal termination of Gaussian 09 at Sat Jul  8 09:20:19 2023.
