# Supplementary material for: An organic proton cage that is ultra-resistant to hydroxide-promoted degradation
Source: Nat Commun. 2024 Apr 22;15:3395. doi: 10.1038/s41467-024-47809-0 (PMC11035699; doi:10.1038/s41467-024-47809-0)
Supplement: Supplementary file 3 — Source Data [file 41467_2024_47809_MOESM3_ESM.zip › Paper/in-DBD-scan2-wb97xd.out]

 Entering Gaussian System, Link 0=g09
 Initial command:
 /opt/software/gaussian/g09.e01/l1.exe "/localscratch/clr426.6821066.0/Gau-7908.inp" -scrdir="/localscratch/clr426.6821066.0/"
 Entering Link 1 = /opt/software/gaussian/g09.e01/l1.exe PID=      7911.
  
 Copyright (c) 1988,1990,1992,1993,1995,1998,2003,2009,2015,
            Gaussian, Inc.  All Rights Reserved.
  
 This is part of the Gaussian(R) 09 program.  It is based on
 the Gaussian(R) 03 system (copyright 2003, Gaussian, Inc.),
 the Gaussian(R) 98 system (copyright 1998, Gaussian, Inc.),
 the Gaussian(R) 94 system (copyright 1995, Gaussian, Inc.),
 the Gaussian 92(TM) system (copyright 1992, Gaussian, Inc.),
 the Gaussian 90(TM) system (copyright 1990, Gaussian, Inc.),
 the Gaussian 88(TM) system (copyright 1988, Gaussian, Inc.),
 the Gaussian 86(TM) system (copyright 1986, Carnegie Mellon
 University), and the Gaussian 82(TM) system (copyright 1983,
 Carnegie Mellon University). Gaussian is a federally registered
 trademark of Gaussian, Inc.
  
 This software contains proprietary and confidential information,
 including trade secrets, belonging to Gaussian, Inc.
  
 This software is provided under written license and may be
 used, copied, transmitted, or stored only in accord with that
 written license.
  
 The following legend is applicable only to US Government
 contracts under FAR:
  
                    RESTRICTED RIGHTS LEGEND
  
 Use, reproduction and disclosure by the US Government is
 subject to restrictions as set forth in subparagraphs (a)
 and (c) of the Commercial Computer Software - Restricted
 Rights clause in FAR 52.227-19.
  
 Gaussian, Inc.
 340 Quinnipiac St., Bldg. 40, Wallingford CT 06492
  
  
 ---------------------------------------------------------------
 Warning -- This program may not be used in any manner that
 competes with the business of Gaussian, Inc. or will provide
 assistance to any competitor of Gaussian, Inc.  The licensee
 of this program is prohibited from giving any competitor of
 Gaussian, Inc. access to this program.  By using this program,
 the user acknowledges that Gaussian, Inc. is engaged in the
 business of creating and licensing software in the field of
 computational chemistry and represents and warrants to the
 licensee that it is not a competitor of Gaussian, Inc. and that
 it will not use this program in any manner prohibited above.
 ---------------------------------------------------------------
  

 Cite this work as:
 Gaussian 09, Revision E.01,
 M. J. Frisch, G. W. Trucks, H. B. Schlegel, G. E. Scuseria, 
 M. A. Robb, J. R. Cheeseman, G. Scalmani, V. Barone, B. Mennucci, 
 G. A. Petersson, H. Nakatsuji, M. Caricato, X. Li, H. P. Hratchian, 
 A. F. Izmaylov, J. Bloino, G. Zheng, J. L. Sonnenberg, M. Hada, 
 M. Ehara, K. Toyota, R. Fukuda, J. Hasegawa, M. Ishida, T. Nakajima, 
 Y. Honda, O. Kitao, H. Nakai, T. Vreven, J. A. Montgomery, Jr., 
 J. E. Peralta, F. Ogliaro, M. Bearpark, J. J. Heyd, E. Brothers, 
 K. N. Kudin, V. N. Staroverov, T. Keith, R. Kobayashi, J. Normand, 
 K. Raghavachari, A. Rendell, J. C. Burant, S. S. Iyengar, J. Tomasi, 
 M. Cossi, N. Rega, J. M. Millam, M. Klene, J. E. Knox, J. B. Cross, 
 V. Bakken, C. Adamo, J. Jaramillo, R. Gomperts, R. E. Stratmann, 
 O. Yazyev, A. J. Austin, R. Cammi, C. Pomelli, J. W. Ochterski, 
 R. L. Martin, K. Morokuma, V. G. Zakrzewski, G. A. Voth, 
 P. Salvador, J. J. Dannenberg, S. Dapprich, A. D. Daniels, 
 O. Farkas, J. B. Foresman, J. V. Ortiz, J. Cioslowski, 
 and D. J. Fox, Gaussian, Inc., Wallingford CT, 2013.
 
 ******************************************
 Gaussian 09:  EM64L-G09RevE.01 30-Nov-2015
                 8-Jul-2023 
 ******************************************
 %chk=inprot-scan2-wb97xd.chk
 %mem=10GB
 ----------------------
 # sp wB97XD/6-31g(d,p)
 ----------------------
 1/38=1/1;
 2/12=2,17=6,18=5,40=1/2;
 3/5=1,6=6,7=101,11=2,16=1,25=1,30=1,74=-58/1,2,3;
 4//1;
 5/5=2,38=5/2;
 6/7=2,8=2,9=2,10=2,28=1/1;
 99/5=1,9=1/99;
 -------------------
 Title Card Required
 -------------------
 Symbolic Z-matrix:
 Charge =  0 Multiplicity = 1
 C                     2.62127   0.48015  -0.70429 
 C                     2.68365  -0.44686   0.52563 
 H                     3.58219   0.42775  -1.22702 
 H                     2.51538   1.52097  -0.37292 
 H                     3.68419  -0.36748   0.96464 
 H                     2.57848  -1.48975   0.20036 
 C                    -0.69577   0.56105   1.85243 
 H                    -1.70432   0.19995   1.58166 
 H                    -0.55608   0.55222   2.94385 
 C                    -0.59517   1.99514   1.3053 
 H                    -1.19233   2.61584   1.98171 
 H                     0.43158   2.38821   1.37715 
 C                    -1.16807   2.18193  -0.11248 
 H                    -1.39751   3.24316  -0.26643 
 H                    -2.10494   1.58087  -0.16888 
 C                    -0.23758   1.78916  -1.25616 
 H                     0.68563   2.37914  -1.222 
 H                    -0.71422   1.97758  -2.2245 
 C                     1.67622  -0.14223   1.64244 
 H                     1.79196   0.90333   1.94094 
 H                     1.90823  -0.75109   2.52824 
 C                     1.54371   0.14854  -1.74318 
 H                     1.64137  -0.89744  -2.04203 
 H                     1.67284   0.75951  -2.64307 
 N                     0.28475  -0.35661   1.22761 
 N                     0.16958   0.35254  -1.22736 
 C                    -0.85214  -0.58558  -1.78862 
 H                    -1.84726  -0.23258  -1.42864 
 H                    -0.76489  -0.55855  -2.88153 
 C                    -0.68078  -2.00946  -1.24052 
 H                     0.3405   -2.39313  -1.39413 
 H                    -1.32446  -2.63775  -1.86528 
 C                    -1.13101  -2.18939   0.2223 
 H                    -1.3459   -3.25096   0.39462 
 H                    -2.06332  -1.59717   0.33984 
 C                    -0.10578  -1.78224   1.28012 
 H                     0.81056  -2.3724    1.15437 
 H                    -0.4946   -2.00959   2.28308 
 H                     0.2178    0.04856  -0.13377 
 O                    -2.49165   0.00072   0.03311 
 H                    -3.45217  -0.01769   0.01538 
 
                          Input orientation:                          
 ---------------------------------------------------------------------
 Center     Atomic      Atomic             Coordinates (Angstroms)
 Number     Number       Type             X           Y           Z
 ---------------------------------------------------------------------
      1          6           0        2.621268    0.480145   -0.704292
      2          6           0        2.683649   -0.446862    0.525627
      3          1           0        3.582194    0.427747   -1.227022
      4          1           0        2.515376    1.520969   -0.372918
      5          1           0        3.684188   -0.367480    0.964643
      6          1           0        2.578476   -1.489745    0.200358
      7          6           0       -0.695772    0.561045    1.852428
      8          1           0       -1.704323    0.199945    1.581658
      9          1           0       -0.556081    0.552220    2.943852
     10          6           0       -0.595169    1.995144    1.305295
     11          1           0       -1.192325    2.615840    1.981711
     12          1           0        0.431581    2.388209    1.377150
     13          6           0       -1.168065    2.181925   -0.112480
     14          1           0       -1.397513    3.243164   -0.266425
     15          1           0       -2.104944    1.580871   -0.168882
     16          6           0       -0.237575    1.789156   -1.256160
     17          1           0        0.685626    2.379144   -1.222001
     18          1           0       -0.714219    1.977579   -2.224502
     19          6           0        1.676215   -0.142232    1.642444
     20          1           0        1.791956    0.903330    1.940942
     21          1           0        1.908227   -0.751094    2.528244
     22          6           0        1.543712    0.148538   -1.743179
     23          1           0        1.641367   -0.897441   -2.042029
     24          1           0        1.672837    0.759511   -2.643074
     25          7           0        0.284754   -0.356606    1.227608
     26          7           0        0.169584    0.352544   -1.227358
     27          6           0       -0.852144   -0.585579   -1.788623
     28          1           0       -1.847260   -0.232578   -1.428637
     29          1           0       -0.764889   -0.558549   -2.881526
     30          6           0       -0.680776   -2.009457   -1.240518
     31          1           0        0.340504   -2.393127   -1.394132
     32          1           0       -1.324462   -2.637748   -1.865283
     33          6           0       -1.131006   -2.189387    0.222300
     34          1           0       -1.345897   -3.250965    0.394615
     35          1           0       -2.063317   -1.597168    0.339843
     36          6           0       -0.105776   -1.782236    1.280115
     37          1           0        0.810557   -2.372404    1.154370
     38          1           0       -0.494596   -2.009589    2.283080
     39          1           0        0.217801    0.048559   -0.133765
     40          8           0       -2.491650    0.000716    0.033107
     41          1           0       -3.452170   -0.017685    0.015380
 ---------------------------------------------------------------------
                    Distance matrix (angstroms):
                    1          2          3          4          5
     1  C    0.000000
     2  C    1.541407   0.000000
     3  H    1.095158   2.155018   0.000000
     4  H    1.097423   2.169806   1.750065   0.000000
     5  H    2.152582   1.095498   2.333706   2.592572   0.000000
     6  H    2.168107   1.097482   2.592612   3.065457   1.751059
     7  C    4.188808   3.767859   5.272739   4.023070   4.564468
     8  H    4.900492   4.559370   5.990646   4.834390   5.453323
     9  H    4.838357   4.164352   5.876819   4.623125   4.768962
    10  C    4.084009   4.161961   5.130275   3.566053   4.900095
    11  H    5.130234   5.150097   6.154653   4.526596   5.806462
    12  H    3.573211   3.719480   4.533375   2.856054   4.282924
    13  C    4.195872   4.706740   5.185008   3.751324   5.586056
    14  H    4.896591   5.558734   5.800586   4.276447   6.354208
    15  H    4.882145   5.246396   5.898550   4.625211   6.212487
    16  C    3.192343   4.087553   4.055233   2.903581   4.996326
    17  H    2.760603   3.877191   3.492575   2.192120   4.617004
    18  H    3.959649   4.998663   4.675052   3.750619   5.917426
    19  C    2.605312   1.534602   3.491628   2.744469   2.131222
    20  H    2.804301   2.149710   3.669758   2.501752   2.479649
    21  H    3.531808   2.168942   4.277132   3.734654   2.397091
    22  C    1.533094   2.607957   2.121270   2.169173   3.490016
    23  H    2.155804   2.807531   2.487402   3.065702   3.673425
    24  H    2.176337   3.538042   2.400191   2.538365   4.281502
    25  N    3.145105   2.501124   4.184917   3.326056   3.409607
    26  N    2.510106   3.167417   3.413439   2.756451   4.204253
    27  C    3.791587   4.228100   4.583184   4.216866   5.310965
    28  H    4.582618   4.939049   5.473175   4.818928   6.028508
    29  H    4.157558   4.849080   4.754713   4.623597   5.884200
    30  C    4.170030   4.108567   4.910505   4.840664   5.158656
    31  H    3.732754   3.600521   4.300443   4.592722   4.565883
    32  H    5.161196   5.155714   5.820645   5.853754   6.184592
    33  C    4.697290   4.204758   5.582489   5.236137   5.201587
    34  H    5.555824   4.910947   6.359930   6.186266   5.825905
    35  H    5.229798   4.887884   6.198963   5.585270   5.910696
    36  C    4.061158   3.183295   4.977036   4.529252   4.057694
    37  H    3.856207   2.758895   4.603677   4.516345   3.509056
    38  H    4.983149   3.953732   5.906068   5.345942   4.679427
    39  H    2.507672   2.600124   3.557827   2.739350   3.659976
    40  O    5.188019   5.217914   6.217866   5.248460   6.256541
    41  H    6.136156   6.171938   7.157112   6.174936   7.207709
                    6          7          8          9         10
     6  H    0.000000
     7  C    4.201878   0.000000
     8  H    4.806809   1.104937   0.000000
     9  H    4.639162   1.100363   1.816075   0.000000
    10  C    4.841215   1.538218   2.128224   2.183673   0.000000
    11  H    5.852178   2.117891   2.501746   2.364117   1.095170
    12  H    4.586123   2.198941   3.064704   2.607851   1.101762
    13  C    5.255054   2.590594   2.661939   3.517333   1.540514
    14  H    6.198936   3.489375   3.573615   4.272595   2.161392
    15  H    5.612437   2.666741   2.265357   3.625771   2.150405
    16  C    4.561006   3.373651   3.567934   4.389938   2.594486
    17  H    4.535889   3.829603   4.280335   4.715275   2.859216
    18  H    5.361355   4.316048   4.315917   5.363631   3.531848
    19  C    2.170133   2.482945   3.398355   2.675644   3.137074
    20  H    3.061871   2.512724   3.584383   2.577282   2.700828
    21  H    2.532566   2.993200   3.853702   2.818541   3.912086
    22  C    2.744457   4.256036   4.648324   5.151733   4.156676
    23  H    2.501459   4.770345   5.052624   5.638200   4.957189
    24  H    3.736902   5.085198   5.437526   6.018703   4.718078
    25  N    2.756884   1.481187   2.095597   2.116238   2.512176
    26  N    3.351889   3.205838   3.380146   4.238567   3.114051
    27  C    4.067274   3.820530   3.563994   4.876326   4.037140
    28  H    4.880700   3.566672   3.044566   4.626198   3.742307
    29  H    4.641468   4.865037   4.623620   5.934007   4.907099
    30  C    3.601243   4.021694   3.727437   4.907819   4.746085
    31  H    2.892579   4.510117   4.445297   5.319496   5.236345
    32  H    4.562643   4.944583   4.480870   5.821863   5.661106
    33  C    3.774949   3.226705   2.808105   3.905610   4.355491
    34  H    4.305849   4.132711   3.666922   4.646142   5.377229
    35  H    4.645131   2.969171   2.213729   3.697633   3.999033
    36  C    2.908029   2.483265   2.564239   2.901806   3.809034
    37  H    2.194257   3.370673   3.622730   3.690985   4.590677
    38  H    3.748565   2.614210   2.614856   2.646368   4.123599
    39  H    2.837394   2.245489   2.580728   3.213144   2.553626
    40  O    5.287308   2.617074   1.748595   3.538788   3.031971
    41  H    6.210464   3.362648   2.357023   4.157893   3.725294
                   11         12         13         14         15
    11  H    0.000000
    12  H    1.747679   0.000000
    13  C    2.138810   2.195545   0.000000
    14  H    2.343022   2.603435   1.096619   0.000000
    15  H    2.555207   3.078306   1.114535   1.809196   0.000000
    16  C    3.475451   2.782257   1.525806   2.106934   2.170858
    17  H    3.721088   2.611553   2.169355   2.449311   3.087650
    18  H    4.281144   3.801759   2.169878   2.429539   2.513378
    19  C    3.993818   2.832424   4.070798   4.955047   4.532896
    20  H    3.440972   2.091255   3.822705   4.529901   4.482884
    21  H    4.609595   3.655232   5.003958   5.890008   5.368248
    22  C    5.239111   3.998677   3.761326   4.517557   4.224060
    23  H    6.046771   4.893860   4.593317   5.434351   4.866781
    24  H    5.748369   4.511715   4.061760   4.609126   4.589977
    25  N    3.403802   2.752804   3.217244   4.245056   3.378559
    26  N    4.156372   3.316027   2.525647   3.425620   2.793320
    27  C    4.957845   4.529181   3.250898   4.156175   2.981036
    28  H    4.491425   4.464760   2.832561   3.692396   2.223057
    29  H    5.823274   5.315190   3.916678   4.657466   3.705577
    30  C    5.660196   5.237269   4.367792   5.390046   4.008380
    31  H    6.231824   5.527158   4.984929   6.005015   4.824325
    32  H    6.512834   6.233563   5.130889   6.094818   4.613423
    33  C    5.117567   4.972901   4.384270   5.460997   3.913620
    34  H    6.079627   5.993754   5.459401   6.527890   4.923446
    35  H    4.604758   4.814951   3.909938   4.923380   3.218768
    36  C    4.584310   4.206041   4.333861   5.414334   4.172140
    37  H    5.438622   4.780867   5.124624   6.199100   5.087192
    38  H    4.687456   4.584664   4.874532   5.908185   4.636458
    39  H    3.613119   2.793301   2.544077   3.582225   2.782869
    40  O    3.510581   4.006476   2.555532   3.435160   1.639278
    41  H    3.988585   4.767207   3.173605   3.864475   2.098655
                   16         17         18         19         20
    16  C    0.000000
    17  H    1.096154   0.000000
    18  H    1.095618   1.768001   0.000000
    19  C    3.974262   3.942543   5.016079   0.000000
    20  H    3.889106   3.661448   4.978539   1.093479   0.000000
    21  H    5.037762   5.035621   6.075481   1.099629   1.759421
    22  C    2.470182   2.446128   2.945389   3.400669   3.768831
    23  H    3.371323   3.510256   3.721266   3.761236   4.373730
    24  H    2.575534   2.370073   2.712366   4.379363   4.587818
    25  N    3.323586   3.693997   4.285257   1.467722   2.089962
    26  N    1.493473   2.091276   2.101462   3.278796   3.601886
    27  C    2.510095   3.387533   2.603611   4.285018   4.808094
    28  H    2.590028   3.644078   2.608060   4.674888   5.088049
    29  H    2.903721   3.672609   2.620342   5.157384   5.650730
    30  C    3.824413   4.596435   4.106799   4.165742   4.971963
    31  H    4.224299   4.787829   4.572201   4.008921   4.908774
    32  H    4.598895   5.442745   4.669334   5.247458   6.061241
    33  C    4.337380   5.124220   4.850171   3.753417   4.589372
    34  H    5.418141   6.199892   5.881876   4.511592   5.430968
    35  H    4.165063   5.080069   4.601603   4.218733   4.866121
    36  C    4.382340   4.919755   5.175785   2.448752   3.354153
    37  H    4.922176   5.314128   5.715249   2.441567   3.508885
    38  H    5.198340   5.739294   6.021963   2.934256   3.718935
    39  H    2.120570   2.614334   2.993486   2.306142   2.740986
    40  O    3.153027   4.162607   3.487699   4.470067   4.775335
    41  H    3.900655   4.939358   4.061345   5.381745   5.661883
                   21         22         23         24         25
    21  H    0.000000
    22  C    4.380327   0.000000
    23  H    4.580396   1.092209   0.000000
    24  H    5.392575   1.095341   1.762877   0.000000
    25  N    2.117295   3.265842   3.580981   4.260830   0.000000
    26  N    4.283158   1.481863   2.095781   2.104672   2.557932
    27  C    5.126635   2.506216   2.525682   2.985780   3.231504
    28  H    5.479913   3.426788   3.603999   3.853593   3.408299
    29  H    6.037237   2.669353   2.570928   2.781483   4.245882
    30  C    4.742360   3.139738   2.696544   3.895362   3.123429
    31  H    4.532004   2.833656   2.085448   3.643363   3.320248
    32  H    5.771726   4.000590   3.443261   4.596752   4.166432
    33  C    4.077132   4.059941   3.805570   4.976736   2.524699
    34  H    4.625046   4.947386   4.516642   5.867216   3.424940
    35  H    4.612819   4.516318   4.459553   5.330157   2.800100
    36  C    2.584045   3.948291   3.856425   5.001535   1.479085
    37  H    2.391873   3.910045   3.617005   4.997299   2.084532
    38  H    2.723504   5.002297   4.950331   6.052493   2.110393
    39  H    3.253195   2.087642   2.561821   2.986505   1.421963
    40  O    5.113692   4.411484   4.711126   5.008060   3.043506
    41  H    5.965420   5.298962   5.563364   5.825556   3.943218
                   26         27         28         29         30
    26  N    0.000000
    27  C    1.496336   0.000000
    28  H    2.109630   1.115552   0.000000
    29  H    2.107036   1.096714   1.840834   0.000000
    30  C    2.510445   1.535322   2.133863   2.192058   0.000000
    31  H    2.756036   2.201196   3.074975   2.607664   1.101732
    32  H    3.403082   2.107216   2.499764   2.380954   1.095177
    33  C    3.202258   2.587233   2.658517   3.525253   1.541077
    34  H    4.232346   3.480604   3.561779   4.280161   2.158098
    35  H    3.353109   2.649645   2.244172   3.625171   2.139846
    36  C    3.304622   3.377308   3.573730   4.387607   2.595351
    37  H    3.675434   3.823418   4.279576   4.696867   2.844520
    38  H    4.282988   4.328327   4.331779   5.371381   3.528513
    39  H    1.136080   2.070137   2.453611   2.980679   2.503552
    40  O    2.965590   2.520004   1.614423   3.433594   2.990348
    41  H    3.846891   3.215131   2.169585   3.988242   3.636628
                   31         32         33         34         35
    31  H    0.000000
    32  H    1.747551   0.000000
    33  C    2.195382   2.143935   0.000000
    34  H    2.603738   2.341716   1.096731   0.000000
    35  H    3.068970   2.547802   1.110740   1.803534   0.000000
    36  C    2.779200   3.480032   1.528346   2.116406   2.179525
    37  H    2.591571   3.707697   2.161462   2.449365   3.086033
    38  H    3.790301   4.276935   2.164292   2.414959   2.531234
    39  H    2.750529   3.548658   2.637132   3.689335   2.852406
    40  O    3.973486   3.453651   2.585285   3.466535   1.682495
    41  H    4.691889   3.863776   3.185421   3.877410   2.128134
                   36         37         38         39         40
    36  C    0.000000
    37  H    1.097167   0.000000
    38  H    1.099459   1.763249   0.000000
    39  H    2.335716   2.805657   3.253402   0.000000
    40  O    3.228985   4.218234   3.618277   2.715006   0.000000
    41  H    3.988928   5.001284   4.225800   3.673598   0.960860
                   41
    41  H    0.000000
 Stoichiometry    C12H26N2O
 Framework group  C1[X(C12H26N2O)]
 Deg. of freedom   117
 Full point group                 C1      NOp   1
 Largest Abelian subgroup         C1      NOp   1
 Largest concise Abelian subgroup C1      NOp   1
                         Standard orientation:                         
 ---------------------------------------------------------------------
 Center     Atomic      Atomic             Coordinates (Angstroms)
 Number     Number       Type             X           Y           Z
 ---------------------------------------------------------------------
      1          6           0        2.582396   -0.480443    0.709189
      2          6           0        2.647215    0.446555   -0.520611
      3          1           0        3.542335   -0.428156    1.233739
      4          1           0        2.477012   -1.521256    0.377616
      5          1           0        3.648576    0.367056   -0.957729
      6          1           0        2.541547    1.489450   -0.195543
      7          6           0       -0.729801   -0.560963   -1.853814
      8          1           0       -1.738822   -0.199745   -1.584957
      9          1           0       -0.588041   -0.552155   -2.944971
     10          6           0       -0.630402   -1.995072   -1.306489
     11          1           0       -1.226346   -2.615700   -1.984035
     12          1           0        0.396437   -2.388257   -1.376398
     13          6           0       -1.206006   -2.181785    0.110197
     14          1           0       -1.435868   -3.242997    0.263708
     15          1           0       -2.142920   -1.580622    0.164823
     16          6           0       -0.277640   -1.789122    1.255639
     17          1           0        0.645556   -2.379217    1.223230
     18          1           0       -0.756140   -1.977489    2.223076
     19          6           0        1.641865    0.142040   -1.639335
     20          1           0        1.758050   -0.903536   -1.937612
     21          1           0        1.875626    0.750874   -2.524694
     22          6           0        1.502911   -0.148710    1.746031
     23          1           0        1.600121    0.897258    2.045064
     24          1           0        1.630259   -0.759697    2.646170
     25          7           0        0.249645    0.356576   -1.227138
     26          7           0        0.129740   -0.352557    1.227607
     27          6           0       -0.892942    0.585685    1.786933
     28          1           0       -1.887415    0.232799    1.425062
     29          1           0       -0.807762    0.558646    2.879999
     30          6           0       -0.720370    2.009542    1.239152
     31          1           0        0.300661    2.393094    1.394701
     32          1           0       -1.365166    2.637909    1.862695
     33          6           0       -1.167806    2.189522   -0.224517
     34          1           0       -1.382247    3.251125   -0.397240
     35          1           0       -2.099961    1.597411   -0.343826
     36          6           0       -0.140620    1.782251   -1.280386
     37          1           0        0.775542    2.372313   -1.152905
     38          1           0       -0.527511    2.009647   -2.284087
     39          1           0        0.180065   -0.048580    0.134107
     40          8           0       -2.529060   -0.000423   -0.037901
     41          1           0       -3.489609    0.018089   -0.021995
 ---------------------------------------------------------------------
 Rotational constants (GHZ):      0.6896640      0.6112015      0.5861552
 Standard basis: 6-31G(d,p) (6D, 7F)
 There are   355 symmetry adapted cartesian basis functions of A   symmetry.
 There are   355 symmetry adapted basis functions of A   symmetry.
   355 basis functions,   602 primitive gaussians,   355 cartesian basis functions
    60 alpha electrons       60 beta electrons
       nuclear repulsion energy      1250.9454662486 Hartrees.
 NAtoms=   41 NActive=   41 NUniq=   41 SFac= 1.00D+00 NAtFMM=   60 NAOKFM=F Big=F
 Integral buffers will be    131072 words long.
 Raffenetti 2 integral format.
 Two-electron integral symmetry is turned on.
 Nuclear repulsion after empirical dispersion term =     1250.8975865954 Hartrees.
 One-electron integrals computed using PRISM.
 NBasis=   355 RedAO= T EigKep=  2.13D-03  NBF=   355
 NBsUse=   355 1.00D-06 EigRej= -1.00D+00 NBFU=   355
 ExpMin= 1.61D-01 ExpMax= 5.48D+03 ExpMxC= 8.25D+02 IAcc=1 IRadAn=         1 AccDes= 0.00D+00
 Harris functional with IExCor= 4639 and IRadAn=       1 diagonalized for initial guess.
 HarFok:  IExCor= 4639 AccDes= 0.00D+00 IRadAn=         1 IDoV= 1 UseB2=F ITyADJ=14
 ICtDFT=  3500011 ScaDFX=  1.000000  1.000000  1.000000  1.000000
 FoFCou: FMM=F IPFlag=           0 FMFlag=      100000 FMFlg1=           0
         NFxFlg=           0 DoJE=T BraDBF=F KetDBF=T FulRan=T
         wScrn=  0.000000 ICntrl=     500 IOpCl=  0 I1Cent=   200000004 NGrid=           0
         NMat0=    1 NMatS0=      1 NMatT0=    0 NMatD0=    1 NMtDS0=    0 NMtDT0=    0
 Petite list used in FoFCou.
 Requested convergence on RMS density matrix=1.00D-08 within 128 cycles.
 Requested convergence on MAX density matrix=1.00D-06.
 Requested convergence on             energy=1.00D-06.
 No special actions if energy rises.
 Integral accuracy reduced to 1.0D-05 until final iterations.
 Initial convergence to 1.0D-05 achieved.  Increase integral accuracy.
 SCF Done:  E(RwB97XD) =  -657.416408349     A.U. after   14 cycles
            NFock= 14  Conv=0.67D-08     -V/T= 2.0089

 **********************************************************************

            Population analysis using the SCF density.

 **********************************************************************

 Orbital symmetries:
       Occupied  (A) (A) (A) (A) (A) (A) (A) (A) (A) (A) (A) (A)
                 (A) (A) (A) (A) (A) (A) (A) (A) (A) (A) (A) (A)
                 (A) (A) (A) (A) (A) (A) (A) (A) (A) (A) (A) (A)
                 (A) (A) (A) (A) (A) (A) (A) (A) (A) (A) (A) (A)
                 (A) (A) (A) (A) (A) (A) (A) (A) (A) (A) (A) (A)
       Virtual   (A) (A) (A) (A) (A) (A) (A) (A) (A) (A) (A) (A)
                 (A) (A) (A) (A) (A) (A) (A) (A) (A) (A) (A) (A)
                 (A) (A) (A) (A) (A) (A) (A) (A) (A) (A) (A) (A)
                 (A) (A) (A) (A) (A) (A) (A) (A) (A) (A) (A) (A)
                 (A) (A) (A) (A) (A) (A) (A) (A) (A) (A) (A) (A)
                 (A) (A) (A) (A) (A) (A) (A) (A) (A) (A) (A) (A)
                 (A) (A) (A) (A) (A) (A) (A) (A) (A) (A) (A) (A)
                 (A) (A) (A) (A) (A) (A) (A) (A) (A) (A) (A) (A)
                 (A) (A) (A) (A) (A) (A) (A) (A) (A) (A) (A) (A)
                 (A) (A) (A) (A) (A) (A) (A) (A) (A) (A) (A) (A)
                 (A) (A) (A) (A) (A) (A) (A) (A) (A) (A) (A) (A)
                 (A) (A) (A) (A) (A) (A) (A) (A) (A) (A) (A) (A)
                 (A) (A) (A) (A) (A) (A) (A) (A) (A) (A) (A) (A)
                 (A) (A) (A) (A) (A) (A) (A) (A) (A) (A) (A) (A)
                 (A) (A) (A) (A) (A) (A) (A) (A) (A) (A) (A) (A)
                 (A) (A) (A) (A) (A) (A) (A) (A) (A) (A) (A) (A)
                 (A) (A) (A) (A) (A) (A) (A) (A) (A) (A) (A) (A)
                 (A) (A) (A) (A) (A) (A) (A) (A) (A) (A) (A) (A)
                 (A) (A) (A) (A) (A) (A) (A) (A) (A) (A) (A) (A)
                 (A) (A) (A) (A) (A) (A) (A) (A) (A) (A) (A) (A)
                 (A) (A) (A) (A) (A) (A) (A) (A) (A) (A) (A) (A)
                 (A) (A) (A) (A) (A) (A) (A) (A) (A) (A) (A) (A)
                 (A) (A) (A) (A) (A) (A) (A) (A) (A) (A) (A) (A)
                 (A) (A) (A) (A) (A) (A) (A) (A) (A) (A) (A) (A)
                 (A) (A) (A) (A) (A) (A) (A)
 The electronic state is 1-A.
 Alpha  occ. eigenvalues --  -19.10671 -14.50146 -14.45871 -10.34453 -10.32925
 Alpha  occ. eigenvalues --  -10.32515 -10.31663 -10.31078 -10.31048 -10.28885
 Alpha  occ. eigenvalues --  -10.28300 -10.27912 -10.27598 -10.24869 -10.24598
 Alpha  occ. eigenvalues --   -1.06984  -1.02534  -0.93611  -0.90805  -0.88188
 Alpha  occ. eigenvalues --   -0.84344  -0.84036  -0.82132  -0.75410  -0.75029
 Alpha  occ. eigenvalues --   -0.72944  -0.70615  -0.68288  -0.65185  -0.62267
 Alpha  occ. eigenvalues --   -0.58812  -0.58334  -0.57740  -0.56493  -0.55428
 Alpha  occ. eigenvalues --   -0.55168  -0.52490  -0.51418  -0.49542  -0.49373
 Alpha  occ. eigenvalues --   -0.48954  -0.48458  -0.48365  -0.46397  -0.46100
 Alpha  occ. eigenvalues --   -0.43563  -0.43325  -0.43044  -0.42533  -0.42338
 Alpha  occ. eigenvalues --   -0.40348  -0.39717  -0.39248  -0.39128  -0.38377
 Alpha  occ. eigenvalues --   -0.38311  -0.33421  -0.30138  -0.23937  -0.22606
 Alpha virt. eigenvalues --    0.14917   0.15420   0.17532   0.18494   0.19222
 Alpha virt. eigenvalues --    0.19301   0.21242   0.21347   0.22285   0.22506
 Alpha virt. eigenvalues --    0.23263   0.23879   0.24227   0.24669   0.25183
 Alpha virt. eigenvalues --    0.25968   0.26405   0.26587   0.27637   0.28190
 Alpha virt. eigenvalues --    0.28461   0.28863   0.29201   0.30444   0.30705
 Alpha virt. eigenvalues --    0.31286   0.31688   0.31957   0.32445   0.33610
 Alpha virt. eigenvalues --    0.34327   0.35600   0.36496   0.36630   0.37038
 Alpha virt. eigenvalues --    0.38391   0.39830   0.40454   0.42647   0.43382
 Alpha virt. eigenvalues --    0.46482   0.54619   0.56787   0.58840   0.59410
 Alpha virt. eigenvalues --    0.60971   0.61743   0.62592   0.62742   0.65024
 Alpha virt. eigenvalues --    0.67340   0.67478   0.69986   0.71480   0.72210
 Alpha virt. eigenvalues --    0.72450   0.73100   0.74251   0.75327   0.76088
 Alpha virt. eigenvalues --    0.77337   0.78018   0.78491   0.79098   0.80190
 Alpha virt. eigenvalues --    0.80649   0.81946   0.84142   0.84832   0.86614
 Alpha virt. eigenvalues --    0.87127   0.89711   0.90024   0.90615   0.90926
 Alpha virt. eigenvalues --    0.92890   0.93519   0.93853   0.95709   0.96216
 Alpha virt. eigenvalues --    0.97503   0.98454   0.99562   0.99952   1.00039
 Alpha virt. eigenvalues --    1.00292   1.01041   1.01522   1.01769   1.02563
 Alpha virt. eigenvalues --    1.03438   1.03973   1.04891   1.06205   1.06467
 Alpha virt. eigenvalues --    1.07187   1.07811   1.08524   1.08932   1.11730
 Alpha virt. eigenvalues --    1.12313   1.14194   1.14584   1.14805   1.19372
 Alpha virt. eigenvalues --    1.19592   1.26812   1.27482   1.27847   1.30657
 Alpha virt. eigenvalues --    1.31016   1.31281   1.35939   1.36978   1.40516
 Alpha virt. eigenvalues --    1.46410   1.48340   1.49850   1.50647   1.51551
 Alpha virt. eigenvalues --    1.53070   1.53566   1.58726   1.59520   1.61356
 Alpha virt. eigenvalues --    1.62413   1.63251   1.64706   1.66610   1.69735
 Alpha virt. eigenvalues --    1.72912   1.73958   1.75190   1.75870   1.76993
 Alpha virt. eigenvalues --    1.77263   1.78735   1.80857   1.81354   1.85169
 Alpha virt. eigenvalues --    1.85671   1.86080   1.88433   1.88675   1.91326
 Alpha virt. eigenvalues --    1.91708   1.93360   1.93752   1.95111   1.95725
 Alpha virt. eigenvalues --    1.97366   1.98206   2.00283   2.00422   2.01314
 Alpha virt. eigenvalues --    2.02417   2.03164   2.03639   2.05290   2.05839
 Alpha virt. eigenvalues --    2.06909   2.08139   2.08921   2.11357   2.12130
 Alpha virt. eigenvalues --    2.15035   2.15782   2.17235   2.17933   2.19703
 Alpha virt. eigenvalues --    2.20995   2.21254   2.22371   2.23035   2.23791
 Alpha virt. eigenvalues --    2.26030   2.26299   2.27041   2.28119   2.29686
 Alpha virt. eigenvalues --    2.31154   2.31923   2.32436   2.33598   2.34929
 Alpha virt. eigenvalues --    2.35456   2.36616   2.36978   2.38459   2.40287
 Alpha virt. eigenvalues --    2.42389   2.42799   2.43744   2.44700   2.48077
 Alpha virt. eigenvalues --    2.48775   2.49942   2.50549   2.51568   2.52732
 Alpha virt. eigenvalues --    2.52975   2.54034   2.54341   2.55852   2.56762
 Alpha virt. eigenvalues --    2.57988   2.58982   2.61233   2.62874   2.63676
 Alpha virt. eigenvalues --    2.65153   2.65912   2.66888   2.68909   2.72028
 Alpha virt. eigenvalues --    2.73539   2.74373   2.76141   2.76434   2.76702
 Alpha virt. eigenvalues --    2.78053   2.78619   2.78908   2.80076   2.82403
 Alpha virt. eigenvalues --    2.83978   2.85186   2.86418   2.86776   2.88190
 Alpha virt. eigenvalues --    2.89249   2.90164   2.90692   2.91428   2.92606
 Alpha virt. eigenvalues --    2.94456   2.94532   2.95345   2.97408   2.98266
 Alpha virt. eigenvalues --    2.98805   2.99423   3.01275   3.02989   3.03210
 Alpha virt. eigenvalues --    3.04322   3.06070   3.06385   3.07263   3.09232
 Alpha virt. eigenvalues --    3.11124   3.13302   3.14418   3.14979   3.35146
 Alpha virt. eigenvalues --    3.38371   3.39489   3.40177   3.42458   3.42774
 Alpha virt. eigenvalues --    3.44572   3.45233   3.46080   3.46707   3.47991
 Alpha virt. eigenvalues --    3.49985   3.50908   3.51283   3.57196   3.57968
 Alpha virt. eigenvalues --    3.58616   3.59263   3.60780   3.64711   3.65824
 Alpha virt. eigenvalues --    3.66873   3.69189   3.71874   3.75774   3.86506
 Alpha virt. eigenvalues --    4.37476   4.38948   4.43438   4.47391   4.60844
 Alpha virt. eigenvalues --    4.63100   4.63601   4.68950   4.77355   4.80243
 Alpha virt. eigenvalues --    4.85741   4.87442   4.91381   4.91608   5.04851
          Condensed to atoms (all electrons):
               1          2          3          4          5          6
     1  C    5.010074   0.347212   0.389139   0.388465  -0.032411  -0.043503
     2  C    0.347212   5.013879  -0.031899  -0.041815   0.385481   0.388921
     3  H    0.389139  -0.031899   0.575116  -0.028250  -0.007308  -0.000543
     4  H    0.388465  -0.041815  -0.028250   0.588326  -0.000635   0.004793
     5  H   -0.032411   0.385481  -0.007308  -0.000635   0.583277  -0.029148
     6  H   -0.043503   0.388921  -0.000543   0.004793  -0.029148   0.594407
     7  C   -0.000150   0.004858   0.000004  -0.000171  -0.000144   0.000005
     8  H   -0.000015  -0.000150   0.000000   0.000004   0.000002   0.000004
     9  H    0.000006   0.000027  -0.000000  -0.000000   0.000014  -0.000005
    10  C    0.000162  -0.000151   0.000003   0.000207  -0.000005  -0.000014
    11  H    0.000002   0.000004  -0.000000  -0.000004  -0.000000   0.000000
    12  H   -0.000119  -0.000678   0.000004   0.001366   0.000031  -0.000007
    13  C    0.000033   0.000065   0.000003  -0.000739  -0.000001   0.000000
    14  H    0.000003  -0.000001  -0.000000   0.000015  -0.000000   0.000000
    15  H   -0.000013   0.000001   0.000000  -0.000002   0.000000  -0.000000
    16  C   -0.004979  -0.000117   0.000021   0.001582   0.000001   0.000007
    17  H   -0.002169  -0.000025  -0.000096   0.004537   0.000007  -0.000006
    18  H    0.000071   0.000000   0.000001   0.000016  -0.000000   0.000001
    19  C   -0.042351   0.366960   0.003817  -0.004969  -0.032516  -0.036864
    20  H   -0.007256  -0.040717   0.000064   0.004302  -0.002203   0.005008
    21  H    0.004486  -0.042676  -0.000151   0.000071  -0.001285  -0.003634
    22  C    0.361504  -0.042262  -0.033396  -0.038259   0.003998  -0.005478
    23  H   -0.039100  -0.006371  -0.002051   0.004780   0.000067   0.004167
    24  H   -0.035194   0.004040  -0.002875  -0.003129  -0.000150   0.000080
    25  N    0.003635  -0.061496  -0.000072   0.000127   0.004230  -0.004376
    26  N   -0.053261   0.003194   0.004022  -0.004243  -0.000130   0.000177
    27  C    0.004326  -0.000167  -0.000125  -0.000001   0.000005  -0.000158
    28  H   -0.000116  -0.000011   0.000002   0.000003   0.000000   0.000002
    29  H    0.000210   0.000000   0.000005  -0.000004  -0.000000  -0.000001
    30  C   -0.000257   0.000156  -0.000000  -0.000014   0.000004   0.000172
    31  H   -0.000664  -0.000071   0.000032  -0.000007   0.000003   0.001213
    32  H    0.000007   0.000001  -0.000000   0.000000  -0.000000  -0.000003
    33  C    0.000062   0.000150  -0.000001  -0.000000  -0.000001  -0.000702
    34  H   -0.000001  -0.000000  -0.000000   0.000000  -0.000000   0.000016
    35  H    0.000001  -0.000009   0.000000  -0.000000   0.000000  -0.000001
    36  C   -0.000128  -0.004625  -0.000003   0.000011  -0.000023   0.001808
    37  H   -0.000007  -0.002229   0.000006  -0.000008  -0.000093   0.004452
    38  H    0.000006  -0.000106   0.000000   0.000001   0.000011  -0.000007
    39  H    0.000845  -0.000403  -0.000073  -0.000940   0.000028  -0.000843
    40  O    0.000003   0.000001  -0.000000  -0.000001  -0.000000  -0.000000
    41  H   -0.000000  -0.000000   0.000000   0.000000   0.000000   0.000000
               7          8          9         10         11         12
     1  C   -0.000150  -0.000015   0.000006   0.000162   0.000002  -0.000119
     2  C    0.004858  -0.000150   0.000027  -0.000151   0.000004  -0.000678
     3  H    0.000004   0.000000  -0.000000   0.000003  -0.000000   0.000004
     4  H   -0.000171   0.000004  -0.000000   0.000207  -0.000004   0.001366
     5  H   -0.000144   0.000002   0.000014  -0.000005  -0.000000   0.000031
     6  H    0.000005   0.000004  -0.000005  -0.000014   0.000000  -0.000007
     7  C    5.080599   0.306706   0.367307   0.367254  -0.031429  -0.047134
     8  H    0.306706   0.496681  -0.019133  -0.027685  -0.001338   0.004238
     9  H    0.367307  -0.019133   0.665232  -0.044158  -0.003634  -0.002169
    10  C    0.367254  -0.027685  -0.044158   4.992113   0.387471   0.384330
    11  H   -0.031429  -0.001338  -0.003634   0.387471   0.590727  -0.032194
    12  H   -0.047134   0.004238  -0.002169   0.384330  -0.032194   0.665000
    13  C   -0.048325  -0.005313   0.004743   0.355560  -0.030332  -0.048964
    14  H    0.004954   0.000146  -0.000153  -0.036759  -0.007893  -0.001278
    15  H   -0.005248   0.001234   0.000181  -0.027959  -0.000877   0.003860
    16  C   -0.004289   0.000319  -0.000017  -0.046308   0.004557  -0.004669
    17  H   -0.000311   0.000007  -0.000005  -0.004520   0.000013   0.004662
    18  H   -0.000048  -0.000005   0.000001   0.004261  -0.000149   0.000019
    19  C   -0.035604   0.003130  -0.007076  -0.004928   0.000044  -0.000250
    20  H   -0.004736   0.000134  -0.000640   0.000986  -0.000212   0.004649
    21  H   -0.001414  -0.000115   0.004124  -0.000104   0.000005   0.000105
    22  C   -0.000194   0.000050   0.000009  -0.000383   0.000007  -0.000122
    23  H   -0.000001   0.000001   0.000000   0.000001  -0.000000   0.000005
    24  H   -0.000000  -0.000000  -0.000000   0.000022  -0.000000  -0.000000
    25  N    0.233273  -0.026293  -0.048640  -0.053254   0.003991  -0.004328
    26  N    0.009542   0.000100  -0.000565   0.001656  -0.000062  -0.000039
    27  C   -0.003988   0.004588   0.000045  -0.000228  -0.000001   0.000001
    28  H    0.004334  -0.004658  -0.000046   0.000279   0.000003   0.000004
    29  H    0.000043  -0.000043  -0.000000  -0.000006  -0.000000  -0.000000
    30  C   -0.000235   0.000130   0.000005   0.000058   0.000000   0.000004
    31  H   -0.000011   0.000013   0.000000   0.000005   0.000000  -0.000000
    32  H   -0.000003   0.000002  -0.000000  -0.000000  -0.000000   0.000000
    33  C   -0.001542  -0.002258  -0.000253  -0.000122   0.000001  -0.000019
    34  H   -0.000109  -0.000050   0.000023   0.000001  -0.000000   0.000000
    35  H   -0.001545   0.003306   0.000011  -0.000114   0.000007   0.000008
    36  C   -0.031494  -0.001619  -0.003838   0.004482  -0.000120  -0.000006
    37  H    0.004140   0.000152  -0.000152  -0.000240   0.000004   0.000002
    38  H   -0.005944  -0.000492   0.005808  -0.000009   0.000007   0.000002
    39  H   -0.021565  -0.003105   0.003323  -0.001102  -0.000074  -0.001193
    40  O   -0.077304   0.074865   0.001806  -0.003729   0.000106  -0.000205
    41  H    0.001559   0.000643  -0.000150   0.000887   0.000029   0.000011
              13         14         15         16         17         18
     1  C    0.000033   0.000003  -0.000013  -0.004979  -0.002169   0.000071
     2  C    0.000065  -0.000001   0.000001  -0.000117  -0.000025   0.000000
     3  H    0.000003  -0.000000   0.000000   0.000021  -0.000096   0.000001
     4  H   -0.000739   0.000015  -0.000002   0.001582   0.004537   0.000016
     5  H   -0.000001  -0.000000   0.000000   0.000001   0.000007  -0.000000
     6  H    0.000000   0.000000  -0.000000   0.000007  -0.000006   0.000001
     7  C   -0.048325   0.004954  -0.005248  -0.004289  -0.000311  -0.000048
     8  H   -0.005313   0.000146   0.001234   0.000319   0.000007  -0.000005
     9  H    0.004743  -0.000153   0.000181  -0.000017  -0.000005   0.000001
    10  C    0.355560  -0.036759  -0.027959  -0.046308  -0.004520   0.004261
    11  H   -0.030332  -0.007893  -0.000877   0.004557   0.000013  -0.000149
    12  H   -0.048964  -0.001278   0.003860  -0.004669   0.004662   0.000019
    13  C    5.238227   0.355995   0.272267   0.365107  -0.041210  -0.031377
    14  H    0.355995   0.652126  -0.012043  -0.038179  -0.004436  -0.002291
    15  H    0.272267  -0.012043   0.500598  -0.023566   0.003394  -0.002873
    16  C    0.365107  -0.038179  -0.023566   4.904342   0.396927   0.393556
    17  H   -0.041210  -0.004436   0.003394   0.396927   0.618219  -0.035155
    18  H   -0.031377  -0.002291  -0.002873   0.393556  -0.035155   0.576217
    19  C   -0.000157   0.000000  -0.000009   0.000091  -0.000027   0.000002
    20  H   -0.000209   0.000006  -0.000002  -0.000027  -0.000050   0.000001
    21  H    0.000006  -0.000000   0.000001   0.000009   0.000001  -0.000000
    22  C    0.003749  -0.000147   0.000058  -0.033742  -0.001695  -0.002723
    23  H   -0.000201   0.000003   0.000008   0.004053   0.000386  -0.000168
    24  H    0.000122   0.000001  -0.000006  -0.004615  -0.000922   0.003375
    25  N    0.002029  -0.000114   0.000189   0.008571   0.000172  -0.000361
    26  N   -0.050973   0.004953  -0.002069   0.216521  -0.048022  -0.038708
    27  C   -0.004436  -0.000054   0.000950  -0.028849   0.003466  -0.004218
    28  H   -0.000806  -0.000074   0.001392  -0.000879   0.000183  -0.000284
    29  H    0.000058   0.000016  -0.000090  -0.003631  -0.000110   0.004261
    30  C   -0.000267   0.000003   0.000011   0.004179  -0.000230   0.000099
    31  H   -0.000016  -0.000000   0.000005  -0.000012   0.000003   0.000004
    32  H    0.000005  -0.000000   0.000005  -0.000103   0.000004  -0.000002
    33  C   -0.001470   0.000010   0.002508  -0.000287  -0.000003   0.000014
    34  H    0.000010  -0.000000  -0.000025   0.000004  -0.000000  -0.000000
    35  H    0.002593  -0.000024  -0.002971  -0.000046   0.000007  -0.000003
    36  C   -0.000234   0.000004  -0.000026  -0.000211   0.000003   0.000004
    37  H   -0.000005  -0.000000   0.000008   0.000004  -0.000000   0.000000
    38  H    0.000014  -0.000000  -0.000001   0.000007   0.000000  -0.000000
    39  H    0.002717  -0.000065  -0.001029  -0.026188  -0.002423   0.003711
    40  O   -0.106982   0.002597   0.088798  -0.001790  -0.000110   0.000143
    41  H    0.001449  -0.000296   0.003489   0.000361   0.000004   0.000002
              19         20         21         22         23         24
     1  C   -0.042351  -0.007256   0.004486   0.361504  -0.039100  -0.035194
     2  C    0.366960  -0.040717  -0.042676  -0.042262  -0.006371   0.004040
     3  H    0.003817   0.000064  -0.000151  -0.033396  -0.002051  -0.002875
     4  H   -0.004969   0.004302   0.000071  -0.038259   0.004780  -0.003129
     5  H   -0.032516  -0.002203  -0.001285   0.003998   0.000067  -0.000150
     6  H   -0.036864   0.005008  -0.003634  -0.005478   0.004167   0.000080
     7  C   -0.035604  -0.004736  -0.001414  -0.000194  -0.000001  -0.000000
     8  H    0.003130   0.000134  -0.000115   0.000050   0.000001  -0.000000
     9  H   -0.007076  -0.000640   0.004124   0.000009   0.000000  -0.000000
    10  C   -0.004928   0.000986  -0.000104  -0.000383   0.000001   0.000022
    11  H    0.000044  -0.000212   0.000005   0.000007  -0.000000  -0.000000
    12  H   -0.000250   0.004649   0.000105  -0.000122   0.000005  -0.000000
    13  C   -0.000157  -0.000209   0.000006   0.003749  -0.000201   0.000122
    14  H    0.000000   0.000006  -0.000000  -0.000147   0.000003   0.000001
    15  H   -0.000009  -0.000002   0.000001   0.000058   0.000008  -0.000006
    16  C    0.000091  -0.000027   0.000009  -0.033742   0.004053  -0.004615
    17  H   -0.000027  -0.000050   0.000001  -0.001695   0.000386  -0.000922
    18  H    0.000002   0.000001  -0.000000  -0.002723  -0.000168   0.003375
    19  C    4.866193   0.397664   0.388153  -0.002872  -0.000022  -0.000046
    20  H    0.397664   0.585844  -0.031955  -0.000014   0.000017   0.000001
    21  H    0.388153  -0.031955   0.606431  -0.000021   0.000001   0.000000
    22  C   -0.002872  -0.000014  -0.000021   4.904171   0.398498   0.393816
    23  H   -0.000022   0.000017   0.000001   0.398498   0.564596  -0.030007
    24  H   -0.000046   0.000001   0.000000   0.393816  -0.030007   0.572615
    25  N    0.252545  -0.039771  -0.041460   0.009290   0.000186  -0.000382
    26  N    0.008961   0.000196  -0.000508   0.237388  -0.038662  -0.039625
    27  C   -0.000151  -0.000000   0.000001  -0.033016  -0.003680  -0.001159
    28  H    0.000046   0.000002  -0.000000   0.002279   0.000136  -0.000070
    29  H    0.000006   0.000000  -0.000000  -0.005304  -0.000914   0.002956
    30  C   -0.000380   0.000001   0.000034  -0.005227   0.001505   0.000016
    31  H   -0.000128   0.000005  -0.000000  -0.000666   0.004974   0.000142
    32  H    0.000005  -0.000000  -0.000000   0.000100  -0.000228  -0.000006
    33  C    0.004594  -0.000215  -0.000082  -0.000232  -0.000267   0.000004
    34  H   -0.000166   0.000004   0.000010   0.000001   0.000008  -0.000000
    35  H    0.000045   0.000007  -0.000006  -0.000001   0.000001   0.000001
    36  C   -0.036885   0.004545  -0.006376   0.000149  -0.000054   0.000003
    37  H   -0.002757   0.000357  -0.000754   0.000001  -0.000050   0.000001
    38  H   -0.003572  -0.000180   0.005009   0.000006   0.000001  -0.000000
    39  H   -0.021940  -0.001471   0.002598  -0.031563  -0.002204   0.003768
    40  O    0.000007  -0.000007  -0.000001   0.000002  -0.000009  -0.000001
    41  H   -0.000003   0.000000   0.000000  -0.000004   0.000000   0.000000
              25         26         27         28         29         30
     1  C    0.003635  -0.053261   0.004326  -0.000116   0.000210  -0.000257
     2  C   -0.061496   0.003194  -0.000167  -0.000011   0.000000   0.000156
     3  H   -0.000072   0.004022  -0.000125   0.000002   0.000005  -0.000000
     4  H    0.000127  -0.004243  -0.000001   0.000003  -0.000004  -0.000014
     5  H    0.004230  -0.000130   0.000005   0.000000  -0.000000   0.000004
     6  H   -0.004376   0.000177  -0.000158   0.000002  -0.000001   0.000172
     7  C    0.233273   0.009542  -0.003988   0.004334   0.000043  -0.000235
     8  H   -0.026293   0.000100   0.004588  -0.004658  -0.000043   0.000130
     9  H   -0.048640  -0.000565   0.000045  -0.000046  -0.000000   0.000005
    10  C   -0.053254   0.001656  -0.000228   0.000279  -0.000006   0.000058
    11  H    0.003991  -0.000062  -0.000001   0.000003  -0.000000   0.000000
    12  H   -0.004328  -0.000039   0.000001   0.000004  -0.000000   0.000004
    13  C    0.002029  -0.050973  -0.004436  -0.000806   0.000058  -0.000267
    14  H   -0.000114   0.004953  -0.000054  -0.000074   0.000016   0.000003
    15  H    0.000189  -0.002069   0.000950   0.001392  -0.000090   0.000011
    16  C    0.008571   0.216521  -0.028849  -0.000879  -0.003631   0.004179
    17  H    0.000172  -0.048022   0.003466   0.000183  -0.000110  -0.000230
    18  H   -0.000361  -0.038708  -0.004218  -0.000284   0.004261   0.000099
    19  C    0.252545   0.008961  -0.000151   0.000046   0.000006  -0.000380
    20  H   -0.039771   0.000196  -0.000000   0.000002   0.000000   0.000001
    21  H   -0.041460  -0.000508   0.000001  -0.000000  -0.000000   0.000034
    22  C    0.009290   0.237388  -0.033016   0.002279  -0.005304  -0.005227
    23  H    0.000186  -0.038662  -0.003680   0.000136  -0.000914   0.001505
    24  H   -0.000382  -0.039625  -0.001159  -0.000070   0.002956   0.000016
    25  N    7.229989  -0.165403   0.008030  -0.000275  -0.000435   0.003337
    26  N   -0.165403   7.178364   0.214727  -0.022647  -0.047078  -0.050237
    27  C    0.008030   0.214727   5.215220   0.259539   0.365804   0.363797
    28  H   -0.000275  -0.022647   0.259539   0.488884  -0.013310  -0.024984
    29  H   -0.000435  -0.047078   0.365804  -0.013310   0.646155  -0.040156
    30  C    0.003337  -0.050237   0.363797  -0.024984  -0.040156   4.994634
    31  H   -0.000059  -0.003994  -0.048247   0.003789  -0.002285   0.384392
    32  H   -0.000022   0.003997  -0.032201  -0.001281  -0.004314   0.388775
    33  C   -0.058342   0.002663  -0.052546  -0.002230   0.004565   0.354853
    34  H    0.004899  -0.000120   0.005218   0.000077  -0.000144  -0.037737
    35  H   -0.002021   0.000268  -0.002841  -0.001055   0.000177  -0.032414
    36  C    0.241233   0.007789  -0.004066   0.000412  -0.000044  -0.046018
    37  H   -0.048800   0.000231  -0.000336   0.000013  -0.000007  -0.005314
    38  H   -0.042211  -0.000481  -0.000036  -0.000010   0.000001   0.004705
    39  H    0.133797   0.180942  -0.028458  -0.003673   0.004862  -0.001548
    40  O    0.001982   0.001882  -0.114054   0.098807   0.002664  -0.004929
    41  H    0.000078   0.000113   0.002815   0.000953  -0.000266   0.001134
              31         32         33         34         35         36
     1  C   -0.000664   0.000007   0.000062  -0.000001   0.000001  -0.000128
     2  C   -0.000071   0.000001   0.000150  -0.000000  -0.000009  -0.004625
     3  H    0.000032  -0.000000  -0.000001  -0.000000   0.000000  -0.000003
     4  H   -0.000007   0.000000  -0.000000   0.000000  -0.000000   0.000011
     5  H    0.000003  -0.000000  -0.000001  -0.000000   0.000000  -0.000023
     6  H    0.001213  -0.000003  -0.000702   0.000016  -0.000001   0.001808
     7  C   -0.000011  -0.000003  -0.001542  -0.000109  -0.001545  -0.031494
     8  H    0.000013   0.000002  -0.002258  -0.000050   0.003306  -0.001619
     9  H    0.000000  -0.000000  -0.000253   0.000023   0.000011  -0.003838
    10  C    0.000005  -0.000000  -0.000122   0.000001  -0.000114   0.004482
    11  H    0.000000  -0.000000   0.000001  -0.000000   0.000007  -0.000120
    12  H   -0.000000   0.000000  -0.000019   0.000000   0.000008  -0.000006
    13  C   -0.000016   0.000005  -0.001470   0.000010   0.002593  -0.000234
    14  H   -0.000000  -0.000000   0.000010  -0.000000  -0.000024   0.000004
    15  H    0.000005   0.000005   0.002508  -0.000025  -0.002971  -0.000026
    16  C   -0.000012  -0.000103  -0.000287   0.000004  -0.000046  -0.000211
    17  H    0.000003   0.000004  -0.000003  -0.000000   0.000007   0.000003
    18  H    0.000004  -0.000002   0.000014  -0.000000  -0.000003   0.000004
    19  C   -0.000128   0.000005   0.004594  -0.000166   0.000045  -0.036885
    20  H    0.000005  -0.000000  -0.000215   0.000004   0.000007   0.004545
    21  H   -0.000000  -0.000000  -0.000082   0.000010  -0.000006  -0.006376
    22  C   -0.000666   0.000100  -0.000232   0.000001  -0.000001   0.000149
    23  H    0.004974  -0.000228  -0.000267   0.000008   0.000001  -0.000054
    24  H    0.000142  -0.000006   0.000004  -0.000000   0.000001   0.000003
    25  N   -0.000059  -0.000022  -0.058342   0.004899  -0.002021   0.241233
    26  N   -0.003994   0.003997   0.002663  -0.000120   0.000268   0.007789
    27  C   -0.048247  -0.032201  -0.052546   0.005218  -0.002841  -0.004066
    28  H    0.003789  -0.001281  -0.002230   0.000077  -0.001055   0.000412
    29  H   -0.002285  -0.004314   0.004565  -0.000144   0.000177  -0.000044
    30  C    0.384392   0.388775   0.354853  -0.037737  -0.032414  -0.046018
    31  H    0.662150  -0.031676  -0.048157  -0.001157   0.004310  -0.004611
    32  H   -0.031676   0.586514  -0.029653  -0.007785  -0.000720   0.004314
    33  C   -0.048157  -0.029653   5.207651   0.355741   0.289645   0.372701
    34  H   -0.001157  -0.007785   0.355741   0.655807  -0.014037  -0.036832
    35  H    0.004310  -0.000720   0.289645  -0.014037   0.506162  -0.022610
    36  C   -0.004611   0.004314   0.372701  -0.036832  -0.022610   4.857494
    37  H    0.004927   0.000015  -0.042868  -0.004403   0.003568   0.395484
    38  H    0.000017  -0.000149  -0.037885  -0.001627  -0.003207   0.390354
    39  H   -0.001190  -0.000129   0.000993   0.000014  -0.000657  -0.017987
    40  O   -0.000231   0.000185  -0.093254   0.002326   0.080472  -0.001919
    41  H    0.000015   0.000038   0.000662  -0.000254   0.003575   0.000314
              37         38         39         40         41
     1  C   -0.000007   0.000006   0.000845   0.000003  -0.000000
     2  C   -0.002229  -0.000106  -0.000403   0.000001  -0.000000
     3  H    0.000006   0.000000  -0.000073  -0.000000   0.000000
     4  H   -0.000008   0.000001  -0.000940  -0.000001   0.000000
     5  H   -0.000093   0.000011   0.000028  -0.000000   0.000000
     6  H    0.004452  -0.000007  -0.000843  -0.000000   0.000000
     7  C    0.004140  -0.005944  -0.021565  -0.077304   0.001559
     8  H    0.000152  -0.000492  -0.003105   0.074865   0.000643
     9  H   -0.000152   0.005808   0.003323   0.001806  -0.000150
    10  C   -0.000240  -0.000009  -0.001102  -0.003729   0.000887
    11  H    0.000004   0.000007  -0.000074   0.000106   0.000029
    12  H    0.000002   0.000002  -0.001193  -0.000205   0.000011
    13  C   -0.000005   0.000014   0.002717  -0.106982   0.001449
    14  H   -0.000000  -0.000000  -0.000065   0.002597  -0.000296
    15  H    0.000008  -0.000001  -0.001029   0.088798   0.003489
    16  C    0.000004   0.000007  -0.026188  -0.001790   0.000361
    17  H   -0.000000   0.000000  -0.002423  -0.000110   0.000004
    18  H    0.000000  -0.000000   0.003711   0.000143   0.000002
    19  C   -0.002757  -0.003572  -0.021940   0.000007  -0.000003
    20  H    0.000357  -0.000180  -0.001471  -0.000007   0.000000
    21  H   -0.000754   0.005009   0.002598  -0.000001   0.000000
    22  C    0.000001   0.000006  -0.031563   0.000002  -0.000004
    23  H   -0.000050   0.000001  -0.002204  -0.000009   0.000000
    24  H    0.000001  -0.000000   0.003768  -0.000001   0.000000
    25  N   -0.048800  -0.042211   0.133797   0.001982   0.000078
    26  N    0.000231  -0.000481   0.180942   0.001882   0.000113
    27  C   -0.000336  -0.000036  -0.028458  -0.114054   0.002815
    28  H    0.000013  -0.000010  -0.003673   0.098807   0.000953
    29  H   -0.000007   0.000001   0.004862   0.002664  -0.000266
    30  C   -0.005314   0.004705  -0.001548  -0.004929   0.001134
    31  H    0.004927   0.000017  -0.001190  -0.000231   0.000015
    32  H    0.000015  -0.000149  -0.000129   0.000185   0.000038
    33  C   -0.042868  -0.037885   0.000993  -0.093254   0.000662
    34  H   -0.004403  -0.001627   0.000014   0.002326  -0.000254
    35  H    0.003568  -0.003207  -0.000657   0.080472   0.003575
    36  C    0.395484   0.390354  -0.017987  -0.001919   0.000314
    37  H    0.635760  -0.036514  -0.001719  -0.000110   0.000004
    38  H   -0.036514   0.608633   0.002607   0.000105   0.000002
    39  H   -0.001719   0.002607   0.388166   0.004044  -0.000304
    40  O   -0.000110   0.000105   0.004044   8.577893   0.232327
    41  H    0.000004   0.000002  -0.000304   0.232327   0.514638
 Mulliken charges:
               1
     1  C   -0.248558
     2  C   -0.238970
     3  H    0.134604
     4  H    0.124584
     5  H    0.128895
     6  H    0.120060
     7  C   -0.061641
     8  H    0.195818
     9  H    0.077972
    10  C   -0.247960
    11  H    0.121339
    12  H    0.075072
    13  C   -0.232737
    14  H    0.082978
    15  H    0.199852
    16  C   -0.077715
    17  H    0.109527
    18  H    0.132603
    19  C   -0.058591
    20  H    0.125874
    21  H    0.119495
    22  C   -0.077755
    23  H    0.140595
    24  H    0.137221
    25  N   -0.543468
    26  N   -0.510858
    27  C   -0.085515
    28  H    0.215275
    29  H    0.086364
    30  C   -0.252055
    31  H    0.077184
    32  H    0.124309
    33  C   -0.224430
    34  H    0.080289
    35  H    0.190117
    36  C   -0.061373
    37  H    0.097239
    38  H    0.115136
    39  H    0.439432
    40  O   -0.766381
    41  H    0.236172
 Sum of Mulliken charges =  -0.00000
 Mulliken charges with hydrogens summed into heavy atoms:
               1
     1  C    0.010630
     2  C    0.009984
     7  C    0.212149
    10  C   -0.051549
    13  C    0.050093
    16  C    0.164416
    19  C    0.186778
    22  C    0.200060
    25  N   -0.543468
    26  N   -0.071425
    27  C    0.216124
    30  C   -0.050561
    33  C    0.045976
    36  C    0.151002
    40  O   -0.530209
 Electronic spatial extent (au):  <R**2>=           2794.3330
 Charge=             -0.0000 electrons
 Dipole moment (field-independent basis, Debye):
    X=              4.7472    Y=             -0.2931    Z=              1.0145  Tot=              4.8632
 Quadrupole moment (field-independent basis, Debye-Ang):
   XX=            -96.3572   YY=            -96.1764   ZZ=            -91.7005
   XY=             -0.1811   XZ=              0.1303   YZ=             -1.3156
 Traceless Quadrupole moment (field-independent basis, Debye-Ang):
   XX=             -1.6125   YY=             -1.4316   ZZ=              3.0442
   XY=             -0.1811   XZ=              0.1303   YZ=             -1.3156
 Octapole moment (field-independent basis, Debye-Ang**2):
  XXX=              6.5823  YYY=             -1.1973  ZZZ=              4.7598  XYY=             -0.8797
  XXY=              0.0098  XXZ=              2.4389  XZZ=              1.0388  YZZ=             -1.3318
  YYZ=              1.6432  XYZ=             -2.1240
 Hexadecapole moment (field-independent basis, Debye-Ang**3):
 XXXX=          -1340.4464 YYYY=          -1250.3971 ZZZZ=          -1090.3451 XXXY=             -2.9944
 XXXZ=              0.7538 YYYX=              0.0501 YYYZ=             -5.9081 ZZZX=              3.3880
 ZZZY=            -12.4429 XXYY=           -442.9970 XXZZ=           -408.4158 YYZZ=           -382.6703
 XXYZ=              2.9863 YYXZ=             -0.3838 ZZXY=              0.4177
 N-N= 1.250897586595D+03 E-N=-4.028725075338D+03  KE= 6.516006020363D+02
 1\1\GINC-CDR491\SP\RwB97XD\6-31G(d,p)\C12H26N2O1\CLR426\08-Jul-2023\0\
 \# sp wB97XD/6-31g(d,p)\\Title Card Required\\0,1\C,0,2.621268,0.48014
 5,-0.704292\C,0,2.683649,-0.446862,0.525627\H,0,3.582194,0.427747,-1.2
 27022\H,0,2.515376,1.520969,-0.372918\H,0,3.684188,-0.36748,0.964643\H
 ,0,2.578476,-1.489745,0.200358\C,0,-0.695772,0.561045,1.852428\H,0,-1.
 704323,0.199945,1.581658\H,0,-0.556081,0.55222,2.943852\C,0,-0.595169,
 1.995144,1.305295\H,0,-1.192325,2.61584,1.981711\H,0,0.431581,2.388209
 ,1.37715\C,0,-1.168065,2.181925,-0.11248\H,0,-1.397513,3.243164,-0.266
 425\H,0,-2.104944,1.580871,-0.168882\C,0,-0.237575,1.789156,-1.25616\H
 ,0,0.685626,2.379144,-1.222001\H,0,-0.714219,1.977579,-2.224502\C,0,1.
 676215,-0.142232,1.642444\H,0,1.791956,0.90333,1.940942\H,0,1.908227,-
 0.751094,2.528244\C,0,1.543712,0.148538,-1.743179\H,0,1.641367,-0.8974
 41,-2.042029\H,0,1.672837,0.759511,-2.643074\N,0,0.284754,-0.356606,1.
 227608\N,0,0.169584,0.352544,-1.227358\C,0,-0.852144,-0.585579,-1.7886
 23\H,0,-1.84726,-0.232578,-1.428637\H,0,-0.764889,-0.558549,-2.881526\
 C,0,-0.680776,-2.009457,-1.240518\H,0,0.340504,-2.393127,-1.394132\H,0
 ,-1.324462,-2.637748,-1.865283\C,0,-1.131006,-2.189387,0.2223\H,0,-1.3
 45897,-3.250965,0.394615\H,0,-2.063317,-1.597168,0.339843\C,0,-0.10577
 6,-1.782236,1.280115\H,0,0.810557,-2.372404,1.15437\H,0,-0.494596,-2.0
 09589,2.28308\H,0,0.217801,0.048559,-0.133765\O,0,-2.49165,0.000716,0.
 033107\H,0,-3.45217,-0.017685,0.01538\\Version=EM64L-G09RevE.01\State=
 1-A\HF=-657.4164083\RMSD=6.732e-09\Dipole=1.8684622,0.1151101,-0.39559
 02\Quadrupole=-1.1984717,-1.0644223,2.262894,0.1364824,-0.1035808,-0.9
 778853\PG=C01 [X(C12H26N2O1)]\\@


 POCKETA-POCKETA
 BARON VON RICHTOFEN
 SLAUGHTERED THE ALLIES WITH
 HARDLY A CARE.
 KILLED EIGHTY-ONE WITH HIS
 BLOOD-COLORED TRIPLANE, THEN
 UN-AEROBATICALLY
 PLUNGED FROM THE AIR.
   -- TONY HOFFMAN
 Job cpu time:       0 days  0 hours  9 minutes 58.2 seconds.
 File lengths (MBytes):  RWF=     70 Int=      0 D2E=      0 Chk=      7 Scr=      1
 Normal termination of Gaussian 09 at Sat Jul  8 09:21:25 2023.
