# Supplementary material for: An organic proton cage that is ultra-resistant to hydroxide-promoted degradation
Source: Nat Commun. 2024 Apr 22;15:3395. doi: 10.1038/s41467-024-47809-0 (PMC11035699; doi:10.1038/s41467-024-47809-0)
Supplement: Supplementary file 3 — Source Data [file 41467_2024_47809_MOESM3_ESM.zip › Paper/in-DBD-scan3-wb97xd.out]

 Entering Gaussian System, Link 0=g09
 Initial command:
 /opt/software/gaussian/g09.e01/l1.exe "/localscratch/clr426.6821067.0/Gau-233107.inp" -scrdir="/localscratch/clr426.6821067.0/"
 Entering Link 1 = /opt/software/gaussian/g09.e01/l1.exe PID=    233110.
  
 Copyright (c) 1988,1990,1992,1993,1995,1998,2003,2009,2015,
            Gaussian, Inc.  All Rights Reserved.
  
 This is part of the Gaussian(R) 09 program.  It is based on
 the Gaussian(R) 03 system (copyright 2003, Gaussian, Inc.),
 the Gaussian(R) 98 system (copyright 1998, Gaussian, Inc.),
 the Gaussian(R) 94 system (copyright 1995, Gaussian, Inc.),
 the Gaussian 92(TM) system (copyright 1992, Gaussian, Inc.),
 the Gaussian 90(TM) system (copyright 1990, Gaussian, Inc.),
 the Gaussian 88(TM) system (copyright 1988, Gaussian, Inc.),
 the Gaussian 86(TM) system (copyright 1986, Carnegie Mellon
 University), and the Gaussian 82(TM) system (copyright 1983,
 Carnegie Mellon University). Gaussian is a federally registered
 trademark of Gaussian, Inc.
  
 This software contains proprietary and confidential information,
 including trade secrets, belonging to Gaussian, Inc.
  
 This software is provided under written license and may be
 used, copied, transmitted, or stored only in accord with that
 written license.
  
 The following legend is applicable only to US Government
 contracts under FAR:
  
                    RESTRICTED RIGHTS LEGEND
  
 Use, reproduction and disclosure by the US Government is
 subject to restrictions as set forth in subparagraphs (a)
 and (c) of the Commercial Computer Software - Restricted
 Rights clause in FAR 52.227-19.
  
 Gaussian, Inc.
 340 Quinnipiac St., Bldg. 40, Wallingford CT 06492
  
  
 ---------------------------------------------------------------
 Warning -- This program may not be used in any manner that
 competes with the business of Gaussian, Inc. or will provide
 assistance to any competitor of Gaussian, Inc.  The licensee
 of this program is prohibited from giving any competitor of
 Gaussian, Inc. access to this program.  By using this program,
 the user acknowledges that Gaussian, Inc. is engaged in the
 business of creating and licensing software in the field of
 computational chemistry and represents and warrants to the
 licensee that it is not a competitor of Gaussian, Inc. and that
 it will not use this program in any manner prohibited above.
 ---------------------------------------------------------------
  

 Cite this work as:
 Gaussian 09, Revision E.01,
 M. J. Frisch, G. W. Trucks, H. B. Schlegel, G. E. Scuseria, 
 M. A. Robb, J. R. Cheeseman, G. Scalmani, V. Barone, B. Mennucci, 
 G. A. Petersson, H. Nakatsuji, M. Caricato, X. Li, H. P. Hratchian, 
 A. F. Izmaylov, J. Bloino, G. Zheng, J. L. Sonnenberg, M. Hada, 
 M. Ehara, K. Toyota, R. Fukuda, J. Hasegawa, M. Ishida, T. Nakajima, 
 Y. Honda, O. Kitao, H. Nakai, T. Vreven, J. A. Montgomery, Jr., 
 J. E. Peralta, F. Ogliaro, M. Bearpark, J. J. Heyd, E. Brothers, 
 K. N. Kudin, V. N. Staroverov, T. Keith, R. Kobayashi, J. Normand, 
 K. Raghavachari, A. Rendell, J. C. Burant, S. S. Iyengar, J. Tomasi, 
 M. Cossi, N. Rega, J. M. Millam, M. Klene, J. E. Knox, J. B. Cross, 
 V. Bakken, C. Adamo, J. Jaramillo, R. Gomperts, R. E. Stratmann, 
 O. Yazyev, A. J. Austin, R. Cammi, C. Pomelli, J. W. Ochterski, 
 R. L. Martin, K. Morokuma, V. G. Zakrzewski, G. A. Voth, 
 P. Salvador, J. J. Dannenberg, S. Dapprich, A. D. Daniels, 
 O. Farkas, J. B. Foresman, J. V. Ortiz, J. Cioslowski, 
 and D. J. Fox, Gaussian, Inc., Wallingford CT, 2013.
 
 ******************************************
 Gaussian 09:  EM64L-G09RevE.01 30-Nov-2015
                 8-Jul-2023 
 ******************************************
 %chk=inprot-scan3-wb97xd.chk
 %mem=10GB
 ----------------------
 # sp wB97XD/6-31g(d,p)
 ----------------------
 1/38=1/1;
 2/12=2,17=6,18=5,40=1/2;
 3/5=1,6=6,7=101,11=2,16=1,25=1,30=1,74=-58/1,2,3;
 4//1;
 5/5=2,38=5/2;
 6/7=2,8=2,9=2,10=2,28=1/1;
 99/5=1,9=1/99;
 -------------------
 Title Card Required
 -------------------
 Symbolic Z-matrix:
 Charge =  0 Multiplicity = 1
 C                     2.62127   0.48015  -0.70429 
 C                     2.68365  -0.44686   0.52563 
 H                     3.58219   0.42775  -1.22702 
 H                     2.51538   1.52097  -0.37292 
 H                     3.68419  -0.36748   0.96464 
 H                     2.57848  -1.48975   0.20036 
 C                    -0.69577   0.56105   1.85243 
 H                    -1.70432   0.19995   1.58166 
 H                    -0.55608   0.55222   2.94385 
 C                    -0.59517   1.99514   1.3053 
 H                    -1.19233   2.61584   1.98171 
 H                     0.43158   2.38821   1.37715 
 C                    -1.16807   2.18193  -0.11248 
 H                    -1.39751   3.24316  -0.26643 
 H                    -2.10494   1.58087  -0.16888 
 C                    -0.23758   1.78916  -1.25616 
 H                     0.68563   2.37914  -1.222 
 H                    -0.71422   1.97758  -2.2245 
 C                     1.67622  -0.14223   1.64244 
 H                     1.79196   0.90333   1.94094 
 H                     1.90823  -0.75109   2.52824 
 C                     1.54371   0.14854  -1.74318 
 H                     1.64137  -0.89744  -2.04203 
 H                     1.67284   0.75951  -2.64307 
 N                     0.28475  -0.35661   1.22761 
 N                     0.16958   0.35254  -1.22736 
 C                    -0.85214  -0.58558  -1.78862 
 H                    -1.84726  -0.23258  -1.42864 
 H                    -0.76489  -0.55855  -2.88153 
 C                    -0.68078  -2.00946  -1.24052 
 H                     0.3405   -2.39313  -1.39413 
 H                    -1.32446  -2.63775  -1.86528 
 C                    -1.13101  -2.18939   0.2223 
 H                    -1.3459   -3.25096   0.39462 
 H                    -2.06332  -1.59717   0.33984 
 C                    -0.10578  -1.78224   1.28012 
 H                     0.81056  -2.3724    1.15437 
 H                    -0.4946   -2.00959   2.28308 
 H                     0.2178    0.04856  -0.13377 
 O                    -2.2418    0.00072   0.03311 
 H                    -3.20233  -0.01769   0.01538 
 
                          Input orientation:                          
 ---------------------------------------------------------------------
 Center     Atomic      Atomic             Coordinates (Angstroms)
 Number     Number       Type             X           Y           Z
 ---------------------------------------------------------------------
      1          6           0        2.621268    0.480145   -0.704292
      2          6           0        2.683649   -0.446862    0.525627
      3          1           0        3.582194    0.427747   -1.227022
      4          1           0        2.515376    1.520969   -0.372918
      5          1           0        3.684188   -0.367480    0.964643
      6          1           0        2.578476   -1.489745    0.200358
      7          6           0       -0.695772    0.561045    1.852428
      8          1           0       -1.704323    0.199945    1.581658
      9          1           0       -0.556081    0.552220    2.943852
     10          6           0       -0.595169    1.995144    1.305295
     11          1           0       -1.192325    2.615840    1.981711
     12          1           0        0.431581    2.388209    1.377150
     13          6           0       -1.168065    2.181925   -0.112480
     14          1           0       -1.397513    3.243164   -0.266425
     15          1           0       -2.104944    1.580871   -0.168882
     16          6           0       -0.237575    1.789156   -1.256160
     17          1           0        0.685626    2.379144   -1.222001
     18          1           0       -0.714219    1.977579   -2.224502
     19          6           0        1.676215   -0.142232    1.642444
     20          1           0        1.791956    0.903330    1.940942
     21          1           0        1.908227   -0.751094    2.528244
     22          6           0        1.543712    0.148538   -1.743179
     23          1           0        1.641367   -0.897441   -2.042029
     24          1           0        1.672837    0.759511   -2.643074
     25          7           0        0.284754   -0.356606    1.227608
     26          7           0        0.169584    0.352544   -1.227358
     27          6           0       -0.852144   -0.585579   -1.788623
     28          1           0       -1.847260   -0.232578   -1.428637
     29          1           0       -0.764889   -0.558549   -2.881526
     30          6           0       -0.680776   -2.009457   -1.240518
     31          1           0        0.340504   -2.393127   -1.394132
     32          1           0       -1.324462   -2.637748   -1.865283
     33          6           0       -1.131006   -2.189387    0.222300
     34          1           0       -1.345897   -3.250965    0.394615
     35          1           0       -2.063317   -1.597168    0.339843
     36          6           0       -0.105776   -1.782236    1.280115
     37          1           0        0.810557   -2.372404    1.154370
     38          1           0       -0.494596   -2.009589    2.283080
     39          1           0        0.217801    0.048559   -0.133765
     40          8           0       -2.241800    0.000716    0.033107
     41          1           0       -3.202330   -0.017685    0.015380
 ---------------------------------------------------------------------
                    Distance matrix (angstroms):
                    1          2          3          4          5
     1  C    0.000000
     2  C    1.541407   0.000000
     3  H    1.095158   2.155018   0.000000
     4  H    1.097423   2.169806   1.750065   0.000000
     5  H    2.152582   1.095498   2.333706   2.592572   0.000000
     6  H    2.168107   1.097482   2.592612   3.065457   1.751059
     7  C    4.188808   3.767859   5.272739   4.023070   4.564468
     8  H    4.900492   4.559370   5.990646   4.834390   5.453323
     9  H    4.838357   4.164352   5.876819   4.623125   4.768962
    10  C    4.084009   4.161961   5.130275   3.566053   4.900095
    11  H    5.130234   5.150097   6.154653   4.526596   5.806462
    12  H    3.573211   3.719480   4.533375   2.856054   4.282924
    13  C    4.195872   4.706740   5.185008   3.751324   5.586056
    14  H    4.896591   5.558734   5.800586   4.276447   6.354208
    15  H    4.882145   5.246396   5.898550   4.625211   6.212487
    16  C    3.192343   4.087553   4.055233   2.903581   4.996326
    17  H    2.760603   3.877191   3.492575   2.192120   4.617004
    18  H    3.959649   4.998663   4.675052   3.750619   5.917426
    19  C    2.605312   1.534602   3.491628   2.744469   2.131222
    20  H    2.804301   2.149710   3.669758   2.501752   2.479649
    21  H    3.531808   2.168942   4.277132   3.734654   2.397091
    22  C    1.533094   2.607957   2.121270   2.169173   3.490016
    23  H    2.155804   2.807531   2.487402   3.065702   3.673425
    24  H    2.176337   3.538042   2.400191   2.538365   4.281502
    25  N    3.145105   2.501124   4.184917   3.326056   3.409607
    26  N    2.510106   3.167417   3.413439   2.756451   4.204253
    27  C    3.791587   4.228100   4.583184   4.216866   5.310965
    28  H    4.582618   4.939049   5.473175   4.818928   6.028508
    29  H    4.157558   4.849080   4.754713   4.623597   5.884200
    30  C    4.170030   4.108567   4.910505   4.840664   5.158656
    31  H    3.732754   3.600521   4.300443   4.592722   4.565883
    32  H    5.161196   5.155714   5.820645   5.853754   6.184592
    33  C    4.697290   4.204758   5.582489   5.236137   5.201587
    34  H    5.555824   4.910947   6.359930   6.186266   5.825905
    35  H    5.229798   4.887884   6.198963   5.585270   5.910696
    36  C    4.061158   3.183295   4.977036   4.529252   4.057694
    37  H    3.856207   2.758895   4.603677   4.516345   3.509056
    38  H    4.983149   3.953732   5.906068   5.345942   4.679427
    39  H    2.507672   2.600124   3.557827   2.739350   3.659976
    40  O    4.941967   4.970206   5.974043   5.010664   6.010047
    41  H    5.888978   5.923622   6.911710   5.933835   6.960430
                    6          7          8          9         10
     6  H    0.000000
     7  C    4.201878   0.000000
     8  H    4.806809   1.104937   0.000000
     9  H    4.639162   1.100363   1.816075   0.000000
    10  C    4.841215   1.538218   2.128224   2.183673   0.000000
    11  H    5.852178   2.117891   2.501746   2.364117   1.095170
    12  H    4.586123   2.198941   3.064704   2.607851   1.101762
    13  C    5.255054   2.590594   2.661939   3.517333   1.540514
    14  H    6.198936   3.489375   3.573615   4.272595   2.161392
    15  H    5.612437   2.666741   2.265357   3.625771   2.150405
    16  C    4.561006   3.373651   3.567934   4.389938   2.594486
    17  H    4.535889   3.829603   4.280335   4.715275   2.859216
    18  H    5.361355   4.316048   4.315917   5.363631   3.531848
    19  C    2.170133   2.482945   3.398355   2.675644   3.137074
    20  H    3.061871   2.512724   3.584383   2.577282   2.700828
    21  H    2.532566   2.993200   3.853702   2.818541   3.912086
    22  C    2.744457   4.256036   4.648324   5.151733   4.156676
    23  H    2.501459   4.770345   5.052624   5.638200   4.957189
    24  H    3.736902   5.085198   5.437526   6.018703   4.718078
    25  N    2.756884   1.481187   2.095597   2.116238   2.512176
    26  N    3.351889   3.205838   3.380146   4.238567   3.114051
    27  C    4.067274   3.820530   3.563994   4.876326   4.037140
    28  H    4.880700   3.566672   3.044566   4.626198   3.742307
    29  H    4.641468   4.865037   4.623620   5.934007   4.907099
    30  C    3.601243   4.021694   3.727437   4.907819   4.746085
    31  H    2.892579   4.510117   4.445297   5.319496   5.236345
    32  H    4.562643   4.944583   4.480870   5.821863   5.661106
    33  C    3.774949   3.226705   2.808105   3.905610   4.355491
    34  H    4.305849   4.132711   3.666922   4.646142   5.377229
    35  H    4.645131   2.969171   2.213729   3.697633   3.999033
    36  C    2.908029   2.483265   2.564239   2.901806   3.809034
    37  H    2.194257   3.370673   3.622730   3.690985   4.590677
    38  H    3.748565   2.614210   2.614856   2.646368   4.123599
    39  H    2.837394   2.245489   2.580728   3.213144   2.553626
    40  O    5.048218   2.452366   1.651237   3.408554   2.882291
    41  H    5.968157   3.161093   2.178214   3.987903   3.537322
                   11         12         13         14         15
    11  H    0.000000
    12  H    1.747679   0.000000
    13  C    2.138810   2.195545   0.000000
    14  H    2.343022   2.603435   1.096619   0.000000
    15  H    2.555207   3.078306   1.114535   1.809196   0.000000
    16  C    3.475451   2.782257   1.525806   2.106934   2.170858
    17  H    3.721088   2.611553   2.169355   2.449311   3.087650
    18  H    4.281144   3.801759   2.169878   2.429539   2.513378
    19  C    3.993818   2.832424   4.070798   4.955047   4.532896
    20  H    3.440972   2.091255   3.822705   4.529901   4.482884
    21  H    4.609595   3.655232   5.003958   5.890008   5.368248
    22  C    5.239111   3.998677   3.761326   4.517557   4.224060
    23  H    6.046771   4.893860   4.593317   5.434351   4.866781
    24  H    5.748369   4.511715   4.061760   4.609126   4.589977
    25  N    3.403802   2.752804   3.217244   4.245056   3.378559
    26  N    4.156372   3.316027   2.525647   3.425620   2.793320
    27  C    4.957845   4.529181   3.250898   4.156175   2.981036
    28  H    4.491425   4.464760   2.832561   3.692396   2.223057
    29  H    5.823274   5.315190   3.916678   4.657466   3.705577
    30  C    5.660196   5.237269   4.367792   5.390046   4.008380
    31  H    6.231824   5.527158   4.984929   6.005015   4.824325
    32  H    6.512834   6.233563   5.130889   6.094818   4.613423
    33  C    5.117567   4.972901   4.384270   5.460997   3.913620
    34  H    6.079627   5.993754   5.459401   6.527890   4.923446
    35  H    4.604758   4.814951   3.909938   4.923380   3.218768
    36  C    4.584310   4.206041   4.333861   5.414334   4.172140
    37  H    5.438622   4.780867   5.124624   6.199100   5.087192
    38  H    4.687456   4.584664   4.874532   5.908185   4.636458
    39  H    3.613119   2.793301   2.544077   3.582225   2.782869
    40  O    3.425979   3.827994   2.435524   3.363928   1.598881
    41  H    3.852536   4.565967   2.998811   3.737635   1.947714
                   16         17         18         19         20
    16  C    0.000000
    17  H    1.096154   0.000000
    18  H    1.095618   1.768001   0.000000
    19  C    3.974262   3.942543   5.016079   0.000000
    20  H    3.889106   3.661448   4.978539   1.093479   0.000000
    21  H    5.037762   5.035621   6.075481   1.099629   1.759421
    22  C    2.470182   2.446128   2.945389   3.400669   3.768831
    23  H    3.371323   3.510256   3.721266   3.761236   4.373730
    24  H    2.575534   2.370073   2.712366   4.379363   4.587818
    25  N    3.323586   3.693997   4.285257   1.467722   2.089962
    26  N    1.493473   2.091276   2.101462   3.278796   3.601886
    27  C    2.510095   3.387533   2.603611   4.285018   4.808094
    28  H    2.590028   3.644078   2.608060   4.674888   5.088049
    29  H    2.903721   3.672609   2.620342   5.157384   5.650730
    30  C    3.824413   4.596435   4.106799   4.165742   4.971963
    31  H    4.224299   4.787829   4.572201   4.008921   4.908774
    32  H    4.598895   5.442745   4.669334   5.247458   6.061241
    33  C    4.337380   5.124220   4.850171   3.753417   4.589372
    34  H    5.418141   6.199892   5.881876   4.511592   5.430968
    35  H    4.165063   5.080069   4.601603   4.218733   4.866121
    36  C    4.382340   4.919755   5.175785   2.448752   3.354153
    37  H    4.922176   5.314128   5.715249   2.441567   3.508885
    38  H    5.198340   5.739294   6.021963   2.934256   3.718935
    39  H    2.120570   2.614334   2.993486   2.306142   2.740986
    40  O    2.979538   3.975178   3.367238   4.238070   4.552552
    41  H    3.697467   4.732029   3.897287   5.144225   5.431294
                   21         22         23         24         25
    21  H    0.000000
    22  C    4.380327   0.000000
    23  H    4.580396   1.092209   0.000000
    24  H    5.392575   1.095341   1.762877   0.000000
    25  N    2.117295   3.265842   3.580981   4.260830   0.000000
    26  N    4.283158   1.481863   2.095781   2.104672   2.557932
    27  C    5.126635   2.506216   2.525682   2.985780   3.231504
    28  H    5.479913   3.426788   3.603999   3.853593   3.408299
    29  H    6.037237   2.669353   2.570928   2.781483   4.245882
    30  C    4.742360   3.139738   2.696544   3.895362   3.123429
    31  H    4.532004   2.833656   2.085448   3.643363   3.320248
    32  H    5.771726   4.000590   3.443261   4.596752   4.166432
    33  C    4.077132   4.059941   3.805570   4.976736   2.524699
    34  H    4.625046   4.947386   4.516642   5.867216   3.424940
    35  H    4.612819   4.516318   4.459553   5.330157   2.800100
    36  C    2.584045   3.948291   3.856425   5.001535   1.479085
    37  H    2.391873   3.910045   3.617005   4.997299   2.084532
    38  H    2.723504   5.002297   4.950331   6.052493   2.110393
    39  H    3.253195   2.087642   2.561821   2.986505   1.421963
    40  O    4.900373   4.184154   4.493536   4.802301   2.817443
    41  H    5.741965   5.064097   5.335570   5.607019   3.707306
                   26         27         28         29         30
    26  N    0.000000
    27  C    1.496336   0.000000
    28  H    2.109630   1.115552   0.000000
    29  H    2.107036   1.096714   1.840834   0.000000
    30  C    2.510445   1.535322   2.133863   2.192058   0.000000
    31  H    2.756036   2.201196   3.074975   2.607664   1.101732
    32  H    3.403082   2.107216   2.499764   2.380954   1.095177
    33  C    3.202258   2.587233   2.658517   3.525253   1.541077
    34  H    4.232346   3.480604   3.561779   4.280161   2.158098
    35  H    3.353109   2.649645   2.244172   3.625171   2.139846
    36  C    3.304622   3.377308   3.573730   4.387607   2.595351
    37  H    3.675434   3.823418   4.279576   4.696867   2.844520
    38  H    4.282988   4.328327   4.331779   5.371381   3.528513
    39  H    1.136080   2.070137   2.453611   2.980679   2.503552
    40  O    2.743598   2.365076   1.531921   3.314986   2.845999
    41  H    3.612654   3.016671   1.991878   3.824358   3.450025
                   31         32         33         34         35
    31  H    0.000000
    32  H    1.747551   0.000000
    33  C    2.195382   2.143935   0.000000
    34  H    2.603738   2.341716   1.096731   0.000000
    35  H    3.068970   2.547802   1.110740   1.803534   0.000000
    36  C    2.779200   3.480032   1.528346   2.116406   2.179525
    37  H    2.591571   3.707697   2.161462   2.449365   3.086033
    38  H    3.790301   4.276935   2.164292   2.414959   2.531234
    39  H    2.750529   3.548658   2.637132   3.689335   2.852406
    40  O    3.799446   3.377408   2.462967   3.392161   1.636819
    41  H    4.492340   3.732025   3.008237   3.747568   1.974182
                   36         37         38         39         40
    36  C    0.000000
    37  H    1.097167   0.000000
    38  H    1.099459   1.763249   0.000000
    39  H    2.335716   2.805657   3.253402   0.000000
    40  O    3.049024   4.025644   3.486607   2.465719   0.000000
    41  H    3.781778   4.790121   4.054870   3.424022   0.960870
                   41
    41  H    0.000000
 Stoichiometry    C12H26N2O
 Framework group  C1[X(C12H26N2O)]
 Deg. of freedom   117
 Full point group                 C1      NOp   1
 Largest Abelian subgroup         C1      NOp   1
 Largest concise Abelian subgroup C1      NOp   1
                         Standard orientation:                         
 ---------------------------------------------------------------------
 Center     Atomic      Atomic             Coordinates (Angstroms)
 Number     Number       Type             X           Y           Z
 ---------------------------------------------------------------------
      1          6           0        2.562566   -0.480713    0.712904
      2          6           0        2.629283    0.446277   -0.516801
      3          1           0        3.521743   -0.428526    1.238858
      4          1           0        2.457556   -1.521514    0.381178
      5          1           0        3.631273    0.366672   -0.952454
      6          1           0        2.523250    1.489184   -0.191889
      7          6           0       -0.745887   -0.560883   -1.854942
      8          1           0       -1.755261   -0.199558   -1.587561
      9          1           0       -0.602529   -0.552092   -2.945891
     10          6           0       -0.647440   -1.995003   -1.307471
     11          1           0       -1.242459   -2.615568   -1.985888
     12          1           0        0.379458   -2.388296   -1.375877
     13          6           0       -1.225136   -2.181653    0.108372
     14          1           0       -1.455335   -3.242840    0.261548
     15          1           0       -2.162066   -1.580390    0.161626
     16          6           0       -0.298405   -1.789087    1.255170
     17          1           0        0.624775   -2.379280    1.224113
     18          1           0       -0.778340   -1.977402    2.221906
     19          6           0        1.625538    0.141868   -1.636994
     20          1           0        1.742049   -0.903721   -1.935100
     21          1           0        1.860659    0.750676   -2.522011
     22          6           0        1.481601   -0.148863    1.748165
     23          1           0        1.578484    0.897095    2.047339
     24          1           0        1.607567   -0.759862    2.648490
     25          7           0        0.232739    0.356552   -1.226834
     26          7           0        0.109168   -0.352566    1.227733
     27          6           0       -0.914231    0.585786    1.785561
     28          1           0       -1.908211    0.233005    1.422236
     29          1           0       -0.830653    0.558740    2.878751
     30          6           0       -0.740707    2.009624    1.238032
     31          1           0        0.280136    2.393068    1.395074
     32          1           0       -1.386348    2.638060    1.860630
     33          6           0       -1.185982    2.189650   -0.226290
     34          1           0       -1.400057    3.251275   -0.399328
     35          1           0       -2.118025    1.597638   -0.346963
     36          6           0       -0.157296    1.782268   -1.280656
     37          1           0        0.758741    2.372233   -1.151835
     38          1           0       -0.542695    2.009705   -2.284921
     39          1           0        0.161125   -0.048594    0.134307
     40          8           0       -2.297892   -0.000206   -0.040825
     41          1           0       -3.258472    0.018409   -0.026324
 ---------------------------------------------------------------------
 Rotational constants (GHZ):      0.6896650      0.6270661      0.6007300
 Standard basis: 6-31G(d,p) (6D, 7F)
 There are   355 symmetry adapted cartesian basis functions of A   symmetry.
 There are   355 symmetry adapted basis functions of A   symmetry.
   355 basis functions,   602 primitive gaussians,   355 cartesian basis functions
    60 alpha electrons       60 beta electrons
       nuclear repulsion energy      1259.9046970086 Hartrees.
 NAtoms=   41 NActive=   41 NUniq=   41 SFac= 1.00D+00 NAtFMM=   60 NAOKFM=F Big=F
 Integral buffers will be    131072 words long.
 Raffenetti 2 integral format.
 Two-electron integral symmetry is turned on.
 Nuclear repulsion after empirical dispersion term =     1259.8567527401 Hartrees.
 One-electron integrals computed using PRISM.
 NBasis=   355 RedAO= T EigKep=  1.98D-03  NBF=   355
 NBsUse=   355 1.00D-06 EigRej= -1.00D+00 NBFU=   355
 ExpMin= 1.61D-01 ExpMax= 5.48D+03 ExpMxC= 8.25D+02 IAcc=1 IRadAn=         1 AccDes= 0.00D+00
 Harris functional with IExCor= 4639 and IRadAn=       1 diagonalized for initial guess.
 HarFok:  IExCor= 4639 AccDes= 0.00D+00 IRadAn=         1 IDoV= 1 UseB2=F ITyADJ=14
 ICtDFT=  3500011 ScaDFX=  1.000000  1.000000  1.000000  1.000000
 FoFCou: FMM=F IPFlag=           0 FMFlag=      100000 FMFlg1=           0
         NFxFlg=           0 DoJE=T BraDBF=F KetDBF=T FulRan=T
         wScrn=  0.000000 ICntrl=     500 IOpCl=  0 I1Cent=   200000004 NGrid=           0
         NMat0=    1 NMatS0=      1 NMatT0=    0 NMatD0=    1 NMtDS0=    0 NMtDT0=    0
 Petite list used in FoFCou.
 Requested convergence on RMS density matrix=1.00D-08 within 128 cycles.
 Requested convergence on MAX density matrix=1.00D-06.
 Requested convergence on             energy=1.00D-06.
 No special actions if energy rises.
 Integral accuracy reduced to 1.0D-05 until final iterations.
 Initial convergence to 1.0D-05 achieved.  Increase integral accuracy.
 SCF Done:  E(RwB97XD) =  -657.383037339     A.U. after   14 cycles
            NFock= 14  Conv=0.70D-08     -V/T= 2.0086

 **********************************************************************

            Population analysis using the SCF density.

 **********************************************************************

 Orbital symmetries:
       Occupied  (A) (A) (A) (A) (A) (A) (A) (A) (A) (A) (A) (A)
                 (A) (A) (A) (A) (A) (A) (A) (A) (A) (A) (A) (A)
                 (A) (A) (A) (A) (A) (A) (A) (A) (A) (A) (A) (A)
                 (A) (A) (A) (A) (A) (A) (A) (A) (A) (A) (A) (A)
                 (A) (A) (A) (A) (A) (A) (A) (A) (A) (A) (A) (A)
       Virtual   (A) (A) (A) (A) (A) (A) (A) (A) (A) (A) (A) (A)
                 (A) (A) (A) (A) (A) (A) (A) (A) (A) (A) (A) (A)
                 (A) (A) (A) (A) (A) (A) (A) (A) (A) (A) (A) (A)
                 (A) (A) (A) (A) (A) (A) (A) (A) (A) (A) (A) (A)
                 (A) (A) (A) (A) (A) (A) (A) (A) (A) (A) (A) (A)
                 (A) (A) (A) (A) (A) (A) (A) (A) (A) (A) (A) (A)
                 (A) (A) (A) (A) (A) (A) (A) (A) (A) (A) (A) (A)
                 (A) (A) (A) (A) (A) (A) (A) (A) (A) (A) (A) (A)
                 (A) (A) (A) (A) (A) (A) (A) (A) (A) (A) (A) (A)
                 (A) (A) (A) (A) (A) (A) (A) (A) (A) (A) (A) (A)
                 (A) (A) (A) (A) (A) (A) (A) (A) (A) (A) (A) (A)
                 (A) (A) (A) (A) (A) (A) (A) (A) (A) (A) (A) (A)
                 (A) (A) (A) (A) (A) (A) (A) (A) (A) (A) (A) (A)
                 (A) (A) (A) (A) (A) (A) (A) (A) (A) (A) (A) (A)
                 (A) (A) (A) (A) (A) (A) (A) (A) (A) (A) (A) (A)
                 (A) (A) (A) (A) (A) (A) (A) (A) (A) (A) (A) (A)
                 (A) (A) (A) (A) (A) (A) (A) (A) (A) (A) (A) (A)
                 (A) (A) (A) (A) (A) (A) (A) (A) (A) (A) (A) (A)
                 (A) (A) (A) (A) (A) (A) (A) (A) (A) (A) (A) (A)
                 (A) (A) (A) (A) (A) (A) (A) (A) (A) (A) (A) (A)
                 (A) (A) (A) (A) (A) (A) (A) (A) (A) (A) (A) (A)
                 (A) (A) (A) (A) (A) (A) (A) (A) (A) (A) (A) (A)
                 (A) (A) (A) (A) (A) (A) (A) (A) (A) (A) (A) (A)
                 (A) (A) (A) (A) (A) (A) (A) (A) (A) (A) (A) (A)
                 (A) (A) (A) (A) (A) (A) (A)
 The electronic state is 1-A.
 Alpha  occ. eigenvalues --  -19.11126 -14.49804 -14.45529 -10.34201 -10.32672
 Alpha  occ. eigenvalues --  -10.32310 -10.31448 -10.30860 -10.30839 -10.28295
 Alpha  occ. eigenvalues --  -10.27711 -10.27652 -10.27354 -10.24718 -10.24427
 Alpha  occ. eigenvalues --   -1.06709  -1.02220  -0.95717  -0.90565  -0.87981
 Alpha  occ. eigenvalues --   -0.84022  -0.83785  -0.81835  -0.75144  -0.74786
 Alpha  occ. eigenvalues --   -0.72738  -0.70296  -0.68075  -0.64860  -0.62165
 Alpha  occ. eigenvalues --   -0.58610  -0.58133  -0.57465  -0.56193  -0.55270
 Alpha  occ. eigenvalues --   -0.55115  -0.52232  -0.51498  -0.49290  -0.49201
 Alpha  occ. eigenvalues --   -0.48721  -0.48235  -0.48207  -0.46391  -0.45987
 Alpha  occ. eigenvalues --   -0.43486  -0.43241  -0.42920  -0.42730  -0.42200
 Alpha  occ. eigenvalues --   -0.40430  -0.39531  -0.39037  -0.38964  -0.38320
 Alpha  occ. eigenvalues --   -0.38143  -0.33957  -0.29826  -0.23657  -0.22406
 Alpha virt. eigenvalues --    0.15110   0.15618   0.17768   0.18733   0.19446
 Alpha virt. eigenvalues --    0.19559   0.21455   0.21587   0.22503   0.22812
 Alpha virt. eigenvalues --    0.23476   0.24017   0.24426   0.24737   0.25286
 Alpha virt. eigenvalues --    0.25905   0.26477   0.26755   0.27843   0.28388
 Alpha virt. eigenvalues --    0.28562   0.28935   0.29421   0.30543   0.30848
 Alpha virt. eigenvalues --    0.31403   0.31640   0.31916   0.32369   0.33827
 Alpha virt. eigenvalues --    0.34580   0.35775   0.36492   0.36772   0.37125
 Alpha virt. eigenvalues --    0.38600   0.39885   0.40297   0.41098   0.43011
 Alpha virt. eigenvalues --    0.46901   0.54845   0.57247   0.58901   0.59643
 Alpha virt. eigenvalues --    0.61692   0.62127   0.62814   0.63011   0.65180
 Alpha virt. eigenvalues --    0.67645   0.67872   0.70215   0.72194   0.72692
 Alpha virt. eigenvalues --    0.72789   0.73614   0.74682   0.75746   0.76333
 Alpha virt. eigenvalues --    0.77526   0.78262   0.78523   0.79766   0.80919
 Alpha virt. eigenvalues --    0.81182   0.82527   0.84257   0.85202   0.86643
 Alpha virt. eigenvalues --    0.87177   0.89943   0.90253   0.91161   0.91539
 Alpha virt. eigenvalues --    0.93284   0.93731   0.93971   0.95996   0.96167
 Alpha virt. eigenvalues --    0.98296   0.98622   0.99417   0.99662   1.00251
 Alpha virt. eigenvalues --    1.00456   1.00940   1.01585   1.01648   1.02178
 Alpha virt. eigenvalues --    1.03117   1.03735   1.05026   1.05834   1.06440
 Alpha virt. eigenvalues --    1.06672   1.07678   1.07852   1.08497   1.11858
 Alpha virt. eigenvalues --    1.12055   1.14227   1.14529   1.14689   1.18990
 Alpha virt. eigenvalues --    1.19587   1.27036   1.27381   1.27955   1.31217
 Alpha virt. eigenvalues --    1.31384   1.33465   1.35881   1.37340   1.41908
 Alpha virt. eigenvalues --    1.47009   1.48848   1.51077   1.51681   1.52810
 Alpha virt. eigenvalues --    1.54796   1.55046   1.59249   1.60270   1.61317
 Alpha virt. eigenvalues --    1.62773   1.64011   1.65511   1.66589   1.70287
 Alpha virt. eigenvalues --    1.72995   1.73197   1.75724   1.76330   1.77259
 Alpha virt. eigenvalues --    1.77744   1.79024   1.81387   1.83352   1.85526
 Alpha virt. eigenvalues --    1.85755   1.86677   1.88057   1.88896   1.91099
 Alpha virt. eigenvalues --    1.91917   1.93587   1.95147   1.95726   1.96099
 Alpha virt. eigenvalues --    1.97585   1.99778   2.00360   2.00687   2.01911
 Alpha virt. eigenvalues --    2.03455   2.04352   2.04635   2.05934   2.06911
 Alpha virt. eigenvalues --    2.07352   2.08451   2.10184   2.11939   2.12834
 Alpha virt. eigenvalues --    2.16159   2.17508   2.18753   2.19409   2.20836
 Alpha virt. eigenvalues --    2.21552   2.22046   2.22853   2.23661   2.26037
 Alpha virt. eigenvalues --    2.26404   2.26701   2.28023   2.28545   2.31020
 Alpha virt. eigenvalues --    2.32577   2.32719   2.33514   2.34319   2.35338
 Alpha virt. eigenvalues --    2.35817   2.37140   2.37677   2.40761   2.42144
 Alpha virt. eigenvalues --    2.42869   2.43574   2.44701   2.45691   2.48818
 Alpha virt. eigenvalues --    2.49406   2.49752   2.51259   2.52147   2.53209
 Alpha virt. eigenvalues --    2.53516   2.54339   2.54557   2.57071   2.57321
 Alpha virt. eigenvalues --    2.58367   2.59129   2.61737   2.64433   2.64860
 Alpha virt. eigenvalues --    2.66180   2.67065   2.67426   2.69324   2.72768
 Alpha virt. eigenvalues --    2.74290   2.74604   2.76406   2.77082   2.77871
 Alpha virt. eigenvalues --    2.78463   2.78839   2.79479   2.79719   2.82455
 Alpha virt. eigenvalues --    2.83902   2.84946   2.85788   2.86851   2.87381
 Alpha virt. eigenvalues --    2.90267   2.91040   2.91625   2.92492   2.93857
 Alpha virt. eigenvalues --    2.95365   2.95960   2.97146   2.98099   2.99193
 Alpha virt. eigenvalues --    2.99583   3.00277   3.01692   3.03688   3.04171
 Alpha virt. eigenvalues --    3.05800   3.06510   3.07085   3.07884   3.09876
 Alpha virt. eigenvalues --    3.15331   3.16063   3.16533   3.20417   3.35400
 Alpha virt. eigenvalues --    3.38628   3.39642   3.40436   3.43168   3.43609
 Alpha virt. eigenvalues --    3.45683   3.46401   3.46638   3.46923   3.49655
 Alpha virt. eigenvalues --    3.50301   3.51189   3.51536   3.57875   3.58420
 Alpha virt. eigenvalues --    3.59382   3.59917   3.61131   3.66252   3.66381
 Alpha virt. eigenvalues --    3.68992   3.72893   3.73819   3.76367   3.87270
 Alpha virt. eigenvalues --    4.38206   4.39652   4.44756   4.45926   4.60639
 Alpha virt. eigenvalues --    4.64344   4.67115   4.70525   4.77623   4.80487
 Alpha virt. eigenvalues --    4.86684   4.88709   4.93940   4.95606   5.07941
          Condensed to atoms (all electrons):
               1          2          3          4          5          6
     1  C    5.010890   0.347104   0.388878   0.388351  -0.032479  -0.043540
     2  C    0.347104   5.014756  -0.031967  -0.041843   0.385073   0.388838
     3  H    0.388878  -0.031967   0.576658  -0.028399  -0.007326  -0.000537
     4  H    0.388351  -0.041843  -0.028399   0.589289  -0.000630   0.004803
     5  H   -0.032479   0.385073  -0.007326  -0.000630   0.584974  -0.029298
     6  H   -0.043540   0.388838  -0.000537   0.004803  -0.029298   0.595292
     7  C   -0.000185   0.005060   0.000004  -0.000185  -0.000148   0.000008
     8  H   -0.000015  -0.000150   0.000000   0.000004   0.000002   0.000004
     9  H    0.000003   0.000062  -0.000000  -0.000001   0.000014  -0.000005
    10  C    0.000183  -0.000201   0.000003   0.000240  -0.000004  -0.000015
    11  H    0.000003   0.000004  -0.000000  -0.000005   0.000000   0.000000
    12  H   -0.000091  -0.000697   0.000004   0.001361   0.000032  -0.000007
    13  C    0.000011   0.000078   0.000004  -0.000766  -0.000001   0.000001
    14  H    0.000002  -0.000001  -0.000000   0.000012  -0.000000   0.000000
    15  H   -0.000015   0.000002   0.000000  -0.000001   0.000000  -0.000000
    16  C   -0.004943  -0.000131   0.000021   0.001645   0.000002   0.000005
    17  H   -0.001983  -0.000028  -0.000103   0.004489   0.000007  -0.000006
    18  H    0.000061   0.000000   0.000001   0.000017  -0.000000   0.000001
    19  C   -0.042173   0.366951   0.003813  -0.004969  -0.032520  -0.036896
    20  H   -0.007275  -0.040882   0.000064   0.004315  -0.002205   0.005020
    21  H    0.004508  -0.043097  -0.000152   0.000071  -0.001244  -0.003643
    22  C    0.361415  -0.042064  -0.033412  -0.038306   0.003997  -0.005470
    23  H   -0.039253  -0.006383  -0.002056   0.004790   0.000067   0.004177
    24  H   -0.035575   0.004055  -0.002864  -0.003130  -0.000151   0.000080
    25  N    0.003687  -0.061894  -0.000071   0.000136   0.004259  -0.004378
    26  N   -0.053621   0.003205   0.004047  -0.004236  -0.000130   0.000191
    27  C    0.004569  -0.000197  -0.000128   0.000002   0.000005  -0.000174
    28  H   -0.000119  -0.000013   0.000002   0.000003   0.000000   0.000002
    29  H    0.000257  -0.000003   0.000004  -0.000004  -0.000000  -0.000002
    30  C   -0.000314   0.000172   0.000000  -0.000015   0.000004   0.000204
    31  H   -0.000686  -0.000045   0.000032  -0.000008   0.000003   0.001210
    32  H    0.000007   0.000001  -0.000000   0.000000  -0.000000  -0.000003
    33  C    0.000073   0.000141  -0.000001   0.000000  -0.000001  -0.000726
    34  H   -0.000001  -0.000000  -0.000000   0.000000  -0.000000   0.000013
    35  H    0.000002  -0.000010   0.000000  -0.000000   0.000000   0.000000
    36  C   -0.000138  -0.004630  -0.000003   0.000009  -0.000023   0.001862
    37  H   -0.000009  -0.002082   0.000006  -0.000008  -0.000098   0.004413
    38  H    0.000006  -0.000116   0.000000   0.000001   0.000012  -0.000007
    39  H    0.000839  -0.000348  -0.000079  -0.000957   0.000024  -0.000866
    40  O    0.000004   0.000002  -0.000000  -0.000001  -0.000000  -0.000001
    41  H    0.000000   0.000000   0.000000   0.000000   0.000000   0.000000
               7          8          9         10         11         12
     1  C   -0.000185  -0.000015   0.000003   0.000183   0.000003  -0.000091
     2  C    0.005060  -0.000150   0.000062  -0.000201   0.000004  -0.000697
     3  H    0.000004   0.000000  -0.000000   0.000003  -0.000000   0.000004
     4  H   -0.000185   0.000004  -0.000001   0.000240  -0.000005   0.001361
     5  H   -0.000148   0.000002   0.000014  -0.000004   0.000000   0.000032
     6  H    0.000008   0.000004  -0.000005  -0.000015   0.000000  -0.000007
     7  C    5.099026   0.308879   0.360255   0.367953  -0.031844  -0.047361
     8  H    0.308879   0.499354  -0.019385  -0.026678  -0.001144   0.004301
     9  H    0.360255  -0.019385   0.682764  -0.045075  -0.003637  -0.002478
    10  C    0.367953  -0.026678  -0.045075   4.991446   0.386691   0.386843
    11  H   -0.031844  -0.001144  -0.003637   0.386691   0.595227  -0.032135
    12  H   -0.047361   0.004301  -0.002478   0.386843  -0.032135   0.662812
    13  C   -0.049632  -0.006078   0.005104   0.358592  -0.030894  -0.049613
    14  H    0.005356   0.000011  -0.000143  -0.037461  -0.007838  -0.001480
    15  H   -0.005888   0.002012   0.000127  -0.029756  -0.000725   0.004189
    16  C   -0.004780   0.000504  -0.000034  -0.044883   0.004559  -0.004386
    17  H   -0.000346   0.000010  -0.000007  -0.004277   0.000017   0.004503
    18  H   -0.000038  -0.000004   0.000001   0.004193  -0.000152   0.000027
    19  C   -0.036210   0.003078  -0.007085  -0.004558   0.000043  -0.000259
    20  H   -0.004907   0.000140  -0.000661   0.001018  -0.000215   0.004595
    21  H   -0.001427  -0.000113   0.004127  -0.000108   0.000005   0.000105
    22  C   -0.000131   0.000043   0.000012  -0.000438   0.000008  -0.000149
    23  H   -0.000000   0.000001   0.000000   0.000001  -0.000000   0.000004
    24  H   -0.000001  -0.000000  -0.000000   0.000023  -0.000000   0.000001
    25  N    0.237299  -0.027174  -0.050434  -0.052759   0.004017  -0.004079
    26  N    0.009230   0.000225  -0.000573   0.001481  -0.000061  -0.000034
    27  C   -0.004021   0.004365   0.000058  -0.000377  -0.000001  -0.000004
    28  H    0.004183  -0.003242  -0.000066   0.000537   0.000002   0.000016
    29  H    0.000059  -0.000065  -0.000000  -0.000005  -0.000000   0.000000
    30  C   -0.000428   0.000447   0.000006   0.000042   0.000000   0.000003
    31  H   -0.000017   0.000025   0.000000   0.000004   0.000000  -0.000000
    32  H   -0.000003   0.000002  -0.000000  -0.000000  -0.000000   0.000000
    33  C   -0.001134  -0.003451  -0.000179  -0.000262   0.000001  -0.000016
    34  H   -0.000125  -0.000074   0.000026   0.000003  -0.000000   0.000000
    35  H   -0.001603   0.003456  -0.000032   0.000031   0.000007   0.000008
    36  C   -0.031783  -0.000706  -0.003831   0.004373  -0.000121  -0.000008
    37  H    0.004102   0.000154  -0.000140  -0.000247   0.000004   0.000002
    38  H   -0.005837  -0.000426   0.005919  -0.000024   0.000007   0.000002
    39  H   -0.020513  -0.003553   0.003402  -0.001383  -0.000081  -0.001203
    40  O   -0.105112   0.068631   0.003105  -0.009695   0.000162  -0.000301
    41  H    0.000984   0.003846  -0.000240   0.001666   0.000034   0.000010
              13         14         15         16         17         18
     1  C    0.000011   0.000002  -0.000015  -0.004943  -0.001983   0.000061
     2  C    0.000078  -0.000001   0.000002  -0.000131  -0.000028   0.000000
     3  H    0.000004  -0.000000   0.000000   0.000021  -0.000103   0.000001
     4  H   -0.000766   0.000012  -0.000001   0.001645   0.004489   0.000017
     5  H   -0.000001  -0.000000   0.000000   0.000002   0.000007  -0.000000
     6  H    0.000001   0.000000  -0.000000   0.000005  -0.000006   0.000001
     7  C   -0.049632   0.005356  -0.005888  -0.004780  -0.000346  -0.000038
     8  H   -0.006078   0.000011   0.002012   0.000504   0.000010  -0.000004
     9  H    0.005104  -0.000143   0.000127  -0.000034  -0.000007   0.000001
    10  C    0.358592  -0.037461  -0.029756  -0.044883  -0.004277   0.004193
    11  H   -0.030894  -0.007838  -0.000725   0.004559   0.000017  -0.000152
    12  H   -0.049613  -0.001480   0.004189  -0.004386   0.004503   0.000027
    13  C    5.223608   0.347512   0.292173   0.369311  -0.041390  -0.030971
    14  H    0.347512   0.669684  -0.013438  -0.039470  -0.004548  -0.002229
    15  H    0.292173  -0.013438   0.508235  -0.025454   0.003729  -0.003090
    16  C    0.369311  -0.039470  -0.025454   4.901674   0.398242   0.392514
    17  H   -0.041390  -0.004548   0.003729   0.398242   0.616149  -0.035004
    18  H   -0.030971  -0.002229  -0.003090   0.392514  -0.035004   0.579077
    19  C   -0.000181   0.000000  -0.000024   0.000094  -0.000022   0.000002
    20  H   -0.000214   0.000006  -0.000001  -0.000023  -0.000053   0.000001
    21  H    0.000006  -0.000000   0.000001   0.000009   0.000001  -0.000000
    22  C    0.003851  -0.000132   0.000045  -0.034103  -0.002096  -0.002670
    23  H   -0.000200   0.000003   0.000008   0.004053   0.000374  -0.000167
    24  H    0.000112  -0.000001  -0.000004  -0.004719  -0.000847   0.003409
    25  N    0.001563  -0.000123   0.000350   0.008795   0.000179  -0.000367
    26  N   -0.051196   0.005162  -0.002134   0.216993  -0.047687  -0.039032
    27  C   -0.004076  -0.000061   0.000833  -0.029475   0.003443  -0.004022
    28  H   -0.002234  -0.000097   0.002325  -0.000048   0.000183  -0.000182
    29  H    0.000182   0.000018  -0.000162  -0.003531  -0.000088   0.004346
    30  C   -0.000425   0.000004   0.000176   0.004074  -0.000236   0.000081
    31  H   -0.000014  -0.000000   0.000006  -0.000013   0.000003   0.000004
    32  H    0.000004  -0.000000   0.000004  -0.000103   0.000004  -0.000002
    33  C   -0.001173   0.000013   0.002088  -0.000363   0.000001   0.000013
    34  H    0.000014  -0.000000  -0.000031   0.000005  -0.000000  -0.000000
    35  H    0.002170  -0.000030  -0.001704   0.000028   0.000006  -0.000001
    36  C   -0.000310   0.000005   0.000047  -0.000229   0.000001   0.000004
    37  H   -0.000002  -0.000000   0.000007   0.000002   0.000000   0.000000
    38  H    0.000013  -0.000000   0.000000   0.000007   0.000000  -0.000000
    39  H    0.003193  -0.000056  -0.001201  -0.026395  -0.002391   0.003786
    40  O   -0.121662   0.004000   0.071394  -0.004586  -0.000119   0.000019
    41  H   -0.000989  -0.000401   0.006998   0.000709   0.000002   0.000013
              19         20         21         22         23         24
     1  C   -0.042173  -0.007275   0.004508   0.361415  -0.039253  -0.035575
     2  C    0.366951  -0.040882  -0.043097  -0.042064  -0.006383   0.004055
     3  H    0.003813   0.000064  -0.000152  -0.033412  -0.002056  -0.002864
     4  H   -0.004969   0.004315   0.000071  -0.038306   0.004790  -0.003130
     5  H   -0.032520  -0.002205  -0.001244   0.003997   0.000067  -0.000151
     6  H   -0.036896   0.005020  -0.003643  -0.005470   0.004177   0.000080
     7  C   -0.036210  -0.004907  -0.001427  -0.000131  -0.000000  -0.000001
     8  H    0.003078   0.000140  -0.000113   0.000043   0.000001  -0.000000
     9  H   -0.007085  -0.000661   0.004127   0.000012   0.000000  -0.000000
    10  C   -0.004558   0.001018  -0.000108  -0.000438   0.000001   0.000023
    11  H    0.000043  -0.000215   0.000005   0.000008  -0.000000  -0.000000
    12  H   -0.000259   0.004595   0.000105  -0.000149   0.000004   0.000001
    13  C   -0.000181  -0.000214   0.000006   0.003851  -0.000200   0.000112
    14  H    0.000000   0.000006  -0.000000  -0.000132   0.000003  -0.000001
    15  H   -0.000024  -0.000001   0.000001   0.000045   0.000008  -0.000004
    16  C    0.000094  -0.000023   0.000009  -0.034103   0.004053  -0.004719
    17  H   -0.000022  -0.000053   0.000001  -0.002096   0.000374  -0.000847
    18  H    0.000002   0.000001  -0.000000  -0.002670  -0.000167   0.003409
    19  C    4.864116   0.397683   0.387484  -0.002987  -0.000028  -0.000044
    20  H    0.397683   0.586607  -0.031996  -0.000022   0.000017   0.000001
    21  H    0.387484  -0.031996   0.609033  -0.000019   0.000001   0.000000
    22  C   -0.002987  -0.000022  -0.000019   4.900601   0.398532   0.393500
    23  H   -0.000028   0.000017   0.000001   0.398532   0.565018  -0.029997
    24  H   -0.000044   0.000001   0.000000   0.393500  -0.029997   0.574746
    25  N    0.254775  -0.039549  -0.041442   0.009238   0.000182  -0.000383
    26  N    0.008942   0.000193  -0.000511   0.240744  -0.038380  -0.039689
    27  C   -0.000084   0.000001   0.000000  -0.033744  -0.003834  -0.001174
    28  H    0.000040   0.000002  -0.000000   0.002280   0.000143  -0.000066
    29  H    0.000009   0.000000  -0.000000  -0.005150  -0.000932   0.002941
    30  C   -0.000448  -0.000000   0.000037  -0.004769   0.001540   0.000008
    31  H   -0.000152   0.000004   0.000000  -0.000705   0.004905   0.000144
    32  H    0.000005  -0.000000  -0.000000   0.000101  -0.000231  -0.000006
    33  C    0.004719  -0.000214  -0.000100  -0.000250  -0.000272   0.000004
    34  H   -0.000154   0.000004   0.000009   0.000001   0.000008  -0.000000
    35  H    0.000028   0.000007  -0.000005  -0.000018   0.000003   0.000002
    36  C   -0.037179   0.004549  -0.006500   0.000159  -0.000050   0.000003
    37  H   -0.003103   0.000346  -0.000675   0.000006  -0.000055   0.000001
    38  H   -0.003592  -0.000180   0.005078   0.000006   0.000001  -0.000000
    39  H   -0.022178  -0.001445   0.002621  -0.032067  -0.002164   0.003823
    40  O    0.000115  -0.000012  -0.000003   0.000160  -0.000015  -0.000005
    41  H   -0.000012   0.000000   0.000000  -0.000018   0.000000   0.000000
              25         26         27         28         29         30
     1  C    0.003687  -0.053621   0.004569  -0.000119   0.000257  -0.000314
     2  C   -0.061894   0.003205  -0.000197  -0.000013  -0.000003   0.000172
     3  H   -0.000071   0.004047  -0.000128   0.000002   0.000004   0.000000
     4  H    0.000136  -0.004236   0.000002   0.000003  -0.000004  -0.000015
     5  H    0.004259  -0.000130   0.000005   0.000000  -0.000000   0.000004
     6  H   -0.004378   0.000191  -0.000174   0.000002  -0.000002   0.000204
     7  C    0.237299   0.009230  -0.004021   0.004183   0.000059  -0.000428
     8  H   -0.027174   0.000225   0.004365  -0.003242  -0.000065   0.000447
     9  H   -0.050434  -0.000573   0.000058  -0.000066  -0.000000   0.000006
    10  C   -0.052759   0.001481  -0.000377   0.000537  -0.000005   0.000042
    11  H    0.004017  -0.000061  -0.000001   0.000002  -0.000000   0.000000
    12  H   -0.004079  -0.000034  -0.000004   0.000016   0.000000   0.000003
    13  C    0.001563  -0.051196  -0.004076  -0.002234   0.000182  -0.000425
    14  H   -0.000123   0.005162  -0.000061  -0.000097   0.000018   0.000004
    15  H    0.000350  -0.002134   0.000833   0.002325  -0.000162   0.000176
    16  C    0.008795   0.216993  -0.029475  -0.000048  -0.003531   0.004074
    17  H    0.000179  -0.047687   0.003443   0.000183  -0.000088  -0.000236
    18  H   -0.000367  -0.039032  -0.004022  -0.000182   0.004346   0.000081
    19  C    0.254775   0.008942  -0.000084   0.000040   0.000009  -0.000448
    20  H   -0.039549   0.000193   0.000001   0.000002   0.000000  -0.000000
    21  H   -0.041442  -0.000511   0.000000  -0.000000  -0.000000   0.000037
    22  C    0.009238   0.240744  -0.033744   0.002280  -0.005150  -0.004769
    23  H    0.000182  -0.038380  -0.003834   0.000143  -0.000932   0.001540
    24  H   -0.000383  -0.039689  -0.001174  -0.000066   0.002941   0.000008
    25  N    7.224280  -0.164641   0.007504  -0.000183  -0.000450   0.003431
    26  N   -0.164641   7.172185   0.221122  -0.024669  -0.049859  -0.049773
    27  C    0.007504   0.221122   5.234873   0.267483   0.356451   0.365188
    28  H   -0.000183  -0.024669   0.267483   0.488926  -0.013441  -0.024651
    29  H   -0.000450  -0.049859   0.356451  -0.013441   0.667584  -0.041373
    30  C    0.003431  -0.049773   0.365188  -0.024651  -0.041373   4.996799
    31  H   -0.000038  -0.003622  -0.048540   0.003864  -0.002714   0.386778
    32  H   -0.000019   0.004020  -0.032609  -0.001113  -0.004304   0.387968
    33  C   -0.058784   0.002188  -0.054496  -0.002737   0.005025   0.356236
    34  H    0.005095  -0.000129   0.005677  -0.000076  -0.000132  -0.038580
    35  H   -0.002170   0.000418  -0.003473   0.000159   0.000089  -0.033706
    36  C    0.242226   0.007911  -0.004480   0.000556  -0.000064  -0.044495
    37  H   -0.048560   0.000242  -0.000383   0.000018  -0.000008  -0.005083
    38  H   -0.042514  -0.000487  -0.000031  -0.000009   0.000001   0.004674
    39  H    0.131880   0.179153  -0.027159  -0.003983   0.005021  -0.001999
    40  O    0.000911  -0.000470  -0.146686   0.087740   0.004549  -0.012845
    41  H    0.000277   0.000379   0.002082   0.005037  -0.000427   0.002147
              31         32         33         34         35         36
     1  C   -0.000686   0.000007   0.000073  -0.000001   0.000002  -0.000138
     2  C   -0.000045   0.000001   0.000141  -0.000000  -0.000010  -0.004630
     3  H    0.000032  -0.000000  -0.000001  -0.000000   0.000000  -0.000003
     4  H   -0.000008   0.000000   0.000000   0.000000  -0.000000   0.000009
     5  H    0.000003  -0.000000  -0.000001  -0.000000   0.000000  -0.000023
     6  H    0.001210  -0.000003  -0.000726   0.000013   0.000000   0.001862
     7  C   -0.000017  -0.000003  -0.001134  -0.000125  -0.001603  -0.031783
     8  H    0.000025   0.000002  -0.003451  -0.000074   0.003456  -0.000706
     9  H    0.000000  -0.000000  -0.000179   0.000026  -0.000032  -0.003831
    10  C    0.000004  -0.000000  -0.000262   0.000003   0.000031   0.004373
    11  H    0.000000  -0.000000   0.000001  -0.000000   0.000007  -0.000121
    12  H   -0.000000   0.000000  -0.000016   0.000000   0.000008  -0.000008
    13  C   -0.000014   0.000004  -0.001173   0.000014   0.002170  -0.000310
    14  H   -0.000000  -0.000000   0.000013  -0.000000  -0.000030   0.000005
    15  H    0.000006   0.000004   0.002088  -0.000031  -0.001704   0.000047
    16  C   -0.000013  -0.000103  -0.000363   0.000005   0.000028  -0.000229
    17  H    0.000003   0.000004   0.000001  -0.000000   0.000006   0.000001
    18  H    0.000004  -0.000002   0.000013  -0.000000  -0.000001   0.000004
    19  C   -0.000152   0.000005   0.004719  -0.000154   0.000028  -0.037179
    20  H    0.000004  -0.000000  -0.000214   0.000004   0.000007   0.004549
    21  H    0.000000  -0.000000  -0.000100   0.000009  -0.000005  -0.006500
    22  C   -0.000705   0.000101  -0.000250   0.000001  -0.000018   0.000159
    23  H    0.004905  -0.000231  -0.000272   0.000008   0.000003  -0.000050
    24  H    0.000144  -0.000006   0.000004  -0.000000   0.000002   0.000003
    25  N   -0.000038  -0.000019  -0.058784   0.005095  -0.002170   0.242226
    26  N   -0.003622   0.004020   0.002188  -0.000129   0.000418   0.007911
    27  C   -0.048540  -0.032609  -0.054496   0.005677  -0.003473  -0.004480
    28  H    0.003864  -0.001113  -0.002737  -0.000076   0.000159   0.000556
    29  H   -0.002714  -0.004304   0.005025  -0.000132   0.000089  -0.000064
    30  C    0.386778   0.387968   0.356236  -0.038580  -0.033706  -0.044495
    31  H    0.660062  -0.031591  -0.048697  -0.001271   0.004632  -0.004436
    32  H   -0.031591   0.591201  -0.030260  -0.007696  -0.000574   0.004311
    33  C   -0.048697  -0.030260   5.196194   0.347853   0.306327   0.376786
    34  H   -0.001271  -0.007696   0.347853   0.672386  -0.015408  -0.037827
    35  H    0.004632  -0.000574   0.306327  -0.015408   0.515454  -0.024124
    36  C   -0.004436   0.004311   0.376786  -0.037827  -0.024124   4.853524
    37  H    0.004789   0.000018  -0.043188  -0.004582   0.003887   0.396893
    38  H    0.000024  -0.000152  -0.037757  -0.001590  -0.003365   0.389367
    39  H   -0.001193  -0.000138   0.001333   0.000032  -0.000828  -0.018075
    40  O   -0.000338   0.000260  -0.105601   0.003584   0.064291  -0.004469
    41  H    0.000013   0.000042  -0.001882  -0.000339   0.006698   0.000601
              37         38         39         40         41
     1  C   -0.000009   0.000006   0.000839   0.000004   0.000000
     2  C   -0.002082  -0.000116  -0.000348   0.000002   0.000000
     3  H    0.000006   0.000000  -0.000079  -0.000000   0.000000
     4  H   -0.000008   0.000001  -0.000957  -0.000001   0.000000
     5  H   -0.000098   0.000012   0.000024  -0.000000   0.000000
     6  H    0.004413  -0.000007  -0.000866  -0.000001   0.000000
     7  C    0.004102  -0.005837  -0.020513  -0.105112   0.000984
     8  H    0.000154  -0.000426  -0.003553   0.068631   0.003846
     9  H   -0.000140   0.005919   0.003402   0.003105  -0.000240
    10  C   -0.000247  -0.000024  -0.001383  -0.009695   0.001666
    11  H    0.000004   0.000007  -0.000081   0.000162   0.000034
    12  H    0.000002   0.000002  -0.001203  -0.000301   0.000010
    13  C   -0.000002   0.000013   0.003193  -0.121662  -0.000989
    14  H   -0.000000  -0.000000  -0.000056   0.004000  -0.000401
    15  H    0.000007   0.000000  -0.001201   0.071394   0.006998
    16  C    0.000002   0.000007  -0.026395  -0.004586   0.000709
    17  H    0.000000   0.000000  -0.002391  -0.000119   0.000002
    18  H    0.000000  -0.000000   0.003786   0.000019   0.000013
    19  C   -0.003103  -0.003592  -0.022178   0.000115  -0.000012
    20  H    0.000346  -0.000180  -0.001445  -0.000012   0.000000
    21  H   -0.000675   0.005078   0.002621  -0.000003   0.000000
    22  C    0.000006   0.000006  -0.032067   0.000160  -0.000018
    23  H   -0.000055   0.000001  -0.002164  -0.000015   0.000000
    24  H    0.000001  -0.000000   0.003823  -0.000005   0.000000
    25  N   -0.048560  -0.042514   0.131880   0.000911   0.000277
    26  N    0.000242  -0.000487   0.179153  -0.000470   0.000379
    27  C   -0.000383  -0.000031  -0.027159  -0.146686   0.002082
    28  H    0.000018  -0.000009  -0.003983   0.087740   0.005037
    29  H   -0.000008   0.000001   0.005021   0.004549  -0.000427
    30  C   -0.005083   0.004674  -0.001999  -0.012845   0.002147
    31  H    0.004789   0.000024  -0.001193  -0.000338   0.000013
    32  H    0.000018  -0.000152  -0.000138   0.000260   0.000042
    33  C   -0.043188  -0.037757   0.001333  -0.105601  -0.001882
    34  H   -0.004582  -0.001590   0.000032   0.003584  -0.000339
    35  H    0.003887  -0.003365  -0.000828   0.064291   0.006698
    36  C    0.396893   0.389367  -0.018075  -0.004469   0.000601
    37  H    0.634175  -0.036447  -0.001713  -0.000142   0.000002
    38  H   -0.036447   0.611818   0.002647   0.000032   0.000012
    39  H   -0.001713   0.002647   0.390118   0.004737  -0.000398
    40  O   -0.000142   0.000032   0.004737   8.741145   0.225035
    41  H    0.000002   0.000012  -0.000398   0.225035   0.508502
 Mulliken charges:
               1
     1  C   -0.248438
     2  C   -0.238722
     3  H    0.133558
     4  H    0.123923
     5  H    0.127785
     6  H    0.119449
     7  C   -0.048737
     8  H    0.192762
     9  H    0.069022
    10  C   -0.247116
    11  H    0.118062
    12  H    0.075483
    13  C   -0.215479
    14  H    0.075721
    15  H    0.188878
    16  C   -0.075578
    17  H    0.109888
    18  H    0.130362
    19  C   -0.057040
    20  H    0.125283
    21  H    0.117937
    22  C   -0.075980
    23  H    0.140189
    24  H    0.135802
    25  N   -0.540072
    26  N   -0.507098
    27  C   -0.074429
    28  H    0.213426
    29  H    0.076179
    30  C   -0.250884
    31  H    0.077576
    32  H    0.120857
    33  C   -0.207449
    34  H    0.073307
    35  H    0.179350
    36  C   -0.059705
    37  H    0.097456
    38  H    0.112909
    39  H    0.439756
    40  O   -0.767812
    41  H    0.239618
 Sum of Mulliken charges =  -0.00000
 Mulliken charges with hydrogens summed into heavy atoms:
               1
     1  C    0.009043
     2  C    0.008512
     7  C    0.213048
    10  C   -0.053571
    13  C    0.049120
    16  C    0.164672
    19  C    0.186180
    22  C    0.200011
    25  N   -0.540072
    26  N   -0.067342
    27  C    0.215176
    30  C   -0.052451
    33  C    0.045208
    36  C    0.150660
    40  O   -0.528194
 Electronic spatial extent (au):  <R**2>=           2753.8203
 Charge=             -0.0000 electrons
 Dipole moment (field-independent basis, Debye):
    X=              4.0057    Y=             -0.3024    Z=              0.9956  Tot=              4.1387
 Quadrupole moment (field-independent basis, Debye-Ang):
   XX=            -94.0224   YY=            -97.2725   ZZ=            -92.8899
   XY=             -0.1602   XZ=              0.2030   YZ=             -1.4909
 Traceless Quadrupole moment (field-independent basis, Debye-Ang):
   XX=              0.7059   YY=             -2.5442   ZZ=              1.8384
   XY=             -0.1602   XZ=              0.2030   YZ=             -1.4909
 Octapole moment (field-independent basis, Debye-Ang**2):
  XXX=              0.0788  YYY=             -1.1716  ZZZ=              4.5788  XYY=              0.9301
  XXY=             -0.0383  XXZ=              2.2276  XZZ=              1.7727  YZZ=             -1.4220
  YYZ=              1.6721  XYZ=             -1.9250
 Hexadecapole moment (field-independent basis, Debye-Ang**3):
 XXXX=          -1287.7327 YYYY=          -1264.4443 ZZZZ=          -1102.7909 XXXY=             -2.7571
 XXXZ=              1.2679 YYYX=             -0.0429 YYYZ=             -5.8283 ZZZX=              3.8875
 ZZZY=            -14.3978 XXYY=           -437.7793 XXZZ=           -401.6093 YYZZ=           -384.9111
 XXYZ=              2.9627 YYXZ=             -0.4082 ZZXY=              0.6060
 N-N= 1.259856752740D+03 E-N=-4.046928909532D+03  KE= 6.517953973144D+02
 1\1\GINC-CDR1483\SP\RwB97XD\6-31G(d,p)\C12H26N2O1\CLR426\08-Jul-2023\0
 \\# sp wB97XD/6-31g(d,p)\\Title Card Required\\0,1\C,0,2.621268,0.4801
 45,-0.704292\C,0,2.683649,-0.446862,0.525627\H,0,3.582194,0.427747,-1.
 227022\H,0,2.515376,1.520969,-0.372918\H,0,3.684188,-0.36748,0.964643\
 H,0,2.578476,-1.489745,0.200358\C,0,-0.695772,0.561045,1.852428\H,0,-1
 .704323,0.199945,1.581658\H,0,-0.556081,0.55222,2.943852\C,0,-0.595169
 ,1.995144,1.305295\H,0,-1.192325,2.61584,1.981711\H,0,0.431581,2.38820
 9,1.37715\C,0,-1.168065,2.181925,-0.11248\H,0,-1.397513,3.243164,-0.26
 6425\H,0,-2.104944,1.580871,-0.168882\C,0,-0.237575,1.789156,-1.25616\
 H,0,0.685626,2.379144,-1.222001\H,0,-0.714219,1.977579,-2.224502\C,0,1
 .676215,-0.142232,1.642444\H,0,1.791956,0.90333,1.940942\H,0,1.908227,
 -0.751094,2.528244\C,0,1.543712,0.148538,-1.743179\H,0,1.641367,-0.897
 441,-2.042029\H,0,1.672837,0.759511,-2.643074\N,0,0.284754,-0.356606,1
 .227608\N,0,0.169584,0.352544,-1.227358\C,0,-0.852144,-0.585579,-1.788
 623\H,0,-1.84726,-0.232578,-1.428637\H,0,-0.764889,-0.558549,-2.881526
 \C,0,-0.680776,-2.009457,-1.240518\H,0,0.340504,-2.393127,-1.394132\H,
 0,-1.324462,-2.637748,-1.865283\C,0,-1.131006,-2.189387,0.2223\H,0,-1.
 345897,-3.250965,0.394615\H,0,-2.063317,-1.597168,0.339843\C,0,-0.1057
 76,-1.782236,1.280115\H,0,0.810557,-2.372404,1.15437\H,0,-0.494596,-2.
 009589,2.28308\H,0,0.217801,0.048559,-0.133765\O,0,-2.2418,0.000716,0.
 033107\H,0,-3.20233,-0.017685,0.01538\\Version=EM64L-G09RevE.01\State=
 1-A\HF=-657.3830373\RMSD=6.959e-09\Dipole=1.5773051,0.1186062,-0.38640
 78\Quadrupole=0.5258611,-1.891612,1.3657509,0.1222909,-0.1539942,-1.10
 80268\PG=C01 [X(C12H26N2O1)]\\@


  ON THE CHOICE OF THE CORRECT LANGUAGE -
 I SPEAK SPANISH TO GOD, ITALIAN TO WOMEN,
 FRENCH TO MEN, AND GERMAN TO MY HORSE.
          -- CHARLES V
 Job cpu time:       0 days  0 hours 11 minutes 22.9 seconds.
 File lengths (MBytes):  RWF=     70 Int=      0 D2E=      0 Chk=      7 Scr=      1
 Normal termination of Gaussian 09 at Sat Jul  8 09:22:52 2023.
