# Supplementary material for: An organic proton cage that is ultra-resistant to hydroxide-promoted degradation
Source: Nat Commun. 2024 Apr 22;15:3395. doi: 10.1038/s41467-024-47809-0 (PMC11035699; doi:10.1038/s41467-024-47809-0)
Supplement: Supplementary file 3 — Source Data [file 41467_2024_47809_MOESM3_ESM.zip › Paper/in-DBD-scan4-wb97xd.out]

 Entering Gaussian System, Link 0=g09
 Initial command:
 /opt/software/gaussian/g09.e01/l1.exe "/localscratch/clr426.6821068.0/Gau-198634.inp" -scrdir="/localscratch/clr426.6821068.0/"
 Entering Link 1 = /opt/software/gaussian/g09.e01/l1.exe PID=    198635.
  
 Copyright (c) 1988,1990,1992,1993,1995,1998,2003,2009,2015,
            Gaussian, Inc.  All Rights Reserved.
  
 This is part of the Gaussian(R) 09 program.  It is based on
 the Gaussian(R) 03 system (copyright 2003, Gaussian, Inc.),
 the Gaussian(R) 98 system (copyright 1998, Gaussian, Inc.),
 the Gaussian(R) 94 system (copyright 1995, Gaussian, Inc.),
 the Gaussian 92(TM) system (copyright 1992, Gaussian, Inc.),
 the Gaussian 90(TM) system (copyright 1990, Gaussian, Inc.),
 the Gaussian 88(TM) system (copyright 1988, Gaussian, Inc.),
 the Gaussian 86(TM) system (copyright 1986, Carnegie Mellon
 University), and the Gaussian 82(TM) system (copyright 1983,
 Carnegie Mellon University). Gaussian is a federally registered
 trademark of Gaussian, Inc.
  
 This software contains proprietary and confidential information,
 including trade secrets, belonging to Gaussian, Inc.
  
 This software is provided under written license and may be
 used, copied, transmitted, or stored only in accord with that
 written license.
  
 The following legend is applicable only to US Government
 contracts under FAR:
  
                    RESTRICTED RIGHTS LEGEND
  
 Use, reproduction and disclosure by the US Government is
 subject to restrictions as set forth in subparagraphs (a)
 and (c) of the Commercial Computer Software - Restricted
 Rights clause in FAR 52.227-19.
  
 Gaussian, Inc.
 340 Quinnipiac St., Bldg. 40, Wallingford CT 06492
  
  
 ---------------------------------------------------------------
 Warning -- This program may not be used in any manner that
 competes with the business of Gaussian, Inc. or will provide
 assistance to any competitor of Gaussian, Inc.  The licensee
 of this program is prohibited from giving any competitor of
 Gaussian, Inc. access to this program.  By using this program,
 the user acknowledges that Gaussian, Inc. is engaged in the
 business of creating and licensing software in the field of
 computational chemistry and represents and warrants to the
 licensee that it is not a competitor of Gaussian, Inc. and that
 it will not use this program in any manner prohibited above.
 ---------------------------------------------------------------
  

 Cite this work as:
 Gaussian 09, Revision E.01,
 M. J. Frisch, G. W. Trucks, H. B. Schlegel, G. E. Scuseria, 
 M. A. Robb, J. R. Cheeseman, G. Scalmani, V. Barone, B. Mennucci, 
 G. A. Petersson, H. Nakatsuji, M. Caricato, X. Li, H. P. Hratchian, 
 A. F. Izmaylov, J. Bloino, G. Zheng, J. L. Sonnenberg, M. Hada, 
 M. Ehara, K. Toyota, R. Fukuda, J. Hasegawa, M. Ishida, T. Nakajima, 
 Y. Honda, O. Kitao, H. Nakai, T. Vreven, J. A. Montgomery, Jr., 
 J. E. Peralta, F. Ogliaro, M. Bearpark, J. J. Heyd, E. Brothers, 
 K. N. Kudin, V. N. Staroverov, T. Keith, R. Kobayashi, J. Normand, 
 K. Raghavachari, A. Rendell, J. C. Burant, S. S. Iyengar, J. Tomasi, 
 M. Cossi, N. Rega, J. M. Millam, M. Klene, J. E. Knox, J. B. Cross, 
 V. Bakken, C. Adamo, J. Jaramillo, R. Gomperts, R. E. Stratmann, 
 O. Yazyev, A. J. Austin, R. Cammi, C. Pomelli, J. W. Ochterski, 
 R. L. Martin, K. Morokuma, V. G. Zakrzewski, G. A. Voth, 
 P. Salvador, J. J. Dannenberg, S. Dapprich, A. D. Daniels, 
 O. Farkas, J. B. Foresman, J. V. Ortiz, J. Cioslowski, 
 and D. J. Fox, Gaussian, Inc., Wallingford CT, 2013.
 
 ******************************************
 Gaussian 09:  EM64L-G09RevE.01 30-Nov-2015
                 8-Jul-2023 
 ******************************************
 %chk=inprot-scan4-wb97xd.chk
 %mem=10GB
 ----------------------
 # sp wB97XD/6-31g(d,p)
 ----------------------
 1/38=1/1;
 2/12=2,17=6,18=5,40=1/2;
 3/5=1,6=6,7=101,11=2,16=1,25=1,30=1,74=-58/1,2,3;
 4//1;
 5/5=2,38=5/2;
 6/7=2,8=2,9=2,10=2,28=1/1;
 99/5=1,9=1/99;
 -------------------
 Title Card Required
 -------------------
 Symbolic Z-matrix:
 Charge =  0 Multiplicity = 1
 C                     2.62127   0.48015  -0.70429 
 C                     2.68365  -0.44686   0.52563 
 H                     3.58219   0.42775  -1.22702 
 H                     2.51538   1.52097  -0.37292 
 H                     3.68419  -0.36748   0.96464 
 H                     2.57848  -1.48975   0.20036 
 C                    -0.69577   0.56105   1.85243 
 H                    -1.70432   0.19995   1.58166 
 H                    -0.55608   0.55222   2.94385 
 C                    -0.59517   1.99514   1.3053 
 H                    -1.19233   2.61584   1.98171 
 H                     0.43158   2.38821   1.37715 
 C                    -1.16807   2.18193  -0.11248 
 H                    -1.39751   3.24316  -0.26643 
 H                    -2.10494   1.58087  -0.16888 
 C                    -0.23758   1.78916  -1.25616 
 H                     0.68563   2.37914  -1.222 
 H                    -0.71422   1.97758  -2.2245 
 C                     1.67622  -0.14223   1.64244 
 H                     1.79196   0.90333   1.94094 
 H                     1.90823  -0.75109   2.52824 
 C                     1.54371   0.14854  -1.74318 
 H                     1.64137  -0.89744  -2.04203 
 H                     1.67284   0.75951  -2.64307 
 N                     0.28475  -0.35661   1.22761 
 N                     0.16958   0.35254  -1.22736 
 C                    -0.85214  -0.58558  -1.78862 
 H                    -1.84726  -0.23258  -1.42864 
 H                    -0.76489  -0.55855  -2.88153 
 C                    -0.68078  -2.00946  -1.24052 
 H                     0.3405   -2.39313  -1.39413 
 H                    -1.32446  -2.63775  -1.86528 
 C                    -1.13101  -2.18939   0.2223 
 H                    -1.3459   -3.25096   0.39462 
 H                    -2.06332  -1.59717   0.33984 
 C                    -0.10578  -1.78224   1.28012 
 H                     0.81056  -2.3724    1.15437 
 H                    -0.4946   -2.00959   2.28308 
 H                     0.2178    0.04856  -0.13377 
 O                    -1.99196   0.00072   0.03311 
 H                    -2.95248  -0.01769   0.01538 
 
                          Input orientation:                          
 ---------------------------------------------------------------------
 Center     Atomic      Atomic             Coordinates (Angstroms)
 Number     Number       Type             X           Y           Z
 ---------------------------------------------------------------------
      1          6           0        2.621268    0.480145   -0.704292
      2          6           0        2.683649   -0.446862    0.525627
      3          1           0        3.582194    0.427747   -1.227022
      4          1           0        2.515376    1.520969   -0.372918
      5          1           0        3.684188   -0.367480    0.964643
      6          1           0        2.578476   -1.489745    0.200358
      7          6           0       -0.695772    0.561045    1.852428
      8          1           0       -1.704323    0.199945    1.581658
      9          1           0       -0.556081    0.552220    2.943852
     10          6           0       -0.595169    1.995144    1.305295
     11          1           0       -1.192325    2.615840    1.981711
     12          1           0        0.431581    2.388209    1.377150
     13          6           0       -1.168065    2.181925   -0.112480
     14          1           0       -1.397513    3.243164   -0.266425
     15          1           0       -2.104944    1.580871   -0.168882
     16          6           0       -0.237575    1.789156   -1.256160
     17          1           0        0.685626    2.379144   -1.222001
     18          1           0       -0.714219    1.977579   -2.224502
     19          6           0        1.676215   -0.142232    1.642444
     20          1           0        1.791956    0.903330    1.940942
     21          1           0        1.908227   -0.751094    2.528244
     22          6           0        1.543712    0.148538   -1.743179
     23          1           0        1.641367   -0.897441   -2.042029
     24          1           0        1.672837    0.759511   -2.643074
     25          7           0        0.284754   -0.356606    1.227608
     26          7           0        0.169584    0.352544   -1.227358
     27          6           0       -0.852144   -0.585579   -1.788623
     28          1           0       -1.847260   -0.232578   -1.428637
     29          1           0       -0.764889   -0.558549   -2.881526
     30          6           0       -0.680776   -2.009457   -1.240518
     31          1           0        0.340504   -2.393127   -1.394132
     32          1           0       -1.324462   -2.637748   -1.865283
     33          6           0       -1.131006   -2.189387    0.222300
     34          1           0       -1.345897   -3.250965    0.394615
     35          1           0       -2.063317   -1.597168    0.339843
     36          6           0       -0.105776   -1.782236    1.280115
     37          1           0        0.810557   -2.372404    1.154370
     38          1           0       -0.494596   -2.009589    2.283080
     39          1           0        0.217801    0.048559   -0.133765
     40          8           0       -1.991960    0.000716    0.033107
     41          1           0       -2.952480   -0.017685    0.015380
 ---------------------------------------------------------------------
                    Distance matrix (angstroms):
                    1          2          3          4          5
     1  C    0.000000
     2  C    1.541407   0.000000
     3  H    1.095158   2.155018   0.000000
     4  H    1.097423   2.169806   1.750065   0.000000
     5  H    2.152582   1.095498   2.333706   2.592572   0.000000
     6  H    2.168107   1.097482   2.592612   3.065457   1.751059
     7  C    4.188808   3.767859   5.272739   4.023070   4.564468
     8  H    4.900492   4.559370   5.990646   4.834390   5.453323
     9  H    4.838357   4.164352   5.876819   4.623125   4.768962
    10  C    4.084009   4.161961   5.130275   3.566053   4.900095
    11  H    5.130234   5.150097   6.154653   4.526596   5.806462
    12  H    3.573211   3.719480   4.533375   2.856054   4.282924
    13  C    4.195872   4.706740   5.185008   3.751324   5.586056
    14  H    4.896591   5.558734   5.800586   4.276447   6.354208
    15  H    4.882145   5.246396   5.898550   4.625211   6.212487
    16  C    3.192343   4.087553   4.055233   2.903581   4.996326
    17  H    2.760603   3.877191   3.492575   2.192120   4.617004
    18  H    3.959649   4.998663   4.675052   3.750619   5.917426
    19  C    2.605312   1.534602   3.491628   2.744469   2.131222
    20  H    2.804301   2.149710   3.669758   2.501752   2.479649
    21  H    3.531808   2.168942   4.277132   3.734654   2.397091
    22  C    1.533094   2.607957   2.121270   2.169173   3.490016
    23  H    2.155804   2.807531   2.487402   3.065702   3.673425
    24  H    2.176337   3.538042   2.400191   2.538365   4.281502
    25  N    3.145105   2.501124   4.184917   3.326056   3.409607
    26  N    2.510106   3.167417   3.413439   2.756451   4.204253
    27  C    3.791587   4.228100   4.583184   4.216866   5.310965
    28  H    4.582618   4.939049   5.473175   4.818928   6.028508
    29  H    4.157558   4.849080   4.754713   4.623597   5.884200
    30  C    4.170030   4.108567   4.910505   4.840664   5.158656
    31  H    3.732754   3.600521   4.300443   4.592722   4.565883
    32  H    5.161196   5.155714   5.820645   5.853754   6.184592
    33  C    4.697290   4.204758   5.582489   5.236137   5.201587
    34  H    5.555824   4.910947   6.359930   6.186266   5.825905
    35  H    5.229798   4.887884   6.198963   5.585270   5.910696
    36  C    4.061158   3.183295   4.977036   4.529252   4.057694
    37  H    3.856207   2.758895   4.603677   4.516345   3.509056
    38  H    4.983149   3.953732   5.906068   5.345942   4.679427
    39  H    2.507672   2.600124   3.557827   2.739350   3.659976
    40  O    4.696326   4.722735   5.730748   4.774108   5.763851
    41  H    5.642024   5.675429   6.666629   5.693477   6.713331
                    6          7          8          9         10
     6  H    0.000000
     7  C    4.201878   0.000000
     8  H    4.806809   1.104937   0.000000
     9  H    4.639162   1.100363   1.816075   0.000000
    10  C    4.841215   1.538218   2.128224   2.183673   0.000000
    11  H    5.852178   2.117891   2.501746   2.364117   1.095170
    12  H    4.586123   2.198941   3.064704   2.607851   1.101762
    13  C    5.255054   2.590594   2.661939   3.517333   1.540514
    14  H    6.198936   3.489375   3.573615   4.272595   2.161392
    15  H    5.612437   2.666741   2.265357   3.625771   2.150405
    16  C    4.561006   3.373651   3.567934   4.389938   2.594486
    17  H    4.535889   3.829603   4.280335   4.715275   2.859216
    18  H    5.361355   4.316048   4.315917   5.363631   3.531848
    19  C    2.170133   2.482945   3.398355   2.675644   3.137074
    20  H    3.061871   2.512724   3.584383   2.577282   2.700828
    21  H    2.532566   2.993200   3.853702   2.818541   3.912086
    22  C    2.744457   4.256036   4.648324   5.151733   4.156676
    23  H    2.501459   4.770345   5.052624   5.638200   4.957189
    24  H    3.736902   5.085198   5.437526   6.018703   4.718078
    25  N    2.756884   1.481187   2.095597   2.116238   2.512176
    26  N    3.351889   3.205838   3.380146   4.238567   3.114051
    27  C    4.067274   3.820530   3.563994   4.876326   4.037140
    28  H    4.880700   3.566672   3.044566   4.626198   3.742307
    29  H    4.641468   4.865037   4.623620   5.934007   4.907099
    30  C    3.601243   4.021694   3.727437   4.907819   4.746085
    31  H    2.892579   4.510117   4.445297   5.319496   5.236345
    32  H    4.562643   4.944583   4.480870   5.821863   5.661106
    33  C    3.774949   3.226705   2.808105   3.905610   4.355491
    34  H    4.305849   4.132711   3.666922   4.646142   5.377229
    35  H    4.645131   2.969171   2.213729   3.697633   3.999033
    36  C    2.908029   2.483265   2.564239   2.901806   3.809034
    37  H    2.194257   3.370673   3.622730   3.690985   4.590677
    38  H    3.748565   2.614210   2.614856   2.646368   4.123599
    39  H    2.837394   2.245489   2.580728   3.213144   2.553626
    40  O    4.810232   2.303042   1.587589   3.292164   2.747222
    41  H    5.726487   2.966885   2.014568   3.826678   3.357421
                   11         12         13         14         15
    11  H    0.000000
    12  H    1.747679   0.000000
    13  C    2.138810   2.195545   0.000000
    14  H    2.343022   2.603435   1.096619   0.000000
    15  H    2.555207   3.078306   1.114535   1.809196   0.000000
    16  C    3.475451   2.782257   1.525806   2.106934   2.170858
    17  H    3.721088   2.611553   2.169355   2.449311   3.087650
    18  H    4.281144   3.801759   2.169878   2.429539   2.513378
    19  C    3.993818   2.832424   4.070798   4.955047   4.532896
    20  H    3.440972   2.091255   3.822705   4.529901   4.482884
    21  H    4.609595   3.655232   5.003958   5.890008   5.368248
    22  C    5.239111   3.998677   3.761326   4.517557   4.224060
    23  H    6.046771   4.893860   4.593317   5.434351   4.866781
    24  H    5.748369   4.511715   4.061760   4.609126   4.589977
    25  N    3.403802   2.752804   3.217244   4.245056   3.378559
    26  N    4.156372   3.316027   2.525647   3.425620   2.793320
    27  C    4.957845   4.529181   3.250898   4.156175   2.981036
    28  H    4.491425   4.464760   2.832561   3.692396   2.223057
    29  H    5.823274   5.315190   3.916678   4.657466   3.705577
    30  C    5.660196   5.237269   4.367792   5.390046   4.008380
    31  H    6.231824   5.527158   4.984929   6.005015   4.824325
    32  H    6.512834   6.233563   5.130889   6.094818   4.613423
    33  C    5.117567   4.972901   4.384270   5.460997   3.913620
    34  H    6.079627   5.993754   5.459401   6.527890   4.923446
    35  H    4.604758   4.814951   3.909938   4.923380   3.218768
    36  C    4.584310   4.206041   4.333861   5.414334   4.172140
    37  H    5.438622   4.780867   5.124624   6.199100   5.087192
    38  H    4.687456   4.584664   4.874532   5.908185   4.636458
    39  H    3.613119   2.793301   2.544077   3.582225   2.782869
    40  O    3.357878   3.657885   2.336166   3.310069   1.597014
    41  H    3.728278   4.369738   2.835272   3.623599   1.818695
                   16         17         18         19         20
    16  C    0.000000
    17  H    1.096154   0.000000
    18  H    1.095618   1.768001   0.000000
    19  C    3.974262   3.942543   5.016079   0.000000
    20  H    3.889106   3.661448   4.978539   1.093479   0.000000
    21  H    5.037762   5.035621   6.075481   1.099629   1.759421
    22  C    2.470182   2.446128   2.945389   3.400669   3.768831
    23  H    3.371323   3.510256   3.721266   3.761236   4.373730
    24  H    2.575534   2.370073   2.712366   4.379363   4.587818
    25  N    3.323586   3.693997   4.285257   1.467722   2.089962
    26  N    1.493473   2.091276   2.101462   3.278796   3.601886
    27  C    2.510095   3.387533   2.603611   4.285018   4.808094
    28  H    2.590028   3.644078   2.608060   4.674888   5.088049
    29  H    2.903721   3.672609   2.620342   5.157384   5.650730
    30  C    3.824413   4.596435   4.106799   4.165742   4.971963
    31  H    4.224299   4.787829   4.572201   4.008921   4.908774
    32  H    4.598895   5.442745   4.669334   5.247458   6.061241
    33  C    4.337380   5.124220   4.850171   3.753417   4.589372
    34  H    5.418141   6.199892   5.881876   4.511592   5.430968
    35  H    4.165063   5.080069   4.601603   4.218733   4.866121
    36  C    4.382340   4.919755   5.175785   2.448752   3.354153
    37  H    4.922176   5.314128   5.715249   2.441567   3.508885
    38  H    5.198340   5.739294   6.021963   2.934256   3.718935
    39  H    2.120570   2.614334   2.993486   2.306142   2.740986
    40  O    2.817551   3.794955   3.261504   4.008230   4.332732
    41  H    3.500314   4.528986   3.742721   4.907919   5.202474
                   21         22         23         24         25
    21  H    0.000000
    22  C    4.380327   0.000000
    23  H    4.580396   1.092209   0.000000
    24  H    5.392575   1.095341   1.762877   0.000000
    25  N    2.117295   3.265842   3.580981   4.260830   0.000000
    26  N    4.283158   1.481863   2.095781   2.104672   2.557932
    27  C    5.126635   2.506216   2.525682   2.985780   3.231504
    28  H    5.479913   3.426788   3.603999   3.853593   3.408299
    29  H    6.037237   2.669353   2.570928   2.781483   4.245882
    30  C    4.742360   3.139738   2.696544   3.895362   3.123429
    31  H    4.532004   2.833656   2.085448   3.643363   3.320248
    32  H    5.771726   4.000590   3.443261   4.596752   4.166432
    33  C    4.077132   4.059941   3.805570   4.976736   2.524699
    34  H    4.625046   4.947386   4.516642   5.867216   3.424940
    35  H    4.612819   4.516318   4.459553   5.330157   2.800100
    36  C    2.584045   3.948291   3.856425   5.001535   1.479085
    37  H    2.391873   3.910045   3.617005   4.997299   2.084532
    38  H    2.723504   5.002297   4.950331   6.052493   2.110393
    39  H    3.253195   2.087642   2.561821   2.986505   1.421963
    40  O    4.690670   3.959548   4.279479   4.600919   2.595754
    41  H    5.520765   4.830725   5.109827   5.391194   3.473334
                   26         27         28         29         30
    26  N    0.000000
    27  C    1.496336   0.000000
    28  H    2.109630   1.115552   0.000000
    29  H    2.107036   1.096714   1.840834   0.000000
    30  C    2.510445   1.535322   2.133863   2.192058   0.000000
    31  H    2.756036   2.201196   3.074975   2.607664   1.101732
    32  H    3.403082   2.107216   2.499764   2.380954   1.095177
    33  C    3.202258   2.587233   2.658517   3.525253   1.541077
    34  H    4.232346   3.480604   3.561779   4.280161   2.158098
    35  H    3.353109   2.649645   2.244172   3.625171   2.139846
    36  C    3.304622   3.377308   3.573730   4.387607   2.595351
    37  H    3.675434   3.823418   4.279576   4.696867   2.844520
    38  H    4.282988   4.328327   4.331779   5.371381   3.528513
    39  H    1.136080   2.070137   2.453611   2.980679   2.503552
    40  O    2.526822   2.227470   1.487299   3.211474   2.717006
    41  H    3.380644   2.826365   1.831086   3.670171   3.271861
                   31         32         33         34         35
    31  H    0.000000
    32  H    1.747551   0.000000
    33  C    2.195382   2.143935   0.000000
    34  H    2.603738   2.341716   1.096731   0.000000
    35  H    3.068970   2.547802   1.110740   1.803534   0.000000
    36  C    2.779200   3.480032   1.528346   2.116406   2.179525
    37  H    2.591571   3.707697   2.161462   2.449365   3.086033
    38  H    3.790301   4.276935   2.164292   2.414959   2.531234
    39  H    2.750529   3.548658   2.637132   3.689335   2.852406
    40  O    3.634265   3.318272   2.360845   3.334894   1.628623
    41  H    4.298045   3.612764   2.841984   3.630293   1.841373
                   36         37         38         39         40
    36  C    0.000000
    37  H    1.097167   0.000000
    38  H    1.099459   1.763249   0.000000
    39  H    2.335716   2.805657   3.253402   0.000000
    40  O    2.879520   3.839665   3.368353   2.216569   0.000000
    41  H    3.580072   4.582843   3.892472   3.174479   0.960860
                   41
    41  H    0.000000
 Stoichiometry    C12H26N2O
 Framework group  C1[X(C12H26N2O)]
 Deg. of freedom   117
 Full point group                 C1      NOp   1
 Largest Abelian subgroup         C1      NOp   1
 Largest concise Abelian subgroup C1      NOp   1
                         Standard orientation:                         
 ---------------------------------------------------------------------
 Center     Atomic      Atomic             Coordinates (Angstroms)
 Number     Number       Type             X           Y           Z
 ---------------------------------------------------------------------
      1          6           0        2.542312   -0.481151    0.717932
      2          6           0        2.611652    0.445824   -0.511639
      3          1           0        3.500443   -0.429131    1.245805
      4          1           0        2.437785   -1.521935    0.385999
      5          1           0        3.614498    0.366043   -0.945285
      6          1           0        2.505151    1.488751   -0.186942
      7          6           0       -0.761008   -0.560750   -1.856530
      8          1           0       -1.770853   -0.199248   -1.591171
      9          1           0       -0.615466   -0.551986   -2.947190
     10          6           0       -0.663908   -1.994885   -1.308861
     11          1           0       -1.257676   -2.615348   -1.988466
     12          1           0        0.363056   -2.388358   -1.375210
     13          6           0       -1.244469   -2.181431    0.105824
     14          1           0       -1.475160   -3.242578    0.258541
     15          1           0       -2.181398   -1.580005    0.157201
     16          6           0       -0.319967   -1.789025    1.254473
     17          1           0        0.603170   -2.379379    1.225265
     18          1           0       -0.801869   -1.977253    2.220247
     19          6           0        1.610098    0.141588   -1.633838
     20          1           0        1.727023   -0.904022   -1.931708
     21          1           0        1.847096    0.750352   -2.518384
     22          6           0        1.459335   -0.149110    1.751027
     23          1           0        1.555802    0.896831    2.050392
     24          1           0        1.583392   -0.760129    2.651603
     25          7           0        0.216519    0.356516   -1.226467
     26          7           0        0.087911   -0.352574    1.227849
     27          6           0       -0.936439    0.585957    1.783626
     28          1           0       -1.929751    0.233349    1.418313
     29          1           0       -0.855054    0.558899    2.876981
     30          6           0       -0.761571    2.009764    1.236442
     31          1           0        0.259023    2.393030    1.395527
     32          1           0       -1.408347    2.638314    1.857746
     33          6           0       -1.203882    2.189864   -0.228769
     34          1           0       -1.417425    3.251526   -0.402237
     35          1           0       -2.135785    1.598014   -0.351305
     36          6           0       -0.173159    1.782300   -1.281072
     37          1           0        0.742721    2.372106   -1.150419
     38          1           0       -0.556507    2.009802   -2.286107
     39          1           0        0.142109   -0.048615    0.134529
     40          8           0       -2.066707    0.000104   -0.044185
     41          1           0       -3.027300    0.018886   -0.031607
 ---------------------------------------------------------------------
 Rotational constants (GHZ):      0.6896668      0.6421770      0.6145831
 Standard basis: 6-31G(d,p) (6D, 7F)
 There are   355 symmetry adapted cartesian basis functions of A   symmetry.
 There are   355 symmetry adapted basis functions of A   symmetry.
   355 basis functions,   602 primitive gaussians,   355 cartesian basis functions
    60 alpha electrons       60 beta electrons
       nuclear repulsion energy      1269.0700741859 Hartrees.
 NAtoms=   41 NActive=   41 NUniq=   41 SFac= 1.00D+00 NAtFMM=   60 NAOKFM=F Big=F
 Integral buffers will be    131072 words long.
 Raffenetti 2 integral format.
 Two-electron integral symmetry is turned on.
 Nuclear repulsion after empirical dispersion term =     1269.0220826380 Hartrees.
 One-electron integrals computed using PRISM.
 NBasis=   355 RedAO= T EigKep=  1.86D-03  NBF=   355
 NBsUse=   355 1.00D-06 EigRej= -1.00D+00 NBFU=   355
 ExpMin= 1.61D-01 ExpMax= 5.48D+03 ExpMxC= 8.25D+02 IAcc=1 IRadAn=         1 AccDes= 0.00D+00
 Harris functional with IExCor= 4639 and IRadAn=       1 diagonalized for initial guess.
 HarFok:  IExCor= 4639 AccDes= 0.00D+00 IRadAn=         1 IDoV= 1 UseB2=F ITyADJ=14
 ICtDFT=  3500011 ScaDFX=  1.000000  1.000000  1.000000  1.000000
 FoFCou: FMM=F IPFlag=           0 FMFlag=      100000 FMFlg1=           0
         NFxFlg=           0 DoJE=T BraDBF=F KetDBF=T FulRan=T
         wScrn=  0.000000 ICntrl=     500 IOpCl=  0 I1Cent=   200000004 NGrid=           0
         NMat0=    1 NMatS0=      1 NMatT0=    0 NMatD0=    1 NMtDS0=    0 NMtDT0=    0
 Petite list used in FoFCou.
 Requested convergence on RMS density matrix=1.00D-08 within 128 cycles.
 Requested convergence on MAX density matrix=1.00D-06.
 Requested convergence on             energy=1.00D-06.
 No special actions if energy rises.
 Integral accuracy reduced to 1.0D-05 until final iterations.
 Initial convergence to 1.0D-05 achieved.  Increase integral accuracy.
 SCF Done:  E(RwB97XD) =  -657.338850378     A.U. after   15 cycles
            NFock= 15  Conv=0.28D-08     -V/T= 2.0082

 **********************************************************************

            Population analysis using the SCF density.

 **********************************************************************

 Orbital symmetries:
       Occupied  (A) (A) (A) (A) (A) (A) (A) (A) (A) (A) (A) (A)
                 (A) (A) (A) (A) (A) (A) (A) (A) (A) (A) (A) (A)
                 (A) (A) (A) (A) (A) (A) (A) (A) (A) (A) (A) (A)
                 (A) (A) (A) (A) (A) (A) (A) (A) (A) (A) (A) (A)
                 (A) (A) (A) (A) (A) (A) (A) (A) (A) (A) (A) (A)
       Virtual   (A) (A) (A) (A) (A) (A) (A) (A) (A) (A) (A) (A)
                 (A) (A) (A) (A) (A) (A) (A) (A) (A) (A) (A) (A)
                 (A) (A) (A) (A) (A) (A) (A) (A) (A) (A) (A) (A)
                 (A) (A) (A) (A) (A) (A) (A) (A) (A) (A) (A) (A)
                 (A) (A) (A) (A) (A) (A) (A) (A) (A) (A) (A) (A)
                 (A) (A) (A) (A) (A) (A) (A) (A) (A) (A) (A) (A)
                 (A) (A) (A) (A) (A) (A) (A) (A) (A) (A) (A) (A)
                 (A) (A) (A) (A) (A) (A) (A) (A) (A) (A) (A) (A)
                 (A) (A) (A) (A) (A) (A) (A) (A) (A) (A) (A) (A)
                 (A) (A) (A) (A) (A) (A) (A) (A) (A) (A) (A) (A)
                 (A) (A) (A) (A) (A) (A) (A) (A) (A) (A) (A) (A)
                 (A) (A) (A) (A) (A) (A) (A) (A) (A) (A) (A) (A)
                 (A) (A) (A) (A) (A) (A) (A) (A) (A) (A) (A) (A)
                 (A) (A) (A) (A) (A) (A) (A) (A) (A) (A) (A) (A)
                 (A) (A) (A) (A) (A) (A) (A) (A) (A) (A) (A) (A)
                 (A) (A) (A) (A) (A) (A) (A) (A) (A) (A) (A) (A)
                 (A) (A) (A) (A) (A) (A) (A) (A) (A) (A) (A) (A)
                 (A) (A) (A) (A) (A) (A) (A) (A) (A) (A) (A) (A)
                 (A) (A) (A) (A) (A) (A) (A) (A) (A) (A) (A) (A)
                 (A) (A) (A) (A) (A) (A) (A) (A) (A) (A) (A) (A)
                 (A) (A) (A) (A) (A) (A) (A) (A) (A) (A) (A) (A)
                 (A) (A) (A) (A) (A) (A) (A) (A) (A) (A) (A) (A)
                 (A) (A) (A) (A) (A) (A) (A) (A) (A) (A) (A) (A)
                 (A) (A) (A) (A) (A) (A) (A) (A) (A) (A) (A) (A)
                 (A) (A) (A) (A) (A) (A) (A)
 The electronic state is 1-A.
 Alpha  occ. eigenvalues --  -19.10910 -14.49507 -14.45224 -10.33994 -10.32459
 Alpha  occ. eigenvalues --  -10.32198 -10.31286 -10.30713 -10.30691 -10.28067
 Alpha  occ. eigenvalues --  -10.27490 -10.27330 -10.27194 -10.24933 -10.24577
 Alpha  occ. eigenvalues --   -1.06608  -1.02001  -0.97241  -0.90299  -0.87934
 Alpha  occ. eigenvalues --   -0.83805  -0.83621  -0.81637  -0.74953  -0.74629
 Alpha  occ. eigenvalues --   -0.72678  -0.70075  -0.67957  -0.64609  -0.62191
 Alpha  occ. eigenvalues --   -0.58547  -0.58052  -0.57224  -0.55999  -0.55239
 Alpha  occ. eigenvalues --   -0.55154  -0.52042  -0.51825  -0.49147  -0.49033
 Alpha  occ. eigenvalues --   -0.48537  -0.48174  -0.47904  -0.46487  -0.46014
 Alpha  occ. eigenvalues --   -0.43543  -0.42994  -0.42861  -0.42480  -0.41970
 Alpha  occ. eigenvalues --   -0.40431  -0.39391  -0.38989  -0.38859  -0.38245
 Alpha  occ. eigenvalues --   -0.38105  -0.34848  -0.29542  -0.22808  -0.21734
 Alpha virt. eigenvalues --    0.15247   0.15753   0.17936   0.18865   0.19546
 Alpha virt. eigenvalues --    0.19722   0.21573   0.21754   0.22687   0.23253
 Alpha virt. eigenvalues --    0.23559   0.23912   0.24544   0.24777   0.25295
 Alpha virt. eigenvalues --    0.25842   0.26686   0.26808   0.27801   0.28133
 Alpha virt. eigenvalues --    0.28641   0.28926   0.29559   0.30062   0.30900
 Alpha virt. eigenvalues --    0.31416   0.31556   0.31799   0.32310   0.34089
 Alpha virt. eigenvalues --    0.34743   0.35488   0.36422   0.37007   0.37362
 Alpha virt. eigenvalues --    0.38422   0.39662   0.40120   0.40488   0.42315
 Alpha virt. eigenvalues --    0.47204   0.55057   0.57579   0.58892   0.59776
 Alpha virt. eigenvalues --    0.61902   0.62416   0.63144   0.63571   0.65272
 Alpha virt. eigenvalues --    0.67956   0.68225   0.70338   0.72117   0.72983
 Alpha virt. eigenvalues --    0.73093   0.73949   0.75069   0.75737   0.76609
 Alpha virt. eigenvalues --    0.77585   0.78475   0.78546   0.80381   0.81524
 Alpha virt. eigenvalues --    0.81973   0.83132   0.84321   0.85385   0.86796
 Alpha virt. eigenvalues --    0.87243   0.90138   0.90451   0.91538   0.92295
 Alpha virt. eigenvalues --    0.93524   0.93960   0.95354   0.95724   0.96554
 Alpha virt. eigenvalues --    0.98761   0.98954   0.99458   0.99738   1.00373
 Alpha virt. eigenvalues --    1.00943   1.01053   1.01538   1.01577   1.01769
 Alpha virt. eigenvalues --    1.03098   1.03784   1.04748   1.05296   1.06371
 Alpha virt. eigenvalues --    1.06742   1.07620   1.07862   1.08489   1.10732
 Alpha virt. eigenvalues --    1.11913   1.14501   1.14655   1.15250   1.18601
 Alpha virt. eigenvalues --    1.19623   1.26600   1.27329   1.27994   1.31378
 Alpha virt. eigenvalues --    1.32040   1.34443   1.36175   1.36871   1.43757
 Alpha virt. eigenvalues --    1.47399   1.48033   1.51414   1.52674   1.54346
 Alpha virt. eigenvalues --    1.56429   1.56994   1.60779   1.60981   1.61133
 Alpha virt. eigenvalues --    1.62919   1.65726   1.66475   1.66701   1.70998
 Alpha virt. eigenvalues --    1.71982   1.73506   1.76027   1.76540   1.78449
 Alpha virt. eigenvalues --    1.79110   1.79876   1.81994   1.85347   1.85682
 Alpha virt. eigenvalues --    1.86591   1.87378   1.88179   1.89227   1.90725
 Alpha virt. eigenvalues --    1.92576   1.93907   1.96463   1.96747   1.97123
 Alpha virt. eigenvalues --    1.97622   2.00221   2.00826   2.02345   2.02546
 Alpha virt. eigenvalues --    2.04325   2.05100   2.05767   2.06702   2.07979
 Alpha virt. eigenvalues --    2.08274   2.09228   2.10921   2.12383   2.14162
 Alpha virt. eigenvalues --    2.16409   2.18295   2.19483   2.20546   2.21018
 Alpha virt. eigenvalues --    2.22424   2.22946   2.23875   2.24674   2.26268
 Alpha virt. eigenvalues --    2.26639   2.27954   2.29060   2.30021   2.31155
 Alpha virt. eigenvalues --    2.33144   2.33921   2.34549   2.34809   2.36299
 Alpha virt. eigenvalues --    2.36539   2.37718   2.38708   2.42669   2.43069
 Alpha virt. eigenvalues --    2.43752   2.44980   2.47672   2.48003   2.48945
 Alpha virt. eigenvalues --    2.49767   2.50893   2.52253   2.53076   2.53314
 Alpha virt. eigenvalues --    2.53806   2.55096   2.55767   2.58429   2.58718
 Alpha virt. eigenvalues --    2.59372   2.60364   2.62246   2.64679   2.65927
 Alpha virt. eigenvalues --    2.67337   2.68231   2.69112   2.70306   2.72791
 Alpha virt. eigenvalues --    2.74502   2.74777   2.76545   2.77240   2.78181
 Alpha virt. eigenvalues --    2.78491   2.78833   2.79807   2.79929   2.81795
 Alpha virt. eigenvalues --    2.83353   2.84654   2.85107   2.86809   2.87595
 Alpha virt. eigenvalues --    2.90255   2.91028   2.91372   2.93163   2.95097
 Alpha virt. eigenvalues --    2.95776   2.97426   2.97889   2.98530   2.98769
 Alpha virt. eigenvalues --    2.99988   3.01492   3.02141   3.04411   3.04657
 Alpha virt. eigenvalues --    3.06522   3.06912   3.07552   3.08233   3.10221
 Alpha virt. eigenvalues --    3.17345   3.18438   3.20875   3.27063   3.35713
 Alpha virt. eigenvalues --    3.38757   3.39238   3.40578   3.43443   3.44631
 Alpha virt. eigenvalues --    3.46008   3.46714   3.47160   3.47979   3.49881
 Alpha virt. eigenvalues --    3.51077   3.51500   3.51950   3.58280   3.58632
 Alpha virt. eigenvalues --    3.59959   3.60395   3.60984   3.65532   3.66603
 Alpha virt. eigenvalues --    3.70533   3.72664   3.74605   3.79214   3.88203
 Alpha virt. eigenvalues --    4.39743   4.41200   4.46374   4.46782   4.60916
 Alpha virt. eigenvalues --    4.65788   4.67243   4.76813   4.77786   4.80769
 Alpha virt. eigenvalues --    4.87174   4.90038   4.96574   4.99810   5.08394
          Condensed to atoms (all electrons):
               1          2          3          4          5          6
     1  C    5.011307   0.346879   0.388762   0.388281  -0.032539  -0.043589
     2  C    0.346879   5.015653  -0.032010  -0.041871   0.384740   0.388806
     3  H    0.388762  -0.032010   0.577792  -0.028538  -0.007329  -0.000537
     4  H    0.388281  -0.041871  -0.028538   0.590363  -0.000629   0.004818
     5  H   -0.032539   0.384740  -0.007329  -0.000629   0.586338  -0.029441
     6  H   -0.043589   0.388806  -0.000537   0.004818  -0.029441   0.596330
     7  C   -0.000253   0.005309   0.000004  -0.000197  -0.000151   0.000014
     8  H   -0.000014  -0.000154   0.000000   0.000004   0.000002   0.000003
     9  H   -0.000001   0.000107  -0.000000  -0.000002   0.000013  -0.000004
    10  C    0.000238  -0.000265   0.000002   0.000267  -0.000004  -0.000017
    11  H    0.000003   0.000004  -0.000000  -0.000005   0.000000   0.000000
    12  H   -0.000060  -0.000716   0.000004   0.001337   0.000032  -0.000007
    13  C   -0.000051   0.000094   0.000004  -0.000777  -0.000001   0.000001
    14  H   -0.000001  -0.000001  -0.000000   0.000010  -0.000000   0.000000
    15  H   -0.000016   0.000003   0.000000   0.000001   0.000000  -0.000000
    16  C   -0.004795  -0.000157   0.000020   0.001678   0.000002   0.000004
    17  H   -0.001787  -0.000038  -0.000108   0.004374   0.000007  -0.000006
    18  H    0.000050   0.000001   0.000001   0.000019  -0.000000   0.000001
    19  C   -0.041914   0.366786   0.003806  -0.004965  -0.032511  -0.036950
    20  H   -0.007289  -0.041001   0.000064   0.004324  -0.002212   0.005034
    21  H    0.004530  -0.043618  -0.000153   0.000071  -0.001197  -0.003651
    22  C    0.361338  -0.041784  -0.033453  -0.038379   0.003996  -0.005468
    23  H   -0.039305  -0.006385  -0.002070   0.004802   0.000067   0.004179
    24  H   -0.036018   0.004068  -0.002850  -0.003128  -0.000152   0.000080
    25  N    0.003767  -0.062445  -0.000071   0.000143   0.004289  -0.004364
    26  N   -0.053985   0.003271   0.004068  -0.004214  -0.000130   0.000201
    27  C    0.004823  -0.000262  -0.000129   0.000009   0.000005  -0.000185
    28  H   -0.000130  -0.000012   0.000002   0.000002   0.000000   0.000003
    29  H    0.000309  -0.000008   0.000004  -0.000003  -0.000000  -0.000003
    30  C   -0.000381   0.000223   0.000001  -0.000017   0.000004   0.000227
    31  H   -0.000703  -0.000019   0.000031  -0.000007   0.000003   0.001191
    32  H    0.000007   0.000001  -0.000000   0.000000  -0.000000  -0.000004
    33  C    0.000086   0.000101  -0.000001   0.000001  -0.000001  -0.000736
    34  H   -0.000001  -0.000002  -0.000000   0.000000  -0.000000   0.000011
    35  H    0.000002  -0.000012   0.000000  -0.000000   0.000000   0.000002
    36  C   -0.000158  -0.004528  -0.000003   0.000008  -0.000024   0.001893
    37  H   -0.000016  -0.001895   0.000006  -0.000007  -0.000104   0.004310
    38  H    0.000007  -0.000127   0.000000   0.000001   0.000012  -0.000005
    39  H    0.000847  -0.000304  -0.000088  -0.000962   0.000017  -0.000879
    40  O   -0.000003  -0.000002  -0.000000  -0.000002  -0.000000  -0.000002
    41  H    0.000001   0.000001   0.000000   0.000000   0.000000   0.000000
               7          8          9         10         11         12
     1  C   -0.000253  -0.000014  -0.000001   0.000238   0.000003  -0.000060
     2  C    0.005309  -0.000154   0.000107  -0.000265   0.000004  -0.000716
     3  H    0.000004   0.000000  -0.000000   0.000002  -0.000000   0.000004
     4  H   -0.000197   0.000004  -0.000002   0.000267  -0.000005   0.001337
     5  H   -0.000151   0.000002   0.000013  -0.000004   0.000000   0.000032
     6  H    0.000014   0.000003  -0.000004  -0.000017   0.000000  -0.000007
     7  C    5.107565   0.316721   0.350853   0.369613  -0.032057  -0.046819
     8  H    0.316721   0.506286  -0.020339  -0.026607  -0.001010   0.004400
     9  H    0.350853  -0.020339   0.704480  -0.046361  -0.003495  -0.002758
    10  C    0.369613  -0.026607  -0.046361   4.996674   0.385785   0.388077
    11  H   -0.032057  -0.001010  -0.003495   0.385785   0.598344  -0.032112
    12  H   -0.046819   0.004400  -0.002758   0.388077  -0.032112   0.659836
    13  C   -0.050807  -0.006886   0.005498   0.361713  -0.031496  -0.049572
    14  H    0.005743  -0.000122  -0.000129  -0.038646  -0.007549  -0.001431
    15  H   -0.006876   0.003276   0.000090  -0.032231  -0.000635   0.004613
    16  C   -0.005306   0.000702  -0.000055  -0.042546   0.004538  -0.004395
    17  H   -0.000343   0.000013  -0.000008  -0.004226   0.000019   0.004337
    18  H   -0.000031  -0.000004   0.000001   0.004126  -0.000155   0.000032
    19  C   -0.036780   0.003159  -0.006828  -0.004068   0.000040  -0.000167
    20  H   -0.004958   0.000146  -0.000652   0.000994  -0.000218   0.004468
    21  H   -0.001500  -0.000116   0.004059  -0.000111   0.000005   0.000104
    22  C    0.000014   0.000019   0.000015  -0.000564   0.000008  -0.000161
    23  H    0.000001   0.000001   0.000000  -0.000000  -0.000000   0.000004
    24  H   -0.000002   0.000000  -0.000000   0.000026  -0.000000   0.000001
    25  N    0.245655  -0.029356  -0.053477  -0.052011   0.004015  -0.003880
    26  N    0.008293   0.000529  -0.000582   0.001516  -0.000057   0.000011
    27  C   -0.003464   0.003841   0.000061  -0.000554  -0.000003   0.000007
    28  H    0.003748  -0.001634  -0.000079   0.000746   0.000001   0.000022
    29  H    0.000065  -0.000081  -0.000001   0.000008  -0.000000   0.000001
    30  C   -0.000645   0.000713   0.000019  -0.000022   0.000000   0.000001
    31  H   -0.000006   0.000030   0.000001   0.000002   0.000000  -0.000000
    32  H   -0.000004   0.000001  -0.000000  -0.000000  -0.000000   0.000000
    33  C   -0.000540  -0.004580  -0.000098  -0.000352   0.000000  -0.000010
    34  H   -0.000138  -0.000084   0.000027   0.000007  -0.000000   0.000000
    35  H   -0.001489   0.003688  -0.000062   0.000111   0.000005   0.000004
    36  C   -0.032322  -0.000091  -0.003661   0.004163  -0.000120  -0.000010
    37  H    0.004135   0.000144  -0.000112  -0.000253   0.000004   0.000002
    38  H   -0.005662  -0.000390   0.006016  -0.000045   0.000007   0.000002
    39  H   -0.020091  -0.003867   0.003463  -0.001264  -0.000090  -0.001211
    40  O   -0.131965   0.057193   0.005221  -0.021215   0.000318  -0.000348
    41  H   -0.001009   0.006546  -0.000330   0.002791   0.000033  -0.000007
              13         14         15         16         17         18
     1  C   -0.000051  -0.000001  -0.000016  -0.004795  -0.001787   0.000050
     2  C    0.000094  -0.000001   0.000003  -0.000157  -0.000038   0.000001
     3  H    0.000004  -0.000000   0.000000   0.000020  -0.000108   0.000001
     4  H   -0.000777   0.000010   0.000001   0.001678   0.004374   0.000019
     5  H   -0.000001  -0.000000   0.000000   0.000002   0.000007  -0.000000
     6  H    0.000001   0.000000  -0.000000   0.000004  -0.000006   0.000001
     7  C   -0.050807   0.005743  -0.006876  -0.005306  -0.000343  -0.000031
     8  H   -0.006886  -0.000122   0.003276   0.000702   0.000013  -0.000004
     9  H    0.005498  -0.000129   0.000090  -0.000055  -0.000008   0.000001
    10  C    0.361713  -0.038646  -0.032231  -0.042546  -0.004226   0.004126
    11  H   -0.031496  -0.007549  -0.000635   0.004538   0.000019  -0.000155
    12  H   -0.049572  -0.001431   0.004613  -0.004395   0.004337   0.000032
    13  C    5.179968   0.338871   0.320524   0.374358  -0.040976  -0.030420
    14  H    0.338871   0.689178  -0.016582  -0.041876  -0.004231  -0.002211
    15  H    0.320524  -0.016582   0.524924  -0.027932   0.004165  -0.003376
    16  C    0.374358  -0.041876  -0.027932   4.902508   0.398352   0.391421
    17  H   -0.040976  -0.004231   0.004165   0.398352   0.613042  -0.034742
    18  H   -0.030420  -0.002211  -0.003376   0.391421  -0.034742   0.580969
    19  C   -0.000197  -0.000002  -0.000036   0.000106  -0.000011   0.000002
    20  H   -0.000206   0.000006   0.000001  -0.000025  -0.000059   0.000001
    21  H    0.000004  -0.000000   0.000002   0.000010   0.000001  -0.000000
    22  C    0.004067  -0.000103   0.000024  -0.034666  -0.002212  -0.002576
    23  H   -0.000199   0.000003   0.000007   0.004066   0.000366  -0.000167
    24  H    0.000097  -0.000002  -0.000002  -0.004870  -0.000850   0.003435
    25  N    0.000845  -0.000131   0.000563   0.009089   0.000184  -0.000372
    26  N   -0.051709   0.005347  -0.002452   0.217748  -0.046941  -0.039252
    27  C   -0.002997  -0.000066   0.000579  -0.030344   0.003505  -0.003868
    28  H   -0.003828  -0.000097   0.003333   0.000448   0.000171  -0.000104
    29  H    0.000303   0.000016  -0.000212  -0.003217  -0.000051   0.004416
    30  C   -0.000530   0.000009   0.000273   0.003848  -0.000239   0.000059
    31  H   -0.000008  -0.000000   0.000003  -0.000015   0.000003   0.000004
    32  H    0.000003  -0.000000   0.000003  -0.000101   0.000004  -0.000002
    33  C   -0.000686   0.000014   0.001507  -0.000408   0.000006   0.000011
    34  H    0.000015  -0.000000  -0.000031   0.000007  -0.000000  -0.000000
    35  H    0.001582  -0.000031  -0.000662   0.000084   0.000004   0.000001
    36  C   -0.000361   0.000007   0.000102  -0.000278   0.000001   0.000004
    37  H    0.000003  -0.000000   0.000005   0.000001   0.000000   0.000000
    38  H    0.000011  -0.000000   0.000002   0.000007  -0.000000  -0.000000
    39  H    0.003261  -0.000075  -0.001276  -0.026209  -0.002382   0.003886
    40  O   -0.123159   0.005791   0.047732  -0.010143  -0.000021  -0.000202
    41  H   -0.005162  -0.000468   0.008658   0.001265  -0.000009   0.000032
              19         20         21         22         23         24
     1  C   -0.041914  -0.007289   0.004530   0.361338  -0.039305  -0.036018
     2  C    0.366786  -0.041001  -0.043618  -0.041784  -0.006385   0.004068
     3  H    0.003806   0.000064  -0.000153  -0.033453  -0.002070  -0.002850
     4  H   -0.004965   0.004324   0.000071  -0.038379   0.004802  -0.003128
     5  H   -0.032511  -0.002212  -0.001197   0.003996   0.000067  -0.000152
     6  H   -0.036950   0.005034  -0.003651  -0.005468   0.004179   0.000080
     7  C   -0.036780  -0.004958  -0.001500   0.000014   0.000001  -0.000002
     8  H    0.003159   0.000146  -0.000116   0.000019   0.000001   0.000000
     9  H   -0.006828  -0.000652   0.004059   0.000015   0.000000  -0.000000
    10  C   -0.004068   0.000994  -0.000111  -0.000564  -0.000000   0.000026
    11  H    0.000040  -0.000218   0.000005   0.000008  -0.000000  -0.000000
    12  H   -0.000167   0.004468   0.000104  -0.000161   0.000004   0.000001
    13  C   -0.000197  -0.000206   0.000004   0.004067  -0.000199   0.000097
    14  H   -0.000002   0.000006  -0.000000  -0.000103   0.000003  -0.000002
    15  H   -0.000036   0.000001   0.000002   0.000024   0.000007  -0.000002
    16  C    0.000106  -0.000025   0.000010  -0.034666   0.004066  -0.004870
    17  H   -0.000011  -0.000059   0.000001  -0.002212   0.000366  -0.000850
    18  H    0.000002   0.000001  -0.000000  -0.002576  -0.000167   0.003435
    19  C    4.861168   0.397702   0.386951  -0.003067  -0.000031  -0.000044
    20  H    0.397702   0.587280  -0.032006  -0.000026   0.000016   0.000001
    21  H    0.386951  -0.032006   0.611742  -0.000020   0.000001   0.000000
    22  C   -0.003067  -0.000026  -0.000020   4.896661   0.398482   0.393327
    23  H   -0.000031   0.000016   0.000001   0.398482   0.565379  -0.029960
    24  H   -0.000044   0.000001   0.000000   0.393327  -0.029960   0.576966
    25  N    0.257268  -0.039335  -0.041400   0.008980   0.000179  -0.000380
    26  N    0.008797   0.000192  -0.000512   0.243234  -0.038146  -0.039673
    27  C    0.000055   0.000003  -0.000002  -0.034055  -0.003794  -0.001266
    28  H    0.000021   0.000001   0.000000   0.002480   0.000152  -0.000068
    29  H    0.000014   0.000000  -0.000000  -0.004536  -0.000884   0.002828
    30  C   -0.000579  -0.000001   0.000042  -0.004267   0.001487   0.000008
    31  H   -0.000162   0.000004   0.000001  -0.000674   0.004766   0.000145
    32  H    0.000006  -0.000000  -0.000000   0.000099  -0.000233  -0.000006
    33  C    0.004926  -0.000213  -0.000124  -0.000239  -0.000259   0.000003
    34  H   -0.000132   0.000004   0.000007  -0.000002   0.000008  -0.000000
    35  H    0.000014   0.000007  -0.000003  -0.000033   0.000004   0.000002
    36  C   -0.037611   0.004562  -0.006676   0.000182  -0.000052   0.000004
    37  H   -0.003291   0.000337  -0.000653   0.000018  -0.000061   0.000001
    38  H   -0.003579  -0.000180   0.005146   0.000006   0.000001  -0.000000
    39  H   -0.022688  -0.001426   0.002669  -0.032746  -0.002134   0.003887
    40  O    0.000480  -0.000017  -0.000013   0.000713  -0.000018  -0.000019
    41  H   -0.000042  -0.000000   0.000001  -0.000060  -0.000000   0.000002
              25         26         27         28         29         30
     1  C    0.003767  -0.053985   0.004823  -0.000130   0.000309  -0.000381
     2  C   -0.062445   0.003271  -0.000262  -0.000012  -0.000008   0.000223
     3  H   -0.000071   0.004068  -0.000129   0.000002   0.000004   0.000001
     4  H    0.000143  -0.004214   0.000009   0.000002  -0.000003  -0.000017
     5  H    0.004289  -0.000130   0.000005   0.000000  -0.000000   0.000004
     6  H   -0.004364   0.000201  -0.000185   0.000003  -0.000003   0.000227
     7  C    0.245655   0.008293  -0.003464   0.003748   0.000065  -0.000645
     8  H   -0.029356   0.000529   0.003841  -0.001634  -0.000081   0.000713
     9  H   -0.053477  -0.000582   0.000061  -0.000079  -0.000001   0.000019
    10  C   -0.052011   0.001516  -0.000554   0.000746   0.000008  -0.000022
    11  H    0.004015  -0.000057  -0.000003   0.000001  -0.000000   0.000000
    12  H   -0.003880   0.000011   0.000007   0.000022   0.000001   0.000001
    13  C    0.000845  -0.051709  -0.002997  -0.003828   0.000303  -0.000530
    14  H   -0.000131   0.005347  -0.000066  -0.000097   0.000016   0.000009
    15  H    0.000563  -0.002452   0.000579   0.003333  -0.000212   0.000273
    16  C    0.009089   0.217748  -0.030344   0.000448  -0.003217   0.003848
    17  H    0.000184  -0.046941   0.003505   0.000171  -0.000051  -0.000239
    18  H   -0.000372  -0.039252  -0.003868  -0.000104   0.004416   0.000059
    19  C    0.257268   0.008797   0.000055   0.000021   0.000014  -0.000579
    20  H   -0.039335   0.000192   0.000003   0.000001   0.000000  -0.000001
    21  H   -0.041400  -0.000512  -0.000002   0.000000  -0.000000   0.000042
    22  C    0.008980   0.243234  -0.034055   0.002480  -0.004536  -0.004267
    23  H    0.000179  -0.038146  -0.003794   0.000152  -0.000884   0.001487
    24  H   -0.000380  -0.039673  -0.001266  -0.000068   0.002828   0.000008
    25  N    7.216279  -0.163663   0.006446   0.000164  -0.000463   0.003579
    26  N   -0.163663   7.169748   0.231190  -0.028032  -0.054397  -0.048391
    27  C    0.006446   0.231190   5.231386   0.286077   0.345005   0.366739
    28  H    0.000164  -0.028032   0.286077   0.496146  -0.015032  -0.025041
    29  H   -0.000463  -0.054397   0.345005  -0.015032   0.693520  -0.043096
    30  C    0.003579  -0.048391   0.366739  -0.025041  -0.043096   5.005739
    31  H    0.000000  -0.003305  -0.048016   0.004031  -0.003069   0.387703
    32  H   -0.000014   0.004010  -0.032853  -0.001041  -0.004090   0.386930
    33  C   -0.059036   0.001426  -0.056027  -0.003672   0.005502   0.357736
    34  H    0.005267  -0.000140   0.006162  -0.000229  -0.000115  -0.039853
    35  H   -0.002625   0.000636  -0.004718   0.001972   0.000011  -0.035305
    36  C    0.243543   0.008148  -0.005040   0.000728  -0.000088  -0.041954
    37  H   -0.047930   0.000247  -0.000383   0.000022  -0.000009  -0.005077
    38  H   -0.042735  -0.000493  -0.000031  -0.000008   0.000001   0.004644
    39  H    0.132173   0.177064  -0.026348  -0.004277   0.005090  -0.002025
    40  O   -0.006953  -0.010826  -0.171446   0.068239   0.007470  -0.027214
    41  H    0.000894   0.001108  -0.000881   0.008472  -0.000599   0.003616
              31         32         33         34         35         36
     1  C   -0.000703   0.000007   0.000086  -0.000001   0.000002  -0.000158
     2  C   -0.000019   0.000001   0.000101  -0.000002  -0.000012  -0.004528
     3  H    0.000031  -0.000000  -0.000001  -0.000000   0.000000  -0.000003
     4  H   -0.000007   0.000000   0.000001   0.000000  -0.000000   0.000008
     5  H    0.000003  -0.000000  -0.000001  -0.000000   0.000000  -0.000024
     6  H    0.001191  -0.000004  -0.000736   0.000011   0.000002   0.001893
     7  C   -0.000006  -0.000004  -0.000540  -0.000138  -0.001489  -0.032322
     8  H    0.000030   0.000001  -0.004580  -0.000084   0.003688  -0.000091
     9  H    0.000001  -0.000000  -0.000098   0.000027  -0.000062  -0.003661
    10  C    0.000002  -0.000000  -0.000352   0.000007   0.000111   0.004163
    11  H    0.000000  -0.000000   0.000000  -0.000000   0.000005  -0.000120
    12  H   -0.000000   0.000000  -0.000010   0.000000   0.000004  -0.000010
    13  C   -0.000008   0.000003  -0.000686   0.000015   0.001582  -0.000361
    14  H   -0.000000  -0.000000   0.000014  -0.000000  -0.000031   0.000007
    15  H    0.000003   0.000003   0.001507  -0.000031  -0.000662   0.000102
    16  C   -0.000015  -0.000101  -0.000408   0.000007   0.000084  -0.000278
    17  H    0.000003   0.000004   0.000006  -0.000000   0.000004   0.000001
    18  H    0.000004  -0.000002   0.000011  -0.000000   0.000001   0.000004
    19  C   -0.000162   0.000006   0.004926  -0.000132   0.000014  -0.037611
    20  H    0.000004  -0.000000  -0.000213   0.000004   0.000007   0.004562
    21  H    0.000001  -0.000000  -0.000124   0.000007  -0.000003  -0.006676
    22  C   -0.000674   0.000099  -0.000239  -0.000002  -0.000033   0.000182
    23  H    0.004766  -0.000233  -0.000259   0.000008   0.000004  -0.000052
    24  H    0.000145  -0.000006   0.000003  -0.000000   0.000002   0.000004
    25  N    0.000000  -0.000014  -0.059036   0.005267  -0.002625   0.243543
    26  N   -0.003305   0.004010   0.001426  -0.000140   0.000636   0.008148
    27  C   -0.048016  -0.032853  -0.056027   0.006162  -0.004718  -0.005040
    28  H    0.004031  -0.001041  -0.003672  -0.000229   0.001972   0.000728
    29  H   -0.003069  -0.004090   0.005502  -0.000115   0.000011  -0.000088
    30  C    0.387703   0.386930   0.357736  -0.039853  -0.035305  -0.041954
    31  H    0.657087  -0.031532  -0.048462  -0.001147   0.004993  -0.004538
    32  H   -0.031532   0.594443  -0.030827  -0.007366  -0.000520   0.004280
    33  C   -0.048462  -0.030827   5.159844   0.339730   0.330106   0.381502
    34  H   -0.001147  -0.007366   0.339730   0.690907  -0.018372  -0.039913
    35  H    0.004993  -0.000520   0.330106  -0.018372   0.532785  -0.026291
    36  C   -0.004538   0.004280   0.381502  -0.039913  -0.026291   4.852347
    37  H    0.004649   0.000019  -0.042931  -0.004391   0.004300   0.397378
    38  H    0.000027  -0.000155  -0.037567  -0.001593  -0.003555   0.388371
    39  H   -0.001160  -0.000147   0.001208   0.000041  -0.000914  -0.018070
    40  O   -0.000391   0.000457  -0.106731   0.005206   0.042796  -0.009343
    41  H   -0.000009   0.000036  -0.006010  -0.000387   0.007992   0.001043
              37         38         39         40         41
     1  C   -0.000016   0.000007   0.000847  -0.000003   0.000001
     2  C   -0.001895  -0.000127  -0.000304  -0.000002   0.000001
     3  H    0.000006   0.000000  -0.000088  -0.000000   0.000000
     4  H   -0.000007   0.000001  -0.000962  -0.000002   0.000000
     5  H   -0.000104   0.000012   0.000017  -0.000000   0.000000
     6  H    0.004310  -0.000005  -0.000879  -0.000002   0.000000
     7  C    0.004135  -0.005662  -0.020091  -0.131965  -0.001009
     8  H    0.000144  -0.000390  -0.003867   0.057193   0.006546
     9  H   -0.000112   0.006016   0.003463   0.005221  -0.000330
    10  C   -0.000253  -0.000045  -0.001264  -0.021215   0.002791
    11  H    0.000004   0.000007  -0.000090   0.000318   0.000033
    12  H    0.000002   0.000002  -0.001211  -0.000348  -0.000007
    13  C    0.000003   0.000011   0.003261  -0.123159  -0.005162
    14  H   -0.000000  -0.000000  -0.000075   0.005791  -0.000468
    15  H    0.000005   0.000002  -0.001276   0.047732   0.008658
    16  C    0.000001   0.000007  -0.026209  -0.010143   0.001265
    17  H    0.000000  -0.000000  -0.002382  -0.000021  -0.000009
    18  H    0.000000  -0.000000   0.003886  -0.000202   0.000032
    19  C   -0.003291  -0.003579  -0.022688   0.000480  -0.000042
    20  H    0.000337  -0.000180  -0.001426  -0.000017  -0.000000
    21  H   -0.000653   0.005146   0.002669  -0.000013   0.000001
    22  C    0.000018   0.000006  -0.032746   0.000713  -0.000060
    23  H   -0.000061   0.000001  -0.002134  -0.000018  -0.000000
    24  H    0.000001  -0.000000   0.003887  -0.000019   0.000002
    25  N   -0.047930  -0.042735   0.132173  -0.006953   0.000894
    26  N    0.000247  -0.000493   0.177064  -0.010826   0.001108
    27  C   -0.000383  -0.000031  -0.026348  -0.171446  -0.000881
    28  H    0.000022  -0.000008  -0.004277   0.068239   0.008472
    29  H   -0.000009   0.000001   0.005090   0.007470  -0.000599
    30  C   -0.005077   0.004644  -0.002025  -0.027214   0.003616
    31  H    0.004649   0.000027  -0.001160  -0.000391  -0.000009
    32  H    0.000019  -0.000155  -0.000147   0.000457   0.000036
    33  C   -0.042931  -0.037567   0.001208  -0.106731  -0.006010
    34  H   -0.004391  -0.001593   0.000041   0.005206  -0.000387
    35  H    0.004300  -0.003555  -0.000914   0.042796   0.007992
    36  C    0.397378   0.388371  -0.018070  -0.009343   0.001043
    37  H    0.631573  -0.036317  -0.001693  -0.000103  -0.000006
    38  H   -0.036317   0.614096   0.002716  -0.000135   0.000035
    39  H   -0.001693   0.002716   0.393663   0.004082  -0.000299
    40  O   -0.000103  -0.000135   0.004082   8.934838   0.223616
    41  H   -0.000006   0.000035  -0.000299   0.223616   0.505806
 Mulliken charges:
               1
     1  C   -0.248227
     2  C   -0.238431
     3  H    0.132767
     4  H    0.123190
     5  H    0.126898
     6  H    0.118736
     7  C   -0.034318
     8  H    0.187916
     9  H    0.059109
    10  C   -0.245500
    11  H    0.115870
    12  H    0.076369
    13  C   -0.191198
    14  H    0.068760
    15  H    0.171932
    16  C   -0.072926
    17  H    0.110685
    18  H    0.129010
    19  C   -0.055644
    20  H    0.124676
    21  H    0.116408
    22  C   -0.074575
    23  H    0.139726
    24  H    0.134411
    25  N   -0.532683
    26  N   -0.499885
    27  C   -0.059161
    28  H    0.206304
    29  H    0.065392
    30  C   -0.248964
    31  H    0.078547
    32  H    0.118595
    33  C   -0.184200
    34  H    0.066498
    35  H    0.163494
    36  C   -0.057136
    37  H    0.098077
    38  H    0.111470
    39  H    0.438560
    40  O   -0.783880
    41  H    0.243329
 Sum of Mulliken charges =  -0.00000
 Mulliken charges with hydrogens summed into heavy atoms:
               1
     1  C    0.007730
     2  C    0.007204
     7  C    0.212707
    10  C   -0.053261
    13  C    0.049494
    16  C    0.166769
    19  C    0.185439
    22  C    0.199562
    25  N   -0.532683
    26  N   -0.061326
    27  C    0.212534
    30  C   -0.051822
    33  C    0.045792
    36  C    0.152411
    40  O   -0.540550
 Electronic spatial extent (au):  <R**2>=           2717.3723
 Charge=             -0.0000 electrons
 Dipole moment (field-independent basis, Debye):
    X=              3.4540    Y=             -0.3133    Z=              0.9887  Tot=              3.6064
 Quadrupole moment (field-independent basis, Debye-Ang):
   XX=            -92.4854   YY=            -98.0637   ZZ=            -94.0601
   XY=             -0.1332   XZ=              0.2818   YZ=             -1.6875
 Traceless Quadrupole moment (field-independent basis, Debye-Ang):
   XX=              2.3843   YY=             -3.1939   ZZ=              0.8096
   XY=             -0.1332   XZ=              0.2818   YZ=             -1.6875
 Octapole moment (field-independent basis, Debye-Ang**2):
  XXX=             -3.3417  YYY=             -1.1942  ZZZ=              4.4985  XYY=              2.7064
  XXY=             -0.0904  XXZ=              1.9762  XZZ=              2.6570  YZZ=             -1.4855
  YYZ=              1.7110  XYZ=             -1.6897
 Hexadecapole moment (field-independent basis, Debye-Ang**3):
 XXXX=          -1247.2503 YYYY=          -1276.0406 ZZZZ=          -1115.7270 XXXY=             -2.5776
 XXXZ=              1.9101 YYYX=             -0.0664 YYYZ=             -5.8606 ZZZX=              4.3771
 ZZZY=            -16.5278 XXYY=           -433.4912 XXZZ=           -396.1438 YYZZ=           -386.8140
 XXYZ=              2.8525 YYXZ=             -0.4412 ZZXY=              0.8085
 N-N= 1.269022082638D+03 E-N=-4.065468292018D+03  KE= 6.519838766704D+02
 1\1\GINC-CDR1491\SP\RwB97XD\6-31G(d,p)\C12H26N2O1\CLR426\08-Jul-2023\0
 \\# sp wB97XD/6-31g(d,p)\\Title Card Required\\0,1\C,0,2.621268,0.4801
 45,-0.704292\C,0,2.683649,-0.446862,0.525627\H,0,3.582194,0.427747,-1.
 227022\H,0,2.515376,1.520969,-0.372918\H,0,3.684188,-0.36748,0.964643\
 H,0,2.578476,-1.489745,0.200358\C,0,-0.695772,0.561045,1.852428\H,0,-1
 .704323,0.199945,1.581658\H,0,-0.556081,0.55222,2.943852\C,0,-0.595169
 ,1.995144,1.305295\H,0,-1.192325,2.61584,1.981711\H,0,0.431581,2.38820
 9,1.37715\C,0,-1.168065,2.181925,-0.11248\H,0,-1.397513,3.243164,-0.26
 6425\H,0,-2.104944,1.580871,-0.168882\C,0,-0.237575,1.789156,-1.25616\
 H,0,0.685626,2.379144,-1.222001\H,0,-0.714219,1.977579,-2.224502\C,0,1
 .676215,-0.142232,1.642444\H,0,1.791956,0.90333,1.940942\H,0,1.908227,
 -0.751094,2.528244\C,0,1.543712,0.148538,-1.743179\H,0,1.641367,-0.897
 441,-2.042029\H,0,1.672837,0.759511,-2.643074\N,0,0.284754,-0.356606,1
 .227608\N,0,0.169584,0.352544,-1.227358\C,0,-0.852144,-0.585579,-1.788
 623\H,0,-1.84726,-0.232578,-1.428637\H,0,-0.764889,-0.558549,-2.881526
 \C,0,-0.680776,-2.009457,-1.240518\H,0,0.340504,-2.393127,-1.394132\H,
 0,-1.324462,-2.637748,-1.865283\C,0,-1.131006,-2.189387,0.2223\H,0,-1.
 345897,-3.250965,0.394615\H,0,-2.063317,-1.597168,0.339843\C,0,-0.1057
 76,-1.782236,1.280115\H,0,0.810557,-2.372404,1.15437\H,0,-0.494596,-2.
 009589,2.28308\H,0,0.217801,0.048559,-0.133765\O,0,-1.99196,0.000716,0
 .033107\H,0,-2.95248,-0.017685,0.01538\\Version=EM64L-G09RevE.01\State
 =1-A\HF=-657.3388504\RMSD=2.799e-09\Dipole=1.3610393,0.1227062,-0.3817
 132\Quadrupole=1.7749684,-2.3746843,0.5997159,0.1041062,-0.2037418,-1.
 2540062\PG=C01 [X(C12H26N2O1)]\\@


 MY DESCRIPTION OF EXPERIENCE IS NOT WHAT HAPPENS
 TO A MAN.  EXPERIENCE IS WHAT A MAN DOES WITH WHAT
 HAPPENS TO HIM.
                         - CHUCK KNOX, SEATTLE SEAHAWKS, 1985
 Job cpu time:       0 days  0 hours 12 minutes 23.2 seconds.
 File lengths (MBytes):  RWF=     70 Int=      0 D2E=      0 Chk=      7 Scr=      1
 Normal termination of Gaussian 09 at Sat Jul  8 09:23:53 2023.
