# Supplementary material for: An organic proton cage that is ultra-resistant to hydroxide-promoted degradation
Source: Nat Commun. 2024 Apr 22;15:3395. doi: 10.1038/s41467-024-47809-0 (PMC11035699; doi:10.1038/s41467-024-47809-0)
Supplement: Supplementary file 3 — Source Data [file 41467_2024_47809_MOESM3_ESM.zip › Paper/in-DBD-scan5-wb97xd.out]

 Entering Gaussian System, Link 0=g09
 Initial command:
 /opt/software/gaussian/g09.e01/l1.exe "/localscratch/clr426.6821069.0/Gau-104363.inp" -scrdir="/localscratch/clr426.6821069.0/"
 Entering Link 1 = /opt/software/gaussian/g09.e01/l1.exe PID=    104364.
  
 Copyright (c) 1988,1990,1992,1993,1995,1998,2003,2009,2015,
            Gaussian, Inc.  All Rights Reserved.
  
 This is part of the Gaussian(R) 09 program.  It is based on
 the Gaussian(R) 03 system (copyright 2003, Gaussian, Inc.),
 the Gaussian(R) 98 system (copyright 1998, Gaussian, Inc.),
 the Gaussian(R) 94 system (copyright 1995, Gaussian, Inc.),
 the Gaussian 92(TM) system (copyright 1992, Gaussian, Inc.),
 the Gaussian 90(TM) system (copyright 1990, Gaussian, Inc.),
 the Gaussian 88(TM) system (copyright 1988, Gaussian, Inc.),
 the Gaussian 86(TM) system (copyright 1986, Carnegie Mellon
 University), and the Gaussian 82(TM) system (copyright 1983,
 Carnegie Mellon University). Gaussian is a federally registered
 trademark of Gaussian, Inc.
  
 This software contains proprietary and confidential information,
 including trade secrets, belonging to Gaussian, Inc.
  
 This software is provided under written license and may be
 used, copied, transmitted, or stored only in accord with that
 written license.
  
 The following legend is applicable only to US Government
 contracts under FAR:
  
                    RESTRICTED RIGHTS LEGEND
  
 Use, reproduction and disclosure by the US Government is
 subject to restrictions as set forth in subparagraphs (a)
 and (c) of the Commercial Computer Software - Restricted
 Rights clause in FAR 52.227-19.
  
 Gaussian, Inc.
 340 Quinnipiac St., Bldg. 40, Wallingford CT 06492
  
  
 ---------------------------------------------------------------
 Warning -- This program may not be used in any manner that
 competes with the business of Gaussian, Inc. or will provide
 assistance to any competitor of Gaussian, Inc.  The licensee
 of this program is prohibited from giving any competitor of
 Gaussian, Inc. access to this program.  By using this program,
 the user acknowledges that Gaussian, Inc. is engaged in the
 business of creating and licensing software in the field of
 computational chemistry and represents and warrants to the
 licensee that it is not a competitor of Gaussian, Inc. and that
 it will not use this program in any manner prohibited above.
 ---------------------------------------------------------------
  

 Cite this work as:
 Gaussian 09, Revision E.01,
 M. J. Frisch, G. W. Trucks, H. B. Schlegel, G. E. Scuseria, 
 M. A. Robb, J. R. Cheeseman, G. Scalmani, V. Barone, B. Mennucci, 
 G. A. Petersson, H. Nakatsuji, M. Caricato, X. Li, H. P. Hratchian, 
 A. F. Izmaylov, J. Bloino, G. Zheng, J. L. Sonnenberg, M. Hada, 
 M. Ehara, K. Toyota, R. Fukuda, J. Hasegawa, M. Ishida, T. Nakajima, 
 Y. Honda, O. Kitao, H. Nakai, T. Vreven, J. A. Montgomery, Jr., 
 J. E. Peralta, F. Ogliaro, M. Bearpark, J. J. Heyd, E. Brothers, 
 K. N. Kudin, V. N. Staroverov, T. Keith, R. Kobayashi, J. Normand, 
 K. Raghavachari, A. Rendell, J. C. Burant, S. S. Iyengar, J. Tomasi, 
 M. Cossi, N. Rega, J. M. Millam, M. Klene, J. E. Knox, J. B. Cross, 
 V. Bakken, C. Adamo, J. Jaramillo, R. Gomperts, R. E. Stratmann, 
 O. Yazyev, A. J. Austin, R. Cammi, C. Pomelli, J. W. Ochterski, 
 R. L. Martin, K. Morokuma, V. G. Zakrzewski, G. A. Voth, 
 P. Salvador, J. J. Dannenberg, S. Dapprich, A. D. Daniels, 
 O. Farkas, J. B. Foresman, J. V. Ortiz, J. Cioslowski, 
 and D. J. Fox, Gaussian, Inc., Wallingford CT, 2013.
 
 ******************************************
 Gaussian 09:  EM64L-G09RevE.01 30-Nov-2015
                 8-Jul-2023 
 ******************************************
 %chk=inprot-scan5-wb97xd.chk
 %mem=10GB
 ----------------------
 # sp wB97XD/6-31g(d,p)
 ----------------------
 1/38=1/1;
 2/12=2,17=6,18=5,40=1/2;
 3/5=1,6=6,7=101,11=2,16=1,25=1,30=1,74=-58/1,2,3;
 4//1;
 5/5=2,38=5/2;
 6/7=2,8=2,9=2,10=2,28=1/1;
 99/5=1,9=1/99;
 -------------------
 Title Card Required
 -------------------
 Symbolic Z-matrix:
 Charge =  0 Multiplicity = 1
 C                     2.62127   0.48015  -0.70429 
 C                     2.68365  -0.44686   0.52563 
 H                     3.58219   0.42775  -1.22702 
 H                     2.51538   1.52097  -0.37292 
 H                     3.68419  -0.36748   0.96464 
 H                     2.57848  -1.48975   0.20036 
 C                    -0.69577   0.56105   1.85243 
 H                    -1.70432   0.19995   1.58166 
 H                    -0.55608   0.55222   2.94385 
 C                    -0.59517   1.99514   1.3053 
 H                    -1.19233   2.61584   1.98171 
 H                     0.43158   2.38821   1.37715 
 C                    -1.16807   2.18193  -0.11248 
 H                    -1.39751   3.24316  -0.26643 
 H                    -2.10494   1.58087  -0.16888 
 C                    -0.23758   1.78916  -1.25616 
 H                     0.68563   2.37914  -1.222 
 H                    -0.71422   1.97758  -2.2245 
 C                     1.67622  -0.14223   1.64244 
 H                     1.79196   0.90333   1.94094 
 H                     1.90823  -0.75109   2.52824 
 C                     1.54371   0.14854  -1.74318 
 H                     1.64137  -0.89744  -2.04203 
 H                     1.67284   0.75951  -2.64307 
 N                     0.28475  -0.35661   1.22761 
 N                     0.16958   0.35254  -1.22736 
 C                    -0.85214  -0.58558  -1.78862 
 H                    -1.84726  -0.23258  -1.42864 
 H                    -0.76489  -0.55855  -2.88153 
 C                    -0.68078  -2.00946  -1.24052 
 H                     0.3405   -2.39313  -1.39413 
 H                    -1.32446  -2.63775  -1.86528 
 C                    -1.13101  -2.18939   0.2223 
 H                    -1.3459   -3.25096   0.39462 
 H                    -2.06332  -1.59717   0.33984 
 C                    -0.10578  -1.78224   1.28012 
 H                     0.81056  -2.3724    1.15437 
 H                    -0.4946   -2.00959   2.28308 
 H                     0.2178    0.04856  -0.13377 
 O                    -1.74211   0.00072   0.03311 
 H                    -2.70263  -0.01769   0.01538 
 
                          Input orientation:                          
 ---------------------------------------------------------------------
 Center     Atomic      Atomic             Coordinates (Angstroms)
 Number     Number       Type             X           Y           Z
 ---------------------------------------------------------------------
      1          6           0        2.621268    0.480145   -0.704292
      2          6           0        2.683649   -0.446862    0.525627
      3          1           0        3.582194    0.427747   -1.227022
      4          1           0        2.515376    1.520969   -0.372918
      5          1           0        3.684188   -0.367480    0.964643
      6          1           0        2.578476   -1.489745    0.200358
      7          6           0       -0.695772    0.561045    1.852428
      8          1           0       -1.704323    0.199945    1.581658
      9          1           0       -0.556081    0.552220    2.943852
     10          6           0       -0.595169    1.995144    1.305295
     11          1           0       -1.192325    2.615840    1.981711
     12          1           0        0.431581    2.388209    1.377150
     13          6           0       -1.168065    2.181925   -0.112480
     14          1           0       -1.397513    3.243164   -0.266425
     15          1           0       -2.104944    1.580871   -0.168882
     16          6           0       -0.237575    1.789156   -1.256160
     17          1           0        0.685626    2.379144   -1.222001
     18          1           0       -0.714219    1.977579   -2.224502
     19          6           0        1.676215   -0.142232    1.642444
     20          1           0        1.791956    0.903330    1.940942
     21          1           0        1.908227   -0.751094    2.528244
     22          6           0        1.543712    0.148538   -1.743179
     23          1           0        1.641367   -0.897441   -2.042029
     24          1           0        1.672837    0.759511   -2.643074
     25          7           0        0.284754   -0.356606    1.227608
     26          7           0        0.169584    0.352544   -1.227358
     27          6           0       -0.852144   -0.585579   -1.788623
     28          1           0       -1.847260   -0.232578   -1.428637
     29          1           0       -0.764889   -0.558549   -2.881526
     30          6           0       -0.680776   -2.009457   -1.240518
     31          1           0        0.340504   -2.393127   -1.394132
     32          1           0       -1.324462   -2.637748   -1.865283
     33          6           0       -1.131006   -2.189387    0.222300
     34          1           0       -1.345897   -3.250965    0.394615
     35          1           0       -2.063317   -1.597168    0.339843
     36          6           0       -0.105776   -1.782236    1.280115
     37          1           0        0.810557   -2.372404    1.154370
     38          1           0       -0.494596   -2.009589    2.283080
     39          1           0        0.217801    0.048559   -0.133765
     40          8           0       -1.742110    0.000716    0.033107
     41          1           0       -2.702630   -0.017685    0.015380
 ---------------------------------------------------------------------
                    Distance matrix (angstroms):
                    1          2          3          4          5
     1  C    0.000000
     2  C    1.541407   0.000000
     3  H    1.095158   2.155018   0.000000
     4  H    1.097423   2.169806   1.750065   0.000000
     5  H    2.152582   1.095498   2.333706   2.592572   0.000000
     6  H    2.168107   1.097482   2.592612   3.065457   1.751059
     7  C    4.188808   3.767859   5.272739   4.023070   4.564468
     8  H    4.900492   4.559370   5.990646   4.834390   5.453323
     9  H    4.838357   4.164352   5.876819   4.623125   4.768962
    10  C    4.084009   4.161961   5.130275   3.566053   4.900095
    11  H    5.130234   5.150097   6.154653   4.526596   5.806462
    12  H    3.573211   3.719480   4.533375   2.856054   4.282924
    13  C    4.195872   4.706740   5.185008   3.751324   5.586056
    14  H    4.896591   5.558734   5.800586   4.276447   6.354208
    15  H    4.882145   5.246396   5.898550   4.625211   6.212487
    16  C    3.192343   4.087553   4.055233   2.903581   4.996326
    17  H    2.760603   3.877191   3.492575   2.192120   4.617004
    18  H    3.959649   4.998663   4.675052   3.750619   5.917426
    19  C    2.605312   1.534602   3.491628   2.744469   2.131222
    20  H    2.804301   2.149710   3.669758   2.501752   2.479649
    21  H    3.531808   2.168942   4.277132   3.734654   2.397091
    22  C    1.533094   2.607957   2.121270   2.169173   3.490016
    23  H    2.155804   2.807531   2.487402   3.065702   3.673425
    24  H    2.176337   3.538042   2.400191   2.538365   4.281502
    25  N    3.145105   2.501124   4.184917   3.326056   3.409607
    26  N    2.510106   3.167417   3.413439   2.756451   4.204253
    27  C    3.791587   4.228100   4.583184   4.216866   5.310965
    28  H    4.582618   4.939049   5.473175   4.818928   6.028508
    29  H    4.157558   4.849080   4.754713   4.623597   5.884200
    30  C    4.170030   4.108567   4.910505   4.840664   5.158656
    31  H    3.732754   3.600521   4.300443   4.592722   4.565883
    32  H    5.161196   5.155714   5.820645   5.853754   6.184592
    33  C    4.697290   4.204758   5.582489   5.236137   5.201587
    34  H    5.555824   4.910947   6.359930   6.186266   5.825905
    35  H    5.229798   4.887884   6.198963   5.585270   5.910696
    36  C    4.061158   3.183295   4.977036   4.529252   4.057694
    37  H    3.856207   2.758895   4.603677   4.516345   3.509056
    38  H    4.983149   3.953732   5.906068   5.345942   4.679427
    39  H    2.507672   2.600124   3.557827   2.739350   3.659976
    40  O    4.451143   4.475516   5.488032   4.538966   5.517974
    41  H    5.395336   5.427389   6.421914   5.453973   6.466444
                    6          7          8          9         10
     6  H    0.000000
     7  C    4.201878   0.000000
     8  H    4.806809   1.104937   0.000000
     9  H    4.639162   1.100363   1.816075   0.000000
    10  C    4.841215   1.538218   2.128224   2.183673   0.000000
    11  H    5.852178   2.117891   2.501746   2.364117   1.095170
    12  H    4.586123   2.198941   3.064704   2.607851   1.101762
    13  C    5.255054   2.590594   2.661939   3.517333   1.540514
    14  H    6.198936   3.489375   3.573615   4.272595   2.161392
    15  H    5.612437   2.666741   2.265357   3.625771   2.150405
    16  C    4.561006   3.373651   3.567934   4.389938   2.594486
    17  H    4.535889   3.829603   4.280335   4.715275   2.859216
    18  H    5.361355   4.316048   4.315917   5.363631   3.531848
    19  C    2.170133   2.482945   3.398355   2.675644   3.137074
    20  H    3.061871   2.512724   3.584383   2.577282   2.700828
    21  H    2.532566   2.993200   3.853702   2.818541   3.912086
    22  C    2.744457   4.256036   4.648324   5.151733   4.156676
    23  H    2.501459   4.770345   5.052624   5.638200   4.957189
    24  H    3.736902   5.085198   5.437526   6.018703   4.718078
    25  N    2.756884   1.481187   2.095597   2.116238   2.512176
    26  N    3.351889   3.205838   3.380146   4.238567   3.114051
    27  C    4.067274   3.820530   3.563994   4.876326   4.037140
    28  H    4.880700   3.566672   3.044566   4.626198   3.742307
    29  H    4.641468   4.865037   4.623620   5.934007   4.907099
    30  C    3.601243   4.021694   3.727437   4.907819   4.746085
    31  H    2.892579   4.510117   4.445297   5.319496   5.236345
    32  H    4.562643   4.944583   4.480870   5.821863   5.661106
    33  C    3.774949   3.226705   2.808105   3.905610   4.355491
    34  H    4.305849   4.132711   3.666922   4.646142   5.377229
    35  H    4.645131   2.969171   2.213729   3.697633   3.999033
    36  C    2.908029   2.483265   2.564239   2.901806   3.809034
    37  H    2.194257   3.370673   3.622730   3.690985   4.590677
    38  H    3.748565   2.614210   2.614856   2.646368   4.123599
    39  H    2.837394   2.245489   2.580728   3.213144   2.553626
    40  O    4.573501   2.172262   1.561772   3.191122   2.629007
    41  H    5.485550   2.781574   1.870082   3.675379   3.186966
                   11         12         13         14         15
    11  H    0.000000
    12  H    1.747679   0.000000
    13  C    2.138810   2.195545   0.000000
    14  H    2.343022   2.603435   1.096619   0.000000
    15  H    2.555207   3.078306   1.114535   1.809196   0.000000
    16  C    3.475451   2.782257   1.525806   2.106934   2.170858
    17  H    3.721088   2.611553   2.169355   2.449311   3.087650
    18  H    4.281144   3.801759   2.169878   2.429539   2.513378
    19  C    3.993818   2.832424   4.070798   4.955047   4.532896
    20  H    3.440972   2.091255   3.822705   4.529901   4.482884
    21  H    4.609595   3.655232   5.003958   5.890008   5.368248
    22  C    5.239111   3.998677   3.761326   4.517557   4.224060
    23  H    6.046771   4.893860   4.593317   5.434351   4.866781
    24  H    5.748369   4.511715   4.061760   4.609126   4.589977
    25  N    3.403802   2.752804   3.217244   4.245056   3.378559
    26  N    4.156372   3.316027   2.525647   3.425620   2.793320
    27  C    4.957845   4.529181   3.250898   4.156175   2.981036
    28  H    4.491425   4.464760   2.832561   3.692396   2.223057
    29  H    5.823274   5.315190   3.916678   4.657466   3.705577
    30  C    5.660196   5.237269   4.367792   5.390046   4.008380
    31  H    6.231824   5.527158   4.984929   6.005015   4.824325
    32  H    6.512834   6.233563   5.130889   6.094818   4.613423
    33  C    5.117567   4.972901   4.384270   5.460997   3.913620
    34  H    6.079627   5.993754   5.459401   6.527890   4.923446
    35  H    4.604758   4.814951   3.909938   4.923380   3.218768
    36  C    4.584310   4.206041   4.333861   5.414334   4.172140
    37  H    5.438622   4.780867   5.124624   6.199100   5.087192
    38  H    4.687456   4.584664   4.874532   5.908185   4.636458
    39  H    3.613119   2.793301   2.544077   3.582225   2.782869
    40  O    3.307294   3.497357   2.260176   3.274437   1.633811
    41  H    3.617034   4.179237   2.685055   3.523618   1.716555
                   16         17         18         19         20
    16  C    0.000000
    17  H    1.096154   0.000000
    18  H    1.095618   1.768001   0.000000
    19  C    3.974262   3.942543   5.016079   0.000000
    20  H    3.889106   3.661448   4.978539   1.093479   0.000000
    21  H    5.037762   5.035621   6.075481   1.099629   1.759421
    22  C    2.470182   2.446128   2.945389   3.400669   3.768831
    23  H    3.371323   3.510256   3.721266   3.761236   4.373730
    24  H    2.575534   2.370073   2.712366   4.379363   4.587818
    25  N    3.323586   3.693997   4.285257   1.467722   2.089962
    26  N    1.493473   2.091276   2.101462   3.278796   3.601886
    27  C    2.510095   3.387533   2.603611   4.285018   4.808094
    28  H    2.590028   3.644078   2.608060   4.674888   5.088049
    29  H    2.903721   3.672609   2.620342   5.157384   5.650730
    30  C    3.824413   4.596435   4.106799   4.165742   4.971963
    31  H    4.224299   4.787829   4.572201   4.008921   4.908774
    32  H    4.598895   5.442745   4.669334   5.247458   6.061241
    33  C    4.337380   5.124220   4.850171   3.753417   4.589372
    34  H    5.418141   6.199892   5.881876   4.511592   5.430968
    35  H    4.165063   5.080069   4.601603   4.218733   4.866121
    36  C    4.382340   4.919755   5.175785   2.448752   3.354153
    37  H    4.922176   5.314128   5.715249   2.441567   3.508885
    38  H    5.198340   5.739294   6.021963   2.934256   3.718935
    39  H    2.120570   2.614334   2.993486   2.306142   2.740986
    40  O    2.669148   3.622998   3.171962   3.780919   4.116330
    41  H    3.310285   4.330841   3.598879   4.673022   4.975677
                   21         22         23         24         25
    21  H    0.000000
    22  C    4.380327   0.000000
    23  H    4.580396   1.092209   0.000000
    24  H    5.392575   1.095341   1.762877   0.000000
    25  N    2.117295   3.265842   3.580981   4.260830   0.000000
    26  N    4.283158   1.481863   2.095781   2.104672   2.557932
    27  C    5.126635   2.506216   2.525682   2.985780   3.231504
    28  H    5.479913   3.426788   3.603999   3.853593   3.408299
    29  H    6.037237   2.669353   2.570928   2.781483   4.245882
    30  C    4.742360   3.139738   2.696544   3.895362   3.123429
    31  H    4.532004   2.833656   2.085448   3.643363   3.320248
    32  H    5.771726   4.000590   3.443261   4.596752   4.166432
    33  C    4.077132   4.059941   3.805570   4.976736   2.524699
    34  H    4.625046   4.947386   4.516642   5.867216   3.424940
    35  H    4.612819   4.516318   4.459553   5.330157   2.800100
    36  C    2.584045   3.948291   3.856425   5.001535   1.479085
    37  H    2.391873   3.910045   3.617005   4.997299   2.084532
    38  H    2.723504   5.002297   4.950331   6.052493   2.110393
    39  H    3.253195   2.087642   2.561821   2.986505   1.421963
    40  O    4.485074   3.738137   4.069495   4.404495   2.379641
    41  H    5.302111   4.599085   4.886431   5.178429   3.241732
                   26         27         28         29         30
    26  N    0.000000
    27  C    1.496336   0.000000
    28  H    2.109630   1.115552   0.000000
    29  H    2.107036   1.096714   1.840834   0.000000
    30  C    2.510445   1.535322   2.133863   2.192058   0.000000
    31  H    2.756036   2.201196   3.074975   2.607664   1.101732
    32  H    3.403082   2.107216   2.499764   2.380954   1.095177
    33  C    3.202258   2.587233   2.658517   3.525253   1.541077
    34  H    4.232346   3.480604   3.561779   4.280161   2.158098
    35  H    3.353109   2.649645   2.244172   3.625171   2.139846
    36  C    3.304622   3.377308   3.573730   4.387607   2.595351
    37  H    3.675434   3.823418   4.279576   4.696867   2.844520
    38  H    4.282988   4.328327   4.331779   5.371381   3.528513
    39  H    1.136080   2.070137   2.453611   2.980679   2.503552
    40  O    2.316706   2.110564   1.483974   3.124552   2.605637
    41  H    3.151362   2.645984   1.692047   3.526959   3.103599
                   31         32         33         34         35
    31  H    0.000000
    32  H    1.747551   0.000000
    33  C    2.195382   2.143935   0.000000
    34  H    2.603738   2.341716   1.096731   0.000000
    35  H    3.068970   2.547802   1.110740   1.803534   0.000000
    36  C    2.779200   3.480032   1.528346   2.116406   2.179525
    37  H    2.591571   3.707697   2.161462   2.449365   3.086033
    38  H    3.790301   4.276935   2.164292   2.414959   2.531234
    39  H    2.750529   3.548658   2.637132   3.689335   2.852406
    40  O    3.479192   3.277164   2.281621   3.295619   1.658461
    41  H    4.109758   3.507274   2.688700   3.526846   1.734579
                   36         37         38         39         40
    36  C    0.000000
    37  H    1.097167   0.000000
    38  H    1.099459   1.763249   0.000000
    39  H    2.335716   2.805657   3.253402   0.000000
    40  O    2.722414   3.661289   3.264965   1.967584   0.000000
    41  H    3.384796   4.380009   3.739727   2.924987   0.960860
                   41
    41  H    0.000000
 Stoichiometry    C12H26N2O
 Framework group  C1[X(C12H26N2O)]
 Deg. of freedom   117
 Full point group                 C1      NOp   1
 Largest Abelian subgroup         C1      NOp   1
 Largest concise Abelian subgroup C1      NOp   1
                         Standard orientation:                         
 ---------------------------------------------------------------------
 Center     Atomic      Atomic             Coordinates (Angstroms)
 Number     Number       Type             X           Y           Z
 ---------------------------------------------------------------------
      1          6           0        2.521414   -0.481942    0.724851
      2          6           0        2.594469    0.445006   -0.504525
      3          1           0        3.478089   -0.430224    1.255387
      4          1           0        2.417480   -1.522694    0.392632
      5          1           0        3.598492    0.364904   -0.935380
      6          1           0        2.487396    1.487967   -0.180130
      7          6           0       -0.774757   -0.560503   -1.858791
      8          1           0       -1.785221   -0.198680   -1.596243
      9          1           0       -0.626178   -0.551791   -2.949041
     10          6           0       -0.679636   -1.994667   -1.310848
     11          1           0       -1.271708   -2.614944   -1.992100
     12          1           0        0.347384   -2.388466   -1.374338
     13          6           0       -1.264190   -2.181022    0.102217
     14          1           0       -1.495642   -3.242095    0.254295
     15          1           0       -2.201067   -1.579298    0.150985
     16          6           0       -0.342762   -1.788904    1.253432
     17          1           0        0.580265   -2.379551    1.226795
     18          1           0       -0.827409   -1.976975    2.217863
     19          6           0        1.595944    0.141082   -1.629506
     20          1           0        1.713364   -0.904566   -1.927045
     21          1           0        1.835595    0.749767   -2.513391
     22          6           0        1.435672   -0.149553    1.754928
     23          1           0        1.531638    0.896360    2.054557
     24          1           0        1.557030   -0.760607    2.655848
     25          7           0        0.201305    0.356455   -1.226014
     26          7           0        0.065644   -0.352583    1.227937
     27          6           0       -0.959949    0.586276    1.780859
     28          1           0       -1.952353    0.233982    1.412785
     29          1           0       -0.881615    0.559197    2.874437
     30          6           0       -0.783107    2.010025    1.234159
     31          1           0        0.237162    2.392967    1.396080
     32          1           0       -1.431409    2.638783    1.853658
     33          6           0       -1.221283    2.190259   -0.232278
     34          1           0       -1.434006    3.251988   -0.406343
     35          1           0       -2.153029    1.598704   -0.357404
     36          6           0       -0.187766    1.782363   -1.281708
     37          1           0        0.727934    2.371877   -1.148510
     38          1           0       -0.568245    2.009981   -2.287807
     39          1           0        0.122981   -0.048646    0.134771
     40          8           0       -1.835472    0.000595   -0.048053
     41          1           0       -2.796091    0.019682   -0.038147
 ---------------------------------------------------------------------
 Rotational constants (GHZ):      0.6896700      0.6563646      0.6275630
 Standard basis: 6-31G(d,p) (6D, 7F)
 There are   355 symmetry adapted cartesian basis functions of A   symmetry.
 There are   355 symmetry adapted basis functions of A   symmetry.
   355 basis functions,   602 primitive gaussians,   355 cartesian basis functions
    60 alpha electrons       60 beta electrons
       nuclear repulsion energy      1278.2842034938 Hartrees.
 NAtoms=   41 NActive=   41 NUniq=   41 SFac= 1.00D+00 NAtFMM=   60 NAOKFM=F Big=F
 Integral buffers will be    131072 words long.
 Raffenetti 2 integral format.
 Two-electron integral symmetry is turned on.
 Nuclear repulsion after empirical dispersion term =     1278.2360869899 Hartrees.
 One-electron integrals computed using PRISM.
 NBasis=   355 RedAO= T EigKep=  1.79D-03  NBF=   355
 NBsUse=   355 1.00D-06 EigRej= -1.00D+00 NBFU=   355
 ExpMin= 1.61D-01 ExpMax= 5.48D+03 ExpMxC= 8.25D+02 IAcc=1 IRadAn=         1 AccDes= 0.00D+00
 Harris functional with IExCor= 4639 and IRadAn=       1 diagonalized for initial guess.
 HarFok:  IExCor= 4639 AccDes= 0.00D+00 IRadAn=         1 IDoV= 1 UseB2=F ITyADJ=14
 ICtDFT=  3500011 ScaDFX=  1.000000  1.000000  1.000000  1.000000
 FoFCou: FMM=F IPFlag=           0 FMFlag=      100000 FMFlg1=           0
         NFxFlg=           0 DoJE=T BraDBF=F KetDBF=T FulRan=T
         wScrn=  0.000000 ICntrl=     500 IOpCl=  0 I1Cent=   200000004 NGrid=           0
         NMat0=    1 NMatS0=      1 NMatT0=    0 NMatD0=    1 NMtDS0=    0 NMtDT0=    0
 Petite list used in FoFCou.
 Requested convergence on RMS density matrix=1.00D-08 within 128 cycles.
 Requested convergence on MAX density matrix=1.00D-06.
 Requested convergence on             energy=1.00D-06.
 No special actions if energy rises.
 Integral accuracy reduced to 1.0D-05 until final iterations.
 Initial convergence to 1.0D-05 achieved.  Increase integral accuracy.
 SCF Done:  E(RwB97XD) =  -657.288885538     A.U. after   15 cycles
            NFock= 15  Conv=0.63D-08     -V/T= 2.0079

 **********************************************************************

            Population analysis using the SCF density.

 **********************************************************************

 Orbital symmetries:
       Occupied  (A) (A) (A) (A) (A) (A) (A) (A) (A) (A) (A) (A)
                 (A) (A) (A) (A) (A) (A) (A) (A) (A) (A) (A) (A)
                 (A) (A) (A) (A) (A) (A) (A) (A) (A) (A) (A) (A)
                 (A) (A) (A) (A) (A) (A) (A) (A) (A) (A) (A) (A)
                 (A) (A) (A) (A) (A) (A) (A) (A) (A) (A) (A) (A)
       Virtual   (A) (A) (A) (A) (A) (A) (A) (A) (A) (A) (A) (A)
                 (A) (A) (A) (A) (A) (A) (A) (A) (A) (A) (A) (A)
                 (A) (A) (A) (A) (A) (A) (A) (A) (A) (A) (A) (A)
                 (A) (A) (A) (A) (A) (A) (A) (A) (A) (A) (A) (A)
                 (A) (A) (A) (A) (A) (A) (A) (A) (A) (A) (A) (A)
                 (A) (A) (A) (A) (A) (A) (A) (A) (A) (A) (A) (A)
                 (A) (A) (A) (A) (A) (A) (A) (A) (A) (A) (A) (A)
                 (A) (A) (A) (A) (A) (A) (A) (A) (A) (A) (A) (A)
                 (A) (A) (A) (A) (A) (A) (A) (A) (A) (A) (A) (A)
                 (A) (A) (A) (A) (A) (A) (A) (A) (A) (A) (A) (A)
                 (A) (A) (A) (A) (A) (A) (A) (A) (A) (A) (A) (A)
                 (A) (A) (A) (A) (A) (A) (A) (A) (A) (A) (A) (A)
                 (A) (A) (A) (A) (A) (A) (A) (A) (A) (A) (A) (A)
                 (A) (A) (A) (A) (A) (A) (A) (A) (A) (A) (A) (A)
                 (A) (A) (A) (A) (A) (A) (A) (A) (A) (A) (A) (A)
                 (A) (A) (A) (A) (A) (A) (A) (A) (A) (A) (A) (A)
                 (A) (A) (A) (A) (A) (A) (A) (A) (A) (A) (A) (A)
                 (A) (A) (A) (A) (A) (A) (A) (A) (A) (A) (A) (A)
                 (A) (A) (A) (A) (A) (A) (A) (A) (A) (A) (A) (A)
                 (A) (A) (A) (A) (A) (A) (A) (A) (A) (A) (A) (A)
                 (A) (A) (A) (A) (A) (A) (A) (A) (A) (A) (A) (A)
                 (A) (A) (A) (A) (A) (A) (A) (A) (A) (A) (A) (A)
                 (A) (A) (A) (A) (A) (A) (A) (A) (A) (A) (A) (A)
                 (A) (A) (A) (A) (A) (A) (A) (A) (A) (A) (A) (A)
                 (A) (A) (A) (A) (A) (A) (A)
 The electronic state is 1-A.
 Alpha  occ. eigenvalues --  -19.10090 -14.49187 -14.44906 -10.33758 -10.32239
 Alpha  occ. eigenvalues --  -10.32151 -10.31141 -10.30651 -10.30541 -10.28330
 Alpha  occ. eigenvalues --  -10.27443 -10.27306 -10.27126 -10.25529 -10.25093
 Alpha  occ. eigenvalues --   -1.06769  -1.01891  -0.97967  -0.89985  -0.88053
 Alpha  occ. eigenvalues --   -0.83723  -0.83532  -0.81530  -0.74828  -0.74515
 Alpha  occ. eigenvalues --   -0.72753  -0.69983  -0.67921  -0.64457  -0.62287
 Alpha  occ. eigenvalues --   -0.58645  -0.58083  -0.57028  -0.55969  -0.55329
 Alpha  occ. eigenvalues --   -0.55159  -0.52248  -0.51881  -0.49008  -0.48916
 Alpha  occ. eigenvalues --   -0.48499  -0.48195  -0.47448  -0.46595  -0.46182
 Alpha  occ. eigenvalues --   -0.43477  -0.42843  -0.42731  -0.42298  -0.41119
 Alpha  occ. eigenvalues --   -0.40300  -0.39447  -0.39067  -0.38799  -0.38274
 Alpha  occ. eigenvalues --   -0.38180  -0.35776  -0.29255  -0.22333  -0.20550
 Alpha virt. eigenvalues --    0.15340   0.15850   0.18045   0.18907   0.19554
 Alpha virt. eigenvalues --    0.19725   0.21616   0.21824   0.22841   0.23029
 Alpha virt. eigenvalues --    0.23566   0.24068   0.24551   0.24864   0.25296
 Alpha virt. eigenvalues --    0.25724   0.26434   0.26942   0.27231   0.27704
 Alpha virt. eigenvalues --    0.28750   0.28782   0.29621   0.29665   0.30905
 Alpha virt. eigenvalues --    0.31236   0.31607   0.31815   0.32306   0.34302
 Alpha virt. eigenvalues --    0.34813   0.35072   0.36307   0.37024   0.38103
 Alpha virt. eigenvalues --    0.38355   0.39558   0.39998   0.40471   0.41693
 Alpha virt. eigenvalues --    0.47353   0.55274   0.57807   0.58895   0.59838
 Alpha virt. eigenvalues --    0.61921   0.62497   0.63275   0.64353   0.65373
 Alpha virt. eigenvalues --    0.68280   0.68539   0.70413   0.71718   0.73087
 Alpha virt. eigenvalues --    0.73179   0.73914   0.75502   0.75552   0.76726
 Alpha virt. eigenvalues --    0.77574   0.78528   0.78720   0.80506   0.81990
 Alpha virt. eigenvalues --    0.82426   0.83512   0.84345   0.85445   0.87400
 Alpha virt. eigenvalues --    0.87661   0.90267   0.90549   0.91455   0.93079
 Alpha virt. eigenvalues --    0.93721   0.94940   0.95313   0.96495   0.97426
 Alpha virt. eigenvalues --    0.98671   0.99236   0.99779   0.99976   1.00860
 Alpha virt. eigenvalues --    1.00944   1.01252   1.01704   1.01766   1.02114
 Alpha virt. eigenvalues --    1.03097   1.03845   1.04670   1.05297   1.05896
 Alpha virt. eigenvalues --    1.06786   1.07679   1.08060   1.08956   1.09518
 Alpha virt. eigenvalues --    1.11987   1.14617   1.14758   1.16263   1.18589
 Alpha virt. eigenvalues --    1.20253   1.26798   1.27268   1.28048   1.31619
 Alpha virt. eigenvalues --    1.32348   1.34061   1.35575   1.36929   1.45318
 Alpha virt. eigenvalues --    1.47367   1.48089   1.51570   1.53072   1.54256
 Alpha virt. eigenvalues --    1.57014   1.57737   1.60172   1.61243   1.62311
 Alpha virt. eigenvalues --    1.62947   1.66994   1.67260   1.68065   1.71260
 Alpha virt. eigenvalues --    1.72728   1.73760   1.75779   1.76762   1.79178
 Alpha virt. eigenvalues --    1.80657   1.81117   1.84191   1.85315   1.85903
 Alpha virt. eigenvalues --    1.87725   1.88459   1.89460   1.90004   1.91237
 Alpha virt. eigenvalues --    1.93603   1.94587   1.96544   1.98304   1.98543
 Alpha virt. eigenvalues --    1.99132   1.99933   2.00879   2.03045   2.04073
 Alpha virt. eigenvalues --    2.04839   2.05906   2.06494   2.07905   2.08043
 Alpha virt. eigenvalues --    2.09435   2.11315   2.11520   2.12987   2.15697
 Alpha virt. eigenvalues --    2.17751   2.20009   2.20251   2.21045   2.21771
 Alpha virt. eigenvalues --    2.23048   2.23459   2.24120   2.25993   2.26264
 Alpha virt. eigenvalues --    2.26420   2.29177   2.29697   2.30793   2.32057
 Alpha virt. eigenvalues --    2.33940   2.34249   2.34882   2.35258   2.37183
 Alpha virt. eigenvalues --    2.37299   2.38224   2.39776   2.43052   2.43643
 Alpha virt. eigenvalues --    2.44865   2.46206   2.48264   2.48606   2.49182
 Alpha virt. eigenvalues --    2.50633   2.51818   2.52789   2.53365   2.54408
 Alpha virt. eigenvalues --    2.55991   2.57542   2.57734   2.59006   2.59889
 Alpha virt. eigenvalues --    2.60742   2.62125   2.64680   2.65533   2.66720
 Alpha virt. eigenvalues --    2.69152   2.69802   2.70599   2.71573   2.72533
 Alpha virt. eigenvalues --    2.74028   2.76017   2.76486   2.77426   2.78068
 Alpha virt. eigenvalues --    2.79010   2.79166   2.79964   2.81580   2.82112
 Alpha virt. eigenvalues --    2.83152   2.84381   2.85497   2.86644   2.87832
 Alpha virt. eigenvalues --    2.88920   2.90795   2.91030   2.93249   2.95278
 Alpha virt. eigenvalues --    2.96165   2.96531   2.97646   2.98751   2.99218
 Alpha virt. eigenvalues --    3.00013   3.01397   3.02350   3.04575   3.05172
 Alpha virt. eigenvalues --    3.06740   3.07074   3.07686   3.08372   3.10355
 Alpha virt. eigenvalues --    3.17099   3.24364   3.26496   3.30417   3.36189
 Alpha virt. eigenvalues --    3.38742   3.39138   3.40650   3.43702   3.44857
 Alpha virt. eigenvalues --    3.46057   3.46455   3.47764   3.48469   3.50033
 Alpha virt. eigenvalues --    3.50970   3.51640   3.52634   3.57924   3.58308
 Alpha virt. eigenvalues --    3.59932   3.60695   3.61201   3.63625   3.65498
 Alpha virt. eigenvalues --    3.66786   3.70927   3.71898   3.83790   3.89333
 Alpha virt. eigenvalues --    4.40287   4.42885   4.48504   4.50393   4.63435
 Alpha virt. eigenvalues --    4.66944   4.68544   4.77895   4.81656   4.84729
 Alpha virt. eigenvalues --    4.87547   4.91276   4.98208   5.07797   5.08906
          Condensed to atoms (all electrons):
               1          2          3          4          5          6
     1  C    5.010783   0.346522   0.388839   0.388211  -0.032588  -0.043625
     2  C    0.346522   5.016454  -0.032039  -0.041887   0.384491   0.388768
     3  H    0.388839  -0.032039   0.578759  -0.028683  -0.007328  -0.000539
     4  H    0.388211  -0.041887  -0.028683   0.591746  -0.000630   0.004841
     5  H   -0.032588   0.384491  -0.007328  -0.000630   0.587543  -0.029592
     6  H   -0.043625   0.388768  -0.000539   0.004841  -0.029592   0.597718
     7  C   -0.000349   0.005587   0.000004  -0.000201  -0.000150   0.000018
     8  H   -0.000008  -0.000171   0.000000   0.000005   0.000003   0.000002
     9  H   -0.000008   0.000161  -0.000000  -0.000002   0.000013  -0.000003
    10  C    0.000324  -0.000335   0.000002   0.000272  -0.000004  -0.000017
    11  H    0.000003   0.000004  -0.000000  -0.000005   0.000000   0.000000
    12  H   -0.000047  -0.000730   0.000004   0.001299   0.000031  -0.000006
    13  C   -0.000138   0.000113   0.000005  -0.000765  -0.000001   0.000001
    14  H   -0.000006  -0.000000  -0.000000   0.000008  -0.000000   0.000000
    15  H   -0.000015   0.000002   0.000000   0.000003   0.000000  -0.000000
    16  C   -0.004541  -0.000197   0.000017   0.001663   0.000002   0.000004
    17  H   -0.001671  -0.000048  -0.000107   0.004208   0.000007  -0.000005
    18  H    0.000041   0.000001   0.000001   0.000023  -0.000000   0.000001
    19  C   -0.041630   0.366388   0.003807  -0.004980  -0.032521  -0.036968
    20  H   -0.007302  -0.041003   0.000066   0.004323  -0.002228   0.005055
    21  H    0.004559  -0.044295  -0.000155   0.000072  -0.001130  -0.003669
    22  C    0.361319  -0.041495  -0.033590  -0.038414   0.004000  -0.005492
    23  H   -0.039206  -0.006394  -0.002090   0.004821   0.000067   0.004174
    24  H   -0.036483   0.004089  -0.002837  -0.003132  -0.000153   0.000081
    25  N    0.003962  -0.063117  -0.000073   0.000149   0.004311  -0.004341
    26  N   -0.054223   0.003445   0.004071  -0.004175  -0.000131   0.000207
    27  C    0.005027  -0.000358  -0.000123   0.000014   0.000005  -0.000186
    28  H   -0.000156  -0.000008   0.000003   0.000001   0.000000   0.000004
    29  H    0.000355  -0.000015   0.000005  -0.000002  -0.000000  -0.000004
    30  C   -0.000440   0.000307   0.000000  -0.000017   0.000004   0.000226
    31  H   -0.000710  -0.000011   0.000030  -0.000006   0.000002   0.001160
    32  H    0.000008   0.000001  -0.000000   0.000000  -0.000000  -0.000004
    33  C    0.000098   0.000036  -0.000001   0.000001  -0.000001  -0.000725
    34  H   -0.000000  -0.000006  -0.000000   0.000000  -0.000000   0.000010
    35  H    0.000002  -0.000013   0.000000  -0.000000   0.000000   0.000004
    36  C   -0.000189  -0.004308  -0.000003   0.000008  -0.000026   0.001878
    37  H   -0.000025  -0.001740   0.000006  -0.000006  -0.000110   0.004162
    38  H    0.000007  -0.000141   0.000000   0.000001   0.000012  -0.000003
    39  H    0.000855  -0.000246  -0.000093  -0.000977   0.000016  -0.000896
    40  O   -0.000039  -0.000023  -0.000000  -0.000004  -0.000000  -0.000002
    41  H    0.000005   0.000003  -0.000000  -0.000000   0.000000  -0.000000
               7          8          9         10         11         12
     1  C   -0.000349  -0.000008  -0.000008   0.000324   0.000003  -0.000047
     2  C    0.005587  -0.000171   0.000161  -0.000335   0.000004  -0.000730
     3  H    0.000004   0.000000  -0.000000   0.000002  -0.000000   0.000004
     4  H   -0.000201   0.000005  -0.000002   0.000272  -0.000005   0.001299
     5  H   -0.000150   0.000003   0.000013  -0.000004   0.000000   0.000031
     6  H    0.000018   0.000002  -0.000003  -0.000017   0.000000  -0.000006
     7  C    5.083637   0.339013   0.338952   0.372222  -0.032001  -0.045372
     8  H    0.339013   0.518510  -0.023378  -0.027309  -0.001107   0.004587
     9  H    0.338952  -0.023378   0.731739  -0.048481  -0.003052  -0.002921
    10  C    0.372222  -0.027309  -0.048481   5.010728   0.384308   0.387321
    11  H   -0.032001  -0.001107  -0.003052   0.384308   0.600640  -0.032085
    12  H   -0.045372   0.004587  -0.002921   0.387321  -0.032085   0.656515
    13  C   -0.052088  -0.007476   0.005935   0.363708  -0.032144  -0.048703
    14  H    0.006054  -0.000223  -0.000105  -0.040803  -0.006859  -0.001055
    15  H   -0.007978   0.004401   0.000059  -0.034246  -0.000681   0.005023
    16  C   -0.005752   0.000830  -0.000081  -0.039078   0.004463  -0.004843
    17  H   -0.000291   0.000015  -0.000009  -0.004506   0.000025   0.004251
    18  H   -0.000032  -0.000004   0.000001   0.004084  -0.000157   0.000035
    19  C   -0.036537   0.003555  -0.005914  -0.003647   0.000032  -0.000010
    20  H   -0.004773   0.000158  -0.000544   0.000828  -0.000215   0.004290
    21  H   -0.001700  -0.000133   0.003816  -0.000103   0.000006   0.000098
    22  C    0.000171  -0.000023   0.000018  -0.000703   0.000008  -0.000131
    23  H    0.000000   0.000001   0.000000   0.000001  -0.000000   0.000005
    24  H   -0.000003   0.000001  -0.000000   0.000028  -0.000000  -0.000001
    25  N    0.256788  -0.032769  -0.058451  -0.049659   0.003973  -0.003792
    26  N    0.007224   0.001102  -0.000577   0.001642  -0.000052   0.000069
    27  C   -0.002304   0.002934   0.000040  -0.000497  -0.000007   0.000027
    28  H    0.002894  -0.000201  -0.000074   0.000713   0.000002   0.000019
    29  H    0.000047  -0.000079  -0.000001   0.000043  -0.000000   0.000001
    30  C   -0.000641   0.000727   0.000051  -0.000163   0.000001   0.000000
    31  H    0.000017   0.000024   0.000002   0.000001   0.000000  -0.000000
    32  H   -0.000007   0.000001  -0.000000   0.000001  -0.000000   0.000000
    33  C    0.000341  -0.004963  -0.000083  -0.000290  -0.000000  -0.000003
    34  H   -0.000168  -0.000054   0.000019   0.000013  -0.000000  -0.000000
    35  H   -0.001057   0.003221  -0.000045   0.000071   0.000005  -0.000000
    36  C   -0.032972  -0.000232  -0.003158   0.003809  -0.000116  -0.000006
    37  H    0.004212   0.000127  -0.000090  -0.000247   0.000004   0.000003
    38  H   -0.005422  -0.000451   0.006034  -0.000066   0.000007   0.000001
    39  H   -0.021123  -0.003767   0.003457  -0.000532  -0.000095  -0.001217
    40  O   -0.147877   0.037725   0.008607  -0.040039   0.000645  -0.000256
    41  H   -0.004685   0.006491  -0.000377   0.004056   0.000031  -0.000057
              13         14         15         16         17         18
     1  C   -0.000138  -0.000006  -0.000015  -0.004541  -0.001671   0.000041
     2  C    0.000113  -0.000000   0.000002  -0.000197  -0.000048   0.000001
     3  H    0.000005  -0.000000   0.000000   0.000017  -0.000107   0.000001
     4  H   -0.000765   0.000008   0.000003   0.001663   0.004208   0.000023
     5  H   -0.000001  -0.000000   0.000000   0.000002   0.000007  -0.000000
     6  H    0.000001   0.000000  -0.000000   0.000004  -0.000005   0.000001
     7  C   -0.052088   0.006054  -0.007978  -0.005752  -0.000291  -0.000032
     8  H   -0.007476  -0.000223   0.004401   0.000830   0.000015  -0.000004
     9  H    0.005935  -0.000105   0.000059  -0.000081  -0.000009   0.000001
    10  C    0.363708  -0.040803  -0.034246  -0.039078  -0.004506   0.004084
    11  H   -0.032144  -0.006859  -0.000681   0.004463   0.000025  -0.000157
    12  H   -0.048703  -0.001055   0.005023  -0.004843   0.004251   0.000035
    13  C    5.103788   0.331956   0.353717   0.379606  -0.040002  -0.029998
    14  H    0.331956   0.709092  -0.021916  -0.045521  -0.003264  -0.002251
    15  H    0.353717  -0.021916   0.552527  -0.030342   0.004600  -0.003672
    16  C    0.379606  -0.045521  -0.030342   4.907277   0.396532   0.390530
    17  H   -0.040002  -0.003264   0.004600   0.396532   0.610311  -0.034532
    18  H   -0.029998  -0.002251  -0.003672   0.390530  -0.034532   0.582416
    19  C   -0.000182  -0.000009  -0.000040   0.000154  -0.000009   0.000002
    20  H   -0.000173   0.000008   0.000002  -0.000037  -0.000065   0.000001
    21  H    0.000002  -0.000000   0.000002   0.000011   0.000001  -0.000000
    22  C    0.004374  -0.000060  -0.000003  -0.035591  -0.001704  -0.002464
    23  H   -0.000199   0.000003   0.000007   0.004116   0.000361  -0.000167
    24  H    0.000080  -0.000005  -0.000000  -0.005060  -0.000988   0.003456
    25  N   -0.000330  -0.000142   0.000868   0.009489   0.000204  -0.000374
    26  N   -0.052617   0.005449  -0.002970   0.219308  -0.045963  -0.039245
    27  C   -0.001046  -0.000100   0.000245  -0.031069   0.003602  -0.003799
    28  H   -0.004924  -0.000043   0.003532   0.000180   0.000154  -0.000108
    29  H    0.000317   0.000005  -0.000188  -0.002568  -0.000029   0.004448
    30  C   -0.000468   0.000016   0.000234   0.003459  -0.000227   0.000039
    31  H   -0.000002  -0.000000  -0.000000  -0.000015   0.000003   0.000004
    32  H    0.000003  -0.000000   0.000003  -0.000097   0.000004  -0.000002
    33  C   -0.000120   0.000012   0.000894  -0.000380   0.000009   0.000009
    34  H    0.000013  -0.000000  -0.000025   0.000010  -0.000000  -0.000000
    35  H    0.000967  -0.000024  -0.000096   0.000096   0.000001   0.000002
    36  C   -0.000335   0.000011   0.000114  -0.000374   0.000006   0.000003
    37  H    0.000007  -0.000000   0.000002   0.000004   0.000001  -0.000000
    38  H    0.000008  -0.000000   0.000003   0.000007  -0.000000  -0.000000
    39  H    0.002347  -0.000128  -0.001168  -0.025216  -0.002485   0.003982
    40  O   -0.103495   0.007738   0.020174  -0.019977   0.000332  -0.000534
    41  H   -0.010703  -0.000455   0.007636   0.002067  -0.000033   0.000068
              19         20         21         22         23         24
     1  C   -0.041630  -0.007302   0.004559   0.361319  -0.039206  -0.036483
     2  C    0.366388  -0.041003  -0.044295  -0.041495  -0.006394   0.004089
     3  H    0.003807   0.000066  -0.000155  -0.033590  -0.002090  -0.002837
     4  H   -0.004980   0.004323   0.000072  -0.038414   0.004821  -0.003132
     5  H   -0.032521  -0.002228  -0.001130   0.004000   0.000067  -0.000153
     6  H   -0.036968   0.005055  -0.003669  -0.005492   0.004174   0.000081
     7  C   -0.036537  -0.004773  -0.001700   0.000171   0.000000  -0.000003
     8  H    0.003555   0.000158  -0.000133  -0.000023   0.000001   0.000001
     9  H   -0.005914  -0.000544   0.003816   0.000018   0.000000  -0.000000
    10  C   -0.003647   0.000828  -0.000103  -0.000703   0.000001   0.000028
    11  H    0.000032  -0.000215   0.000006   0.000008  -0.000000  -0.000000
    12  H   -0.000010   0.004290   0.000098  -0.000131   0.000005  -0.000001
    13  C   -0.000182  -0.000173   0.000002   0.004374  -0.000199   0.000080
    14  H   -0.000009   0.000008  -0.000000  -0.000060   0.000003  -0.000005
    15  H   -0.000040   0.000002   0.000002  -0.000003   0.000007  -0.000000
    16  C    0.000154  -0.000037   0.000011  -0.035591   0.004116  -0.005060
    17  H   -0.000009  -0.000065   0.000001  -0.001704   0.000361  -0.000988
    18  H    0.000002   0.000001  -0.000000  -0.002464  -0.000167   0.003456
    19  C    4.858835   0.397514   0.386400  -0.002943  -0.000021  -0.000051
    20  H    0.397514   0.588236  -0.032027  -0.000015   0.000017   0.000000
    21  H    0.386400  -0.032027   0.615326  -0.000028   0.000000   0.000001
    22  C   -0.002943  -0.000015  -0.000028   4.895441   0.398230   0.392985
    23  H   -0.000021   0.000017   0.000000   0.398230   0.566335  -0.029988
    24  H   -0.000051   0.000000   0.000001   0.392985  -0.029988   0.580161
    25  N    0.258374  -0.039131  -0.041148   0.008360   0.000173  -0.000368
    26  N    0.008324   0.000193  -0.000507   0.242118  -0.038034  -0.039335
    27  C    0.000220   0.000003  -0.000003  -0.033322  -0.003468  -0.001458
    28  H   -0.000017   0.000001   0.000001   0.002975   0.000165  -0.000078
    29  H    0.000017   0.000000  -0.000000  -0.003024  -0.000685   0.002513
    30  C   -0.000735  -0.000001   0.000045  -0.003910   0.001229   0.000026
    31  H   -0.000132   0.000005  -0.000001  -0.000596   0.004587   0.000141
    32  H    0.000006  -0.000000  -0.000000   0.000092  -0.000227  -0.000006
    33  C    0.005243  -0.000213  -0.000158  -0.000187  -0.000215   0.000000
    34  H   -0.000095   0.000004   0.000004  -0.000010   0.000011  -0.000000
    35  H    0.000001   0.000006  -0.000003  -0.000042   0.000005   0.000002
    36  C   -0.038477   0.004609  -0.006878   0.000256  -0.000066   0.000005
    37  H   -0.002978   0.000332  -0.000770   0.000023  -0.000068   0.000001
    38  H   -0.003539  -0.000180   0.005216   0.000006   0.000001  -0.000000
    39  H   -0.023365  -0.001456   0.002724  -0.033839  -0.002158   0.003955
    40  O    0.001589  -0.000010  -0.000044   0.002389  -0.000002  -0.000060
    41  H   -0.000125  -0.000001   0.000004  -0.000178  -0.000002   0.000006
              25         26         27         28         29         30
     1  C    0.003962  -0.054223   0.005027  -0.000156   0.000355  -0.000440
     2  C   -0.063117   0.003445  -0.000358  -0.000008  -0.000015   0.000307
     3  H   -0.000073   0.004071  -0.000123   0.000003   0.000005   0.000000
     4  H    0.000149  -0.004175   0.000014   0.000001  -0.000002  -0.000017
     5  H    0.004311  -0.000131   0.000005   0.000000  -0.000000   0.000004
     6  H   -0.004341   0.000207  -0.000186   0.000004  -0.000004   0.000226
     7  C    0.256788   0.007224  -0.002304   0.002894   0.000047  -0.000641
     8  H   -0.032769   0.001102   0.002934  -0.000201  -0.000079   0.000727
     9  H   -0.058451  -0.000577   0.000040  -0.000074  -0.000001   0.000051
    10  C   -0.049659   0.001642  -0.000497   0.000713   0.000043  -0.000163
    11  H    0.003973  -0.000052  -0.000007   0.000002  -0.000000   0.000001
    12  H   -0.003792   0.000069   0.000027   0.000019   0.000001   0.000000
    13  C   -0.000330  -0.052617  -0.001046  -0.004924   0.000317  -0.000468
    14  H   -0.000142   0.005449  -0.000100  -0.000043   0.000005   0.000016
    15  H    0.000868  -0.002970   0.000245   0.003532  -0.000188   0.000234
    16  C    0.009489   0.219308  -0.031069   0.000180  -0.002568   0.003459
    17  H    0.000204  -0.045963   0.003602   0.000154  -0.000029  -0.000227
    18  H   -0.000374  -0.039245  -0.003799  -0.000108   0.004448   0.000039
    19  C    0.258374   0.008324   0.000220  -0.000017   0.000017  -0.000735
    20  H   -0.039131   0.000193   0.000003   0.000001   0.000000  -0.000001
    21  H   -0.041148  -0.000507  -0.000003   0.000001  -0.000000   0.000045
    22  C    0.008360   0.242118  -0.033322   0.002975  -0.003024  -0.003910
    23  H    0.000173  -0.038034  -0.003468   0.000165  -0.000685   0.001229
    24  H   -0.000368  -0.039335  -0.001458  -0.000078   0.002513   0.000026
    25  N    7.216692  -0.162610   0.005127   0.000865  -0.000459   0.003835
    26  N   -0.162610   7.180703   0.242526  -0.031879  -0.061523  -0.045022
    27  C    0.005127   0.242526   5.180145   0.323331   0.332062   0.368133
    28  H    0.000865  -0.031879   0.323331   0.511882  -0.019737  -0.025563
    29  H   -0.000459  -0.061523   0.332062  -0.019737   0.725068  -0.045722
    30  C    0.003835  -0.045022   0.368133  -0.025563  -0.045722   5.022073
    31  H    0.000020  -0.003149  -0.046538   0.004328  -0.003230   0.386615
    32  H   -0.000009   0.003953  -0.032926  -0.001242  -0.003513   0.385308
    33  C   -0.059918   0.000368  -0.056329  -0.005021   0.005967   0.358655
    34  H    0.005347  -0.000154   0.006583  -0.000350  -0.000090  -0.041903
    35  H   -0.003307   0.000954  -0.006601   0.003862  -0.000055  -0.036374
    36  C    0.246050   0.008448  -0.005702   0.000876  -0.000116  -0.038323
    37  H   -0.046997   0.000253  -0.000320   0.000023  -0.000009  -0.005424
    38  H   -0.042731  -0.000498  -0.000039  -0.000003   0.000001   0.004631
    39  H    0.135002   0.178238  -0.027216  -0.004157   0.004906  -0.001042
    40  O   -0.030022  -0.037471  -0.175193   0.037181   0.011747  -0.048779
    41  H    0.002365   0.002654  -0.006882   0.008836  -0.000698   0.005261
              31         32         33         34         35         36
     1  C   -0.000710   0.000008   0.000098  -0.000000   0.000002  -0.000189
     2  C   -0.000011   0.000001   0.000036  -0.000006  -0.000013  -0.004308
     3  H    0.000030  -0.000000  -0.000001  -0.000000   0.000000  -0.000003
     4  H   -0.000006   0.000000   0.000001   0.000000  -0.000000   0.000008
     5  H    0.000002  -0.000000  -0.000001  -0.000000   0.000000  -0.000026
     6  H    0.001160  -0.000004  -0.000725   0.000010   0.000004   0.001878
     7  C    0.000017  -0.000007   0.000341  -0.000168  -0.001057  -0.032972
     8  H    0.000024   0.000001  -0.004963  -0.000054   0.003221  -0.000232
     9  H    0.000002  -0.000000  -0.000083   0.000019  -0.000045  -0.003158
    10  C    0.000001   0.000001  -0.000290   0.000013   0.000071   0.003809
    11  H    0.000000  -0.000000  -0.000000  -0.000000   0.000005  -0.000116
    12  H   -0.000000   0.000000  -0.000003  -0.000000  -0.000000  -0.000006
    13  C   -0.000002   0.000003  -0.000120   0.000013   0.000967  -0.000335
    14  H   -0.000000  -0.000000   0.000012  -0.000000  -0.000024   0.000011
    15  H   -0.000000   0.000003   0.000894  -0.000025  -0.000096   0.000114
    16  C   -0.000015  -0.000097  -0.000380   0.000010   0.000096  -0.000374
    17  H    0.000003   0.000004   0.000009  -0.000000   0.000001   0.000006
    18  H    0.000004  -0.000002   0.000009  -0.000000   0.000002   0.000003
    19  C   -0.000132   0.000006   0.005243  -0.000095   0.000001  -0.038477
    20  H    0.000005  -0.000000  -0.000213   0.000004   0.000006   0.004609
    21  H   -0.000001  -0.000000  -0.000158   0.000004  -0.000003  -0.006878
    22  C   -0.000596   0.000092  -0.000187  -0.000010  -0.000042   0.000256
    23  H    0.004587  -0.000227  -0.000215   0.000011   0.000005  -0.000066
    24  H    0.000141  -0.000006   0.000000  -0.000000   0.000002   0.000005
    25  N    0.000020  -0.000009  -0.059918   0.005347  -0.003307   0.246050
    26  N   -0.003149   0.003953   0.000368  -0.000154   0.000954   0.008448
    27  C   -0.046538  -0.032926  -0.056329   0.006583  -0.006601  -0.005702
    28  H    0.004328  -0.001242  -0.005021  -0.000350   0.003862   0.000876
    29  H   -0.003230  -0.003513   0.005967  -0.000090  -0.000055  -0.000116
    30  C    0.386615   0.385308   0.358655  -0.041903  -0.036374  -0.038323
    31  H    0.653531  -0.031455  -0.047384  -0.000763   0.005304  -0.005014
    32  H   -0.031455   0.596726  -0.031402  -0.006640  -0.000619   0.004195
    33  C   -0.047384  -0.031402   5.093995   0.333386   0.358458   0.386012
    34  H   -0.000763  -0.006640   0.333386   0.709574  -0.023390  -0.043332
    35  H    0.005304  -0.000619   0.358458  -0.023390   0.560205  -0.028471
    36  C   -0.005014   0.004195   0.386012  -0.043332  -0.028471   4.855729
    37  H    0.004583   0.000023  -0.041996  -0.003617   0.004720   0.396195
    38  H    0.000027  -0.000157  -0.037555  -0.001657  -0.003763   0.387577
    39  H   -0.001081  -0.000157   0.000099   0.000033  -0.000845  -0.017702
    40  O   -0.000299   0.000862  -0.089228   0.007014   0.017680  -0.018255
    41  H   -0.000071   0.000026  -0.011289  -0.000366   0.006752   0.001675
              37         38         39         40         41
     1  C   -0.000025   0.000007   0.000855  -0.000039   0.000005
     2  C   -0.001740  -0.000141  -0.000246  -0.000023   0.000003
     3  H    0.000006   0.000000  -0.000093  -0.000000  -0.000000
     4  H   -0.000006   0.000001  -0.000977  -0.000004  -0.000000
     5  H   -0.000110   0.000012   0.000016  -0.000000   0.000000
     6  H    0.004162  -0.000003  -0.000896  -0.000002  -0.000000
     7  C    0.004212  -0.005422  -0.021123  -0.147877  -0.004685
     8  H    0.000127  -0.000451  -0.003767   0.037725   0.006491
     9  H   -0.000090   0.006034   0.003457   0.008607  -0.000377
    10  C   -0.000247  -0.000066  -0.000532  -0.040039   0.004056
    11  H    0.000004   0.000007  -0.000095   0.000645   0.000031
    12  H    0.000003   0.000001  -0.001217  -0.000256  -0.000057
    13  C    0.000007   0.000008   0.002347  -0.103495  -0.010703
    14  H   -0.000000  -0.000000  -0.000128   0.007738  -0.000455
    15  H    0.000002   0.000003  -0.001168   0.020174   0.007636
    16  C    0.000004   0.000007  -0.025216  -0.019977   0.002067
    17  H    0.000001  -0.000000  -0.002485   0.000332  -0.000033
    18  H   -0.000000  -0.000000   0.003982  -0.000534   0.000068
    19  C   -0.002978  -0.003539  -0.023365   0.001589  -0.000125
    20  H    0.000332  -0.000180  -0.001456  -0.000010  -0.000001
    21  H   -0.000770   0.005216   0.002724  -0.000044   0.000004
    22  C    0.000023   0.000006  -0.033839   0.002389  -0.000178
    23  H   -0.000068   0.000001  -0.002158  -0.000002  -0.000002
    24  H    0.000001  -0.000000   0.003955  -0.000060   0.000006
    25  N   -0.046997  -0.042731   0.135002  -0.030022   0.002365
    26  N    0.000253  -0.000498   0.178238  -0.037471   0.002654
    27  C   -0.000320  -0.000039  -0.027216  -0.175193  -0.006882
    28  H    0.000023  -0.000003  -0.004157   0.037181   0.008836
    29  H   -0.000009   0.000001   0.004906   0.011747  -0.000698
    30  C   -0.005424   0.004631  -0.001042  -0.048779   0.005261
    31  H    0.004583   0.000027  -0.001081  -0.000299  -0.000071
    32  H    0.000023  -0.000157  -0.000157   0.000862   0.000026
    33  C   -0.041996  -0.037555   0.000099  -0.089228  -0.011289
    34  H   -0.003617  -0.001657   0.000033   0.007014  -0.000366
    35  H    0.004720  -0.003763  -0.000845   0.017680   0.006752
    36  C    0.396195   0.387577  -0.017702  -0.018255   0.001675
    37  H    0.628873  -0.036264  -0.001693   0.000132  -0.000025
    38  H   -0.036264   0.615923   0.002795  -0.000449   0.000086
    39  H   -0.001693   0.002795   0.395396  -0.002366   0.000588
    40  O    0.000132  -0.000449  -0.002366   9.142892   0.228100
    41  H   -0.000025   0.000086   0.000588   0.228100   0.516728
 Mulliken charges:
               1
     1  C   -0.247519
     2  C   -0.237794
     3  H    0.132041
     4  H    0.122216
     5  H    0.126085
     6  H    0.117762
     7  C   -0.013695
     8  H    0.178917
     9  H    0.048450
    10  C   -0.243452
    11  H    0.114420
    12  H    0.077656
    13  C   -0.161041
    14  H    0.062619
    15  H    0.149296
    16  C   -0.069085
    17  H    0.111313
    18  H    0.128195
    19  C   -0.055538
    20  H    0.123723
    21  H    0.114463
    22  C   -0.075000
    23  H    0.138680
    24  H    0.132476
    25  N   -0.522206
    26  N   -0.491117
    27  C   -0.034536
    28  H    0.191732
    29  H    0.054245
    30  C   -0.246122
    31  H    0.080077
    32  H    0.117252
    33  C   -0.156122
    34  H    0.060599
    35  H    0.142386
    36  C   -0.053402
    37  H    0.098692
    38  H    0.110577
    39  H    0.440626
    40  O   -0.810384
    41  H    0.242511
 Sum of Mulliken charges =  -0.00000
 Mulliken charges with hydrogens summed into heavy atoms:
               1
     1  C    0.006738
     2  C    0.006053
     7  C    0.213672
    10  C   -0.051375
    13  C    0.050875
    16  C    0.170423
    19  C    0.182647
    22  C    0.196156
    25  N   -0.522206
    26  N   -0.050491
    27  C    0.211441
    30  C   -0.048793
    33  C    0.046864
    36  C    0.155868
    40  O   -0.567873
 Electronic spatial extent (au):  <R**2>=           2684.9015
 Charge=             -0.0000 electrons
 Dipole moment (field-independent basis, Debye):
    X=              3.0356    Y=             -0.3195    Z=              0.9902  Tot=              3.2089
 Quadrupole moment (field-independent basis, Debye-Ang):
   XX=            -91.7095   YY=            -98.4703   ZZ=            -95.2126
   XY=             -0.0995   XZ=              0.3627   YZ=             -1.8773
 Traceless Quadrupole moment (field-independent basis, Debye-Ang):
   XX=              3.4213   YY=             -3.3395   ZZ=             -0.0818
   XY=             -0.0995   XZ=              0.3627   YZ=             -1.8773
 Octapole moment (field-independent basis, Debye-Ang**2):
  XXX=             -4.2416  YYY=             -1.2246  ZZZ=              4.5522  XYY=              4.2040
  XXY=             -0.1545  XXZ=              1.6649  XZZ=              3.5138  YZZ=             -1.4874
  YYZ=              1.7570  XYZ=             -1.3686
 Hexadecapole moment (field-independent basis, Debye-Ang**3):
 XXXX=          -1217.9212 YYYY=          -1283.9889 ZZZZ=          -1129.2965 XXXY=             -2.4131
 XXXZ=              2.6934 YYYX=             -0.0165 YYYZ=             -6.1170 ZZZX=              4.7532
 ZZZY=            -18.6236 XXYY=           -429.8596 XXZZ=           -392.2078 YYZZ=           -388.5897
 XXYZ=              2.6317 YYXZ=             -0.4924 ZZXY=              1.0036
 N-N= 1.278236086990D+03 E-N=-4.084030140509D+03  KE= 6.521594026168D+02
 1\1\GINC-CDR1492\SP\RwB97XD\6-31G(d,p)\C12H26N2O1\CLR426\08-Jul-2023\0
 \\# sp wB97XD/6-31g(d,p)\\Title Card Required\\0,1\C,0,2.621268,0.4801
 45,-0.704292\C,0,2.683649,-0.446862,0.525627\H,0,3.582194,0.427747,-1.
 227022\H,0,2.515376,1.520969,-0.372918\H,0,3.684188,-0.36748,0.964643\
 H,0,2.578476,-1.489745,0.200358\C,0,-0.695772,0.561045,1.852428\H,0,-1
 .704323,0.199945,1.581658\H,0,-0.556081,0.55222,2.943852\C,0,-0.595169
 ,1.995144,1.305295\H,0,-1.192325,2.61584,1.981711\H,0,0.431581,2.38820
 9,1.37715\C,0,-1.168065,2.181925,-0.11248\H,0,-1.397513,3.243164,-0.26
 6425\H,0,-2.104944,1.580871,-0.168882\C,0,-0.237575,1.789156,-1.25616\
 H,0,0.685626,2.379144,-1.222001\H,0,-0.714219,1.977579,-2.224502\C,0,1
 .676215,-0.142232,1.642444\H,0,1.791956,0.90333,1.940942\H,0,1.908227,
 -0.751094,2.528244\C,0,1.543712,0.148538,-1.743179\H,0,1.641367,-0.897
 441,-2.042029\H,0,1.672837,0.759511,-2.643074\N,0,0.284754,-0.356606,1
 .227608\N,0,0.169584,0.352544,-1.227358\C,0,-0.852144,-0.585579,-1.788
 623\H,0,-1.84726,-0.232578,-1.428637\H,0,-0.764889,-0.558549,-2.881526
 \C,0,-0.680776,-2.009457,-1.240518\H,0,0.340504,-2.393127,-1.394132\H,
 0,-1.324462,-2.637748,-1.865283\C,0,-1.131006,-2.189387,0.2223\H,0,-1.
 345897,-3.250965,0.394615\H,0,-2.063317,-1.597168,0.339843\C,0,-0.1057
 76,-1.782236,1.280115\H,0,0.810557,-2.372404,1.15437\H,0,-0.494596,-2.
 009589,2.28308\H,0,0.217801,0.048559,-0.133765\O,0,-1.74211,0.000716,0
 .033107\H,0,-2.70263,-0.017685,0.01538\\Version=EM64L-G09RevE.01\State
 =1-A\HF=-657.2888855\RMSD=6.296e-09\Dipole=1.1975162,0.1248402,-0.3798
 231\Quadrupole=2.5480097,-2.4829101,-0.0650996,0.0817154,-0.249397,-1.
 3949004\PG=C01 [X(C12H26N2O1)]\\@


 THERE IS NO SCIENCE WITHOUT FANCY, NOR ART WITHOUT FACTS.
     -- VLADIMIR NABAKOV
 Job cpu time:       0 days  0 hours 11 minutes 51.3 seconds.
 File lengths (MBytes):  RWF=     70 Int=      0 D2E=      0 Chk=      7 Scr=      1
 Normal termination of Gaussian 09 at Sat Jul  8 09:23:20 2023.
