# Supplementary material for: An organic proton cage that is ultra-resistant to hydroxide-promoted degradation
Source: Nat Commun. 2024 Apr 22;15:3395. doi: 10.1038/s41467-024-47809-0 (PMC11035699; doi:10.1038/s41467-024-47809-0)
Supplement: Supplementary file 3 — Source Data [file 41467_2024_47809_MOESM3_ESM.zip › Paper/in-DBD-scan6-wb97xd.out]

 Entering Gaussian System, Link 0=g09
 Initial command:
 /opt/software/gaussian/g09.e01/l1.exe "/localscratch/clr426.6821070.0/Gau-217201.inp" -scrdir="/localscratch/clr426.6821070.0/"
 Entering Link 1 = /opt/software/gaussian/g09.e01/l1.exe PID=    217202.
  
 Copyright (c) 1988,1990,1992,1993,1995,1998,2003,2009,2015,
            Gaussian, Inc.  All Rights Reserved.
  
 This is part of the Gaussian(R) 09 program.  It is based on
 the Gaussian(R) 03 system (copyright 2003, Gaussian, Inc.),
 the Gaussian(R) 98 system (copyright 1998, Gaussian, Inc.),
 the Gaussian(R) 94 system (copyright 1995, Gaussian, Inc.),
 the Gaussian 92(TM) system (copyright 1992, Gaussian, Inc.),
 the Gaussian 90(TM) system (copyright 1990, Gaussian, Inc.),
 the Gaussian 88(TM) system (copyright 1988, Gaussian, Inc.),
 the Gaussian 86(TM) system (copyright 1986, Carnegie Mellon
 University), and the Gaussian 82(TM) system (copyright 1983,
 Carnegie Mellon University). Gaussian is a federally registered
 trademark of Gaussian, Inc.
  
 This software contains proprietary and confidential information,
 including trade secrets, belonging to Gaussian, Inc.
  
 This software is provided under written license and may be
 used, copied, transmitted, or stored only in accord with that
 written license.
  
 The following legend is applicable only to US Government
 contracts under FAR:
  
                    RESTRICTED RIGHTS LEGEND
  
 Use, reproduction and disclosure by the US Government is
 subject to restrictions as set forth in subparagraphs (a)
 and (c) of the Commercial Computer Software - Restricted
 Rights clause in FAR 52.227-19.
  
 Gaussian, Inc.
 340 Quinnipiac St., Bldg. 40, Wallingford CT 06492
  
  
 ---------------------------------------------------------------
 Warning -- This program may not be used in any manner that
 competes with the business of Gaussian, Inc. or will provide
 assistance to any competitor of Gaussian, Inc.  The licensee
 of this program is prohibited from giving any competitor of
 Gaussian, Inc. access to this program.  By using this program,
 the user acknowledges that Gaussian, Inc. is engaged in the
 business of creating and licensing software in the field of
 computational chemistry and represents and warrants to the
 licensee that it is not a competitor of Gaussian, Inc. and that
 it will not use this program in any manner prohibited above.
 ---------------------------------------------------------------
  

 Cite this work as:
 Gaussian 09, Revision E.01,
 M. J. Frisch, G. W. Trucks, H. B. Schlegel, G. E. Scuseria, 
 M. A. Robb, J. R. Cheeseman, G. Scalmani, V. Barone, B. Mennucci, 
 G. A. Petersson, H. Nakatsuji, M. Caricato, X. Li, H. P. Hratchian, 
 A. F. Izmaylov, J. Bloino, G. Zheng, J. L. Sonnenberg, M. Hada, 
 M. Ehara, K. Toyota, R. Fukuda, J. Hasegawa, M. Ishida, T. Nakajima, 
 Y. Honda, O. Kitao, H. Nakai, T. Vreven, J. A. Montgomery, Jr., 
 J. E. Peralta, F. Ogliaro, M. Bearpark, J. J. Heyd, E. Brothers, 
 K. N. Kudin, V. N. Staroverov, T. Keith, R. Kobayashi, J. Normand, 
 K. Raghavachari, A. Rendell, J. C. Burant, S. S. Iyengar, J. Tomasi, 
 M. Cossi, N. Rega, J. M. Millam, M. Klene, J. E. Knox, J. B. Cross, 
 V. Bakken, C. Adamo, J. Jaramillo, R. Gomperts, R. E. Stratmann, 
 O. Yazyev, A. J. Austin, R. Cammi, C. Pomelli, J. W. Ochterski, 
 R. L. Martin, K. Morokuma, V. G. Zakrzewski, G. A. Voth, 
 P. Salvador, J. J. Dannenberg, S. Dapprich, A. D. Daniels, 
 O. Farkas, J. B. Foresman, J. V. Ortiz, J. Cioslowski, 
 and D. J. Fox, Gaussian, Inc., Wallingford CT, 2013.
 
 ******************************************
 Gaussian 09:  EM64L-G09RevE.01 30-Nov-2015
                 8-Jul-2023 
 ******************************************
 %chk=inprot-scan6-wb97xd.chk
 %mem=10GB
 ----------------------
 # sp wB97XD/6-31g(d,p)
 ----------------------
 1/38=1/1;
 2/12=2,17=6,18=5,40=1/2;
 3/5=1,6=6,7=101,11=2,16=1,25=1,30=1,74=-58/1,2,3;
 4//1;
 5/5=2,38=5/2;
 6/7=2,8=2,9=2,10=2,28=1/1;
 99/5=1,9=1/99;
 -------------------
 Title Card Required
 -------------------
 Symbolic Z-matrix:
 Charge =  0 Multiplicity = 1
 C                     2.62127   0.48015  -0.70429 
 C                     2.68365  -0.44686   0.52563 
 H                     3.58219   0.42775  -1.22702 
 H                     2.51538   1.52097  -0.37292 
 H                     3.68419  -0.36748   0.96464 
 H                     2.57848  -1.48975   0.20036 
 C                    -0.69577   0.56105   1.85243 
 H                    -1.70432   0.19995   1.58166 
 H                    -0.55608   0.55222   2.94385 
 C                    -0.59517   1.99514   1.3053 
 H                    -1.19233   2.61584   1.98171 
 H                     0.43158   2.38821   1.37715 
 C                    -1.16807   2.18193  -0.11248 
 H                    -1.39751   3.24316  -0.26643 
 H                    -2.10494   1.58087  -0.16888 
 C                    -0.23758   1.78916  -1.25616 
 H                     0.68563   2.37914  -1.222 
 H                    -0.71422   1.97758  -2.2245 
 C                     1.67622  -0.14223   1.64244 
 H                     1.79196   0.90333   1.94094 
 H                     1.90823  -0.75109   2.52824 
 C                     1.54371   0.14854  -1.74318 
 H                     1.64137  -0.89744  -2.04203 
 H                     1.67284   0.75951  -2.64307 
 N                     0.28475  -0.35661   1.22761 
 N                     0.16958   0.35254  -1.22736 
 C                    -0.85214  -0.58558  -1.78862 
 H                    -1.84726  -0.23258  -1.42864 
 H                    -0.76489  -0.55855  -2.88153 
 C                    -0.68078  -2.00946  -1.24052 
 H                     0.3405   -2.39313  -1.39413 
 H                    -1.32446  -2.63775  -1.86528 
 C                    -1.13101  -2.18939   0.2223 
 H                    -1.3459   -3.25096   0.39462 
 H                    -2.06332  -1.59717   0.33984 
 C                    -0.10578  -1.78224   1.28012 
 H                     0.81056  -2.3724    1.15437 
 H                    -0.4946   -2.00959   2.28308 
 H                     0.2178    0.04856  -0.13377 
 O                    -1.49226   0.00072   0.03311 
 H                    -2.45279  -0.01769   0.01538 
 
                          Input orientation:                          
 ---------------------------------------------------------------------
 Center     Atomic      Atomic             Coordinates (Angstroms)
 Number     Number       Type             X           Y           Z
 ---------------------------------------------------------------------
      1          6           0        2.621268    0.480145   -0.704292
      2          6           0        2.683649   -0.446862    0.525627
      3          1           0        3.582194    0.427747   -1.227022
      4          1           0        2.515376    1.520969   -0.372918
      5          1           0        3.684188   -0.367480    0.964643
      6          1           0        2.578476   -1.489745    0.200358
      7          6           0       -0.695772    0.561045    1.852428
      8          1           0       -1.704323    0.199945    1.581658
      9          1           0       -0.556081    0.552220    2.943852
     10          6           0       -0.595169    1.995144    1.305295
     11          1           0       -1.192325    2.615840    1.981711
     12          1           0        0.431581    2.388209    1.377150
     13          6           0       -1.168065    2.181925   -0.112480
     14          1           0       -1.397513    3.243164   -0.266425
     15          1           0       -2.104944    1.580871   -0.168882
     16          6           0       -0.237575    1.789156   -1.256160
     17          1           0        0.685626    2.379144   -1.222001
     18          1           0       -0.714219    1.977579   -2.224502
     19          6           0        1.676215   -0.142232    1.642444
     20          1           0        1.791956    0.903330    1.940942
     21          1           0        1.908227   -0.751094    2.528244
     22          6           0        1.543712    0.148538   -1.743179
     23          1           0        1.641367   -0.897441   -2.042029
     24          1           0        1.672837    0.759511   -2.643074
     25          7           0        0.284754   -0.356606    1.227608
     26          7           0        0.169584    0.352544   -1.227358
     27          6           0       -0.852144   -0.585579   -1.788623
     28          1           0       -1.847260   -0.232578   -1.428637
     29          1           0       -0.764889   -0.558549   -2.881526
     30          6           0       -0.680776   -2.009457   -1.240518
     31          1           0        0.340504   -2.393127   -1.394132
     32          1           0       -1.324462   -2.637748   -1.865283
     33          6           0       -1.131006   -2.189387    0.222300
     34          1           0       -1.345897   -3.250965    0.394615
     35          1           0       -2.063317   -1.597168    0.339843
     36          6           0       -0.105776   -1.782236    1.280115
     37          1           0        0.810557   -2.372404    1.154370
     38          1           0       -0.494596   -2.009589    2.283080
     39          1           0        0.217801    0.048559   -0.133765
     40          8           0       -1.492260    0.000716    0.033107
     41          1           0       -2.452790   -0.017685    0.015380
 ---------------------------------------------------------------------
                    Distance matrix (angstroms):
                    1          2          3          4          5
     1  C    0.000000
     2  C    1.541407   0.000000
     3  H    1.095158   2.155018   0.000000
     4  H    1.097423   2.169806   1.750065   0.000000
     5  H    2.152582   1.095498   2.333706   2.592572   0.000000
     6  H    2.168107   1.097482   2.592612   3.065457   1.751059
     7  C    4.188808   3.767859   5.272739   4.023070   4.564468
     8  H    4.900492   4.559370   5.990646   4.834390   5.453323
     9  H    4.838357   4.164352   5.876819   4.623125   4.768962
    10  C    4.084009   4.161961   5.130275   3.566053   4.900095
    11  H    5.130234   5.150097   6.154653   4.526596   5.806462
    12  H    3.573211   3.719480   4.533375   2.856054   4.282924
    13  C    4.195872   4.706740   5.185008   3.751324   5.586056
    14  H    4.896591   5.558734   5.800586   4.276447   6.354208
    15  H    4.882145   5.246396   5.898550   4.625211   6.212487
    16  C    3.192343   4.087553   4.055233   2.903581   4.996326
    17  H    2.760603   3.877191   3.492575   2.192120   4.617004
    18  H    3.959649   4.998663   4.675052   3.750619   5.917426
    19  C    2.605312   1.534602   3.491628   2.744469   2.131222
    20  H    2.804301   2.149710   3.669758   2.501752   2.479649
    21  H    3.531808   2.168942   4.277132   3.734654   2.397091
    22  C    1.533094   2.607957   2.121270   2.169173   3.490016
    23  H    2.155804   2.807531   2.487402   3.065702   3.673425
    24  H    2.176337   3.538042   2.400191   2.538365   4.281502
    25  N    3.145105   2.501124   4.184917   3.326056   3.409607
    26  N    2.510106   3.167417   3.413439   2.756451   4.204253
    27  C    3.791587   4.228100   4.583184   4.216866   5.310965
    28  H    4.582618   4.939049   5.473175   4.818928   6.028508
    29  H    4.157558   4.849080   4.754713   4.623597   5.884200
    30  C    4.170030   4.108567   4.910505   4.840664   5.158656
    31  H    3.732754   3.600521   4.300443   4.592722   4.565883
    32  H    5.161196   5.155714   5.820645   5.853754   6.184592
    33  C    4.697290   4.204758   5.582489   5.236137   5.201587
    34  H    5.555824   4.910947   6.359930   6.186266   5.825905
    35  H    5.229798   4.887884   6.198963   5.585270   5.910696
    36  C    4.061158   3.183295   4.977036   4.529252   4.057694
    37  H    3.856207   2.758895   4.603677   4.516345   3.509056
    38  H    4.983149   3.953732   5.906068   5.345942   4.679427
    39  H    2.507672   2.600124   3.557827   2.739350   3.659976
    40  O    4.206509   4.228607   5.245986   4.305482   5.272470
    41  H    5.148964   5.179532   6.177621   5.215449   6.219804
                    6          7          8          9         10
     6  H    0.000000
     7  C    4.201878   0.000000
     8  H    4.806809   1.104937   0.000000
     9  H    4.639162   1.100363   1.816075   0.000000
    10  C    4.841215   1.538218   2.128224   2.183673   0.000000
    11  H    5.852178   2.117891   2.501746   2.364117   1.095170
    12  H    4.586123   2.198941   3.064704   2.607851   1.101762
    13  C    5.255054   2.590594   2.661939   3.517333   1.540514
    14  H    6.198936   3.489375   3.573615   4.272595   2.161392
    15  H    5.612437   2.666741   2.265357   3.625771   2.150405
    16  C    4.561006   3.373651   3.567934   4.389938   2.594486
    17  H    4.535889   3.829603   4.280335   4.715275   2.859216
    18  H    5.361355   4.316048   4.315917   5.363631   3.531848
    19  C    2.170133   2.482945   3.398355   2.675644   3.137074
    20  H    3.061871   2.512724   3.584383   2.577282   2.700828
    21  H    2.532566   2.993200   3.853702   2.818541   3.912086
    22  C    2.744457   4.256036   4.648324   5.151733   4.156676
    23  H    2.501459   4.770345   5.052624   5.638200   4.957189
    24  H    3.736902   5.085198   5.437526   6.018703   4.718078
    25  N    2.756884   1.481187   2.095597   2.116238   2.512176
    26  N    3.351889   3.205838   3.380146   4.238567   3.114051
    27  C    4.067274   3.820530   3.563994   4.876326   4.037140
    28  H    4.880700   3.566672   3.044566   4.626198   3.742307
    29  H    4.641468   4.865037   4.623620   5.934007   4.907099
    30  C    3.601243   4.021694   3.727437   4.907819   4.746085
    31  H    2.892579   4.510117   4.445297   5.319496   5.236345
    32  H    4.562643   4.944583   4.480870   5.821863   5.661106
    33  C    3.774949   3.226705   2.808105   3.905610   4.355491
    34  H    4.305849   4.132711   3.666922   4.646142   5.377229
    35  H    4.645131   2.969171   2.213729   3.697633   3.999033
    36  C    2.908029   2.483265   2.564239   2.901806   3.809034
    37  H    2.194257   3.370673   3.622730   3.690985   4.590677
    38  H    3.748565   2.614210   2.614856   2.646368   4.123599
    39  H    2.837394   2.245489   2.580728   3.213144   2.553626
    40  O    4.338241   2.063563   1.575650   3.106932   2.530015
    41  H    5.245457   2.607065   1.749512   3.535286   3.027560
                   11         12         13         14         15
    11  H    0.000000
    12  H    1.747679   0.000000
    13  C    2.138810   2.195545   0.000000
    14  H    2.343022   2.603435   1.096619   0.000000
    15  H    2.555207   3.078306   1.114535   1.809196   0.000000
    16  C    3.475451   2.782257   1.525806   2.106934   2.170858
    17  H    3.721088   2.611553   2.169355   2.449311   3.087650
    18  H    4.281144   3.801759   2.169878   2.429539   2.513378
    19  C    3.993818   2.832424   4.070798   4.955047   4.532896
    20  H    3.440972   2.091255   3.822705   4.529901   4.482884
    21  H    4.609595   3.655232   5.003958   5.890008   5.368248
    22  C    5.239111   3.998677   3.761326   4.517557   4.224060
    23  H    6.046771   4.893860   4.593317   5.434351   4.866781
    24  H    5.748369   4.511715   4.061760   4.609126   4.589977
    25  N    3.403802   2.752804   3.217244   4.245056   3.378559
    26  N    4.156372   3.316027   2.525647   3.425620   2.793320
    27  C    4.957845   4.529181   3.250898   4.156175   2.981036
    28  H    4.491425   4.464760   2.832561   3.692396   2.223057
    29  H    5.823274   5.315190   3.916678   4.657466   3.705577
    30  C    5.660196   5.237269   4.367792   5.390046   4.008380
    31  H    6.231824   5.527158   4.984929   6.005015   4.824325
    32  H    6.512834   6.233563   5.130889   6.094818   4.613423
    33  C    5.117567   4.972901   4.384270   5.460997   3.913620
    34  H    6.079627   5.993754   5.459401   6.527890   4.923446
    35  H    4.604758   4.814951   3.909938   4.923380   3.218768
    36  C    4.584310   4.206041   4.333861   5.414334   4.172140
    37  H    5.438622   4.780867   5.124624   6.199100   5.087192
    38  H    4.687456   4.584664   4.874532   5.908185   4.636458
    39  H    3.613119   2.793301   2.544077   3.582225   2.782869
    40  O    3.275041   3.347796   2.209971   3.257632   1.706772
    41  H    3.520040   3.995290   2.550520   3.438918   1.646308
                   16         17         18         19         20
    16  C    0.000000
    17  H    1.096154   0.000000
    18  H    1.095618   1.768001   0.000000
    19  C    3.974262   3.942543   5.016079   0.000000
    20  H    3.889106   3.661448   4.978539   1.093479   0.000000
    21  H    5.037762   5.035621   6.075481   1.099629   1.759421
    22  C    2.470182   2.446128   2.945389   3.400669   3.768831
    23  H    3.371323   3.510256   3.721266   3.761236   4.373730
    24  H    2.575534   2.370073   2.712366   4.379363   4.587818
    25  N    3.323586   3.693997   4.285257   1.467722   2.089962
    26  N    1.493473   2.091276   2.101462   3.278796   3.601886
    27  C    2.510095   3.387533   2.603611   4.285018   4.808094
    28  H    2.590028   3.644078   2.608060   4.674888   5.088049
    29  H    2.903721   3.672609   2.620342   5.157384   5.650730
    30  C    3.824413   4.596435   4.106799   4.165742   4.971963
    31  H    4.224299   4.787829   4.572201   4.008921   4.908774
    32  H    4.598895   5.442745   4.669334   5.247458   6.061241
    33  C    4.337380   5.124220   4.850171   3.753417   4.589372
    34  H    5.418141   6.199892   5.881876   4.511592   5.430968
    35  H    4.165063   5.080069   4.601603   4.218733   4.866121
    36  C    4.382340   4.919755   5.175785   2.448752   3.354153
    37  H    4.922176   5.314128   5.715249   2.441567   3.508885
    38  H    5.198340   5.739294   6.021963   2.934256   3.718935
    39  H    2.120570   2.614334   2.993486   2.306142   2.740986
    40  O    2.536723   3.460550   3.100022   3.556632   3.903924
    41  H    3.128684   4.138304   3.467099   4.439767   4.751203
                   21         22         23         24         25
    21  H    0.000000
    22  C    4.380327   0.000000
    23  H    4.580396   1.092209   0.000000
    24  H    5.392575   1.095341   1.762877   0.000000
    25  N    2.117295   3.265842   3.580981   4.260830   0.000000
    26  N    4.283158   1.481863   2.095781   2.104672   2.557932
    27  C    5.126635   2.506216   2.525682   2.985780   3.231504
    28  H    5.479913   3.426788   3.603999   3.853593   3.408299
    29  H    6.037237   2.669353   2.570928   2.781483   4.245882
    30  C    4.742360   3.139738   2.696544   3.895362   3.123429
    31  H    4.532004   2.833656   2.085448   3.643363   3.320248
    32  H    5.771726   4.000590   3.443261   4.596752   4.166432
    33  C    4.077132   4.059941   3.805570   4.976736   2.524699
    34  H    4.625046   4.947386   4.516642   5.867216   3.424940
    35  H    4.612819   4.516318   4.459553   5.330157   2.800100
    36  C    2.584045   3.948291   3.856425   5.001535   1.479085
    37  H    2.391873   3.910045   3.617005   4.997299   2.084532
    38  H    2.723504   5.002297   4.950331   6.052493   2.110393
    39  H    3.253195   2.087642   2.561821   2.986505   1.421963
    40  O    4.284185   3.520535   3.864258   4.213734   2.170781
    41  H    5.086339   4.369461   4.665729   4.969126   3.013057
                   26         27         28         29         30
    26  N    0.000000
    27  C    1.496336   0.000000
    28  H    2.109630   1.115552   0.000000
    29  H    2.107036   1.096714   1.840834   0.000000
    30  C    2.510445   1.535322   2.133863   2.192058   0.000000
    31  H    2.756036   2.201196   3.074975   2.607664   1.101732
    32  H    3.403082   2.107216   2.499764   2.380954   1.095177
    33  C    3.202258   2.587233   2.658517   3.525253   1.541077
    34  H    4.232346   3.480604   3.561779   4.280161   2.158098
    35  H    3.353109   2.649645   2.244172   3.625171   2.139846
    36  C    3.304622   3.377308   3.573730   4.387607   2.595351
    37  H    3.675434   3.823418   4.279576   4.696867   2.844520
    38  H    4.282988   4.328327   4.331779   5.371381   3.528513
    39  H    1.136080   2.070137   2.453611   2.980679   2.503552
    40  O    2.115249   2.017967   1.522218   3.055639   2.514244
    41  H    2.925459   2.477700   1.580516   3.396117   2.946942
                   31         32         33         34         35
    31  H    0.000000
    32  H    1.747551   0.000000
    33  C    2.195382   2.143935   0.000000
    34  H    2.603738   2.341716   1.096731   0.000000
    35  H    3.068970   2.547802   1.110740   1.803534   0.000000
    36  C    2.779200   3.480032   1.528346   2.116406   2.179525
    37  H    2.591571   3.707697   2.161462   2.449365   3.086033
    38  H    3.790301   4.276935   2.164292   2.414959   2.531234
    39  H    2.750529   3.548658   2.637132   3.689335   2.852406
    40  O    3.335644   3.254771   2.227745   3.274987   1.724363
    41  H    3.928351   3.416833   2.550729   3.438478   1.658835
                   36         37         38         39         40
    36  C    0.000000
    37  H    1.097167   0.000000
    38  H    1.099459   1.763249   0.000000
    39  H    2.335716   2.805657   3.253402   0.000000
    40  O    2.579978   3.491689   3.177898   1.718850   0.000000
    41  H    3.197135   4.182276   3.597870   2.675573   0.960870
                   41
    41  H    0.000000
 Stoichiometry    C12H26N2O
 Framework group  C1[X(C12H26N2O)]
 Deg. of freedom   117
 Full point group                 C1      NOp   1
 Largest Abelian subgroup         C1      NOp   1
 Largest concise Abelian subgroup C1      NOp   1
                         Standard orientation:                         
 ---------------------------------------------------------------------
 Center     Atomic      Atomic             Coordinates (Angstroms)
 Number     Number       Type             X           Y           Z
 ---------------------------------------------------------------------
      1          6           0        2.499469   -0.483661    0.734545
      2          6           0        2.578006    0.443224   -0.494541
      3          1           0        3.454085   -0.432602    1.268841
      4          1           0        2.396120   -1.524344    0.401927
      5          1           0        3.583661    0.362420   -0.921441
      6          1           0        2.470382    1.486263   -0.170577
      7          6           0       -0.786562   -0.559956   -1.862048
      8          1           0       -1.797800   -0.197428   -1.603481
      9          1           0       -0.633688   -0.551358   -2.951705
     10          6           0       -0.694596   -1.994181   -1.313724
     11          1           0       -1.284414   -2.614053   -1.997296
     12          1           0        0.332392   -2.388694   -1.373170
     13          6           0       -1.284835   -2.180115    0.097030
     14          1           0       -1.517621   -3.241025    0.248204
     15          1           0       -2.221479   -1.577740    0.142107
     16          6           0       -0.367673   -1.788626    1.251860
     17          1           0        0.555041   -2.379916    1.228859
     18          1           0       -0.856241   -1.976351    2.214377
     19          6           0        1.583705    0.139983   -1.623440
     20          1           0        1.701568   -0.905749   -1.920507
     21          1           0        1.827255    0.748493   -2.506380
     22          6           0        1.409914   -0.150507    1.760339
     23          1           0        1.505426    0.895342    2.060336
     24          1           0        1.527300   -0.761636    2.661734
     25          7           0        0.187639    0.356329   -1.225441
     26          7           0        0.041829   -0.352590    1.227962
     27          6           0       -0.985279    0.586987    1.776837
     28          1           0       -1.976472    0.235379    1.404863
     29          1           0       -0.911268    0.559864    2.870715
     30          6           0       -0.805298    2.010607    1.230827
     31          1           0        0.214592    2.392842    1.396760
     32          1           0       -1.455596    2.639822    1.847766
     33          6           0       -1.237575    2.191131   -0.237324
     34          1           0       -1.448872    3.253006   -0.412233
     35          1           0       -2.169232    1.600223   -0.366111
     36          6           0       -0.200219    1.782507   -1.282676
     37          1           0        0.715359    2.371386   -1.145880
     38          1           0       -0.576577    2.010380   -2.290266
     39          1           0        0.103678   -0.048704    0.135028
     40          8           0       -1.604174    0.001545   -0.052484
     41          1           0       -2.564821    0.021300   -0.046359
 ---------------------------------------------------------------------
 Rotational constants (GHZ):      0.6896754      0.6694554      0.6395157
 Standard basis: 6-31G(d,p) (6D, 7F)
 There are   355 symmetry adapted cartesian basis functions of A   symmetry.
 There are   355 symmetry adapted basis functions of A   symmetry.
   355 basis functions,   602 primitive gaussians,   355 cartesian basis functions
    60 alpha electrons       60 beta electrons
       nuclear repulsion energy      1287.3980487972 Hartrees.
 NAtoms=   41 NActive=   41 NUniq=   41 SFac= 1.00D+00 NAtFMM=   60 NAOKFM=F Big=F
 Integral buffers will be    131072 words long.
 Raffenetti 2 integral format.
 Two-electron integral symmetry is turned on.
 Nuclear repulsion after empirical dispersion term =     1287.3497205359 Hartrees.
 One-electron integrals computed using PRISM.
 NBasis=   355 RedAO= T EigKep=  1.75D-03  NBF=   355
 NBsUse=   355 1.00D-06 EigRej= -1.00D+00 NBFU=   355
 ExpMin= 1.61D-01 ExpMax= 5.48D+03 ExpMxC= 8.25D+02 IAcc=1 IRadAn=         1 AccDes= 0.00D+00
 Harris functional with IExCor= 4639 and IRadAn=       1 diagonalized for initial guess.
 HarFok:  IExCor= 4639 AccDes= 0.00D+00 IRadAn=         1 IDoV= 1 UseB2=F ITyADJ=14
 ICtDFT=  3500011 ScaDFX=  1.000000  1.000000  1.000000  1.000000
 FoFCou: FMM=F IPFlag=           0 FMFlag=      100000 FMFlg1=           0
         NFxFlg=           0 DoJE=T BraDBF=F KetDBF=T FulRan=T
         wScrn=  0.000000 ICntrl=     500 IOpCl=  0 I1Cent=   200000004 NGrid=           0
         NMat0=    1 NMatS0=      1 NMatT0=    0 NMatD0=    1 NMtDS0=    0 NMtDT0=    0
 Petite list used in FoFCou.
 Requested convergence on RMS density matrix=1.00D-08 within 128 cycles.
 Requested convergence on MAX density matrix=1.00D-06.
 Requested convergence on             energy=1.00D-06.
 No special actions if energy rises.
 Integral accuracy reduced to 1.0D-05 until final iterations.
 Initial convergence to 1.0D-05 achieved.  Increase integral accuracy.
 SCF Done:  E(RwB97XD) =  -657.235048685     A.U. after   15 cycles
            NFock= 15  Conv=0.81D-08     -V/T= 2.0075

 **********************************************************************

            Population analysis using the SCF density.

 **********************************************************************

 Orbital symmetries:
       Occupied  (A) (A) (A) (A) (A) (A) (A) (A) (A) (A) (A) (A)
                 (A) (A) (A) (A) (A) (A) (A) (A) (A) (A) (A) (A)
                 (A) (A) (A) (A) (A) (A) (A) (A) (A) (A) (A) (A)
                 (A) (A) (A) (A) (A) (A) (A) (A) (A) (A) (A) (A)
                 (A) (A) (A) (A) (A) (A) (A) (A) (A) (A) (A) (A)
       Virtual   (A) (A) (A) (A) (A) (A) (A) (A) (A) (A) (A) (A)
                 (A) (A) (A) (A) (A) (A) (A) (A) (A) (A) (A) (A)
                 (A) (A) (A) (A) (A) (A) (A) (A) (A) (A) (A) (A)
                 (A) (A) (A) (A) (A) (A) (A) (A) (A) (A) (A) (A)
                 (A) (A) (A) (A) (A) (A) (A) (A) (A) (A) (A) (A)
                 (A) (A) (A) (A) (A) (A) (A) (A) (A) (A) (A) (A)
                 (A) (A) (A) (A) (A) (A) (A) (A) (A) (A) (A) (A)
                 (A) (A) (A) (A) (A) (A) (A) (A) (A) (A) (A) (A)
                 (A) (A) (A) (A) (A) (A) (A) (A) (A) (A) (A) (A)
                 (A) (A) (A) (A) (A) (A) (A) (A) (A) (A) (A) (A)
                 (A) (A) (A) (A) (A) (A) (A) (A) (A) (A) (A) (A)
                 (A) (A) (A) (A) (A) (A) (A) (A) (A) (A) (A) (A)
                 (A) (A) (A) (A) (A) (A) (A) (A) (A) (A) (A) (A)
                 (A) (A) (A) (A) (A) (A) (A) (A) (A) (A) (A) (A)
                 (A) (A) (A) (A) (A) (A) (A) (A) (A) (A) (A) (A)
                 (A) (A) (A) (A) (A) (A) (A) (A) (A) (A) (A) (A)
                 (A) (A) (A) (A) (A) (A) (A) (A) (A) (A) (A) (A)
                 (A) (A) (A) (A) (A) (A) (A) (A) (A) (A) (A) (A)
                 (A) (A) (A) (A) (A) (A) (A) (A) (A) (A) (A) (A)
                 (A) (A) (A) (A) (A) (A) (A) (A) (A) (A) (A) (A)
                 (A) (A) (A) (A) (A) (A) (A) (A) (A) (A) (A) (A)
                 (A) (A) (A) (A) (A) (A) (A) (A) (A) (A) (A) (A)
                 (A) (A) (A) (A) (A) (A) (A) (A) (A) (A) (A) (A)
                 (A) (A) (A) (A) (A) (A) (A) (A) (A) (A) (A) (A)
                 (A) (A) (A) (A) (A) (A) (A)
 The electronic state is 1-A.
 Alpha  occ. eigenvalues --  -19.09011 -14.48734 -14.44492 -10.33344 -10.32127
 Alpha  occ. eigenvalues --  -10.31905 -10.30939 -10.30622 -10.30344 -10.29125
 Alpha  occ. eigenvalues --  -10.27801 -10.27546 -10.27189 -10.26406 -10.25902
 Alpha  occ. eigenvalues --   -1.07361  -1.01873  -0.97974  -0.89538  -0.88338
 Alpha  occ. eigenvalues --   -0.83835  -0.83471  -0.81519  -0.74770  -0.74331
 Alpha  occ. eigenvalues --   -0.72949  -0.70130  -0.67932  -0.64441  -0.62389
 Alpha  occ. eigenvalues --   -0.58963  -0.58229  -0.56918  -0.56033  -0.55525
 Alpha  occ. eigenvalues --   -0.55084  -0.52548  -0.51797  -0.48946  -0.48788
 Alpha  occ. eigenvalues --   -0.48672  -0.48212  -0.47213  -0.46657  -0.46382
 Alpha  occ. eigenvalues --   -0.43303  -0.42947  -0.42444  -0.42185  -0.40457
 Alpha  occ. eigenvalues --   -0.40258  -0.39537  -0.39017  -0.38900  -0.38385
 Alpha  occ. eigenvalues --   -0.37806  -0.36136  -0.28975  -0.22495  -0.19535
 Alpha virt. eigenvalues --    0.15399   0.15945   0.18084   0.18784   0.19463
 Alpha virt. eigenvalues --    0.19614   0.21479   0.21827   0.22135   0.23130
 Alpha virt. eigenvalues --    0.23636   0.24228   0.24472   0.24791   0.25300
 Alpha virt. eigenvalues --    0.25460   0.25912   0.26486   0.27237   0.27609
 Alpha virt. eigenvalues --    0.28679   0.28789   0.29508   0.29703   0.30790
 Alpha virt. eigenvalues --    0.31153   0.31751   0.31794   0.32372   0.34313
 Alpha virt. eigenvalues --    0.34758   0.34843   0.36158   0.36903   0.38085
 Alpha virt. eigenvalues --    0.39263   0.39794   0.40303   0.40625   0.41223
 Alpha virt. eigenvalues --    0.47367   0.55518   0.57931   0.58907   0.59874
 Alpha virt. eigenvalues --    0.61833   0.62545   0.63327   0.64812   0.65683
 Alpha virt. eigenvalues --    0.68579   0.68906   0.70518   0.71491   0.72879
 Alpha virt. eigenvalues --    0.73099   0.73887   0.75378   0.75970   0.76779
 Alpha virt. eigenvalues --    0.77516   0.78655   0.78919   0.80367   0.81802
 Alpha virt. eigenvalues --    0.82668   0.83605   0.84407   0.85421   0.87917
 Alpha virt. eigenvalues --    0.88993   0.90339   0.90598   0.91460   0.93371
 Alpha virt. eigenvalues --    0.93894   0.95057   0.95112   0.96553   0.98150
 Alpha virt. eigenvalues --    0.98854   0.99522   0.99889   1.00085   1.00635
 Alpha virt. eigenvalues --    1.00904   1.01135   1.01721   1.02036   1.03104
 Alpha virt. eigenvalues --    1.03626   1.04331   1.04871   1.05145   1.05518
 Alpha virt. eigenvalues --    1.06832   1.07642   1.08347   1.09210   1.10109
 Alpha virt. eigenvalues --    1.12271   1.14669   1.15304   1.16725   1.18947
 Alpha virt. eigenvalues --    1.22384   1.26792   1.28138   1.29224   1.31684
 Alpha virt. eigenvalues --    1.31998   1.33008   1.34426   1.37403   1.46080
 Alpha virt. eigenvalues --    1.47566   1.49559   1.51687   1.52459   1.53581
 Alpha virt. eigenvalues --    1.56347   1.57076   1.59680   1.61024   1.62676
 Alpha virt. eigenvalues --    1.63055   1.67366   1.68185   1.69772   1.70386
 Alpha virt. eigenvalues --    1.73356   1.74356   1.75328   1.76869   1.79186
 Alpha virt. eigenvalues --    1.80500   1.82516   1.84206   1.85672   1.87512
 Alpha virt. eigenvalues --    1.88234   1.88527   1.90106   1.91568   1.94463
 Alpha virt. eigenvalues --    1.94802   1.94973   1.96380   1.98963   1.99518
 Alpha virt. eigenvalues --    2.00446   2.01025   2.02335   2.03137   2.04738
 Alpha virt. eigenvalues --    2.05093   2.06477   2.06859   2.08021   2.08974
 Alpha virt. eigenvalues --    2.11866   2.12894   2.13553   2.14168   2.16863
 Alpha virt. eigenvalues --    2.18597   2.20732   2.21122   2.21867   2.22720
 Alpha virt. eigenvalues --    2.23552   2.23952   2.25702   2.26243   2.26731
 Alpha virt. eigenvalues --    2.27170   2.29966   2.30566   2.30848   2.33138
 Alpha virt. eigenvalues --    2.34738   2.34814   2.35286   2.36109   2.37512
 Alpha virt. eigenvalues --    2.37740   2.39181   2.40062   2.43433   2.43650
 Alpha virt. eigenvalues --    2.44154   2.46785   2.47807   2.48810   2.48950
 Alpha virt. eigenvalues --    2.50621   2.51348   2.51591   2.53242   2.54554
 Alpha virt. eigenvalues --    2.55910   2.57976   2.59437   2.59637   2.60649
 Alpha virt. eigenvalues --    2.61220   2.62815   2.65385   2.66637   2.68063
 Alpha virt. eigenvalues --    2.69393   2.70168   2.71224   2.71791   2.73899
 Alpha virt. eigenvalues --    2.75998   2.76632   2.77581   2.78749   2.79468
 Alpha virt. eigenvalues --    2.80208   2.80699   2.81429   2.83481   2.84217
 Alpha virt. eigenvalues --    2.85199   2.86043   2.87132   2.87925   2.88470
 Alpha virt. eigenvalues --    2.89260   2.91219   2.91313   2.92502   2.95644
 Alpha virt. eigenvalues --    2.96293   2.97065   2.98327   2.99845   3.00140
 Alpha virt. eigenvalues --    3.00312   3.01392   3.02625   3.04625   3.05486
 Alpha virt. eigenvalues --    3.06234   3.07524   3.08098   3.09622   3.11159
 Alpha virt. eigenvalues --    3.12344   3.24353   3.29904   3.33501   3.36416
 Alpha virt. eigenvalues --    3.38364   3.39837   3.40242   3.43988   3.44223
 Alpha virt. eigenvalues --    3.45895   3.46252   3.47778   3.48333   3.49934
 Alpha virt. eigenvalues --    3.50883   3.51653   3.52572   3.56612   3.57245
 Alpha virt. eigenvalues --    3.58561   3.59673   3.60910   3.62962   3.65497
 Alpha virt. eigenvalues --    3.67344   3.67641   3.69242   3.87012   3.91153
 Alpha virt. eigenvalues --    4.40552   4.43921   4.51051   4.52919   4.64450
 Alpha virt. eigenvalues --    4.67562   4.71809   4.78122   4.83377   4.87267
 Alpha virt. eigenvalues --    4.89134   4.92367   4.99227   5.09514   5.28264
          Condensed to atoms (all electrons):
               1          2          3          4          5          6
     1  C    5.008107   0.345920   0.389213   0.388035  -0.032687  -0.043597
     2  C    0.345920   5.016448  -0.032171  -0.041857   0.384414   0.388586
     3  H    0.389213  -0.032171   0.580156  -0.028892  -0.007348  -0.000536
     4  H    0.388035  -0.041857  -0.028892   0.594009  -0.000627   0.004875
     5  H   -0.032687   0.384414  -0.007348  -0.000627   0.589015  -0.029791
     6  H   -0.043597   0.388586  -0.000536   0.004875  -0.029791   0.599907
     7  C   -0.000422   0.005770   0.000003  -0.000187  -0.000147   0.000012
     8  H    0.000001  -0.000204   0.000000   0.000006   0.000003   0.000001
     9  H   -0.000016   0.000201  -0.000000  -0.000001   0.000014  -0.000004
    10  C    0.000389  -0.000370   0.000003   0.000241  -0.000005  -0.000016
    11  H    0.000002   0.000005  -0.000000  -0.000005   0.000000   0.000000
    12  H   -0.000064  -0.000723   0.000004   0.001259   0.000030  -0.000004
    13  C   -0.000199   0.000124   0.000005  -0.000734  -0.000000   0.000001
    14  H   -0.000010   0.000000  -0.000000   0.000009  -0.000000   0.000000
    15  H   -0.000013   0.000001   0.000000   0.000005   0.000000  -0.000001
    16  C   -0.004298  -0.000232   0.000014   0.001601   0.000001   0.000007
    17  H   -0.001636  -0.000053  -0.000105   0.004042   0.000007  -0.000003
    18  H    0.000032   0.000001   0.000001   0.000027  -0.000000   0.000001
    19  C   -0.041427   0.366401   0.003831  -0.005056  -0.032597  -0.036945
    20  H   -0.007347  -0.040806   0.000069   0.004320  -0.002249   0.005087
    21  H    0.004620  -0.045198  -0.000156   0.000071  -0.001063  -0.003695
    22  C    0.362132  -0.041344  -0.033891  -0.038412   0.004016  -0.005574
    23  H   -0.038977  -0.006459  -0.002103   0.004855   0.000068   0.004175
    24  H   -0.036915   0.004142  -0.002865  -0.003141  -0.000154   0.000080
    25  N    0.004378  -0.063809  -0.000073   0.000146   0.004311  -0.004296
    26  N   -0.054163   0.003782   0.004033  -0.004101  -0.000134   0.000206
    27  C    0.005034  -0.000431  -0.000111   0.000008   0.000005  -0.000169
    28  H   -0.000195   0.000001   0.000003   0.000001   0.000000   0.000005
    29  H    0.000359  -0.000024   0.000008  -0.000003  -0.000000  -0.000002
    30  C   -0.000440   0.000372  -0.000002  -0.000016   0.000004   0.000189
    31  H   -0.000692  -0.000030   0.000028  -0.000005   0.000002   0.001128
    32  H    0.000008   0.000000  -0.000000   0.000000  -0.000000  -0.000004
    33  C    0.000097  -0.000010  -0.000001   0.000000  -0.000000  -0.000697
    34  H    0.000000  -0.000010  -0.000000   0.000000  -0.000000   0.000011
    35  H    0.000002  -0.000012   0.000000  -0.000001   0.000000   0.000006
    36  C   -0.000214  -0.004071  -0.000003   0.000010  -0.000028   0.001813
    37  H   -0.000028  -0.001631   0.000006  -0.000005  -0.000119   0.004024
    38  H    0.000008  -0.000160   0.000000   0.000001   0.000013  -0.000000
    39  H    0.000892  -0.000168  -0.000088  -0.001033   0.000028  -0.000947
    40  O   -0.000146  -0.000080   0.000000  -0.000005  -0.000000  -0.000000
    41  H    0.000014   0.000008  -0.000000  -0.000000   0.000000  -0.000000
               7          8          9         10         11         12
     1  C   -0.000422   0.000001  -0.000016   0.000389   0.000002  -0.000064
     2  C    0.005770  -0.000204   0.000201  -0.000370   0.000005  -0.000723
     3  H    0.000003   0.000000  -0.000000   0.000003  -0.000000   0.000004
     4  H   -0.000187   0.000006  -0.000001   0.000241  -0.000005   0.001259
     5  H   -0.000147   0.000003   0.000014  -0.000005   0.000000   0.000030
     6  H    0.000012   0.000001  -0.000004  -0.000016   0.000000  -0.000004
     7  C    5.006516   0.378546   0.328665   0.374365  -0.031888  -0.043042
     8  H    0.378546   0.543549  -0.031401  -0.026784  -0.001597   0.004883
     9  H    0.328665  -0.031401   0.761566  -0.051522  -0.002189  -0.002818
    10  C    0.374365  -0.026784  -0.051522   5.030755   0.381800   0.384616
    11  H   -0.031888  -0.001597  -0.002189   0.381800   0.603054  -0.031916
    12  H   -0.043042   0.004883  -0.002818   0.384616  -0.031916   0.652073
    13  C   -0.052056  -0.008658   0.006351   0.363259  -0.032946  -0.046854
    14  H    0.006213  -0.000311  -0.000067  -0.043983  -0.005643  -0.000459
    15  H   -0.009218   0.005558  -0.000002  -0.034577  -0.000944   0.005278
    16  C   -0.006200   0.000889  -0.000115  -0.034477   0.004300  -0.005648
    17  H   -0.000173   0.000017  -0.000006  -0.005258   0.000046   0.004276
    18  H   -0.000036  -0.000002   0.000001   0.004057  -0.000159   0.000033
    19  C   -0.034590   0.004118  -0.003635  -0.003671   0.000013   0.000132
    20  H   -0.004295   0.000169  -0.000206   0.000384  -0.000199   0.004146
    21  H   -0.002039  -0.000152   0.003189  -0.000071   0.000006   0.000082
    22  C    0.000145  -0.000061   0.000012  -0.000684   0.000009  -0.000054
    23  H   -0.000005   0.000001  -0.000000   0.000005  -0.000000   0.000005
    24  H   -0.000000   0.000001  -0.000000   0.000024  -0.000000  -0.000005
    25  N    0.262168  -0.034420  -0.065653  -0.043762   0.003899  -0.003954
    26  N    0.007436   0.001756  -0.000529   0.001382  -0.000048   0.000074
    27  C   -0.000901   0.001864  -0.000015   0.000058  -0.000014   0.000036
    28  H    0.001806   0.000463  -0.000033   0.000214   0.000010   0.000008
    29  H   -0.000002  -0.000042  -0.000002   0.000095  -0.000000   0.000002
    30  C   -0.000214   0.000289   0.000097  -0.000350   0.000002   0.000002
    31  H    0.000032   0.000010   0.000002   0.000001   0.000000  -0.000000
    32  H   -0.000013   0.000007  -0.000000   0.000002  -0.000000   0.000000
    33  C    0.001148  -0.003925  -0.000193  -0.000035  -0.000002  -0.000000
    34  H   -0.000231   0.000028   0.000003   0.000020  -0.000000  -0.000000
    35  H   -0.000246   0.001720   0.000035  -0.000087   0.000008  -0.000003
    36  C   -0.032803  -0.001584  -0.002165   0.003301  -0.000108   0.000005
    37  H    0.004231   0.000122  -0.000113  -0.000222   0.000004   0.000002
    38  H   -0.005192  -0.000528   0.005755  -0.000065   0.000007   0.000001
    39  H   -0.023277  -0.003150   0.003352   0.000595  -0.000097  -0.001220
    40  O   -0.135645   0.003705   0.013344  -0.064143   0.001206   0.000027
    41  H   -0.010224   0.002670  -0.000317   0.005095   0.000042  -0.000156
              13         14         15         16         17         18
     1  C   -0.000199  -0.000010  -0.000013  -0.004298  -0.001636   0.000032
     2  C    0.000124   0.000000   0.000001  -0.000232  -0.000053   0.000001
     3  H    0.000005  -0.000000   0.000000   0.000014  -0.000105   0.000001
     4  H   -0.000734   0.000009   0.000005   0.001601   0.004042   0.000027
     5  H   -0.000000  -0.000000   0.000000   0.000001   0.000007  -0.000000
     6  H    0.000001   0.000000  -0.000001   0.000007  -0.000003   0.000001
     7  C   -0.052056   0.006213  -0.009218  -0.006200  -0.000173  -0.000036
     8  H   -0.008658  -0.000311   0.005558   0.000889   0.000017  -0.000002
     9  H    0.006351  -0.000067  -0.000002  -0.000115  -0.000006   0.000001
    10  C    0.363259  -0.043983  -0.034577  -0.034477  -0.005258   0.004057
    11  H   -0.032946  -0.005643  -0.000944   0.004300   0.000046  -0.000159
    12  H   -0.046854  -0.000459   0.005278  -0.005648   0.004276   0.000033
    13  C    5.013144   0.330362   0.381748   0.382396  -0.038676  -0.030282
    14  H    0.330362   0.723528  -0.028801  -0.049749  -0.001677  -0.002244
    15  H    0.381748  -0.028801   0.588649  -0.031676   0.004848  -0.003890
    16  C    0.382396  -0.049749  -0.031676   4.915689   0.392877   0.390094
    17  H   -0.038676  -0.001677   0.004848   0.392877   0.609192  -0.034465
    18  H   -0.030282  -0.002244  -0.003890   0.390094  -0.034465   0.584154
    19  C   -0.000086  -0.000019  -0.000036   0.000267  -0.000036   0.000002
    20  H   -0.000099   0.000013   0.000002  -0.000066  -0.000066   0.000001
    21  H   -0.000003  -0.000000   0.000002   0.000012   0.000001  -0.000000
    22  C    0.004663  -0.000012  -0.000038  -0.037007  -0.000511  -0.002447
    23  H   -0.000207   0.000003   0.000007   0.004225   0.000349  -0.000168
    24  H    0.000061  -0.000007   0.000001  -0.005243  -0.001287   0.003487
    25  N   -0.002352  -0.000158   0.001316   0.009963   0.000250  -0.000380
    26  N   -0.053979   0.005377  -0.003606   0.223364  -0.045151  -0.038850
    27  C    0.000697  -0.000185   0.000226  -0.030615   0.003609  -0.003774
    28  H   -0.004422   0.000074   0.002393  -0.001426   0.000154  -0.000143
    29  H    0.000141  -0.000014  -0.000068  -0.001443  -0.000066   0.004271
    30  C   -0.000179   0.000023   0.000049   0.002905  -0.000195   0.000038
    31  H    0.000001  -0.000000  -0.000003  -0.000008   0.000002   0.000004
    32  H    0.000001  -0.000000   0.000006  -0.000089   0.000003  -0.000002
    33  C    0.000337   0.000005   0.000427  -0.000249   0.000007   0.000004
    34  H    0.000006  -0.000000  -0.000013   0.000015  -0.000000  -0.000000
    35  H    0.000502  -0.000012  -0.000047   0.000044   0.000000   0.000003
    36  C   -0.000193   0.000016   0.000062  -0.000531   0.000015   0.000003
    37  H    0.000006  -0.000000   0.000000   0.000011   0.000000   0.000000
    38  H    0.000002  -0.000000   0.000005   0.000007  -0.000000  -0.000000
    39  H    0.000242  -0.000194  -0.000812  -0.023259  -0.002720   0.004058
    40  O   -0.061900   0.009235  -0.005936  -0.034472   0.001111  -0.001006
    41  H   -0.017422  -0.000361   0.005011   0.003043  -0.000073   0.000165
              19         20         21         22         23         24
     1  C   -0.041427  -0.007347   0.004620   0.362132  -0.038977  -0.036915
     2  C    0.366401  -0.040806  -0.045198  -0.041344  -0.006459   0.004142
     3  H    0.003831   0.000069  -0.000156  -0.033891  -0.002103  -0.002865
     4  H   -0.005056   0.004320   0.000071  -0.038412   0.004855  -0.003141
     5  H   -0.032597  -0.002249  -0.001063   0.004016   0.000068  -0.000154
     6  H   -0.036945   0.005087  -0.003695  -0.005574   0.004175   0.000080
     7  C   -0.034590  -0.004295  -0.002039   0.000145  -0.000005  -0.000000
     8  H    0.004118   0.000169  -0.000152  -0.000061   0.000001   0.000001
     9  H   -0.003635  -0.000206   0.003189   0.000012  -0.000000  -0.000000
    10  C   -0.003671   0.000384  -0.000071  -0.000684   0.000005   0.000024
    11  H    0.000013  -0.000199   0.000006   0.000009  -0.000000  -0.000000
    12  H    0.000132   0.004146   0.000082  -0.000054   0.000005  -0.000005
    13  C   -0.000086  -0.000099  -0.000003   0.004663  -0.000207   0.000061
    14  H   -0.000019   0.000013  -0.000000  -0.000012   0.000003  -0.000007
    15  H   -0.000036   0.000002   0.000002  -0.000038   0.000007   0.000001
    16  C    0.000267  -0.000066   0.000012  -0.037007   0.004225  -0.005243
    17  H   -0.000036  -0.000066   0.000001  -0.000511   0.000349  -0.001287
    18  H    0.000002   0.000001  -0.000000  -0.002447  -0.000168   0.003487
    19  C    4.863364   0.396948   0.384812  -0.002592   0.000004  -0.000066
    20  H    0.396948   0.590579  -0.032230   0.000011   0.000017  -0.000000
    21  H    0.384812  -0.032230   0.621792  -0.000045  -0.000000   0.000001
    22  C   -0.002592   0.000011  -0.000045   4.904974   0.397732   0.391196
    23  H    0.000004   0.000017  -0.000000   0.397732   0.569363  -0.030275
    24  H   -0.000066  -0.000000   0.000001   0.391196  -0.030275   0.586637
    25  N    0.252252  -0.039060  -0.040208   0.007648   0.000167  -0.000348
    26  N    0.007718   0.000195  -0.000495   0.231798  -0.038126  -0.038297
    27  C    0.000232  -0.000002  -0.000000  -0.031311  -0.002915  -0.001664
    28  H   -0.000058   0.000001   0.000001   0.003519   0.000169  -0.000087
    29  H    0.000015  -0.000000  -0.000000  -0.000190  -0.000216   0.001867
    30  C   -0.000764   0.000003   0.000043  -0.003940   0.000644   0.000066
    31  H   -0.000059   0.000005  -0.000006  -0.000519   0.004453   0.000124
    32  H    0.000007  -0.000000  -0.000000   0.000073  -0.000205  -0.000006
    33  C    0.005645  -0.000221  -0.000204  -0.000085  -0.000130  -0.000004
    34  H   -0.000047   0.000003  -0.000001  -0.000023   0.000016  -0.000000
    35  H   -0.000019   0.000006  -0.000002  -0.000039   0.000004   0.000002
    36  C   -0.039964   0.004711  -0.007065   0.000432  -0.000103   0.000006
    37  H   -0.002027   0.000323  -0.001097  -0.000002  -0.000069   0.000001
    38  H   -0.003587  -0.000181   0.005315   0.000005   0.000001  -0.000000
    39  H   -0.024593  -0.001572   0.002815  -0.036913  -0.002296   0.004130
    40  O    0.004663   0.000042  -0.000140   0.006743   0.000072  -0.000176
    41  H   -0.000335  -0.000004   0.000012  -0.000464  -0.000006   0.000016
              25         26         27         28         29         30
     1  C    0.004378  -0.054163   0.005034  -0.000195   0.000359  -0.000440
     2  C   -0.063809   0.003782  -0.000431   0.000001  -0.000024   0.000372
     3  H   -0.000073   0.004033  -0.000111   0.000003   0.000008  -0.000002
     4  H    0.000146  -0.004101   0.000008   0.000001  -0.000003  -0.000016
     5  H    0.004311  -0.000134   0.000005   0.000000  -0.000000   0.000004
     6  H   -0.004296   0.000206  -0.000169   0.000005  -0.000002   0.000189
     7  C    0.262168   0.007436  -0.000901   0.001806  -0.000002  -0.000214
     8  H   -0.034420   0.001756   0.001864   0.000463  -0.000042   0.000289
     9  H   -0.065653  -0.000529  -0.000015  -0.000033  -0.000002   0.000097
    10  C   -0.043762   0.001382   0.000058   0.000214   0.000095  -0.000350
    11  H    0.003899  -0.000048  -0.000014   0.000010  -0.000000   0.000002
    12  H   -0.003954   0.000074   0.000036   0.000008   0.000002   0.000002
    13  C   -0.002352  -0.053979   0.000697  -0.004422   0.000141  -0.000179
    14  H   -0.000158   0.005377  -0.000185   0.000074  -0.000014   0.000023
    15  H    0.001316  -0.003606   0.000226   0.002393  -0.000068   0.000049
    16  C    0.009963   0.223364  -0.030615  -0.001426  -0.001443   0.002905
    17  H    0.000250  -0.045151   0.003609   0.000154  -0.000066  -0.000195
    18  H   -0.000380  -0.038850  -0.003774  -0.000143   0.004271   0.000038
    19  C    0.252252   0.007718   0.000232  -0.000058   0.000015  -0.000764
    20  H   -0.039060   0.000195  -0.000002   0.000001  -0.000000   0.000003
    21  H   -0.040208  -0.000495  -0.000000   0.000001  -0.000000   0.000043
    22  C    0.007648   0.231798  -0.031311   0.003519  -0.000190  -0.003940
    23  H    0.000167  -0.038126  -0.002915   0.000169  -0.000216   0.000644
    24  H   -0.000348  -0.038297  -0.001664  -0.000087   0.001867   0.000066
    25  N    7.246903  -0.163043   0.004901   0.001695  -0.000403   0.003894
    26  N   -0.163043   7.219179   0.248693  -0.032671  -0.071461  -0.038569
    27  C    0.004901   0.248693   5.068290   0.375955   0.322605   0.368187
    28  H    0.001695  -0.032671   0.375955   0.543313  -0.030131  -0.024320
    29  H   -0.000403  -0.071461   0.322605  -0.030131   0.758598  -0.049279
    30  C    0.003894  -0.038569   0.368187  -0.024320  -0.049279   5.041781
    31  H   -0.000045  -0.003338  -0.044101   0.004733  -0.003026   0.383810
    32  H   -0.000005   0.003835  -0.032964  -0.001901  -0.002456   0.382625
    33  C   -0.062431  -0.001045  -0.054087  -0.007372   0.006325   0.358292
    34  H    0.005231  -0.000168   0.006791  -0.000437  -0.000055  -0.044734
    35  H   -0.003909   0.001391  -0.009013   0.005843  -0.000127  -0.036099
    36  C    0.251700   0.008643  -0.006395   0.000978  -0.000144  -0.033802
    37  H   -0.046119   0.000272  -0.000170   0.000021  -0.000005  -0.006241
    38  H   -0.042254  -0.000507  -0.000050   0.000006   0.000001   0.004610
    39  H    0.141420   0.187608  -0.029806  -0.003113   0.004395   0.000855
    40  O   -0.085130  -0.099045  -0.142944  -0.007673   0.017079  -0.073259
    41  H    0.005721   0.006005  -0.015822   0.004514  -0.000623   0.006536
              31         32         33         34         35         36
     1  C   -0.000692   0.000008   0.000097   0.000000   0.000002  -0.000214
     2  C   -0.000030   0.000000  -0.000010  -0.000010  -0.000012  -0.004071
     3  H    0.000028  -0.000000  -0.000001  -0.000000   0.000000  -0.000003
     4  H   -0.000005   0.000000   0.000000   0.000000  -0.000001   0.000010
     5  H    0.000002  -0.000000  -0.000000  -0.000000   0.000000  -0.000028
     6  H    0.001128  -0.000004  -0.000697   0.000011   0.000006   0.001813
     7  C    0.000032  -0.000013   0.001148  -0.000231  -0.000246  -0.032803
     8  H    0.000010   0.000007  -0.003925   0.000028   0.001720  -0.001584
     9  H    0.000002  -0.000000  -0.000193   0.000003   0.000035  -0.002165
    10  C    0.000001   0.000002  -0.000035   0.000020  -0.000087   0.003301
    11  H    0.000000  -0.000000  -0.000002  -0.000000   0.000008  -0.000108
    12  H   -0.000000   0.000000  -0.000000  -0.000000  -0.000003   0.000005
    13  C    0.000001   0.000001   0.000337   0.000006   0.000502  -0.000193
    14  H   -0.000000  -0.000000   0.000005  -0.000000  -0.000012   0.000016
    15  H   -0.000003   0.000006   0.000427  -0.000013  -0.000047   0.000062
    16  C   -0.000008  -0.000089  -0.000249   0.000015   0.000044  -0.000531
    17  H    0.000002   0.000003   0.000007  -0.000000   0.000000   0.000015
    18  H    0.000004  -0.000002   0.000004  -0.000000   0.000003   0.000003
    19  C   -0.000059   0.000007   0.005645  -0.000047  -0.000019  -0.039964
    20  H    0.000005  -0.000000  -0.000221   0.000003   0.000006   0.004711
    21  H   -0.000006  -0.000000  -0.000204  -0.000001  -0.000002  -0.007065
    22  C   -0.000519   0.000073  -0.000085  -0.000023  -0.000039   0.000432
    23  H    0.004453  -0.000205  -0.000130   0.000016   0.000004  -0.000103
    24  H    0.000124  -0.000006  -0.000004  -0.000000   0.000002   0.000006
    25  N   -0.000045  -0.000005  -0.062431   0.005231  -0.003909   0.251700
    26  N   -0.003338   0.003835  -0.001045  -0.000168   0.001391   0.008643
    27  C   -0.044101  -0.032964  -0.054087   0.006791  -0.009013  -0.006395
    28  H    0.004733  -0.001901  -0.007372  -0.000437   0.005843   0.000978
    29  H   -0.003026  -0.002456   0.006325  -0.000055  -0.000127  -0.000144
    30  C    0.383810   0.382625   0.358292  -0.044734  -0.036099  -0.033802
    31  H    0.648349  -0.031227  -0.045349  -0.000268   0.005465  -0.005748
    32  H   -0.031227   0.599197  -0.032117  -0.005429  -0.000943   0.004027
    33  C   -0.045349  -0.032117   5.013554   0.332387   0.382950   0.387223
    34  H   -0.000268  -0.005429   0.332387   0.722713  -0.029814  -0.047534
    35  H    0.005465  -0.000943   0.382950  -0.029814   0.595167  -0.029747
    36  C   -0.005748   0.004027   0.387223  -0.047534  -0.029747   4.864422
    37  H    0.004607   0.000042  -0.040453  -0.002201   0.004972   0.393123
    38  H    0.000020  -0.000159  -0.038194  -0.001726  -0.003925   0.387288
    39  H   -0.000992  -0.000165  -0.002097  -0.000002  -0.000606  -0.016685
    40  O   -0.000004   0.001506  -0.052642   0.008453  -0.006304  -0.032277
    41  H   -0.000190   0.000026  -0.017327  -0.000278   0.003979   0.002494
              37         38         39         40         41
     1  C   -0.000028   0.000008   0.000892  -0.000146   0.000014
     2  C   -0.001631  -0.000160  -0.000168  -0.000080   0.000008
     3  H    0.000006   0.000000  -0.000088   0.000000  -0.000000
     4  H   -0.000005   0.000001  -0.001033  -0.000005  -0.000000
     5  H   -0.000119   0.000013   0.000028  -0.000000   0.000000
     6  H    0.004024  -0.000000  -0.000947  -0.000000  -0.000000
     7  C    0.004231  -0.005192  -0.023277  -0.135645  -0.010224
     8  H    0.000122  -0.000528  -0.003150   0.003705   0.002670
     9  H   -0.000113   0.005755   0.003352   0.013344  -0.000317
    10  C   -0.000222  -0.000065   0.000595  -0.064143   0.005095
    11  H    0.000004   0.000007  -0.000097   0.001206   0.000042
    12  H    0.000002   0.000001  -0.001220   0.000027  -0.000156
    13  C    0.000006   0.000002   0.000242  -0.061900  -0.017422
    14  H   -0.000000  -0.000000  -0.000194   0.009235  -0.000361
    15  H    0.000000   0.000005  -0.000812  -0.005936   0.005011
    16  C    0.000011   0.000007  -0.023259  -0.034472   0.003043
    17  H    0.000000  -0.000000  -0.002720   0.001111  -0.000073
    18  H    0.000000  -0.000000   0.004058  -0.001006   0.000165
    19  C   -0.002027  -0.003587  -0.024593   0.004663  -0.000335
    20  H    0.000323  -0.000181  -0.001572   0.000042  -0.000004
    21  H   -0.001097   0.005315   0.002815  -0.000140   0.000012
    22  C   -0.000002   0.000005  -0.036913   0.006743  -0.000464
    23  H   -0.000069   0.000001  -0.002296   0.000072  -0.000006
    24  H    0.000001  -0.000000   0.004130  -0.000176   0.000016
    25  N   -0.046119  -0.042254   0.141420  -0.085130   0.005721
    26  N    0.000272  -0.000507   0.187608  -0.099045   0.006005
    27  C   -0.000170  -0.000050  -0.029806  -0.142944  -0.015822
    28  H    0.000021   0.000006  -0.003113  -0.007673   0.004514
    29  H   -0.000005   0.000001   0.004395   0.017079  -0.000623
    30  C   -0.006241   0.004610   0.000855  -0.073259   0.006536
    31  H    0.004607   0.000020  -0.000992  -0.000004  -0.000190
    32  H    0.000042  -0.000159  -0.000165   0.001506   0.000026
    33  C   -0.040453  -0.038194  -0.002097  -0.052642  -0.017327
    34  H   -0.002201  -0.001726  -0.000002   0.008453  -0.000278
    35  H    0.004972  -0.003925  -0.000606  -0.006304   0.003979
    36  C    0.393123   0.387288  -0.016685  -0.032277   0.002494
    37  H    0.627341  -0.036416  -0.001769   0.000739  -0.000059
    38  H   -0.036416   0.618003   0.002867  -0.001005   0.000207
    39  H   -0.001769   0.002867   0.397357  -0.023942   0.003665
    40  O    0.000739  -0.001005  -0.023942   9.367498   0.229530
    41  H   -0.000059   0.000207   0.003665   0.229530   0.552850
 Mulliken charges:
               1
     1  C   -0.245757
     2  C   -0.236323
     3  H    0.130968
     4  H    0.120558
     5  H    0.125017
     6  H    0.116169
     7  C    0.015993
     8  H    0.162443
     9  H    0.038416
    10  C   -0.240577
    11  H    0.113340
    12  H    0.079944
    13  C   -0.132802
    14  H    0.059049
    15  H    0.124087
    16  C   -0.064924
    17  H    0.111351
    18  H    0.127409
    19  C   -0.058214
    20  H    0.121568
    21  H    0.111093
    22  C   -0.078949
    23  H    0.135926
    24  H    0.128699
    25  N   -0.506152
    26  N   -0.475423
    27  C    0.000269
    28  H    0.168103
    29  H    0.044024
    30  C   -0.242915
    31  H    0.082836
    32  H    0.116320
    33  C   -0.129533
    34  H    0.057293
    35  H    0.118858
    36  C   -0.049109
    37  H    0.098898
    38  H    0.109827
    39  H    0.447240
    40  O   -0.837076
    41  H    0.232054
 Sum of Mulliken charges =  -0.00000
 Mulliken charges with hydrogens summed into heavy atoms:
               1
     1  C    0.005770
     2  C    0.004863
     7  C    0.216852
    10  C   -0.047292
    13  C    0.050333
    16  C    0.173836
    19  C    0.174448
    22  C    0.185676
    25  N   -0.506152
    26  N   -0.028184
    27  C    0.212396
    30  C   -0.043758
    33  C    0.046619
    36  C    0.159615
    40  O   -0.605022
 Electronic spatial extent (au):  <R**2>=           2656.3197
 Charge=             -0.0000 electrons
 Dipole moment (field-independent basis, Debye):
    X=              2.6478    Y=             -0.3172    Z=              0.9919  Tot=              2.8452
 Quadrupole moment (field-independent basis, Debye-Ang):
   XX=            -91.7283   YY=            -98.3904   ZZ=            -96.2952
   XY=             -0.0613   XZ=              0.4142   YZ=             -1.9641
 Traceless Quadrupole moment (field-independent basis, Debye-Ang):
   XX=              3.7430   YY=             -2.9191   ZZ=             -0.8239
   XY=             -0.0613   XZ=              0.4142   YZ=             -1.9641
 Octapole moment (field-independent basis, Debye-Ang**2):
  XXX=             -3.2603  YYY=             -1.2422  ZZZ=              4.7094  XYY=              5.0502
  XXY=             -0.2347  XXZ=              1.3518  XZZ=              3.9827  YZZ=             -1.3983
  YYZ=              1.8009  XYZ=             -0.9055
 Hexadecapole moment (field-independent basis, Debye-Ang**3):
 XXXX=          -1199.6782 YYYY=          -1286.0182 ZZZZ=          -1142.4895 XXXY=             -2.2378
 XXXZ=              3.4151 YYYX=              0.1199 YYYZ=             -6.5284 ZZZX=              4.7807
 ZZZY=            -19.8922 XXYY=           -426.3989 XXZZ=           -390.2981 YYZZ=           -390.3276
 XXYZ=              2.3387 YYXZ=             -0.5693 ZZXY=              1.1471
 N-N= 1.287349720536D+03 E-N=-4.102339279061D+03  KE= 6.523518123347D+02
 1\1\GINC-CDR1461\SP\RwB97XD\6-31G(d,p)\C12H26N2O1\CLR426\08-Jul-2023\0
 \\# sp wB97XD/6-31g(d,p)\\Title Card Required\\0,1\C,0,2.621268,0.4801
 45,-0.704292\C,0,2.683649,-0.446862,0.525627\H,0,3.582194,0.427747,-1.
 227022\H,0,2.515376,1.520969,-0.372918\H,0,3.684188,-0.36748,0.964643\
 H,0,2.578476,-1.489745,0.200358\C,0,-0.695772,0.561045,1.852428\H,0,-1
 .704323,0.199945,1.581658\H,0,-0.556081,0.55222,2.943852\C,0,-0.595169
 ,1.995144,1.305295\H,0,-1.192325,2.61584,1.981711\H,0,0.431581,2.38820
 9,1.37715\C,0,-1.168065,2.181925,-0.11248\H,0,-1.397513,3.243164,-0.26
 6425\H,0,-2.104944,1.580871,-0.168882\C,0,-0.237575,1.789156,-1.25616\
 H,0,0.685626,2.379144,-1.222001\H,0,-0.714219,1.977579,-2.224502\C,0,1
 .676215,-0.142232,1.642444\H,0,1.791956,0.90333,1.940942\H,0,1.908227,
 -0.751094,2.528244\C,0,1.543712,0.148538,-1.743179\H,0,1.641367,-0.897
 441,-2.042029\H,0,1.672837,0.759511,-2.643074\N,0,0.284754,-0.356606,1
 .227608\N,0,0.169584,0.352544,-1.227358\C,0,-0.852144,-0.585579,-1.788
 623\H,0,-1.84726,-0.232578,-1.428637\H,0,-0.764889,-0.558549,-2.881526
 \C,0,-0.680776,-2.009457,-1.240518\H,0,0.340504,-2.393127,-1.394132\H,
 0,-1.324462,-2.637748,-1.865283\C,0,-1.131006,-2.189387,0.2223\H,0,-1.
 345897,-3.250965,0.394615\H,0,-2.063317,-1.597168,0.339843\C,0,-0.1057
 76,-1.782236,1.280115\H,0,0.810557,-2.372404,1.15437\H,0,-0.494596,-2.
 009589,2.28308\H,0,0.217801,0.048559,-0.133765\O,0,-1.49226,0.000716,0
 .033107\H,0,-2.45279,-0.017685,0.01538\\Version=EM64L-G09RevE.01\State
 =1-A\HF=-657.2350487\RMSD=8.127e-09\Dipole=1.0465402,0.1233259,-0.3776
 196\Quadrupole=2.7899297,-2.17038,-0.6195497,0.0562204,-0.2689438,-1.4
 592898\PG=C01 [X(C12H26N2O1)]\\@


 LAW OF COMPENSATION:
      NO CALCULATION IS EVER A COMPLETE FAILURE; IT 
      CAN ALWAYS SERVE AS A BAD EXAMPLE.

                                           -- ANON
 Job cpu time:       0 days  0 hours  7 minutes 30.5 seconds.
 File lengths (MBytes):  RWF=     70 Int=      0 D2E=      0 Chk=      7 Scr=      1
 Normal termination of Gaussian 09 at Sat Jul  8 09:19:01 2023.
