# Supplementary material for: An organic proton cage that is ultra-resistant to hydroxide-promoted degradation
Source: Nat Commun. 2024 Apr 22;15:3395. doi: 10.1038/s41467-024-47809-0 (PMC11035699; doi:10.1038/s41467-024-47809-0)
Supplement: Supplementary file 3 — Source Data [file 41467_2024_47809_MOESM3_ESM.zip › Paper/in-DBD-scan7-wb97xd.out]

 Entering Gaussian System, Link 0=g09
 Initial command:
 /opt/software/gaussian/g09.e01/l1.exe "/localscratch/clr426.6821072.0/Gau-217190.inp" -scrdir="/localscratch/clr426.6821072.0/"
 Entering Link 1 = /opt/software/gaussian/g09.e01/l1.exe PID=    217192.
  
 Copyright (c) 1988,1990,1992,1993,1995,1998,2003,2009,2015,
            Gaussian, Inc.  All Rights Reserved.
  
 This is part of the Gaussian(R) 09 program.  It is based on
 the Gaussian(R) 03 system (copyright 2003, Gaussian, Inc.),
 the Gaussian(R) 98 system (copyright 1998, Gaussian, Inc.),
 the Gaussian(R) 94 system (copyright 1995, Gaussian, Inc.),
 the Gaussian 92(TM) system (copyright 1992, Gaussian, Inc.),
 the Gaussian 90(TM) system (copyright 1990, Gaussian, Inc.),
 the Gaussian 88(TM) system (copyright 1988, Gaussian, Inc.),
 the Gaussian 86(TM) system (copyright 1986, Carnegie Mellon
 University), and the Gaussian 82(TM) system (copyright 1983,
 Carnegie Mellon University). Gaussian is a federally registered
 trademark of Gaussian, Inc.
  
 This software contains proprietary and confidential information,
 including trade secrets, belonging to Gaussian, Inc.
  
 This software is provided under written license and may be
 used, copied, transmitted, or stored only in accord with that
 written license.
  
 The following legend is applicable only to US Government
 contracts under FAR:
  
                    RESTRICTED RIGHTS LEGEND
  
 Use, reproduction and disclosure by the US Government is
 subject to restrictions as set forth in subparagraphs (a)
 and (c) of the Commercial Computer Software - Restricted
 Rights clause in FAR 52.227-19.
  
 Gaussian, Inc.
 340 Quinnipiac St., Bldg. 40, Wallingford CT 06492
  
  
 ---------------------------------------------------------------
 Warning -- This program may not be used in any manner that
 competes with the business of Gaussian, Inc. or will provide
 assistance to any competitor of Gaussian, Inc.  The licensee
 of this program is prohibited from giving any competitor of
 Gaussian, Inc. access to this program.  By using this program,
 the user acknowledges that Gaussian, Inc. is engaged in the
 business of creating and licensing software in the field of
 computational chemistry and represents and warrants to the
 licensee that it is not a competitor of Gaussian, Inc. and that
 it will not use this program in any manner prohibited above.
 ---------------------------------------------------------------
  

 Cite this work as:
 Gaussian 09, Revision E.01,
 M. J. Frisch, G. W. Trucks, H. B. Schlegel, G. E. Scuseria, 
 M. A. Robb, J. R. Cheeseman, G. Scalmani, V. Barone, B. Mennucci, 
 G. A. Petersson, H. Nakatsuji, M. Caricato, X. Li, H. P. Hratchian, 
 A. F. Izmaylov, J. Bloino, G. Zheng, J. L. Sonnenberg, M. Hada, 
 M. Ehara, K. Toyota, R. Fukuda, J. Hasegawa, M. Ishida, T. Nakajima, 
 Y. Honda, O. Kitao, H. Nakai, T. Vreven, J. A. Montgomery, Jr., 
 J. E. Peralta, F. Ogliaro, M. Bearpark, J. J. Heyd, E. Brothers, 
 K. N. Kudin, V. N. Staroverov, T. Keith, R. Kobayashi, J. Normand, 
 K. Raghavachari, A. Rendell, J. C. Burant, S. S. Iyengar, J. Tomasi, 
 M. Cossi, N. Rega, J. M. Millam, M. Klene, J. E. Knox, J. B. Cross, 
 V. Bakken, C. Adamo, J. Jaramillo, R. Gomperts, R. E. Stratmann, 
 O. Yazyev, A. J. Austin, R. Cammi, C. Pomelli, J. W. Ochterski, 
 R. L. Martin, K. Morokuma, V. G. Zakrzewski, G. A. Voth, 
 P. Salvador, J. J. Dannenberg, S. Dapprich, A. D. Daniels, 
 O. Farkas, J. B. Foresman, J. V. Ortiz, J. Cioslowski, 
 and D. J. Fox, Gaussian, Inc., Wallingford CT, 2013.
 
 ******************************************
 Gaussian 09:  EM64L-G09RevE.01 30-Nov-2015
                 8-Jul-2023 
 ******************************************
 %chk=inprot-scan7-wb97xd.chk
 %mem=10GB
 ----------------------
 # sp wB97XD/6-31g(d,p)
 ----------------------
 1/38=1/1;
 2/12=2,17=6,18=5,40=1/2;
 3/5=1,6=6,7=101,11=2,16=1,25=1,30=1,74=-58/1,2,3;
 4//1;
 5/5=2,38=5/2;
 6/7=2,8=2,9=2,10=2,28=1/1;
 99/5=1,9=1/99;
 -------------------
 Title Card Required
 -------------------
 Symbolic Z-matrix:
 Charge =  0 Multiplicity = 1
 C                     2.62127   0.48015  -0.70429 
 C                     2.68365  -0.44686   0.52563 
 H                     3.58219   0.42775  -1.22702 
 H                     2.51538   1.52097  -0.37292 
 H                     3.68419  -0.36748   0.96464 
 H                     2.57848  -1.48975   0.20036 
 C                    -0.69577   0.56105   1.85243 
 H                    -1.70432   0.19995   1.58166 
 H                    -0.55608   0.55222   2.94385 
 C                    -0.59517   1.99514   1.3053 
 H                    -1.19233   2.61584   1.98171 
 H                     0.43158   2.38821   1.37715 
 C                    -1.16807   2.18193  -0.11248 
 H                    -1.39751   3.24316  -0.26643 
 H                    -2.10494   1.58087  -0.16888 
 C                    -0.23758   1.78916  -1.25616 
 H                     0.68563   2.37914  -1.222 
 H                    -0.71422   1.97758  -2.2245 
 C                     1.67622  -0.14223   1.64244 
 H                     1.79196   0.90333   1.94094 
 H                     1.90823  -0.75109   2.52824 
 C                     1.54371   0.14854  -1.74318 
 H                     1.64137  -0.89744  -2.04203 
 H                     1.67284   0.75951  -2.64307 
 N                     0.28475  -0.35661   1.22761 
 N                     0.16958   0.35254  -1.22736 
 C                    -0.85214  -0.58558  -1.78862 
 H                    -1.84726  -0.23258  -1.42864 
 H                    -0.76489  -0.55855  -2.88153 
 C                    -0.68078  -2.00946  -1.24052 
 H                     0.3405   -2.39313  -1.39413 
 H                    -1.32446  -2.63775  -1.86528 
 C                    -1.13101  -2.18939   0.2223 
 H                    -1.3459   -3.25096   0.39462 
 H                    -2.06332  -1.59717   0.33984 
 C                    -0.10578  -1.78224   1.28012 
 H                     0.81056  -2.3724    1.15437 
 H                    -0.4946   -2.00959   2.28308 
 H                     0.2178    0.04856  -0.13377 
 O                    -1.24242   0.00072   0.03311 
 H                    -2.20294  -0.01769   0.01538 
 
                          Input orientation:                          
 ---------------------------------------------------------------------
 Center     Atomic      Atomic             Coordinates (Angstroms)
 Number     Number       Type             X           Y           Z
 ---------------------------------------------------------------------
      1          6           0        2.621268    0.480145   -0.704292
      2          6           0        2.683649   -0.446862    0.525627
      3          1           0        3.582194    0.427747   -1.227022
      4          1           0        2.515376    1.520969   -0.372918
      5          1           0        3.684188   -0.367480    0.964643
      6          1           0        2.578476   -1.489745    0.200358
      7          6           0       -0.695772    0.561045    1.852428
      8          1           0       -1.704323    0.199945    1.581658
      9          1           0       -0.556081    0.552220    2.943852
     10          6           0       -0.595169    1.995144    1.305295
     11          1           0       -1.192325    2.615840    1.981711
     12          1           0        0.431581    2.388209    1.377150
     13          6           0       -1.168065    2.181925   -0.112480
     14          1           0       -1.397513    3.243164   -0.266425
     15          1           0       -2.104944    1.580871   -0.168882
     16          6           0       -0.237575    1.789156   -1.256160
     17          1           0        0.685626    2.379144   -1.222001
     18          1           0       -0.714219    1.977579   -2.224502
     19          6           0        1.676215   -0.142232    1.642444
     20          1           0        1.791956    0.903330    1.940942
     21          1           0        1.908227   -0.751094    2.528244
     22          6           0        1.543712    0.148538   -1.743179
     23          1           0        1.641367   -0.897441   -2.042029
     24          1           0        1.672837    0.759511   -2.643074
     25          7           0        0.284754   -0.356606    1.227608
     26          7           0        0.169584    0.352544   -1.227358
     27          6           0       -0.852144   -0.585579   -1.788623
     28          1           0       -1.847260   -0.232578   -1.428637
     29          1           0       -0.764889   -0.558549   -2.881526
     30          6           0       -0.680776   -2.009457   -1.240518
     31          1           0        0.340504   -2.393127   -1.394132
     32          1           0       -1.324462   -2.637748   -1.865283
     33          6           0       -1.131006   -2.189387    0.222300
     34          1           0       -1.345897   -3.250965    0.394615
     35          1           0       -2.063317   -1.597168    0.339843
     36          6           0       -0.105776   -1.782236    1.280115
     37          1           0        0.810557   -2.372404    1.154370
     38          1           0       -0.494596   -2.009589    2.283080
     39          1           0        0.217801    0.048559   -0.133765
     40          8           0       -1.242420    0.000716    0.033107
     41          1           0       -2.202940   -0.017685    0.015380
 ---------------------------------------------------------------------
                    Distance matrix (angstroms):
                    1          2          3          4          5
     1  C    0.000000
     2  C    1.541407   0.000000
     3  H    1.095158   2.155018   0.000000
     4  H    1.097423   2.169806   1.750065   0.000000
     5  H    2.152582   1.095498   2.333706   2.592572   0.000000
     6  H    2.168107   1.097482   2.592612   3.065457   1.751059
     7  C    4.188808   3.767859   5.272739   4.023070   4.564468
     8  H    4.900492   4.559370   5.990646   4.834390   5.453323
     9  H    4.838357   4.164352   5.876819   4.623125   4.768962
    10  C    4.084009   4.161961   5.130275   3.566053   4.900095
    11  H    5.130234   5.150097   6.154653   4.526596   5.806462
    12  H    3.573211   3.719480   4.533375   2.856054   4.282924
    13  C    4.195872   4.706740   5.185008   3.751324   5.586056
    14  H    4.896591   5.558734   5.800586   4.276447   6.354208
    15  H    4.882145   5.246396   5.898550   4.625211   6.212487
    16  C    3.192343   4.087553   4.055233   2.903581   4.996326
    17  H    2.760603   3.877191   3.492575   2.192120   4.617004
    18  H    3.959649   4.998663   4.675052   3.750619   5.917426
    19  C    2.605312   1.534602   3.491628   2.744469   2.131222
    20  H    2.804301   2.149710   3.669758   2.501752   2.479649
    21  H    3.531808   2.168942   4.277132   3.734654   2.397091
    22  C    1.533094   2.607957   2.121270   2.169173   3.490016
    23  H    2.155804   2.807531   2.487402   3.065702   3.673425
    24  H    2.176337   3.538042   2.400191   2.538365   4.281502
    25  N    3.145105   2.501124   4.184917   3.326056   3.409607
    26  N    2.510106   3.167417   3.413439   2.756451   4.204253
    27  C    3.791587   4.228100   4.583184   4.216866   5.310965
    28  H    4.582618   4.939049   5.473175   4.818928   6.028508
    29  H    4.157558   4.849080   4.754713   4.623597   5.884200
    30  C    4.170030   4.108567   4.910505   4.840664   5.158656
    31  H    3.732754   3.600521   4.300443   4.592722   4.565883
    32  H    5.161196   5.155714   5.820645   5.853754   6.184592
    33  C    4.697290   4.204758   5.582489   5.236137   5.201587
    34  H    5.555824   4.910947   6.359930   6.186266   5.825905
    35  H    5.229798   4.887884   6.198963   5.585270   5.910696
    36  C    4.061158   3.183295   4.977036   4.529252   4.057694
    37  H    3.856207   2.758895   4.603677   4.516345   3.509056
    38  H    4.983149   3.953732   5.906068   5.345942   4.679427
    39  H    2.507672   2.600124   3.557827   2.739350   3.659976
    40  O    3.962536   3.982075   5.004716   4.073948   5.027404
    41  H    4.902932   4.931865   5.933780   4.978025   5.973419
                    6          7          8          9         10
     6  H    0.000000
     7  C    4.201878   0.000000
     8  H    4.806809   1.104937   0.000000
     9  H    4.639162   1.100363   1.816075   0.000000
    10  C    4.841215   1.538218   2.128224   2.183673   0.000000
    11  H    5.852178   2.117891   2.501746   2.364117   1.095170
    12  H    4.586123   2.198941   3.064704   2.607851   1.101762
    13  C    5.255054   2.590594   2.661939   3.517333   1.540514
    14  H    6.198936   3.489375   3.573615   4.272595   2.161392
    15  H    5.612437   2.666741   2.265357   3.625771   2.150405
    16  C    4.561006   3.373651   3.567934   4.389938   2.594486
    17  H    4.535889   3.829603   4.280335   4.715275   2.859216
    18  H    5.361355   4.316048   4.315917   5.363631   3.531848
    19  C    2.170133   2.482945   3.398355   2.675644   3.137074
    20  H    3.061871   2.512724   3.584383   2.577282   2.700828
    21  H    2.532566   2.993200   3.853702   2.818541   3.912086
    22  C    2.744457   4.256036   4.648324   5.151733   4.156676
    23  H    2.501459   4.770345   5.052624   5.638200   4.957189
    24  H    3.736902   5.085198   5.437526   6.018703   4.718078
    25  N    2.756884   1.481187   2.095597   2.116238   2.512176
    26  N    3.351889   3.205838   3.380146   4.238567   3.114051
    27  C    4.067274   3.820530   3.563994   4.876326   4.037140
    28  H    4.880700   3.566672   3.044566   4.626198   3.742307
    29  H    4.641468   4.865037   4.623620   5.934007   4.907099
    30  C    3.601243   4.021694   3.727437   4.907819   4.746085
    31  H    2.892579   4.510117   4.445297   5.319496   5.236345
    32  H    4.562643   4.944583   4.480870   5.821863   5.661106
    33  C    3.774949   3.226705   2.808105   3.905610   4.355491
    34  H    4.305849   4.132711   3.666922   4.646142   5.377229
    35  H    4.645131   2.969171   2.213729   3.697633   3.999033
    36  C    2.908029   2.483265   2.564239   2.901806   3.809034
    37  H    2.194257   3.370673   3.622730   3.690985   4.590677
    38  H    3.748565   2.614210   2.614856   2.646368   4.123599
    39  H    2.837394   2.245489   2.580728   3.213144   2.553626
    40  O    4.104716   1.980586   1.628207   3.040996   2.452578
    41  H    5.006308   2.445655   1.658074   3.407768   2.881022
                   11         12         13         14         15
    11  H    0.000000
    12  H    1.747679   0.000000
    13  C    2.138810   2.195545   0.000000
    14  H    2.343022   2.603435   1.096619   0.000000
    15  H    2.555207   3.078306   1.114535   1.809196   0.000000
    16  C    3.475451   2.782257   1.525806   2.106934   2.170858
    17  H    3.721088   2.611553   2.169355   2.449311   3.087650
    18  H    4.281144   3.801759   2.169878   2.429539   2.513378
    19  C    3.993818   2.832424   4.070798   4.955047   4.532896
    20  H    3.440972   2.091255   3.822705   4.529901   4.482884
    21  H    4.609595   3.655232   5.003958   5.890008   5.368248
    22  C    5.239111   3.998677   3.761326   4.517557   4.224060
    23  H    6.046771   4.893860   4.593317   5.434351   4.866781
    24  H    5.748369   4.511715   4.061760   4.609126   4.589977
    25  N    3.403802   2.752804   3.217244   4.245056   3.378559
    26  N    4.156372   3.316027   2.525647   3.425620   2.793320
    27  C    4.957845   4.529181   3.250898   4.156175   2.981036
    28  H    4.491425   4.464760   2.832561   3.692396   2.223057
    29  H    5.823274   5.315190   3.916678   4.657466   3.705577
    30  C    5.660196   5.237269   4.367792   5.390046   4.008380
    31  H    6.231824   5.527158   4.984929   6.005015   4.824325
    32  H    6.512834   6.233563   5.130889   6.094818   4.613423
    33  C    5.117567   4.972901   4.384270   5.460997   3.913620
    34  H    6.079627   5.993754   5.459401   6.527890   4.923446
    35  H    4.604758   4.814951   3.909938   4.923380   3.218768
    36  C    4.584310   4.206041   4.333861   5.414334   4.172140
    37  H    5.438622   4.780867   5.124624   6.199100   5.087192
    38  H    4.687456   4.584664   4.874532   5.908185   4.636458
    39  H    3.613119   2.793301   2.544077   3.582225   2.782869
    40  O    3.261662   3.210740   2.187326   3.259945   1.811529
    41  H    3.438496   3.818828   2.434255   3.370647   1.612122
                   16         17         18         19         20
    16  C    0.000000
    17  H    1.096154   0.000000
    18  H    1.095618   1.768001   0.000000
    19  C    3.974262   3.942543   5.016079   0.000000
    20  H    3.889106   3.661448   4.978539   1.093479   0.000000
    21  H    5.037762   5.035621   6.075481   1.099629   1.759421
    22  C    2.470182   2.446128   2.945389   3.400669   3.768831
    23  H    3.371323   3.510256   3.721266   3.761236   4.373730
    24  H    2.575534   2.370073   2.712366   4.379363   4.587818
    25  N    3.323586   3.693997   4.285257   1.467722   2.089962
    26  N    1.493473   2.091276   2.101462   3.278796   3.601886
    27  C    2.510095   3.387533   2.603611   4.285018   4.808094
    28  H    2.590028   3.644078   2.608060   4.674888   5.088049
    29  H    2.903721   3.672609   2.620342   5.157384   5.650730
    30  C    3.824413   4.596435   4.106799   4.165742   4.971963
    31  H    4.224299   4.787829   4.572201   4.008921   4.908774
    32  H    4.598895   5.442745   4.669334   5.247458   6.061241
    33  C    4.337380   5.124220   4.850171   3.753417   4.589372
    34  H    5.418141   6.199892   5.881876   4.511592   5.430968
    35  H    4.165063   5.080069   4.601603   4.218733   4.866121
    36  C    4.382340   4.919755   5.175785   2.448752   3.354153
    37  H    4.922176   5.314128   5.715249   2.441567   3.508885
    38  H    5.198340   5.739294   6.021963   2.934256   3.718935
    39  H    2.120570   2.614334   2.993486   2.306142   2.740986
    40  O    2.422899   3.309015   3.046930   3.335990   3.696212
    41  H    2.957051   3.952178   3.348797   4.208407   4.529377
                   21         22         23         24         25
    21  H    0.000000
    22  C    4.380327   0.000000
    23  H    4.580396   1.092209   0.000000
    24  H    5.392575   1.095341   1.762877   0.000000
    25  N    2.117295   3.265842   3.580981   4.260830   0.000000
    26  N    4.283158   1.481863   2.095781   2.104672   2.557932
    27  C    5.126635   2.506216   2.525682   2.985780   3.231504
    28  H    5.479913   3.426788   3.603999   3.853593   3.408299
    29  H    6.037237   2.669353   2.570928   2.781483   4.245882
    30  C    4.742360   3.139738   2.696544   3.895362   3.123429
    31  H    4.532004   2.833656   2.085448   3.643363   3.320248
    32  H    5.771726   4.000590   3.443261   4.596752   4.166432
    33  C    4.077132   4.059941   3.805570   4.976736   2.524699
    34  H    4.625046   4.947386   4.516642   5.867216   3.424940
    35  H    4.612819   4.516318   4.459553   5.330157   2.800100
    36  C    2.584045   3.948291   3.856425   5.001535   1.479085
    37  H    2.391873   3.910045   3.617005   4.997299   2.084532
    38  H    2.723504   5.002297   4.950331   6.052493   2.110393
    39  H    3.253195   2.087642   2.561821   2.986505   1.421963
    40  O    4.088704   3.307503   3.664574   4.029446   1.971490
    41  H    4.873815   4.142169   4.448101   4.763723   2.788007
                   26         27         28         29         30
    26  N    0.000000
    27  C    1.496336   0.000000
    28  H    2.109630   1.115552   0.000000
    29  H    2.107036   1.096714   1.840834   0.000000
    30  C    2.510445   1.535322   2.133863   2.192058   0.000000
    31  H    2.756036   2.201196   3.074975   2.607664   1.101732
    32  H    3.403082   2.107216   2.499764   2.380954   1.095177
    33  C    3.202258   2.587233   2.658517   3.525253   1.541077
    34  H    4.232346   3.480604   3.561779   4.280161   2.158098
    35  H    3.353109   2.649645   2.244172   3.625171   2.139846
    36  C    3.304622   3.377308   3.573730   4.387607   2.595351
    37  H    3.675434   3.823418   4.279576   4.696867   2.844520
    38  H    4.282988   4.328327   4.331779   5.371381   3.528513
    39  H    1.136080   2.070137   2.453611   2.980679   2.503552
    40  O    1.925178   1.953140   1.599048   3.005977   2.445069
    41  H    2.703764   2.324130   1.502622   3.279114   2.803822
                   31         32         33         34         35
    31  H    0.000000
    32  H    1.747551   0.000000
    33  C    2.195382   2.143935   0.000000
    34  H    2.603738   2.341716   1.096731   0.000000
    35  H    3.068970   2.547802   1.110740   1.803534   0.000000
    36  C    2.779200   3.480032   1.528346   2.116406   2.179525
    37  H    2.591571   3.707697   2.161462   2.449365   3.086033
    38  H    3.790301   4.276935   2.164292   2.414959   2.531234
    39  H    2.750529   3.548658   2.637132   3.689335   2.852406
    40  O    3.205175   3.251478   2.201081   3.273351   1.822414
    41  H    3.754804   3.342656   2.430668   3.366369   1.618498
                   36         37         38         39         40
    36  C    0.000000
    37  H    1.097167   0.000000
    38  H    1.099459   1.763249   0.000000
    39  H    2.335716   2.805657   3.253402   0.000000
    40  O    2.454772   3.332213   3.108528   1.470504   0.000000
    41  H    3.018492   3.990384   3.468225   2.426236   0.960860
                   41
    41  H    0.000000
 Stoichiometry    C12H26N2O
 Framework group  C1[X(C12H26N2O)]
 Deg. of freedom   117
 Full point group                 C1      NOp   1
 Largest Abelian subgroup         C1      NOp   1
 Largest concise Abelian subgroup C1      NOp   1
                         Standard orientation:                         
 ---------------------------------------------------------------------
 Center     Atomic      Atomic             Coordinates (Angstroms)
 Number     Number       Type             X           Y           Z
 ---------------------------------------------------------------------
      1          6           0        2.475382   -0.489448    0.748386
      2          6           0        2.563070    0.437214   -0.480249
      3          1           0        3.427070   -0.440621    1.288088
      4          1           0        2.371473   -1.529894    0.415203
      5          1           0        3.570938    0.354032   -0.901436
      6          1           0        2.456065    1.480513   -0.156916
      7          6           0       -0.796038   -0.558087   -1.866804
      8          1           0       -1.807870   -0.193173   -1.613983
      9          1           0       -0.636965   -0.549879   -2.955576
     10          6           0       -0.710558   -1.992508   -1.317946
     11          1           0       -1.297945   -2.611010   -2.004843
     12          1           0        0.315820   -2.389438   -1.371559
     13          6           0       -1.309226   -2.177013    0.089441
     14          1           0       -1.545361   -3.237369    0.239308
     15          1           0       -2.244690   -1.572435    0.129195
     16          6           0       -0.397710   -1.787650    1.249449
     17          1           0        0.523726   -2.381110    1.231691
     18          1           0       -0.892171   -1.974198    2.209182
     19          6           0        1.574478    0.136281   -1.614765
     20          1           0        1.691564   -0.909734   -1.911143
     21          1           0        1.824464    0.744191   -2.496318
     22          6           0        1.380813   -0.153703    1.767978
     23          1           0        1.477082    0.891927    2.068496
     24          1           0        1.491646   -0.765081    2.670034
     25          7           0        0.176690    0.355922   -1.224695
     26          7           0        0.015298   -0.352582    1.227853
     27          6           0       -1.012694    0.589424    1.770878
     28          1           0       -2.002585    0.240138    1.393293
     29          1           0       -0.944952    0.562158    2.865158
     30          6           0       -0.826269    2.012601    1.225876
     31          1           0        0.193560    2.392440    1.397586
     32          1           0       -1.478574    2.643362    1.839107
     33          6           0       -1.249785    2.194100   -0.244706
     34          1           0       -1.457588    3.256465   -0.420826
     35          1           0       -2.182084    1.605382   -0.378767
     36          6           0       -0.207481    1.783007   -1.284150
     37          1           0        0.708690    2.369735   -1.142171
     38          1           0       -0.577580    2.011736   -2.293862
     39          1           0        0.084061   -0.048873    0.135282
     40          8           0       -1.372778    0.004448   -0.057481
     41          1           0       -2.333385    0.026463   -0.056806
 ---------------------------------------------------------------------
 Rotational constants (GHZ):      0.6896854      0.6812779      0.6502899
 Standard basis: 6-31G(d,p) (6D, 7F)
 There are   355 symmetry adapted cartesian basis functions of A   symmetry.
 There are   355 symmetry adapted basis functions of A   symmetry.
   355 basis functions,   602 primitive gaussians,   355 cartesian basis functions
    60 alpha electrons       60 beta electrons
       nuclear repulsion energy      1296.2850812935 Hartrees.
 NAtoms=   41 NActive=   41 NUniq=   41 SFac= 1.00D+00 NAtFMM=   60 NAOKFM=F Big=F
 Integral buffers will be    131072 words long.
 Raffenetti 2 integral format.
 Two-electron integral symmetry is turned on.
 Nuclear repulsion after empirical dispersion term =     1296.2365273769 Hartrees.
 One-electron integrals computed using PRISM.
 NBasis=   355 RedAO= T EigKep=  1.70D-03  NBF=   355
 NBsUse=   355 1.00D-06 EigRej= -1.00D+00 NBFU=   355
 ExpMin= 1.61D-01 ExpMax= 5.48D+03 ExpMxC= 8.25D+02 IAcc=1 IRadAn=         1 AccDes= 0.00D+00
 Harris functional with IExCor= 4639 and IRadAn=       1 diagonalized for initial guess.
 HarFok:  IExCor= 4639 AccDes= 0.00D+00 IRadAn=         1 IDoV= 1 UseB2=F ITyADJ=14
 ICtDFT=  3500011 ScaDFX=  1.000000  1.000000  1.000000  1.000000
 FoFCou: FMM=F IPFlag=           0 FMFlag=      100000 FMFlg1=           0
         NFxFlg=           0 DoJE=T BraDBF=F KetDBF=T FulRan=T
         wScrn=  0.000000 ICntrl=     500 IOpCl=  0 I1Cent=   200000004 NGrid=           0
         NMat0=    1 NMatS0=      1 NMatT0=    0 NMatD0=    1 NMtDS0=    0 NMtDT0=    0
 Petite list used in FoFCou.
 Requested convergence on RMS density matrix=1.00D-08 within 128 cycles.
 Requested convergence on MAX density matrix=1.00D-06.
 Requested convergence on             energy=1.00D-06.
 No special actions if energy rises.
 Integral accuracy reduced to 1.0D-05 until final iterations.
 Initial convergence to 1.0D-05 achieved.  Increase integral accuracy.
 SCF Done:  E(RwB97XD) =  -657.167051068     A.U. after   16 cycles
            NFock= 16  Conv=0.46D-08     -V/T= 2.0069

 **********************************************************************

            Population analysis using the SCF density.

 **********************************************************************

 Orbital symmetries:
       Occupied  (A) (A) (A) (A) (A) (A) (A) (A) (A) (A) (A) (A)
                 (A) (A) (A) (A) (A) (A) (A) (A) (A) (A) (A) (A)
                 (A) (A) (A) (A) (A) (A) (A) (A) (A) (A) (A) (A)
                 (A) (A) (A) (A) (A) (A) (A) (A) (A) (A) (A) (A)
                 (A) (A) (A) (A) (A) (A) (A) (A) (A) (A) (A) (A)
       Virtual   (A) (A) (A) (A) (A) (A) (A) (A) (A) (A) (A) (A)
                 (A) (A) (A) (A) (A) (A) (A) (A) (A) (A) (A) (A)
                 (A) (A) (A) (A) (A) (A) (A) (A) (A) (A) (A) (A)
                 (A) (A) (A) (A) (A) (A) (A) (A) (A) (A) (A) (A)
                 (A) (A) (A) (A) (A) (A) (A) (A) (A) (A) (A) (A)
                 (A) (A) (A) (A) (A) (A) (A) (A) (A) (A) (A) (A)
                 (A) (A) (A) (A) (A) (A) (A) (A) (A) (A) (A) (A)
                 (A) (A) (A) (A) (A) (A) (A) (A) (A) (A) (A) (A)
                 (A) (A) (A) (A) (A) (A) (A) (A) (A) (A) (A) (A)
                 (A) (A) (A) (A) (A) (A) (A) (A) (A) (A) (A) (A)
                 (A) (A) (A) (A) (A) (A) (A) (A) (A) (A) (A) (A)
                 (A) (A) (A) (A) (A) (A) (A) (A) (A) (A) (A) (A)
                 (A) (A) (A) (A) (A) (A) (A) (A) (A) (A) (A) (A)
                 (A) (A) (A) (A) (A) (A) (A) (A) (A) (A) (A) (A)
                 (A) (A) (A) (A) (A) (A) (A) (A) (A) (A) (A) (A)
                 (A) (A) (A) (A) (A) (A) (A) (A) (A) (A) (A) (A)
                 (A) (A) (A) (A) (A) (A) (A) (A) (A) (A) (A) (A)
                 (A) (A) (A) (A) (A) (A) (A) (A) (A) (A) (A) (A)
                 (A) (A) (A) (A) (A) (A) (A) (A) (A) (A) (A) (A)
                 (A) (A) (A) (A) (A) (A) (A) (A) (A) (A) (A) (A)
                 (A) (A) (A) (A) (A) (A) (A) (A) (A) (A) (A) (A)
                 (A) (A) (A) (A) (A) (A) (A) (A) (A) (A) (A) (A)
                 (A) (A) (A) (A) (A) (A) (A) (A) (A) (A) (A) (A)
                 (A) (A) (A) (A) (A) (A) (A) (A) (A) (A) (A) (A)
                 (A) (A) (A) (A) (A) (A) (A)
 The electronic state is 1-A.
 Alpha  occ. eigenvalues --  -19.08180 -14.48104 -14.43911 -10.32554 -10.32098
 Alpha  occ. eigenvalues --  -10.31276 -10.30596 -10.30568 -10.30197 -10.29992
 Alpha  occ. eigenvalues --  -10.28676 -10.27830 -10.27421 -10.27339 -10.26804
 Alpha  occ. eigenvalues --   -1.08801  -1.01909  -0.97469  -0.88923  -0.88719
 Alpha  occ. eigenvalues --   -0.84245  -0.83359  -0.81629  -0.74774  -0.73917
 Alpha  occ. eigenvalues --   -0.73222  -0.70794  -0.67927  -0.64590  -0.62460
 Alpha  occ. eigenvalues --   -0.59564  -0.58522  -0.56876  -0.55982  -0.55927
 Alpha  occ. eigenvalues --   -0.54957  -0.52601  -0.51710  -0.49316  -0.48853
 Alpha  occ. eigenvalues --   -0.48750  -0.48130  -0.47501  -0.46631  -0.46479
 Alpha  occ. eigenvalues --   -0.43296  -0.43041  -0.42111  -0.41844  -0.40769
 Alpha  occ. eigenvalues --   -0.40380  -0.39581  -0.39290  -0.39243  -0.38291
 Alpha  occ. eigenvalues --   -0.37315  -0.34029  -0.28883  -0.23168  -0.19053
 Alpha virt. eigenvalues --    0.15342   0.16076   0.17751   0.18373   0.19423
 Alpha virt. eigenvalues --    0.19516   0.20845   0.21862   0.21932   0.22904
 Alpha virt. eigenvalues --    0.23789   0.24129   0.24748   0.24825   0.25136
 Alpha virt. eigenvalues --    0.25248   0.25625   0.26552   0.27255   0.27738
 Alpha virt. eigenvalues --    0.28622   0.28767   0.29424   0.29770   0.30665
 Alpha virt. eigenvalues --    0.31214   0.31669   0.31845   0.32555   0.34120
 Alpha virt. eigenvalues --    0.34525   0.34785   0.36149   0.36769   0.38088
 Alpha virt. eigenvalues --    0.39368   0.39574   0.40363   0.40694   0.42801
 Alpha virt. eigenvalues --    0.47326   0.55844   0.57992   0.58971   0.59920
 Alpha virt. eigenvalues --    0.61798   0.62583   0.63388   0.64896   0.66188
 Alpha virt. eigenvalues --    0.68751   0.69629   0.70742   0.71674   0.72220
 Alpha virt. eigenvalues --    0.73072   0.74068   0.75290   0.76443   0.76886
 Alpha virt. eigenvalues --    0.77505   0.78841   0.79295   0.80124   0.81658
 Alpha virt. eigenvalues --    0.82757   0.83515   0.84458   0.85186   0.88593
 Alpha virt. eigenvalues --    0.90093   0.90343   0.90661   0.91213   0.93583
 Alpha virt. eigenvalues --    0.93733   0.94361   0.94761   0.96762   0.97705
 Alpha virt. eigenvalues --    0.98516   0.99228   0.99857   0.99957   1.00401
 Alpha virt. eigenvalues --    1.01012   1.01188   1.01845   1.02173   1.03370
 Alpha virt. eigenvalues --    1.03781   1.04564   1.04991   1.05228   1.05611
 Alpha virt. eigenvalues --    1.06961   1.07304   1.08540   1.10545   1.10883
 Alpha virt. eigenvalues --    1.12702   1.14674   1.16165   1.16507   1.19066
 Alpha virt. eigenvalues --    1.25332   1.26142   1.28101   1.29547   1.31647
 Alpha virt. eigenvalues --    1.32197   1.34325   1.34961   1.37715   1.45662
 Alpha virt. eigenvalues --    1.49190   1.50810   1.51890   1.52178   1.53609
 Alpha virt. eigenvalues --    1.55116   1.56460   1.59803   1.60875   1.62369
 Alpha virt. eigenvalues --    1.63120   1.66229   1.67561   1.70826   1.71736
 Alpha virt. eigenvalues --    1.73821   1.74706   1.75295   1.77512   1.78577
 Alpha virt. eigenvalues --    1.80404   1.83679   1.84175   1.85080   1.87231
 Alpha virt. eigenvalues --    1.88534   1.89782   1.90524   1.92639   1.95277
 Alpha virt. eigenvalues --    1.95405   1.96317   1.97770   1.98634   2.00040
 Alpha virt. eigenvalues --    2.01325   2.02558   2.03484   2.03932   2.05115
 Alpha virt. eigenvalues --    2.05544   2.06352   2.06846   2.09271   2.09937
 Alpha virt. eigenvalues --    2.13231   2.14500   2.14715   2.15423   2.17541
 Alpha virt. eigenvalues --    2.19539   2.20551   2.20758   2.21464   2.23312
 Alpha virt. eigenvalues --    2.23945   2.24201   2.26063   2.26418   2.27260
 Alpha virt. eigenvalues --    2.28460   2.30238   2.31083   2.31937   2.34322
 Alpha virt. eigenvalues --    2.34337   2.35439   2.35790   2.36593   2.37699
 Alpha virt. eigenvalues --    2.39104   2.39695   2.40676   2.42323   2.42936
 Alpha virt. eigenvalues --    2.45711   2.46814   2.47022   2.49126   2.49999
 Alpha virt. eigenvalues --    2.50296   2.50844   2.51544   2.52955   2.54561
 Alpha virt. eigenvalues --    2.54827   2.58028   2.58886   2.59630   2.61443
 Alpha virt. eigenvalues --    2.61664   2.63418   2.64651   2.66525   2.67180
 Alpha virt. eigenvalues --    2.69238   2.70221   2.70498   2.72281   2.74905
 Alpha virt. eigenvalues --    2.75762   2.76759   2.77528   2.78327   2.79449
 Alpha virt. eigenvalues --    2.80063   2.83437   2.83960   2.84500   2.86097
 Alpha virt. eigenvalues --    2.86504   2.87914   2.88388   2.89084   2.90100
 Alpha virt. eigenvalues --    2.91677   2.92384   2.93543   2.94340   2.96367
 Alpha virt. eigenvalues --    2.97909   2.98313   2.99228   2.99927   3.00635
 Alpha virt. eigenvalues --    3.01392   3.02279   3.03420   3.05487   3.06647
 Alpha virt. eigenvalues --    3.07283   3.07700   3.08634   3.09425   3.11470
 Alpha virt. eigenvalues --    3.14327   3.22051   3.27957   3.28745   3.36533
 Alpha virt. eigenvalues --    3.38357   3.40065   3.40989   3.43314   3.44595
 Alpha virt. eigenvalues --    3.45203   3.46526   3.47594   3.48067   3.48696
 Alpha virt. eigenvalues --    3.50766   3.52167   3.52792   3.56915   3.57894
 Alpha virt. eigenvalues --    3.58493   3.59971   3.61339   3.63735   3.65067
 Alpha virt. eigenvalues --    3.67533   3.68882   3.71299   3.91707   4.02720
 Alpha virt. eigenvalues --    4.41069   4.44168   4.52952   4.54226   4.64451
 Alpha virt. eigenvalues --    4.67707   4.74360   4.78512   4.83412   4.85449
 Alpha virt. eigenvalues --    4.90692   4.92269   4.99952   5.10394   5.43891
          Condensed to atoms (all electrons):
               1          2          3          4          5          6
     1  C    5.002560   0.344886   0.389914   0.387585  -0.032920  -0.043501
     2  C    0.344886   5.014948  -0.032580  -0.041758   0.384458   0.388082
     3  H    0.389914  -0.032580   0.582658  -0.029263  -0.007397  -0.000514
     4  H    0.387585  -0.041758  -0.029263   0.598137  -0.000612   0.004925
     5  H   -0.032920   0.384458  -0.007397  -0.000612   0.591393  -0.030113
     6  H   -0.043501   0.388082  -0.000514   0.004925  -0.030113   0.603742
     7  C   -0.000388   0.005653   0.000002  -0.000159  -0.000145  -0.000003
     8  H    0.000008  -0.000237  -0.000000   0.000006   0.000003   0.000002
     9  H   -0.000021   0.000181  -0.000000   0.000002   0.000014  -0.000006
    10  C    0.000357  -0.000300   0.000004   0.000177  -0.000005  -0.000013
    11  H    0.000002   0.000005  -0.000000  -0.000004   0.000000   0.000000
    12  H   -0.000104  -0.000677   0.000002   0.001231   0.000027  -0.000003
    13  C   -0.000188   0.000105   0.000005  -0.000702  -0.000000   0.000000
    14  H   -0.000010   0.000000  -0.000000   0.000011  -0.000000   0.000000
    15  H   -0.000011   0.000000   0.000000   0.000006   0.000000  -0.000001
    16  C   -0.004278  -0.000217   0.000012   0.001515   0.000001   0.000010
    17  H   -0.001458  -0.000060  -0.000113   0.003918   0.000007  -0.000002
    18  H    0.000028   0.000003   0.000001   0.000033  -0.000000   0.000001
    19  C   -0.041542   0.368309   0.003862  -0.005189  -0.032663  -0.036999
    20  H   -0.007478  -0.040552   0.000071   0.004338  -0.002268   0.005134
    21  H    0.004771  -0.046537  -0.000155   0.000066  -0.000958  -0.003697
    22  C    0.364920  -0.041620  -0.034241  -0.038539   0.004025  -0.005686
    23  H   -0.038892  -0.006619  -0.002099   0.004909   0.000069   0.004203
    24  H   -0.037363   0.004269  -0.002931  -0.003120  -0.000154   0.000076
    25  N    0.005216  -0.064542  -0.000063   0.000094   0.004304  -0.004194
    26  N   -0.053754   0.004417   0.003957  -0.003948  -0.000133   0.000173
    27  C    0.004700  -0.000397  -0.000102  -0.000007   0.000005  -0.000141
    28  H   -0.000223   0.000008   0.000003   0.000001   0.000000   0.000005
    29  H    0.000273  -0.000028   0.000011  -0.000006  -0.000000   0.000001
    30  C   -0.000316   0.000343  -0.000003  -0.000012   0.000005   0.000130
    31  H   -0.000639  -0.000067   0.000025  -0.000003  -0.000000   0.001107
    32  H    0.000008  -0.000000  -0.000000   0.000000  -0.000000  -0.000003
    33  C    0.000062   0.000004  -0.000000  -0.000000  -0.000001  -0.000672
    34  H    0.000000  -0.000010  -0.000000   0.000000  -0.000000   0.000013
    35  H    0.000001  -0.000012   0.000000  -0.000001   0.000000   0.000006
    36  C   -0.000192  -0.004043  -0.000003   0.000013  -0.000027   0.001718
    37  H   -0.000034  -0.001385   0.000005  -0.000004  -0.000140   0.003939
    38  H    0.000010  -0.000179   0.000000   0.000001   0.000013   0.000005
    39  H    0.000976  -0.000048  -0.000060  -0.001132   0.000061  -0.001063
    40  O   -0.000410  -0.000206   0.000000  -0.000008  -0.000002   0.000007
    41  H    0.000035   0.000019  -0.000000  -0.000000   0.000000  -0.000001
               7          8          9         10         11         12
     1  C   -0.000388   0.000008  -0.000021   0.000357   0.000002  -0.000104
     2  C    0.005653  -0.000237   0.000181  -0.000300   0.000005  -0.000677
     3  H    0.000002  -0.000000  -0.000000   0.000004  -0.000000   0.000002
     4  H   -0.000159   0.000006   0.000002   0.000177  -0.000004   0.001231
     5  H   -0.000145   0.000003   0.000014  -0.000005   0.000000   0.000027
     6  H   -0.000003   0.000002  -0.000006  -0.000013   0.000000  -0.000003
     7  C    4.902507   0.413698   0.327076   0.377179  -0.032155  -0.040072
     8  H    0.413698   0.589263  -0.042933  -0.025006  -0.002448   0.005164
     9  H    0.327076  -0.042933   0.778239  -0.053510  -0.001131  -0.002351
    10  C    0.377179  -0.025006  -0.053510   5.040783   0.378616   0.381412
    11  H   -0.032155  -0.002448  -0.001131   0.378616   0.606763  -0.031589
    12  H   -0.040072   0.005164  -0.002351   0.381412  -0.031589   0.644507
    13  C   -0.049651  -0.010473   0.006346   0.363260  -0.034177  -0.044076
    14  H    0.005973  -0.000385  -0.000031  -0.046150  -0.004143   0.000027
    15  H   -0.010289   0.006899  -0.000059  -0.034359  -0.001387   0.005309
    16  C   -0.006426   0.000876  -0.000130  -0.031235   0.004081  -0.006358
    17  H   -0.000025   0.000014  -0.000000  -0.006194   0.000091   0.004293
    18  H   -0.000024  -0.000002   0.000002   0.003982  -0.000159   0.000027
    19  C   -0.031451   0.004256   0.000085  -0.004463  -0.000025   0.000294
    20  H   -0.003892   0.000150   0.000348  -0.000314  -0.000155   0.004143
    21  H   -0.002217  -0.000133   0.002060  -0.000015   0.000006   0.000041
    22  C   -0.000144  -0.000061  -0.000004  -0.000458   0.000009   0.000029
    23  H   -0.000014   0.000002  -0.000000   0.000012  -0.000000   0.000005
    24  H    0.000007   0.000001   0.000000   0.000015  -0.000000  -0.000010
    25  N    0.256803  -0.030915  -0.072169  -0.035675   0.003854  -0.004579
    26  N    0.009571   0.002025  -0.000393   0.000679  -0.000047  -0.000057
    27  C    0.000389   0.001163  -0.000073   0.000731  -0.000023   0.000021
    28  H    0.000980  -0.000255   0.000033  -0.000496   0.000027  -0.000000
    29  H   -0.000052   0.000022  -0.000003   0.000126  -0.000001   0.000001
    30  C    0.000295  -0.000360   0.000125  -0.000438   0.000003   0.000005
    31  H    0.000022  -0.000002   0.000001   0.000004   0.000000  -0.000000
    32  H   -0.000020   0.000022  -0.000001   0.000003  -0.000000   0.000000
    33  C    0.001453  -0.001932  -0.000321   0.000247  -0.000006  -0.000003
    34  H   -0.000281   0.000116  -0.000014   0.000024  -0.000000  -0.000000
    35  H    0.000414   0.000281   0.000121  -0.000238   0.000015  -0.000004
    36  C   -0.032098  -0.003895  -0.000678   0.002825  -0.000094   0.000023
    37  H    0.004169   0.000158  -0.000198  -0.000184   0.000003   0.000001
    38  H   -0.005130  -0.000279   0.004823  -0.000023   0.000007   0.000001
    39  H   -0.025838  -0.002043   0.003119   0.001823  -0.000097  -0.001180
    40  O   -0.092477  -0.036374   0.018175  -0.083253   0.001922   0.000437
    41  H   -0.018984  -0.003861  -0.000063   0.005555   0.000090  -0.000310
              13         14         15         16         17         18
     1  C   -0.000188  -0.000010  -0.000011  -0.004278  -0.001458   0.000028
     2  C    0.000105   0.000000   0.000000  -0.000217  -0.000060   0.000003
     3  H    0.000005  -0.000000   0.000000   0.000012  -0.000113   0.000001
     4  H   -0.000702   0.000011   0.000006   0.001515   0.003918   0.000033
     5  H   -0.000000  -0.000000   0.000000   0.000001   0.000007  -0.000000
     6  H    0.000000   0.000000  -0.000001   0.000010  -0.000002   0.000001
     7  C   -0.049651   0.005973  -0.010289  -0.006426  -0.000025  -0.000024
     8  H   -0.010473  -0.000385   0.006899   0.000876   0.000014  -0.000002
     9  H    0.006346  -0.000031  -0.000059  -0.000130  -0.000000   0.000002
    10  C    0.363260  -0.046150  -0.034359  -0.031235  -0.006194   0.003982
    11  H   -0.034177  -0.004143  -0.001387   0.004081   0.000091  -0.000159
    12  H   -0.044076   0.000027   0.005309  -0.006358   0.004293   0.000027
    13  C    4.948623   0.336347   0.395415   0.380783  -0.037438  -0.031779
    14  H    0.336347   0.721090  -0.033969  -0.052046  -0.000089  -0.001990
    15  H    0.395415  -0.033969   0.620678  -0.032080   0.004836  -0.004060
    16  C    0.380783  -0.052046  -0.032080   4.923617   0.388992   0.389949
    17  H   -0.037438  -0.000089   0.004836   0.388992   0.608794  -0.034452
    18  H   -0.031779  -0.001990  -0.004060   0.389949  -0.034452   0.587008
    19  C    0.000147  -0.000029  -0.000034   0.000438  -0.000092   0.000001
    20  H   -0.000004   0.000020  -0.000001  -0.000115  -0.000055   0.000001
    21  H   -0.000010  -0.000000   0.000003   0.000012   0.000001  -0.000000
    22  C    0.005094   0.000028  -0.000081  -0.038786   0.000943  -0.002864
    23  H   -0.000222   0.000002   0.000007   0.004385   0.000315  -0.000172
    24  H    0.000018  -0.000010   0.000001  -0.005391  -0.001766   0.003631
    25  N   -0.005103  -0.000159   0.001881   0.010168   0.000340  -0.000396
    26  N   -0.057126   0.005039  -0.003997   0.233108  -0.044925  -0.037661
    27  C    0.001182  -0.000268   0.000380  -0.029061   0.003499  -0.003827
    28  H   -0.002499   0.000185   0.001025  -0.003962   0.000196   0.000048
    29  H   -0.000075  -0.000030   0.000057   0.000025  -0.000164   0.003532
    30  C    0.000135   0.000027  -0.000124   0.002411  -0.000156   0.000081
    31  H   -0.000003  -0.000000  -0.000004   0.000008   0.000001   0.000003
    32  H   -0.000002  -0.000000   0.000013  -0.000075   0.000003  -0.000002
    33  C    0.000611  -0.000002   0.000129  -0.000072  -0.000000  -0.000004
    34  H   -0.000002  -0.000000  -0.000001   0.000019  -0.000000  -0.000000
    35  H    0.000214  -0.000000  -0.000255  -0.000048   0.000001   0.000006
    36  C    0.000011   0.000020  -0.000029  -0.000723   0.000026   0.000004
    37  H   -0.000000  -0.000000   0.000001   0.000022  -0.000000   0.000000
    38  H   -0.000011  -0.000000   0.000009   0.000009   0.000000  -0.000000
    39  H   -0.003239  -0.000248  -0.000198  -0.020776  -0.002967   0.004162
    40  O   -0.014046   0.009571  -0.023096  -0.051705   0.002356  -0.001759
    41  H   -0.026068  -0.000225   0.003467   0.003957  -0.000128   0.000439
              19         20         21         22         23         24
     1  C   -0.041542  -0.007478   0.004771   0.364920  -0.038892  -0.037363
     2  C    0.368309  -0.040552  -0.046537  -0.041620  -0.006619   0.004269
     3  H    0.003862   0.000071  -0.000155  -0.034241  -0.002099  -0.002931
     4  H   -0.005189   0.004338   0.000066  -0.038539   0.004909  -0.003120
     5  H   -0.032663  -0.002268  -0.000958   0.004025   0.000069  -0.000154
     6  H   -0.036999   0.005134  -0.003697  -0.005686   0.004203   0.000076
     7  C   -0.031451  -0.003892  -0.002217  -0.000144  -0.000014   0.000007
     8  H    0.004256   0.000150  -0.000133  -0.000061   0.000002   0.000001
     9  H    0.000085   0.000348   0.002060  -0.000004  -0.000000   0.000000
    10  C   -0.004463  -0.000314  -0.000015  -0.000458   0.000012   0.000015
    11  H   -0.000025  -0.000155   0.000006   0.000009  -0.000000  -0.000000
    12  H    0.000294   0.004143   0.000041   0.000029   0.000005  -0.000010
    13  C    0.000147  -0.000004  -0.000010   0.005094  -0.000222   0.000018
    14  H   -0.000029   0.000020  -0.000000   0.000028   0.000002  -0.000010
    15  H   -0.000034  -0.000001   0.000003  -0.000081   0.000007   0.000001
    16  C    0.000438  -0.000115   0.000012  -0.038786   0.004385  -0.005391
    17  H   -0.000092  -0.000055   0.000001   0.000943   0.000315  -0.001766
    18  H    0.000001   0.000001  -0.000000  -0.002864  -0.000172   0.003631
    19  C    4.885358   0.396355   0.379103  -0.002314   0.000030  -0.000086
    20  H    0.396355   0.596143  -0.032901   0.000038   0.000015   0.000000
    21  H    0.379103  -0.032901   0.636010  -0.000063  -0.000000   0.000002
    22  C   -0.002314   0.000038  -0.000063   4.935810   0.397387   0.385451
    23  H    0.000030   0.000015  -0.000000   0.397387   0.576277  -0.031028
    24  H   -0.000086   0.000000   0.000002   0.385451  -0.031028   0.600622
    25  N    0.227984  -0.039278  -0.038014   0.007618   0.000166  -0.000315
    26  N    0.007410   0.000204  -0.000472   0.201957  -0.038367  -0.036310
    27  C   -0.000019  -0.000011   0.000009  -0.028948  -0.002626  -0.001563
    28  H   -0.000066   0.000001   0.000002   0.003507   0.000139  -0.000064
    29  H    0.000001  -0.000000   0.000000   0.003948   0.000416   0.000838
    30  C   -0.000598   0.000009   0.000034  -0.004729  -0.000154   0.000116
    31  H    0.000019   0.000005  -0.000012  -0.000357   0.004443   0.000079
    32  H    0.000008  -0.000000  -0.000000   0.000041  -0.000153  -0.000007
    33  C    0.006328  -0.000234  -0.000284   0.000107  -0.000032  -0.000010
    34  H   -0.000004   0.000003  -0.000006  -0.000036   0.000024  -0.000000
    35  H   -0.000056   0.000007  -0.000001  -0.000033   0.000000   0.000003
    36  C   -0.041823   0.004863  -0.007241   0.000712  -0.000160   0.000005
    37  H   -0.000748   0.000300  -0.001682  -0.000062  -0.000055   0.000001
    38  H   -0.004196  -0.000187   0.005580   0.000004   0.000001  -0.000000
    39  H   -0.026485  -0.001789   0.002978  -0.043329  -0.002572   0.004565
    40  O    0.012596   0.000189  -0.000426   0.017176   0.000236  -0.000495
    41  H   -0.000871  -0.000008   0.000038  -0.001144  -0.000012   0.000048
              25         26         27         28         29         30
     1  C    0.005216  -0.053754   0.004700  -0.000223   0.000273  -0.000316
     2  C   -0.064542   0.004417  -0.000397   0.000008  -0.000028   0.000343
     3  H   -0.000063   0.003957  -0.000102   0.000003   0.000011  -0.000003
     4  H    0.000094  -0.003948  -0.000007   0.000001  -0.000006  -0.000012
     5  H    0.004304  -0.000133   0.000005   0.000000  -0.000000   0.000005
     6  H   -0.004194   0.000173  -0.000141   0.000005   0.000001   0.000130
     7  C    0.256803   0.009571   0.000389   0.000980  -0.000052   0.000295
     8  H   -0.030915   0.002025   0.001163  -0.000255   0.000022  -0.000360
     9  H   -0.072169  -0.000393  -0.000073   0.000033  -0.000003   0.000125
    10  C   -0.035675   0.000679   0.000731  -0.000496   0.000126  -0.000438
    11  H    0.003854  -0.000047  -0.000023   0.000027  -0.000001   0.000003
    12  H   -0.004579  -0.000057   0.000021  -0.000000   0.000001   0.000005
    13  C   -0.005103  -0.057126   0.001182  -0.002499  -0.000075   0.000135
    14  H   -0.000159   0.005039  -0.000268   0.000185  -0.000030   0.000027
    15  H    0.001881  -0.003997   0.000380   0.001025   0.000057  -0.000124
    16  C    0.010168   0.233108  -0.029061  -0.003962   0.000025   0.002411
    17  H    0.000340  -0.044925   0.003499   0.000196  -0.000164  -0.000156
    18  H   -0.000396  -0.037661  -0.003827   0.000048   0.003532   0.000081
    19  C    0.227984   0.007410  -0.000019  -0.000066   0.000001  -0.000598
    20  H   -0.039278   0.000204  -0.000011   0.000001  -0.000000   0.000009
    21  H   -0.038014  -0.000472   0.000009   0.000002   0.000000   0.000034
    22  C    0.007618   0.201957  -0.028948   0.003507   0.003948  -0.004729
    23  H    0.000166  -0.038367  -0.002626   0.000139   0.000416  -0.000154
    24  H   -0.000315  -0.036310  -0.001563  -0.000064   0.000838   0.000116
    25  N    7.341809  -0.164410   0.006941   0.002124  -0.000249   0.003463
    26  N   -0.164410   7.313040   0.244664  -0.027997  -0.080040  -0.030858
    27  C    0.006941   0.244664   4.942222   0.415199   0.322888   0.369433
    28  H    0.002124  -0.027997   0.415199   0.595212  -0.043331  -0.022121
    29  H   -0.000249  -0.080040   0.322888  -0.043331   0.776517  -0.051535
    30  C    0.003463  -0.030858   0.369433  -0.022121  -0.051535   5.049623
    31  H   -0.000231  -0.004082  -0.040960   0.005052  -0.002373   0.380778
    32  H   -0.000005   0.003716  -0.033398  -0.002905  -0.001264   0.379398
    33  C   -0.067797  -0.002695  -0.049486  -0.010052   0.006228   0.358183
    34  H    0.004834  -0.000161   0.006515  -0.000482  -0.000023  -0.046739
    35  H   -0.004033   0.001834  -0.010952   0.007651  -0.000178  -0.035706
    36  C    0.264190   0.008365  -0.006715   0.000972  -0.000147  -0.030649
    37  H   -0.045684   0.000321   0.000018   0.000012   0.000002  -0.007237
    38  H   -0.040881  -0.000528  -0.000035   0.000010   0.000002   0.004529
    39  H    0.149687   0.211986  -0.033000  -0.001010   0.003686   0.002854
    40  O   -0.203419  -0.228847  -0.080764  -0.051980   0.021838  -0.090290
    41  H    0.013805   0.014238  -0.028556  -0.002786  -0.000304   0.007220
              31         32         33         34         35         36
     1  C   -0.000639   0.000008   0.000062   0.000000   0.000001  -0.000192
     2  C   -0.000067  -0.000000   0.000004  -0.000010  -0.000012  -0.004043
     3  H    0.000025  -0.000000  -0.000000  -0.000000   0.000000  -0.000003
     4  H   -0.000003   0.000000  -0.000000   0.000000  -0.000001   0.000013
     5  H   -0.000000  -0.000000  -0.000001  -0.000000   0.000000  -0.000027
     6  H    0.001107  -0.000003  -0.000672   0.000013   0.000006   0.001718
     7  C    0.000022  -0.000020   0.001453  -0.000281   0.000414  -0.032098
     8  H   -0.000002   0.000022  -0.001932   0.000116   0.000281  -0.003895
     9  H    0.000001  -0.000001  -0.000321  -0.000014   0.000121  -0.000678
    10  C    0.000004   0.000003   0.000247   0.000024  -0.000238   0.002825
    11  H    0.000000  -0.000000  -0.000006  -0.000000   0.000015  -0.000094
    12  H   -0.000000   0.000000  -0.000003  -0.000000  -0.000004   0.000023
    13  C   -0.000003  -0.000002   0.000611  -0.000002   0.000214   0.000011
    14  H   -0.000000  -0.000000  -0.000002  -0.000000  -0.000000   0.000020
    15  H   -0.000004   0.000013   0.000129  -0.000001  -0.000255  -0.000029
    16  C    0.000008  -0.000075  -0.000072   0.000019  -0.000048  -0.000723
    17  H    0.000001   0.000003  -0.000000  -0.000000   0.000001   0.000026
    18  H    0.000003  -0.000002  -0.000004  -0.000000   0.000006   0.000004
    19  C    0.000019   0.000008   0.006328  -0.000004  -0.000056  -0.041823
    20  H    0.000005  -0.000000  -0.000234   0.000003   0.000007   0.004863
    21  H   -0.000012  -0.000000  -0.000284  -0.000006  -0.000001  -0.007241
    22  C   -0.000357   0.000041   0.000107  -0.000036  -0.000033   0.000712
    23  H    0.004443  -0.000153  -0.000032   0.000024   0.000000  -0.000160
    24  H    0.000079  -0.000007  -0.000010  -0.000000   0.000003   0.000005
    25  N   -0.000231  -0.000005  -0.067797   0.004834  -0.004033   0.264190
    26  N   -0.004082   0.003716  -0.002695  -0.000161   0.001834   0.008365
    27  C   -0.040960  -0.033398  -0.049486   0.006515  -0.010952  -0.006715
    28  H    0.005052  -0.002905  -0.010052  -0.000482   0.007651   0.000972
    29  H   -0.002373  -0.001264   0.006228  -0.000023  -0.000178  -0.000147
    30  C    0.380778   0.379398   0.358183  -0.046739  -0.035706  -0.030649
    31  H    0.639542  -0.030817  -0.042382   0.000053   0.005445  -0.006324
    32  H   -0.030817   0.602990  -0.033264  -0.003967  -0.001446   0.003796
    33  C   -0.042382  -0.033264   4.956225   0.338709   0.395552   0.382892
    34  H    0.000053  -0.003967   0.338709   0.720098  -0.034581  -0.050143
    35  H    0.005445  -0.001446   0.395552  -0.034581   0.625532  -0.030300
    36  C   -0.006324   0.003796   0.382892  -0.050143  -0.030300   4.875139
    37  H    0.004606   0.000085  -0.038653  -0.000655   0.004976   0.389401
    38  H    0.000009  -0.000158  -0.040043  -0.001679  -0.004014   0.387470
    39  H   -0.000966  -0.000176  -0.005146  -0.000060  -0.000149  -0.014954
    40  O    0.000439   0.002260  -0.008693   0.008898  -0.022775  -0.050935
    41  H   -0.000369   0.000044  -0.025181  -0.000182   0.002395   0.003585
              37         38         39         40         41
     1  C   -0.000034   0.000010   0.000976  -0.000410   0.000035
     2  C   -0.001385  -0.000179  -0.000048  -0.000206   0.000019
     3  H    0.000005   0.000000  -0.000060   0.000000  -0.000000
     4  H   -0.000004   0.000001  -0.001132  -0.000008  -0.000000
     5  H   -0.000140   0.000013   0.000061  -0.000002   0.000000
     6  H    0.003939   0.000005  -0.001063   0.000007  -0.000001
     7  C    0.004169  -0.005130  -0.025838  -0.092477  -0.018984
     8  H    0.000158  -0.000279  -0.002043  -0.036374  -0.003861
     9  H   -0.000198   0.004823   0.003119   0.018175  -0.000063
    10  C   -0.000184  -0.000023   0.001823  -0.083253   0.005555
    11  H    0.000003   0.000007  -0.000097   0.001922   0.000090
    12  H    0.000001   0.000001  -0.001180   0.000437  -0.000310
    13  C   -0.000000  -0.000011  -0.003239  -0.014046  -0.026068
    14  H   -0.000000  -0.000000  -0.000248   0.009571  -0.000225
    15  H    0.000001   0.000009  -0.000198  -0.023096   0.003467
    16  C    0.000022   0.000009  -0.020776  -0.051705   0.003957
    17  H   -0.000000   0.000000  -0.002967   0.002356  -0.000128
    18  H    0.000000  -0.000000   0.004162  -0.001759   0.000439
    19  C   -0.000748  -0.004196  -0.026485   0.012596  -0.000871
    20  H    0.000300  -0.000187  -0.001789   0.000189  -0.000008
    21  H   -0.001682   0.005580   0.002978  -0.000426   0.000038
    22  C   -0.000062   0.000004  -0.043329   0.017176  -0.001144
    23  H   -0.000055   0.000001  -0.002572   0.000236  -0.000012
    24  H    0.000001  -0.000000   0.004565  -0.000495   0.000048
    25  N   -0.045684  -0.040881   0.149687  -0.203419   0.013805
    26  N    0.000321  -0.000528   0.211986  -0.228847   0.014238
    27  C    0.000018  -0.000035  -0.033000  -0.080764  -0.028556
    28  H    0.000012   0.000010  -0.001010  -0.051980  -0.002786
    29  H    0.000002   0.000002   0.003686   0.021838  -0.000304
    30  C   -0.007237   0.004529   0.002854  -0.090290   0.007220
    31  H    0.004606   0.000009  -0.000966   0.000439  -0.000369
    32  H    0.000085  -0.000158  -0.000176   0.002260   0.000044
    33  C   -0.038653  -0.040043  -0.005146  -0.008693  -0.025181
    34  H   -0.000655  -0.001679  -0.000060   0.008898  -0.000182
    35  H    0.004976  -0.004014  -0.000149  -0.022775   0.002395
    36  C    0.389401   0.387470  -0.014954  -0.050935   0.003585
    37  H    0.626498  -0.036768  -0.001934   0.001824  -0.000111
    38  H   -0.036768   0.621415   0.002922  -0.002022   0.000501
    39  H   -0.001934   0.002922   0.399140  -0.070463   0.011477
    40  O    0.001824  -0.002022  -0.070463   9.652619   0.211065
    41  H   -0.000111   0.000501   0.011477   0.211065   0.619092
 Mulliken charges:
               1
     1  C   -0.242591
     2  C   -0.233617
     3  H    0.128992
     4  H    0.117501
     5  H    0.123153
     6  H    0.113334
     7  C    0.045744
     8  H    0.137464
     9  H    0.033340
    10  C   -0.235486
    11  H    0.112150
    12  H    0.084371
    13  C   -0.121400
    14  H    0.061450
    15  H    0.103917
    16  C   -0.060914
    17  H    0.111461
    18  H    0.126208
    19  C   -0.062830
    20  H    0.116907
    21  H    0.104110
    22  C   -0.085307
    23  H    0.130136
    24  H    0.120878
    25  N   -0.483170
    26  N   -0.449892
    27  C    0.030972
    28  H    0.137836
    29  H    0.039392
    30  C   -0.237172
    31  H    0.087947
    32  H    0.115276
    33  C   -0.119765
    34  H    0.059721
    35  H    0.100324
    36  C   -0.044860
    37  H    0.099193
    38  H    0.108809
    39  H    0.461489
    40  O   -0.847165
    41  H    0.212095
 Sum of Mulliken charges =  -0.00000
 Mulliken charges with hydrogens summed into heavy atoms:
               1
     1  C    0.003902
     2  C    0.002870
     7  C    0.216548
    10  C   -0.038965
    13  C    0.043967
    16  C    0.176755
    19  C    0.158187
    22  C    0.165707
    25  N   -0.483170
    26  N    0.011597
    27  C    0.208200
    30  C   -0.033949
    33  C    0.040279
    36  C    0.163142
    40  O   -0.635071
 Electronic spatial extent (au):  <R**2>=           2631.4157
 Charge=             -0.0000 electrons
 Dipole moment (field-independent basis, Debye):
    X=              2.1352    Y=             -0.3100    Z=              0.9908  Tot=              2.3742
 Quadrupole moment (field-independent basis, Debye-Ang):
   XX=            -92.5312   YY=            -97.7014   ZZ=            -97.1564
   XY=             -0.0345   XZ=              0.3876   YZ=             -1.7919
 Traceless Quadrupole moment (field-independent basis, Debye-Ang):
   XX=              3.2651   YY=             -1.9051   ZZ=             -1.3600
   XY=             -0.0345   XZ=              0.3876   YZ=             -1.7919
 Octapole moment (field-independent basis, Debye-Ang**2):
  XXX=             -1.5636  YYY=             -1.2702  ZZZ=              4.8529  XYY=              4.8302
  XXY=             -0.3159  XXZ=              1.2123  XZZ=              3.3060  YZZ=             -1.2358
  YYZ=              1.8380  XYZ=             -0.3319
 Hexadecapole moment (field-independent basis, Debye-Ang**3):
 XXXX=          -1191.4980 YYYY=          -1279.0088 ZZZZ=          -1152.0888 XXXY=             -2.1849
 XXXZ=              3.8154 YYYX=              0.3273 YYYZ=             -6.7237 ZZZX=              4.1443
 ZZZY=            -18.8440 XXYY=           -422.3667 XXZZ=           -390.6685 YYZZ=           -391.6450
 XXYZ=              2.2814 YYXZ=             -0.6973 ZZXY=              1.1733
 N-N= 1.296236527377D+03 E-N=-4.120208705741D+03  KE= 6.526381767120D+02
 1\1\GINC-CDR1461\SP\RwB97XD\6-31G(d,p)\C12H26N2O1\CLR426\08-Jul-2023\0
 \\# sp wB97XD/6-31g(d,p)\\Title Card Required\\0,1\C,0,2.621268,0.4801
 45,-0.704292\C,0,2.683649,-0.446862,0.525627\H,0,3.582194,0.427747,-1.
 227022\H,0,2.515376,1.520969,-0.372918\H,0,3.684188,-0.36748,0.964643\
 H,0,2.578476,-1.489745,0.200358\C,0,-0.695772,0.561045,1.852428\H,0,-1
 .704323,0.199945,1.581658\H,0,-0.556081,0.55222,2.943852\C,0,-0.595169
 ,1.995144,1.305295\H,0,-1.192325,2.61584,1.981711\H,0,0.431581,2.38820
 9,1.37715\C,0,-1.168065,2.181925,-0.11248\H,0,-1.397513,3.243164,-0.26
 6425\H,0,-2.104944,1.580871,-0.168882\C,0,-0.237575,1.789156,-1.25616\
 H,0,0.685626,2.379144,-1.222001\H,0,-0.714219,1.977579,-2.224502\C,0,1
 .676215,-0.142232,1.642444\H,0,1.791956,0.90333,1.940942\H,0,1.908227,
 -0.751094,2.528244\C,0,1.543712,0.148538,-1.743179\H,0,1.641367,-0.897
 441,-2.042029\H,0,1.672837,0.759511,-2.643074\N,0,0.284754,-0.356606,1
 .227608\N,0,0.169584,0.352544,-1.227358\C,0,-0.852144,-0.585579,-1.788
 623\H,0,-1.84726,-0.232578,-1.428637\H,0,-0.764889,-0.558549,-2.881526
 \C,0,-0.680776,-2.009457,-1.240518\H,0,0.340504,-2.393127,-1.394132\H,
 0,-1.324462,-2.637748,-1.865283\C,0,-1.131006,-2.189387,0.2223\H,0,-1.
 345897,-3.250965,0.394615\H,0,-2.063317,-1.597168,0.339843\C,0,-0.1057
 76,-1.782236,1.280115\H,0,0.810557,-2.372404,1.15437\H,0,-0.494596,-2.
 009589,2.28308\H,0,0.217801,0.048559,-0.133765\O,0,-1.24242,0.000716,0
 .033107\H,0,-2.20294,-0.017685,0.01538\\Version=EM64L-G09RevE.01\State
 =1-A\HF=-657.1670511\RMSD=4.605e-09\Dipole=0.847274,0.1188139,-0.37481
 46\Quadrupole=2.4370035,-1.4164866,-1.0205169,0.0348538,-0.2319856,-1.
 330712\PG=C01 [X(C12H26N2O1)]\\@


 WERE I TO AWAIT PERFECTION, MY BOOK WOULD NEVER BE FINISHED.
                                    -- HISTORY OF CHINESE WRITING

                                       TAI T'UNG, 13TH CENTURY
 Job cpu time:       0 days  0 hours  8 minutes 16.9 seconds.
 File lengths (MBytes):  RWF=     70 Int=      0 D2E=      0 Chk=      7 Scr=      1
 Normal termination of Gaussian 09 at Sat Jul  8 09:19:47 2023.
