# Supplementary material for: An organic proton cage that is ultra-resistant to hydroxide-promoted degradation
Source: Nat Commun. 2024 Apr 22;15:3395. doi: 10.1038/s41467-024-47809-0 (PMC11035699; doi:10.1038/s41467-024-47809-0)
Supplement: Supplementary file 3 — Source Data [file 41467_2024_47809_MOESM3_ESM.zip › Paper/in-DBD-scan8-wb97xd.out]

 Entering Gaussian System, Link 0=g09
 Initial command:
 /opt/software/gaussian/g09.e01/l1.exe "/localscratch/clr426.6821074.0/Gau-222090.inp" -scrdir="/localscratch/clr426.6821074.0/"
 Entering Link 1 = /opt/software/gaussian/g09.e01/l1.exe PID=    222091.
  
 Copyright (c) 1988,1990,1992,1993,1995,1998,2003,2009,2015,
            Gaussian, Inc.  All Rights Reserved.
  
 This is part of the Gaussian(R) 09 program.  It is based on
 the Gaussian(R) 03 system (copyright 2003, Gaussian, Inc.),
 the Gaussian(R) 98 system (copyright 1998, Gaussian, Inc.),
 the Gaussian(R) 94 system (copyright 1995, Gaussian, Inc.),
 the Gaussian 92(TM) system (copyright 1992, Gaussian, Inc.),
 the Gaussian 90(TM) system (copyright 1990, Gaussian, Inc.),
 the Gaussian 88(TM) system (copyright 1988, Gaussian, Inc.),
 the Gaussian 86(TM) system (copyright 1986, Carnegie Mellon
 University), and the Gaussian 82(TM) system (copyright 1983,
 Carnegie Mellon University). Gaussian is a federally registered
 trademark of Gaussian, Inc.
  
 This software contains proprietary and confidential information,
 including trade secrets, belonging to Gaussian, Inc.
  
 This software is provided under written license and may be
 used, copied, transmitted, or stored only in accord with that
 written license.
  
 The following legend is applicable only to US Government
 contracts under FAR:
  
                    RESTRICTED RIGHTS LEGEND
  
 Use, reproduction and disclosure by the US Government is
 subject to restrictions as set forth in subparagraphs (a)
 and (c) of the Commercial Computer Software - Restricted
 Rights clause in FAR 52.227-19.
  
 Gaussian, Inc.
 340 Quinnipiac St., Bldg. 40, Wallingford CT 06492
  
  
 ---------------------------------------------------------------
 Warning -- This program may not be used in any manner that
 competes with the business of Gaussian, Inc. or will provide
 assistance to any competitor of Gaussian, Inc.  The licensee
 of this program is prohibited from giving any competitor of
 Gaussian, Inc. access to this program.  By using this program,
 the user acknowledges that Gaussian, Inc. is engaged in the
 business of creating and licensing software in the field of
 computational chemistry and represents and warrants to the
 licensee that it is not a competitor of Gaussian, Inc. and that
 it will not use this program in any manner prohibited above.
 ---------------------------------------------------------------
  

 Cite this work as:
 Gaussian 09, Revision E.01,
 M. J. Frisch, G. W. Trucks, H. B. Schlegel, G. E. Scuseria, 
 M. A. Robb, J. R. Cheeseman, G. Scalmani, V. Barone, B. Mennucci, 
 G. A. Petersson, H. Nakatsuji, M. Caricato, X. Li, H. P. Hratchian, 
 A. F. Izmaylov, J. Bloino, G. Zheng, J. L. Sonnenberg, M. Hada, 
 M. Ehara, K. Toyota, R. Fukuda, J. Hasegawa, M. Ishida, T. Nakajima, 
 Y. Honda, O. Kitao, H. Nakai, T. Vreven, J. A. Montgomery, Jr., 
 J. E. Peralta, F. Ogliaro, M. Bearpark, J. J. Heyd, E. Brothers, 
 K. N. Kudin, V. N. Staroverov, T. Keith, R. Kobayashi, J. Normand, 
 K. Raghavachari, A. Rendell, J. C. Burant, S. S. Iyengar, J. Tomasi, 
 M. Cossi, N. Rega, J. M. Millam, M. Klene, J. E. Knox, J. B. Cross, 
 V. Bakken, C. Adamo, J. Jaramillo, R. Gomperts, R. E. Stratmann, 
 O. Yazyev, A. J. Austin, R. Cammi, C. Pomelli, J. W. Ochterski, 
 R. L. Martin, K. Morokuma, V. G. Zakrzewski, G. A. Voth, 
 P. Salvador, J. J. Dannenberg, S. Dapprich, A. D. Daniels, 
 O. Farkas, J. B. Foresman, J. V. Ortiz, J. Cioslowski, 
 and D. J. Fox, Gaussian, Inc., Wallingford CT, 2013.
 
 ******************************************
 Gaussian 09:  EM64L-G09RevE.01 30-Nov-2015
                 8-Jul-2023 
 ******************************************
 %chk=inprot-scan8-wb97xd.chk
 %mem=10GB
 ----------------------
 # sp wB97XD/6-31g(d,p)
 ----------------------
 1/38=1/1;
 2/12=2,17=6,18=5,40=1/2;
 3/5=1,6=6,7=101,11=2,16=1,25=1,30=1,74=-58/1,2,3;
 4//1;
 5/5=2,38=5/2;
 6/7=2,8=2,9=2,10=2,28=1/1;
 99/5=1,9=1/99;
 -------------------
 Title Card Required
 -------------------
 Symbolic Z-matrix:
 Charge =  0 Multiplicity = 1
 C                     2.62127   0.48015  -0.70429 
 C                     2.68365  -0.44686   0.52563 
 H                     3.58219   0.42775  -1.22702 
 H                     2.51538   1.52097  -0.37292 
 H                     3.68419  -0.36748   0.96464 
 H                     2.57848  -1.48975   0.20036 
 C                    -0.69577   0.56105   1.85243 
 H                    -1.70432   0.19995   1.58166 
 H                    -0.55608   0.55222   2.94385 
 C                    -0.59517   1.99514   1.3053 
 H                    -1.19233   2.61584   1.98171 
 H                     0.43158   2.38821   1.37715 
 C                    -1.16807   2.18193  -0.11248 
 H                    -1.39751   3.24316  -0.26643 
 H                    -2.10494   1.58087  -0.16888 
 C                    -0.23758   1.78916  -1.25616 
 H                     0.68563   2.37914  -1.222 
 H                    -0.71422   1.97758  -2.2245 
 C                     1.67622  -0.14223   1.64244 
 H                     1.79196   0.90333   1.94094 
 H                     1.90823  -0.75109   2.52824 
 C                     1.54371   0.14854  -1.74318 
 H                     1.64137  -0.89744  -2.04203 
 H                     1.67284   0.75951  -2.64307 
 N                     0.28475  -0.35661   1.22761 
 N                     0.16958   0.35254  -1.22736 
 C                    -0.85214  -0.58558  -1.78862 
 H                    -1.84726  -0.23258  -1.42864 
 H                    -0.76489  -0.55855  -2.88153 
 C                    -0.68078  -2.00946  -1.24052 
 H                     0.3405   -2.39313  -1.39413 
 H                    -1.32446  -2.63775  -1.86528 
 C                    -1.13101  -2.18939   0.2223 
 H                    -1.3459   -3.25096   0.39462 
 H                    -2.06332  -1.59717   0.33984 
 C                    -0.10578  -1.78224   1.28012 
 H                     0.81056  -2.3724    1.15437 
 H                    -0.4946   -2.00959   2.28308 
 H                     0.2178    0.04856  -0.13377 
 O                    -0.99257   0.00072   0.03311 
 H                    -1.9531   -0.01769   0.01538 
 
                          Input orientation:                          
 ---------------------------------------------------------------------
 Center     Atomic      Atomic             Coordinates (Angstroms)
 Number     Number       Type             X           Y           Z
 ---------------------------------------------------------------------
      1          6           0        2.621268    0.480145   -0.704292
      2          6           0        2.683649   -0.446862    0.525627
      3          1           0        3.582194    0.427747   -1.227022
      4          1           0        2.515376    1.520969   -0.372918
      5          1           0        3.684188   -0.367480    0.964643
      6          1           0        2.578476   -1.489745    0.200358
      7          6           0       -0.695772    0.561045    1.852428
      8          1           0       -1.704323    0.199945    1.581658
      9          1           0       -0.556081    0.552220    2.943852
     10          6           0       -0.595169    1.995144    1.305295
     11          1           0       -1.192325    2.615840    1.981711
     12          1           0        0.431581    2.388209    1.377150
     13          6           0       -1.168065    2.181925   -0.112480
     14          1           0       -1.397513    3.243164   -0.266425
     15          1           0       -2.104944    1.580871   -0.168882
     16          6           0       -0.237575    1.789156   -1.256160
     17          1           0        0.685626    2.379144   -1.222001
     18          1           0       -0.714219    1.977579   -2.224502
     19          6           0        1.676215   -0.142232    1.642444
     20          1           0        1.791956    0.903330    1.940942
     21          1           0        1.908227   -0.751094    2.528244
     22          6           0        1.543712    0.148538   -1.743179
     23          1           0        1.641367   -0.897441   -2.042029
     24          1           0        1.672837    0.759511   -2.643074
     25          7           0        0.284754   -0.356606    1.227608
     26          7           0        0.169584    0.352544   -1.227358
     27          6           0       -0.852144   -0.585579   -1.788623
     28          1           0       -1.847260   -0.232578   -1.428637
     29          1           0       -0.764889   -0.558549   -2.881526
     30          6           0       -0.680776   -2.009457   -1.240518
     31          1           0        0.340504   -2.393127   -1.394132
     32          1           0       -1.324462   -2.637748   -1.865283
     33          6           0       -1.131006   -2.189387    0.222300
     34          1           0       -1.345897   -3.250965    0.394615
     35          1           0       -2.063317   -1.597168    0.339843
     36          6           0       -0.105776   -1.782236    1.280115
     37          1           0        0.810557   -2.372404    1.154370
     38          1           0       -0.494596   -2.009589    2.283080
     39          1           0        0.217801    0.048559   -0.133765
     40          8           0       -0.992570    0.000716    0.033107
     41          1           0       -1.953100   -0.017685    0.015380
 ---------------------------------------------------------------------
                    Distance matrix (angstroms):
                    1          2          3          4          5
     1  C    0.000000
     2  C    1.541407   0.000000
     3  H    1.095158   2.155018   0.000000
     4  H    1.097423   2.169806   1.750065   0.000000
     5  H    2.152582   1.095498   2.333706   2.592572   0.000000
     6  H    2.168107   1.097482   2.592612   3.065457   1.751059
     7  C    4.188808   3.767859   5.272739   4.023070   4.564468
     8  H    4.900492   4.559370   5.990646   4.834390   5.453323
     9  H    4.838357   4.164352   5.876819   4.623125   4.768962
    10  C    4.084009   4.161961   5.130275   3.566053   4.900095
    11  H    5.130234   5.150097   6.154653   4.526596   5.806462
    12  H    3.573211   3.719480   4.533375   2.856054   4.282924
    13  C    4.195872   4.706740   5.185008   3.751324   5.586056
    14  H    4.896591   5.558734   5.800586   4.276447   6.354208
    15  H    4.882145   5.246396   5.898550   4.625211   6.212487
    16  C    3.192343   4.087553   4.055233   2.903581   4.996326
    17  H    2.760603   3.877191   3.492575   2.192120   4.617004
    18  H    3.959649   4.998663   4.675052   3.750619   5.917426
    19  C    2.605312   1.534602   3.491628   2.744469   2.131222
    20  H    2.804301   2.149710   3.669758   2.501752   2.479649
    21  H    3.531808   2.168942   4.277132   3.734654   2.397091
    22  C    1.533094   2.607957   2.121270   2.169173   3.490016
    23  H    2.155804   2.807531   2.487402   3.065702   3.673425
    24  H    2.176337   3.538042   2.400191   2.538365   4.281502
    25  N    3.145105   2.501124   4.184917   3.326056   3.409607
    26  N    2.510106   3.167417   3.413439   2.756451   4.204253
    27  C    3.791587   4.228100   4.583184   4.216866   5.310965
    28  H    4.582618   4.939049   5.473175   4.818928   6.028508
    29  H    4.157558   4.849080   4.754713   4.623597   5.884200
    30  C    4.170030   4.108567   4.910505   4.840664   5.158656
    31  H    3.732754   3.600521   4.300443   4.592722   4.565883
    32  H    5.161196   5.155714   5.820645   5.853754   6.184592
    33  C    4.697290   4.204758   5.582489   5.236137   5.201587
    34  H    5.555824   4.910947   6.359930   6.186266   5.825905
    35  H    5.229798   4.887884   6.198963   5.585270   5.910696
    36  C    4.061158   3.183295   4.977036   4.529252   4.057694
    37  H    3.856207   2.758895   4.603677   4.516345   3.509056
    38  H    4.983149   3.953732   5.906068   5.345942   4.679427
    39  H    2.507672   2.600124   3.557827   2.739350   3.659976
    40  O    3.719333   3.735972   4.764320   3.844699   4.782823
    41  H    4.657317   4.684441   5.690470   4.741889   5.727344
                    6          7          8          9         10
     6  H    0.000000
     7  C    4.201878   0.000000
     8  H    4.806809   1.104937   0.000000
     9  H    4.639162   1.100363   1.816075   0.000000
    10  C    4.841215   1.538218   2.128224   2.183673   0.000000
    11  H    5.852178   2.117891   2.501746   2.364117   1.095170
    12  H    4.586123   2.198941   3.064704   2.607851   1.101762
    13  C    5.255054   2.590594   2.661939   3.517333   1.540514
    14  H    6.198936   3.489375   3.573615   4.272595   2.161392
    15  H    5.612437   2.666741   2.265357   3.625771   2.150405
    16  C    4.561006   3.373651   3.567934   4.389938   2.594486
    17  H    4.535889   3.829603   4.280335   4.715275   2.859216
    18  H    5.361355   4.316048   4.315917   5.363631   3.531848
    19  C    2.170133   2.482945   3.398355   2.675644   3.137074
    20  H    3.061871   2.512724   3.584383   2.577282   2.700828
    21  H    2.532566   2.993200   3.853702   2.818541   3.912086
    22  C    2.744457   4.256036   4.648324   5.151733   4.156676
    23  H    2.501459   4.770345   5.052624   5.638200   4.957189
    24  H    3.736902   5.085198   5.437526   6.018703   4.718078
    25  N    2.756884   1.481187   2.095597   2.116238   2.512176
    26  N    3.351889   3.205838   3.380146   4.238567   3.114051
    27  C    4.067274   3.820530   3.563994   4.876326   4.037140
    28  H    4.880700   3.566672   3.044566   4.626198   3.742307
    29  H    4.641468   4.865037   4.623620   5.934007   4.907099
    30  C    3.601243   4.021694   3.727437   4.907819   4.746085
    31  H    2.892579   4.510117   4.445297   5.319496   5.236345
    32  H    4.562643   4.944583   4.480870   5.821863   5.661106
    33  C    3.774949   3.226705   2.808105   3.905610   4.355491
    34  H    4.305849   4.132711   3.666922   4.646142   5.377229
    35  H    4.645131   2.969171   2.213729   3.697633   3.999033
    36  C    2.908029   2.483265   2.564239   2.901806   3.809034
    37  H    2.194257   3.370673   3.622730   3.690985   4.590677
    38  H    3.748565   2.614210   2.614856   2.646368   4.123599
    39  H    2.837394   2.245489   2.580728   3.213144   2.553626
    40  O    3.873218   1.926652   1.715895   2.994514   2.398777
    41  H    4.768266   2.300119   1.600775   3.294298   2.749425
                   11         12         13         14         15
    11  H    0.000000
    12  H    1.747679   0.000000
    13  C    2.138810   2.195545   0.000000
    14  H    2.343022   2.603435   1.096619   0.000000
    15  H    2.555207   3.078306   1.114535   1.809196   0.000000
    16  C    3.475451   2.782257   1.525806   2.106934   2.170858
    17  H    3.721088   2.611553   2.169355   2.449311   3.087650
    18  H    4.281144   3.801759   2.169878   2.429539   2.513378
    19  C    3.993818   2.832424   4.070798   4.955047   4.532896
    20  H    3.440972   2.091255   3.822705   4.529901   4.482884
    21  H    4.609595   3.655232   5.003958   5.890008   5.368248
    22  C    5.239111   3.998677   3.761326   4.517557   4.224060
    23  H    6.046771   4.893860   4.593317   5.434351   4.866781
    24  H    5.748369   4.511715   4.061760   4.609126   4.589977
    25  N    3.403802   2.752804   3.217244   4.245056   3.378559
    26  N    4.156372   3.316027   2.525647   3.425620   2.793320
    27  C    4.957845   4.529181   3.250898   4.156175   2.981036
    28  H    4.491425   4.464760   2.832561   3.692396   2.223057
    29  H    5.823274   5.315190   3.916678   4.657466   3.705577
    30  C    5.660196   5.237269   4.367792   5.390046   4.008380
    31  H    6.231824   5.527158   4.984929   6.005015   4.824325
    32  H    6.512834   6.233563   5.130889   6.094818   4.613423
    33  C    5.117567   4.972901   4.384270   5.460997   3.913620
    34  H    6.079627   5.993754   5.459401   6.527890   4.923446
    35  H    4.604758   4.814951   3.909938   4.923380   3.218768
    36  C    4.584310   4.206041   4.333861   5.414334   4.172140
    37  H    5.438622   4.780867   5.124624   6.199100   5.087192
    38  H    4.687456   4.584664   4.874532   5.908185   4.636458
    39  H    3.613119   2.793301   2.544077   3.582225   2.782869
    40  O    3.267389   3.087844   2.193095   3.281336   1.942953
    41  H    3.373528   3.650952   2.338998   3.319823   1.616289
                   16         17         18         19         20
    16  C    0.000000
    17  H    1.096154   0.000000
    18  H    1.095618   1.768001   0.000000
    19  C    3.974262   3.942543   5.016079   0.000000
    20  H    3.889106   3.661448   4.978539   1.093479   0.000000
    21  H    5.037762   5.035621   6.075481   1.099629   1.759421
    22  C    2.470182   2.446128   2.945389   3.400669   3.768831
    23  H    3.371323   3.510256   3.721266   3.761236   4.373730
    24  H    2.575534   2.370073   2.712366   4.379363   4.587818
    25  N    3.323586   3.693997   4.285257   1.467722   2.089962
    26  N    1.493473   2.091276   2.101462   3.278796   3.601886
    27  C    2.510095   3.387533   2.603611   4.285018   4.808094
    28  H    2.590028   3.644078   2.608060   4.674888   5.088049
    29  H    2.903721   3.672609   2.620342   5.157384   5.650730
    30  C    3.824413   4.596435   4.106799   4.165742   4.971963
    31  H    4.224299   4.787829   4.572201   4.008921   4.908774
    32  H    4.598895   5.442745   4.669334   5.247458   6.061241
    33  C    4.337380   5.124220   4.850171   3.753417   4.589372
    34  H    5.418141   6.199892   5.881876   4.511592   5.430968
    35  H    4.165063   5.080069   4.601603   4.218733   4.866121
    36  C    4.382340   4.919755   5.175785   2.448752   3.354153
    37  H    4.922176   5.314128   5.715249   2.441567   3.508885
    38  H    5.198340   5.739294   6.021963   2.934256   3.718935
    39  H    2.120570   2.614334   2.993486   2.306142   2.740986
    40  O    2.330396   3.169946   3.013680   3.119746   3.494014
    41  H    2.797233   3.773430   3.245455   3.979293   4.310627
                   21         22         23         24         25
    21  H    0.000000
    22  C    4.380327   0.000000
    23  H    4.580396   1.092209   0.000000
    24  H    5.392575   1.095341   1.762877   0.000000
    25  N    2.117295   3.265842   3.580981   4.260830   0.000000
    26  N    4.283158   1.481863   2.095781   2.104672   2.557932
    27  C    5.126635   2.506216   2.525682   2.985780   3.231504
    28  H    5.479913   3.426788   3.603999   3.853593   3.408299
    29  H    6.037237   2.669353   2.570928   2.781483   4.245882
    30  C    4.742360   3.139738   2.696544   3.895362   3.123429
    31  H    4.532004   2.833656   2.085448   3.643363   3.320248
    32  H    5.771726   4.000590   3.443261   4.596752   4.166432
    33  C    4.077132   4.059941   3.805570   4.976736   2.524699
    34  H    4.625046   4.947386   4.516642   5.867216   3.424940
    35  H    4.612819   4.516318   4.459553   5.330157   2.800100
    36  C    2.584045   3.948291   3.856425   5.001535   1.479085
    37  H    2.391873   3.910045   3.617005   4.997299   2.084532
    38  H    2.723504   5.002297   4.950331   6.052493   2.110393
    39  H    3.253195   2.087642   2.561821   2.986505   1.421963
    40  O    3.899429   3.099963   3.471383   3.852546   1.784956
    41  H    4.665000   3.917634   4.234040   4.562766   2.567558
                   26         27         28         29         30
    26  N    0.000000
    27  C    1.496336   0.000000
    28  H    2.109630   1.115552   0.000000
    29  H    2.107036   1.096714   1.840834   0.000000
    30  C    2.510445   1.535322   2.133863   2.192058   0.000000
    31  H    2.756036   2.201196   3.074975   2.607664   1.101732
    32  H    3.403082   2.107216   2.499764   2.380954   1.095177
    33  C    3.202258   2.587233   2.658517   3.525253   1.541077
    34  H    4.232346   3.480604   3.561779   4.280161   2.158098
    35  H    3.353109   2.649645   2.244172   3.625171   2.139846
    36  C    3.304622   3.377308   3.573730   4.387607   2.595351
    37  H    3.675434   3.823418   4.279576   4.696867   2.844520
    38  H    4.282988   4.328327   4.331779   5.371381   3.528513
    39  H    1.136080   2.070137   2.453611   2.980679   2.503552
    40  O    1.750188   1.918896   1.709274   2.976525   2.400027
    41  H    2.487419   2.188386   1.463751   3.177490   2.676424
                   31         32         33         34         35
    31  H    0.000000
    32  H    1.747551   0.000000
    33  C    2.195382   2.143935   0.000000
    34  H    2.603738   2.341716   1.096731   0.000000
    35  H    3.068970   2.547802   1.110740   1.803534   0.000000
    36  C    2.779200   3.480032   1.528346   2.116406   2.179525
    37  H    2.591571   3.707697   2.161462   2.449365   3.086033
    38  H    3.790301   4.276935   2.164292   2.414959   2.531234
    39  H    2.750529   3.548658   2.637132   3.689335   2.852406
    40  O    3.089431   3.267343   2.202614   3.290738   1.947773
    41  H    3.590274   3.285850   2.331297   3.311588   1.616227
                   36         37         38         39         40
    36  C    0.000000
    37  H    1.097167   0.000000
    38  H    1.099459   1.763249   0.000000
    39  H    2.335716   2.805657   3.253402   0.000000
    40  O    2.349543   3.184367   3.058052   1.222756   0.000000
    41  H    2.850579   3.805233   3.352220   2.177026   0.960870
                   41
    41  H    0.000000
 Stoichiometry    C12H26N2O
 Framework group  C1[X(C12H26N2O)]
 Deg. of freedom   117
 Full point group                 C1      NOp   1
 Largest Abelian subgroup         C1      NOp   1
 Largest concise Abelian subgroup C1      NOp   1
                         Standard orientation:                         
 ---------------------------------------------------------------------
 Center     Atomic      Atomic             Coordinates (Angstroms)
 Number     Number       Type             X           Y           Z
 ---------------------------------------------------------------------
      1          6           0        0.376250    2.470230    0.768496
      2          6           0       -0.553880    2.525466   -0.459405
      3          1           0        0.283934    3.414148    1.316099
      4          1           0        1.420258    2.417008    0.434504
      5          1           0       -0.517233    3.539559   -0.872185
      6          1           0       -1.591051    2.367955   -0.137019
      7          6           0        0.594226   -0.772719   -1.873829
      8          1           0        0.276269   -1.802316   -1.629455
      9          1           0        0.578349   -0.605142   -2.961241
     10          6           0        2.023391   -0.625994   -1.324218
     11          1           0        2.667994   -1.178611   -2.015954
     12          1           0        2.372730    0.417947   -1.369269
     13          6           0        2.235684   -1.227237    0.078145
     14          1           0        3.305820   -1.415644    0.226086
     15          1           0        1.674736   -2.189788    0.110085
     16          6           0        1.805249   -0.344251    1.245683
     17          1           0        2.355742    0.603593    1.235621
     18          1           0        2.014642   -0.837584    2.201275
     19          6           0       -0.208231    1.561213   -1.602098
     20          1           0        0.831199    1.728695   -1.897447
     21          1           0       -0.827284    1.790329   -2.481566
     22          6           0        0.091493    1.352949    1.778928
     23          1           0       -0.957353    1.398574    2.080192
     24          1           0        0.697441    1.484248    2.681901
     25          7           0       -0.363290    0.151614   -1.223686
     26          7           0        0.352715    0.002553    1.227464
     27          6           0       -0.540884   -1.072113    1.761874
     28          1           0       -0.146617   -2.041737    1.376077
     29          1           0       -0.516388   -1.012294    2.856681
     30          6           0       -1.971308   -0.946746    1.218382
     31          1           0       -2.397542    0.053092    1.398558
     32          1           0       -2.571226   -1.632419    1.826135
     33          6           0       -2.133658   -1.365908   -0.255682
     34          1           0       -3.185413   -1.620829   -0.433572
     35          1           0       -1.502775   -2.269028   -0.397474
     36          6           0       -1.771238   -0.297208   -1.286397
     37          1           0       -2.399389    0.589826   -1.136823
     38          1           0       -1.983065   -0.669015   -2.299165
     39          1           0        0.045796    0.066374    0.135491
     40          8           0        0.048860   -1.140180   -0.062881
     41          1           0        0.071002   -2.100767   -0.070202
 ---------------------------------------------------------------------
 Rotational constants (GHZ):      0.6916875      0.6896850      0.6597409
 Standard basis: 6-31G(d,p) (6D, 7F)
 There are   355 symmetry adapted cartesian basis functions of A   symmetry.
 There are   355 symmetry adapted basis functions of A   symmetry.
   355 basis functions,   602 primitive gaussians,   355 cartesian basis functions
    60 alpha electrons       60 beta electrons
       nuclear repulsion energy      1304.8493384230 Hartrees.
 NAtoms=   41 NActive=   41 NUniq=   41 SFac= 1.00D+00 NAtFMM=   60 NAOKFM=F Big=F
 Integral buffers will be    131072 words long.
 Raffenetti 2 integral format.
 Two-electron integral symmetry is turned on.
 Nuclear repulsion after empirical dispersion term =     1304.8006482349 Hartrees.
 One-electron integrals computed using PRISM.
 NBasis=   355 RedAO= T EigKep=  1.68D-03  NBF=   355
 NBsUse=   355 1.00D-06 EigRej= -1.00D+00 NBFU=   355
 ExpMin= 1.61D-01 ExpMax= 5.48D+03 ExpMxC= 8.25D+02 IAcc=1 IRadAn=         1 AccDes= 0.00D+00
 Harris functional with IExCor= 4639 and IRadAn=       1 diagonalized for initial guess.
 HarFok:  IExCor= 4639 AccDes= 0.00D+00 IRadAn=         1 IDoV= 1 UseB2=F ITyADJ=14
 ICtDFT=  3500011 ScaDFX=  1.000000  1.000000  1.000000  1.000000
 FoFCou: FMM=F IPFlag=           0 FMFlag=      100000 FMFlg1=           0
         NFxFlg=           0 DoJE=T BraDBF=F KetDBF=T FulRan=T
         wScrn=  0.000000 ICntrl=     500 IOpCl=  0 I1Cent=   200000004 NGrid=           0
         NMat0=    1 NMatS0=      1 NMatT0=    0 NMatD0=    1 NMtDS0=    0 NMtDT0=    0
 Petite list used in FoFCou.
 Requested convergence on RMS density matrix=1.00D-08 within 128 cycles.
 Requested convergence on MAX density matrix=1.00D-06.
 Requested convergence on             energy=1.00D-06.
 No special actions if energy rises.
 Integral accuracy reduced to 1.0D-05 until final iterations.
 Initial convergence to 1.0D-05 achieved.  Increase integral accuracy.
 SCF Done:  E(RwB97XD) =  -657.053161823     A.U. after   17 cycles
            NFock= 17  Conv=0.81D-08     -V/T= 2.0060

 **********************************************************************

            Population analysis using the SCF density.

 **********************************************************************

 Orbital symmetries:
       Occupied  (A) (A) (A) (A) (A) (A) (A) (A) (A) (A) (A) (A)
                 (A) (A) (A) (A) (A) (A) (A) (A) (A) (A) (A) (A)
                 (A) (A) (A) (A) (A) (A) (A) (A) (A) (A) (A) (A)
                 (A) (A) (A) (A) (A) (A) (A) (A) (A) (A) (A) (A)
                 (A) (A) (A) (A) (A) (A) (A) (A) (A) (A) (A) (A)
       Virtual   (A) (A) (A) (A) (A) (A) (A) (A) (A) (A) (A) (A)
                 (A) (A) (A) (A) (A) (A) (A) (A) (A) (A) (A) (A)
                 (A) (A) (A) (A) (A) (A) (A) (A) (A) (A) (A) (A)
                 (A) (A) (A) (A) (A) (A) (A) (A) (A) (A) (A) (A)
                 (A) (A) (A) (A) (A) (A) (A) (A) (A) (A) (A) (A)
                 (A) (A) (A) (A) (A) (A) (A) (A) (A) (A) (A) (A)
                 (A) (A) (A) (A) (A) (A) (A) (A) (A) (A) (A) (A)
                 (A) (A) (A) (A) (A) (A) (A) (A) (A) (A) (A) (A)
                 (A) (A) (A) (A) (A) (A) (A) (A) (A) (A) (A) (A)
                 (A) (A) (A) (A) (A) (A) (A) (A) (A) (A) (A) (A)
                 (A) (A) (A) (A) (A) (A) (A) (A) (A) (A) (A) (A)
                 (A) (A) (A) (A) (A) (A) (A) (A) (A) (A) (A) (A)
                 (A) (A) (A) (A) (A) (A) (A) (A) (A) (A) (A) (A)
                 (A) (A) (A) (A) (A) (A) (A) (A) (A) (A) (A) (A)
                 (A) (A) (A) (A) (A) (A) (A) (A) (A) (A) (A) (A)
                 (A) (A) (A) (A) (A) (A) (A) (A) (A) (A) (A) (A)
                 (A) (A) (A) (A) (A) (A) (A) (A) (A) (A) (A) (A)
                 (A) (A) (A) (A) (A) (A) (A) (A) (A) (A) (A) (A)
                 (A) (A) (A) (A) (A) (A) (A) (A) (A) (A) (A) (A)
                 (A) (A) (A) (A) (A) (A) (A) (A) (A) (A) (A) (A)
                 (A) (A) (A) (A) (A) (A) (A) (A) (A) (A) (A) (A)
                 (A) (A) (A) (A) (A) (A) (A) (A) (A) (A) (A) (A)
                 (A) (A) (A) (A) (A) (A) (A) (A) (A) (A) (A) (A)
                 (A) (A) (A) (A) (A) (A) (A) (A) (A) (A) (A) (A)
                 (A) (A) (A) (A) (A) (A) (A)
 The electronic state is 1-A.
 Alpha  occ. eigenvalues --  -19.08035 -14.47300 -14.43222 -10.32057 -10.31294
 Alpha  occ. eigenvalues --  -10.31090 -10.30575 -10.30251 -10.29938 -10.29511
 Alpha  occ. eigenvalues --  -10.29399 -10.28283 -10.28192 -10.27820 -10.27660
 Alpha  occ. eigenvalues --   -1.11997  -1.02089  -0.96609  -0.89373  -0.87984
 Alpha  occ. eigenvalues --   -0.85113  -0.83128  -0.81898  -0.74908  -0.73564
 Alpha  occ. eigenvalues --   -0.73179  -0.72402  -0.67853  -0.64896  -0.62600
 Alpha  occ. eigenvalues --   -0.60282  -0.58957  -0.57075  -0.56481  -0.55760
 Alpha  occ. eigenvalues --   -0.54862  -0.52241  -0.51593  -0.50493  -0.48871
 Alpha  occ. eigenvalues --   -0.48752  -0.48035  -0.47694  -0.46896  -0.46472
 Alpha  occ. eigenvalues --   -0.43375  -0.42732  -0.41807  -0.41423  -0.40828
 Alpha  occ. eigenvalues --   -0.40586  -0.40153  -0.39731  -0.39634  -0.38263
 Alpha  occ. eigenvalues --   -0.37563  -0.31875  -0.27217  -0.24448  -0.17609
 Alpha virt. eigenvalues --    0.14590   0.16249   0.16952   0.18268   0.19425
 Alpha virt. eigenvalues --    0.19542   0.20529   0.21898   0.22028   0.22626
 Alpha virt. eigenvalues --    0.23982   0.24203   0.24560   0.24935   0.25054
 Alpha virt. eigenvalues --    0.25193   0.25911   0.26802   0.27150   0.28018
 Alpha virt. eigenvalues --    0.28636   0.28689   0.29389   0.30050   0.30626
 Alpha virt. eigenvalues --    0.31197   0.31604   0.31793   0.32878   0.33783
 Alpha virt. eigenvalues --    0.34104   0.34765   0.36299   0.36818   0.37984
 Alpha virt. eigenvalues --    0.39048   0.39625   0.40275   0.40520   0.44203
 Alpha virt. eigenvalues --    0.47442   0.56304   0.58152   0.59129   0.59990
 Alpha virt. eigenvalues --    0.61875   0.62578   0.63543   0.64859   0.66638
 Alpha virt. eigenvalues --    0.68857   0.70485   0.70975   0.71514   0.72341
 Alpha virt. eigenvalues --    0.73104   0.74197   0.75351   0.76555   0.76989
 Alpha virt. eigenvalues --    0.77821   0.79417   0.79796   0.80017   0.81771
 Alpha virt. eigenvalues --    0.82494   0.83432   0.84540   0.84898   0.89131
 Alpha virt. eigenvalues --    0.89913   0.90542   0.90873   0.91063   0.92678
 Alpha virt. eigenvalues --    0.93670   0.94131   0.94501   0.96912   0.97307
 Alpha virt. eigenvalues --    0.97796   0.98130   0.99749   1.00184   1.00515
 Alpha virt. eigenvalues --    1.01054   1.01524   1.02056   1.02293   1.03444
 Alpha virt. eigenvalues --    1.03735   1.04157   1.04708   1.05066   1.05286
 Alpha virt. eigenvalues --    1.07144   1.07620   1.08515   1.10405   1.10980
 Alpha virt. eigenvalues --    1.12716   1.14674   1.17030   1.17278   1.18471
 Alpha virt. eigenvalues --    1.23975   1.26709   1.26731   1.29194   1.30588
 Alpha virt. eigenvalues --    1.32410   1.34596   1.38569   1.40015   1.43807
 Alpha virt. eigenvalues --    1.49954   1.50682   1.51566   1.52373   1.55580
 Alpha virt. eigenvalues --    1.57126   1.58060   1.59900   1.60828   1.61623
 Alpha virt. eigenvalues --    1.62841   1.64306   1.67666   1.70558   1.72644
 Alpha virt. eigenvalues --    1.75017   1.75210   1.76248   1.77278   1.78683
 Alpha virt. eigenvalues --    1.82603   1.84450   1.85066   1.85534   1.87491
 Alpha virt. eigenvalues --    1.88712   1.90679   1.90895   1.93659   1.95824
 Alpha virt. eigenvalues --    1.96644   1.97277   1.97784   1.98906   1.99767
 Alpha virt. eigenvalues --    2.01543   2.02560   2.03703   2.05252   2.05378
 Alpha virt. eigenvalues --    2.06134   2.06719   2.09084   2.09501   2.12684
 Alpha virt. eigenvalues --    2.13744   2.14333   2.15528   2.16362   2.18816
 Alpha virt. eigenvalues --    2.20118   2.20861   2.21376   2.22086   2.23572
 Alpha virt. eigenvalues --    2.24318   2.24690   2.25591   2.26870   2.27568
 Alpha virt. eigenvalues --    2.29436   2.30399   2.30905   2.32290   2.33861
 Alpha virt. eigenvalues --    2.34778   2.35525   2.35619   2.37236   2.38826
 Alpha virt. eigenvalues --    2.39540   2.39830   2.40829   2.41889   2.42593
 Alpha virt. eigenvalues --    2.45745   2.46740   2.47030   2.49080   2.49207
 Alpha virt. eigenvalues --    2.50475   2.51977   2.53229   2.53856   2.53878
 Alpha virt. eigenvalues --    2.54954   2.57029   2.58509   2.59296   2.61191
 Alpha virt. eigenvalues --    2.61347   2.63488   2.65020   2.65957   2.67251
 Alpha virt. eigenvalues --    2.67977   2.69117   2.70736   2.72468   2.75206
 Alpha virt. eigenvalues --    2.76117   2.77065   2.77466   2.79000   2.79729
 Alpha virt. eigenvalues --    2.80234   2.82201   2.84171   2.85421   2.85961
 Alpha virt. eigenvalues --    2.86433   2.88037   2.89235   2.89684   2.90135
 Alpha virt. eigenvalues --    2.91890   2.93488   2.94319   2.94861   2.96049
 Alpha virt. eigenvalues --    2.98682   2.98902   3.00122   3.00308   3.01416
 Alpha virt. eigenvalues --    3.03130   3.03375   3.04795   3.06369   3.06687
 Alpha virt. eigenvalues --    3.07990   3.09647   3.10433   3.10888   3.13821
 Alpha virt. eigenvalues --    3.18529   3.23962   3.27458   3.32891   3.36439
 Alpha virt. eigenvalues --    3.38047   3.40407   3.40706   3.43240   3.45080
 Alpha virt. eigenvalues --    3.45811   3.46266   3.47568   3.48000   3.50102
 Alpha virt. eigenvalues --    3.51336   3.52872   3.53489   3.57111   3.58439
 Alpha virt. eigenvalues --    3.59447   3.60144   3.62413   3.63519   3.66149
 Alpha virt. eigenvalues --    3.67816   3.69155   3.70672   3.89870   4.41096
 Alpha virt. eigenvalues --    4.44109   4.48129   4.52998   4.54972   4.64200
 Alpha virt. eigenvalues --    4.68030   4.74344   4.79141   4.82642   4.83204
 Alpha virt. eigenvalues --    4.90717   4.92897   4.99883   5.09289   5.42736
          Condensed to atoms (all electrons):
               1          2          3          4          5          6
     1  C    4.997571   0.342366   0.390328   0.386601  -0.033171  -0.043380
     2  C    0.342366   5.015190  -0.033177  -0.041633   0.383702   0.387028
     3  H    0.390328  -0.033177   0.586313  -0.029797  -0.007371  -0.000484
     4  H    0.386601  -0.041633  -0.029797   0.604870  -0.000597   0.004998
     5  H   -0.033171   0.383702  -0.007371  -0.000597   0.595105  -0.030556
     6  H   -0.043380   0.387028  -0.000484   0.004998  -0.030556   0.609857
     7  C   -0.000260   0.005267   0.000003  -0.000134  -0.000145  -0.000013
     8  H    0.000007  -0.000246  -0.000000   0.000006   0.000003   0.000003
     9  H   -0.000014   0.000114  -0.000000   0.000005   0.000012  -0.000010
    10  C    0.000236  -0.000136   0.000004   0.000113  -0.000005  -0.000010
    11  H    0.000002   0.000002  -0.000000  -0.000004   0.000000   0.000000
    12  H   -0.000143  -0.000574  -0.000002   0.001226   0.000022  -0.000001
    13  C   -0.000156   0.000051   0.000005  -0.000702  -0.000000  -0.000000
    14  H   -0.000004  -0.000001  -0.000000   0.000012  -0.000000   0.000000
    15  H   -0.000010   0.000000   0.000000   0.000005   0.000000  -0.000001
    16  C   -0.004679  -0.000096   0.000012   0.001435  -0.000001   0.000012
    17  H   -0.000835  -0.000101  -0.000142   0.003801   0.000007  -0.000001
    18  H    0.000042   0.000006   0.000001   0.000047  -0.000000   0.000001
    19  C   -0.042095   0.373364   0.003871  -0.005305  -0.032459  -0.037228
    20  H   -0.007643  -0.040635   0.000072   0.004380  -0.002308   0.005207
    21  H    0.005082  -0.049511  -0.000146   0.000049  -0.000454  -0.003623
    22  C    0.370522  -0.042508  -0.034319  -0.038932   0.004000  -0.005721
    23  H   -0.039353  -0.006807  -0.002109   0.004996   0.000070   0.004253
    24  H   -0.039048   0.004533  -0.002698  -0.003026  -0.000149   0.000062
    25  N    0.006768  -0.066533  -0.000024  -0.000070   0.004399  -0.003935
    26  N   -0.053941   0.005705   0.003912  -0.003572  -0.000116   0.000042
    27  C    0.004216  -0.000257  -0.000098  -0.000016   0.000007  -0.000120
    28  H   -0.000216   0.000006   0.000003   0.000003  -0.000000   0.000005
    29  H    0.000139  -0.000021   0.000011  -0.000010  -0.000000   0.000004
    30  C   -0.000113   0.000223  -0.000004  -0.000010   0.000004   0.000078
    31  H   -0.000546  -0.000099   0.000021  -0.000002  -0.000004   0.001105
    32  H    0.000006   0.000000  -0.000000   0.000000  -0.000000  -0.000002
    33  C   -0.000003   0.000048  -0.000001  -0.000001  -0.000002  -0.000676
    34  H   -0.000001  -0.000005  -0.000000   0.000000  -0.000000   0.000014
    35  H    0.000002  -0.000014   0.000000  -0.000001   0.000000   0.000005
    36  C   -0.000065  -0.004467  -0.000003   0.000014  -0.000020   0.001607
    37  H   -0.000072  -0.000723   0.000004  -0.000003  -0.000184   0.003849
    38  H    0.000015  -0.000188   0.000000   0.000001   0.000015   0.000019
    39  H    0.000758   0.000052   0.000036  -0.001287   0.000132  -0.001246
    40  O   -0.000897  -0.000395  -0.000007  -0.000025  -0.000013   0.000017
    41  H    0.000072   0.000034   0.000001   0.000000   0.000001  -0.000001
               7          8          9         10         11         12
     1  C   -0.000260   0.000007  -0.000014   0.000236   0.000002  -0.000143
     2  C    0.005267  -0.000246   0.000114  -0.000136   0.000002  -0.000574
     3  H    0.000003  -0.000000  -0.000000   0.000004  -0.000000  -0.000002
     4  H   -0.000134   0.000006   0.000005   0.000113  -0.000004   0.001226
     5  H   -0.000145   0.000003   0.000012  -0.000005   0.000000   0.000022
     6  H   -0.000013   0.000003  -0.000010  -0.000010   0.000000  -0.000001
     7  C    4.840329   0.427574   0.331410   0.384454  -0.033290  -0.037256
     8  H    0.427574   0.632141  -0.048776  -0.027429  -0.003005   0.005238
     9  H    0.331410  -0.048776   0.767488  -0.051224  -0.000685  -0.001697
    10  C    0.384454  -0.027429  -0.051224   5.028798   0.376616   0.380160
    11  H   -0.033290  -0.003005  -0.000685   0.376616   0.611201  -0.031275
    12  H   -0.037256   0.005238  -0.001697   0.380160  -0.031275   0.632314
    13  C   -0.046861  -0.010953   0.005673   0.365462  -0.036062  -0.041080
    14  H    0.005131  -0.000367  -0.000022  -0.044984  -0.003045   0.000094
    15  H   -0.010364   0.007585  -0.000042  -0.036014  -0.001707   0.005172
    16  C   -0.005662   0.000661  -0.000087  -0.032280   0.003916  -0.006437
    17  H   -0.000016   0.000005   0.000005  -0.006539   0.000151   0.004110
    18  H    0.000007  -0.000011   0.000004   0.003870  -0.000154   0.000019
    19  C   -0.030920   0.003676   0.004462  -0.005587  -0.000091   0.000671
    20  H   -0.004085   0.000115   0.000824  -0.000937  -0.000083   0.004255
    21  H   -0.001472  -0.000055   0.000666   0.000005   0.000007  -0.000048
    22  C   -0.000613  -0.000020  -0.000031  -0.000158   0.000011   0.000057
    23  H   -0.000016   0.000003  -0.000001   0.000015  -0.000000   0.000005
    24  H    0.000016   0.000001   0.000000   0.000007  -0.000000  -0.000016
    25  N    0.249892  -0.025257  -0.074054  -0.030837   0.003970  -0.005820
    26  N    0.012947   0.001649  -0.000107  -0.000146  -0.000052  -0.000298
    27  C    0.001487   0.000442  -0.000078   0.000789  -0.000023  -0.000011
    28  H    0.000131  -0.001220   0.000070  -0.000636   0.000039  -0.000001
    29  H   -0.000057   0.000062  -0.000004   0.000110  -0.000001  -0.000000
    30  C    0.000315  -0.000488   0.000107  -0.000340   0.000004   0.000008
    31  H   -0.000006  -0.000003  -0.000000   0.000007   0.000000  -0.000000
    32  H   -0.000020   0.000034  -0.000001   0.000003  -0.000000  -0.000000
    33  C    0.001894  -0.001277  -0.000246   0.000339  -0.000010  -0.000008
    34  H   -0.000227   0.000108  -0.000021   0.000021  -0.000000  -0.000000
    35  H   -0.000168   0.000688   0.000125  -0.000216   0.000021  -0.000003
    36  C   -0.033251  -0.005836   0.001035   0.002682  -0.000075   0.000040
    37  H    0.004190   0.000205  -0.000279  -0.000157   0.000003   0.000000
    38  H   -0.005238   0.000599   0.003092   0.000043   0.000006  -0.000003
    39  H   -0.027170  -0.000210   0.002783   0.002791  -0.000103  -0.001035
    40  O   -0.052459  -0.059752   0.021586  -0.084898   0.002503   0.000884
    41  H   -0.031297  -0.009351   0.000548   0.004188   0.000217  -0.000493
              13         14         15         16         17         18
     1  C   -0.000156  -0.000004  -0.000010  -0.004679  -0.000835   0.000042
     2  C    0.000051  -0.000001   0.000000  -0.000096  -0.000101   0.000006
     3  H    0.000005  -0.000000   0.000000   0.000012  -0.000142   0.000001
     4  H   -0.000702   0.000012   0.000005   0.001435   0.003801   0.000047
     5  H   -0.000000  -0.000000   0.000000  -0.000001   0.000007  -0.000000
     6  H   -0.000000   0.000000  -0.000001   0.000012  -0.000001   0.000001
     7  C   -0.046861   0.005131  -0.010364  -0.005662  -0.000016   0.000007
     8  H   -0.010953  -0.000367   0.007585   0.000661   0.000005  -0.000011
     9  H    0.005673  -0.000022  -0.000042  -0.000087   0.000005   0.000004
    10  C    0.365462  -0.044984  -0.036014  -0.032280  -0.006539   0.003870
    11  H   -0.036062  -0.003045  -0.001707   0.003916   0.000151  -0.000154
    12  H   -0.041080   0.000094   0.005172  -0.006437   0.004110   0.000019
    13  C    4.939495   0.348702   0.395149   0.374675  -0.036599  -0.035490
    14  H    0.348702   0.695359  -0.034263  -0.050115   0.000621  -0.001498
    15  H    0.395149  -0.034263   0.635693  -0.032846   0.004717  -0.004153
    16  C    0.374675  -0.050115  -0.032846   4.926547   0.387061   0.389798
    17  H   -0.036599   0.000621   0.004717   0.387061   0.605706  -0.034356
    18  H   -0.035490  -0.001498  -0.004153   0.389798  -0.034356   0.592926
    19  C    0.000432  -0.000035  -0.000056   0.000669  -0.000165   0.000000
    20  H    0.000052   0.000026  -0.000006  -0.000161  -0.000033   0.000002
    21  H   -0.000016  -0.000000   0.000004   0.000007   0.000002  -0.000000
    22  C    0.006458   0.000053  -0.000155  -0.040634   0.002279  -0.004634
    23  H   -0.000234   0.000002   0.000008   0.004555   0.000267  -0.000186
    24  H   -0.000138  -0.000015   0.000006  -0.005641  -0.002484   0.004230
    25  N   -0.007260  -0.000106   0.002455   0.008917   0.000546  -0.000423
    26  N   -0.066876   0.004403  -0.003422   0.255429  -0.045286  -0.035614
    27  C    0.001327  -0.000232  -0.000483  -0.029720   0.003473  -0.003826
    28  H   -0.001679   0.000162   0.001450  -0.005680   0.000243   0.000685
    29  H   -0.000084  -0.000032   0.000083   0.001508  -0.000245   0.002041
    30  C    0.000235   0.000022  -0.000110   0.002338  -0.000134   0.000150
    31  H   -0.000008  -0.000000  -0.000003   0.000027  -0.000000  -0.000000
    32  H   -0.000004  -0.000000   0.000019  -0.000056   0.000002  -0.000004
    33  C    0.000789  -0.000005  -0.000192   0.000023  -0.000008  -0.000016
    34  H   -0.000005  -0.000000   0.000003   0.000021  -0.000000  -0.000000
    35  H   -0.000095   0.000003  -0.000286  -0.000106   0.000002   0.000012
    36  C    0.000139   0.000021  -0.000087  -0.000887   0.000035   0.000007
    37  H   -0.000007  -0.000000   0.000001   0.000031  -0.000001  -0.000000
    38  H   -0.000027  -0.000000   0.000016   0.000012   0.000000  -0.000000
    39  H   -0.008062  -0.000264   0.000736  -0.018182  -0.003085   0.004432
    40  O    0.023921   0.008523  -0.029395  -0.070192   0.003882  -0.003275
    41  H   -0.037690  -0.000069   0.007073   0.004723  -0.000169   0.001169
              19         20         21         22         23         24
     1  C   -0.042095  -0.007643   0.005082   0.370522  -0.039353  -0.039048
     2  C    0.373364  -0.040635  -0.049511  -0.042508  -0.006807   0.004533
     3  H    0.003871   0.000072  -0.000146  -0.034319  -0.002109  -0.002698
     4  H   -0.005305   0.004380   0.000049  -0.038932   0.004996  -0.003026
     5  H   -0.032459  -0.002308  -0.000454   0.004000   0.000070  -0.000149
     6  H   -0.037228   0.005207  -0.003623  -0.005721   0.004253   0.000062
     7  C   -0.030920  -0.004085  -0.001472  -0.000613  -0.000016   0.000016
     8  H    0.003676   0.000115  -0.000055  -0.000020   0.000003   0.000001
     9  H    0.004462   0.000824   0.000666  -0.000031  -0.000001   0.000000
    10  C   -0.005587  -0.000937   0.000005  -0.000158   0.000015   0.000007
    11  H   -0.000091  -0.000083   0.000007   0.000011  -0.000000  -0.000000
    12  H    0.000671   0.004255  -0.000048   0.000057   0.000005  -0.000016
    13  C    0.000432   0.000052  -0.000016   0.006458  -0.000234  -0.000138
    14  H   -0.000035   0.000026  -0.000000   0.000053   0.000002  -0.000015
    15  H   -0.000056  -0.000006   0.000004  -0.000155   0.000008   0.000006
    16  C    0.000669  -0.000161   0.000007  -0.040634   0.004555  -0.005641
    17  H   -0.000165  -0.000033   0.000002   0.002279   0.000267  -0.002484
    18  H    0.000000   0.000002  -0.000000  -0.004634  -0.000186   0.004230
    19  C    4.936928   0.396408   0.363648  -0.002726   0.000034  -0.000101
    20  H    0.396408   0.605612  -0.034011   0.000042   0.000011   0.000001
    21  H    0.363648  -0.034011   0.665841  -0.000066   0.000000   0.000003
    22  C   -0.002726   0.000042  -0.000066   5.003027   0.397611   0.370373
    23  H    0.000034   0.000011   0.000000   0.397611   0.587440  -0.032059
    24  H   -0.000101   0.000001   0.000003   0.370373  -0.032059   0.629760
    25  N    0.171184  -0.039735  -0.034121   0.009491   0.000163  -0.000252
    26  N    0.007976   0.000221  -0.000421   0.134175  -0.038426  -0.033028
    27  C   -0.000457  -0.000014   0.000020  -0.031044  -0.003082  -0.000360
    28  H   -0.000041   0.000003   0.000001   0.002840   0.000103  -0.000003
    29  H   -0.000023  -0.000001   0.000000   0.008631   0.000840  -0.000348
    30  C   -0.000356   0.000012   0.000026  -0.005871  -0.000782   0.000121
    31  H    0.000048   0.000005  -0.000018   0.000165   0.004468  -0.000015
    32  H    0.000008  -0.000000  -0.000000  -0.000008  -0.000072  -0.000008
    33  C    0.007995  -0.000245  -0.000488   0.000283   0.000017  -0.000015
    34  H    0.000028   0.000002  -0.000014  -0.000044   0.000030   0.000000
    35  H   -0.000131   0.000008   0.000005  -0.000046  -0.000005   0.000003
    36  C   -0.043439   0.005012  -0.007619   0.001082  -0.000213   0.000001
    37  H    0.000684   0.000264  -0.002608  -0.000142  -0.000031   0.000001
    38  H   -0.006387  -0.000206   0.006409   0.000007   0.000002  -0.000000
    39  H   -0.028129  -0.002077   0.003215  -0.051849  -0.002939   0.005318
    40  O    0.031941   0.000468  -0.001227   0.041590   0.000499  -0.001356
    41  H   -0.002227  -0.000015   0.000116  -0.002782  -0.000020   0.000144
              25         26         27         28         29         30
     1  C    0.006768  -0.053941   0.004216  -0.000216   0.000139  -0.000113
     2  C   -0.066533   0.005705  -0.000257   0.000006  -0.000021   0.000223
     3  H   -0.000024   0.003912  -0.000098   0.000003   0.000011  -0.000004
     4  H   -0.000070  -0.003572  -0.000016   0.000003  -0.000010  -0.000010
     5  H    0.004399  -0.000116   0.000007  -0.000000  -0.000000   0.000004
     6  H   -0.003935   0.000042  -0.000120   0.000005   0.000004   0.000078
     7  C    0.249892   0.012947   0.001487   0.000131  -0.000057   0.000315
     8  H   -0.025257   0.001649   0.000442  -0.001220   0.000062  -0.000488
     9  H   -0.074054  -0.000107  -0.000078   0.000070  -0.000004   0.000107
    10  C   -0.030837  -0.000146   0.000789  -0.000636   0.000110  -0.000340
    11  H    0.003970  -0.000052  -0.000023   0.000039  -0.000001   0.000004
    12  H   -0.005820  -0.000298  -0.000011  -0.000001  -0.000000   0.000008
    13  C   -0.007260  -0.066876   0.001327  -0.001679  -0.000084   0.000235
    14  H   -0.000106   0.004403  -0.000232   0.000162  -0.000032   0.000022
    15  H    0.002455  -0.003422  -0.000483   0.001450   0.000083  -0.000110
    16  C    0.008917   0.255429  -0.029720  -0.005680   0.001508   0.002338
    17  H    0.000546  -0.045286   0.003473   0.000243  -0.000245  -0.000134
    18  H   -0.000423  -0.035614  -0.003826   0.000685   0.002041   0.000150
    19  C    0.171184   0.007976  -0.000457  -0.000041  -0.000023  -0.000356
    20  H   -0.039735   0.000221  -0.000014   0.000003  -0.000001   0.000012
    21  H   -0.034121  -0.000421   0.000020   0.000001   0.000000   0.000026
    22  C    0.009491   0.134175  -0.031044   0.002840   0.008631  -0.005871
    23  H    0.000163  -0.038426  -0.003082   0.000103   0.000840  -0.000782
    24  H   -0.000252  -0.033028  -0.000360  -0.000003  -0.000348   0.000121
    25  N    7.554807  -0.162142   0.010521   0.001982   0.000055   0.002866
    26  N   -0.162142   7.520416   0.243965  -0.023462  -0.081537  -0.027814
    27  C    0.010521   0.243965   4.879465   0.426849   0.327439   0.377212
    28  H    0.001982  -0.023462   0.426849   0.635550  -0.048553  -0.025244
    29  H    0.000055  -0.081537   0.327439  -0.048553   0.763335  -0.048889
    30  C    0.002866  -0.027814   0.377212  -0.025244  -0.048889   5.033757
    31  H   -0.000459  -0.005479  -0.037853   0.005076  -0.001558   0.379762
    32  H   -0.000014   0.003764  -0.034789  -0.003479  -0.000811   0.377823
    33  C   -0.080370  -0.003543  -0.045669  -0.010683   0.005409   0.360150
    34  H    0.004139  -0.000095   0.005556  -0.000422  -0.000021  -0.045577
    35  H   -0.003101   0.002137  -0.011260   0.008281  -0.000136  -0.037532
    36  C    0.290028   0.006589  -0.005744   0.000746  -0.000081  -0.031630
    37  H   -0.045970   0.000469   0.000057  -0.000002   0.000007  -0.007671
    38  H   -0.038428  -0.000561   0.000005   0.000003   0.000004   0.004428
    39  H    0.154609   0.252858  -0.034418   0.001772   0.003081   0.003754
    40  O   -0.434311  -0.481995  -0.035130  -0.071426   0.024466  -0.087941
    41  H    0.033097   0.033726  -0.045206  -0.007092   0.000445   0.006185
              31         32         33         34         35         36
     1  C   -0.000546   0.000006  -0.000003  -0.000001   0.000002  -0.000065
     2  C   -0.000099   0.000000   0.000048  -0.000005  -0.000014  -0.004467
     3  H    0.000021  -0.000000  -0.000001  -0.000000   0.000000  -0.000003
     4  H   -0.000002   0.000000  -0.000001   0.000000  -0.000001   0.000014
     5  H   -0.000004  -0.000000  -0.000002  -0.000000   0.000000  -0.000020
     6  H    0.001105  -0.000002  -0.000676   0.000014   0.000005   0.001607
     7  C   -0.000006  -0.000020   0.001894  -0.000227  -0.000168  -0.033251
     8  H   -0.000003   0.000034  -0.001277   0.000108   0.000688  -0.005836
     9  H   -0.000000  -0.000001  -0.000246  -0.000021   0.000125   0.001035
    10  C    0.000007   0.000003   0.000339   0.000021  -0.000216   0.002682
    11  H    0.000000  -0.000000  -0.000010  -0.000000   0.000021  -0.000075
    12  H   -0.000000  -0.000000  -0.000008  -0.000000  -0.000003   0.000040
    13  C   -0.000008  -0.000004   0.000789  -0.000005  -0.000095   0.000139
    14  H   -0.000000  -0.000000  -0.000005  -0.000000   0.000003   0.000021
    15  H   -0.000003   0.000019  -0.000192   0.000003  -0.000286  -0.000087
    16  C    0.000027  -0.000056   0.000023   0.000021  -0.000106  -0.000887
    17  H   -0.000000   0.000002  -0.000008  -0.000000   0.000002   0.000035
    18  H   -0.000000  -0.000004  -0.000016  -0.000000   0.000012   0.000007
    19  C    0.000048   0.000008   0.007995   0.000028  -0.000131  -0.043439
    20  H    0.000005  -0.000000  -0.000245   0.000002   0.000008   0.005012
    21  H   -0.000018  -0.000000  -0.000488  -0.000014   0.000005  -0.007619
    22  C    0.000165  -0.000008   0.000283  -0.000044  -0.000046   0.001082
    23  H    0.004468  -0.000072   0.000017   0.000030  -0.000005  -0.000213
    24  H   -0.000015  -0.000008  -0.000015   0.000000   0.000003   0.000001
    25  N   -0.000459  -0.000014  -0.080370   0.004139  -0.003101   0.290028
    26  N   -0.005479   0.003764  -0.003543  -0.000095   0.002137   0.006589
    27  C   -0.037853  -0.034789  -0.045669   0.005556  -0.011260  -0.005744
    28  H    0.005076  -0.003479  -0.010683  -0.000422   0.008281   0.000746
    29  H   -0.001558  -0.000811   0.005409  -0.000021  -0.000136  -0.000081
    30  C    0.379762   0.377823   0.360150  -0.045577  -0.037532  -0.031630
    31  H    0.626100  -0.030445  -0.039230  -0.000001   0.005290  -0.006309
    32  H   -0.030445   0.607156  -0.035016  -0.003020  -0.001797   0.003623
    33  C   -0.039230  -0.035016   4.953304   0.351312   0.395616   0.372239
    34  H   -0.000001  -0.003020   0.351312   0.694991  -0.034678  -0.048831
    35  H    0.005290  -0.001797   0.395616  -0.034678   0.639278  -0.031221
    36  C   -0.006309   0.003623   0.372239  -0.048831  -0.031221   4.883099
    37  H    0.004431   0.000142  -0.037046   0.000237   0.004850   0.386871
    38  H   -0.000003  -0.000153  -0.044339  -0.001520  -0.003943   0.387786
    39  H   -0.000968  -0.000181  -0.008382  -0.000122   0.000612  -0.012352
    40  O    0.000927   0.002815   0.027449   0.008075  -0.029103  -0.073360
    41  H   -0.000569   0.000096  -0.036471  -0.000110   0.005898   0.005191
              37         38         39         40         41
     1  C   -0.000072   0.000015   0.000758  -0.000897   0.000072
     2  C   -0.000723  -0.000188   0.000052  -0.000395   0.000034
     3  H    0.000004   0.000000   0.000036  -0.000007   0.000001
     4  H   -0.000003   0.000001  -0.001287  -0.000025   0.000000
     5  H   -0.000184   0.000015   0.000132  -0.000013   0.000001
     6  H    0.003849   0.000019  -0.001246   0.000017  -0.000001
     7  C    0.004190  -0.005238  -0.027170  -0.052459  -0.031297
     8  H    0.000205   0.000599  -0.000210  -0.059752  -0.009351
     9  H   -0.000279   0.003092   0.002783   0.021586   0.000548
    10  C   -0.000157   0.000043   0.002791  -0.084898   0.004188
    11  H    0.000003   0.000006  -0.000103   0.002503   0.000217
    12  H    0.000000  -0.000003  -0.001035   0.000884  -0.000493
    13  C   -0.000007  -0.000027  -0.008062   0.023921  -0.037690
    14  H   -0.000000  -0.000000  -0.000264   0.008523  -0.000069
    15  H    0.000001   0.000016   0.000736  -0.029395   0.007073
    16  C    0.000031   0.000012  -0.018182  -0.070192   0.004723
    17  H   -0.000001   0.000000  -0.003085   0.003882  -0.000169
    18  H   -0.000000  -0.000000   0.004432  -0.003275   0.001169
    19  C    0.000684  -0.006387  -0.028129   0.031941  -0.002227
    20  H    0.000264  -0.000206  -0.002077   0.000468  -0.000015
    21  H   -0.002608   0.006409   0.003215  -0.001227   0.000116
    22  C   -0.000142   0.000007  -0.051849   0.041590  -0.002782
    23  H   -0.000031   0.000002  -0.002939   0.000499  -0.000020
    24  H    0.000001  -0.000000   0.005318  -0.001356   0.000144
    25  N   -0.045970  -0.038428   0.154609  -0.434311   0.033097
    26  N    0.000469  -0.000561   0.252858  -0.481995   0.033726
    27  C    0.000057   0.000005  -0.034418  -0.035130  -0.045206
    28  H   -0.000002   0.000003   0.001772  -0.071426  -0.007092
    29  H    0.000007   0.000004   0.003081   0.024466   0.000445
    30  C   -0.007671   0.004428   0.003754  -0.087941   0.006185
    31  H    0.004431  -0.000003  -0.000968   0.000927  -0.000569
    32  H    0.000142  -0.000153  -0.000181   0.002815   0.000096
    33  C   -0.037046  -0.044339  -0.008382   0.027449  -0.036471
    34  H    0.000237  -0.001520  -0.000122   0.008075  -0.000110
    35  H    0.004850  -0.003943   0.000612  -0.029103   0.005898
    36  C    0.386871   0.387786  -0.012352  -0.073360   0.005191
    37  H    0.623660  -0.037247  -0.002098   0.003348  -0.000176
    38  H   -0.037247   0.628472   0.002958  -0.003993   0.001228
    39  H   -0.002098   0.002958   0.389633  -0.128031   0.025976
    40  O    0.003348  -0.003993  -0.128031  10.120230   0.147859
    41  H   -0.000176   0.001228   0.025976   0.147859   0.705969
 Mulliken charges:
               1
     1  C   -0.238089
     2  C   -0.229563
     3  H    0.125784
     4  H    0.112566
     5  H    0.120074
     6  H    0.108843
     7  C    0.055951
     8  H    0.113450
     9  H    0.037371
    10  C   -0.228179
    11  H    0.110995
    12  H    0.091924
    13  C   -0.132476
    14  H    0.071923
    15  H    0.093419
    16  C   -0.058911
    17  H    0.113284
    18  H    0.124194
    19  C   -0.066071
    20  H    0.109195
    21  H    0.090810
    22  C   -0.090392
    23  H    0.120944
    24  H    0.106182
    25  N   -0.456670
    26  N   -0.422450
    27  C    0.037061
    28  H    0.113834
    29  H    0.044741
    30  C   -0.229072
    31  H    0.096148
    32  H    0.114389
    33  C   -0.132925
    34  H    0.070179
    35  H    0.091002
    36  C   -0.042357
    37  H    0.101114
    38  H    0.107116
    39  H    0.476685
    40  O   -0.821804
    41  H    0.189784
 Sum of Mulliken charges =  -0.00000
 Mulliken charges with hydrogens summed into heavy atoms:
               1
     1  C    0.000261
     2  C   -0.000646
     7  C    0.206773
    10  C   -0.025261
    13  C    0.032865
    16  C    0.178567
    19  C    0.133933
    22  C    0.136733
    25  N   -0.456670
    26  N    0.054235
    27  C    0.195635
    30  C   -0.018535
    33  C    0.028256
    36  C    0.165873
    40  O   -0.632020
 Electronic spatial extent (au):  <R**2>=           2610.0259
 Charge=             -0.0000 electrons
 Dipole moment (field-independent basis, Debye):
    X=              0.2269    Y=              1.3183    Z=              0.9609  Tot=              1.6470
 Quadrupole moment (field-independent basis, Debye-Ang):
   XX=            -96.3645   YY=            -93.7944   ZZ=            -97.9407
   XY=             -0.1002   XZ=              1.2532   YZ=              0.3470
 Traceless Quadrupole moment (field-independent basis, Debye-Ang):
   XX=             -0.3312   YY=              2.2388   ZZ=             -1.9075
   XY=             -0.1002   XZ=              1.2532   YZ=              0.3470
 Octapole moment (field-independent basis, Debye-Ang**2):
  XXX=              0.7468  YYY=             -1.0163  ZZZ=              4.6116  XYY=              0.7846
  XXY=              3.3711  XXZ=              1.8536  XZZ=              0.9883  YZZ=              0.6472
  YYZ=              1.3654  XYZ=             -0.2702
 Hexadecapole moment (field-independent basis, Debye-Ang**3):
 XXXX=          -1261.1156 YYYY=          -1188.7451 ZZZZ=          -1158.1081 XXXY=             -0.9590
 XXXZ=              6.2727 YYYX=             -0.7950 YYYZ=              3.5074 ZZZX=             14.2452
 ZZZY=              3.4680 XXYY=           -417.4241 XXZZ=           -392.0292 YYZZ=           -393.2420
 XXYZ=             -0.2409 YYXZ=             -3.1755 ZZXY=             -1.0352
 N-N= 1.304800648235D+03 E-N=-4.137490650321D+03  KE= 6.531234310506D+02
 1\1\GINC-CDR1463\SP\RwB97XD\6-31G(d,p)\C12H26N2O1\CLR426\08-Jul-2023\0
 \\# sp wB97XD/6-31g(d,p)\\Title Card Required\\0,1\C,0,2.621268,0.4801
 45,-0.704292\C,0,2.683649,-0.446862,0.525627\H,0,3.582194,0.427747,-1.
 227022\H,0,2.515376,1.520969,-0.372918\H,0,3.684188,-0.36748,0.964643\
 H,0,2.578476,-1.489745,0.200358\C,0,-0.695772,0.561045,1.852428\H,0,-1
 .704323,0.199945,1.581658\H,0,-0.556081,0.55222,2.943852\C,0,-0.595169
 ,1.995144,1.305295\H,0,-1.192325,2.61584,1.981711\H,0,0.431581,2.38820
 9,1.37715\C,0,-1.168065,2.181925,-0.11248\H,0,-1.397513,3.243164,-0.26
 6425\H,0,-2.104944,1.580871,-0.168882\C,0,-0.237575,1.789156,-1.25616\
 H,0,0.685626,2.379144,-1.222001\H,0,-0.714219,1.977579,-2.224502\C,0,1
 .676215,-0.142232,1.642444\H,0,1.791956,0.90333,1.940942\H,0,1.908227,
 -0.751094,2.528244\C,0,1.543712,0.148538,-1.743179\H,0,1.641367,-0.897
 441,-2.042029\H,0,1.672837,0.759511,-2.643074\N,0,0.284754,-0.356606,1
 .227608\N,0,0.169584,0.352544,-1.227358\C,0,-0.852144,-0.585579,-1.788
 623\H,0,-1.84726,-0.232578,-1.428637\H,0,-0.764889,-0.558549,-2.881526
 \C,0,-0.680776,-2.009457,-1.240518\H,0,0.340504,-2.393127,-1.394132\H,
 0,-1.324462,-2.637748,-1.865283\C,0,-1.131006,-2.189387,0.2223\H,0,-1.
 345897,-3.250965,0.394615\H,0,-2.063317,-1.597168,0.339843\C,0,-0.1057
 76,-1.782236,1.280115\H,0,0.810557,-2.372404,1.15437\H,0,-0.494596,-2.
 009589,2.28308\H,0,0.217801,0.048559,-0.133765\O,0,-0.99257,0.000716,0
 .033107\H,0,-1.9531,-0.017685,0.01538\\Version=EM64L-G09RevE.01\State=
 1-A\HF=-657.0531618\RMSD=8.096e-09\Dipole=0.5241151,0.1110815,-0.36449
 25\Quadrupole=1.6766536,-0.2490977,-1.4275559,0.0308951,-0.1377494,-0.
 9412609\PG=C01 [X(C12H26N2O1)]\\@


 GOD GAVE US TWO ENDS... ONE TO SIT ON...    
 AND THE OTHER TO THINK WITH...              
 YOUR SUCCESS DEPENDS UPON WHICH END YOU     
 USE THE MOST...                             
                                             
 IT'S A CASE OF HEADS YOU WIN TAILS YOU LOSE.
          SOURCE UNKNOWN(IT'S JUST AS WELL.) 
 Job cpu time:       0 days  0 hours 14 minutes 29.5 seconds.
 File lengths (MBytes):  RWF=     70 Int=      0 D2E=      0 Chk=      7 Scr=      1
 Normal termination of Gaussian 09 at Sat Jul  8 09:26:01 2023.
