# Supplementary material for: An organic proton cage that is ultra-resistant to hydroxide-promoted degradation
Source: Nat Commun. 2024 Apr 22;15:3395. doi: 10.1038/s41467-024-47809-0 (PMC11035699; doi:10.1038/s41467-024-47809-0)
Supplement: Supplementary file 3 — Source Data [file 41467_2024_47809_MOESM3_ESM.zip › Paper/in-DBD-scan9-wb97xd.out]

 Entering Gaussian System, Link 0=g09
 Initial command:
 /opt/software/gaussian/g09.e01/l1.exe "/localscratch/clr426.6821075.0/Gau-178026.inp" -scrdir="/localscratch/clr426.6821075.0/"
 Entering Link 1 = /opt/software/gaussian/g09.e01/l1.exe PID=    178027.
  
 Copyright (c) 1988,1990,1992,1993,1995,1998,2003,2009,2015,
            Gaussian, Inc.  All Rights Reserved.
  
 This is part of the Gaussian(R) 09 program.  It is based on
 the Gaussian(R) 03 system (copyright 2003, Gaussian, Inc.),
 the Gaussian(R) 98 system (copyright 1998, Gaussian, Inc.),
 the Gaussian(R) 94 system (copyright 1995, Gaussian, Inc.),
 the Gaussian 92(TM) system (copyright 1992, Gaussian, Inc.),
 the Gaussian 90(TM) system (copyright 1990, Gaussian, Inc.),
 the Gaussian 88(TM) system (copyright 1988, Gaussian, Inc.),
 the Gaussian 86(TM) system (copyright 1986, Carnegie Mellon
 University), and the Gaussian 82(TM) system (copyright 1983,
 Carnegie Mellon University). Gaussian is a federally registered
 trademark of Gaussian, Inc.
  
 This software contains proprietary and confidential information,
 including trade secrets, belonging to Gaussian, Inc.
  
 This software is provided under written license and may be
 used, copied, transmitted, or stored only in accord with that
 written license.
  
 The following legend is applicable only to US Government
 contracts under FAR:
  
                    RESTRICTED RIGHTS LEGEND
  
 Use, reproduction and disclosure by the US Government is
 subject to restrictions as set forth in subparagraphs (a)
 and (c) of the Commercial Computer Software - Restricted
 Rights clause in FAR 52.227-19.
  
 Gaussian, Inc.
 340 Quinnipiac St., Bldg. 40, Wallingford CT 06492
  
  
 ---------------------------------------------------------------
 Warning -- This program may not be used in any manner that
 competes with the business of Gaussian, Inc. or will provide
 assistance to any competitor of Gaussian, Inc.  The licensee
 of this program is prohibited from giving any competitor of
 Gaussian, Inc. access to this program.  By using this program,
 the user acknowledges that Gaussian, Inc. is engaged in the
 business of creating and licensing software in the field of
 computational chemistry and represents and warrants to the
 licensee that it is not a competitor of Gaussian, Inc. and that
 it will not use this program in any manner prohibited above.
 ---------------------------------------------------------------
  

 Cite this work as:
 Gaussian 09, Revision E.01,
 M. J. Frisch, G. W. Trucks, H. B. Schlegel, G. E. Scuseria, 
 M. A. Robb, J. R. Cheeseman, G. Scalmani, V. Barone, B. Mennucci, 
 G. A. Petersson, H. Nakatsuji, M. Caricato, X. Li, H. P. Hratchian, 
 A. F. Izmaylov, J. Bloino, G. Zheng, J. L. Sonnenberg, M. Hada, 
 M. Ehara, K. Toyota, R. Fukuda, J. Hasegawa, M. Ishida, T. Nakajima, 
 Y. Honda, O. Kitao, H. Nakai, T. Vreven, J. A. Montgomery, Jr., 
 J. E. Peralta, F. Ogliaro, M. Bearpark, J. J. Heyd, E. Brothers, 
 K. N. Kudin, V. N. Staroverov, T. Keith, R. Kobayashi, J. Normand, 
 K. Raghavachari, A. Rendell, J. C. Burant, S. S. Iyengar, J. Tomasi, 
 M. Cossi, N. Rega, J. M. Millam, M. Klene, J. E. Knox, J. B. Cross, 
 V. Bakken, C. Adamo, J. Jaramillo, R. Gomperts, R. E. Stratmann, 
 O. Yazyev, A. J. Austin, R. Cammi, C. Pomelli, J. W. Ochterski, 
 R. L. Martin, K. Morokuma, V. G. Zakrzewski, G. A. Voth, 
 P. Salvador, J. J. Dannenberg, S. Dapprich, A. D. Daniels, 
 O. Farkas, J. B. Foresman, J. V. Ortiz, J. Cioslowski, 
 and D. J. Fox, Gaussian, Inc., Wallingford CT, 2013.
 
 ******************************************
 Gaussian 09:  EM64L-G09RevE.01 30-Nov-2015
                 8-Jul-2023 
 ******************************************
 %chk=inprot-scan9-wb97xd.chk
 %mem=10GB
 ----------------------
 # sp wB97XD/6-31g(d,p)
 ----------------------
 1/38=1/1;
 2/12=2,17=6,18=5,40=1/2;
 3/5=1,6=6,7=101,11=2,16=1,25=1,30=1,74=-58/1,2,3;
 4//1;
 5/5=2,38=5/2;
 6/7=2,8=2,9=2,10=2,28=1/1;
 99/5=1,9=1/99;
 -------------------
 Title Card Required
 -------------------
 Symbolic Z-matrix:
 Charge =  0 Multiplicity = 1
 C                     2.62127   0.48015  -0.70429 
 C                     2.68365  -0.44686   0.52563 
 H                     3.58219   0.42775  -1.22702 
 H                     2.51538   1.52097  -0.37292 
 H                     3.68419  -0.36748   0.96464 
 H                     2.57848  -1.48975   0.20036 
 C                    -0.69577   0.56105   1.85243 
 H                    -1.70432   0.19995   1.58166 
 H                    -0.55608   0.55222   2.94385 
 C                    -0.59517   1.99514   1.3053 
 H                    -1.19233   2.61584   1.98171 
 H                     0.43158   2.38821   1.37715 
 C                    -1.16807   2.18193  -0.11248 
 H                    -1.39751   3.24316  -0.26643 
 H                    -2.10494   1.58087  -0.16888 
 C                    -0.23758   1.78916  -1.25616 
 H                     0.68563   2.37914  -1.222 
 H                    -0.71422   1.97758  -2.2245 
 C                     1.67622  -0.14223   1.64244 
 H                     1.79196   0.90333   1.94094 
 H                     1.90823  -0.75109   2.52824 
 C                     1.54371   0.14854  -1.74318 
 H                     1.64137  -0.89744  -2.04203 
 H                     1.67284   0.75951  -2.64307 
 N                     0.28475  -0.35661   1.22761 
 N                     0.16958   0.35254  -1.22736 
 C                    -0.85214  -0.58558  -1.78862 
 H                    -1.84726  -0.23258  -1.42864 
 H                    -0.76489  -0.55855  -2.88153 
 C                    -0.68078  -2.00946  -1.24052 
 H                     0.3405   -2.39313  -1.39413 
 H                    -1.32446  -2.63775  -1.86528 
 C                    -1.13101  -2.18939   0.2223 
 H                    -1.3459   -3.25096   0.39462 
 H                    -2.06332  -1.59717   0.33984 
 C                    -0.10578  -1.78224   1.28012 
 H                     0.81056  -2.3724    1.15437 
 H                    -0.4946   -2.00959   2.28308 
 H                     0.2178    0.04856  -0.13377 
 O                    -0.74272   0.00072   0.03311 
 H                    -1.70325  -0.01769   0.01538 
 
                          Input orientation:                          
 ---------------------------------------------------------------------
 Center     Atomic      Atomic             Coordinates (Angstroms)
 Number     Number       Type             X           Y           Z
 ---------------------------------------------------------------------
      1          6           0        2.621268    0.480145   -0.704292
      2          6           0        2.683649   -0.446862    0.525627
      3          1           0        3.582194    0.427747   -1.227022
      4          1           0        2.515376    1.520969   -0.372918
      5          1           0        3.684188   -0.367480    0.964643
      6          1           0        2.578476   -1.489745    0.200358
      7          6           0       -0.695772    0.561045    1.852428
      8          1           0       -1.704323    0.199945    1.581658
      9          1           0       -0.556081    0.552220    2.943852
     10          6           0       -0.595169    1.995144    1.305295
     11          1           0       -1.192325    2.615840    1.981711
     12          1           0        0.431581    2.388209    1.377150
     13          6           0       -1.168065    2.181925   -0.112480
     14          1           0       -1.397513    3.243164   -0.266425
     15          1           0       -2.104944    1.580871   -0.168882
     16          6           0       -0.237575    1.789156   -1.256160
     17          1           0        0.685626    2.379144   -1.222001
     18          1           0       -0.714219    1.977579   -2.224502
     19          6           0        1.676215   -0.142232    1.642444
     20          1           0        1.791956    0.903330    1.940942
     21          1           0        1.908227   -0.751094    2.528244
     22          6           0        1.543712    0.148538   -1.743179
     23          1           0        1.641367   -0.897441   -2.042029
     24          1           0        1.672837    0.759511   -2.643074
     25          7           0        0.284754   -0.356606    1.227608
     26          7           0        0.169584    0.352544   -1.227358
     27          6           0       -0.852144   -0.585579   -1.788623
     28          1           0       -1.847260   -0.232578   -1.428637
     29          1           0       -0.764889   -0.558549   -2.881526
     30          6           0       -0.680776   -2.009457   -1.240518
     31          1           0        0.340504   -2.393127   -1.394132
     32          1           0       -1.324462   -2.637748   -1.865283
     33          6           0       -1.131006   -2.189387    0.222300
     34          1           0       -1.345897   -3.250965    0.394615
     35          1           0       -2.063317   -1.597168    0.339843
     36          6           0       -0.105776   -1.782236    1.280115
     37          1           0        0.810557   -2.372404    1.154370
     38          1           0       -0.494596   -2.009589    2.283080
     39          1           0        0.217801    0.048559   -0.133765
     40          8           0       -0.742720    0.000716    0.033107
     41          1           0       -1.703250   -0.017685    0.015380
 ---------------------------------------------------------------------
                    Distance matrix (angstroms):
                    1          2          3          4          5
     1  C    0.000000
     2  C    1.541407   0.000000
     3  H    1.095158   2.155018   0.000000
     4  H    1.097423   2.169806   1.750065   0.000000
     5  H    2.152582   1.095498   2.333706   2.592572   0.000000
     6  H    2.168107   1.097482   2.592612   3.065457   1.751059
     7  C    4.188808   3.767859   5.272739   4.023070   4.564468
     8  H    4.900492   4.559370   5.990646   4.834390   5.453323
     9  H    4.838357   4.164352   5.876819   4.623125   4.768962
    10  C    4.084009   4.161961   5.130275   3.566053   4.900095
    11  H    5.130234   5.150097   6.154653   4.526596   5.806462
    12  H    3.573211   3.719480   4.533375   2.856054   4.282924
    13  C    4.195872   4.706740   5.185008   3.751324   5.586056
    14  H    4.896591   5.558734   5.800586   4.276447   6.354208
    15  H    4.882145   5.246396   5.898550   4.625211   6.212487
    16  C    3.192343   4.087553   4.055233   2.903581   4.996326
    17  H    2.760603   3.877191   3.492575   2.192120   4.617004
    18  H    3.959649   4.998663   4.675052   3.750619   5.917426
    19  C    2.605312   1.534602   3.491628   2.744469   2.131222
    20  H    2.804301   2.149710   3.669758   2.501752   2.479649
    21  H    3.531808   2.168942   4.277132   3.734654   2.397091
    22  C    1.533094   2.607957   2.121270   2.169173   3.490016
    23  H    2.155804   2.807531   2.487402   3.065702   3.673425
    24  H    2.176337   3.538042   2.400191   2.538365   4.281502
    25  N    3.145105   2.501124   4.184917   3.326056   3.409607
    26  N    2.510106   3.167417   3.413439   2.756451   4.204253
    27  C    3.791587   4.228100   4.583184   4.216866   5.310965
    28  H    4.582618   4.939049   5.473175   4.818928   6.028508
    29  H    4.157558   4.849080   4.754713   4.623597   5.884200
    30  C    4.170030   4.108567   4.910505   4.840664   5.158656
    31  H    3.732754   3.600521   4.300443   4.592722   4.565883
    32  H    5.161196   5.155714   5.820645   5.853754   6.184592
    33  C    4.697290   4.204758   5.582489   5.236137   5.201587
    34  H    5.555824   4.910947   6.359930   6.186266   5.825905
    35  H    5.229798   4.887884   6.198963   5.585270   5.910696
    36  C    4.061158   3.183295   4.977036   4.529252   4.057694
    37  H    3.856207   2.758895   4.603677   4.516345   3.509056
    38  H    4.983149   3.953732   5.906068   5.345942   4.679427
    39  H    2.507672   2.600124   3.557827   2.739350   3.659976
    40  O    3.477071   3.490402   4.524949   3.618178   4.538815
    41  H    4.412167   4.437277   5.447742   4.507221   5.481601
                    6          7          8          9         10
     6  H    0.000000
     7  C    4.201878   0.000000
     8  H    4.806809   1.104937   0.000000
     9  H    4.639162   1.100363   1.816075   0.000000
    10  C    4.841215   1.538218   2.128224   2.183673   0.000000
    11  H    5.852178   2.117891   2.501746   2.364117   1.095170
    12  H    4.586123   2.198941   3.064704   2.607851   1.101762
    13  C    5.255054   2.590594   2.661939   3.517333   1.540514
    14  H    6.198936   3.489375   3.573615   4.272595   2.161392
    15  H    5.612437   2.666741   2.265357   3.625771   2.150405
    16  C    4.561006   3.373651   3.567934   4.389938   2.594486
    17  H    4.535889   3.829603   4.280335   4.715275   2.859216
    18  H    5.361355   4.316048   4.315917   5.363631   3.531848
    19  C    2.170133   2.482945   3.398355   2.675644   3.137074
    20  H    3.061871   2.512724   3.584383   2.577282   2.700828
    21  H    2.532566   2.993200   3.853702   2.818541   3.912086
    22  C    2.744457   4.256036   4.648324   5.151733   4.156676
    23  H    2.501459   4.770345   5.052624   5.638200   4.957189
    24  H    3.736902   5.085198   5.437526   6.018703   4.718078
    25  N    2.756884   1.481187   2.095597   2.116238   2.512176
    26  N    3.351889   3.205838   3.380146   4.238567   3.114051
    27  C    4.067274   3.820530   3.563994   4.876326   4.037140
    28  H    4.880700   3.566672   3.044566   4.626198   3.742307
    29  H    4.641468   4.865037   4.623620   5.934007   4.907099
    30  C    3.601243   4.021694   3.727437   4.907819   4.746085
    31  H    2.892579   4.510117   4.445297   5.319496   5.236345
    32  H    4.562643   4.944583   4.480870   5.821863   5.661106
    33  C    3.774949   3.226705   2.808105   3.905610   4.355491
    34  H    4.305849   4.132711   3.666922   4.646142   5.377229
    35  H    4.645131   2.969171   2.213729   3.697633   3.999033
    36  C    2.908029   2.483265   2.564239   2.901806   3.809034
    37  H    2.194257   3.370673   3.622730   3.690985   4.590677
    38  H    3.748565   2.614210   2.614856   2.646368   4.123599
    39  H    2.837394   2.245489   2.580728   3.213144   2.553626
    40  O    3.644145   1.904233   1.833680   2.968405   2.370227
    41  H    4.531485   2.173634   1.581326   3.196363   2.634996
                   11         12         13         14         15
    11  H    0.000000
    12  H    1.747679   0.000000
    13  C    2.138810   2.195545   0.000000
    14  H    2.343022   2.603435   1.096619   0.000000
    15  H    2.555207   3.078306   1.114535   1.809196   0.000000
    16  C    3.475451   2.782257   1.525806   2.106934   2.170858
    17  H    3.721088   2.611553   2.169355   2.449311   3.087650
    18  H    4.281144   3.801759   2.169878   2.429539   2.513378
    19  C    3.993818   2.832424   4.070798   4.955047   4.532896
    20  H    3.440972   2.091255   3.822705   4.529901   4.482884
    21  H    4.609595   3.655232   5.003958   5.890008   5.368248
    22  C    5.239111   3.998677   3.761326   4.517557   4.224060
    23  H    6.046771   4.893860   4.593317   5.434351   4.866781
    24  H    5.748369   4.511715   4.061760   4.609126   4.589977
    25  N    3.403802   2.752804   3.217244   4.245056   3.378559
    26  N    4.156372   3.316027   2.525647   3.425620   2.793320
    27  C    4.957845   4.529181   3.250898   4.156175   2.981036
    28  H    4.491425   4.464760   2.832561   3.692396   2.223057
    29  H    5.823274   5.315190   3.916678   4.657466   3.705577
    30  C    5.660196   5.237269   4.367792   5.390046   4.008380
    31  H    6.231824   5.527158   4.984929   6.005015   4.824325
    32  H    6.512834   6.233563   5.130889   6.094818   4.613423
    33  C    5.117567   4.972901   4.384270   5.460997   3.913620
    34  H    6.079627   5.993754   5.459401   6.527890   4.923446
    35  H    4.604758   4.814951   3.909938   4.923380   3.218768
    36  C    4.584310   4.206041   4.333861   5.414334   4.172140
    37  H    5.438622   4.780867   5.124624   6.199100   5.087192
    38  H    4.687456   4.584664   4.874532   5.908185   4.636458
    39  H    3.613119   2.793301   2.544077   3.582225   2.782869
    40  O    3.292123   2.980865   2.227058   3.321437   2.096030
    41  H    3.326102   3.492885   2.267390   3.287252   1.658521
                   16         17         18         19         20
    16  C    0.000000
    17  H    1.096154   0.000000
    18  H    1.095618   1.768001   0.000000
    19  C    3.974262   3.942543   5.016079   0.000000
    20  H    3.889106   3.661448   4.978539   1.093479   0.000000
    21  H    5.037762   5.035621   6.075481   1.099629   1.759421
    22  C    2.470182   2.446128   2.945389   3.400669   3.768831
    23  H    3.371323   3.510256   3.721266   3.761236   4.373730
    24  H    2.575534   2.370073   2.712366   4.379363   4.587818
    25  N    3.323586   3.693997   4.285257   1.467722   2.089962
    26  N    1.493473   2.091276   2.101462   3.278796   3.601886
    27  C    2.510095   3.387533   2.603611   4.285018   4.808094
    28  H    2.590028   3.644078   2.608060   4.674888   5.088049
    29  H    2.903721   3.672609   2.620342   5.157384   5.650730
    30  C    3.824413   4.596435   4.106799   4.165742   4.971963
    31  H    4.224299   4.787829   4.572201   4.008921   4.908774
    32  H    4.598895   5.442745   4.669334   5.247458   6.061241
    33  C    4.337380   5.124220   4.850171   3.753417   4.589372
    34  H    5.418141   6.199892   5.881876   4.511592   5.430968
    35  H    4.165063   5.080069   4.601603   4.218733   4.866121
    36  C    4.382340   4.919755   5.175785   2.448752   3.354153
    37  H    4.922176   5.314128   5.715249   2.441567   3.508885
    38  H    5.198340   5.739294   6.021963   2.934256   3.718935
    39  H    2.120570   2.614334   2.993486   2.306142   2.740986
    40  O    2.261835   3.045060   3.000933   2.908891   3.298352
    41  H    2.651357   3.603142   3.158533   3.752817   4.095427
                   21         22         23         24         25
    21  H    0.000000
    22  C    4.380327   0.000000
    23  H    4.580396   1.092209   0.000000
    24  H    5.392575   1.095341   1.762877   0.000000
    25  N    2.117295   3.265842   3.580981   4.260830   0.000000
    26  N    4.283158   1.481863   2.095781   2.104672   2.557932
    27  C    5.126635   2.506216   2.525682   2.985780   3.231504
    28  H    5.479913   3.426788   3.603999   3.853593   3.408299
    29  H    6.037237   2.669353   2.570928   2.781483   4.245882
    30  C    4.742360   3.139738   2.696544   3.895362   3.123429
    31  H    4.532004   2.833656   2.085448   3.643363   3.320248
    32  H    5.771726   4.000590   3.443261   4.596752   4.166432
    33  C    4.077132   4.059941   3.805570   4.976736   2.524699
    34  H    4.625046   4.947386   4.516642   5.867216   3.424940
    35  H    4.612819   4.516318   4.459553   5.330157   2.800100
    36  C    2.584045   3.948291   3.856425   5.001535   1.479085
    37  H    2.391873   3.910045   3.617005   4.997299   2.084532
    38  H    2.723504   5.002297   4.950331   6.052493   2.110393
    39  H    3.253195   2.087642   2.561821   2.986505   1.421963
    40  O    3.717317   2.899106   3.285840   3.684105   1.615616
    41  H    4.460397   3.696339   4.024098   4.366850   2.352982
                   26         27         28         29         30
    26  N    0.000000
    27  C    1.496336   0.000000
    28  H    2.109630   1.115552   0.000000
    29  H    2.107036   1.096714   1.840834   0.000000
    30  C    2.510445   1.535322   2.133863   2.192058   0.000000
    31  H    2.756036   2.201196   3.074975   2.607664   1.101732
    32  H    3.403082   2.107216   2.499764   2.380954   1.095177
    33  C    3.202258   2.587233   2.658517   3.525253   1.541077
    34  H    4.232346   3.480604   3.561779   4.280161   2.158098
    35  H    3.353109   2.649645   2.244172   3.625171   2.139846
    36  C    3.304622   3.377308   3.573730   4.387607   2.595351
    37  H    3.675434   3.823418   4.279576   4.696867   2.844520
    38  H    4.282988   4.328327   4.331779   5.371381   3.528513
    39  H    1.136080   2.070137   2.453611   2.980679   2.503552
    40  O    1.595260   1.916877   1.846925   2.967887   2.380494
    41  H    2.277932   2.073960   1.467005   3.092753   2.567078
                   31         32         33         34         35
    31  H    0.000000
    32  H    1.747551   0.000000
    33  C    2.195382   2.143935   0.000000
    34  H    2.603738   2.341716   1.096731   0.000000
    35  H    3.068970   2.547802   1.110740   1.803534   0.000000
    36  C    2.779200   3.480032   1.528346   2.116406   2.179525
    37  H    2.591571   3.707697   2.161462   2.449365   3.086033
    38  H    3.790301   4.276935   2.164292   2.414959   2.531234
    39  H    2.750529   3.548658   2.637132   3.689335   2.852406
    40  O    2.990129   3.302090   2.232288   3.326851   2.095542
    41  H    3.436041   3.247323   2.255342   3.274999   1.652178
                   36         37         38         39         40
    36  C    0.000000
    37  H    1.097167   0.000000
    38  H    1.099459   1.763249   0.000000
    39  H    2.335716   2.805657   3.253402   0.000000
    40  O    2.267078   3.049852   3.027420   0.976082   0.000000
    41  H    2.695388   3.627840   3.251306   1.927970   0.960870
                   41
    41  H    0.000000
 Stoichiometry    C12H26N2O
 Framework group  C1[X(C12H26N2O)]
 Deg. of freedom   117
 Full point group                 C1      NOp   1
 Largest Abelian subgroup         C1      NOp   1
 Largest concise Abelian subgroup C1      NOp   1
                         Standard orientation:                         
 ---------------------------------------------------------------------
 Center     Atomic      Atomic             Coordinates (Angstroms)
 Number     Number       Type             X           Y           Z
 ---------------------------------------------------------------------
      1          6           0        0.468571    2.426008    0.798026
      2          6           0       -0.458888    2.531186   -0.428632
      3          1           0        0.411675    3.365881    1.357287
      4          1           0        1.509842    2.337878    0.462878
      5          1           0       -0.384325    3.548220   -0.828879
      6          1           0       -1.501215    2.408634   -0.107694
      7          6           0        0.564899   -0.789931   -1.884245
      8          1           0        0.208636   -1.809846   -1.652441
      9          1           0        0.555262   -0.608453   -2.969497
     10          6           0        1.998577   -0.703602   -1.333583
     11          1           0        2.622014   -1.271369   -2.032413
     12          1           0        2.386745    0.327009   -1.365918
     13          6           0        2.188272   -1.329651    0.061143
     14          1           0        3.250611   -1.559793    0.206210
     15          1           0        1.591688   -2.270854    0.081480
     16          6           0        1.791237   -0.445668    1.239710
     17          1           0        2.376824    0.480960    1.241075
     18          1           0        1.982056   -0.958262    2.189033
     19          6           0       -0.149622    1.568865   -1.583316
     20          1           0        0.895337    1.700962   -1.877097
     21          1           0       -0.759700    1.831839   -2.459577
     22          6           0        0.142233    1.307768    1.794730
     23          1           0       -0.904158    1.388892    2.097061
     24          1           0        0.752707    1.405128    2.698951
     25          7           0       -0.357320    0.161489   -1.222258
     26          7           0        0.352701   -0.044542    1.226505
     27          6           0       -0.580476   -1.091531    1.748055
     28          1           0       -0.222796   -2.070391    1.350119
     29          1           0       -0.553714   -1.046202    2.843505
     30          6           0       -2.005227   -0.906006    1.206871
     31          1           0       -2.393729    0.106781    1.399592
     32          1           0       -2.630365   -1.576202    1.806414
     33          6           0       -2.183212   -1.300553   -0.272173
     34          1           0       -3.243779   -1.513712   -0.452668
     35          1           0       -1.586582   -2.224832   -0.425421
     36          6           0       -1.781084   -0.233513   -1.289798
     37          1           0       -2.375586    0.674495   -1.128968
     38          1           0       -2.006721   -0.584589   -2.306972
     39          1           0        0.048343    0.044209    0.135557
     40          8           0        0.005045   -0.909408   -0.068098
     41          1           0       -0.008785   -1.869986   -0.087289
 ---------------------------------------------------------------------
 Rotational constants (GHZ):      0.7004921      0.6897197      0.6677319
 Standard basis: 6-31G(d,p) (6D, 7F)
 There are   355 symmetry adapted cartesian basis functions of A   symmetry.
 There are   355 symmetry adapted basis functions of A   symmetry.
   355 basis functions,   602 primitive gaussians,   355 cartesian basis functions
    60 alpha electrons       60 beta electrons
       nuclear repulsion energy      1313.0434608982 Hartrees.
 NAtoms=   41 NActive=   41 NUniq=   41 SFac= 1.00D+00 NAtFMM=   60 NAOKFM=F Big=F
 Integral buffers will be    131072 words long.
 Raffenetti 2 integral format.
 Two-electron integral symmetry is turned on.
 Nuclear repulsion after empirical dispersion term =     1312.9946980691 Hartrees.
 One-electron integrals computed using PRISM.
 NBasis=   355 RedAO= T EigKep=  1.71D-03  NBF=   355
 NBsUse=   355 1.00D-06 EigRej= -1.00D+00 NBFU=   355
 ExpMin= 1.61D-01 ExpMax= 5.48D+03 ExpMxC= 8.25D+02 IAcc=1 IRadAn=         1 AccDes= 0.00D+00
 Harris functional with IExCor= 4639 and IRadAn=       1 diagonalized for initial guess.
 HarFok:  IExCor= 4639 AccDes= 0.00D+00 IRadAn=         1 IDoV= 1 UseB2=F ITyADJ=14
 ICtDFT=  3500011 ScaDFX=  1.000000  1.000000  1.000000  1.000000
 FoFCou: FMM=F IPFlag=           0 FMFlag=      100000 FMFlg1=           0
         NFxFlg=           0 DoJE=T BraDBF=F KetDBF=T FulRan=T
         wScrn=  0.000000 ICntrl=     500 IOpCl=  0 I1Cent=   200000004 NGrid=           0
         NMat0=    1 NMatS0=      1 NMatT0=    0 NMatD0=    1 NMtDS0=    0 NMtDT0=    0
 Petite list used in FoFCou.
 Requested convergence on RMS density matrix=1.00D-08 within 128 cycles.
 Requested convergence on MAX density matrix=1.00D-06.
 Requested convergence on             energy=1.00D-06.
 No special actions if energy rises.
 Integral accuracy reduced to 1.0D-05 until final iterations.
 Initial convergence to 1.0D-05 achieved.  Increase integral accuracy.
 SCF Done:  E(RwB97XD) =  -656.849404435     A.U. after   20 cycles
            NFock= 20  Conv=0.38D-08     -V/T= 2.0045

 **********************************************************************

            Population analysis using the SCF density.

 **********************************************************************

 Orbital symmetries:
       Occupied  (A) (A) (A) (A) (A) (A) (A) (A) (A) (A) (A) (A)
                 (A) (A) (A) (A) (A) (A) (A) (A) (A) (A) (A) (A)
                 (A) (A) (A) (A) (A) (A) (A) (A) (A) (A) (A) (A)
                 (A) (A) (A) (A) (A) (A) (A) (A) (A) (A) (A) (A)
                 (A) (A) (A) (A) (A) (A) (A) (A) (A) (A) (A) (A)
       Virtual   (A) (A) (A) (A) (A) (A) (A) (A) (A) (A) (A) (A)
                 (A) (A) (A) (A) (A) (A) (A) (A) (A) (A) (A) (A)
                 (A) (A) (A) (A) (A) (A) (A) (A) (A) (A) (A) (A)
                 (A) (A) (A) (A) (A) (A) (A) (A) (A) (A) (A) (A)
                 (A) (A) (A) (A) (A) (A) (A) (A) (A) (A) (A) (A)
                 (A) (A) (A) (A) (A) (A) (A) (A) (A) (A) (A) (A)
                 (A) (A) (A) (A) (A) (A) (A) (A) (A) (A) (A) (A)
                 (A) (A) (A) (A) (A) (A) (A) (A) (A) (A) (A) (A)
                 (A) (A) (A) (A) (A) (A) (A) (A) (A) (A) (A) (A)
                 (A) (A) (A) (A) (A) (A) (A) (A) (A) (A) (A) (A)
                 (A) (A) (A) (A) (A) (A) (A) (A) (A) (A) (A) (A)
                 (A) (A) (A) (A) (A) (A) (A) (A) (A) (A) (A) (A)
                 (A) (A) (A) (A) (A) (A) (A) (A) (A) (A) (A) (A)
                 (A) (A) (A) (A) (A) (A) (A) (A) (A) (A) (A) (A)
                 (A) (A) (A) (A) (A) (A) (A) (A) (A) (A) (A) (A)
                 (A) (A) (A) (A) (A) (A) (A) (A) (A) (A) (A) (A)
                 (A) (A) (A) (A) (A) (A) (A) (A) (A) (A) (A) (A)
                 (A) (A) (A) (A) (A) (A) (A) (A) (A) (A) (A) (A)
                 (A) (A) (A) (A) (A) (A) (A) (A) (A) (A) (A) (A)
                 (A) (A) (A) (A) (A) (A) (A) (A) (A) (A) (A) (A)
                 (A) (A) (A) (A) (A) (A) (A) (A) (A) (A) (A) (A)
                 (A) (A) (A) (A) (A) (A) (A) (A) (A) (A) (A) (A)
                 (A) (A) (A) (A) (A) (A) (A) (A) (A) (A) (A) (A)
                 (A) (A) (A) (A) (A) (A) (A) (A) (A) (A) (A) (A)
                 (A) (A) (A) (A) (A) (A) (A)
 The electronic state is 1-A.
 Alpha  occ. eigenvalues --  -19.09535 -14.45972 -14.42618 -10.31944 -10.31632
 Alpha  occ. eigenvalues --  -10.30622 -10.30224 -10.29755 -10.29014 -10.29003
 Alpha  occ. eigenvalues --  -10.29002 -10.28893 -10.28560 -10.28548 -10.28420
 Alpha  occ. eigenvalues --   -1.18674  -1.02723  -0.95693  -0.90134  -0.87898
 Alpha  occ. eigenvalues --   -0.86007  -0.82765  -0.82397  -0.76296  -0.74677
 Alpha  occ. eigenvalues --   -0.73847  -0.72165  -0.67730  -0.65311  -0.63416
 Alpha  occ. eigenvalues --   -0.61094  -0.59401  -0.58247  -0.56723  -0.55542
 Alpha  occ. eigenvalues --   -0.54998  -0.51763  -0.51678  -0.51450  -0.48913
 Alpha  occ. eigenvalues --   -0.48869  -0.48027  -0.47660  -0.47298  -0.46388
 Alpha  occ. eigenvalues --   -0.43239  -0.42641  -0.41782  -0.41400  -0.41218
 Alpha  occ. eigenvalues --   -0.40934  -0.40361  -0.40262  -0.39825  -0.38576
 Alpha  occ. eigenvalues --   -0.37890  -0.34671  -0.27553  -0.20498  -0.13491
 Alpha virt. eigenvalues --    0.12653   0.16405   0.16824   0.18199   0.19372
 Alpha virt. eigenvalues --    0.19608   0.20602   0.21910   0.22191   0.22469
 Alpha virt. eigenvalues --    0.23528   0.23995   0.24511   0.24936   0.25078
 Alpha virt. eigenvalues --    0.25257   0.26107   0.26888   0.27034   0.28073
 Alpha virt. eigenvalues --    0.28162   0.29157   0.29525   0.30424   0.30497
 Alpha virt. eigenvalues --    0.31095   0.31606   0.31741   0.32983   0.33173
 Alpha virt. eigenvalues --    0.33591   0.34661   0.36305   0.37335   0.38029
 Alpha virt. eigenvalues --    0.38681   0.39455   0.40470   0.40572   0.43582
 Alpha virt. eigenvalues --    0.48130   0.56912   0.58549   0.59264   0.60259
 Alpha virt. eigenvalues --    0.61960   0.62552   0.63659   0.64706   0.66789
 Alpha virt. eigenvalues --    0.68888   0.70112   0.71005   0.71536   0.73066
 Alpha virt. eigenvalues --    0.73240   0.74090   0.75564   0.76284   0.77058
 Alpha virt. eigenvalues --    0.77738   0.79781   0.80396   0.81311   0.81569
 Alpha virt. eigenvalues --    0.81766   0.83366   0.84495   0.85317   0.89236
 Alpha virt. eigenvalues --    0.89616   0.90474   0.90709   0.91266   0.91595
 Alpha virt. eigenvalues --    0.93584   0.94083   0.95059   0.96325   0.96890
 Alpha virt. eigenvalues --    0.97337   0.97891   0.99782   1.00144   1.00665
 Alpha virt. eigenvalues --    1.01103   1.01446   1.02131   1.02283   1.02765
 Alpha virt. eigenvalues --    1.03448   1.04113   1.04285   1.04854   1.05856
 Alpha virt. eigenvalues --    1.07120   1.07887   1.08314   1.08930   1.10415
 Alpha virt. eigenvalues --    1.12116   1.14508   1.16806   1.17627   1.18303
 Alpha virt. eigenvalues --    1.20979   1.25937   1.27023   1.29465   1.29838
 Alpha virt. eigenvalues --    1.32068   1.32348   1.35720   1.44410   1.46712
 Alpha virt. eigenvalues --    1.49482   1.50538   1.51087   1.53064   1.54656
 Alpha virt. eigenvalues --    1.58210   1.58847   1.61251   1.61755   1.62221
 Alpha virt. eigenvalues --    1.64151   1.65228   1.68833   1.70684   1.72838
 Alpha virt. eigenvalues --    1.74370   1.75150   1.75970   1.79864   1.81564
 Alpha virt. eigenvalues --    1.83243   1.84984   1.86421   1.86572   1.88168
 Alpha virt. eigenvalues --    1.90147   1.91018   1.91961   1.93826   1.95816
 Alpha virt. eigenvalues --    1.96805   1.98128   1.98651   1.99971   2.00604
 Alpha virt. eigenvalues --    2.00920   2.02245   2.03128   2.04846   2.05534
 Alpha virt. eigenvalues --    2.05912   2.06223   2.09426   2.11632   2.13304
 Alpha virt. eigenvalues --    2.14053   2.14590   2.16126   2.18175   2.18926
 Alpha virt. eigenvalues --    2.19404   2.21435   2.22288   2.23235   2.24198
 Alpha virt. eigenvalues --    2.24339   2.24439   2.24988   2.27652   2.28248
 Alpha virt. eigenvalues --    2.29505   2.31232   2.31376   2.32688   2.33704
 Alpha virt. eigenvalues --    2.34736   2.35217   2.35798   2.37182   2.37611
 Alpha virt. eigenvalues --    2.38737   2.39242   2.41586   2.42301   2.44977
 Alpha virt. eigenvalues --    2.45273   2.46116   2.46748   2.48035   2.48379
 Alpha virt. eigenvalues --    2.50189   2.52468   2.52607   2.52790   2.54648
 Alpha virt. eigenvalues --    2.56079   2.58195   2.59011   2.60000   2.61068
 Alpha virt. eigenvalues --    2.61840   2.62178   2.66011   2.66439   2.67008
 Alpha virt. eigenvalues --    2.68637   2.69673   2.71799   2.72258   2.74055
 Alpha virt. eigenvalues --    2.75236   2.77163   2.77433   2.79064   2.80728
 Alpha virt. eigenvalues --    2.81354   2.83094   2.84075   2.84956   2.85781
 Alpha virt. eigenvalues --    2.86005   2.87434   2.89034   2.90269   2.90944
 Alpha virt. eigenvalues --    2.91933   2.93495   2.94915   2.96932   2.97813
 Alpha virt. eigenvalues --    2.98545   2.99596   3.00552   3.01168   3.02501
 Alpha virt. eigenvalues --    3.03499   3.03889   3.04916   3.06037   3.06745
 Alpha virt. eigenvalues --    3.08090   3.10513   3.11426   3.13986   3.16456
 Alpha virt. eigenvalues --    3.26434   3.28562   3.33926   3.36559   3.37472
 Alpha virt. eigenvalues --    3.40820   3.41163   3.43466   3.45363   3.45632
 Alpha virt. eigenvalues --    3.46160   3.47225   3.48143   3.49427   3.50819
 Alpha virt. eigenvalues --    3.54261   3.54902   3.55697   3.57490   3.58675
 Alpha virt. eigenvalues --    3.59760   3.61314   3.63523   3.63619   3.66741
 Alpha virt. eigenvalues --    3.68134   3.69742   3.70870   3.93209   4.42802
 Alpha virt. eigenvalues --    4.43955   4.52105   4.52693   4.62423   4.66978
 Alpha virt. eigenvalues --    4.70150   4.73389   4.79891   4.83445   4.89513
 Alpha virt. eigenvalues --    4.90360   4.99018   5.03123   5.08039   5.65324
          Condensed to atoms (all electrons):
               1          2          3          4          5          6
     1  C    5.009084   0.333994   0.386689   0.384296  -0.032768  -0.043194
     2  C    0.333994   5.033550  -0.033381  -0.041440   0.378021   0.384893
     3  H    0.386689  -0.033381   0.592000  -0.030245  -0.006969  -0.000489
     4  H    0.384296  -0.041440  -0.030245   0.614761  -0.000628   0.005094
     5  H   -0.032768   0.378021  -0.006969  -0.000628   0.601198  -0.030844
     6  H   -0.043194   0.384893  -0.000489   0.005094  -0.030844   0.618406
     7  C   -0.000208   0.004721   0.000006  -0.000102  -0.000130  -0.000013
     8  H    0.000002  -0.000242  -0.000000   0.000006   0.000004   0.000004
     9  H    0.000003   0.000054  -0.000000   0.000009   0.000006  -0.000013
    10  C    0.000148   0.000019   0.000003   0.000037  -0.000005  -0.000010
    11  H    0.000005  -0.000003  -0.000000  -0.000004   0.000000   0.000000
    12  H   -0.000147  -0.000367  -0.000008   0.001263   0.000010   0.000000
    13  C   -0.000187  -0.000002   0.000002  -0.000770  -0.000001  -0.000000
    14  H    0.000004  -0.000003  -0.000000   0.000011   0.000000   0.000000
    15  H   -0.000009   0.000001   0.000000   0.000003   0.000000  -0.000001
    16  C   -0.005432   0.000187   0.000004   0.001450  -0.000005   0.000011
    17  H    0.000246  -0.000208  -0.000196   0.003592   0.000008   0.000001
    18  H    0.000030   0.000011   0.000009   0.000081   0.000000   0.000001
    19  C   -0.042693   0.381888   0.003880  -0.005295  -0.031198  -0.037879
    20  H   -0.007685  -0.041295   0.000076   0.004432  -0.002396   0.005310
    21  H    0.005634  -0.058548  -0.000122   0.000012   0.001615  -0.003308
    22  C    0.381572  -0.043718  -0.033545  -0.039710   0.003957  -0.005543
    23  H   -0.040659  -0.006893  -0.002152   0.005135   0.000074   0.004309
    24  H   -0.047147   0.005044  -0.000905  -0.002712  -0.000131   0.000032
    25  N    0.009108  -0.074116   0.000067  -0.000533   0.004966  -0.003239
    26  N   -0.060225   0.007830   0.004297  -0.002548  -0.000056  -0.000346
    27  C    0.003773  -0.000163  -0.000083  -0.000008   0.000010  -0.000101
    28  H   -0.000200   0.000000   0.000003   0.000004  -0.000000   0.000005
    29  H    0.000047  -0.000002   0.000007  -0.000015   0.000000   0.000007
    30  C    0.000049   0.000123  -0.000005  -0.000010   0.000003   0.000032
    31  H   -0.000373  -0.000106   0.000011  -0.000001  -0.000008   0.001134
    32  H    0.000001   0.000002  -0.000000   0.000000  -0.000000  -0.000002
    33  C   -0.000059   0.000041  -0.000001   0.000000  -0.000008  -0.000742
    34  H   -0.000003   0.000002  -0.000000   0.000000  -0.000000   0.000012
    35  H    0.000005  -0.000015   0.000000  -0.000001   0.000000   0.000003
    36  C    0.000227  -0.005334  -0.000005   0.000011  -0.000007   0.001568
    37  H   -0.000180   0.000429   0.000003   0.000000  -0.000263   0.003671
    38  H    0.000021  -0.000226   0.000000   0.000000   0.000025   0.000055
    39  H   -0.000782   0.000185   0.000233  -0.001555   0.000223  -0.001508
    40  O   -0.000893  -0.000101  -0.000063  -0.000083  -0.000072   0.000025
    41  H    0.000060  -0.000013   0.000005   0.000005   0.000005   0.000002
               7          8          9         10         11         12
     1  C   -0.000208   0.000002   0.000003   0.000148   0.000005  -0.000147
     2  C    0.004721  -0.000242   0.000054   0.000019  -0.000003  -0.000367
     3  H    0.000006  -0.000000  -0.000000   0.000003  -0.000000  -0.000008
     4  H   -0.000102   0.000006   0.000009   0.000037  -0.000004   0.001263
     5  H   -0.000130   0.000004   0.000006  -0.000005   0.000000   0.000010
     6  H   -0.000013   0.000004  -0.000013  -0.000010   0.000000   0.000000
     7  C    4.858262   0.427029   0.331312   0.389823  -0.034769  -0.035231
     8  H    0.427029   0.650240  -0.045771  -0.036154  -0.002557   0.005048
     9  H    0.331312  -0.045771   0.738815  -0.044876  -0.001602  -0.000906
    10  C    0.389823  -0.036154  -0.044876   5.009415   0.377645   0.381549
    11  H   -0.034769  -0.002557  -0.001602   0.377645   0.612548  -0.031229
    12  H   -0.035231   0.005048  -0.000906   0.381549  -0.031229   0.615223
    13  C   -0.043745  -0.010774   0.004618   0.364493  -0.037839  -0.038514
    14  H    0.004088  -0.000237  -0.000042  -0.040583  -0.003164  -0.000217
    15  H   -0.010194   0.007473   0.000031  -0.040255  -0.001505   0.004939
    16  C   -0.004118   0.000327   0.000053  -0.036423   0.003851  -0.005574
    17  H   -0.000200   0.000003   0.000001  -0.006111   0.000195   0.003643
    18  H    0.000032  -0.000026   0.000008   0.003873  -0.000143   0.000015
    19  C   -0.039605   0.002317   0.010262  -0.005728  -0.000206   0.001710
    20  H   -0.004840   0.000103   0.001036  -0.001313  -0.000005   0.004358
    21  H    0.001218   0.000086  -0.000685  -0.000121   0.000016  -0.000227
    22  C   -0.001194   0.000027  -0.000075   0.000093   0.000013  -0.000079
    23  H   -0.000005   0.000003  -0.000001   0.000011  -0.000000   0.000004
    24  H    0.000027   0.000000   0.000001   0.000006  -0.000000  -0.000018
    25  N    0.255799  -0.022061  -0.073053  -0.034153   0.004398  -0.008464
    26  N    0.016703   0.000780   0.000502  -0.001322  -0.000052  -0.000293
    27  C    0.001336  -0.000769  -0.000043   0.000531  -0.000013  -0.000034
    28  H   -0.000995  -0.001096   0.000057  -0.000162   0.000035   0.000002
    29  H   -0.000041   0.000060  -0.000003   0.000066  -0.000001  -0.000003
    30  C    0.000227  -0.000002   0.000056  -0.000173   0.000003   0.000008
    31  H   -0.000030   0.000003  -0.000002   0.000008  -0.000000  -0.000000
    32  H   -0.000010   0.000030  -0.000001   0.000002  -0.000000  -0.000000
    33  C    0.002663  -0.003229   0.000076   0.000394  -0.000013  -0.000005
    34  H   -0.000093  -0.000027  -0.000009   0.000013  -0.000000  -0.000000
    35  H   -0.001861   0.002753   0.000051  -0.000089   0.000022  -0.000003
    36  C   -0.038985  -0.005950   0.002368   0.002933  -0.000055   0.000050
    37  H    0.004386   0.000166  -0.000235  -0.000153   0.000002   0.000001
    38  H   -0.004764   0.001942   0.000783   0.000032   0.000007  -0.000014
    39  H   -0.023706   0.002098   0.002492   0.002502  -0.000106  -0.000614
    40  O   -0.049965  -0.064406   0.023608  -0.063345   0.002392   0.001573
    41  H   -0.044134  -0.004030   0.001626  -0.001428   0.000521  -0.000580
              13         14         15         16         17         18
     1  C   -0.000187   0.000004  -0.000009  -0.005432   0.000246   0.000030
     2  C   -0.000002  -0.000003   0.000001   0.000187  -0.000208   0.000011
     3  H    0.000002  -0.000000   0.000000   0.000004  -0.000196   0.000009
     4  H   -0.000770   0.000011   0.000003   0.001450   0.003592   0.000081
     5  H   -0.000001   0.000000   0.000000  -0.000005   0.000008   0.000000
     6  H   -0.000000   0.000000  -0.000001   0.000011   0.000001   0.000001
     7  C   -0.043745   0.004088  -0.010194  -0.004118  -0.000200   0.000032
     8  H   -0.010774  -0.000237   0.007473   0.000327   0.000003  -0.000026
     9  H    0.004618  -0.000042   0.000031   0.000053   0.000001   0.000008
    10  C    0.364493  -0.040583  -0.040255  -0.036423  -0.006111   0.003873
    11  H   -0.037839  -0.003164  -0.001505   0.003851   0.000195  -0.000143
    12  H   -0.038514  -0.000217   0.004939  -0.005574   0.003643   0.000015
    13  C    5.002068   0.364801   0.382460   0.358436  -0.035461  -0.045393
    14  H    0.364801   0.650237  -0.029715  -0.044523   0.000163  -0.001096
    15  H    0.382460  -0.029715   0.637967  -0.034608   0.004708  -0.003764
    16  C    0.358436  -0.044523  -0.034608   4.920759   0.387536   0.389960
    17  H   -0.035461   0.000163   0.004708   0.387536   0.598101  -0.034604
    18  H   -0.045393  -0.001096  -0.003764   0.389960  -0.034604   0.611167
    19  C    0.000412  -0.000037  -0.000130   0.001217  -0.000274   0.000008
    20  H    0.000042   0.000026  -0.000010  -0.000164  -0.000023   0.000003
    21  H   -0.000017   0.000000   0.000006  -0.000008   0.000005  -0.000000
    22  C    0.010211   0.000059  -0.000269  -0.043101   0.003886  -0.010166
    23  H   -0.000242   0.000002   0.000008   0.004654   0.000237  -0.000199
    24  H   -0.000615  -0.000019   0.000022  -0.006802  -0.003471   0.006443
    25  N   -0.007473   0.000015   0.003330   0.003955   0.001022  -0.000433
    26  N   -0.091702   0.003664  -0.001550   0.305218  -0.046245  -0.034231
    27  C    0.001583  -0.000114  -0.002481  -0.035465   0.003632  -0.002631
    28  H   -0.002996   0.000017   0.003096  -0.005572   0.000212   0.001544
    29  H    0.000039  -0.000016   0.000084   0.002549  -0.000194   0.000044
    30  C    0.000306   0.000013   0.000005   0.002709  -0.000136   0.000136
    31  H   -0.000006  -0.000000  -0.000003   0.000043   0.000000  -0.000011
    32  H   -0.000005  -0.000000   0.000018  -0.000042   0.000002  -0.000005
    33  C    0.000868  -0.000005  -0.000651   0.000057  -0.000014  -0.000026
    34  H   -0.000004  -0.000000   0.000000   0.000019  -0.000000  -0.000000
    35  H   -0.000546   0.000000  -0.000016  -0.000073   0.000002   0.000019
    36  C    0.000144   0.000019  -0.000042  -0.001046   0.000042   0.000008
    37  H   -0.000010  -0.000000   0.000001   0.000038  -0.000002  -0.000000
    38  H   -0.000041  -0.000000   0.000028   0.000012   0.000000  -0.000000
    39  H   -0.011698  -0.000196   0.001599  -0.015363  -0.002884   0.004847
    40  O    0.053090   0.006246  -0.028862  -0.093117   0.005315  -0.007296
    41  H   -0.051364   0.000179   0.019603   0.005078  -0.000096   0.002958
              19         20         21         22         23         24
     1  C   -0.042693  -0.007685   0.005634   0.381572  -0.040659  -0.047147
     2  C    0.381888  -0.041295  -0.058548  -0.043718  -0.006893   0.005044
     3  H    0.003880   0.000076  -0.000122  -0.033545  -0.002152  -0.000905
     4  H   -0.005295   0.004432   0.000012  -0.039710   0.005135  -0.002712
     5  H   -0.031198  -0.002396   0.001615   0.003957   0.000074  -0.000131
     6  H   -0.037879   0.005310  -0.003308  -0.005543   0.004309   0.000032
     7  C   -0.039605  -0.004840   0.001218  -0.001194  -0.000005   0.000027
     8  H    0.002317   0.000103   0.000086   0.000027   0.000003   0.000000
     9  H    0.010262   0.001036  -0.000685  -0.000075  -0.000001   0.000001
    10  C   -0.005728  -0.001313  -0.000121   0.000093   0.000011   0.000006
    11  H   -0.000206  -0.000005   0.000016   0.000013  -0.000000  -0.000000
    12  H    0.001710   0.004358  -0.000227  -0.000079   0.000004  -0.000018
    13  C    0.000412   0.000042  -0.000017   0.010211  -0.000242  -0.000615
    14  H   -0.000037   0.000026   0.000000   0.000059   0.000002  -0.000019
    15  H   -0.000130  -0.000010   0.000006  -0.000269   0.000008   0.000022
    16  C    0.001217  -0.000164  -0.000008  -0.043101   0.004654  -0.006802
    17  H   -0.000274  -0.000023   0.000005   0.003886   0.000237  -0.003471
    18  H    0.000008   0.000003  -0.000000  -0.010166  -0.000199   0.006443
    19  C    5.030621   0.397599   0.330925  -0.005755   0.000008  -0.000063
    20  H    0.397599   0.617440  -0.034970   0.000004   0.000007   0.000002
    21  H    0.330925  -0.034970   0.721450  -0.000004   0.000001   0.000005
    22  C   -0.005755   0.000004  -0.000004   5.114211   0.398222   0.338563
    23  H    0.000008   0.000007   0.000001   0.398222   0.602223  -0.032571
    24  H   -0.000063   0.000002   0.000005   0.338563  -0.032571   0.685688
    25  N    0.060314  -0.040806  -0.027595   0.016973   0.000156  -0.000119
    26  N    0.012577   0.000264  -0.000291   0.002743  -0.038405  -0.028045
    27  C   -0.000904  -0.000006   0.000033  -0.046438  -0.004022   0.003043
    28  H   -0.000028   0.000003   0.000001   0.002029   0.000106   0.000081
    29  H   -0.000064  -0.000001   0.000001   0.013867   0.000821  -0.001221
    30  C   -0.000180   0.000009   0.000023  -0.005344  -0.001089  -0.000050
    31  H   -0.000056   0.000005  -0.000018   0.001491   0.004418  -0.000193
    32  H    0.000009  -0.000000  -0.000000  -0.000104   0.000010  -0.000001
    33  C    0.012069  -0.000248  -0.001012  -0.000117   0.000005  -0.000014
    34  H    0.000051   0.000002  -0.000021  -0.000046   0.000029   0.000000
    35  H   -0.000306   0.000007   0.000025  -0.000094  -0.000009   0.000005
    36  C   -0.045613   0.005066  -0.008849   0.001914  -0.000224  -0.000012
    37  H    0.002922   0.000242  -0.004078  -0.000284  -0.000017   0.000003
    38  H   -0.012399  -0.000229   0.008884   0.000024   0.000003  -0.000000
    39  H   -0.021568  -0.002323   0.003029  -0.049815  -0.003319   0.005641
    40  O    0.072579   0.000900  -0.003336   0.091214   0.000798  -0.003614
    41  H   -0.005010  -0.000023   0.000337  -0.005608  -0.000021   0.000393
              25         26         27         28         29         30
     1  C    0.009108  -0.060225   0.003773  -0.000200   0.000047   0.000049
     2  C   -0.074116   0.007830  -0.000163   0.000000  -0.000002   0.000123
     3  H    0.000067   0.004297  -0.000083   0.000003   0.000007  -0.000005
     4  H   -0.000533  -0.002548  -0.000008   0.000004  -0.000015  -0.000010
     5  H    0.004966  -0.000056   0.000010  -0.000000   0.000000   0.000003
     6  H   -0.003239  -0.000346  -0.000101   0.000005   0.000007   0.000032
     7  C    0.255799   0.016703   0.001336  -0.000995  -0.000041   0.000227
     8  H   -0.022061   0.000780  -0.000769  -0.001096   0.000060  -0.000002
     9  H   -0.073053   0.000502  -0.000043   0.000057  -0.000003   0.000056
    10  C   -0.034153  -0.001322   0.000531  -0.000162   0.000066  -0.000173
    11  H    0.004398  -0.000052  -0.000013   0.000035  -0.000001   0.000003
    12  H   -0.008464  -0.000293  -0.000034   0.000002  -0.000003   0.000008
    13  C   -0.007473  -0.091702   0.001583  -0.002996   0.000039   0.000306
    14  H    0.000015   0.003664  -0.000114   0.000017  -0.000016   0.000013
    15  H    0.003330  -0.001550  -0.002481   0.003096   0.000084   0.000005
    16  C    0.003955   0.305218  -0.035465  -0.005572   0.002549   0.002709
    17  H    0.001022  -0.046245   0.003632   0.000212  -0.000194  -0.000136
    18  H   -0.000433  -0.034231  -0.002631   0.001544   0.000044   0.000136
    19  C    0.060314   0.012577  -0.000904  -0.000028  -0.000064  -0.000180
    20  H   -0.040806   0.000264  -0.000006   0.000003  -0.000001   0.000009
    21  H   -0.027595  -0.000291   0.000033   0.000001   0.000001   0.000023
    22  C    0.016973   0.002743  -0.046438   0.002029   0.013867  -0.005344
    23  H    0.000156  -0.038405  -0.004022   0.000106   0.000821  -0.001089
    24  H   -0.000119  -0.028045   0.003043   0.000081  -0.001221  -0.000050
    25  N    7.997551  -0.147577   0.013907   0.001836   0.000656   0.001876
    26  N   -0.147577   8.011109   0.265933  -0.025674  -0.076906  -0.035003
    27  C    0.013907   0.265933   4.917110   0.423204   0.325273   0.383221
    28  H    0.001836  -0.025674   0.423204   0.639778  -0.041843  -0.035577
    29  H    0.000656  -0.076906   0.325273  -0.041843   0.727654  -0.041394
    30  C    0.001876  -0.035003   0.383221  -0.035577  -0.041394   5.010024
    31  H   -0.000378  -0.008202  -0.035529   0.004845  -0.000779   0.381558
    32  H   -0.000030   0.004155  -0.036561  -0.002950  -0.001815   0.379751
    33  C   -0.108079  -0.002344  -0.042596  -0.010054   0.004027   0.359820
    34  H    0.003341   0.000036   0.004413  -0.000271  -0.000049  -0.041384
    35  H   -0.000430   0.002410  -0.011245   0.007580   0.000038  -0.041890
    36  C    0.343042   0.001391  -0.003978   0.000498   0.000106  -0.035305
    37  H   -0.047197   0.000875  -0.000130  -0.000008   0.000000  -0.007292
    38  H   -0.035793  -0.000572   0.000043  -0.000002   0.000009   0.004438
    39  H    0.119092   0.264210  -0.030317   0.004376   0.002799   0.001899
    40  O   -0.836758  -0.942785  -0.048700  -0.064843   0.024499  -0.059026
    41  H    0.076337   0.074203  -0.059743   0.000535   0.002349  -0.000509
              31         32         33         34         35         36
     1  C   -0.000373   0.000001  -0.000059  -0.000003   0.000005   0.000227
     2  C   -0.000106   0.000002   0.000041   0.000002  -0.000015  -0.005334
     3  H    0.000011  -0.000000  -0.000001  -0.000000   0.000000  -0.000005
     4  H   -0.000001   0.000000   0.000000   0.000000  -0.000001   0.000011
     5  H   -0.000008  -0.000000  -0.000008  -0.000000   0.000000  -0.000007
     6  H    0.001134  -0.000002  -0.000742   0.000012   0.000003   0.001568
     7  C   -0.000030  -0.000010   0.002663  -0.000093  -0.001861  -0.038985
     8  H    0.000003   0.000030  -0.003229  -0.000027   0.002753  -0.005950
     9  H   -0.000002  -0.000001   0.000076  -0.000009   0.000051   0.002368
    10  C    0.000008   0.000002   0.000394   0.000013  -0.000089   0.002933
    11  H   -0.000000  -0.000000  -0.000013  -0.000000   0.000022  -0.000055
    12  H   -0.000000  -0.000000  -0.000005  -0.000000  -0.000003   0.000050
    13  C   -0.000006  -0.000005   0.000868  -0.000004  -0.000546   0.000144
    14  H   -0.000000  -0.000000  -0.000005  -0.000000   0.000000   0.000019
    15  H   -0.000003   0.000018  -0.000651   0.000000  -0.000016  -0.000042
    16  C    0.000043  -0.000042   0.000057   0.000019  -0.000073  -0.001046
    17  H    0.000000   0.000002  -0.000014  -0.000000   0.000002   0.000042
    18  H   -0.000011  -0.000005  -0.000026  -0.000000   0.000019   0.000008
    19  C   -0.000056   0.000009   0.012069   0.000051  -0.000306  -0.045613
    20  H    0.000005  -0.000000  -0.000248   0.000002   0.000007   0.005066
    21  H   -0.000018  -0.000000  -0.001012  -0.000021   0.000025  -0.008849
    22  C    0.001491  -0.000104  -0.000117  -0.000046  -0.000094   0.001914
    23  H    0.004418   0.000010   0.000005   0.000029  -0.000009  -0.000224
    24  H   -0.000193  -0.000001  -0.000014   0.000000   0.000005  -0.000012
    25  N   -0.000378  -0.000030  -0.108079   0.003341  -0.000430   0.343042
    26  N   -0.008202   0.004155  -0.002344   0.000036   0.002410   0.001391
    27  C   -0.035529  -0.036561  -0.042596   0.004413  -0.011245  -0.003978
    28  H    0.004845  -0.002950  -0.010054  -0.000271   0.007580   0.000498
    29  H   -0.000779  -0.001815   0.004027  -0.000049   0.000038   0.000106
    30  C    0.381558   0.379751   0.359820  -0.041384  -0.041890  -0.035305
    31  H    0.608297  -0.030377  -0.036931  -0.000326   0.005060  -0.005442
    32  H   -0.030377   0.607962  -0.036591  -0.003341  -0.001633   0.003578
    33  C   -0.036931  -0.036591   5.020428   0.367582   0.383745   0.347779
    34  H   -0.000326  -0.003341   0.367582   0.651202  -0.030454  -0.043992
    35  H    0.005060  -0.001633   0.383745  -0.030454   0.641141  -0.032645
    36  C   -0.005442   0.003578   0.347779  -0.043992  -0.032645   4.890703
    37  H    0.003998   0.000182  -0.034853   0.000104   0.004763   0.386036
    38  H   -0.000003  -0.000145  -0.055117  -0.001483  -0.003231   0.388206
    39  H   -0.000782  -0.000136  -0.008958  -0.000125   0.001420  -0.009640
    40  O    0.001642   0.002586   0.058293   0.006113  -0.029567  -0.104657
    41  H   -0.000622   0.000309  -0.050482  -0.000004   0.018130   0.007623
              37         38         39         40         41
     1  C   -0.000180   0.000021  -0.000782  -0.000893   0.000060
     2  C    0.000429  -0.000226   0.000185  -0.000101  -0.000013
     3  H    0.000003   0.000000   0.000233  -0.000063   0.000005
     4  H    0.000000   0.000000  -0.001555  -0.000083   0.000005
     5  H   -0.000263   0.000025   0.000223  -0.000072   0.000005
     6  H    0.003671   0.000055  -0.001508   0.000025   0.000002
     7  C    0.004386  -0.004764  -0.023706  -0.049965  -0.044134
     8  H    0.000166   0.001942   0.002098  -0.064406  -0.004030
     9  H   -0.000235   0.000783   0.002492   0.023608   0.001626
    10  C   -0.000153   0.000032   0.002502  -0.063345  -0.001428
    11  H    0.000002   0.000007  -0.000106   0.002392   0.000521
    12  H    0.000001  -0.000014  -0.000614   0.001573  -0.000580
    13  C   -0.000010  -0.000041  -0.011698   0.053090  -0.051364
    14  H   -0.000000  -0.000000  -0.000196   0.006246   0.000179
    15  H    0.000001   0.000028   0.001599  -0.028862   0.019603
    16  C    0.000038   0.000012  -0.015363  -0.093117   0.005078
    17  H   -0.000002   0.000000  -0.002884   0.005315  -0.000096
    18  H   -0.000000  -0.000000   0.004847  -0.007296   0.002958
    19  C    0.002922  -0.012399  -0.021568   0.072579  -0.005010
    20  H    0.000242  -0.000229  -0.002323   0.000900  -0.000023
    21  H   -0.004078   0.008884   0.003029  -0.003336   0.000337
    22  C   -0.000284   0.000024  -0.049815   0.091214  -0.005608
    23  H   -0.000017   0.000003  -0.003319   0.000798  -0.000021
    24  H    0.000003  -0.000000   0.005641  -0.003614   0.000393
    25  N   -0.047197  -0.035793   0.119092  -0.836758   0.076337
    26  N    0.000875  -0.000572   0.264210  -0.942785   0.074203
    27  C   -0.000130   0.000043  -0.030317  -0.048700  -0.059743
    28  H   -0.000008  -0.000002   0.004376  -0.064843   0.000535
    29  H    0.000000   0.000009   0.002799   0.024499   0.002349
    30  C   -0.007292   0.004438   0.001899  -0.059026  -0.000509
    31  H    0.003998  -0.000003  -0.000782   0.001642  -0.000622
    32  H    0.000182  -0.000145  -0.000136   0.002586   0.000309
    33  C   -0.034853  -0.055117  -0.008958   0.058293  -0.050482
    34  H    0.000104  -0.001483  -0.000125   0.006113  -0.000004
    35  H    0.004763  -0.003231   0.001420  -0.029567   0.018130
    36  C    0.386036   0.388206  -0.009640  -0.104657   0.007623
    37  H    0.616191  -0.038269  -0.001927   0.005177  -0.000222
    38  H   -0.038269   0.646911   0.002800  -0.008344   0.002985
    39  H   -0.001927   0.002800   0.335738  -0.068508   0.034833
    40  O    0.005177  -0.008344  -0.068508  10.784611   0.024372
    41  H   -0.000222   0.002985   0.034833   0.024372   0.769404
 Mulliken charges:
               1
     1  C   -0.232153
     2  C   -0.224819
     3  H    0.120871
     4  H    0.105458
     5  H    0.115361
     6  H    0.102656
     7  C    0.041307
     8  H    0.096823
     9  H    0.049488
    10  C   -0.221192
    11  H    0.111613
    12  H    0.103130
    13  C   -0.164167
    14  H    0.090424
    15  H    0.088682
    16  C   -0.056686
    17  H    0.117568
    18  H    0.118829
    19  C   -0.066380
    20  H    0.099399
    21  H    0.069905
    22  C   -0.090062
    23  H    0.108585
    24  H    0.082723
    25  N   -0.449456
    26  N   -0.434525
    27  C    0.015029
    28  H    0.102423
    29  H    0.059342
    30  C   -0.221917
    31  H    0.107667
    32  H    0.115149
    33  C   -0.165701
    34  H    0.088715
    35  H    0.086929
    36  C   -0.041533
    37  H    0.105930
    38  H    0.103425
    39  H    0.465814
    40  O   -0.686689
    41  H    0.182034
 Sum of Mulliken charges =  -0.00000
 Mulliken charges with hydrogens summed into heavy atoms:
               1
     1  C   -0.005823
     2  C   -0.006801
     7  C    0.187618
    10  C   -0.006449
    13  C    0.014939
    16  C    0.179711
    19  C    0.102925
    22  C    0.101246
    25  N   -0.449456
    26  N   -0.434525
    27  C    0.176794
    30  C    0.000900
    33  C    0.009942
    36  C    0.167822
    40  O   -0.038841
 Electronic spatial extent (au):  <R**2>=           2592.5210
 Charge=             -0.0000 electrons
 Dipole moment (field-independent basis, Debye):
    X=              0.2331    Y=             -0.0104    Z=              0.8091  Tot=              0.8420
 Quadrupole moment (field-independent basis, Debye-Ang):
   XX=            -94.5689   YY=            -95.0806   ZZ=            -99.3938
   XY=              0.0687   XZ=              0.2516   YZ=              0.1955
 Traceless Quadrupole moment (field-independent basis, Debye-Ang):
   XX=              1.7789   YY=              1.2671   ZZ=             -3.0460
   XY=              0.0687   XZ=              0.2516   YZ=              0.1955
 Octapole moment (field-independent basis, Debye-Ang**2):
  XXX=              0.9887  YYY=             -3.5581  ZZZ=              3.3339  XYY=              0.5549
  XXY=              0.9361  XXZ=              1.6299  XZZ=              0.7321  YZZ=             -4.3818
  YYZ=              1.8262  XYZ=             -0.9592
 Hexadecapole moment (field-independent basis, Debye-Ang**3):
 XXXX=          -1233.7083 YYYY=          -1188.4825 ZZZZ=          -1167.7314 XXXY=             -0.5220
 XXXZ=              4.2054 YYYX=              2.0915 YYYZ=              4.2058 ZZZX=              5.4141
 ZZZY=              0.7557 XXYY=           -411.6854 XXZZ=           -392.3841 YYZZ=           -398.5978
 XXYZ=             -0.7148 YYXZ=             -4.8243 ZZXY=             -0.8119
 N-N= 1.312994698069D+03 E-N=-4.153954180317D+03  KE= 6.538977340331D+02
 1\1\GINC-CDR1464\SP\RwB97XD\6-31G(d,p)\C12H26N2O1\CLR426\08-Jul-2023\0
 \\# sp wB97XD/6-31g(d,p)\\Title Card Required\\0,1\C,0,2.621268,0.4801
 45,-0.704292\C,0,2.683649,-0.446862,0.525627\H,0,3.582194,0.427747,-1.
 227022\H,0,2.515376,1.520969,-0.372918\H,0,3.684188,-0.36748,0.964643\
 H,0,2.578476,-1.489745,0.200358\C,0,-0.695772,0.561045,1.852428\H,0,-1
 .704323,0.199945,1.581658\H,0,-0.556081,0.55222,2.943852\C,0,-0.595169
 ,1.995144,1.305295\H,0,-1.192325,2.61584,1.981711\H,0,0.431581,2.38820
 9,1.37715\C,0,-1.168065,2.181925,-0.11248\H,0,-1.397513,3.243164,-0.26
 6425\H,0,-2.104944,1.580871,-0.168882\C,0,-0.237575,1.789156,-1.25616\
 H,0,0.685626,2.379144,-1.222001\H,0,-0.714219,1.977579,-2.224502\C,0,1
 .676215,-0.142232,1.642444\H,0,1.791956,0.90333,1.940942\H,0,1.908227,
 -0.751094,2.528244\C,0,1.543712,0.148538,-1.743179\H,0,1.641367,-0.897
 441,-2.042029\H,0,1.672837,0.759511,-2.643074\N,0,0.284754,-0.356606,1
 .227608\N,0,0.169584,0.352544,-1.227358\C,0,-0.852144,-0.585579,-1.788
 623\H,0,-1.84726,-0.232578,-1.428637\H,0,-0.764889,-0.558549,-2.881526
 \C,0,-0.680776,-2.009457,-1.240518\H,0,0.340504,-2.393127,-1.394132\H,
 0,-1.324462,-2.637748,-1.865283\C,0,-1.131006,-2.189387,0.2223\H,0,-1.
 345897,-3.250965,0.394615\H,0,-2.063317,-1.597168,0.339843\C,0,-0.1057
 76,-1.782236,1.280115\H,0,0.810557,-2.372404,1.15437\H,0,-0.494596,-2.
 009589,2.28308\H,0,0.217801,0.048559,-0.133765\O,0,-0.74272,0.000716,0
 .033107\H,0,-1.70325,-0.017685,0.01538\\Version=EM64L-G09RevE.01\State
 =1-A\HF=-656.8494044\RMSD=3.790e-09\Dipole=0.007719,0.0916848,-0.31824
 18\Quadrupole=0.9479732,1.3230274,-2.2710005,0.056451,-0.02093,-0.1855
 451\PG=C01 [X(C12H26N2O1)]\\@


 QUHEN THE CAUSS IS TAKEN AWAY THE EFFECT WANISHETH.
 -- PROVERBS AND REASONS OF THE YEAR 1585
           AS REPRINTED IN PAISLEY MAGAZINE 1828.
 Job cpu time:       0 days  0 hours 17 minutes  3.6 seconds.
 File lengths (MBytes):  RWF=     70 Int=      0 D2E=      0 Chk=      7 Scr=      1
 Normal termination of Gaussian 09 at Sat Jul  8 09:28:36 2023.
