# Supplementary material for: An organic proton cage that is ultra-resistant to hydroxide-promoted degradation
Source: Nat Commun. 2024 Apr 22;15:3395. doi: 10.1038/s41467-024-47809-0 (PMC11035699; doi:10.1038/s41467-024-47809-0)
Supplement: Supplementary file 3 — Source Data [file 41467_2024_47809_MOESM3_ESM.zip › Paper/in-DBD-SPE-wb97xd.out]

 Entering Gaussian System, Link 0=g09
 Initial command:
 /opt/software/gaussian/g09.e01/l1.exe "/localscratch/clr426.6315177.0/Gau-26693.inp" -scrdir="/localscratch/clr426.6315177.0/"
 Entering Link 1 = /opt/software/gaussian/g09.e01/l1.exe PID=     26694.
  
 Copyright (c) 1988,1990,1992,1993,1995,1998,2003,2009,2015,
            Gaussian, Inc.  All Rights Reserved.
  
 This is part of the Gaussian(R) 09 program.  It is based on
 the Gaussian(R) 03 system (copyright 2003, Gaussian, Inc.),
 the Gaussian(R) 98 system (copyright 1998, Gaussian, Inc.),
 the Gaussian(R) 94 system (copyright 1995, Gaussian, Inc.),
 the Gaussian 92(TM) system (copyright 1992, Gaussian, Inc.),
 the Gaussian 90(TM) system (copyright 1990, Gaussian, Inc.),
 the Gaussian 88(TM) system (copyright 1988, Gaussian, Inc.),
 the Gaussian 86(TM) system (copyright 1986, Carnegie Mellon
 University), and the Gaussian 82(TM) system (copyright 1983,
 Carnegie Mellon University). Gaussian is a federally registered
 trademark of Gaussian, Inc.
  
 This software contains proprietary and confidential information,
 including trade secrets, belonging to Gaussian, Inc.
  
 This software is provided under written license and may be
 used, copied, transmitted, or stored only in accord with that
 written license.
  
 The following legend is applicable only to US Government
 contracts under FAR:
  
                    RESTRICTED RIGHTS LEGEND
  
 Use, reproduction and disclosure by the US Government is
 subject to restrictions as set forth in subparagraphs (a)
 and (c) of the Commercial Computer Software - Restricted
 Rights clause in FAR 52.227-19.
  
 Gaussian, Inc.
 340 Quinnipiac St., Bldg. 40, Wallingford CT 06492
  
  
 ---------------------------------------------------------------
 Warning -- This program may not be used in any manner that
 competes with the business of Gaussian, Inc. or will provide
 assistance to any competitor of Gaussian, Inc.  The licensee
 of this program is prohibited from giving any competitor of
 Gaussian, Inc. access to this program.  By using this program,
 the user acknowledges that Gaussian, Inc. is engaged in the
 business of creating and licensing software in the field of
 computational chemistry and represents and warrants to the
 licensee that it is not a competitor of Gaussian, Inc. and that
 it will not use this program in any manner prohibited above.
 ---------------------------------------------------------------
  

 Cite this work as:
 Gaussian 09, Revision E.01,
 M. J. Frisch, G. W. Trucks, H. B. Schlegel, G. E. Scuseria, 
 M. A. Robb, J. R. Cheeseman, G. Scalmani, V. Barone, B. Mennucci, 
 G. A. Petersson, H. Nakatsuji, M. Caricato, X. Li, H. P. Hratchian, 
 A. F. Izmaylov, J. Bloino, G. Zheng, J. L. Sonnenberg, M. Hada, 
 M. Ehara, K. Toyota, R. Fukuda, J. Hasegawa, M. Ishida, T. Nakajima, 
 Y. Honda, O. Kitao, H. Nakai, T. Vreven, J. A. Montgomery, Jr., 
 J. E. Peralta, F. Ogliaro, M. Bearpark, J. J. Heyd, E. Brothers, 
 K. N. Kudin, V. N. Staroverov, T. Keith, R. Kobayashi, J. Normand, 
 K. Raghavachari, A. Rendell, J. C. Burant, S. S. Iyengar, J. Tomasi, 
 M. Cossi, N. Rega, J. M. Millam, M. Klene, J. E. Knox, J. B. Cross, 
 V. Bakken, C. Adamo, J. Jaramillo, R. Gomperts, R. E. Stratmann, 
 O. Yazyev, A. J. Austin, R. Cammi, C. Pomelli, J. W. Ochterski, 
 R. L. Martin, K. Morokuma, V. G. Zakrzewski, G. A. Voth, 
 P. Salvador, J. J. Dannenberg, S. Dapprich, A. D. Daniels, 
 O. Farkas, J. B. Foresman, J. V. Ortiz, J. Cioslowski, 
 and D. J. Fox, Gaussian, Inc., Wallingford CT, 2013.
 
 ******************************************
 Gaussian 09:  EM64L-G09RevE.01 30-Nov-2015
                 2-Jul-2023 
 ******************************************
 %chk=inprot-SPE-wb97xd.chk
 %mem=10GB
 ----------------------------------------
 # sp wB97XD/6-31g(d,p) Pop=Reg Formcheck
 ----------------------------------------
 1/38=1/1;
 2/12=2,17=6,18=5,40=1/2;
 3/5=1,6=6,7=101,11=2,16=1,25=1,30=1,74=-58/1,2,3;
 4//1;
 5/5=2,38=5/2;
 6/28=1/1;
 99/5=1,9=1/99;
 -------------------
 Title Card Required
 -------------------
 Symbolic Z-matrix:
 Charge =  1 Multiplicity = 1
 C                     1.99113   1.43411   0.68289 
 C                     1.59103   1.84156  -0.74819 
 H                     2.59539   2.23572   1.11766 
 H                     2.64633   0.55426   0.65156 
 H                     2.43468   2.36843  -1.204 
 H                     0.7736    2.5725   -0.70859 
 C                     0.02233  -1.46011  -1.64864 
 H                    -1.01194  -1.81518  -1.67258 
 H                     0.42259  -1.57852  -2.66351 
 C                     0.81698  -2.32017  -0.66182 
 H                     0.86042  -3.32718  -1.08667 
 H                     1.85821  -1.97795  -0.60878 
 C                     0.22985  -2.41896   0.75956 
 H                     0.60973  -3.33035   1.23029 
 H                    -0.8584   -2.54822   0.70508 
 C                     0.58621  -1.27254   1.70752 
 H                     1.67164  -1.14768   1.73646 
 H                     0.25268  -1.48549   2.72787 
 C                     1.23008   0.68979  -1.69035 
 H                     2.05362  -0.02972  -1.70104 
 H                     1.12004   1.06063  -2.71726 
 C                     0.83395   1.20324   1.65674 
 H                     0.1858    2.08274   1.66742 
 H                     1.20183   1.05239   2.67638 
 N                     0.00367  -0.02801  -1.28361 
 N                    -0.00407   0.02856   1.28273 
 C                    -1.43499   0.17977   1.67199 
 H                    -1.87124  -0.82108   1.72087 
 H                    -1.47522   0.60596   2.67915 
 C                    -2.2281    1.03157   0.67887 
 H                    -1.795     2.03697   0.60461 
 H                    -3.21795   1.17079   1.12343 
 C                    -2.40153   0.43073  -0.72955 
 H                    -3.28567   0.88188  -1.1895 
 H                    -2.62531  -0.64059  -0.6481 
 C                    -1.23689   0.66065  -1.69744 
 H                    -1.02636   1.73262  -1.7492 
 H                    -1.51589   0.34167  -2.70978 
 H                    -0.00115   0.0039    0.13482 
 
                          Input orientation:                          
 ---------------------------------------------------------------------
 Center     Atomic      Atomic             Coordinates (Angstroms)
 Number     Number       Type             X           Y           Z
 ---------------------------------------------------------------------
      1          6           0        1.991127    1.434107    0.682891
      2          6           0        1.591028    1.841559   -0.748185
      3          1           0        2.595386    2.235719    1.117662
      4          1           0        2.646331    0.554258    0.651556
      5          1           0        2.434683    2.368432   -1.204005
      6          1           0        0.773604    2.572498   -0.708589
      7          6           0        0.022334   -1.460107   -1.648640
      8          1           0       -1.011936   -1.815176   -1.672583
      9          1           0        0.422592   -1.578521   -2.663509
     10          6           0        0.816975   -2.320171   -0.661819
     11          1           0        0.860415   -3.327184   -1.086670
     12          1           0        1.858211   -1.977954   -0.608777
     13          6           0        0.229854   -2.418964    0.759562
     14          1           0        0.609725   -3.330348    1.230294
     15          1           0       -0.858397   -2.548220    0.705082
     16          6           0        0.586214   -1.272543    1.707524
     17          1           0        1.671635   -1.147679    1.736462
     18          1           0        0.252678   -1.485488    2.727873
     19          6           0        1.230079    0.689790   -1.690345
     20          1           0        2.053619   -0.029720   -1.701041
     21          1           0        1.120035    1.060627   -2.717255
     22          6           0        0.833952    1.203236    1.656742
     23          1           0        0.185804    2.082738    1.667419
     24          1           0        1.201826    1.052389    2.676383
     25          7           0        0.003673   -0.028009   -1.283608
     26          7           0       -0.004068    0.028556    1.282726
     27          6           0       -1.434986    0.179765    1.671988
     28          1           0       -1.871238   -0.821075    1.720867
     29          1           0       -1.475224    0.605959    2.679145
     30          6           0       -2.228098    1.031565    0.678868
     31          1           0       -1.794997    2.036975    0.604606
     32          1           0       -3.217954    1.170790    1.123427
     33          6           0       -2.401528    0.430725   -0.729551
     34          1           0       -3.285672    0.881876   -1.189495
     35          1           0       -2.625309   -0.640594   -0.648099
     36          6           0       -1.236892    0.660649   -1.697439
     37          1           0       -1.026365    1.732621   -1.749204
     38          1           0       -1.515894    0.341667   -2.709782
     39          1           0       -0.001146    0.003901    0.134824
 ---------------------------------------------------------------------
                    Distance matrix (angstroms):
                    1          2          3          4          5
     1  C    0.000000
     2  C    1.540803   0.000000
     3  H    1.093955   2.155338   0.000000
     4  H    1.097455   2.174875   1.745612   0.000000
     5  H    2.151762   1.094130   2.331003   2.603676   0.000000
     6  H    2.171293   1.097279   2.601442   3.070895   1.745355
     7  C    4.205789   3.764654   5.285088   4.029135   4.546959
     8  H    5.012433   4.582755   6.099835   4.939510   5.440710
     9  H    4.768084   4.090312   5.793679   4.525861   4.664451
    10  C    4.157100   4.233983   5.204367   3.651553   4.989383
    11  H    5.203820   5.231087   6.230176   4.612648   5.910341
    12  H    3.650785   3.831384   4.612923   2.936268   4.424668
    13  C    4.237230   4.719974   5.233551   3.832894   5.624591
    14  H    4.990787   5.623696   5.910722   4.424123   6.460060
    15  H    4.896857   5.232765   5.914804   4.680956   6.217914
    16  C    3.217081   4.091184   4.085659   2.948958   5.015031
    17  H    2.806725   3.887867   3.561406   2.241348   4.646679
    18  H    3.965878   4.994337   4.682781   3.768452   5.922289
    19  C    2.601048   1.531183   3.484087   2.740190   2.122601
    20  H    2.798183   2.150258   3.656612   2.495406   2.478586
    21  H    3.529771   2.170006   4.273651   3.732945   2.393445
    22  C    1.529948   2.600826   2.111700   2.171702   3.479065
    23  H    2.156202   2.804989   2.476231   3.069596   3.658436
    24  H    2.177778   3.535807   2.402476   2.536662   4.278939
    25  N    3.155135   2.510310   4.196134   3.326791   3.414539
    26  N    2.513201   3.155299   3.414085   2.774771   4.195993
    27  C    3.780203   4.216107   4.558303   4.223586   5.294897
    28  H    4.591416   5.017282   5.445969   4.841838   6.104817
    29  H    4.084905   4.761848   4.654483   4.593583   5.785546
    30  C    4.238386   4.156717   4.990844   4.897818   5.203263
    31  H    3.834620   3.651492   4.424725   4.682526   4.612064
    32  H    5.234303   5.203765   5.910079   5.915455   6.229253
    33  C    4.721990   4.234537   5.624887   5.234845   5.231515
    34  H    5.626313   4.989784   6.460860   6.219764   5.910374
    35  H    5.233297   4.893731   6.216651   5.559403   5.913272
    36  C    4.084644   3.208234   5.009191   4.539660   4.079272
    37  H    3.887088   2.804399   4.646408   4.543224   3.560948
    38  H    5.000285   3.968690   5.927848   5.354242   4.688518
    39  H    2.512970   2.586834   3.562157   2.753005   3.649210
                    6          7          8          9         10
     6  H    0.000000
     7  C    4.208326   0.000000
     8  H    4.834162   1.093783   0.000000
     9  H    4.601726   1.097355   1.759492   0.000000
    10  C    4.893085   1.531333   2.149786   2.170794   0.000000
    11  H    5.912422   2.122302   2.476926   2.394981   1.093828
    12  H    4.678990   2.172539   3.065277   2.538203   1.097314
    13  C    5.231235   2.600367   2.796772   3.530001   1.541037
    14  H    6.215281   3.482972   3.654070   4.273829   2.154879
    15  H    5.557306   2.738555   2.492833   3.732111   2.174235
    16  C    4.545004   3.408369   3.778049   4.384783   2.600877
    17  H    4.541415   3.778455   4.389612   4.594070   2.803022
    18  H    5.343022   4.382644   4.590420   5.394861   3.536261
    19  C    2.171820   2.466261   3.361815   2.596983   3.207551
    20  H    3.065116   2.484929   3.547716   2.446503   2.802755
    21  H    2.537815   2.949743   3.729193   2.730278   3.968181
    22  C    2.733736   4.321767   4.858242   5.154799   4.217868
    23  H    2.496155   4.855381   5.271046   5.676075   5.020890
    24  H    3.735256   5.139033   5.660139   6.003611   4.760868
    25  N    2.772378   1.478006   2.092063   2.117477   2.510396
    26  N    3.322913   3.287814   3.626155   4.282231   3.157829
    27  C    4.033632   3.979891   3.917259   5.033756   4.094834
    28  H    4.941031   3.917595   3.638975   5.005810   3.892425
    29  H    4.516774   5.024045   5.001407   6.075986   4.997845
    30  C    3.648250   4.085360   3.887455   5.001019   4.722716
    31  H    2.934106   4.539757   4.542889   5.354446   5.235547
    32  H    4.610163   5.010533   4.647599   5.929011   5.626239
    33  C    3.830025   3.208594   2.804344   3.968994   4.234475
    34  H    4.423482   4.079044   3.560525   4.688016   5.230990
    35  H    4.677631   2.946642   2.243253   3.772438   3.830207
    36  C    2.945350   2.466908   2.486148   2.949756   3.765125
    37  H    2.242356   3.362052   3.548654   3.728149   4.583168
    38  H    3.771363   2.595873   2.445757   2.728918   4.089231
    39  H    2.812343   2.307513   2.756349   3.242573   2.589454
                   11         12         13         14         15
    11  H    0.000000
    12  H    1.744821   0.000000
    13  C    2.151986   2.172185   0.000000
    14  H    2.330489   2.601897   1.093852   0.000000
    15  H    2.602206   3.071056   1.097254   1.744407   0.000000
    16  C    3.479117   2.735111   1.529675   2.112549   2.172359
    17  H    3.657649   2.494857   2.156208   2.479496   3.070232
    18  H    4.279244   3.735437   2.178565   2.402860   2.540781
    19  C    4.078867   2.946387   4.082505   5.007642   4.537016
    20  H    3.560120   2.242062   3.884478   4.644534   4.540056
    21  H    4.688187   3.771413   4.998823   5.926569   5.352603
    22  C    5.296387   4.037531   3.780238   4.559114   4.224112
    23  H    6.107975   4.946436   4.592545   5.447227   4.843782
    24  H    5.784271   4.517311   4.082796   4.652971   4.592922
    25  N    3.414286   2.774346   3.153152   4.194335   3.324081
    26  N    4.197899   3.327454   2.513717   3.414927   2.775486
    27  C    5.017744   4.550032   3.218323   4.086175   2.951146
    28  H    4.650245   4.546911   2.809260   3.562624   2.245149
    29  H    5.925047   5.347787   3.967650   4.684089   3.771770
    30  C    5.626254   5.235757   4.237238   5.232934   3.832966
    31  H    6.219793   5.562183   4.896879   5.914586   4.680954
    32  H    6.461377   6.219531   4.990602   5.909551   4.424201
    33  C    4.988956   4.895069   4.154799   5.201376   3.648772
    34  H    5.909044   5.914000   5.201278   6.226743   4.609408
    35  H    4.422712   4.678892   3.646377   4.607449   2.931231
    36  C    4.546927   4.210353   4.203833   5.282961   4.026438
    37  H    5.440636   4.836292   5.010754   6.098184   4.937341
    38  H    4.662811   4.602113   4.764983   5.790177   4.521620
    39  H    3.651091   2.817428   2.512754   3.562364   2.751980
                   16         17         18         19         20
    16  C    0.000000
    17  H    1.092963   0.000000
    18  H    1.094397   1.763647   0.000000
    19  C    3.976283   3.913345   5.020737   0.000000
    20  H    3.913592   3.634855   4.997792   1.093630   0.000000
    21  H    5.030638   5.001647   6.073255   1.097349   1.758729
    22  C    2.488661   2.496972   2.952023   3.409331   3.779216
    23  H    3.379326   3.556410   3.723073   3.782247   4.392919
    24  H    2.592870   2.438129   2.710047   4.381848   4.588938
    25  N    3.291670   3.627200   4.275304   1.478087   2.092016
    26  N    1.490552   2.096994   2.108719   3.286259   3.624960
    27  C    2.489118   3.378958   2.595413   4.320646   4.857116
    28  H    2.498614   3.557930   2.442647   4.851520   5.266897
    29  H    2.953361   3.723791   2.713332   5.139857   5.660640
    30  C    3.779868   4.590809   4.085123   4.205826   5.012324
    31  H    4.223684   4.841555   4.594451   4.028994   4.939543
    32  H    4.558809   5.446025   4.655679   5.285231   6.099863
    33  C    4.215099   5.016297   4.761351   3.765476   4.583027
    34  H    5.293934   6.103705   5.785335   4.547500   5.440654
    35  H    4.032642   4.940344   4.515954   4.209539   4.834689
    36  C    4.319111   4.849872   5.138882   2.467153   3.362155
    37  H    4.855964   5.265472   5.660070   2.486463   3.548868
    38  H    5.151420   5.669883   6.002869   2.949713   3.727856
    39  H    2.108954   2.586422   3.001101   2.305992   2.755647
                   21         22         23         24         25
    21  H    0.000000
    22  C    4.385662   0.000000
    23  H    4.598137   1.092581   0.000000
    24  H    5.394264   1.094419   1.764066   0.000000
    25  N    2.118192   3.294083   3.632765   4.276021   0.000000
    26  N    4.281194   1.490650   2.098500   2.108244   2.566969
    27  C    5.154562   2.489137   2.499657   2.953483   3.293700
    28  H    5.673222   3.379349   3.558990   3.723788   3.629203
    29  H    6.005266   2.595061   2.442024   2.714020   4.276969
    30  C    4.769118   3.218984   2.812316   3.969242   3.155125
    31  H    4.526083   2.951861   2.248386   3.773939   3.326368
    32  H    5.794922   4.086982   3.565550   4.686165   4.196405
    33  C    4.092573   4.093837   3.894727   4.997100   2.510460
    34  H    4.666504   5.017533   4.653512   5.925515   3.414167
    35  H    4.604689   4.547361   4.547584   5.344655   2.773207
    36  C    2.599060   3.979111   3.920290   5.023059   1.478008
    37  H    2.448618   3.916822   3.642149   5.001337   2.092266
    38  H    2.732230   5.032952   5.008692   6.074694   2.116534
    39  H    3.241616   2.109983   2.589471   3.000998   1.418799
                   26         27         28         29         30
    26  N    0.000000
    27  C    1.490609   0.000000
    28  H    2.097657   1.092880   0.000000
    29  H    2.108952   1.094361   1.763959   0.000000
    30  C    2.513360   1.529993   2.155316   2.179236   0.000000
    31  H    2.775071   2.172128   3.069251   2.540428   1.097242
    32  H    3.414548   2.112350   2.477520   2.403414   1.093998
    33  C    3.155759   2.600879   2.802277   3.536659   1.541016
    34  H    4.196303   3.479380   3.656620   4.280213   2.152127
    35  H    3.323665   2.733617   2.492628   3.734587   2.171344
    36  C    3.286454   3.409330   3.779248   4.383410   2.601327
    37  H    3.625125   3.779271   4.390509   4.591418   2.798424
    38  H    4.280628   4.385506   4.594441   5.395557   3.530743
    39  H    1.148170   2.109431   2.587153   3.001491   2.512248
                   31         32         33         34         35
    31  H    0.000000
    32  H    1.744780   0.000000
    33  C    2.174372   2.155870   0.000000
    34  H    2.602915   2.331880   1.093982   0.000000
    35  H    3.070515   2.602046   1.097468   1.745596   0.000000
    36  C    2.739556   3.484557   1.531682   2.122368   2.173028
    37  H    2.494764   3.656600   2.150744   2.478207   3.066138
    38  H    3.733247   4.275271   2.171081   2.394830   2.538932
    39  H    2.751724   3.561856   2.586727   3.648667   2.813285
                   36         37         38         39
    36  C    0.000000
    37  H    1.093675   0.000000
    38  H    1.097465   1.759858   0.000000
    39  H    2.305553   2.754834   3.240421   0.000000
 Stoichiometry    C12H25N2(1+)
 Framework group  C1[X(C12H25N2)]
 Deg. of freedom   111
 Full point group                 C1      NOp   1
 Largest Abelian subgroup         C1      NOp   1
 Largest concise Abelian subgroup C1      NOp   1
                         Standard orientation:                         
 ---------------------------------------------------------------------
 Center     Atomic      Atomic             Coordinates (Angstroms)
 Number     Number       Type             X           Y           Z
 ---------------------------------------------------------------------
      1          6           0        1.991077   -1.434177   -0.682891
      2          6           0        1.590963   -1.841615    0.748185
      3          1           0        2.595308   -2.235810   -1.117662
      4          1           0        2.646312   -0.554351   -0.651556
      5          1           0        2.434600   -2.368518    1.204005
      6          1           0        0.773514   -2.572525    0.708589
      7          6           0        0.022385    1.460106    1.648640
      8          1           0       -1.011872    1.815211    1.672583
      9          1           0        0.422647    1.578506    2.663509
     10          6           0        0.817056    2.320142    0.661819
     11          1           0        0.860532    3.327154    1.086670
     12          1           0        1.858280    1.977889    0.608777
     13          6           0        0.229939    2.418956   -0.759562
     14          1           0        0.609842    3.330326   -1.230294
     15          1           0       -0.858308    2.548250   -0.705082
     16          6           0        0.586259    1.272522   -1.707524
     17          1           0        1.671675    1.147620   -1.736462
     18          1           0        0.252730    1.485479   -2.727873
     19          6           0        1.230055   -0.689833    1.690345
     20          1           0        2.053620    0.029648    1.701041
     21          1           0        1.119998   -1.060666    2.717255
     22          6           0        0.833910   -1.203265   -1.656742
     23          1           0        0.185731   -2.082745   -1.667419
     24          1           0        1.201789   -1.052431   -2.676383
     25          7           0        0.003674    0.028009    1.283608
     26          7           0       -0.004069   -0.028556   -1.282726
     27          6           0       -1.434992   -0.179715   -1.671988
     28          1           0       -1.871209    0.821141   -1.720867
     29          1           0       -1.475245   -0.605907   -2.679145
     30          6           0       -2.228134   -1.031487   -0.678868
     31          1           0       -1.795068   -2.036912   -0.604606
     32          1           0       -3.217995   -1.170677   -1.123427
     33          6           0       -2.401543   -0.430641    0.729551
     34          1           0       -3.285703   -0.881761    1.189495
     35          1           0       -2.625287    0.640686    0.648099
     36          6           0       -1.236915   -0.660606    1.697439
     37          1           0       -1.026426   -1.732585    1.749204
     38          1           0       -1.515906   -0.341614    2.709782
     39          1           0       -0.001146   -0.003901   -0.134824
 ---------------------------------------------------------------------
 Rotational constants (GHZ):      0.6978469      0.6976846      0.6895259
 Standard basis: 6-31G(d,p) (6D, 7F)
 There are   335 symmetry adapted cartesian basis functions of A   symmetry.
 There are   335 symmetry adapted basis functions of A   symmetry.
   335 basis functions,   567 primitive gaussians,   335 cartesian basis functions
    55 alpha electrons       55 beta electrons
       nuclear repulsion energy      1085.2544577524 Hartrees.
 NAtoms=   39 NActive=   39 NUniq=   39 SFac= 1.00D+00 NAtFMM=   60 NAOKFM=F Big=F
 Integral buffers will be    131072 words long.
 Raffenetti 2 integral format.
 Two-electron integral symmetry is turned on.
 Nuclear repulsion after empirical dispersion term =     1085.2108044795 Hartrees.
 One-electron integrals computed using PRISM.
 NBasis=   335 RedAO= T EigKep=  2.28D-03  NBF=   335
 NBsUse=   335 1.00D-06 EigRej= -1.00D+00 NBFU=   335
 ExpMin= 1.61D-01 ExpMax= 4.17D+03 ExpMxC= 6.27D+02 IAcc=1 IRadAn=         1 AccDes= 0.00D+00
 Harris functional with IExCor= 4639 and IRadAn=       1 diagonalized for initial guess.
 HarFok:  IExCor= 4639 AccDes= 0.00D+00 IRadAn=         1 IDoV= 1 UseB2=F ITyADJ=14
 ICtDFT=  3500011 ScaDFX=  1.000000  1.000000  1.000000  1.000000
 FoFCou: FMM=F IPFlag=           0 FMFlag=      100000 FMFlg1=           0
         NFxFlg=           0 DoJE=T BraDBF=F KetDBF=T FulRan=T
         wScrn=  0.000000 ICntrl=     500 IOpCl=  0 I1Cent=   200000004 NGrid=           0
         NMat0=    1 NMatS0=      1 NMatT0=    0 NMatD0=    1 NMtDS0=    0 NMtDT0=    0
 Petite list used in FoFCou.
 Requested convergence on RMS density matrix=1.00D-08 within 128 cycles.
 Requested convergence on MAX density matrix=1.00D-06.
 Requested convergence on             energy=1.00D-06.
 No special actions if energy rises.
 Integral accuracy reduced to 1.0D-05 until final iterations.
 Initial convergence to 1.0D-05 achieved.  Increase integral accuracy.
 SCF Done:  E(RwB97XD) =  -581.521998746     A.U. after   13 cycles
            NFock= 13  Conv=0.79D-08     -V/T= 2.0098

 **********************************************************************

            Population analysis using the SCF density.

 **********************************************************************

 Orbital symmetries:
       Occupied  (A) (A) (A) (A) (A) (A) (A) (A) (A) (A) (A) (A)
                 (A) (A) (A) (A) (A) (A) (A) (A) (A) (A) (A) (A)
                 (A) (A) (A) (A) (A) (A) (A) (A) (A) (A) (A) (A)
                 (A) (A) (A) (A) (A) (A) (A) (A) (A) (A) (A) (A)
                 (A) (A) (A) (A) (A) (A) (A)
       Virtual   (A) (A) (A) (A) (A) (A) (A) (A) (A) (A) (A) (A)
                 (A) (A) (A) (A) (A) (A) (A) (A) (A) (A) (A) (A)
                 (A) (A) (A) (A) (A) (A) (A) (A) (A) (A) (A) (A)
                 (A) (A) (A) (A) (A) (A) (A) (A) (A) (A) (A) (A)
                 (A) (A) (A) (A) (A) (A) (A) (A) (A) (A) (A) (A)
                 (A) (A) (A) (A) (A) (A) (A) (A) (A) (A) (A) (A)
                 (A) (A) (A) (A) (A) (A) (A) (A) (A) (A) (A) (A)
                 (A) (A) (A) (A) (A) (A) (A) (A) (A) (A) (A) (A)
                 (A) (A) (A) (A) (A) (A) (A) (A) (A) (A) (A) (A)
                 (A) (A) (A) (A) (A) (A) (A) (A) (A) (A) (A) (A)
                 (A) (A) (A) (A) (A) (A) (A) (A) (A) (A) (A) (A)
                 (A) (A) (A) (A) (A) (A) (A) (A) (A) (A) (A) (A)
                 (A) (A) (A) (A) (A) (A) (A) (A) (A) (A) (A) (A)
                 (A) (A) (A) (A) (A) (A) (A) (A) (A) (A) (A) (A)
                 (A) (A) (A) (A) (A) (A) (A) (A) (A) (A) (A) (A)
                 (A) (A) (A) (A) (A) (A) (A) (A) (A) (A) (A) (A)
                 (A) (A) (A) (A) (A) (A) (A) (A) (A) (A) (A) (A)
                 (A) (A) (A) (A) (A) (A) (A) (A) (A) (A) (A) (A)
                 (A) (A) (A) (A) (A) (A) (A) (A) (A) (A) (A) (A)
                 (A) (A) (A) (A) (A) (A) (A) (A) (A) (A) (A) (A)
                 (A) (A) (A) (A) (A) (A) (A) (A) (A) (A) (A) (A)
                 (A) (A) (A) (A) (A) (A) (A) (A) (A) (A) (A) (A)
                 (A) (A) (A) (A) (A) (A) (A) (A) (A) (A) (A) (A)
                 (A) (A) (A) (A)
 The electronic state is 1-A.
 Alpha  occ. eigenvalues --  -14.65851 -14.61460 -10.48034 -10.48028 -10.48024
 Alpha  occ. eigenvalues --  -10.46330 -10.46323 -10.46321 -10.43947 -10.43947
 Alpha  occ. eigenvalues --  -10.43944 -10.43354 -10.43345 -10.43344  -1.22596
 Alpha  occ. eigenvalues --   -1.18044  -1.04961  -1.04959  -1.00601  -0.98563
 Alpha  occ. eigenvalues --   -0.98560  -0.90521  -0.89595  -0.89588  -0.86532
 Alpha  occ. eigenvalues --   -0.82228  -0.82220  -0.78129  -0.73977  -0.73367
 Alpha  occ. eigenvalues --   -0.73362  -0.71250  -0.71245  -0.70087  -0.66993
 Alpha  occ. eigenvalues --   -0.66992  -0.64472  -0.64471  -0.64154  -0.63661
 Alpha  occ. eigenvalues --   -0.63654  -0.62999  -0.60422  -0.57966  -0.57958
 Alpha  occ. eigenvalues --   -0.57332  -0.56625  -0.56013  -0.56011  -0.55432
 Alpha  occ. eigenvalues --   -0.55363  -0.55353  -0.53601  -0.53595  -0.45716
 Alpha virt. eigenvalues --    0.01784   0.01795   0.01959   0.03607   0.05343
 Alpha virt. eigenvalues --    0.05350   0.05364   0.07528   0.07835   0.07844
 Alpha virt. eigenvalues --    0.08868   0.08875   0.09246   0.10481   0.10490
 Alpha virt. eigenvalues --    0.11029   0.11261   0.11896   0.11908   0.13719
 Alpha virt. eigenvalues --    0.13729   0.13975   0.14851   0.15095   0.15113
 Alpha virt. eigenvalues --    0.16987   0.17101   0.17334   0.17340   0.18382
 Alpha virt. eigenvalues --    0.18387   0.18778   0.21182   0.21192   0.23814
 Alpha virt. eigenvalues --    0.23824   0.24525   0.24528   0.25472   0.31357
 Alpha virt. eigenvalues --    0.40206   0.40209   0.44154   0.44480   0.44491
 Alpha virt. eigenvalues --    0.46970   0.47407   0.47410   0.50125   0.51179
 Alpha virt. eigenvalues --    0.51184   0.55353   0.56325   0.56890   0.56901
 Alpha virt. eigenvalues --    0.58141   0.59312   0.59316   0.61627   0.61638
 Alpha virt. eigenvalues --    0.63167   0.63373   0.63383   0.65285   0.65286
 Alpha virt. eigenvalues --    0.66226   0.69567   0.69845   0.72351   0.72362
 Alpha virt. eigenvalues --    0.75076   0.75080   0.75899   0.77644   0.78993
 Alpha virt. eigenvalues --    0.79001   0.79507   0.81199   0.81212   0.84392
 Alpha virt. eigenvalues --    0.84398   0.85091   0.85504   0.85727   0.85740
 Alpha virt. eigenvalues --    0.87000   0.87981   0.88199   0.88881   0.88890
 Alpha virt. eigenvalues --    0.90121   0.90132   0.92153   0.92157   0.92771
 Alpha virt. eigenvalues --    0.93332   0.93347   0.95786   0.97202   0.97205
 Alpha virt. eigenvalues --    1.00035   1.00700   1.00748   1.03355   1.13407
 Alpha virt. eigenvalues --    1.13427   1.14830   1.14864   1.14947   1.17846
 Alpha virt. eigenvalues --    1.20923   1.20953   1.34511   1.35222   1.35256
 Alpha virt. eigenvalues --    1.35496   1.43647   1.43658   1.43792   1.46826
 Alpha virt. eigenvalues --    1.48200   1.48221   1.52203   1.52687   1.52702
 Alpha virt. eigenvalues --    1.58738   1.58754   1.58798   1.59907   1.62678
 Alpha virt. eigenvalues --    1.62703   1.66204   1.66225   1.68162   1.71988
 Alpha virt. eigenvalues --    1.71996   1.72029   1.74648   1.74655   1.76264
 Alpha virt. eigenvalues --    1.79899   1.79936   1.80621   1.82474   1.82495
 Alpha virt. eigenvalues --    1.85057   1.85082   1.85086   1.88269   1.88291
 Alpha virt. eigenvalues --    1.90137   1.90735   1.91133   1.91174   1.91965
 Alpha virt. eigenvalues --    1.95309   1.95350   1.99973   2.00007   2.03072
 Alpha virt. eigenvalues --    2.04757   2.04776   2.04917   2.06730   2.09686
 Alpha virt. eigenvalues --    2.09705   2.09989   2.10554   2.10564   2.12018
 Alpha virt. eigenvalues --    2.15575   2.15604   2.16107   2.17135   2.19228
 Alpha virt. eigenvalues --    2.19255   2.20085   2.20091   2.21935   2.22607
 Alpha virt. eigenvalues --    2.22630   2.26150   2.28055   2.28080   2.29582
 Alpha virt. eigenvalues --    2.29605   2.32595   2.32756   2.36152   2.36427
 Alpha virt. eigenvalues --    2.36456   2.38540   2.38560   2.38987   2.41467
 Alpha virt. eigenvalues --    2.41501   2.43655   2.45226   2.45251   2.46105
 Alpha virt. eigenvalues --    2.51108   2.51131   2.52062   2.52941   2.56628
 Alpha virt. eigenvalues --    2.56669   2.60518   2.61301   2.62042   2.62053
 Alpha virt. eigenvalues --    2.63257   2.63273   2.66258   2.67303   2.67316
 Alpha virt. eigenvalues --    2.69950   2.71751   2.71924   2.71935   2.72535
 Alpha virt. eigenvalues --    2.72548   2.75390   2.76362   2.76381   2.78869
 Alpha virt. eigenvalues --    2.82164   2.82601   2.82623   2.85309   2.85319
 Alpha virt. eigenvalues --    2.85773   2.85815   2.86006   2.86619   2.87814
 Alpha virt. eigenvalues --    2.90093   2.90137   2.92918   2.92942   2.94988
 Alpha virt. eigenvalues --    2.95011   3.20487   3.23834   3.23837   3.24215
 Alpha virt. eigenvalues --    3.26524   3.26539   3.30204   3.31013   3.31126
 Alpha virt. eigenvalues --    3.31154   3.32422   3.32437   3.34997   3.38135
 Alpha virt. eigenvalues --    3.39262   3.39280   3.42712   3.42727   3.46234
 Alpha virt. eigenvalues --    3.48162   3.48185   3.53526   3.54099   3.54104
 Alpha virt. eigenvalues --    3.68514   4.24067   4.24674   4.24680   4.34619
 Alpha virt. eigenvalues --    4.46764   4.47028   4.47045   4.63284   4.63304
 Alpha virt. eigenvalues --    4.64294   4.70154   4.72143   4.72188   4.80498
     Molecular Orbital Coefficients:
                          51        52        53        54        55
                           O         O         O         O         O
     Eigenvalues --    -0.55363  -0.55353  -0.53601  -0.53595  -0.45716
   1 1   C  1S         -0.00608   0.00935  -0.00948   0.00396   0.01118
   2        2S          0.01568  -0.02261   0.02104  -0.00775  -0.02124
   3        2PX        -0.12151   0.05284  -0.06735   0.11870   0.04750
   4        2PY         0.06628   0.11562  -0.12402  -0.06581  -0.01853
   5        2PZ         0.11023  -0.17687   0.05343  -0.02895   0.00064
   6        3S          0.00817  -0.02728   0.03933  -0.01873  -0.05430
   7        3PX        -0.05814   0.03035  -0.03007   0.07216   0.03178
   8        3PY         0.03495   0.06325  -0.06416  -0.04075  -0.00578
   9        3PZ         0.06323  -0.08363   0.02383  -0.02735  -0.00834
  10        4XX        -0.00208   0.00474  -0.00322   0.00057  -0.00110
  11        4YY        -0.00433   0.00449  -0.00560   0.00389  -0.00006
  12        4ZZ         0.00546  -0.00815   0.00742  -0.00327   0.00263
  13        4XY         0.00380   0.00285  -0.00909  -0.00285  -0.00089
  14        4XZ         0.00524   0.00584  -0.00213  -0.00770  -0.00200
  15        4YZ        -0.00772   0.00072   0.00128   0.00578   0.00292
  16 2   C  1S         -0.00160   0.00717  -0.00930   0.00061  -0.01673
  17        2S          0.00438  -0.01933   0.02087  -0.00300   0.03388
  18        2PX         0.13883  -0.01435   0.05090  -0.14659  -0.03576
  19        2PY        -0.04491  -0.12703   0.16870   0.06082   0.07412
  20        2PZ        -0.11031   0.17788  -0.03676   0.02481   0.03803
  21        3S          0.00402  -0.00784   0.03536   0.00155   0.07466
  22        3PX         0.07245  -0.00694   0.02005  -0.07909  -0.00829
  23        3PY        -0.01913  -0.06312   0.09113   0.04643   0.04601
  24        3PZ        -0.04487   0.08733  -0.01561   0.00048   0.01613
  25        4XX         0.00019   0.00642  -0.00639  -0.00205  -0.00114
  26        4YY        -0.00423   0.00476  -0.00432   0.00366   0.00235
  27        4ZZ         0.00412  -0.01008   0.00868  -0.00218  -0.00332
  28        4XY        -0.00272  -0.00052  -0.00691   0.00828   0.00078
  29        4XZ         0.00369   0.00618  -0.00436  -0.00430  -0.00277
  30        4YZ        -0.00858  -0.00050   0.00324   0.00785   0.00328
  31 3   H  1S         -0.10872  -0.00215   0.03680   0.09013   0.02204
  32        2S         -0.09501   0.00054   0.03129   0.07689   0.02813
  33        3PX         0.00075   0.00100  -0.00216  -0.00018   0.00026
  34        3PY        -0.00295   0.00209  -0.00105   0.00210   0.00046
  35        3PZ         0.00024  -0.00273   0.00123   0.00072  -0.00026
  36 4   H  1S         -0.00597   0.07537  -0.09995   0.00469  -0.00488
  37        2S         -0.01020   0.06889  -0.11277  -0.00049  -0.00481
  38        3PX        -0.00201  -0.00119   0.00187   0.00204   0.00095
  39        3PY         0.00145  -0.00111   0.00112  -0.00192  -0.00028
  40        3PZ         0.00185  -0.00322   0.00091  -0.00016   0.00035
  41 5   H  1S          0.06275   0.08004  -0.03124  -0.10038  -0.02282
  42        2S          0.05356   0.07021  -0.02703  -0.08658  -0.03624
  43        3PX         0.00002  -0.00352   0.00231   0.00098   0.00002
  44        3PY         0.00071  -0.00048   0.00238  -0.00111   0.00078
  45        3PZ        -0.00278   0.00140  -0.00004   0.00218   0.00043
  46 6   H  1S         -0.04689   0.05674  -0.10095   0.05879   0.00269
  47        2S         -0.03932   0.05495  -0.10361   0.07381   0.00025
  48        3PX         0.00050   0.00199  -0.00296  -0.00129  -0.00049
  49        3PY        -0.00224  -0.00044  -0.00039   0.00298   0.00113
  50        3PZ        -0.00196   0.00321  -0.00039   0.00048   0.00098
  51 7   C  1S         -0.00876   0.00889   0.00316  -0.00451  -0.01218
  52        2S          0.01695  -0.02272  -0.00386   0.01124   0.02753
  53        2PX         0.06725   0.00688  -0.01739   0.13541  -0.00120
  54        2PY         0.07101  -0.03750  -0.16637  -0.04060  -0.04429
  55        2PZ         0.00218   0.14749   0.06827   0.02122  -0.10958
  56        3S          0.04079  -0.01870  -0.02015   0.01388   0.04037
  57        3PX         0.04099   0.00784  -0.01353   0.06805   0.00192
  58        3PY         0.02130  -0.02266  -0.06363  -0.01808  -0.03339
  59        3PZ        -0.01113   0.07192   0.02492   0.01969  -0.06635
  60        4XX        -0.00155  -0.00576  -0.00533  -0.01170   0.00054
  61        4YY        -0.00695  -0.00095   0.00909   0.00363   0.00979
  62        4ZZ         0.00678   0.00744  -0.00168   0.00725  -0.01224
  63        4XY        -0.00135  -0.00502  -0.00036   0.00786   0.00084
  64        4XZ        -0.00001   0.00581   0.00441   0.00354  -0.00588
  65        4YZ        -0.00348   0.00020   0.00641  -0.00083  -0.01575
  66 8   H  1S         -0.01758  -0.02019  -0.02533  -0.10945   0.00340
  67        2S         -0.01012  -0.01213  -0.01895  -0.11639   0.00212
  68        3PX         0.00031  -0.00058  -0.00198  -0.00213   0.00012
  69        3PY         0.00141  -0.00021  -0.00231   0.00152  -0.00024
  70        3PZ         0.00004   0.00257   0.00069   0.00057  -0.00237
  71 9   H  1S          0.03718   0.08566   0.02222   0.05650  -0.09501
  72        2S          0.03550   0.07685   0.02375   0.05008  -0.12233
  73        3PX         0.00037  -0.00180  -0.00075   0.00170   0.00126
  74        3PY         0.00034  -0.00142  -0.00252  -0.00099  -0.00086
  75        3PZ        -0.00145  -0.00114  -0.00005  -0.00191   0.00109
  76 10  C  1S         -0.00534  -0.00502   0.00410  -0.00832  -0.01673
  77        2S          0.01441   0.01356  -0.00779   0.01948   0.03390
  78        2PX        -0.08840  -0.08830   0.06735  -0.15905  -0.04540
  79        2PY        -0.11780   0.09213   0.15561   0.04280  -0.06696
  80        2PZ        -0.09055  -0.18717  -0.00964  -0.04146   0.04116
  81        3S          0.00442   0.00761  -0.01899   0.02965   0.07452
  82        3PX        -0.04162  -0.04756   0.04494  -0.07665  -0.03530
  83        3PY        -0.05939   0.04717   0.09336   0.02127  -0.02965
  84        3PZ        -0.04918  -0.08374   0.00337  -0.01243   0.01797
  85        4XX        -0.00161  -0.00653  -0.00212  -0.01278   0.00200
  86        4YY        -0.00643  -0.00208   0.00672   0.00282  -0.00108
  87        4ZZ         0.00705   0.00813  -0.00310   0.00851  -0.00303
  88        4XY         0.00078  -0.00024  -0.00080   0.00452   0.00122
  89        4XZ        -0.00039   0.00664   0.00436   0.00223  -0.00164
  90        4YZ        -0.00809   0.00408   0.00897  -0.00071  -0.00415
  91 11  H  1S         -0.09946   0.01376   0.10198   0.02356  -0.02284
  92        2S         -0.08646   0.01079   0.08794   0.02024  -0.03632
  93        3PX        -0.00157  -0.00169   0.00115  -0.00304  -0.00068
  94        3PY         0.00255   0.00104  -0.00165  -0.00004  -0.00037
  95        3PZ         0.00017  -0.00313  -0.00185  -0.00106   0.00047
  96 12  H  1S         -0.02607  -0.06803  -0.00039  -0.11631   0.00266
  97        2S         -0.02813  -0.06063  -0.01207  -0.12598   0.00022
  98        3PX        -0.00034   0.00166   0.00075   0.00251  -0.00071
  99        3PY        -0.00251   0.00028   0.00343  -0.00076  -0.00097
 100        3PZ        -0.00167  -0.00338  -0.00034  -0.00060   0.00103
 101 13  C  1S         -0.00493  -0.00996   0.00131  -0.01014   0.01115
 102        2S          0.01152   0.02490  -0.00383   0.02198  -0.02117
 103        2PX         0.11084   0.06999  -0.06867   0.12386  -0.00769
 104        2PY         0.08207  -0.10807  -0.11847  -0.06261   0.05014
 105        2PZ         0.08987   0.18719   0.00428   0.05932  -0.00076
 106        3S          0.01887   0.02086  -0.00330   0.04330  -0.05409
 107        3PX         0.06240   0.03603  -0.03437   0.06184  -0.01103
 108        3PY         0.03972  -0.05315  -0.07408  -0.03508   0.02998
 109        3PZ         0.03677   0.09814   0.01514   0.03374  -0.00902
 110        4XX        -0.00536  -0.00383   0.00519  -0.01060  -0.00105
 111        4YY         0.00027  -0.00584  -0.00410   0.00097  -0.00034
 112        4ZZ         0.00466   0.00832  -0.00142   0.00784   0.00286
 113        4XY         0.00272  -0.00156  -0.00410   0.00145   0.00084
 114        4XZ         0.00116   0.00576   0.00096   0.00102  -0.00146
 115        4YZ        -0.00812   0.00545   0.00967   0.00285  -0.00309
 116 14  H  1S          0.05694  -0.09366  -0.09618  -0.01333   0.02194
 117        2S          0.04767  -0.08307  -0.08194  -0.01141   0.02798
 118        3PX         0.00097   0.00308   0.00046   0.00260  -0.00053
 119        3PY        -0.00088   0.00201   0.00169  -0.00053  -0.00001
 120        3PZ         0.00221   0.00146  -0.00129   0.00066  -0.00025
 121 15  H  1S         -0.06292  -0.04219   0.04617  -0.08824  -0.00486
 122        2S         -0.05512  -0.04256   0.05717  -0.09676  -0.00480
 123        3PX        -0.00120  -0.00090   0.00039  -0.00193  -0.00022
 124        3PY         0.00169  -0.00181  -0.00288  -0.00042   0.00097
 125        3PZ         0.00179   0.00333  -0.00022   0.00093   0.00032
 126 16  C  1S          0.01112  -0.00495  -0.00562  -0.00564   0.00579
 127        2S         -0.02555   0.00691   0.00921   0.01218  -0.01224
 128        2PX        -0.01242  -0.04221   0.06877  -0.06592   0.01468
 129        2PY        -0.04576   0.04975   0.09178   0.04908   0.02856
 130        2PZ        -0.08841  -0.06424   0.04690   0.00256  -0.05576
 131        3S         -0.03783   0.03632   0.03089   0.02555  -0.02370
 132        3PX        -0.00369  -0.03600   0.02425  -0.03646   0.01309
 133        3PY        -0.02201   0.01371   0.03578   0.02230   0.02561
 134        3PZ        -0.05011  -0.01913   0.02095  -0.00867  -0.04098
 135        4XX        -0.00166  -0.00245   0.00567  -0.00839  -0.00083
 136        4YY        -0.00041  -0.00860  -0.00688   0.00161  -0.00487
 137        4ZZ         0.00319   0.00958  -0.00088   0.00558   0.00619
 138        4XY         0.00521   0.00118  -0.00536   0.00029  -0.00222
 139        4XZ         0.00346   0.00330  -0.00238   0.00226  -0.00106
 140        4YZ        -0.00167   0.00254   0.00503   0.00188  -0.00928
 141 17  H  1S         -0.01673  -0.02586   0.04734  -0.05779   0.00163
 142        2S         -0.01383  -0.01523   0.04220  -0.06935  -0.00007
 143        3PX         0.00044   0.00048  -0.00146   0.00111  -0.00007
 144        3PY        -0.00068   0.00078   0.00186   0.00106   0.00019
 145        3PZ        -0.00149  -0.00116   0.00036  -0.00040  -0.00124
 146 18  H  1S          0.04237   0.06886  -0.02716   0.03103   0.04802
 147        2S          0.03856   0.06394  -0.02905   0.02541   0.05900
 148        3PX         0.00054   0.00032   0.00080  -0.00094   0.00097
 149        3PY        -0.00136  -0.00060   0.00157   0.00043   0.00058
 150        3PZ         0.00025   0.00164  -0.00053   0.00108   0.00073
 151 19  C  1S          0.01200   0.00314  -0.00554  -0.00046  -0.01219
 152        2S         -0.02793  -0.00336   0.01181  -0.00230   0.02754
 153        2PX        -0.04632  -0.00419  -0.02124   0.16947  -0.03626
 154        2PY         0.06143   0.07304  -0.13461  -0.03915   0.01940
 155        2PZ         0.12167  -0.07960  -0.01131  -0.06584  -0.11071
 156        3S         -0.03648  -0.02593   0.02232   0.01037   0.04035
 157        3PX        -0.01992   0.01438  -0.01891   0.06702  -0.02896
 158        3PY         0.02869   0.03715  -0.06517  -0.01394   0.01279
 159        3PZ         0.06548  -0.02821   0.00669  -0.02989  -0.06714
 160        4XX         0.00377   0.00316  -0.00811  -0.00195   0.00711
 161        4YY        -0.00550   0.00764  -0.00066   0.00318   0.00422
 162        4ZZ         0.00321  -0.00969   0.00701  -0.00262  -0.01324
 163        4XY        -0.00162  -0.00280  -0.00671   0.01171  -0.00554
 164        4XZ        -0.00080   0.00428  -0.00386  -0.00206  -0.01022
 165        4YZ        -0.00493   0.00039   0.00143   0.00735   0.01223
 166 20  H  1S         -0.00874   0.02633  -0.08266   0.07640   0.00348
 167        2S         -0.00550   0.01584  -0.09189   0.07437   0.00225
 168        3PX        -0.00047  -0.00098   0.00258  -0.00030  -0.00024
 169        3PY         0.00108   0.00048  -0.00048  -0.00306  -0.00006
 170        3PZ         0.00212  -0.00138   0.00020  -0.00077  -0.00237
 171 21  H  1S          0.05425  -0.07630   0.03825  -0.04713  -0.09500
 172        2S          0.04756  -0.07038   0.03191  -0.04529  -0.12232
 173        3PX        -0.00033   0.00006  -0.00055   0.00241  -0.00139
 174        3PY         0.00216  -0.00066  -0.00186  -0.00112  -0.00062
 175        3PZ        -0.00032   0.00187  -0.00159   0.00106   0.00108
 176 22  C  1S         -0.01002  -0.00725  -0.00203   0.00776   0.00582
 177        2S          0.01917   0.01892   0.00584  -0.01424  -0.01232
 178        2PX         0.07304  -0.00426   0.04296  -0.07724   0.01819
 179        2PY        -0.00742  -0.03078   0.07996   0.07317  -0.02876
 180        2PZ        -0.00732   0.11137  -0.02377  -0.04616  -0.05482
 181        3S          0.05093   0.01486   0.00643  -0.03985  -0.02373
 182        3PX         0.03480  -0.00023   0.02327  -0.03556   0.01621
 183        3PY         0.01395  -0.02240   0.03638   0.02270  -0.02544
 184        3PZ         0.01008   0.05469  -0.01922  -0.01551  -0.03994
 185        4XX        -0.00453   0.00796  -0.00105   0.00044  -0.00202
 186        4YY        -0.00403  -0.00039  -0.00432   0.00424  -0.00316
 187        4ZZ         0.00671  -0.00783   0.00540  -0.00226   0.00567
 188        4XY         0.00383   0.00149  -0.00895  -0.00534   0.00279
 189        4XZ         0.00185   0.00274  -0.00218  -0.00488  -0.00776
 190        4YZ        -0.00202   0.00370  -0.00207   0.00153   0.00593
 191 23  H  1S         -0.01375   0.02695  -0.07360  -0.01166   0.00169
 192        2S         -0.00604   0.01931  -0.08099  -0.00153   0.00004
 193        3PX         0.00080   0.00044  -0.00082  -0.00221   0.00022
 194        3PY        -0.00068   0.00049  -0.00147   0.00047  -0.00007
 195        3PZ        -0.00017   0.00189  -0.00050  -0.00017  -0.00124
 196 24  H  1S          0.03679  -0.07202   0.04085   0.00810   0.04810
 197        2S          0.03449  -0.06630   0.03692   0.01262   0.05915
 198        3PX         0.00016   0.00166   0.00021  -0.00128   0.00000
 199        3PY        -0.00005  -0.00021   0.00128   0.00097  -0.00111
 200        3PZ         0.00128  -0.00100   0.00116  -0.00014   0.00077
 201 25  N  1S         -0.00017  -0.00004   0.00002  -0.00001   0.03854
 202        2S          0.00034   0.00008  -0.00006   0.00000  -0.06927
 203        2PX        -0.00894   0.09500   0.05031  -0.16506   0.00129
 204        2PY        -0.09559  -0.00919   0.16486   0.05075   0.00988
 205        2PZ         0.00245   0.00021  -0.00385  -0.00068   0.46675
 206        3S          0.00096   0.00023  -0.00007   0.00011  -0.23529
 207        3PX        -0.00985   0.06977   0.03369  -0.11048   0.00109
 208        3PY        -0.07018  -0.01021   0.11035   0.03404   0.00835
 209        3PZ         0.00170   0.00018  -0.00256  -0.00051   0.39443
 210        4XX         0.00041   0.00465  -0.00690  -0.00250   0.00372
 211        4YY        -0.00049  -0.00443   0.00714   0.00256   0.00371
 212        4ZZ         0.00002  -0.00024  -0.00023  -0.00008   0.00081
 213        4XY         0.00545  -0.00036  -0.00274   0.00786   0.00000
 214        4XZ         0.00523   0.00367   0.00320  -0.00650  -0.00000
 215        4YZ        -0.00372   0.00550   0.00616   0.00304  -0.00008
 216 26  N  1S         -0.00003  -0.00001   0.00002   0.00000  -0.03359
 217        2S          0.00006   0.00003  -0.00005  -0.00000   0.06476
 218        2PX        -0.05992  -0.05722  -0.06023   0.10320   0.00082
 219        2PY         0.05793  -0.06033  -0.10287  -0.05999   0.00647
 220        2PZ        -0.00217   0.00121   0.00257   0.00107   0.31016
 221        3S          0.00028   0.00011  -0.00014  -0.00004   0.23374
 222        3PX        -0.05146  -0.04666  -0.04369   0.07222   0.00064
 223        3PY         0.04714  -0.05197  -0.07197  -0.04360   0.00566
 224        3PZ        -0.00150   0.00114   0.00176   0.00080   0.27193
 225        4XX         0.00370  -0.00191   0.00275  -0.00364  -0.00337
 226        4YY        -0.00377   0.00189  -0.00261   0.00365  -0.00337
 227        4ZZ         0.00005   0.00002  -0.00012  -0.00000  -0.00391
 228        4XY        -0.00233  -0.00416  -0.00412  -0.00323   0.00000
 229        4XZ        -0.00194   0.00435   0.00114  -0.00393  -0.00001
 230        4YZ        -0.00421  -0.00207   0.00407   0.00099  -0.00001
 231 27  C  1S         -0.00140   0.01206   0.00773  -0.00205   0.00582
 232        2S          0.00702  -0.02552  -0.01524   0.00190  -0.01230
 233        2PX        -0.00129   0.04930   0.06480  -0.09314  -0.03333
 234        2PY         0.05029   0.03955   0.06361   0.05354  -0.00308
 235        2PZ         0.09917  -0.04721  -0.02941   0.04010  -0.05512
 236        3S         -0.01190  -0.05069  -0.03768   0.01409  -0.02388
 237        3PX        -0.01458   0.01427   0.02257  -0.03632  -0.02969
 238        3PY         0.03008   0.02469   0.03571   0.02452  -0.00257
 239        3PZ         0.04156  -0.03514  -0.00474   0.02281  -0.04032
 240        4XX         0.00391   0.00581   0.00461  -0.00644  -0.00519
 241        4YY         0.00671  -0.00196   0.00210   0.00849   0.00002
 242        4ZZ        -0.00994  -0.00216  -0.00462  -0.00328   0.00566
 243        4XY         0.00420   0.00020  -0.00227  -0.00567  -0.00059
 244        4XZ         0.00298   0.00147   0.00384  -0.00113   0.00888
 245        4YZ        -0.00401   0.00251   0.00124  -0.00477   0.00395
 246 28  H  1S          0.03092  -0.00152   0.02661   0.06984   0.00174
 247        2S          0.02042  -0.00425   0.03912   0.07124   0.00007
 248        3PX         0.00066   0.00075   0.00173  -0.00001  -0.00015
 249        3PY        -0.00033   0.00059   0.00073  -0.00209  -0.00019
 250        3PZ         0.00176  -0.00075   0.00010   0.00058  -0.00123
 251 29  H  1S         -0.08140   0.00268  -0.01323  -0.03914   0.04804
 252        2S         -0.07539   0.00180  -0.00735  -0.03793   0.05903
 253        3PX        -0.00081   0.00059   0.00079  -0.00160  -0.00097
 254        3PY        -0.00113   0.00070   0.00092   0.00039   0.00058
 255        3PZ        -0.00149  -0.00062  -0.00072  -0.00097   0.00073
 256 30  C  1S          0.01118   0.00072   0.00817   0.00625   0.01119
 257        2S         -0.02752  -0.00248  -0.01721  -0.01440  -0.02128
 258        2PX         0.00902  -0.13776  -0.06331   0.12217  -0.03983
 259        2PY        -0.13420  -0.01056  -0.12195  -0.07044  -0.03185
 260        2PZ        -0.20418  -0.01163  -0.04810  -0.02704   0.00110
 261        3S         -0.02800   0.00584  -0.03590  -0.02474  -0.05416
 262        3PX         0.00677  -0.07041  -0.04114   0.07074  -0.02067
 263        3PY        -0.07085   0.00002  -0.06651  -0.02948  -0.02486
 264        3PZ        -0.10177  -0.01530  -0.03370  -0.00467  -0.00774
 265        4XX         0.00530   0.00435   0.00342  -0.00404   0.00026
 266        4YY         0.00562  -0.00339   0.00480   0.00939  -0.00149
 267        4ZZ        -0.00952  -0.00067  -0.00650  -0.00473   0.00269
 268        4XY        -0.00062   0.00166  -0.00285  -0.00504   0.00005
 269        4XZ         0.00290   0.00915   0.00686  -0.00610   0.00350
 270        4YZ        -0.00504   0.00331   0.00216  -0.00359   0.00043
 271 31  H  1S          0.06924  -0.03264   0.05365   0.08422  -0.00487
 272        2S          0.06574  -0.02574   0.05549   0.09802  -0.00480
 273        3PX        -0.00139  -0.00175  -0.00233   0.00131  -0.00073
 274        3PY         0.00075  -0.00167   0.00036   0.00225  -0.00067
 275        3PZ        -0.00379  -0.00001  -0.00064  -0.00076   0.00036
 276 32  H  1S          0.05194   0.09508   0.05968  -0.07688   0.02211
 277        2S          0.04745   0.08192   0.05093  -0.06551   0.02824
 278        3PX         0.00264   0.00189   0.00157  -0.00108   0.00027
 279        3PY        -0.00218   0.00029  -0.00196  -0.00169  -0.00046
 280        3PZ        -0.00238   0.00113   0.00011  -0.00138  -0.00024
 281 33  C  1S          0.00708  -0.00210   0.00515   0.00774  -0.01673
 282        2S         -0.01910   0.00564  -0.01299  -0.01654   0.03390
 283        2PX        -0.03896   0.14338   0.04846  -0.16735   0.08166
 284        2PY         0.12306   0.04642   0.14860   0.06334  -0.00468
 285        2PZ         0.20513   0.00972   0.03510   0.01461   0.03955
 286        3S         -0.00905   0.00011  -0.01610  -0.03142   0.07457
 287        3PX        -0.01989   0.07045   0.03470  -0.09950   0.04375
 288        3PY         0.06310   0.02676   0.07069   0.03216  -0.01517
 289        3PZ         0.09592  -0.00350   0.00615   0.01061   0.01746
 290        4XX         0.00531  -0.00196  -0.00374   0.00189   0.00079
 291        4YY         0.00610  -0.00017   0.01021   0.00664   0.00035
 292        4ZZ        -0.01049   0.00152  -0.00596  -0.00651  -0.00325
 293        4XY        -0.00072  -0.00328  -0.00704   0.00113  -0.00200
 294        4XZ         0.00183   0.00978   0.00557  -0.00868   0.00437
 295        4YZ        -0.00570   0.00150  -0.00202  -0.00228   0.00058
 296 34  H  1S          0.03837  -0.09248  -0.07130   0.07700  -0.02283
 297        2S          0.03437  -0.07983  -0.06141   0.06648  -0.03629
 298        3PX         0.00082  -0.00117  -0.00174  -0.00005   0.00066
 299        3PY         0.00315  -0.00122   0.00140   0.00286  -0.00039
 300        3PZ         0.00251   0.00176   0.00184  -0.00116   0.00046
 301 35  H  1S          0.07337   0.01195   0.10090   0.05788   0.00267
 302        2S          0.06806   0.00654   0.11518   0.05270   0.00019
 303        3PX        -0.00017   0.00254   0.00220  -0.00260   0.00121
 304        3PY        -0.00152   0.00017  -0.00167  -0.00220  -0.00010
 305        3PZ         0.00384   0.00017   0.00070   0.00014   0.00100
 306 36  C  1S         -0.00324  -0.01187   0.00231   0.00506  -0.01217
 307        2S          0.01099   0.02570  -0.00772  -0.00914   0.02750
 308        2PX         0.02103  -0.09724  -0.04941   0.15004   0.03650
 309        2PY        -0.03798   0.00462  -0.15408  -0.00886   0.01791
 310        2PZ        -0.12796  -0.06888  -0.04646   0.04534  -0.11117
 311        3S         -0.00433   0.04413  -0.00208  -0.02461   0.04036
 312        3PX         0.00523  -0.04204  -0.01571   0.06321   0.02649
 313        3PY        -0.03039   0.01081  -0.06946  -0.01645   0.01636
 314        3PZ        -0.05595  -0.04454  -0.02684   0.01076  -0.06764
 315        4XX         0.00849  -0.00260  -0.00734   0.00142   0.00875
 316        4YY         0.00145  -0.00123   0.01241   0.00558   0.00234
 317        4ZZ        -0.00972   0.00201  -0.00539  -0.00479  -0.01298
 318        4XY        -0.00336  -0.00409  -0.00685   0.00433   0.00474
 319        4XZ         0.00074   0.00435   0.00502  -0.00650   0.01589
 320        4YZ        -0.00549  -0.00074  -0.00380  -0.00168   0.00216
 321 37  H  1S          0.02736  -0.00471   0.10702   0.03314   0.00326
 322        2S          0.01669  -0.00229   0.10980   0.04214   0.00194
 323        3PX         0.00025  -0.00144  -0.00129   0.00272   0.00010
 324        3PY         0.00052  -0.00021   0.00251   0.00084   0.00015
 325        3PZ        -0.00227  -0.00120  -0.00088   0.00022  -0.00238
 326 38  H  1S         -0.09333  -0.01049  -0.05970  -0.00930  -0.09503
 327        2S         -0.08491  -0.00746  -0.05487  -0.00476  -0.12234
 328        3PX        -0.00155  -0.00147  -0.00124   0.00223   0.00015
 329        3PY         0.00069   0.00053  -0.00195  -0.00043   0.00156
 330        3PZ         0.00174  -0.00065   0.00176   0.00089   0.00104
 331 39  H  1S         -0.00083  -0.00024   0.00019   0.00011  -0.00097
 332        2S         -0.00127  -0.00046   0.00037   0.00004  -0.07750
 333        3PX        -0.00118  -0.00001  -0.00070   0.00030  -0.00009
 334        3PY         0.00001  -0.00119  -0.00029  -0.00070  -0.00060
 335        3PZ         0.00003   0.00003  -0.00000   0.00001  -0.02596
                          56        57        58        59        60
                           V         V         V         V         V
     Eigenvalues --     0.01784   0.01795   0.01959   0.03607   0.05343
   1 1   C  1S         -0.04659  -0.01466  -0.02838  -0.00380  -0.02233
   2        2S          0.07121   0.03291   0.04453   0.00292  -0.02905
   3        2PX         0.05999   0.06968   0.08367  -0.01018   0.01979
   4        2PY         0.06258   0.09665   0.01734  -0.00118   0.08398
   5        2PZ        -0.03760   0.00048   0.00142  -0.02277   0.01214
   6        3S          0.68673   0.11180   0.37821   0.05071   0.66283
   7        3PX         0.21998   0.28819   0.22631  -0.05327  -0.26801
   8        3PY         0.13468   0.11456   0.02580   0.03991   0.37860
   9        3PZ        -0.11892  -0.05524   0.04938  -0.24635   0.26300
  10        4XX        -0.00276  -0.00190  -0.00346  -0.00134  -0.01073
  11        4YY        -0.00540  -0.00444  -0.00683   0.00533  -0.00124
  12        4ZZ         0.00168   0.00177   0.00381  -0.00491   0.00225
  13        4XY         0.00341  -0.00306   0.01127   0.00181  -0.01109
  14        4XZ         0.00112   0.00164   0.00570  -0.00410   0.00096
  15        4YZ        -0.00266  -0.00064  -0.00037  -0.00821   0.00355
  16 2   C  1S         -0.03436   0.02588  -0.02386  -0.02233   0.02408
  17        2S          0.05275  -0.04901   0.03681   0.03177   0.01460
  18        2PX        -0.02136   0.09799  -0.00682  -0.00894   0.02663
  19        2PY        -0.03480   0.08958  -0.05876  -0.07845   0.01618
  20        2PZ         0.03138  -0.00879   0.00087  -0.01520   0.00579
  21        3S          0.51325  -0.28623   0.30297   0.34487  -0.63945
  22        3PX        -0.07042   0.11766  -0.02643   0.00884   0.17680
  23        3PY        -0.12536   0.34186  -0.14665  -0.24331  -0.25953
  24        3PZ         0.10880  -0.09606   0.07951  -0.19793   0.21848
  25        4XX        -0.00354   0.00523  -0.00335  -0.00972   0.00165
  26        4YY        -0.00049   0.00251  -0.00093   0.00004   0.01273
  27        4ZZ         0.00005  -0.00176  -0.00124   0.00465  -0.00644
  28        4XY         0.00446   0.00161   0.00872   0.00294   0.00533
  29        4XZ        -0.00279   0.00113  -0.00520   0.00420  -0.00100
  30        4YZ        -0.00023  -0.00187   0.00204   0.00691  -0.00569
  31 3   H  1S         -0.02353  -0.00937  -0.05146  -0.00511   0.04092
  32        2S         -0.33316  -0.06118  -0.38083  -0.05480   0.34859
  33        3PX        -0.00001   0.00173  -0.00165   0.00010  -0.00081
  34        3PY         0.00253   0.00130   0.00266  -0.00094   0.00075
  35        3PZ        -0.00044  -0.00030  -0.00108   0.00223  -0.00044
  36 4   H  1S          0.00404  -0.02487   0.03209   0.01279  -0.04918
  37        2S         -0.50278  -0.50406  -0.23066  -0.00264  -0.46060
  38        3PX         0.00078  -0.00001   0.00310  -0.00057  -0.00349
  39        3PY        -0.00462  -0.00479  -0.00554   0.00185  -0.00084
  40        3PZ        -0.00153  -0.00066   0.00139  -0.00632   0.00164
  41 5   H  1S         -0.01917   0.01585  -0.03830  -0.02306  -0.01416
  42        2S         -0.27730   0.15135  -0.30016  -0.24184  -0.10575
  43        3PX        -0.00178   0.00168  -0.00149  -0.00285   0.00097
  44        3PY         0.00029   0.00166   0.00077   0.00032  -0.00167
  45        3PZ         0.00015  -0.00047  -0.00071   0.00168  -0.00017
  46 6   H  1S          0.01634   0.01893   0.03046   0.00358   0.03727
  47        2S         -0.26545   0.60110  -0.17544  -0.26392   0.25571
  48        3PX         0.00254  -0.00540   0.00350   0.00552  -0.00044
  49        3PY        -0.00065  -0.00017  -0.00177  -0.00198  -0.00253
  50        3PZ         0.00180  -0.00158   0.00223  -0.00490   0.00222
  51 7   C  1S          0.02218  -0.00850  -0.00957  -0.04950   0.02340
  52        2S         -0.05398   0.00740   0.02096   0.06430  -0.02654
  53        2PX         0.10646  -0.00135  -0.02840  -0.06173  -0.02873
  54        2PY        -0.00873   0.00541   0.04185   0.10862   0.04235
  55        2PZ        -0.02385   0.02899   0.03933   0.08082   0.03911
  56        3S         -0.22064   0.20369   0.12404   0.78874  -0.40629
  57        3PX         0.26221  -0.07182  -0.05748  -0.13421  -0.09041
  58        3PY        -0.07920  -0.07460   0.09463   0.33117   0.20650
  59        3PZ        -0.21501   0.08652   0.12085   0.19790   0.17523
  60        4XX         0.00371   0.00335  -0.00055  -0.01071   0.00094
  61        4YY        -0.00261   0.00164   0.00241   0.00319  -0.00329
  62        4ZZ         0.00149  -0.00420  -0.00420  -0.00565   0.00182
  63        4XY        -0.00202   0.00493  -0.00022   0.00126  -0.00131
  64        4XZ         0.00316  -0.00534  -0.00131  -0.00176  -0.00367
  65        4YZ         0.00079  -0.00203   0.00174   0.00316   0.00555
  66 8   H  1S          0.01585   0.00784   0.00933  -0.01260   0.00493
  67        2S          0.45171  -0.06606  -0.10997  -0.53827  -0.00718
  68        3PX        -0.00453  -0.00071   0.00233   0.00596   0.00062
  69        3PY         0.00067  -0.00214   0.00083   0.00254   0.00021
  70        3PZ        -0.00442   0.00350   0.00207   0.00274   0.00170
  71 9   H  1S          0.01725  -0.02525  -0.00752  -0.00558   0.00935
  72        2S          0.16960  -0.19108  -0.17984  -0.47093   0.04414
  73        3PX         0.00200  -0.00111  -0.00072  -0.00397  -0.00210
  74        3PY        -0.00012   0.00029   0.00175   0.00412   0.00213
  75        3PZ        -0.00037  -0.00009  -0.00073  -0.00148   0.00064
  76 10  C  1S         -0.00562  -0.04305  -0.02285  -0.02244  -0.00073
  77        2S          0.01678   0.07072   0.03507   0.03210  -0.04764
  78        2PX         0.08986   0.10013   0.05018   0.07229   0.03245
  79        2PY        -0.03372  -0.01959   0.02477   0.03096  -0.06525
  80        2PZ        -0.00903   0.02998  -0.00116  -0.01802  -0.01002
  81        3S         -0.00438   0.59254   0.29094   0.34513   0.23769
  82        3PX         0.23794   0.30720   0.13047   0.20263   0.02738
  83        3PY         0.06157   0.04130   0.05094   0.12459  -0.43009
  84        3PZ         0.02417   0.13548   0.07246  -0.20544  -0.18949
  85        4XX        -0.00475  -0.00026   0.00520  -0.00051  -0.00796
  86        4YY        -0.00007  -0.00727  -0.00947  -0.00948   0.00232
  87        4ZZ         0.00157   0.00104  -0.00103   0.00495  -0.00012
  88        4XY         0.00203   0.00040  -0.00328   0.00320  -0.00075
  89        4XZ        -0.00156   0.00089   0.00079  -0.00802  -0.00032
  90        4YZ        -0.00066  -0.00274  -0.00507   0.00057   0.00920
  91 11  H  1S         -0.00516  -0.02513  -0.03775  -0.02324   0.04019
  92        2S          0.00069  -0.32080  -0.29480  -0.24326   0.44847
  93        3PX         0.00164   0.00170  -0.00001   0.00120  -0.00072
  94        3PY         0.00029  -0.00179  -0.00168  -0.00257  -0.00073
  95        3PZ         0.00026   0.00038  -0.00066   0.00173   0.00217
  96 12  H  1S         -0.02361   0.00516   0.03106   0.00357  -0.02424
  97        2S         -0.38878  -0.53286  -0.15518  -0.26559  -0.25224
  98        3PX        -0.00209  -0.00197  -0.00008  -0.00117  -0.00114
  99        3PY         0.00279   0.00460   0.00383   0.00564  -0.00135
 100        3PZ         0.00051   0.00229   0.00206  -0.00503  -0.00055
 101 13  C  1S          0.03531  -0.03348  -0.02884  -0.00382   0.02372
 102        2S         -0.06299   0.04601   0.04547   0.00278  -0.01010
 103        2PX         0.14383  -0.01527  -0.06031   0.00579  -0.00062
 104        2PY        -0.01840   0.01200   0.06400  -0.00882  -0.02703
 105        2PZ         0.01574  -0.03273   0.00100  -0.02256   0.01461
 106        3S         -0.43198   0.54524   0.38230   0.05207  -0.54038
 107        3PX         0.32396  -0.07856  -0.14142  -0.01305  -0.14660
 108        3PY        -0.22036   0.01232   0.19050  -0.07520   0.11650
 109        3PZ         0.10845  -0.07325   0.04609  -0.24305  -0.06685
 110        4XX         0.00639   0.00131   0.00226   0.00533   0.00710
 111        4YY         0.00270  -0.00519  -0.01251  -0.00099   0.00303
 112        4ZZ        -0.00207   0.00047   0.00364  -0.00526  -0.00565
 113        4XY         0.00096  -0.00281  -0.00728   0.00275  -0.00828
 114        4XZ        -0.00107   0.00166  -0.00234   0.00883  -0.00171
 115        4YZ        -0.00269   0.00147   0.00590   0.00037  -0.00972
 116 14  H  1S          0.01836  -0.01655  -0.05182  -0.00498   0.00381
 117        2S          0.21005  -0.26491  -0.38291  -0.05410   0.16050
 118        3PX         0.00280  -0.00092  -0.00155   0.00081  -0.00005
 119        3PY        -0.00017  -0.00157  -0.00277   0.00062   0.00076
 120        3PZ         0.00038  -0.00018  -0.00098   0.00219  -0.00203
 121 15  H  1S          0.02036   0.01660   0.03170   0.01248   0.02789
 122        2S          0.68362  -0.18712  -0.24555  -0.00161   0.11580
 123        3PX        -0.00528   0.00107   0.00340  -0.00147  -0.00131
 124        3PY        -0.00336   0.00145   0.00556  -0.00162   0.00189
 125        3PZ         0.00165  -0.00106   0.00113  -0.00625  -0.00020
 126 16  C  1S         -0.01329  -0.02509  -0.03450   0.03062   0.01483
 127        2S          0.03868   0.04902   0.05255  -0.03662  -0.07210
 128        2PX         0.09519   0.07235   0.09500  -0.04811   0.15086
 129        2PY        -0.02831  -0.01889   0.08614  -0.05245   0.01351
 130        2PZ        -0.00082  -0.05049  -0.10547   0.04515   0.05866
 131        3S          0.07006   0.36382   0.54359  -0.51702  -0.00147
 132        3PX         0.23225   0.22560   0.21728  -0.14366   0.36599
 133        3PY         0.04820  -0.11625   0.24813  -0.20804   0.04900
 134        3PZ        -0.10246  -0.26111  -0.26369   0.08448   0.45506
 135        4XX        -0.00399  -0.00400  -0.00593   0.00839  -0.01259
 136        4YY        -0.00129   0.00734   0.00456  -0.00059  -0.00447
 137        4ZZ         0.00186  -0.00501  -0.00826   0.00050   0.01164
 138        4XY         0.00451  -0.00242   0.00566  -0.00459  -0.00214
 139        4XZ         0.00083  -0.00570  -0.00351   0.00047   0.00833
 140        4YZ        -0.00164   0.00498  -0.00210   0.00175  -0.00683
 141 17  H  1S         -0.02184  -0.00939  -0.00056   0.02332  -0.05007
 142        2S         -0.37843  -0.40719  -0.37813   0.34891  -0.48786
 143        3PX        -0.00390  -0.00345  -0.00388   0.00196  -0.00254
 144        3PY         0.00322  -0.00108   0.00533  -0.00355  -0.00074
 145        3PZ        -0.00118  -0.00603  -0.00356   0.00009   0.00239
 146 18  H  1S          0.00556  -0.03514  -0.01520  -0.00518   0.07339
 147        2S          0.00844  -0.33093  -0.48887   0.25143   0.69416
 148        3PX         0.00105   0.00292   0.00495  -0.00380   0.00081
 149        3PY        -0.00015  -0.00079   0.00327  -0.00113   0.00239
 150        3PZ        -0.00031   0.00002   0.00179  -0.00060  -0.00222
 151 19  C  1S         -0.01829  -0.01509  -0.00910  -0.04960  -0.00478
 152        2S          0.03314   0.04348   0.01967   0.06464  -0.03913
 153        2PX         0.03422   0.05117   0.04804   0.12407   0.03855
 154        2PY         0.04367   0.07702   0.00274   0.00250   0.06436
 155        2PZ         0.03584   0.00524   0.03974   0.08244  -0.06266
 156        3S          0.28470   0.09089   0.12100   0.78937   0.28547
 157        3PX         0.07168   0.18799   0.10258   0.35300   0.02002
 158        3PY         0.18555   0.11720   0.00329  -0.04153   0.15615
 159        3PZ         0.17653   0.14512   0.11841   0.20558  -0.44506
 160        4XX        -0.00167   0.00048   0.00176  -0.00132  -0.00686
 161        4YY         0.00580  -0.00383   0.00017  -0.00629  -0.00411
 162        4ZZ        -0.00469   0.00070  -0.00418  -0.00555   0.00698
 163        4XY        -0.00349  -0.00282  -0.00118  -0.00745  -0.00210
 164        4XZ         0.00137   0.00047   0.00228   0.00396  -0.00621
 165        4YZ         0.00598   0.00004   0.00010  -0.00012  -0.00599
 166 20  H  1S         -0.00105  -0.01731   0.01002  -0.01264  -0.03029
 167        2S         -0.28154  -0.36012  -0.09818  -0.54061  -0.28646
 168        3PX        -0.00277  -0.00175  -0.00042  -0.00085  -0.00212
 169        3PY        -0.00014  -0.00394  -0.00223  -0.00636   0.00015
 170        3PZ         0.00518   0.00223   0.00208   0.00296  -0.00188
 171 21  H  1S         -0.03037  -0.00257  -0.00749  -0.00562   0.04108
 172        2S         -0.24909  -0.05624  -0.17888  -0.47179   0.43971
 173        3PX         0.00123   0.00059   0.00186   0.00558  -0.00092
 174        3PY         0.00153   0.00104  -0.00030   0.00134  -0.00119
 175        3PZ         0.00008   0.00032  -0.00070  -0.00145   0.00075
 176 22  C  1S         -0.01505   0.02284  -0.03529   0.03077   0.01136
 177        2S          0.02309  -0.05629   0.05450  -0.03709   0.01839
 178        2PX        -0.00808   0.08915   0.02634  -0.02210   0.04360
 179        2PY        -0.01359   0.08151  -0.13065   0.06911   0.03285
 180        2PZ        -0.04343   0.02116  -0.10162   0.04296  -0.06998
 181        3S          0.27898  -0.22339   0.55126  -0.51763  -0.35195
 182        3PX        -0.14284   0.17121   0.10625  -0.11034   0.11579
 183        3PY        -0.01272   0.25960  -0.32761   0.23124  -0.01949
 184        3PZ        -0.17808   0.20517  -0.25867   0.07797  -0.45617
 185        4XX         0.00792   0.00140  -0.00235   0.00507   0.00015
 186        4YY        -0.00250   0.00138   0.00115   0.00261   0.00674
 187        4ZZ        -0.00521   0.00066  -0.00854   0.00065  -0.00414
 188        4XY        -0.00188   0.00495  -0.00825   0.00681   0.00719
 189        4XZ         0.00739  -0.00218   0.00040   0.00110   0.00712
 190        4YZ         0.00197  -0.00114   0.00365  -0.00129   0.01015
 191 23  H  1S          0.00274   0.02315  -0.00087   0.02306   0.04053
 192        2S         -0.16253   0.51713  -0.39335   0.34953   0.28360
 193        3PX        -0.00159  -0.00431   0.00674  -0.00407  -0.00000
 194        3PY         0.00201  -0.00311   0.00067   0.00007  -0.00154
 195        3PZ        -0.00472   0.00399  -0.00363   0.00007  -0.00353
 196 24  H  1S         -0.03325   0.01245  -0.01594  -0.00485  -0.03659
 197        2S         -0.29218   0.14202  -0.49485   0.25432  -0.38503
 198        3PX        -0.00152   0.00164   0.00026   0.00096  -0.00213
 199        3PY        -0.00146   0.00155  -0.00590   0.00384  -0.00187
 200        3PZ         0.00020   0.00028   0.00199  -0.00071   0.00018
 201 25  N  1S         -0.00021  -0.00039  -0.02625  -0.03226   0.01066
 202        2S          0.00041   0.00079   0.05178   0.05753  -0.01795
 203        2PX        -0.00615   0.01804  -0.00039   0.00002   0.00588
 204        2PY        -0.01788  -0.00606  -0.00049  -0.00003   0.04262
 205        2PZ         0.00009  -0.00056  -0.04083   0.00337  -0.00408
 206        3S          0.00240   0.00423   0.29402   0.43417  -0.13925
 207        3PX        -0.13749   0.06998  -0.00024  -0.00013   0.02868
 208        3PY        -0.06920  -0.13744   0.00125  -0.00130   0.28711
 209        3PZ         0.00136   0.00174  -0.07424  -0.02281  -0.03139
 210        4XX         0.00493   0.00503  -0.00232  -0.00446   0.00926
 211        4YY        -0.00509  -0.00479  -0.00212  -0.00453  -0.00676
 212        4ZZ         0.00011  -0.00031  -0.00142  -0.00248   0.00215
 213        4XY         0.00595  -0.00555   0.00002  -0.00000   0.00516
 214        4XZ         0.00686   0.00439  -0.00012   0.00003  -0.01369
 215        4YZ        -0.00420   0.00717  -0.00005   0.00006  -0.00757
 216 26  N  1S         -0.00061  -0.00081  -0.05271   0.01647   0.01890
 217        2S          0.00114   0.00158   0.10081  -0.02501  -0.03266
 218        2PX         0.01612  -0.01771   0.00031  -0.00000   0.09109
 219        2PY         0.01786   0.01590  -0.00036   0.00079   0.00554
 220        2PZ        -0.00068  -0.00053  -0.00212   0.04045   0.01528
 221        3S          0.00775   0.01009   0.67338  -0.25704  -0.25194
 222        3PX         0.01258  -0.17263   0.00325  -0.00041   0.41841
 223        3PY         0.17238   0.01163  -0.00109   0.00230  -0.03805
 224        3PZ        -0.00385   0.00040   0.02047   0.08171   0.05033
 225        4XX        -0.00388   0.00626  -0.00796   0.00309   0.01917
 226        4YY         0.00390  -0.00681  -0.00792   0.00317  -0.01246
 227        4ZZ        -0.00022   0.00030   0.00010   0.00266   0.00175
 228        4XY         0.00727   0.00425  -0.00015   0.00003   0.00044
 229        4XZ        -0.00756  -0.00669   0.00020  -0.00005   0.01505
 230        4YZ         0.00651  -0.00730   0.00028  -0.00002   0.01351
 231 27  C  1S          0.02722   0.00051  -0.03535   0.03083  -0.04643
 232        2S         -0.06003   0.00985   0.05420  -0.03719   0.07648
 233        2PX         0.02592  -0.01082  -0.12446   0.07008   0.14273
 234        2PY        -0.10817   0.04882   0.03821  -0.01457   0.01088
 235        2PZ         0.04386   0.02179  -0.10514   0.04436   0.04442
 236        3S         -0.33184  -0.11293   0.55580  -0.51915   0.64826
 237        3PX         0.08596  -0.13368  -0.32891   0.25340   0.48289
 238        3PY        -0.29782   0.02855   0.06401  -0.01964   0.04775
 239        3PZ         0.27722   0.03956  -0.26546   0.08202   0.05491
 240        4XX        -0.00277   0.00003   0.00638  -0.00187  -0.00164
 241        4YY         0.00282  -0.00590  -0.00765   0.00954   0.00506
 242        4ZZ         0.00285   0.00363  -0.00841   0.00063  -0.00283
 243        4XY        -0.00526  -0.00404   0.00268  -0.00229   0.00005
 244        4XZ         0.00116   0.00186   0.00305  -0.00160  -0.00889
 245        4YZ         0.00576   0.00541  -0.00231  -0.00067  -0.00242
 246 28  H  1S          0.01883  -0.01393  -0.00079   0.02325   0.01259
 247        2S          0.52918  -0.12896  -0.39091   0.35166  -0.05450
 248        3PX        -0.00184  -0.00204  -0.00265   0.00206   0.00339
 249        3PY         0.00460  -0.00310  -0.00619   0.00347   0.00067
 250        3PZ         0.00565   0.00206  -0.00352  -0.00000  -0.00041
 251 29  H  1S          0.02724   0.02196  -0.01631  -0.00481  -0.03504
 252        2S          0.26772   0.16466  -0.49850   0.25451  -0.22899
 253        3PX         0.00071  -0.00002  -0.00527   0.00285   0.00616
 254        3PY        -0.00294  -0.00058   0.00281  -0.00277  -0.00106
 255        3PZ         0.00026  -0.00024   0.00183  -0.00058   0.00092
 256 30  C  1S          0.01065   0.04677  -0.02982  -0.00364  -0.01903
 257        2S         -0.00713  -0.07673   0.04696   0.00264   0.05275
 258        2PX         0.02983  -0.04649  -0.02547   0.00445  -0.05448
 259        2PY        -0.05164   0.12487  -0.08466   0.00844  -0.00586
 260        2PZ         0.02147   0.02731   0.00309  -0.02267  -0.02331
 261        3S         -0.24705  -0.63934   0.39798   0.04810   0.24372
 262        3PX        -0.04314   0.01299  -0.09279   0.06532  -0.31246
 263        3PY        -0.13595   0.37564  -0.21883   0.01797  -0.07276
 264        3PZ         0.01634   0.12015   0.05185  -0.24503  -0.17679
 265        4XX         0.00234   0.00653  -0.01457   0.00244   0.00311
 266        4YY        -0.00381   0.00324   0.00383   0.00210   0.00232
 267        4ZZ         0.00080  -0.00211   0.00405  -0.00547  -0.00286
 268        4XY         0.00263  -0.00104  -0.00399  -0.00449   0.00306
 269        4XZ         0.00017   0.00327  -0.00341  -0.00478  -0.00899
 270        4YZ        -0.00091  -0.00020  -0.00481   0.00727   0.00252
 271 31  H  1S         -0.02354   0.00968   0.03213   0.01253   0.00129
 272        2S         -0.18462   0.68095  -0.25147  -0.00157  -0.04209
 273        3PX        -0.00139   0.00565  -0.00655   0.00198  -0.00053
 274        3PY         0.00126  -0.00253   0.00020  -0.00064  -0.00020
 275        3PZ         0.00014   0.00190   0.00123  -0.00625  -0.00260
 276 32  H  1S          0.00360   0.02352  -0.05222  -0.00506  -0.01148
 277        2S          0.11317   0.30877  -0.39097  -0.05291  -0.43163
 278        3PX        -0.00087  -0.00193   0.00320  -0.00090  -0.00130
 279        3PY        -0.00123   0.00218  -0.00000   0.00045  -0.00249
 280        3PZ        -0.00002   0.00039  -0.00105   0.00220   0.00385
 281 33  C  1S          0.03961   0.01623  -0.02433  -0.02204  -0.02906
 282        2S         -0.06885  -0.02012   0.03738   0.03139   0.03211
 283        2PX         0.03486   0.00165  -0.04757  -0.06299  -0.03932
 284        2PY        -0.13133   0.03379   0.03455   0.04582   0.03336
 285        2PZ        -0.01820  -0.02386  -0.00018  -0.01806   0.02696
 286        3S         -0.50494  -0.29510   0.31202   0.34021   0.57239
 287        3PX         0.24460  -0.05799  -0.11289  -0.21162  -0.03590
 288        3PY        -0.30338   0.03005   0.09865   0.10499   0.02441
 289        3PZ        -0.12303  -0.04507   0.07571  -0.20543   0.05730
 290        4XX         0.00408   0.00276  -0.00827  -0.00469  -0.00069
 291        4YY         0.00461  -0.00332   0.00406  -0.00544  -0.00548
 292        4ZZ        -0.00153   0.00089  -0.00132   0.00516   0.00300
 293        4XY         0.00232   0.00285  -0.00555  -0.00611   0.00559
 294        4XZ        -0.00246   0.00010   0.00445   0.00394   0.00672
 295        4YZ        -0.00152  -0.00181   0.00323  -0.00676   0.00457
 296 34  H  1S          0.02337   0.00750  -0.03849  -0.02302  -0.00464
 297        2S          0.26994   0.15605  -0.30462  -0.24015  -0.25247
 298        3PX        -0.00004  -0.00125   0.00147   0.00167  -0.00063
 299        3PY        -0.00270  -0.00005   0.00089   0.00235   0.00116
 300        3PZ        -0.00040   0.00006  -0.00071   0.00162  -0.00239
 301 35  H  1S          0.00819  -0.02255   0.03103   0.00373  -0.02424
 302        2S          0.65394  -0.07412  -0.17395  -0.26040  -0.31213
 303        3PX         0.00318   0.00023  -0.00333  -0.00440   0.00100
 304        3PY         0.00500  -0.00084  -0.00206  -0.00394  -0.00153
 305        3PZ        -0.00242  -0.00065   0.00228  -0.00483   0.00177
 306 36  C  1S         -0.00386   0.02333  -0.00986  -0.04954  -0.02404
 307        2S          0.02106  -0.05026   0.02132   0.06449   0.06715
 308        2PX         0.02542  -0.03851  -0.02132  -0.06128   0.04128
 309        2PY        -0.04597   0.08387  -0.04413  -0.10546   0.09756
 310        2PZ        -0.01147  -0.03637   0.04223   0.08540   0.01068
 311        3S         -0.06503  -0.29081   0.13027   0.78825   0.20868
 312        3PX        -0.05604  -0.11005  -0.04729  -0.21608   0.17549
 313        3PY        -0.11191   0.23505  -0.09356  -0.27589   0.25661
 314        3PZ         0.04052  -0.23326   0.12848   0.21158   0.23989
 315        4XX        -0.00375  -0.00522   0.00164   0.00054   0.00363
 316        4YY        -0.00103   0.00374   0.00024  -0.00833   0.00854
 317        4ZZ         0.00278   0.00329  -0.00420  -0.00539  -0.00821
 318        4XY         0.00397  -0.00024   0.00139   0.00622  -0.00299
 319        4XZ        -0.00265  -0.00395  -0.00089  -0.00221   0.00688
 320        4YZ         0.00195   0.00380  -0.00235  -0.00315  -0.00508
 321 37  H  1S         -0.01450   0.00992   0.00974  -0.01266   0.03962
 322        2S         -0.16957   0.42283  -0.11121  -0.53922   0.23412
 323        3PX        -0.00281   0.00022  -0.00176  -0.00515   0.00183
 324        3PY         0.00175  -0.00406   0.00168   0.00400  -0.00051
 325        3PZ        -0.00076  -0.00543   0.00218   0.00274   0.00231
 326 38  H  1S          0.01294   0.02754  -0.00849  -0.00568  -0.05995
 327        2S          0.07612   0.24043  -0.18704  -0.47061  -0.46149
 328        3PX         0.00017  -0.00095  -0.00116  -0.00161   0.00229
 329        3PY         0.00004   0.00207  -0.00156  -0.00555   0.00219
 330        3PZ         0.00024  -0.00033  -0.00065  -0.00126  -0.00117
 331 39  H  1S          0.00021   0.00039   0.02634   0.00812   0.00175
 332        2S         -0.00096  -0.00192  -0.14285  -0.08169   0.00014
 333        3PX        -0.00563  -0.00367   0.00011  -0.00003   0.01296
 334        3PY         0.00370  -0.00566   0.00006   0.00001   0.01032
 335        3PZ        -0.00007   0.00013  -0.00048   0.00061   0.00053
     Density Matrix:
                           1         2         3         4         5
   1 1   C  1S          2.05273
   2        2S         -0.05409   0.28753
   3        2PX        -0.00403   0.00164   0.38499
   4        2PY         0.00128  -0.00503  -0.00074   0.40151
   5        2PZ        -0.00120   0.00455  -0.01065   0.00960   0.37916
   6        3S         -0.19297   0.28215   0.01914  -0.00116   0.01322
   7        3PX         0.00726  -0.00770   0.16961  -0.01059  -0.01554
   8        3PY        -0.00182   0.00080  -0.00021   0.20401   0.00978
   9        3PZ        -0.00342   0.00612  -0.01830   0.01574   0.16484
  10        4XX        -0.01315  -0.00425  -0.00320   0.00274  -0.00595
  11        4YY        -0.01269  -0.00456   0.01316   0.00282  -0.00294
  12        4ZZ        -0.01366  -0.00373  -0.00947  -0.00593   0.00871
  13        4XY         0.00013  -0.00040   0.00374   0.01703   0.00754
  14        4XZ        -0.00013  -0.00005  -0.00940   0.00805  -0.00904
  15        4YZ         0.00032  -0.00011   0.00816  -0.00613  -0.00583
  16 2   C  1S          0.01035  -0.01891   0.02032   0.01477  -0.05774
  17        2S         -0.01899   0.03191  -0.04056  -0.02966   0.11513
  18        2PX        -0.01425   0.02899  -0.01850  -0.01758   0.07357
  19        2PY        -0.02090   0.04162  -0.02908  -0.01926   0.09073
  20        2PZ         0.05876  -0.11719   0.09005   0.07627  -0.26378
  21        3S          0.00857  -0.00215  -0.05403  -0.03128   0.11608
  22        3PX        -0.00284   0.00868  -0.00888  -0.00257   0.03155
  23        3PY        -0.00702   0.01379  -0.01630  -0.02219   0.04788
  24        3PZ         0.01003  -0.03219   0.03855   0.04234  -0.11927
  25        4XX         0.00146  -0.00357   0.00555   0.00285  -0.00559
  26        4YY         0.00144  -0.00353   0.00245   0.00485  -0.00510
  27        4ZZ        -0.00533   0.00906  -0.00564  -0.00655   0.00520
  28        4XY        -0.00054   0.00092   0.00327   0.00374   0.00263
  29        4XZ         0.00278  -0.00469  -0.00724   0.00346  -0.00571
  30        4YZ         0.00220  -0.00407   0.00344  -0.00788  -0.00731
  31 3   H  1S         -0.05426   0.10186   0.14383  -0.19927  -0.10265
  32        2S         -0.01141   0.03036   0.11090  -0.14999  -0.07762
  33        3PX         0.00285  -0.00502   0.00216   0.00628   0.00329
  34        3PY        -0.00409   0.00657   0.00615  -0.00035  -0.00400
  35        3PZ        -0.00214   0.00362   0.00298  -0.00352   0.00444
  36 4   H  1S         -0.05334   0.09747   0.15210   0.21425   0.01059
  37        2S         -0.00861   0.02429   0.12912   0.18308   0.00831
  38        3PX         0.00290  -0.00520   0.00114  -0.00754  -0.00057
  39        3PY         0.00442  -0.00717  -0.00695  -0.00166  -0.00003
  40        3PZ         0.00025  -0.00026  -0.00041  -0.00025   0.00655
  41 5   H  1S          0.00871  -0.01931  -0.00817   0.01634  -0.02443
  42        2S          0.00951  -0.01980  -0.01767   0.02282  -0.04160
  43        3PX        -0.00037   0.00089  -0.00010  -0.00080   0.00143
  44        3PY        -0.00011   0.00033  -0.00041  -0.00045   0.00158
  45        3PZ         0.00080  -0.00145   0.00052   0.00184  -0.00483
  46 6   H  1S          0.00799  -0.01917   0.02114   0.01918  -0.02322
  47        2S          0.00990  -0.02214   0.04610   0.03769  -0.03613
  48        3PX        -0.00001  -0.00003  -0.00080  -0.00047   0.00085
  49        3PY        -0.00013   0.00026  -0.00028  -0.00045   0.00129
  50        3PZ         0.00076  -0.00165   0.00227   0.00175  -0.00448
  51 7   C  1S          0.00021  -0.00017  -0.00026   0.00034   0.00044
  52        2S         -0.00057   0.00126   0.00029  -0.00017   0.00131
  53        2PX        -0.00059   0.00115   0.00019   0.00099   0.00064
  54        2PY         0.00079  -0.00108  -0.00009   0.00152  -0.00119
  55        2PZ         0.00067  -0.00167   0.00160   0.00075  -0.00354
  56        3S          0.00084  -0.00177   0.00081  -0.00678  -0.00825
  57        3PX         0.00052  -0.00031   0.00122  -0.00081  -0.00278
  58        3PY        -0.00006   0.00097  -0.00142   0.00304   0.00115
  59        3PZ         0.00022  -0.00114   0.00270   0.00134  -0.00223
  60        4XX         0.00016  -0.00015  -0.00014  -0.00023   0.00018
  61        4YY        -0.00005   0.00010   0.00006   0.00016   0.00039
  62        4ZZ        -0.00001   0.00020  -0.00019  -0.00013   0.00026
  63        4XY        -0.00009   0.00013  -0.00009  -0.00014   0.00008
  64        4XZ        -0.00007   0.00011  -0.00008   0.00012   0.00004
  65        4YZ        -0.00012   0.00015  -0.00040  -0.00011  -0.00030
  66 8   H  1S          0.00067  -0.00123  -0.00004  -0.00059  -0.00093
  67        2S          0.00124  -0.00218  -0.00050  -0.00097  -0.00243
  68        3PX         0.00001  -0.00004   0.00003   0.00000  -0.00011
  69        3PY         0.00001  -0.00000  -0.00001   0.00006   0.00006
  70        3PZ         0.00001  -0.00003   0.00002   0.00004  -0.00013
  71 9   H  1S         -0.00045   0.00054  -0.00015   0.00057  -0.00147
  72        2S         -0.00125   0.00234  -0.00291   0.00122   0.00165
  73        3PX        -0.00002   0.00004  -0.00006   0.00004   0.00015
  74        3PY         0.00001  -0.00007   0.00002  -0.00004  -0.00026
  75        3PZ         0.00003  -0.00001  -0.00005  -0.00007   0.00005
  76 10  C  1S          0.00009  -0.00004   0.00015   0.00060  -0.00025
  77        2S         -0.00001   0.00016  -0.00091  -0.00197   0.00013
  78        2PX         0.00051  -0.00205  -0.00323  -0.00753   0.00020
  79        2PY        -0.00043   0.00096   0.00191   0.00450  -0.00148
  80        2PZ         0.00023  -0.00001   0.00086  -0.00110   0.00357
  81        3S         -0.00042   0.00099   0.00267   0.00233   0.00481
  82        3PX         0.00054  -0.00064  -0.00508  -0.00997  -0.00116
  83        3PY         0.00075  -0.00004   0.00058  -0.00247  -0.00101
  84        3PZ         0.00042  -0.00050  -0.00161  -0.00475   0.00149
  85        4XX         0.00016  -0.00018  -0.00029  -0.00061  -0.00001
  86        4YY         0.00004   0.00006   0.00011   0.00017   0.00011
  87        4ZZ        -0.00003   0.00013   0.00009   0.00038  -0.00016
  88        4XY        -0.00010   0.00019   0.00005   0.00019   0.00018
  89        4XZ         0.00000  -0.00001   0.00000   0.00003  -0.00010
  90        4YZ         0.00004  -0.00001   0.00005   0.00004  -0.00002
  91 11  H  1S         -0.00034   0.00080   0.00125   0.00204   0.00033
  92        2S         -0.00080   0.00087   0.00176   0.00411  -0.00002
  93        3PX        -0.00002  -0.00001  -0.00002  -0.00007   0.00006
  94        3PY         0.00004  -0.00001  -0.00004  -0.00003  -0.00002
  95        3PZ         0.00002   0.00000   0.00001  -0.00004   0.00006
  96 12  H  1S          0.00076  -0.00198  -0.00204  -0.00515   0.00004
  97        2S          0.00024  -0.00201   0.00025   0.00298   0.00042
  98        3PX         0.00003   0.00003   0.00013   0.00016  -0.00005
  99        3PY        -0.00005   0.00004  -0.00019  -0.00037   0.00006
 100        3PZ         0.00003  -0.00005  -0.00003  -0.00019  -0.00003
 101 13  C  1S          0.00029  -0.00035  -0.00015   0.00015   0.00066
 102        2S         -0.00069   0.00162  -0.00025   0.00235  -0.00149
 103        2PX        -0.00078   0.00140   0.00141   0.00344  -0.00074
 104        2PY         0.00084  -0.00166  -0.00054  -0.00069   0.00122
 105        2PZ         0.00051  -0.00093  -0.00125  -0.00016  -0.00195
 106        3S          0.00019  -0.00143   0.00051  -0.01194   0.00017
 107        3PX        -0.00079   0.00116  -0.00180   0.00142   0.00014
 108        3PY         0.00020   0.00069  -0.00235   0.00746  -0.00092
 109        3PZ         0.00008  -0.00017  -0.00389  -0.00316  -0.00406
 110        4XX         0.00017  -0.00014  -0.00040  -0.00058  -0.00001
 111        4YY         0.00005   0.00003  -0.00008   0.00023   0.00032
 112        4ZZ        -0.00002   0.00019   0.00014   0.00059  -0.00022
 113        4XY        -0.00008   0.00018   0.00014   0.00082   0.00004
 114        4XZ        -0.00005   0.00007   0.00002   0.00027  -0.00013
 115        4YZ        -0.00006   0.00010   0.00006   0.00011  -0.00014
 116 14  H  1S         -0.00005   0.00016   0.00030   0.00154   0.00121
 117        2S          0.00002  -0.00051   0.00158   0.00052   0.00171
 118        3PX        -0.00000   0.00004   0.00005   0.00017  -0.00003
 119        3PY         0.00005  -0.00005  -0.00010  -0.00005   0.00008
 120        3PZ        -0.00000  -0.00001   0.00002   0.00005   0.00000
 121 15  H  1S          0.00069  -0.00122  -0.00140  -0.00444   0.00033
 122        2S          0.00074  -0.00158  -0.00406  -0.00738   0.00128
 123        3PX        -0.00003   0.00001  -0.00009  -0.00005  -0.00002
 124        3PY         0.00001  -0.00006   0.00007  -0.00023  -0.00004
 125        3PZ         0.00002  -0.00002   0.00001   0.00005   0.00001
 126 16  C  1S         -0.00057   0.00068   0.00150   0.00363  -0.00037
 127        2S          0.00112  -0.00075  -0.00413  -0.00863   0.00065
 128        2PX         0.00523  -0.01007  -0.00320  -0.02849   0.00519
 129        2PY        -0.00108   0.00135   0.00458   0.00679  -0.00277
 130        2PZ         0.00053  -0.00099  -0.00089  -0.00354   0.00273
 131        3S          0.00005  -0.00051  -0.00405  -0.00811  -0.00252
 132        3PX         0.00427  -0.00726   0.00042  -0.02597   0.00969
 133        3PY         0.00019   0.00135  -0.00199  -0.00210  -0.00326
 134        3PZ        -0.00099   0.00216   0.00246   0.01116  -0.00244
 135        4XX        -0.00004   0.00027  -0.00193  -0.00005  -0.00037
 136        4YY        -0.00012  -0.00002   0.00085  -0.00037   0.00014
 137        4ZZ        -0.00004  -0.00012   0.00083   0.00068   0.00032
 138        4XY        -0.00015   0.00047  -0.00088   0.00015  -0.00040
 139        4XZ        -0.00017   0.00022   0.00011   0.00054  -0.00020
 140        4YZ        -0.00019   0.00050  -0.00086  -0.00000  -0.00020
 141 17  H  1S          0.00242  -0.00423  -0.00584  -0.01149   0.00146
 142        2S         -0.00064   0.00039  -0.00679   0.01022  -0.00680
 143        3PX        -0.00014   0.00024   0.00044   0.00100   0.00002
 144        3PY         0.00023  -0.00040   0.00006  -0.00122   0.00032
 145        3PZ        -0.00013   0.00018   0.00008   0.00062   0.00002
 146 18  H  1S         -0.00031   0.00077   0.00422   0.00636  -0.00161
 147        2S          0.00039  -0.00089   0.01102   0.01027   0.00097
 148        3PX         0.00008  -0.00011  -0.00006  -0.00031   0.00000
 149        3PY        -0.00002  -0.00006   0.00024   0.00012  -0.00008
 150        3PZ         0.00000   0.00006   0.00011   0.00022  -0.00015
 151 19  C  1S         -0.00283   0.00442  -0.00310   0.00670   0.00972
 152        2S          0.00445  -0.01134   0.00575  -0.01564  -0.02524
 153        2PX         0.00528  -0.01084  -0.00441  -0.01106  -0.02244
 154        2PY        -0.00042   0.00281  -0.01278   0.00363   0.01949
 155        2PZ        -0.01133   0.02571  -0.01567   0.00998   0.04737
 156        3S          0.00885  -0.00779   0.02162  -0.03737  -0.02786
 157        3PX         0.00431  -0.00812  -0.01107  -0.00675  -0.02034
 158        3PY        -0.00001   0.00068  -0.01317   0.00741   0.02076
 159        3PZ        -0.00949   0.01371  -0.01881   0.00229   0.02681
 160        4XX        -0.00003  -0.00051   0.00039  -0.00007  -0.00114
 161        4YY         0.00084  -0.00228   0.00170   0.00082  -0.00603
 162        4ZZ        -0.00238   0.00401  -0.00353  -0.00032   0.00915
 163        4XY         0.00005  -0.00008   0.00038  -0.00028  -0.00066
 164        4XZ         0.00052  -0.00104   0.00058  -0.00026  -0.00357
 165        4YZ         0.00028  -0.00057   0.00012  -0.00093   0.00051
 166 20  H  1S          0.00529  -0.01070   0.00116  -0.00640  -0.02020
 167        2S          0.00380  -0.00907   0.01177   0.00481  -0.02123
 168        3PX        -0.00021   0.00035   0.00026   0.00050   0.00057
 169        3PY        -0.00007   0.00023  -0.00015   0.00042   0.00039
 170        3PZ         0.00011   0.00032  -0.00062  -0.00057   0.00085
 171 21  H  1S         -0.00865   0.01784  -0.01026  -0.00017   0.03374
 172        2S         -0.00907   0.02107  -0.01588   0.00693   0.04994
 173        3PX         0.00015  -0.00020   0.00008  -0.00018  -0.00067
 174        3PY        -0.00018   0.00047  -0.00042  -0.00014   0.00151
 175        3PZ        -0.00020   0.00014  -0.00030   0.00013   0.00054
 176 22  C  1S          0.01066  -0.02017   0.05391  -0.01410   0.03738
 177        2S         -0.02012   0.03384  -0.10964   0.02726  -0.07775
 178        2PX        -0.04534   0.08899  -0.18413   0.03388  -0.14820
 179        2PY         0.00521  -0.00789   0.02350   0.01071   0.02261
 180        2PZ        -0.04294   0.08462  -0.17046   0.03694  -0.12185
 181        3S          0.01019   0.00054  -0.13555   0.04549  -0.06375
 182        3PX        -0.00715   0.02341  -0.08663   0.00610  -0.07677
 183        3PY        -0.00174   0.00217  -0.00148   0.01601   0.01296
 184        3PZ        -0.00707   0.02369  -0.08531   0.01756  -0.05882
 185        4XX        -0.00292   0.00394   0.00579   0.00147  -0.00764
 186        4YY         0.00171  -0.00410   0.00762  -0.00411   0.00297
 187        4ZZ        -0.00121   0.00147  -0.00648   0.00049   0.00861
 188        4XY         0.00116  -0.00218   0.00047   0.01133   0.00336
 189        4XZ        -0.00491   0.00877  -0.00860   0.00399  -0.00501
 190        4YZ         0.00091  -0.00172   0.00356   0.00515  -0.00019
 191 23  H  1S          0.00756  -0.01892   0.02878   0.01469   0.01385
 192        2S          0.00941  -0.02024   0.05322   0.03241   0.01765
 193        3PX        -0.00036   0.00085  -0.00359  -0.00022  -0.00195
 194        3PY         0.00025  -0.00050   0.00072   0.00022   0.00039
 195        3PZ        -0.00060   0.00121  -0.00302   0.00012  -0.00240
 196 24  H  1S          0.00901  -0.01963   0.01049  -0.00524   0.03331
 197        2S          0.01049  -0.02027   0.01492  -0.01501   0.05753
 198        3PX        -0.00073   0.00134  -0.00275   0.00066  -0.00336
 199        3PY         0.00001   0.00006   0.00004  -0.00027   0.00040
 200        3PZ        -0.00031   0.00051  -0.00215   0.00072  -0.00238
 201 25  N  1S          0.00023   0.00073   0.00057  -0.00059   0.00404
 202        2S          0.00046  -0.00094  -0.00088   0.00057  -0.00662
 203        2PX         0.00220  -0.00529   0.00469   0.00219  -0.00848
 204        2PY        -0.00220   0.00367  -0.00275  -0.00064   0.00582
 205        2PZ         0.00270  -0.00225   0.00814   0.00348   0.00994
 206        3S         -0.00580   0.00017  -0.01381   0.01045  -0.02674
 207        3PX         0.00144  -0.00535  -0.00100   0.00454  -0.01382
 208        3PY        -0.00119   0.00385   0.00323   0.00095   0.00779
 209        3PZ         0.00514  -0.00372   0.00702   0.00161   0.01360
 210        4XX         0.00050  -0.00042  -0.00027  -0.00036  -0.00089
 211        4YY         0.00021   0.00035   0.00005  -0.00042   0.00012
 212        4ZZ         0.00009   0.00036   0.00052   0.00007   0.00259
 213        4XY        -0.00007   0.00027  -0.00020   0.00036   0.00062
 214        4XZ         0.00002   0.00016  -0.00004  -0.00005   0.00066
 215        4YZ         0.00002  -0.00019  -0.00005  -0.00014  -0.00059
 216 26  N  1S         -0.00266   0.00569  -0.01132   0.00997  -0.00011
 217        2S          0.00604  -0.01178   0.02627  -0.02115   0.00366
 218        2PX         0.00947  -0.01860   0.03672  -0.02596   0.01384
 219        2PY        -0.00568   0.01258  -0.03382   0.02163  -0.00365
 220        2PZ         0.00883  -0.01835   0.02082  -0.00074   0.00663
 221        3S          0.00699  -0.01965   0.06098  -0.06928  -0.02077
 222        3PX         0.00851  -0.01150   0.02533  -0.02234   0.00408
 223        3PY        -0.00205   0.00591  -0.02931   0.02365   0.01000
 224        3PZ         0.00720  -0.01778   0.02166   0.00814   0.00237
 225        4XX        -0.00133   0.00251  -0.00660   0.00275  -0.00299
 226        4YY         0.00019  -0.00028   0.00100   0.00042   0.00093
 227        4ZZ         0.00047  -0.00118   0.00296  -0.00054   0.00344
 228        4XY         0.00052  -0.00118   0.00377  -0.00187   0.00215
 229        4XZ        -0.00079   0.00154  -0.00301   0.00229  -0.00169
 230        4YZ         0.00079  -0.00167   0.00423  -0.00116   0.00239
 231 27  C  1S          0.00172  -0.00308   0.00738  -0.00226   0.00484
 232        2S         -0.00433   0.00737  -0.01906   0.00455  -0.00949
 233        2PX        -0.00823   0.01597  -0.03522   0.01539  -0.01877
 234        2PY         0.00198  -0.00369   0.00675  -0.00070   0.00543
 235        2PZ        -0.00019   0.00301  -0.00164   0.00366   0.00286
 236        3S         -0.00251   0.00900  -0.03092   0.01406  -0.02075
 237        3PX        -0.00247   0.00748  -0.01947   0.01328  -0.00962
 238        3PY        -0.00002  -0.00026  -0.00637  -0.00146   0.00103
 239        3PZ         0.00056   0.00073   0.00072   0.00134   0.00309
 240        4XX        -0.00005   0.00043  -0.00042   0.00009  -0.00004
 241        4YY         0.00031  -0.00053   0.00087  -0.00017   0.00109
 242        4ZZ         0.00014  -0.00027  -0.00042  -0.00017   0.00021
 243        4XY        -0.00061   0.00122  -0.00291   0.00125  -0.00139
 244        4XZ         0.00017  -0.00011  -0.00029   0.00005  -0.00038
 245        4YZ        -0.00000  -0.00012  -0.00018   0.00019   0.00002
 246 28  H  1S          0.00284  -0.00572   0.01295  -0.00521   0.00682
 247        2S          0.00467  -0.00873   0.02710  -0.00903   0.01123
 248        3PX        -0.00014   0.00019  -0.00052   0.00026  -0.00031
 249        3PY        -0.00006   0.00014  -0.00039   0.00020  -0.00003
 250        3PZ        -0.00000   0.00005  -0.00008   0.00006   0.00013
 251 29  H  1S         -0.00108   0.00004  -0.00584   0.00018  -0.00449
 252        2S          0.00108  -0.00289   0.00066  -0.00180   0.00255
 253        3PX        -0.00008   0.00012  -0.00025   0.00014   0.00010
 254        3PY        -0.00003  -0.00000  -0.00005  -0.00014  -0.00020
 255        3PZ        -0.00010   0.00017  -0.00052   0.00006  -0.00038
 256 30  C  1S          0.00029  -0.00069   0.00110   0.00027   0.00051
 257        2S         -0.00035   0.00162  -0.00212  -0.00041  -0.00093
 258        2PX         0.00020   0.00218  -0.00143  -0.00178   0.00057
 259        2PY         0.00007  -0.00099   0.00218   0.00217   0.00103
 260        2PZ         0.00066  -0.00142   0.00135  -0.00014  -0.00195
 261        3S         -0.00196   0.00393  -0.01073  -0.00071  -0.00282
 262        3PX        -0.00095   0.00088  -0.00107  -0.00230  -0.00093
 263        3PY         0.00031  -0.00116   0.00643   0.00198   0.00206
 264        3PZ         0.00050  -0.00150   0.00387  -0.00148  -0.00196
 265        4XX        -0.00007   0.00024  -0.00070   0.00036  -0.00033
 266        4YY         0.00018  -0.00013   0.00048  -0.00032   0.00036
 267        4ZZ         0.00007  -0.00011   0.00015  -0.00006  -0.00008
 268        4XY        -0.00013   0.00019  -0.00056   0.00016  -0.00016
 269        4XZ         0.00015  -0.00023   0.00048  -0.00007   0.00026
 270        4YZ        -0.00006   0.00008  -0.00024   0.00027  -0.00018
 271 31  H  1S          0.00068   0.00040   0.00120  -0.00178   0.00053
 272        2S          0.00107  -0.00150   0.00989  -0.00171   0.00299
 273        3PX         0.00010  -0.00013   0.00032   0.00020   0.00009
 274        3PY        -0.00004   0.00009  -0.00004  -0.00011  -0.00001
 275        3PZ         0.00002   0.00000  -0.00014  -0.00006  -0.00010
 276 32  H  1S         -0.00072   0.00016  -0.00154   0.00161  -0.00068
 277        2S         -0.00086  -0.00001  -0.00075   0.00241  -0.00136
 278        3PX        -0.00002   0.00001   0.00005  -0.00002   0.00001
 279        3PY         0.00001  -0.00005   0.00008   0.00002   0.00001
 280        3PZ        -0.00007   0.00003  -0.00012   0.00007  -0.00010
 281 33  C  1S          0.00005   0.00008  -0.00025  -0.00047  -0.00001
 282        2S          0.00012  -0.00009   0.00107   0.00087  -0.00014
 283        2PX         0.00001  -0.00042   0.00179   0.00130   0.00095
 284        2PY        -0.00048   0.00115  -0.00190   0.00004  -0.00047
 285        2PZ         0.00002   0.00014   0.00120   0.00015   0.00203
 286        3S         -0.00083   0.00105  -0.00132   0.00380   0.00437
 287        3PX        -0.00035   0.00032  -0.00062   0.00131   0.00290
 288        3PY        -0.00075   0.00090  -0.00138   0.00045  -0.00201
 289        3PZ         0.00015   0.00033   0.00267   0.00093   0.00300
 290        4XX         0.00001   0.00005  -0.00003   0.00000   0.00023
 291        4YY         0.00002   0.00005  -0.00005  -0.00019   0.00001
 292        4ZZ         0.00002  -0.00009   0.00017   0.00013  -0.00016
 293        4XY        -0.00001  -0.00005   0.00008   0.00008  -0.00005
 294        4XZ        -0.00007  -0.00003  -0.00001   0.00012  -0.00005
 295        4YZ         0.00001  -0.00002  -0.00004   0.00003  -0.00023
 296 34  H  1S          0.00017   0.00004   0.00022  -0.00036   0.00064
 297        2S         -0.00015   0.00032  -0.00109  -0.00045   0.00018
 298        3PX        -0.00001  -0.00003   0.00005   0.00001  -0.00004
 299        3PY         0.00001   0.00003  -0.00007  -0.00001   0.00001
 300        3PZ         0.00001  -0.00000   0.00004  -0.00002   0.00003
 301 35  H  1S         -0.00022   0.00078  -0.00135  -0.00055  -0.00004
 302        2S         -0.00013   0.00080  -0.00163  -0.00198   0.00188
 303        3PX        -0.00001  -0.00000   0.00005   0.00001   0.00005
 304        3PY         0.00002  -0.00004   0.00006  -0.00005  -0.00000
 305        3PZ        -0.00002   0.00003  -0.00009   0.00001  -0.00005
 306 36  C  1S          0.00008   0.00037   0.00076   0.00033  -0.00006
 307        2S         -0.00000  -0.00020  -0.00151  -0.00076   0.00055
 308        2PX         0.00034   0.00088  -0.00245  -0.00118   0.00167
 309        2PY         0.00127  -0.00268   0.00416   0.00283  -0.00528
 310        2PZ         0.00053  -0.00181   0.00067  -0.00092  -0.00307
 311        3S          0.00078  -0.00193  -0.00447  -0.00213  -0.00361
 312        3PX        -0.00011   0.00029   0.00031   0.00165   0.00252
 313        3PY         0.00184  -0.00359   0.00445   0.00178  -0.00907
 314        3PZ        -0.00062   0.00062  -0.00320  -0.00180   0.00359
 315        4XX         0.00015  -0.00007   0.00046   0.00020   0.00002
 316        4YY        -0.00002   0.00014  -0.00023  -0.00028   0.00028
 317        4ZZ         0.00009  -0.00001  -0.00009  -0.00007  -0.00009
 318        4XY        -0.00000  -0.00004  -0.00010  -0.00002   0.00001
 319        4XZ        -0.00001  -0.00001   0.00035   0.00007   0.00057
 320        4YZ         0.00012  -0.00024   0.00036   0.00003  -0.00015
 321 37  H  1S         -0.00051   0.00113  -0.00188  -0.00160   0.00221
 322        2S          0.00041  -0.00064   0.00292   0.00035  -0.00483
 323        3PX         0.00008  -0.00009   0.00022   0.00011  -0.00024
 324        3PY        -0.00003   0.00005  -0.00018  -0.00012   0.00004
 325        3PZ        -0.00004   0.00006  -0.00010  -0.00004   0.00002
 326 38  H  1S          0.00035  -0.00169   0.00052  -0.00001  -0.00409
 327        2S         -0.00022  -0.00062   0.00136   0.00130  -0.00423
 328        3PX         0.00000  -0.00000  -0.00004  -0.00006   0.00011
 329        3PY         0.00003  -0.00004   0.00011   0.00004   0.00002
 330        3PZ         0.00003   0.00009  -0.00011  -0.00005   0.00020
 331 39  H  1S          0.00435  -0.01091   0.01778  -0.00651   0.01063
 332        2S          0.00651  -0.00285   0.00547  -0.01220   0.03474
 333        3PX        -0.00006  -0.00000   0.00021   0.00028   0.00064
 334        3PY        -0.00005  -0.00006   0.00030   0.00014  -0.00028
 335        3PZ        -0.00053   0.00105  -0.00169   0.00091  -0.00065
                           6         7         8         9        10
   6        3S          0.30596
   7        3PX        -0.00534   0.07876
   8        3PY         0.00351  -0.00587   0.10484
   9        3PZ         0.01147  -0.01341   0.00958   0.07554
  10        4XX        -0.00353  -0.00081   0.00125  -0.00234   0.00052
  11        4YY        -0.00292   0.00585   0.00131  -0.00173   0.00014
  12        4ZZ        -0.00397  -0.00425  -0.00292   0.00368  -0.00018
  13        4XY        -0.00025   0.00107   0.00882   0.00346   0.00005
  14        4XZ        -0.00098  -0.00409   0.00400  -0.00279   0.00026
  15        4YZ         0.00066   0.00388  -0.00315  -0.00293   0.00007
  16 2   C  1S          0.00820   0.00695   0.00345  -0.00975   0.00137
  17        2S         -0.00135  -0.01371  -0.00950   0.03177  -0.00335
  18        2PX         0.03029  -0.01930  -0.00381   0.04491  -0.00444
  19        2PY         0.06123  -0.01821  -0.00946   0.04139  -0.00200
  20        2PZ        -0.12731   0.05036   0.03655  -0.12270   0.00472
  21        3S         -0.04095  -0.01733  -0.01033   0.03055  -0.00345
  22        3PX         0.00858  -0.00950   0.00124   0.02046  -0.00209
  23        3PY         0.02053  -0.00784  -0.01129   0.02045  -0.00097
  24        3PZ        -0.03537   0.02064   0.02103  -0.05411   0.00206
  25        4XX        -0.00379   0.00267   0.00146  -0.00242   0.00012
  26        4YY        -0.00390   0.00121   0.00233  -0.00245   0.00016
  27        4ZZ         0.01079  -0.00309  -0.00340   0.00315  -0.00016
  28        4XY         0.00057   0.00158   0.00159   0.00065   0.00008
  29        4XZ        -0.00603  -0.00306   0.00174  -0.00219   0.00019
  30        4YZ        -0.00401   0.00214  -0.00431  -0.00396   0.00012
  31 3   H  1S          0.10565   0.06844  -0.10146  -0.05414  -0.00205
  32        2S          0.03305   0.05437  -0.07691  -0.04212  -0.00093
  33        3PX        -0.00483   0.00090   0.00315   0.00146   0.00004
  34        3PY         0.00681   0.00263  -0.00014  -0.00189  -0.00006
  35        3PZ         0.00387   0.00118  -0.00169   0.00182  -0.00015
  36 4   H  1S          0.10585   0.05850   0.11029   0.00659  -0.00072
  37        2S          0.02772   0.05156   0.09332   0.00406   0.00050
  38        3PX        -0.00518   0.00090  -0.00387  -0.00059   0.00002
  39        3PY        -0.00766  -0.00282  -0.00096   0.00007   0.00013
  40        3PZ        -0.00014  -0.00034  -0.00004   0.00286  -0.00009
  41 5   H  1S         -0.04041  -0.00329   0.01267  -0.01254  -0.00124
  42        2S         -0.03054  -0.00826   0.01439  -0.01558  -0.00004
  43        3PX         0.00215  -0.00031  -0.00053   0.00115   0.00001
  44        3PY        -0.00005  -0.00024  -0.00010   0.00054  -0.00009
  45        3PZ        -0.00101   0.00035   0.00077  -0.00201   0.00014
  46 6   H  1S         -0.04139   0.01815   0.00887  -0.02442   0.00169
  47        2S         -0.03606   0.02693   0.01690  -0.02490   0.00205
  48        3PX        -0.00121  -0.00016  -0.00012  -0.00012  -0.00004
  49        3PY        -0.00044   0.00019  -0.00021  -0.00007   0.00001
  50        3PZ        -0.00178   0.00116   0.00087  -0.00213   0.00006
  51 7   C  1S         -0.00013  -0.00021  -0.00127   0.00039   0.00009
  52        2S          0.00111   0.00130   0.00076  -0.00024  -0.00008
  53        2PX         0.00405   0.00167  -0.00099  -0.00164   0.00002
  54        2PY        -0.00680  -0.00063   0.00266   0.00034   0.00011
  55        2PZ        -0.00248   0.00106  -0.00126  -0.00272   0.00003
  56        3S         -0.00537   0.00284  -0.00304  -0.00531   0.00013
  57        3PX        -0.00067   0.00146  -0.00149  -0.00242   0.00001
  58        3PY         0.00082  -0.00143   0.00262   0.00160  -0.00000
  59        3PZ        -0.00014   0.00105   0.00015  -0.00174   0.00002
  60        4XX        -0.00050  -0.00036  -0.00003   0.00030  -0.00001
  61        4YY        -0.00004   0.00034   0.00016   0.00007  -0.00002
  62        4ZZ         0.00110  -0.00026  -0.00020   0.00012  -0.00000
  63        4XY         0.00018   0.00008  -0.00027  -0.00015   0.00000
  64        4XZ         0.00026   0.00002  -0.00007  -0.00005   0.00000
  65        4YZ         0.00156  -0.00065  -0.00016   0.00010  -0.00000
  66 8   H  1S         -0.00471  -0.00132   0.00166   0.00116  -0.00003
  67        2S         -0.00589  -0.00229   0.00120   0.00094  -0.00006
  68        3PX        -0.00019   0.00003   0.00007  -0.00003   0.00000
  69        3PY        -0.00008   0.00002   0.00002   0.00002   0.00000
  70        3PZ         0.00002  -0.00000  -0.00000  -0.00007   0.00000
  71 9   H  1S          0.00334   0.00000  -0.00102  -0.00165   0.00003
  72        2S          0.00881  -0.00257  -0.00102   0.00087   0.00005
  73        3PX         0.00007  -0.00001  -0.00001   0.00006   0.00000
  74        3PY        -0.00014  -0.00001   0.00002  -0.00011   0.00000
  75        3PZ         0.00001  -0.00007  -0.00003   0.00008  -0.00000
  76 10  C  1S         -0.00041   0.00085  -0.00022  -0.00032   0.00003
  77        2S          0.00064  -0.00034  -0.00052   0.00034   0.00005
  78        2PX         0.00339  -0.00876  -0.00470   0.00499  -0.00020
  79        2PY         0.00002   0.00545   0.00138  -0.00280   0.00008
  80        2PZ        -0.00508   0.00192  -0.00008   0.00130  -0.00017
  81        3S          0.00083   0.00262   0.00234   0.00225   0.00001
  82        3PX         0.00391  -0.00566  -0.00562   0.00208  -0.00008
  83        3PY        -0.00054   0.00305  -0.00185  -0.00181  -0.00003
  84        3PZ        -0.00328   0.00019  -0.00244  -0.00009  -0.00011
  85        4XX        -0.00032  -0.00058  -0.00031   0.00027  -0.00001
  86        4YY         0.00016   0.00025   0.00005  -0.00005  -0.00001
  87        4ZZ         0.00019   0.00025   0.00023  -0.00026   0.00001
  88        4XY         0.00029   0.00026   0.00018  -0.00004   0.00000
  89        4XZ         0.00011   0.00001  -0.00012  -0.00011   0.00000
  90        4YZ         0.00018   0.00012   0.00003  -0.00009   0.00000
  91 11  H  1S          0.00030   0.00362   0.00079  -0.00115   0.00002
  92        2S          0.00182   0.00288   0.00179  -0.00105   0.00005
  93        3PX         0.00012  -0.00016  -0.00005   0.00012  -0.00001
  94        3PY         0.00005  -0.00008  -0.00002   0.00000  -0.00000
  95        3PZ        -0.00003  -0.00002  -0.00000   0.00003  -0.00000
  96 12  H  1S          0.00037  -0.00692  -0.00291   0.00376  -0.00013
  97        2S         -0.00255  -0.00587   0.00116   0.00345  -0.00010
  98        3PX        -0.00009   0.00024   0.00007  -0.00014   0.00000
  99        3PY         0.00017  -0.00005  -0.00019   0.00005  -0.00000
 100        3PZ        -0.00016   0.00003  -0.00010  -0.00001  -0.00000
 101 13  C  1S         -0.00197   0.00021  -0.00097   0.00052   0.00001
 102        2S          0.00392   0.00054   0.00130  -0.00155   0.00011
 103        2PX         0.00596   0.00294   0.00462  -0.00091   0.00016
 104        2PY        -0.00903  -0.00403  -0.00204   0.00419  -0.00018
 105        2PZ        -0.00269  -0.00133  -0.00194  -0.00197   0.00007
 106        3S          0.00371   0.00081  -0.00733  -0.00118  -0.00022
 107        3PX         0.00338   0.00044   0.00214   0.00002   0.00005
 108        3PY        -0.00341  -0.00348   0.00356   0.00125   0.00005
 109        3PZ        -0.00092  -0.00152  -0.00229  -0.00274   0.00020
 110        4XX        -0.00048  -0.00063  -0.00054   0.00013  -0.00002
 111        4YY         0.00008  -0.00009   0.00023   0.00018  -0.00001
 112        4ZZ         0.00032   0.00047   0.00046  -0.00024   0.00002
 113        4XY         0.00031   0.00017   0.00050   0.00015   0.00001
 114        4XZ         0.00041   0.00001   0.00014   0.00004   0.00002
 115        4YZ         0.00024   0.00039   0.00010  -0.00030   0.00001
 116 14  H  1S         -0.00160  -0.00119   0.00118   0.00252  -0.00007
 117        2S         -0.00269  -0.00028   0.00067   0.00256  -0.00007
 118        3PX         0.00017   0.00009   0.00014  -0.00006   0.00000
 119        3PY        -0.00010  -0.00008  -0.00007   0.00002  -0.00000
 120        3PZ        -0.00007  -0.00003  -0.00002   0.00003  -0.00000
 121 15  H  1S         -0.00449  -0.00300  -0.00461   0.00067  -0.00012
 122        2S         -0.00553  -0.00491  -0.00593   0.00156  -0.00020
 123        3PX        -0.00001  -0.00009  -0.00008  -0.00002  -0.00000
 124        3PY        -0.00015  -0.00002  -0.00014   0.00002  -0.00000
 125        3PZ        -0.00007  -0.00002  -0.00000  -0.00004  -0.00000
 126 16  C  1S          0.00337   0.00009   0.00146   0.00235  -0.00008
 127        2S         -0.00635  -0.00022  -0.00430  -0.00225   0.00012
 128        2PX        -0.02618  -0.00823  -0.01971   0.00002  -0.00070
 129        2PY         0.00871   0.00820   0.00727  -0.00396   0.00014
 130        2PZ         0.00028  -0.00358  -0.00176  -0.00022  -0.00036
 131        3S         -0.00670   0.00154  -0.00370  -0.00448   0.00069
 132        3PX        -0.01326  -0.00436  -0.01537   0.00233  -0.00077
 133        3PY         0.00396   0.00247   0.00098  -0.00248   0.00021
 134        3PZ         0.00369  -0.00134   0.00586  -0.00180   0.00016
 135        4XX        -0.00016  -0.00160  -0.00014  -0.00026  -0.00006
 136        4YY         0.00030   0.00048  -0.00037   0.00031   0.00004
 137        4ZZ         0.00032   0.00085   0.00062   0.00010   0.00001
 138        4XY         0.00107  -0.00074   0.00032  -0.00018  -0.00001
 139        4XZ         0.00044   0.00024   0.00027  -0.00001   0.00006
 140        4YZ         0.00141  -0.00041  -0.00000  -0.00022   0.00002
 141 17  H  1S         -0.01663  -0.00797  -0.00909  -0.00136  -0.00047
 142        2S         -0.00817  -0.00857   0.00295  -0.00345  -0.00021
 143        3PX         0.00075   0.00029   0.00061   0.00012   0.00001
 144        3PY        -0.00028   0.00015  -0.00055   0.00005   0.00000
 145        3PZ         0.00022  -0.00007   0.00031   0.00001   0.00000
 146 18  H  1S          0.00089   0.00708   0.00488  -0.00084   0.00040
 147        2S         -0.00047   0.00840   0.00669   0.00041   0.00018
 148        3PX        -0.00044  -0.00008  -0.00023  -0.00005  -0.00001
 149        3PY        -0.00003   0.00018   0.00009  -0.00007  -0.00000
 150        3PZ         0.00004   0.00025   0.00018  -0.00011   0.00002
 151 19  C  1S          0.00832  -0.00300   0.00594   0.00721  -0.00057
 152        2S         -0.00986   0.00213  -0.01023  -0.01393   0.00041
 153        2PX        -0.02460  -0.00336  -0.01306  -0.01674   0.00002
 154        2PY        -0.01644  -0.00976   0.00335   0.01303  -0.00040
 155        2PZ         0.05398  -0.01430  -0.00175   0.03744  -0.00009
 156        3S         -0.00256   0.00921  -0.02368  -0.01401   0.00044
 157        3PX        -0.01472  -0.00519  -0.00576  -0.01129   0.00028
 158        3PY        -0.01125  -0.00755   0.00402   0.00990  -0.00031
 159        3PZ         0.02703  -0.01131  -0.00133   0.01890  -0.00011
 160        4XX        -0.00201   0.00029   0.00032  -0.00040  -0.00002
 161        4YY        -0.00384   0.00129   0.00043  -0.00342   0.00010
 162        4ZZ         0.00665  -0.00219  -0.00030   0.00467  -0.00011
 163        4XY        -0.00024   0.00007  -0.00084  -0.00054   0.00009
 164        4XZ        -0.00061   0.00021   0.00000  -0.00148   0.00010
 165        4YZ        -0.00253   0.00068  -0.00038  -0.00093  -0.00003
 166 20  H  1S         -0.02658  -0.00132  -0.00756  -0.01222   0.00030
 167        2S         -0.02348   0.00445  -0.00090  -0.01255   0.00046
 168        3PX         0.00073   0.00020   0.00034   0.00028  -0.00001
 169        3PY         0.00034  -0.00002   0.00038   0.00031   0.00000
 170        3PZ         0.00080  -0.00034  -0.00041   0.00063  -0.00000
 171 21  H  1S          0.04454  -0.00988  -0.00477   0.02425  -0.00009
 172        2S          0.04574  -0.01342   0.00048   0.03107  -0.00044
 173        3PX        -0.00031  -0.00001  -0.00024  -0.00037   0.00001
 174        3PY         0.00054  -0.00035  -0.00014   0.00086  -0.00002
 175        3PZ        -0.00055  -0.00007   0.00024   0.00010  -0.00002
 176 22  C  1S          0.00831   0.01201  -0.00244   0.00474  -0.00274
 177        2S          0.00020  -0.03239   0.00811  -0.01904   0.00415
 178        2PX         0.08152  -0.09220   0.01604  -0.05773  -0.00315
 179        2PY         0.00050   0.01060  -0.00118   0.00897  -0.00294
 180        2PZ         0.08655  -0.07254   0.02167  -0.04671   0.00730
 181        3S         -0.03756  -0.04479   0.01800  -0.01095   0.00373
 182        3PX         0.01728  -0.04167   0.00178  -0.03069  -0.00114
 183        3PY         0.00424  -0.00219   0.00515   0.00596  -0.00179
 184        3PZ         0.02185  -0.03480   0.00988  -0.02250   0.00388
 185        4XX         0.00515   0.00232   0.00101  -0.00379   0.00013
 186        4YY        -0.00378   0.00388  -0.00223   0.00100   0.00019
 187        4ZZ         0.00139  -0.00365   0.00035   0.00389  -0.00049
 188        4XY        -0.00296  -0.00018   0.00605   0.00183   0.00008
 189        4XZ         0.00929  -0.00439   0.00221  -0.00173   0.00013
 190        4YZ        -0.00197   0.00193   0.00261  -0.00000   0.00016
 191 23  H  1S         -0.03376   0.02211   0.00888   0.00967   0.00431
 192        2S         -0.02818   0.02786   0.01781   0.00818   0.00283
 193        3PX        -0.00000  -0.00133  -0.00013  -0.00050   0.00010
 194        3PY        -0.00133   0.00089   0.00004   0.00043   0.00017
 195        3PZ         0.00114  -0.00122   0.00009  -0.00100   0.00014
 196 24  H  1S         -0.03510   0.00628  -0.00684   0.01772  -0.00404
 197        2S         -0.02722   0.00562  -0.00942   0.02486  -0.00388
 198        3PX         0.00160  -0.00145   0.00041  -0.00149   0.00002
 199        3PY         0.00040  -0.00007  -0.00020   0.00011  -0.00005
 200        3PZ        -0.00057  -0.00062   0.00012  -0.00065  -0.00002
 201 25  N  1S         -0.00386   0.00176  -0.00233  -0.00002   0.00010
 202        2S          0.00702  -0.00336   0.00416   0.00008  -0.00018
 203        2PX        -0.00240   0.00148   0.00786  -0.00091   0.00002
 204        2PY         0.01324  -0.00159  -0.00385   0.00136  -0.00011
 205        2PZ        -0.03580   0.01560   0.00361  -0.00078  -0.00026
 206        3S          0.01647  -0.01105   0.01027  -0.00489   0.00036
 207        3PX        -0.00352  -0.00054   0.00704  -0.00430   0.00021
 208        3PY         0.01081   0.00124  -0.00185   0.00247  -0.00014
 209        3PZ        -0.03187   0.01275   0.00274   0.00113  -0.00056
 210        4XX        -0.00142  -0.00018  -0.00018  -0.00062   0.00000
 211        4YY         0.00083   0.00023  -0.00028  -0.00010  -0.00000
 212        4ZZ         0.00049   0.00013  -0.00004   0.00126  -0.00006
 213        4XY        -0.00004  -0.00012  -0.00004   0.00034  -0.00002
 214        4XZ         0.00065  -0.00012  -0.00000   0.00066  -0.00001
 215        4YZ        -0.00048   0.00016  -0.00015  -0.00057   0.00002
 216 26  N  1S          0.00520  -0.00565   0.00382   0.00081  -0.00055
 217        2S         -0.01138   0.01333  -0.00957  -0.00048   0.00097
 218        2PX        -0.03944   0.03247  -0.02304   0.01253   0.00207
 219        2PY         0.01104  -0.02684   0.01454  -0.00023  -0.00253
 220        2PZ        -0.04187   0.01403   0.00336   0.00253  -0.00100
 221        3S         -0.02295   0.03180  -0.03203  -0.01627   0.00080
 222        3PX        -0.02250   0.02107  -0.01679   0.00530   0.00132
 223        3PY         0.00388  -0.02011   0.01425   0.00646  -0.00140
 224        3PZ        -0.03965   0.01460   0.00677   0.00007  -0.00062
 225        4XX         0.00216  -0.00350   0.00124  -0.00102  -0.00008
 226        4YY        -0.00079   0.00135   0.00018   0.00055   0.00027
 227        4ZZ        -0.00019   0.00078  -0.00017   0.00146  -0.00020
 228        4XY        -0.00041   0.00081  -0.00082   0.00027  -0.00014
 229        4XZ         0.00273  -0.00192   0.00165  -0.00090   0.00008
 230        4YZ        -0.00153   0.00194  -0.00071   0.00090  -0.00008
 231 27  C  1S         -0.00509   0.00602  -0.00296  -0.00026   0.00025
 232        2S          0.01429  -0.01405   0.00531  -0.00271  -0.00052
 233        2PX         0.03701  -0.02840   0.01338  -0.01599  -0.00066
 234        2PY        -0.01938   0.00997  -0.00038   0.00840   0.00032
 235        2PZ        -0.01277   0.00577  -0.00206   0.00559  -0.00014
 236        3S          0.01062  -0.01821   0.00840  -0.00557  -0.00007
 237        3PX         0.01516  -0.01371   0.00848  -0.00650  -0.00010
 238        3PY        -0.00846   0.00091  -0.00120   0.00393   0.00011
 239        3PZ        -0.00782   0.00355  -0.00203   0.00401  -0.00009
 240        4XX         0.00184  -0.00073   0.00033  -0.00028   0.00002
 241        4YY        -0.00226   0.00131  -0.00039   0.00091   0.00003
 242        4ZZ         0.00003  -0.00048  -0.00010  -0.00013  -0.00006
 243        4XY         0.00187  -0.00196   0.00084  -0.00067  -0.00008
 244        4XZ        -0.00028  -0.00030   0.00035  -0.00045  -0.00005
 245        4YZ         0.00068  -0.00061   0.00038  -0.00018  -0.00003
 246 28  H  1S         -0.01870   0.01241  -0.00343   0.00863   0.00033
 247        2S         -0.02058   0.01957  -0.00611   0.00818   0.00048
 248        3PX         0.00019  -0.00026   0.00021  -0.00009  -0.00000
 249        3PY         0.00034  -0.00025   0.00007  -0.00021  -0.00000
 250        3PZ        -0.00023   0.00007  -0.00004   0.00016  -0.00000
 251 29  H  1S          0.01375  -0.00999   0.00348  -0.00534  -0.00034
 252        2S          0.00507  -0.00469   0.00122  -0.00184  -0.00052
 253        3PX         0.00054  -0.00036   0.00015  -0.00009  -0.00002
 254        3PY         0.00008  -0.00007   0.00000  -0.00006   0.00000
 255        3PZ         0.00070  -0.00054   0.00017  -0.00024  -0.00001
 256 30  C  1S          0.00020   0.00056   0.00058   0.00007   0.00014
 257        2S         -0.00142   0.00002  -0.00135  -0.00012  -0.00015
 258        2PX        -0.01061   0.00558  -0.00569  -0.00045  -0.00037
 259        2PY         0.00561  -0.00204   0.00029   0.00474   0.00053
 260        2PZ        -0.00017  -0.00066   0.00009  -0.00425   0.00018
 261        3S          0.00373  -0.00462  -0.00124  -0.00096  -0.00029
 262        3PX        -0.00674   0.00337  -0.00384  -0.00101  -0.00011
 263        3PY         0.00297   0.00177   0.00070   0.00235   0.00048
 264        3PZ        -0.00139   0.00110  -0.00082  -0.00280   0.00004
 265        4XX         0.00089  -0.00067   0.00039  -0.00018  -0.00000
 266        4YY        -0.00110   0.00073  -0.00035   0.00018  -0.00001
 267        4ZZ         0.00049  -0.00021   0.00005  -0.00005   0.00001
 268        4XY         0.00053  -0.00048   0.00015   0.00013  -0.00001
 269        4XZ        -0.00012   0.00022   0.00008   0.00020   0.00001
 270        4YZ         0.00063  -0.00038   0.00024  -0.00032   0.00001
 271 31  H  1S         -0.00940   0.00525  -0.00237  -0.00225  -0.00032
 272        2S         -0.01072   0.00972  -0.00221  -0.00087   0.00006
 273        3PX        -0.00023   0.00023   0.00004   0.00006   0.00003
 274        3PY        -0.00025   0.00014  -0.00014  -0.00009  -0.00001
 275        3PZ         0.00003  -0.00009  -0.00004  -0.00007  -0.00000
 276 32  H  1S          0.00628  -0.00378   0.00347   0.00065   0.00006
 277        2S          0.00483  -0.00292   0.00353  -0.00015   0.00009
 278        3PX        -0.00002   0.00003   0.00001   0.00005  -0.00000
 279        3PY         0.00009  -0.00003   0.00000   0.00010   0.00001
 280        3PZ         0.00016  -0.00014   0.00009  -0.00009   0.00000
 281 33  C  1S         -0.00083  -0.00011  -0.00082   0.00007   0.00002
 282        2S          0.00069   0.00042   0.00091  -0.00075   0.00007
 283        2PX         0.00260   0.00012   0.00172   0.00155   0.00005
 284        2PY         0.00258  -0.00052   0.00015  -0.00173  -0.00011
 285        2PZ        -0.00485   0.00360   0.00081   0.00313  -0.00022
 286        3S          0.00293  -0.00103   0.00313   0.00188  -0.00005
 287        3PX         0.00314  -0.00138   0.00158   0.00252  -0.00009
 288        3PY         0.00234  -0.00071   0.00018  -0.00171  -0.00006
 289        3PZ        -0.00282   0.00324   0.00077   0.00242  -0.00014
 290        4XX        -0.00015   0.00004  -0.00005   0.00020  -0.00001
 291        4YY        -0.00012   0.00012  -0.00011  -0.00018  -0.00002
 292        4ZZ         0.00025  -0.00009   0.00012   0.00003   0.00002
 293        4XY        -0.00011  -0.00003   0.00007  -0.00002   0.00001
 294        4XZ         0.00049  -0.00020   0.00026   0.00003   0.00001
 295        4YZ        -0.00005  -0.00008   0.00006  -0.00028   0.00001
 296 34  H  1S         -0.00376   0.00139  -0.00082   0.00063  -0.00004
 297        2S         -0.00297   0.00038  -0.00132   0.00081  -0.00004
 298        3PX        -0.00010   0.00006   0.00002   0.00001   0.00000
 299        3PY        -0.00003   0.00001  -0.00002  -0.00001  -0.00000
 300        3PZ        -0.00004   0.00006  -0.00001   0.00007  -0.00000
 301 35  H  1S          0.00120  -0.00014  -0.00024  -0.00150  -0.00010
 302        2S          0.00034  -0.00001  -0.00118  -0.00013  -0.00020
 303        3PX         0.00007  -0.00001   0.00003   0.00002   0.00000
 304        3PY        -0.00011   0.00003  -0.00003   0.00006   0.00000
 305        3PZ        -0.00005  -0.00000   0.00003  -0.00002  -0.00001
 306 36  C  1S         -0.00188   0.00123   0.00004  -0.00110   0.00013
 307        2S          0.00039  -0.00139  -0.00018   0.00134  -0.00015
 308        2PX        -0.00934   0.00098  -0.00291  -0.00153  -0.00014
 309        2PY        -0.00846   0.00173   0.00267  -0.00574   0.00031
 310        2PZ         0.00258  -0.00180   0.00071  -0.00295   0.00002
 311        3S         -0.00329  -0.00274  -0.00070  -0.00141   0.00010
 312        3PX        -0.00402   0.00118  -0.00041  -0.00010  -0.00003
 313        3PY        -0.00708   0.00229   0.00173  -0.00640   0.00031
 314        3PZ         0.00551  -0.00358  -0.00016   0.00207  -0.00019
 315        4XX        -0.00098   0.00051   0.00029   0.00003  -0.00001
 316        4YY         0.00021   0.00001  -0.00035   0.00008  -0.00002
 317        4ZZ         0.00101  -0.00047   0.00001  -0.00004   0.00001
 318        4XY        -0.00063   0.00006  -0.00008  -0.00011  -0.00000
 319        4XZ        -0.00064   0.00047   0.00011   0.00022  -0.00001
 320        4YZ        -0.00063   0.00026   0.00011  -0.00017   0.00001
 321 37  H  1S          0.00387  -0.00044  -0.00216   0.00256  -0.00020
 322        2S          0.00108   0.00244  -0.00132  -0.00218  -0.00000
 323        3PX        -0.00024   0.00017   0.00001  -0.00022   0.00001
 324        3PY         0.00018  -0.00011  -0.00009   0.00010  -0.00001
 325        3PZ         0.00026  -0.00014   0.00001   0.00002  -0.00000
 326 38  H  1S          0.00417  -0.00260   0.00127  -0.00231   0.00011
 327        2S          0.00647  -0.00230   0.00127  -0.00219   0.00021
 328        3PX        -0.00012  -0.00001  -0.00006  -0.00001  -0.00000
 329        3PY        -0.00026   0.00009   0.00003  -0.00004   0.00000
 330        3PZ        -0.00000   0.00001  -0.00008   0.00009  -0.00000
 331 39  H  1S         -0.00858   0.00547  -0.00144   0.00599  -0.00054
 332        2S          0.00931  -0.00261  -0.00592   0.01662  -0.00158
 333        3PX        -0.00020   0.00026   0.00012   0.00038   0.00004
 334        3PY         0.00014  -0.00010   0.00008  -0.00008  -0.00005
 335        3PZ         0.00280  -0.00135   0.00033   0.00001   0.00000
                          11        12        13        14        15
  11        4YY         0.00073
  12        4ZZ        -0.00040   0.00114
  13        4XY         0.00024  -0.00029   0.00118
  14        4XZ        -0.00025   0.00003   0.00002   0.00098
  15        4YZ         0.00019  -0.00030  -0.00027  -0.00024   0.00067
  16 2   C  1S          0.00148  -0.00526  -0.00053   0.00214   0.00273
  17        2S         -0.00361   0.00886   0.00090  -0.00398  -0.00458
  18        2PX        -0.00297   0.00650  -0.00347   0.00844  -0.00342
  19        2PY        -0.00614   0.00576  -0.00365  -0.00344   0.00733
  20        2PZ         0.00515  -0.00423  -0.00271   0.00732   0.00581
  21        3S         -0.00378   0.01030   0.00056  -0.00379  -0.00533
  22        3PX        -0.00143   0.00329  -0.00148   0.00464  -0.00158
  23        3PY        -0.00299   0.00318  -0.00193  -0.00213   0.00329
  24        3PZ         0.00209  -0.00238  -0.00090   0.00390   0.00238
  25        4XX         0.00040  -0.00037   0.00017   0.00017  -0.00008
  26        4YY         0.00019  -0.00022   0.00014   0.00003   0.00019
  27        4ZZ        -0.00044   0.00019  -0.00034  -0.00002   0.00006
  28        4XY         0.00027  -0.00039   0.00055  -0.00047  -0.00011
  29        4XZ        -0.00008   0.00008  -0.00002   0.00061  -0.00031
  30        4YZ         0.00008  -0.00002  -0.00047  -0.00029   0.00055
  31 3   H  1S          0.00274  -0.00401  -0.00930  -0.00552   0.00781
  32        2S          0.00264  -0.00268  -0.00733  -0.00462   0.00642
  33        3PX         0.00017  -0.00003   0.00034  -0.00002  -0.00010
  34        3PY         0.00015  -0.00030  -0.00003  -0.00007   0.00020
  35        3PZ         0.00001   0.00002  -0.00004  -0.00024   0.00002
  36 4   H  1S          0.00555  -0.00848   0.01149   0.00024  -0.00029
  37        2S          0.00578  -0.00728   0.01085   0.00004  -0.00034
  38        3PX         0.00005   0.00013  -0.00031  -0.00017   0.00016
  39        3PY        -0.00015   0.00026  -0.00013   0.00013  -0.00013
  40        3PZ        -0.00007   0.00017   0.00011  -0.00014  -0.00007
  41 5   H  1S          0.00003   0.00368  -0.00091   0.00665  -0.00455
  42        2S          0.00014   0.00137  -0.00091   0.00639  -0.00315
  43        3PX        -0.00004  -0.00010  -0.00005  -0.00007   0.00017
  44        3PY        -0.00011   0.00024  -0.00009   0.00008  -0.00001
  45        3PZ         0.00006  -0.00019  -0.00002   0.00006   0.00019
  46 6   H  1S          0.00340  -0.00294   0.00473  -0.00456  -0.00319
  47        2S          0.00437  -0.00491   0.00510  -0.00342  -0.00155
  48        3PX         0.00002   0.00011   0.00008  -0.00004  -0.00025
  49        3PY        -0.00001   0.00006   0.00009  -0.00026  -0.00003
  50        3PZ         0.00011  -0.00008  -0.00003   0.00010   0.00009
  51 7   C  1S          0.00023  -0.00000   0.00005   0.00000  -0.00015
  52        2S         -0.00037   0.00024  -0.00013  -0.00015   0.00037
  53        2PX        -0.00018   0.00009   0.00003  -0.00016   0.00020
  54        2PY         0.00065  -0.00043   0.00021   0.00059  -0.00072
  55        2PZ         0.00013  -0.00014  -0.00019   0.00005   0.00010
  56        3S         -0.00036   0.00034  -0.00058  -0.00033   0.00103
  57        3PX         0.00010  -0.00010   0.00010  -0.00004  -0.00001
  58        3PY         0.00024  -0.00026   0.00023   0.00050  -0.00056
  59        3PZ         0.00009  -0.00011  -0.00015  -0.00005   0.00014
  60        4XX         0.00002  -0.00000   0.00000   0.00001  -0.00003
  61        4YY        -0.00003   0.00002   0.00001  -0.00000  -0.00000
  62        4ZZ        -0.00001  -0.00001  -0.00001  -0.00002   0.00000
  63        4XY        -0.00004   0.00003  -0.00000  -0.00005   0.00006
  64        4XZ         0.00000  -0.00002   0.00001  -0.00001  -0.00000
  65        4YZ        -0.00000  -0.00004  -0.00002  -0.00001   0.00001
  66 8   H  1S          0.00021  -0.00011  -0.00003   0.00028  -0.00027
  67        2S          0.00039  -0.00022   0.00004   0.00047  -0.00058
  68        3PX         0.00000  -0.00000  -0.00000   0.00001  -0.00000
  69        3PY         0.00001  -0.00001   0.00001   0.00001  -0.00001
  70        3PZ         0.00000  -0.00001  -0.00000   0.00000   0.00000
  71 9   H  1S         -0.00003  -0.00015  -0.00011  -0.00005   0.00015
  72        2S          0.00001  -0.00033   0.00006  -0.00000  -0.00016
  73        3PX        -0.00000   0.00000   0.00001  -0.00001  -0.00000
  74        3PY         0.00001  -0.00001  -0.00001   0.00001   0.00000
  75        3PZ         0.00001  -0.00000   0.00000   0.00000  -0.00001
  76 10  C  1S          0.00017  -0.00005   0.00008  -0.00003   0.00003
  77        2S         -0.00019   0.00017  -0.00017   0.00002   0.00001
  78        2PX        -0.00018   0.00026  -0.00050  -0.00005   0.00007
  79        2PY         0.00018  -0.00031   0.00023  -0.00001  -0.00001
  80        2PZ         0.00006   0.00016   0.00015  -0.00008  -0.00003
  81        3S         -0.00032   0.00032  -0.00020  -0.00015   0.00012
  82        3PX        -0.00030   0.00029  -0.00063  -0.00002   0.00017
  83        3PY         0.00006  -0.00005  -0.00011  -0.00013  -0.00000
  84        3PZ        -0.00008   0.00026  -0.00016  -0.00015   0.00006
  85        4XX        -0.00000   0.00001  -0.00002   0.00001  -0.00001
  86        4YY        -0.00000  -0.00000   0.00002  -0.00002   0.00002
  87        4ZZ         0.00000  -0.00002   0.00001   0.00001  -0.00001
  88        4XY        -0.00001   0.00000   0.00000  -0.00000  -0.00000
  89        4XZ        -0.00000  -0.00001  -0.00000  -0.00001   0.00001
  90        4YZ         0.00001  -0.00002  -0.00002  -0.00000  -0.00002
  91 11  H  1S          0.00005  -0.00010   0.00007  -0.00006  -0.00002
  92        2S          0.00013  -0.00021   0.00016  -0.00003  -0.00005
  93        3PX        -0.00000   0.00000  -0.00001  -0.00000  -0.00000
  94        3PY        -0.00000  -0.00000  -0.00000  -0.00000   0.00000
  95        3PZ         0.00000  -0.00000  -0.00000   0.00000  -0.00001
  96 12  H  1S         -0.00011   0.00020  -0.00027   0.00000   0.00001
  97        2S          0.00020  -0.00011   0.00032   0.00012  -0.00021
  98        3PX         0.00001  -0.00001   0.00001  -0.00000   0.00000
  99        3PY        -0.00002   0.00002  -0.00003  -0.00000   0.00000
 100        3PZ         0.00000   0.00000  -0.00001  -0.00000  -0.00000
 101 13  C  1S          0.00010   0.00007   0.00020  -0.00002   0.00015
 102        2S         -0.00001  -0.00010  -0.00029   0.00005  -0.00024
 103        2PX        -0.00007  -0.00003  -0.00006   0.00019  -0.00008
 104        2PY        -0.00000   0.00013   0.00099   0.00005   0.00055
 105        2PZ        -0.00002  -0.00010   0.00040   0.00001   0.00029
 106        3S         -0.00003   0.00053  -0.00128  -0.00042  -0.00037
 107        3PX        -0.00012   0.00006  -0.00008   0.00011  -0.00014
 108        3PY         0.00000  -0.00024   0.00105   0.00028   0.00033
 109        3PZ        -0.00017  -0.00007   0.00010   0.00015   0.00033
 110        4XX         0.00000  -0.00000  -0.00001  -0.00001   0.00000
 111        4YY        -0.00000   0.00001   0.00006   0.00001   0.00001
 112        4ZZ        -0.00001  -0.00002  -0.00001   0.00001  -0.00001
 113        4XY        -0.00001  -0.00001   0.00006   0.00002   0.00000
 114        4XZ        -0.00001  -0.00001   0.00000   0.00001   0.00001
 115        4YZ         0.00000  -0.00001  -0.00004  -0.00000  -0.00002
 116 14  H  1S         -0.00002   0.00011   0.00044   0.00011   0.00015
 117        2S         -0.00001   0.00014   0.00053   0.00010   0.00027
 118        3PX         0.00000  -0.00001  -0.00000   0.00000  -0.00001
 119        3PY        -0.00000   0.00000   0.00001  -0.00000   0.00001
 120        3PZ         0.00000   0.00000   0.00002   0.00000   0.00001
 121 15  H  1S          0.00006   0.00001  -0.00014  -0.00017   0.00002
 122        2S         -0.00003   0.00013  -0.00022  -0.00017  -0.00000
 123        3PX        -0.00000   0.00000  -0.00000  -0.00000  -0.00000
 124        3PY         0.00000   0.00000   0.00000  -0.00000   0.00002
 125        3PZ         0.00000  -0.00000   0.00001  -0.00000   0.00000
 126 16  C  1S         -0.00021   0.00005  -0.00001   0.00004  -0.00020
 127        2S          0.00016  -0.00008   0.00026  -0.00007   0.00046
 128        2PX         0.00034   0.00042  -0.00101  -0.00088   0.00009
 129        2PY        -0.00039   0.00001  -0.00163  -0.00012  -0.00095
 130        2PZ         0.00021   0.00029   0.00014   0.00009  -0.00005
 131        3S          0.00008  -0.00081   0.00067  -0.00002   0.00102
 132        3PX         0.00010   0.00079  -0.00064  -0.00094   0.00020
 133        3PY        -0.00031   0.00006  -0.00110   0.00008  -0.00031
 134        3PZ         0.00037  -0.00064   0.00086   0.00032  -0.00000
 135        4XX        -0.00006   0.00005   0.00009   0.00004  -0.00002
 136        4YY         0.00009  -0.00004  -0.00011  -0.00002  -0.00004
 137        4ZZ        -0.00003   0.00002  -0.00003  -0.00001   0.00000
 138        4XY        -0.00004   0.00002   0.00013   0.00005   0.00005
 139        4XZ         0.00001  -0.00007  -0.00002   0.00000  -0.00002
 140        4YZ        -0.00002  -0.00001  -0.00006   0.00001  -0.00008
 141 17  H  1S          0.00024   0.00015   0.00021  -0.00027   0.00015
 142        2S          0.00018  -0.00028   0.00090   0.00046  -0.00019
 143        3PX        -0.00000  -0.00001   0.00002   0.00001  -0.00002
 144        3PY        -0.00001   0.00002  -0.00006  -0.00004   0.00001
 145        3PZ         0.00001  -0.00002   0.00003   0.00001  -0.00001
 146 18  H  1S         -0.00009  -0.00030  -0.00002  -0.00001   0.00014
 147        2S          0.00013  -0.00027   0.00017  -0.00013   0.00007
 148        3PX         0.00000   0.00001  -0.00001  -0.00001   0.00001
 149        3PY         0.00001  -0.00000  -0.00003  -0.00001  -0.00001
 150        3PZ         0.00001  -0.00002   0.00000   0.00000   0.00001
 151 19  C  1S         -0.00008  -0.00092   0.00096   0.00066  -0.00150
 152        2S         -0.00052   0.00127  -0.00202  -0.00113   0.00309
 153        2PX        -0.00025   0.00114  -0.00091  -0.00022   0.00194
 154        2PY         0.00217  -0.00249   0.00242   0.00174  -0.00435
 155        2PZ         0.00129  -0.00340   0.00336   0.00198  -0.00559
 156        3S         -0.00008   0.00028  -0.00274  -0.00216   0.00444
 157        3PX        -0.00021   0.00033  -0.00086   0.00060   0.00066
 158        3PY         0.00073  -0.00054   0.00166   0.00047  -0.00255
 159        3PZ         0.00011  -0.00093   0.00144   0.00092  -0.00309
 160        4XX         0.00008  -0.00004  -0.00002   0.00022  -0.00012
 161        4YY         0.00015  -0.00007   0.00000   0.00005   0.00002
 162        4ZZ        -0.00024   0.00014   0.00012  -0.00021  -0.00015
 163        4XY         0.00013  -0.00025   0.00017  -0.00026   0.00005
 164        4XZ         0.00014  -0.00023  -0.00001  -0.00001  -0.00001
 165        4YZ        -0.00013   0.00029  -0.00007  -0.00024   0.00019
 166 20  H  1S          0.00115  -0.00074   0.00026  -0.00014   0.00028
 167        2S          0.00174  -0.00165   0.00122  -0.00031  -0.00021
 168        3PX        -0.00003   0.00002   0.00001  -0.00000   0.00001
 169        3PY         0.00002  -0.00006   0.00006   0.00003  -0.00010
 170        3PZ         0.00001  -0.00005   0.00003   0.00001  -0.00010
 171 21  H  1S         -0.00025  -0.00085   0.00100   0.00001  -0.00160
 172        2S         -0.00048  -0.00059   0.00153  -0.00002  -0.00214
 173        3PX         0.00001  -0.00001  -0.00001  -0.00000   0.00003
 174        3PY         0.00002  -0.00003   0.00006   0.00000  -0.00010
 175        3PZ         0.00000   0.00001   0.00003   0.00001  -0.00005
 176 22  C  1S          0.00217  -0.00213   0.00071  -0.00518   0.00097
 177        2S         -0.00490   0.00283  -0.00166   0.00976  -0.00199
 178        2PX        -0.00668   0.00536  -0.00500   0.00822  -0.00478
 179        2PY         0.00226   0.00137  -0.00642  -0.00334  -0.00484
 180        2PZ        -0.00426  -0.00800  -0.00326   0.00686  -0.00047
 181        3S         -0.00556   0.00460   0.00020   0.01120  -0.00308
 182        3PX        -0.00283   0.00266  -0.00356   0.00399  -0.00237
 183        3PY         0.00057   0.00122  -0.00167  -0.00091  -0.00287
 184        3PZ        -0.00186  -0.00377  -0.00106   0.00353  -0.00036
 185        4XX         0.00024  -0.00054   0.00002   0.00002   0.00027
 186        4YY         0.00036  -0.00035  -0.00005  -0.00036   0.00026
 187        4ZZ        -0.00035   0.00075   0.00002  -0.00014  -0.00041
 188        4XY         0.00001  -0.00005   0.00103   0.00028   0.00003
 189        4XZ        -0.00031  -0.00023   0.00009   0.00040  -0.00009
 190        4YZ         0.00020  -0.00029   0.00009   0.00002   0.00001
 191 23  H  1S          0.00026  -0.00240   0.00584   0.00241   0.00348
 192        2S          0.00188  -0.00335   0.00612   0.00050   0.00280
 193        3PX        -0.00017   0.00009   0.00003   0.00025   0.00000
 194        3PY        -0.00001  -0.00003   0.00011   0.00013   0.00008
 195        3PZ        -0.00007  -0.00014  -0.00006   0.00010  -0.00000
 196 24  H  1S         -0.00113   0.00788  -0.00015   0.00063  -0.00241
 197        2S         -0.00061   0.00610   0.00014  -0.00176  -0.00183
 198        3PX        -0.00006  -0.00008  -0.00009   0.00010  -0.00002
 199        3PY         0.00003  -0.00001  -0.00012  -0.00008  -0.00006
 200        3PZ        -0.00012   0.00024  -0.00007   0.00026  -0.00011
 201 25  N  1S         -0.00000   0.00035   0.00013  -0.00042   0.00024
 202        2S          0.00010  -0.00061  -0.00026   0.00075  -0.00054
 203        2PX         0.00069  -0.00036  -0.00064   0.00095  -0.00058
 204        2PY        -0.00066   0.00029   0.00020  -0.00087   0.00063
 205        2PZ        -0.00055   0.00159   0.00034   0.00028   0.00003
 206        3S          0.00019  -0.00136  -0.00063   0.00316  -0.00149
 207        3PX         0.00035  -0.00025  -0.00054   0.00123  -0.00050
 208        3PY        -0.00029   0.00011   0.00036  -0.00085   0.00044
 209        3PZ        -0.00068   0.00189   0.00012   0.00001   0.00018
 210        4XX         0.00003   0.00000  -0.00001  -0.00002   0.00001
 211        4YY        -0.00008   0.00007  -0.00006  -0.00010   0.00012
 212        4ZZ         0.00002   0.00000   0.00008  -0.00005  -0.00009
 213        4XY         0.00003  -0.00004   0.00008   0.00007  -0.00011
 214        4XZ         0.00005  -0.00006   0.00005   0.00006  -0.00013
 215        4YZ        -0.00003   0.00002  -0.00003  -0.00007   0.00008
 216 26  N  1S         -0.00056   0.00032   0.00129   0.00037  -0.00011
 217        2S          0.00128  -0.00066  -0.00246  -0.00106   0.00030
 218        2PX         0.00241  -0.00205  -0.00440  -0.00134   0.00009
 219        2PY        -0.00157   0.00249   0.00536   0.00151   0.00103
 220        2PZ        -0.00040   0.00125  -0.00003  -0.00057   0.00138
 221        3S          0.00221  -0.00087  -0.00564  -0.00299   0.00239
 222        3PX         0.00152  -0.00159  -0.00319  -0.00106   0.00051
 223        3PY        -0.00131   0.00197   0.00414   0.00144   0.00004
 224        3PZ        -0.00005   0.00103   0.00037  -0.00014   0.00104
 225        4XX        -0.00020   0.00014  -0.00005   0.00025  -0.00024
 226        4YY         0.00003  -0.00020   0.00017   0.00008   0.00014
 227        4ZZ         0.00006   0.00012   0.00009  -0.00019  -0.00001
 228        4XY         0.00014  -0.00002   0.00022  -0.00024   0.00017
 229        4XZ        -0.00010  -0.00014   0.00010   0.00012  -0.00000
 230        4YZ         0.00011   0.00011  -0.00003  -0.00013  -0.00001
 231 27  C  1S          0.00038   0.00001  -0.00004  -0.00020   0.00027
 232        2S         -0.00079   0.00029   0.00003   0.00054  -0.00061
 233        2PX        -0.00142   0.00096   0.00135   0.00130  -0.00072
 234        2PY         0.00020  -0.00053  -0.00006  -0.00014  -0.00002
 235        2PZ         0.00002   0.00064   0.00079   0.00008  -0.00022
 236        3S         -0.00098  -0.00021  -0.00018   0.00150  -0.00072
 237        3PX        -0.00066   0.00012   0.00074   0.00093  -0.00039
 238        3PY        -0.00022   0.00006  -0.00060   0.00008  -0.00039
 239        3PZ         0.00007   0.00040   0.00034   0.00007  -0.00017
 240        4XX        -0.00001   0.00000   0.00005  -0.00000  -0.00004
 241        4YY         0.00004  -0.00003  -0.00002  -0.00003   0.00001
 242        4ZZ        -0.00003   0.00009  -0.00005  -0.00000  -0.00000
 243        4XY        -0.00012   0.00012   0.00014   0.00012  -0.00002
 244        4XZ        -0.00005   0.00007   0.00002   0.00001   0.00002
 245        4YZ        -0.00003   0.00003   0.00005   0.00001   0.00002
 246 28  H  1S          0.00048  -0.00073  -0.00065  -0.00047   0.00004
 247        2S          0.00101  -0.00101  -0.00061  -0.00095   0.00045
 248        3PX        -0.00002   0.00000   0.00000   0.00003  -0.00002
 249        3PY        -0.00001   0.00003   0.00002   0.00001  -0.00000
 250        3PZ        -0.00000   0.00001   0.00001   0.00000  -0.00001
 251 29  H  1S         -0.00038   0.00010  -0.00028   0.00016   0.00001
 252        2S         -0.00024   0.00056  -0.00015  -0.00012   0.00008
 253        3PX        -0.00002   0.00003   0.00003   0.00000  -0.00001
 254        3PY        -0.00000  -0.00002  -0.00003  -0.00000  -0.00000
 255        3PZ        -0.00002   0.00000  -0.00001   0.00001  -0.00001
 256 30  C  1S          0.00008  -0.00003   0.00009  -0.00002   0.00007
 257        2S          0.00002   0.00019  -0.00017   0.00005  -0.00010
 258        2PX         0.00030   0.00045  -0.00058  -0.00005  -0.00023
 259        2PY         0.00008  -0.00043   0.00059  -0.00002   0.00018
 260        2PZ         0.00012  -0.00021  -0.00022  -0.00004   0.00015
 261        3S         -0.00014   0.00035  -0.00042   0.00001  -0.00046
 262        3PX         0.00020   0.00017  -0.00037  -0.00014  -0.00006
 263        3PY         0.00033  -0.00066   0.00061  -0.00031   0.00024
 264        3PZ         0.00025  -0.00023  -0.00014  -0.00025   0.00009
 265        4XX        -0.00004   0.00001   0.00005   0.00003  -0.00001
 266        4YY         0.00003   0.00001  -0.00005  -0.00002  -0.00000
 267        4ZZ        -0.00000  -0.00002  -0.00001  -0.00001   0.00001
 268        4XY        -0.00003   0.00002   0.00003   0.00001  -0.00002
 269        4XZ         0.00000  -0.00002   0.00000  -0.00001   0.00001
 270        4YZ        -0.00001   0.00000   0.00003   0.00002   0.00001
 271 31  H  1S          0.00020   0.00023  -0.00047  -0.00008  -0.00010
 272        2S          0.00054  -0.00036  -0.00012  -0.00045   0.00018
 273        3PX         0.00002  -0.00003   0.00003  -0.00000   0.00001
 274        3PY         0.00001   0.00001  -0.00002  -0.00000  -0.00000
 275        3PZ        -0.00000   0.00000  -0.00002  -0.00000  -0.00001
 276 32  H  1S         -0.00026  -0.00006   0.00039   0.00010   0.00000
 277        2S         -0.00019  -0.00013   0.00048   0.00007   0.00003
 278        3PX         0.00000  -0.00000   0.00000  -0.00000  -0.00000
 279        3PY         0.00000  -0.00001   0.00001   0.00000   0.00001
 280        3PZ        -0.00001  -0.00000   0.00001   0.00001   0.00000
 281 33  C  1S          0.00002   0.00001   0.00000  -0.00007   0.00002
 282        2S          0.00001  -0.00005   0.00004  -0.00002   0.00002
 283        2PX        -0.00008  -0.00005   0.00004   0.00005  -0.00007
 284        2PY        -0.00008   0.00020  -0.00016   0.00009  -0.00004
 285        2PZ        -0.00005   0.00017   0.00009  -0.00006  -0.00021
 286        3S         -0.00027   0.00031   0.00014   0.00051  -0.00016
 287        3PX        -0.00014   0.00014  -0.00001   0.00026  -0.00022
 288        3PY         0.00002   0.00004  -0.00005   0.00012  -0.00010
 289        3PZ         0.00011  -0.00001   0.00015  -0.00019  -0.00021
 290        4XX        -0.00001   0.00000   0.00002  -0.00001  -0.00001
 291        4YY        -0.00000   0.00002  -0.00004  -0.00000   0.00000
 292        4ZZ         0.00001  -0.00003   0.00002  -0.00001   0.00001
 293        4XY         0.00001  -0.00002   0.00003  -0.00002   0.00000
 294        4XZ        -0.00002  -0.00001   0.00001   0.00001   0.00000
 295        4YZ         0.00000  -0.00001  -0.00001  -0.00000   0.00000
 296 34  H  1S          0.00007   0.00001   0.00010  -0.00008  -0.00002
 297        2S          0.00008   0.00000   0.00009  -0.00002  -0.00010
 298        3PX         0.00000  -0.00000   0.00000   0.00000  -0.00000
 299        3PY        -0.00000   0.00001  -0.00000   0.00000  -0.00000
 300        3PZ        -0.00000   0.00000  -0.00000  -0.00000  -0.00000
 301 35  H  1S         -0.00006   0.00019  -0.00022   0.00010  -0.00002
 302        2S         -0.00010   0.00030  -0.00037   0.00007  -0.00002
 303        3PX        -0.00000  -0.00000   0.00000  -0.00001   0.00000
 304        3PY         0.00000  -0.00000   0.00000  -0.00000  -0.00000
 305        3PZ        -0.00001   0.00001  -0.00000   0.00000  -0.00000
 306 36  C  1S          0.00024  -0.00005   0.00000  -0.00010   0.00001
 307        2S         -0.00028   0.00027  -0.00003   0.00021   0.00005
 308        2PX        -0.00016   0.00042   0.00004   0.00025   0.00001
 309        2PY         0.00023  -0.00055   0.00056  -0.00064   0.00010
 310        2PZ         0.00016  -0.00006  -0.00027  -0.00022   0.00024
 311        3S         -0.00032   0.00024  -0.00010   0.00028   0.00029
 312        3PX         0.00005   0.00009   0.00023   0.00001  -0.00008
 313        3PY         0.00027  -0.00044   0.00022  -0.00053   0.00031
 314        3PZ        -0.00017   0.00026  -0.00027   0.00013  -0.00002
 315        4XX         0.00001  -0.00000   0.00002   0.00003  -0.00003
 316        4YY        -0.00004   0.00006  -0.00003  -0.00002   0.00004
 317        4ZZ         0.00002  -0.00005  -0.00000  -0.00003  -0.00001
 318        4XY        -0.00002   0.00002   0.00001   0.00000   0.00001
 319        4XZ        -0.00002   0.00005   0.00000   0.00000   0.00001
 320        4YZ         0.00002   0.00000  -0.00001  -0.00002   0.00001
 321 37  H  1S         -0.00019   0.00039  -0.00025   0.00024   0.00008
 322        2S          0.00010   0.00001  -0.00015  -0.00020   0.00031
 323        3PX         0.00001  -0.00002   0.00002  -0.00003   0.00001
 324        3PY        -0.00002   0.00002  -0.00002   0.00002   0.00001
 325        3PZ        -0.00001   0.00000  -0.00001   0.00001   0.00000
 326 38  H  1S          0.00017  -0.00033  -0.00006  -0.00021   0.00011
 327        2S          0.00039  -0.00068   0.00011  -0.00025  -0.00009
 328        3PX        -0.00001   0.00001  -0.00000  -0.00000   0.00001
 329        3PY         0.00000  -0.00000   0.00001  -0.00001  -0.00000
 330        3PZ        -0.00000   0.00001  -0.00000   0.00000  -0.00001
 331 39  H  1S          0.00041   0.00012  -0.00037  -0.00085   0.00039
 332        2S         -0.00024   0.00121   0.00012  -0.00126  -0.00057
 333        3PX         0.00002  -0.00004  -0.00005  -0.00002  -0.00001
 334        3PY        -0.00000   0.00005   0.00008   0.00003   0.00003
 335        3PZ        -0.00001  -0.00008   0.00008   0.00006  -0.00008
                          16        17        18        19        20
  16 2   C  1S          2.05279
  17        2S         -0.05429   0.28798
  18        2PX        -0.00091   0.00376   0.40058
  19        2PY         0.00270   0.00089  -0.00150   0.38838
  20        2PZ        -0.00134   0.00013   0.01077  -0.00392   0.37616
  21        3S         -0.19309   0.28274  -0.00322  -0.00924   0.00491
  22        3PX         0.00234  -0.00138   0.20148   0.00113   0.01411
  23        3PY        -0.00758   0.00890  -0.01018   0.17449  -0.00840
  24        3PZ         0.00242  -0.00336   0.01865  -0.00541   0.16196
  25        4XX        -0.01270  -0.00454   0.00095  -0.01203   0.00429
  26        4YY        -0.01316  -0.00429  -0.00587   0.00203   0.00526
  27        4ZZ        -0.01363  -0.00377   0.00539   0.00934  -0.00963
  28        4XY         0.00018  -0.00042  -0.01618  -0.00703  -0.00812
  29        4XZ         0.00036  -0.00015   0.00682  -0.00872   0.00558
  30        4YZ        -0.00020   0.00008  -0.00861   0.00770   0.00848
  31 3   H  1S          0.00832  -0.01870  -0.01785   0.00840   0.02374
  32        2S          0.00900  -0.01886  -0.02568   0.01809   0.04136
  33        3PX         0.00008  -0.00025  -0.00045  -0.00042   0.00148
  34        3PY         0.00034  -0.00085  -0.00086  -0.00014   0.00146
  35        3PZ        -0.00078   0.00142   0.00188   0.00052  -0.00484
  36 4   H  1S          0.00788  -0.01881  -0.01793  -0.02291   0.02206
  37        2S          0.00964  -0.02153  -0.03564  -0.05035   0.03346
  38        3PX         0.00014  -0.00027  -0.00047  -0.00022   0.00130
  39        3PY         0.00002   0.00001  -0.00037  -0.00085   0.00089
  40        3PZ        -0.00075   0.00162   0.00162   0.00236  -0.00448
  41 5   H  1S         -0.05420   0.10177   0.20928  -0.12448   0.10784
  42        2S         -0.01119   0.02991   0.16036  -0.09863   0.08080
  43        3PX         0.00430  -0.00695  -0.00121   0.00571  -0.00439
  44        3PY        -0.00246   0.00440   0.00576   0.00334   0.00303
  45        3PZ         0.00224  -0.00376  -0.00417   0.00287   0.00407
  46 6   H  1S         -0.05325   0.09741  -0.19968  -0.17033  -0.01248
  47        2S         -0.00876   0.02467  -0.17300  -0.14639  -0.01056
  48        3PX        -0.00414   0.00667  -0.00044  -0.00715  -0.00006
  49        3PY        -0.00330   0.00585  -0.00763  -0.00004  -0.00053
  50        3PZ        -0.00031   0.00035   0.00003  -0.00024   0.00659
  51 7   C  1S          0.00188  -0.00351   0.00314  -0.00766  -0.00492
  52        2S         -0.00476   0.00831  -0.00699   0.01982   0.00988
  53        2PX        -0.00267   0.00514  -0.00284   0.00931   0.00677
  54        2PY         0.00834  -0.01652   0.01840  -0.03359  -0.01793
  55        2PZ         0.00007  -0.00279   0.00326  -0.00051   0.00302
  56        3S         -0.00305   0.01022  -0.01651   0.03114   0.02006
  57        3PX        -0.00027   0.00099  -0.00187  -0.00521   0.00168
  58        3PY         0.00278  -0.00832   0.01480  -0.01933  -0.00916
  59        3PZ        -0.00069  -0.00043   0.00094   0.00160   0.00343
  60        4XX         0.00039  -0.00072   0.00044  -0.00126  -0.00124
  61        4YY        -0.00014   0.00064  -0.00030   0.00080   0.00027
  62        4ZZ         0.00022  -0.00044   0.00021   0.00018  -0.00034
  63        4XY        -0.00061   0.00118  -0.00149   0.00272   0.00125
  64        4XZ         0.00005  -0.00022  -0.00009  -0.00008  -0.00016
  65        4YZ         0.00032  -0.00043   0.00011  -0.00011   0.00018
  66 8   H  1S          0.00280  -0.00568   0.00611  -0.01213  -0.00653
  67        2S          0.00484  -0.00918   0.01154  -0.02698  -0.01128
  68        3PX         0.00004  -0.00010   0.00018  -0.00028   0.00000
  69        3PY         0.00015  -0.00022   0.00034  -0.00055  -0.00031
  70        3PZ         0.00000  -0.00005   0.00005  -0.00007   0.00013
  71 9   H  1S         -0.00066  -0.00075  -0.00018   0.00469   0.00384
  72        2S          0.00217  -0.00506   0.00304  -0.00368  -0.00375
  73        3PX         0.00001   0.00002  -0.00015  -0.00001  -0.00018
  74        3PY         0.00011  -0.00017   0.00019  -0.00034   0.00001
  75        3PZ         0.00010  -0.00017   0.00011  -0.00052  -0.00038
  76 10  C  1S          0.00043  -0.00102   0.00005  -0.00155  -0.00073
  77        2S         -0.00067   0.00225  -0.00027   0.00300   0.00137
  78        2PX         0.00019   0.00067   0.00233   0.00194   0.00078
  79        2PY         0.00020  -0.00283  -0.00078  -0.00245  -0.00008
  80        2PZ        -0.00088   0.00191  -0.00049   0.00197  -0.00158
  81        3S         -0.00290   0.00615  -0.00173   0.01396   0.00423
  82        3PX        -0.00012   0.00057   0.00188   0.00604   0.00197
  83        3PY         0.00106  -0.00108  -0.00168  -0.00124  -0.00098
  84        3PZ        -0.00068   0.00184  -0.00223   0.00437  -0.00148
  85        4XX         0.00018  -0.00014   0.00037  -0.00049  -0.00035
  86        4YY        -0.00005   0.00020  -0.00040   0.00062   0.00028
  87        4ZZ         0.00007  -0.00010   0.00005  -0.00012   0.00010
  88        4XY        -0.00010   0.00016  -0.00011   0.00041   0.00008
  89        4XZ        -0.00007   0.00009  -0.00029   0.00022   0.00017
  90        4YZ         0.00017  -0.00029   0.00015  -0.00054  -0.00029
  91 11  H  1S         -0.00056  -0.00010  -0.00146   0.00097   0.00039
  92        2S         -0.00044  -0.00084  -0.00165  -0.00076   0.00053
  93        3PX        -0.00001   0.00004   0.00001   0.00007   0.00001
  94        3PY         0.00003  -0.00002  -0.00002   0.00004   0.00001
  95        3PZ         0.00007  -0.00002   0.00008  -0.00011  -0.00009
  96 12  H  1S          0.00062   0.00050   0.00171  -0.00084  -0.00034
  97        2S          0.00115  -0.00167   0.00249  -0.01021  -0.00323
  98        3PX         0.00005  -0.00011  -0.00010  -0.00009  -0.00002
  99        3PY        -0.00010   0.00012   0.00016   0.00034   0.00009
 100        3PZ        -0.00003   0.00001  -0.00006  -0.00013  -0.00009
 101 13  C  1S          0.00005   0.00012   0.00042   0.00025  -0.00000
 102        2S          0.00008  -0.00009  -0.00078  -0.00093   0.00020
 103        2PX         0.00053  -0.00130   0.00020  -0.00220  -0.00062
 104        2PY         0.00002   0.00050   0.00101   0.00167   0.00093
 105        2PZ        -0.00003  -0.00012  -0.00005   0.00111   0.00199
 106        3S         -0.00083   0.00070  -0.00367   0.00085  -0.00472
 107        3PX         0.00077  -0.00101   0.00061  -0.00143  -0.00239
 108        3PY         0.00031  -0.00011   0.00092  -0.00026   0.00276
 109        3PZ         0.00004  -0.00071   0.00076   0.00235   0.00303
 110        4XX         0.00002   0.00006   0.00019   0.00009  -0.00003
 111        4YY         0.00002   0.00002  -0.00002  -0.00003  -0.00024
 112        4ZZ         0.00001  -0.00005  -0.00013  -0.00014   0.00017
 113        4XY        -0.00000  -0.00006  -0.00004  -0.00012   0.00005
 114        4XZ         0.00002  -0.00001  -0.00001   0.00005   0.00021
 115        4YZ        -0.00007  -0.00003  -0.00013   0.00002   0.00007
 116 14  H  1S          0.00018   0.00006   0.00035  -0.00028  -0.00064
 117        2S         -0.00004   0.00018   0.00045   0.00072  -0.00004
 118        3PX        -0.00001  -0.00004  -0.00000  -0.00009   0.00001
 119        3PY         0.00001   0.00002   0.00000   0.00004  -0.00005
 120        3PZ        -0.00001   0.00000  -0.00002   0.00002   0.00003
 121 15  H  1S         -0.00023   0.00078   0.00042   0.00148   0.00007
 122        2S         -0.00004   0.00062   0.00207   0.00158  -0.00194
 123        3PX        -0.00002   0.00004  -0.00005   0.00005  -0.00001
 124        3PY         0.00001   0.00001  -0.00001   0.00006   0.00006
 125        3PZ         0.00002  -0.00003   0.00002  -0.00009  -0.00005
 126 16  C  1S          0.00011   0.00042  -0.00026  -0.00085  -0.00001
 127        2S         -0.00010  -0.00018   0.00061   0.00189  -0.00053
 128        2PX        -0.00125   0.00276   0.00267   0.00483  -0.00521
 129        2PY        -0.00050  -0.00026  -0.00078  -0.00202   0.00119
 130        2PZ        -0.00057   0.00162  -0.00098   0.00078  -0.00316
 131        3S          0.00079  -0.00227   0.00149   0.00490   0.00453
 132        3PX        -0.00200   0.00390   0.00127   0.00475  -0.00989
 133        3PY        -0.00018   0.00055   0.00141   0.00153   0.00179
 134        3PZ         0.00080  -0.00115  -0.00139  -0.00399   0.00363
 135        4XX        -0.00002   0.00015   0.00027   0.00026  -0.00029
 136        4YY         0.00015  -0.00010  -0.00013  -0.00044  -0.00003
 137        4ZZ         0.00011  -0.00000   0.00005   0.00005   0.00007
 138        4XY        -0.00001  -0.00005   0.00007   0.00018  -0.00001
 139        4XZ         0.00012  -0.00025   0.00001  -0.00033   0.00020
 140        4YZ         0.00001  -0.00010   0.00003  -0.00037  -0.00055
 141 17  H  1S         -0.00054   0.00111   0.00144   0.00210  -0.00208
 142        2S          0.00057  -0.00098  -0.00003  -0.00343   0.00555
 143        3PX         0.00003  -0.00005  -0.00012  -0.00022   0.00004
 144        3PY        -0.00008   0.00008   0.00010   0.00022  -0.00024
 145        3PZ         0.00003  -0.00007  -0.00004  -0.00011   0.00003
 146 18  H  1S          0.00036  -0.00145  -0.00006  -0.00063   0.00403
 147        2S         -0.00012  -0.00049  -0.00122  -0.00213   0.00400
 148        3PX        -0.00002   0.00005   0.00003   0.00013   0.00002
 149        3PY        -0.00001   0.00002  -0.00007  -0.00003   0.00013
 150        3PZ        -0.00003  -0.00009  -0.00003  -0.00011   0.00020
 151 19  C  1S          0.01071  -0.02027   0.01923  -0.05228  -0.03562
 152        2S         -0.02039   0.03428  -0.03817   0.10647   0.07367
 153        2PX        -0.01038   0.01807   0.00027   0.04642   0.03698
 154        2PY         0.04610  -0.09077   0.05618  -0.18335  -0.14212
 155        2PZ         0.04269  -0.08411   0.05273  -0.16359  -0.11395
 156        3S          0.00986   0.00101  -0.05290   0.12173   0.05782
 157        3PX         0.00104   0.00021   0.00950   0.00928   0.01840
 158        3PY         0.00759  -0.02421   0.01706  -0.08461  -0.07055
 159        3PZ         0.00715  -0.02355   0.02356  -0.07836  -0.05467
 160        4XX         0.00135  -0.00347   0.00650  -0.00660  -0.00220
 161        4YY        -0.00300   0.00413  -0.00313  -0.00510   0.00710
 162        4ZZ        -0.00079   0.00071  -0.00073   0.00499  -0.00869
 163        4XY         0.00185  -0.00345  -0.00975  -0.00247  -0.00491
 164        4XZ         0.00163  -0.00305  -0.00343  -0.00574  -0.00066
 165        4YZ        -0.00486   0.00878  -0.00559   0.00864   0.00474
 166 20  H  1S          0.00754  -0.01891  -0.01088  -0.02973  -0.01400
 167        2S          0.00976  -0.02101  -0.02465  -0.05671  -0.01895
 168        3PX        -0.00030   0.00062   0.00011   0.00114   0.00060
 169        3PY         0.00036  -0.00086   0.00017  -0.00370  -0.00196
 170        3PZ         0.00062  -0.00126   0.00046  -0.00304  -0.00230
 171 21  H  1S          0.00985  -0.02126   0.00706  -0.01289  -0.03257
 172        2S          0.01241  -0.02411   0.01840  -0.02031  -0.05729
 173        3PX        -0.00007   0.00004  -0.00027   0.00026   0.00069
 174        3PY         0.00075  -0.00138   0.00091  -0.00275  -0.00324
 175        3PZ         0.00031  -0.00052   0.00096  -0.00216  -0.00227
 176 22  C  1S         -0.00281   0.00431  -0.00707   0.00229  -0.01002
 177        2S          0.00451  -0.01127   0.01650  -0.00367   0.02636
 178        2PX         0.00088  -0.00344   0.00557  -0.01145   0.02237
 179        2PY        -0.00487   0.00980  -0.00923  -0.00753  -0.02029
 180        2PZ         0.01116  -0.02533   0.01195  -0.01367   0.04791
 181        3S          0.00869  -0.00750   0.04334  -0.01840   0.03043
 182        3PX         0.00046  -0.00138   0.01047  -0.01112   0.02526
 183        3PY        -0.00401   0.00749  -0.00376  -0.01489  -0.01916
 184        3PZ         0.00919  -0.01324   0.00347  -0.01905   0.02660
 185        4XX         0.00085  -0.00230  -0.00080  -0.00158   0.00620
 186        4YY        -0.00001  -0.00060   0.00016  -0.00051   0.00145
 187        4ZZ        -0.00235   0.00400   0.00032   0.00338  -0.00963
 188        4XY         0.00013  -0.00023   0.00022  -0.00056   0.00110
 189        4XZ         0.00028  -0.00059   0.00099  -0.00004  -0.00068
 190        4YZ         0.00053  -0.00104   0.00034  -0.00044   0.00358
 191 23  H  1S          0.00510  -0.01035   0.00602  -0.00022   0.02029
 192        2S          0.00356  -0.00869  -0.00482  -0.01331   0.02098
 193        3PX         0.00005  -0.00017   0.00038  -0.00012   0.00030
 194        3PY         0.00021  -0.00036   0.00050   0.00032   0.00062
 195        3PZ        -0.00011  -0.00032  -0.00051  -0.00069   0.00083
 196 24  H  1S         -0.00846   0.01763  -0.00054   0.00932  -0.03413
 197        2S         -0.00879   0.02067  -0.00921   0.01374  -0.05133
 198        3PX         0.00018  -0.00047  -0.00009  -0.00039   0.00160
 199        3PY        -0.00013   0.00013  -0.00017   0.00000  -0.00055
 200        3PZ         0.00020  -0.00014   0.00010  -0.00028   0.00062
 201 25  N  1S         -0.00318   0.00656  -0.01113   0.01129   0.00069
 202        2S          0.00668  -0.01298   0.02296  -0.02511  -0.00434
 203        2PX         0.00650  -0.01413   0.02522  -0.03347  -0.00485
 204        2PY        -0.00898   0.01794  -0.02587   0.03136   0.01327
 205        2PZ        -0.01182   0.02416  -0.00599   0.02773   0.01062
 206        3S          0.01067  -0.02554   0.07577  -0.06017   0.01307
 207        3PX         0.00278  -0.00683   0.02472  -0.02712   0.00837
 208        3PY        -0.00864   0.01195  -0.02148   0.02171   0.00541
 209        3PZ        -0.01118   0.02535  -0.00095   0.03245   0.00951
 210        4XX         0.00010  -0.00016  -0.00068  -0.00058  -0.00064
 211        4YY        -0.00123   0.00221  -0.00289   0.00546   0.00238
 212        4ZZ         0.00023  -0.00072   0.00056  -0.00227  -0.00315
 213        4XY         0.00067  -0.00147   0.00249  -0.00420  -0.00236
 214        4XZ         0.00086  -0.00180   0.00180  -0.00429  -0.00221
 215        4YZ        -0.00074   0.00140  -0.00236   0.00234   0.00127
 216 26  N  1S          0.00043   0.00033   0.00104  -0.00103  -0.00445
 217        2S          0.00012  -0.00012  -0.00142   0.00171   0.00742
 218        2PX         0.00242  -0.00433  -0.00097  -0.00330   0.00680
 219        2PY        -0.00216   0.00504   0.00208   0.00460  -0.00847
 220        2PZ        -0.00337   0.00441   0.00150   0.00904   0.01078
 221        3S         -0.00828   0.00430  -0.01621   0.01937   0.03452
 222        3PX         0.00152  -0.00472   0.00028   0.00366   0.00942
 223        3PY        -0.00175   0.00559   0.00490  -0.00064  -0.01451
 224        3PZ        -0.00622   0.00603  -0.00053   0.00924   0.01743
 225        4XX         0.00026   0.00030   0.00049  -0.00012  -0.00003
 226        4YY         0.00052  -0.00038   0.00024   0.00029   0.00075
 227        4ZZ         0.00015   0.00006   0.00028  -0.00100  -0.00269
 228        4XY        -0.00010   0.00034  -0.00042   0.00011  -0.00072
 229        4XZ         0.00004  -0.00026   0.00016   0.00008   0.00082
 230        4YZ        -0.00001   0.00021   0.00007   0.00001  -0.00081
 231 27  C  1S          0.00020  -0.00013  -0.00045   0.00019  -0.00060
 232        2S         -0.00058   0.00131   0.00018  -0.00006  -0.00117
 233        2PX        -0.00063   0.00084   0.00190  -0.00025  -0.00109
 234        2PY         0.00051  -0.00103   0.00099   0.00026   0.00049
 235        2PZ        -0.00067   0.00161   0.00067   0.00175  -0.00349
 236        3S          0.00109  -0.00243   0.00766  -0.00052   0.00966
 237        3PX         0.00038  -0.00166   0.00419  -0.00172   0.00181
 238        3PY        -0.00045   0.00005  -0.00053   0.00078  -0.00290
 239        3PZ        -0.00003   0.00066   0.00154   0.00236  -0.00203
 240        4XX        -0.00002   0.00006  -0.00015  -0.00008  -0.00042
 241        4YY         0.00014  -0.00010   0.00019   0.00018  -0.00023
 242        4ZZ        -0.00001   0.00021   0.00010   0.00014  -0.00030
 243        4XY        -0.00011   0.00014   0.00013   0.00008  -0.00008
 244        4XZ        -0.00013   0.00020   0.00004   0.00040   0.00028
 245        4YZ        -0.00008   0.00013  -0.00012   0.00009  -0.00002
 246 28  H  1S          0.00061  -0.00114   0.00041   0.00022   0.00098
 247        2S          0.00116  -0.00203   0.00072   0.00088   0.00253
 248        3PX        -0.00001   0.00000   0.00005  -0.00000   0.00008
 249        3PY        -0.00000   0.00004   0.00000   0.00001  -0.00013
 250        3PZ        -0.00001   0.00003   0.00004   0.00002  -0.00013
 251 29  H  1S         -0.00045   0.00067  -0.00064  -0.00003   0.00135
 252        2S         -0.00117   0.00236  -0.00143   0.00238  -0.00199
 253        3PX        -0.00001   0.00006  -0.00003  -0.00000  -0.00030
 254        3PY         0.00001  -0.00004   0.00004  -0.00005   0.00013
 255        3PZ        -0.00003   0.00002  -0.00006  -0.00004   0.00005
 256 30  C  1S          0.00009  -0.00000  -0.00063  -0.00022   0.00022
 257        2S         -0.00003   0.00016   0.00187   0.00130  -0.00001
 258        2PX         0.00047  -0.00126   0.00505   0.00273  -0.00142
 259        2PY        -0.00045   0.00180  -0.00673  -0.00371  -0.00007
 260        2PZ        -0.00023   0.00005  -0.00110   0.00087   0.00350
 261        3S         -0.00040   0.00062  -0.00160  -0.00313  -0.00497
 262        3PX        -0.00061  -0.00028  -0.00143   0.00048  -0.00107
 263        3PY        -0.00065   0.00058  -0.00983  -0.00606  -0.00152
 264        3PZ        -0.00031   0.00031  -0.00459  -0.00266   0.00138
 265        4XX         0.00008   0.00000  -0.00010  -0.00016  -0.00011
 266        4YY         0.00013  -0.00014   0.00053   0.00035   0.00000
 267        4ZZ        -0.00005   0.00017  -0.00040  -0.00007   0.00016
 268        4XY        -0.00011   0.00021  -0.00026  -0.00013  -0.00019
 269        4XZ         0.00005  -0.00001  -0.00003  -0.00007   0.00002
 270        4YZ         0.00001  -0.00001  -0.00004  -0.00003   0.00009
 271 31  H  1S          0.00074  -0.00195   0.00489   0.00254   0.00004
 272        2S          0.00020  -0.00194  -0.00341  -0.00069  -0.00064
 273        3PX         0.00005  -0.00004  -0.00037  -0.00025   0.00004
 274        3PY        -0.00003  -0.00004   0.00011   0.00012  -0.00004
 275        3PZ        -0.00003   0.00006  -0.00020  -0.00004  -0.00003
 276 32  H  1S         -0.00032   0.00082  -0.00194  -0.00152  -0.00035
 277        2S         -0.00069   0.00075  -0.00396  -0.00265  -0.00002
 278        3PX        -0.00004   0.00002  -0.00002  -0.00004  -0.00002
 279        3PY         0.00002   0.00001  -0.00007  -0.00004   0.00005
 280        3PZ        -0.00002  -0.00001  -0.00004  -0.00000   0.00005
 281 33  C  1S          0.00043  -0.00067   0.00009  -0.00029  -0.00086
 282        2S         -0.00103   0.00225  -0.00281   0.00090   0.00184
 283        2PX        -0.00136   0.00271  -0.00177   0.00049   0.00193
 284        2PY         0.00070  -0.00121   0.00312   0.00160  -0.00062
 285        2PZ        -0.00077   0.00144  -0.00057  -0.00075  -0.00150
 286        3S         -0.00066   0.00047   0.01012   0.00332   0.00157
 287        3PX        -0.00048  -0.00003   0.00679  -0.00093  -0.00035
 288        3PY         0.00100  -0.00166   0.00238  -0.00272  -0.00030
 289        3PZ        -0.00043   0.00078  -0.00346  -0.00353  -0.00347
 290        4XX         0.00011  -0.00009  -0.00002  -0.00004  -0.00036
 291        4YY         0.00014  -0.00009   0.00040   0.00045   0.00003
 292        4ZZ        -0.00003   0.00019  -0.00056  -0.00017   0.00022
 293        4XY        -0.00007   0.00014  -0.00083  -0.00035  -0.00013
 294        4XZ        -0.00008   0.00015  -0.00012   0.00003   0.00015
 295        4YZ        -0.00007   0.00011  -0.00034  -0.00007   0.00014
 296 34  H  1S          0.00011  -0.00020  -0.00114  -0.00097  -0.00143
 297        2S          0.00051  -0.00149   0.00046  -0.00317  -0.00250
 298        3PX        -0.00006   0.00007  -0.00007  -0.00007   0.00009
 299        3PY        -0.00000  -0.00004   0.00016   0.00006  -0.00002
 300        3PZ         0.00000   0.00002   0.00004   0.00003   0.00001
 301 35  H  1S          0.00061  -0.00103   0.00413   0.00209  -0.00013
 302        2S          0.00076  -0.00158   0.00710   0.00481  -0.00112
 303        3PX        -0.00002   0.00007  -0.00023   0.00006  -0.00003
 304        3PY         0.00003  -0.00001  -0.00005  -0.00010  -0.00003
 305        3PZ        -0.00003   0.00003   0.00003   0.00003   0.00001
 306 36  C  1S         -0.00050   0.00053  -0.00340  -0.00196   0.00030
 307        2S          0.00097  -0.00051   0.00804   0.00507  -0.00033
 308        2PX         0.00146  -0.00222   0.00913   0.00551  -0.00303
 309        2PY        -0.00526   0.01024  -0.02754  -0.00503   0.00441
 310        2PZ        -0.00035   0.00079  -0.00290  -0.00086   0.00235
 311        3S         -0.00042   0.00048   0.00593   0.00587   0.00166
 312        3PX        -0.00015  -0.00124  -0.00053  -0.00103  -0.00385
 313        3PY        -0.00449   0.00749  -0.02569  -0.00099   0.00840
 314        3PZ         0.00113  -0.00241   0.01083   0.00294  -0.00225
 315        4XX        -0.00015  -0.00000   0.00037  -0.00084  -0.00012
 316        4YY        -0.00009   0.00039  -0.00016   0.00211   0.00047
 317        4ZZ         0.00006  -0.00030  -0.00048  -0.00116  -0.00046
 318        4XY        -0.00018   0.00048  -0.00016   0.00069   0.00038
 319        4XZ        -0.00032   0.00077  -0.00018   0.00125   0.00038
 320        4YZ        -0.00023   0.00035  -0.00059   0.00000   0.00024
 321 37  H  1S          0.00238  -0.00417   0.01112   0.00717  -0.00109
 322        2S         -0.00058   0.00024  -0.00896   0.00727   0.00646
 323        3PX        -0.00023   0.00040  -0.00124  -0.00011   0.00027
 324        3PY         0.00012  -0.00022   0.00089   0.00052   0.00006
 325        3PZ         0.00012  -0.00016   0.00055   0.00012   0.00003
 326 38  H  1S          0.00016  -0.00007  -0.00537  -0.00596   0.00076
 327        2S          0.00145  -0.00291  -0.00758  -0.01485  -0.00250
 328        3PX         0.00002   0.00007   0.00011   0.00029  -0.00004
 329        3PY        -0.00009   0.00014  -0.00032  -0.00003   0.00001
 330        3PZ         0.00000  -0.00007   0.00022   0.00011  -0.00015
 331 39  H  1S          0.00250  -0.00697   0.00499  -0.01090  -0.00760
 332        2S          0.00779  -0.00502   0.01210  -0.00827  -0.03669
 333        3PX        -0.00000   0.00014  -0.00009   0.00041  -0.00023
 334        3PY         0.00012  -0.00015   0.00051  -0.00002   0.00044
 335        3PZ         0.00046  -0.00116   0.00077  -0.00204  -0.00113
                          21        22        23        24        25
  21        3S          0.30666
  22        3PX        -0.00558   0.10278
  23        3PY         0.01001  -0.00507   0.08254
  24        3PZ        -0.00235   0.01267  -0.00566   0.07305
  25        4XX        -0.00305   0.00062  -0.00555   0.00204   0.00066
  26        4YY        -0.00327  -0.00263   0.00044   0.00190   0.00015
  27        4ZZ        -0.00422   0.00243   0.00420  -0.00372  -0.00033
  28        4XY        -0.00024  -0.00837  -0.00262  -0.00386   0.00009
  29        4XZ         0.00056   0.00354  -0.00417   0.00265   0.00026
  30        4YZ        -0.00022  -0.00411   0.00359   0.00277  -0.00022
  31 3   H  1S         -0.03571  -0.01288   0.00570   0.01302   0.00026
  32        2S         -0.02613  -0.01504   0.01032   0.01648   0.00029
  33        3PX         0.00025  -0.00009  -0.00026   0.00040   0.00009
  34        3PY        -0.00187  -0.00051  -0.00028   0.00110   0.00005
  35        3PZ         0.00088   0.00073   0.00032  -0.00197  -0.00006
  36 4   H  1S         -0.03855  -0.00764  -0.02025   0.02095   0.00278
  37        2S         -0.03311  -0.01529  -0.03011   0.02020   0.00358
  38        3PX         0.00037  -0.00024   0.00025   0.00004   0.00003
  39        3PY         0.00113  -0.00006  -0.00015  -0.00013  -0.00001
  40        3PZ         0.00160   0.00075   0.00117  -0.00206  -0.00012
  41 5   H  1S          0.10395   0.10612  -0.06004   0.05384   0.00410
  42        2S          0.03060   0.08176  -0.04946   0.04127   0.00379
  43        3PX        -0.00720  -0.00059   0.00245  -0.00192  -0.00013
  44        3PY         0.00429   0.00290   0.00149   0.00142  -0.00012
  45        3PZ        -0.00377  -0.00195   0.00120   0.00167  -0.00002
  46 6   H  1S          0.10479  -0.10244  -0.06876  -0.01191   0.00347
  47        2S          0.02769  -0.08759  -0.06099  -0.00951   0.00384
  48        3PX         0.00703  -0.00036  -0.00303  -0.00007   0.00012
  49        3PY         0.00594  -0.00390   0.00038  -0.00057  -0.00009
  50        3PZ         0.00046   0.00016  -0.00020   0.00286   0.00009
  51 7   C  1S         -0.00649   0.00335  -0.00618  -0.00045   0.00038
  52        2S          0.01780  -0.00666   0.01487   0.00442  -0.00080
  53        2PX         0.02211  -0.00310   0.01204   0.00934  -0.00033
  54        2PY        -0.03983   0.01486  -0.02787  -0.01778   0.00159
  55        2PZ         0.01061  -0.00412   0.00581   0.00350   0.00009
  56        3S          0.01611  -0.00985   0.01977   0.00712  -0.00104
  57        3PX         0.00948  -0.00196   0.00164   0.00383   0.00006
  58        3PY        -0.01752   0.00902  -0.01407  -0.00722   0.00084
  59        3PZ         0.00661  -0.00304   0.00349   0.00293   0.00003
  60        4XX        -0.00255   0.00064  -0.00156  -0.00104   0.00006
  61        4YY         0.00251  -0.00029   0.00104   0.00058  -0.00003
  62        4ZZ        -0.00073  -0.00014   0.00020  -0.00010  -0.00001
  63        4XY         0.00170  -0.00092   0.00182   0.00060  -0.00014
  64        4XZ         0.00030  -0.00039   0.00036  -0.00001  -0.00002
  65        4YZ        -0.00114  -0.00054  -0.00006   0.00031  -0.00003
  66 8   H  1S         -0.01868   0.00474  -0.01220  -0.00856   0.00057
  67        2S         -0.02219   0.00828  -0.02015  -0.00895   0.00112
  68        3PX        -0.00029   0.00008  -0.00021  -0.00020   0.00001
  69        3PY        -0.00030   0.00025  -0.00029  -0.00016   0.00002
  70        3PZ         0.00017  -0.00009   0.00006   0.00012   0.00000
  71 9   H  1S          0.00969  -0.00544   0.00838   0.00355  -0.00026
  72        2S         -0.00222  -0.00305   0.00177  -0.00030  -0.00010
  73        3PX         0.00002  -0.00000   0.00000  -0.00002  -0.00001
  74        3PY        -0.00065   0.00019  -0.00041  -0.00016   0.00002
  75        3PZ        -0.00071   0.00023  -0.00052  -0.00023   0.00002
  76 10  C  1S         -0.00067  -0.00064  -0.00093  -0.00039   0.00008
  77        2S          0.00048   0.00147   0.00084   0.00074   0.00001
  78        2PX        -0.00791   0.00042  -0.00268   0.00481   0.00009
  79        2PY         0.00716  -0.00615   0.00373  -0.00132  -0.00031
  80        2PZ         0.00157   0.00052  -0.00030  -0.00355  -0.00017
  81        3S          0.00865   0.00118   0.00686   0.00251  -0.00019
  82        3PX        -0.00467   0.00023   0.00140   0.00277  -0.00017
  83        3PY         0.00508  -0.00400   0.00258  -0.00125  -0.00023
  84        3PZ         0.00265  -0.00079   0.00174  -0.00237  -0.00028
  85        4XX        -0.00113   0.00046  -0.00074  -0.00013   0.00004
  86        4YY         0.00084  -0.00047   0.00063   0.00017  -0.00005
  87        4ZZ         0.00046  -0.00011   0.00021  -0.00000   0.00000
  88        4XY         0.00036  -0.00009   0.00032  -0.00011  -0.00002
  89        4XZ         0.00055  -0.00026   0.00035   0.00030  -0.00002
  90        4YZ        -0.00031  -0.00007  -0.00029  -0.00025   0.00001
  91 11  H  1S          0.00535  -0.00373   0.00306  -0.00096  -0.00028
  92        2S          0.00284  -0.00373   0.00165  -0.00044  -0.00022
  93        3PX        -0.00011  -0.00001  -0.00003   0.00010   0.00000
  94        3PY        -0.00002   0.00000   0.00002   0.00006   0.00000
  95        3PZ        -0.00016   0.00010  -0.00014  -0.00008   0.00001
  96 12  H  1S         -0.00904   0.00268  -0.00474   0.00259   0.00026
  97        2S         -0.01141   0.00316  -0.00993   0.00049   0.00056
  98        3PX         0.00019  -0.00014   0.00009  -0.00011  -0.00001
  99        3PY         0.00025  -0.00001   0.00025   0.00007  -0.00001
 100        3PZ         0.00001  -0.00002  -0.00008  -0.00007  -0.00000
 101 13  C  1S         -0.00083   0.00083   0.00008   0.00012   0.00001
 102        2S          0.00104  -0.00093  -0.00016   0.00036   0.00002
 103        2PX        -0.00252   0.00010  -0.00084  -0.00205   0.00006
 104        2PY        -0.00291   0.00187  -0.00016   0.00189   0.00006
 105        2PZ         0.00450   0.00032   0.00362   0.00288   0.00003
 106        3S          0.00294  -0.00367   0.00149  -0.00275  -0.00021
 107        3PX        -0.00215   0.00011  -0.00069  -0.00221  -0.00000
 108        3PY        -0.00240   0.00167  -0.00122   0.00247   0.00009
 109        3PZ         0.00200   0.00023   0.00316   0.00231  -0.00010
 110        4XX        -0.00011   0.00011  -0.00009   0.00017   0.00000
 111        4YY        -0.00018   0.00002  -0.00007  -0.00019  -0.00001
 112        4ZZ         0.00029  -0.00009   0.00008  -0.00002   0.00000
 113        4XY        -0.00017  -0.00005  -0.00004   0.00006   0.00000
 114        4XZ        -0.00010  -0.00005   0.00005   0.00027   0.00001
 115        4YZ         0.00054  -0.00030   0.00022  -0.00005  -0.00002
 116 14  H  1S         -0.00371   0.00108  -0.00159  -0.00045   0.00005
 117        2S         -0.00348   0.00156  -0.00083  -0.00032   0.00004
 118        3PX         0.00001  -0.00002  -0.00001  -0.00002   0.00000
 119        3PY         0.00010   0.00000   0.00006   0.00001  -0.00000
 120        3PZ         0.00003  -0.00001   0.00005   0.00006   0.00000
 121 15  H  1S          0.00117   0.00010   0.00040   0.00148  -0.00002
 122        2S         -0.00035   0.00114   0.00005   0.00022  -0.00003
 123        3PX         0.00011  -0.00004   0.00003   0.00005  -0.00000
 124        3PY        -0.00004   0.00003   0.00000   0.00004   0.00000
 125        3PZ         0.00004   0.00004  -0.00001  -0.00003   0.00000
 126 16  C  1S         -0.00266   0.00008  -0.00136   0.00130   0.00024
 127        2S          0.00201   0.00003   0.00170  -0.00174  -0.00028
 128        2PX         0.00717   0.00265   0.00252  -0.00474  -0.00019
 129        2PY         0.00838  -0.00237   0.00094  -0.00136   0.00014
 130        2PZ        -0.00133   0.00053  -0.00119  -0.00339  -0.00022
 131        3S         -0.00171   0.00023   0.00310   0.00101  -0.00026
 132        3PX         0.00670   0.00153   0.00274  -0.00612  -0.00029
 133        3PY         0.00456  -0.00013   0.00167  -0.00003  -0.00009
 134        3PZ        -0.00552   0.00002  -0.00398   0.00155   0.00017
 135        4XX         0.00026   0.00030   0.00004  -0.00010  -0.00003
 136        4YY        -0.00096  -0.00021  -0.00051  -0.00009   0.00001
 137        4ZZ         0.00080  -0.00003   0.00041   0.00013   0.00001
 138        4XY        -0.00046   0.00012  -0.00000   0.00008  -0.00003
 139        4XZ        -0.00060  -0.00007  -0.00026   0.00015   0.00002
 140        4YZ        -0.00068  -0.00011  -0.00046  -0.00032  -0.00000
 141 17  H  1S          0.00408   0.00192   0.00093  -0.00235  -0.00016
 142        2S          0.00042   0.00135  -0.00260   0.00261   0.00017
 143        3PX        -0.00022  -0.00008  -0.00015   0.00010   0.00002
 144        3PY         0.00021  -0.00000   0.00018  -0.00019  -0.00001
 145        3PZ        -0.00024   0.00001  -0.00014   0.00001   0.00000
 146 18  H  1S          0.00340  -0.00109   0.00200   0.00268   0.00014
 147        2S          0.00472  -0.00094   0.00124   0.00284   0.00030
 148        3PX         0.00023   0.00003   0.00010  -0.00002  -0.00000
 149        3PY         0.00015  -0.00005  -0.00000   0.00002   0.00000
 150        3PZ         0.00003  -0.00007  -0.00000   0.00008   0.00000
 151 19  C  1S          0.00718   0.00322  -0.01185  -0.00504   0.00190
 152        2S          0.00345  -0.01083   0.03221   0.01919  -0.00433
 153        2PX         0.00816  -0.00431   0.02278   0.01299  -0.00412
 154        2PY        -0.09097   0.02942  -0.09408  -0.05998   0.00532
 155        2PZ        -0.09793   0.02383  -0.07415  -0.04557   0.00326
 156        3S         -0.03309  -0.01899   0.03990   0.01139  -0.00498
 157        3PX        -0.00342   0.00303   0.00340   0.00676  -0.00119
 158        3PY        -0.02169   0.00824  -0.04201  -0.03036   0.00197
 159        3PZ        -0.02815   0.00977  -0.03423  -0.02194   0.00142
 160        4XX        -0.00287   0.00370  -0.00334  -0.00077   0.00036
 161        4YY         0.00567  -0.00174  -0.00180   0.00335   0.00017
 162        4ZZ        -0.00022  -0.00097   0.00263  -0.00371  -0.00029
 163        4XY        -0.00473  -0.00517  -0.00098  -0.00273  -0.00013
 164        4XZ        -0.00387  -0.00175  -0.00320  -0.00055   0.00026
 165        4YZ         0.01011  -0.00275   0.00472   0.00179  -0.00033
 166 20  H  1S         -0.03584  -0.00366  -0.02258  -0.01235  -0.00085
 167        2S         -0.03082  -0.01156  -0.02981  -0.01174   0.00068
 168        3PX         0.00146  -0.00013   0.00107   0.00055   0.00002
 169        3PY         0.00001  -0.00002  -0.00137  -0.00052   0.00018
 170        3PZ        -0.00142   0.00015  -0.00131  -0.00098   0.00005
 171 21  H  1S         -0.04346   0.00385  -0.01016  -0.01671  -0.00100
 172        2S         -0.03968   0.00696  -0.01132  -0.02462  -0.00046
 173        3PX        -0.00034  -0.00019   0.00005   0.00020  -0.00005
 174        3PY        -0.00188   0.00051  -0.00153  -0.00150   0.00004
 175        3PZ         0.00057   0.00027  -0.00061  -0.00066   0.00011
 176 22  C  1S          0.00840  -0.00647   0.00242  -0.00757  -0.00020
 177        2S         -0.01005   0.01122  -0.00109   0.01474  -0.00023
 178        2PX         0.01172   0.00525  -0.00804   0.01525  -0.00180
 179        2PY         0.02188  -0.01213  -0.00537  -0.01475  -0.00005
 180        2PZ        -0.04987   0.00172  -0.01417   0.03603  -0.00082
 181        3S         -0.00305   0.02717  -0.00797   0.01545   0.00027
 182        3PX         0.00901   0.00606  -0.00615   0.01244  -0.00051
 183        3PY         0.01315  -0.00453  -0.00740  -0.01074   0.00008
 184        3PZ        -0.02494   0.00029  -0.01203   0.01762   0.00006
 185        4XX        -0.00351  -0.00043  -0.00119   0.00326   0.00015
 186        4YY        -0.00167  -0.00016  -0.00031   0.00046   0.00011
 187        4ZZ         0.00589   0.00014   0.00203  -0.00456  -0.00029
 188        4XY        -0.00037   0.00085  -0.00031   0.00078   0.00010
 189        4XZ        -0.00246   0.00045  -0.00068   0.00069  -0.00011
 190        4YZ        -0.00074   0.00012  -0.00025   0.00168   0.00012
 191 23  H  1S         -0.02287   0.00763   0.00142   0.01146   0.00111
 192        2S         -0.01946   0.00103  -0.00567   0.01107   0.00157
 193        3PX        -0.00022   0.00035  -0.00001   0.00026  -0.00002
 194        3PY        -0.00069   0.00037   0.00022   0.00031   0.00003
 195        3PZ        -0.00070  -0.00034  -0.00039   0.00057  -0.00001
 196 24  H  1S          0.03983   0.00303   0.00981  -0.02241  -0.00048
 197        2S          0.03985  -0.00303   0.01228  -0.02929  -0.00086
 198        3PX        -0.00053  -0.00006  -0.00032   0.00090  -0.00001
 199        3PY         0.00020  -0.00024  -0.00006  -0.00031  -0.00001
 200        3PZ         0.00046   0.00021  -0.00003   0.00017   0.00000
 201 25  N  1S          0.00831  -0.00447   0.00670   0.00003  -0.00093
 202        2S         -0.01622   0.01105  -0.01433  -0.00080   0.00192
 203        2PX        -0.01595   0.01732  -0.02911  -0.00101   0.00274
 204        2PY         0.04073  -0.02337   0.02825   0.01530  -0.00275
 205        2PZ         0.06865   0.00714   0.02461   0.00937  -0.00022
 206        3S         -0.03582   0.03394  -0.03421   0.00916   0.00363
 207        3PX        -0.00650   0.01525  -0.02021   0.00541   0.00208
 208        3PY         0.02416  -0.01651   0.01835   0.00777  -0.00174
 209        3PZ         0.06333   0.00757   0.02524   0.00764  -0.00052
 210        4XX        -0.00082  -0.00009  -0.00120  -0.00065  -0.00003
 211        4YY         0.00228  -0.00142   0.00322   0.00112  -0.00016
 212        4ZZ         0.00002   0.00012  -0.00063  -0.00131   0.00002
 213        4XY        -0.00091   0.00109  -0.00120  -0.00053   0.00010
 214        4XZ        -0.00206   0.00102  -0.00229  -0.00090   0.00014
 215        4YZ         0.00290  -0.00174   0.00174   0.00084  -0.00012
 216 26  N  1S         -0.00508   0.00242  -0.00229  -0.00067   0.00008
 217        2S          0.00954  -0.00430   0.00415   0.00110  -0.00003
 218        2PX        -0.01154  -0.00397  -0.00148   0.00139   0.00073
 219        2PY         0.00326   0.00719   0.00183  -0.00137  -0.00077
 220        2PZ         0.03724   0.00327   0.01724   0.00391   0.00009
 221        3S          0.02554  -0.01052   0.01536   0.01189  -0.00019
 222        3PX        -0.01036  -0.00216   0.00155   0.00315   0.00037
 223        3PY         0.00424   0.00686  -0.00030  -0.00489  -0.00046
 224        3PZ         0.03356   0.00308   0.01446   0.00702   0.00022
 225        4XX         0.00052   0.00027  -0.00035   0.00017  -0.00007
 226        4YY        -0.00137   0.00019   0.00011   0.00051   0.00003
 227        4ZZ         0.00003   0.00004  -0.00032  -0.00143   0.00004
 228        4XY         0.00025  -0.00001   0.00008  -0.00041   0.00001
 229        4XZ        -0.00066   0.00016  -0.00019   0.00069  -0.00002
 230        4YZ         0.00060   0.00005   0.00011  -0.00066   0.00004
 231 27  C  1S          0.00019   0.00131   0.00031  -0.00037   0.00021
 232        2S          0.00050  -0.00090  -0.00129   0.00016  -0.00032
 233        2PX         0.00468   0.00261  -0.00132   0.00030  -0.00056
 234        2PY        -0.00306  -0.00105   0.00124  -0.00152   0.00013
 235        2PZ         0.00179  -0.00184   0.00062  -0.00279  -0.00017
 236        3S         -0.00689   0.00351  -0.00290   0.00569  -0.00018
 237        3PX        -0.00253   0.00304  -0.00189   0.00160  -0.00012
 238        3PY         0.00012  -0.00148   0.00092  -0.00227  -0.00008
 239        3PZ        -0.00113  -0.00013   0.00054  -0.00168  -0.00009
 240        4XX        -0.00011  -0.00020  -0.00037  -0.00017  -0.00002
 241        4YY        -0.00034   0.00002   0.00035  -0.00029   0.00002
 242        4ZZ         0.00099   0.00018   0.00026  -0.00006  -0.00001
 243        4XY         0.00020   0.00024  -0.00013   0.00015  -0.00004
 244        4XZ         0.00140   0.00011   0.00063   0.00004  -0.00002
 245        4YZ         0.00037   0.00011   0.00002   0.00010  -0.00001
 246 28  H  1S         -0.00393  -0.00179   0.00127  -0.00105   0.00021
 247        2S         -0.00479  -0.00128   0.00239  -0.00076   0.00036
 248        3PX         0.00004   0.00000   0.00001   0.00003  -0.00001
 249        3PY         0.00017   0.00007   0.00002  -0.00004  -0.00001
 250        3PZ        -0.00004  -0.00002  -0.00001  -0.00007  -0.00000
 251 29  H  1S          0.00308   0.00136   0.00017   0.00201  -0.00006
 252        2S          0.00750   0.00109   0.00236  -0.00011  -0.00010
 253        3PX         0.00010   0.00001  -0.00002  -0.00014  -0.00001
 254        3PY        -0.00005   0.00000  -0.00002   0.00006   0.00000
 255        3PZ         0.00001  -0.00001  -0.00005   0.00008  -0.00001
 256 30  C  1S         -0.00041   0.00037  -0.00082   0.00045   0.00015
 257        2S          0.00094   0.00031   0.00055  -0.00051  -0.00014
 258        2PX         0.00050   0.00105   0.00636  -0.00352  -0.00013
 259        2PY        -0.00324  -0.00412  -0.00830   0.00407   0.00011
 260        2PZ         0.00491  -0.00014   0.00194   0.00124  -0.00006
 261        3S          0.00079  -0.00236  -0.00323  -0.00319  -0.00018
 262        3PX         0.00065  -0.00161   0.00325  -0.00234  -0.00007
 263        3PY        -0.00332  -0.00545  -0.00582   0.00118   0.00023
 264        3PZ         0.00236  -0.00242  -0.00065  -0.00016   0.00005
 265        4XX        -0.00009  -0.00001  -0.00025   0.00004  -0.00001
 266        4YY        -0.00022   0.00023   0.00056  -0.00024  -0.00000
 267        4ZZ         0.00032  -0.00020  -0.00021   0.00026   0.00000
 268        4XY         0.00027  -0.00021  -0.00037   0.00008  -0.00001
 269        4XZ         0.00017  -0.00002  -0.00014   0.00012   0.00002
 270        4YZ         0.00010   0.00011  -0.00003   0.00012   0.00000
 271 31  H  1S          0.00060   0.00235   0.00698  -0.00361  -0.00007
 272        2S         -0.00218  -0.00165   0.00550  -0.00350   0.00014
 273        3PX        -0.00018  -0.00019  -0.00009   0.00004   0.00001
 274        3PY         0.00007   0.00003   0.00023  -0.00014  -0.00001
 275        3PZ         0.00015  -0.00010   0.00001   0.00000  -0.00000
 276 32  H  1S          0.00005  -0.00044  -0.00373   0.00134   0.00003
 277        2S          0.00104  -0.00147  -0.00339   0.00133   0.00009
 278        3PX        -0.00002  -0.00001  -0.00006  -0.00001   0.00000
 279        3PY        -0.00012  -0.00004  -0.00016   0.00010   0.00000
 280        3PZ         0.00001   0.00000  -0.00002   0.00002  -0.00000
 281 33  C  1S         -0.00291   0.00100  -0.00046  -0.00064   0.00008
 282        2S          0.00617  -0.00125   0.00011   0.00181   0.00000
 283        2PX         0.01293  -0.00239  -0.00340   0.00499   0.00011
 284        2PY        -0.00532   0.00406   0.00293  -0.00034   0.00009
 285        2PZ         0.00463  -0.00200  -0.00139  -0.00140   0.00007
 286        3S          0.00867   0.00667   0.00160   0.00267   0.00009
 287        3PX         0.00532   0.00312  -0.00297   0.00208   0.00013
 288        3PY        -0.00436   0.00225  -0.00038  -0.00022   0.00013
 289        3PZ         0.00275  -0.00246  -0.00186  -0.00231   0.00018
 290        4XX        -0.00013  -0.00011   0.00006  -0.00022  -0.00001
 291        4YY        -0.00038   0.00042   0.00066  -0.00009   0.00000
 292        4ZZ         0.00028  -0.00044  -0.00054   0.00022  -0.00000
 293        4XY         0.00021  -0.00053  -0.00037  -0.00021  -0.00001
 294        4XZ         0.00038  -0.00005  -0.00029   0.00032   0.00001
 295        4YZ         0.00049  -0.00018  -0.00010  -0.00002  -0.00001
 296 34  H  1S         -0.00253  -0.00104   0.00068  -0.00288  -0.00009
 297        2S         -0.00522  -0.00046  -0.00083  -0.00331  -0.00008
 298        3PX         0.00017  -0.00008  -0.00007   0.00003   0.00000
 299        3PY        -0.00016   0.00012   0.00010  -0.00005  -0.00000
 300        3PZ         0.00009  -0.00002  -0.00004   0.00004   0.00000
 301 35  H  1S         -0.00418   0.00434   0.00366  -0.00030   0.00008
 302        2S         -0.00575   0.00564   0.00558  -0.00093   0.00002
 303        3PX         0.00018  -0.00013  -0.00003   0.00003  -0.00000
 304        3PY         0.00000  -0.00008  -0.00012  -0.00003   0.00000
 305        3PZ         0.00011  -0.00000  -0.00001  -0.00003  -0.00000
 306 36  C  1S          0.00279  -0.00184  -0.00077  -0.00214  -0.00018
 307        2S         -0.00489   0.00501   0.00174   0.00203   0.00005
 308        2PX        -0.00910   0.01001   0.01145  -0.00425   0.00006
 309        2PY         0.02672  -0.01732  -0.00880  -0.00154  -0.00056
 310        2PZ        -0.00364  -0.00155  -0.00469  -0.00035  -0.00011
 311        3S         -0.00378   0.00395   0.00103   0.00359  -0.00019
 312        3PX        -0.00325   0.00224   0.00413  -0.00259   0.00004
 313        3PY         0.01443  -0.01406  -0.00443   0.00132  -0.00027
 314        3PZ        -0.00590   0.00525  -0.00190  -0.00161  -0.00013
 315        4XX         0.00059   0.00055  -0.00044  -0.00029   0.00011
 316        4YY         0.00021  -0.00003   0.00185   0.00045  -0.00008
 317        4ZZ        -0.00051  -0.00068  -0.00127  -0.00028  -0.00001
 318        4XY         0.00141  -0.00018   0.00071   0.00017  -0.00005
 319        4XZ         0.00235   0.00006   0.00084   0.00051  -0.00003
 320        4YZ         0.00085  -0.00024  -0.00017   0.00008   0.00001
 321 37  H  1S         -0.01636   0.00842   0.00950   0.00213   0.00020
 322        2S         -0.00807  -0.00266   0.00969   0.00409   0.00001
 323        3PX         0.00035  -0.00056   0.00008  -0.00000  -0.00000
 324        3PY        -0.00072   0.00056   0.00038   0.00014   0.00001
 325        3PZ        -0.00026   0.00026  -0.00008   0.00001  -0.00001
 326 38  H  1S         -0.00324  -0.00458  -0.00939  -0.00027  -0.00001
 327        2S         -0.00775  -0.00634  -0.01254  -0.00226   0.00023
 328        3PX         0.00003   0.00012   0.00023  -0.00004  -0.00001
 329        3PY         0.00052  -0.00020  -0.00005  -0.00006  -0.00001
 330        3PZ        -0.00006   0.00015   0.00027  -0.00009  -0.00000
 331 39  H  1S         -0.00328  -0.00042  -0.00177  -0.00580   0.00040
 332        2S         -0.00509   0.00295  -0.00234  -0.01750  -0.00021
 333        3PX        -0.00009  -0.00007   0.00003  -0.00008   0.00001
 334        3PY        -0.00015   0.00033   0.00002   0.00029  -0.00001
 335        3PZ        -0.00380   0.00014  -0.00183  -0.00051   0.00006
                          26        27        28        29        30
  26        4YY         0.00059
  27        4ZZ        -0.00026   0.00116
  28        4XY         0.00019  -0.00029   0.00123
  29        4XZ         0.00004  -0.00034  -0.00022   0.00071
  30        4YZ         0.00027  -0.00004  -0.00002  -0.00026   0.00088
  31 3   H  1S         -0.00107   0.00318  -0.00093  -0.00504   0.00614
  32        2S          0.00015   0.00092  -0.00101  -0.00350   0.00591
  33        3PX         0.00011  -0.00025   0.00009   0.00004  -0.00009
  34        3PY         0.00002   0.00007   0.00006  -0.00018   0.00005
  35        3PZ        -0.00015   0.00019   0.00003  -0.00019  -0.00008
  36 4   H  1S          0.00226  -0.00279   0.00478  -0.00264  -0.00470
  37        2S          0.00278  -0.00479   0.00531  -0.00099  -0.00341
  38        3PX        -0.00002  -0.00006  -0.00008  -0.00001   0.00025
  39        3PY         0.00003  -0.00011  -0.00008   0.00024   0.00007
  40        3PZ        -0.00007   0.00010   0.00003  -0.00009  -0.00010
  41 5   H  1S         -0.00336  -0.00404  -0.00876   0.00813  -0.00494
  42        2S         -0.00204  -0.00267  -0.00702   0.00675  -0.00424
  43        3PX         0.00006   0.00030   0.00003  -0.00022   0.00004
  44        3PY        -0.00009   0.00005  -0.00035   0.00006   0.00002
  45        3PZ         0.00017  -0.00004   0.00004  -0.00004   0.00023
  46 6   H  1S          0.00124  -0.00832   0.01210   0.00024   0.00060
  47        2S          0.00241  -0.00724   0.01149   0.00021   0.00041
  48        3PX        -0.00011  -0.00024   0.00014   0.00016  -0.00013
  49        3PY         0.00002  -0.00015   0.00031  -0.00015   0.00016
  50        3PZ         0.00008  -0.00019  -0.00013   0.00007   0.00013
  51 7   C  1S          0.00025  -0.00002  -0.00008   0.00029  -0.00018
  52        2S         -0.00055   0.00032   0.00012  -0.00069   0.00051
  53        2PX        -0.00039   0.00060   0.00022  -0.00006   0.00020
  54        2PY         0.00048  -0.00098  -0.00142   0.00084  -0.00118
  55        2PZ         0.00005  -0.00072  -0.00087   0.00024  -0.00011
  56        3S         -0.00026  -0.00011  -0.00008  -0.00087   0.00133
  57        3PX        -0.00001  -0.00006   0.00065   0.00034   0.00001
  58        3PY         0.00003  -0.00018  -0.00079   0.00051  -0.00087
  59        3PZ         0.00013  -0.00052  -0.00046   0.00019  -0.00009
  60        4XX         0.00004  -0.00005  -0.00004   0.00002  -0.00003
  61        4YY         0.00002   0.00002   0.00007  -0.00004   0.00001
  62        4ZZ        -0.00007   0.00008  -0.00006   0.00001  -0.00002
  63        4XY        -0.00007   0.00011   0.00014  -0.00003   0.00012
  64        4XZ        -0.00002   0.00002   0.00004   0.00002   0.00000
  65        4YZ        -0.00005   0.00008  -0.00001   0.00004  -0.00001
  66 8   H  1S          0.00028  -0.00072  -0.00065   0.00007  -0.00043
  67        2S          0.00046  -0.00103  -0.00063   0.00052  -0.00088
  68        3PX         0.00000  -0.00003  -0.00002   0.00000  -0.00001
  69        3PY         0.00000  -0.00001  -0.00001   0.00002  -0.00002
  70        3PZ        -0.00000  -0.00001  -0.00002   0.00001  -0.00000
  71 9   H  1S         -0.00038   0.00007  -0.00040   0.00006   0.00006
  72        2S         -0.00059   0.00061  -0.00028   0.00022  -0.00024
  73        3PX         0.00000   0.00002   0.00004   0.00000   0.00000
  74        3PY         0.00002  -0.00003  -0.00003   0.00002  -0.00001
  75        3PZ         0.00001   0.00000   0.00001   0.00001  -0.00001
  76 10  C  1S          0.00016  -0.00003   0.00005   0.00009  -0.00004
  77        2S         -0.00019   0.00019  -0.00008  -0.00016   0.00009
  78        2PX        -0.00065   0.00045  -0.00068  -0.00019  -0.00003
  79        2PY         0.00044  -0.00041   0.00035   0.00026  -0.00001
  80        2PZ        -0.00017   0.00023   0.00026  -0.00020   0.00007
  81        3S         -0.00035   0.00030  -0.00025  -0.00059   0.00011
  82        3PX        -0.00062   0.00069  -0.00068  -0.00025   0.00022
  83        3PY         0.00013  -0.00011   0.00023   0.00003   0.00014
  84        3PZ        -0.00001   0.00020   0.00018  -0.00013   0.00028
  85        4XX        -0.00002   0.00000  -0.00005  -0.00000  -0.00001
  86        4YY         0.00000   0.00002   0.00005  -0.00001   0.00002
  87        4ZZ         0.00001  -0.00003  -0.00001   0.00001  -0.00001
  88        4XY        -0.00001   0.00003   0.00002  -0.00002   0.00001
  89        4XZ         0.00001   0.00000   0.00002   0.00001   0.00002
  90        4YZ         0.00001  -0.00001  -0.00001   0.00001  -0.00001
  91 11  H  1S          0.00012  -0.00005   0.00031   0.00002   0.00007
  92        2S          0.00015  -0.00008   0.00038   0.00009  -0.00000
  93        3PX        -0.00001   0.00001  -0.00001  -0.00001  -0.00000
  94        3PY         0.00000   0.00000  -0.00000   0.00000   0.00000
  95        3PZ        -0.00001   0.00000  -0.00001  -0.00000  -0.00001
  96 12  H  1S         -0.00039   0.00021  -0.00041  -0.00011  -0.00006
  97        2S          0.00007  -0.00038  -0.00008   0.00023  -0.00041
  98        3PX         0.00002  -0.00001   0.00002   0.00001   0.00000
  99        3PY        -0.00004   0.00003  -0.00003  -0.00002   0.00000
 100        3PZ         0.00001  -0.00000   0.00002   0.00001   0.00001
 101 13  C  1S          0.00002   0.00003   0.00001   0.00003  -0.00007
 102        2S          0.00009  -0.00009   0.00002   0.00003  -0.00002
 103        2PX         0.00014  -0.00020   0.00014   0.00005  -0.00010
 104        2PY        -0.00003   0.00008   0.00003   0.00008  -0.00003
 105        2PZ         0.00021  -0.00017  -0.00008   0.00022   0.00006
 106        3S         -0.00004   0.00023   0.00008  -0.00019   0.00046
 107        3PX         0.00006  -0.00006   0.00003   0.00008  -0.00011
 108        3PY         0.00012  -0.00014   0.00008   0.00024  -0.00022
 109        3PZ         0.00012   0.00002  -0.00017   0.00023   0.00018
 110        4XX        -0.00003   0.00002  -0.00004   0.00000   0.00000
 111        4YY        -0.00001   0.00000   0.00003  -0.00000  -0.00001
 112        4ZZ         0.00002  -0.00003   0.00002   0.00001  -0.00001
 113        4XY         0.00001  -0.00001   0.00003   0.00001  -0.00002
 114        4XZ         0.00000  -0.00001  -0.00001   0.00000  -0.00000
 115        4YZ         0.00001  -0.00002   0.00001   0.00000   0.00001
 116 14  H  1S         -0.00002   0.00003   0.00012  -0.00001  -0.00008
 117        2S         -0.00005   0.00007   0.00011  -0.00007  -0.00002
 118        3PX         0.00000  -0.00001   0.00000   0.00000  -0.00000
 119        3PY        -0.00000   0.00000  -0.00000   0.00000  -0.00000
 120        3PZ         0.00000  -0.00000   0.00000   0.00000  -0.00000
 121 15  H  1S         -0.00013   0.00017  -0.00021  -0.00004   0.00010
 122        2S         -0.00025   0.00028  -0.00038  -0.00003   0.00005
 123        3PX        -0.00000   0.00000  -0.00000   0.00000   0.00000
 124        3PY        -0.00000   0.00000  -0.00000  -0.00000   0.00001
 125        3PZ         0.00001  -0.00001   0.00000   0.00000  -0.00000
 126 16  C  1S          0.00014  -0.00004   0.00003   0.00004  -0.00010
 127        2S         -0.00016   0.00025  -0.00007   0.00001   0.00021
 128        2PX        -0.00039   0.00056  -0.00052  -0.00017   0.00062
 129        2PY         0.00011  -0.00036  -0.00001  -0.00001  -0.00016
 130        2PZ        -0.00002   0.00006   0.00021  -0.00026   0.00019
 131        3S          0.00015   0.00016  -0.00023   0.00026   0.00034
 132        3PX        -0.00036   0.00047  -0.00016  -0.00039   0.00051
 133        3PY        -0.00003  -0.00004  -0.00018   0.00002   0.00006
 134        3PZ         0.00023  -0.00028   0.00023   0.00007  -0.00016
 135        4XX        -0.00002   0.00005  -0.00003   0.00003  -0.00001
 136        4YY        -0.00000  -0.00000   0.00001  -0.00003   0.00002
 137        4ZZ         0.00001  -0.00004   0.00001  -0.00000  -0.00003
 138        4XY        -0.00000   0.00002   0.00000   0.00001  -0.00000
 139        4XZ         0.00001  -0.00000  -0.00001   0.00002  -0.00002
 140        4YZ        -0.00001   0.00004  -0.00001   0.00001  -0.00001
 141 17  H  1S         -0.00023   0.00036  -0.00024   0.00003   0.00023
 142        2S         -0.00001  -0.00004  -0.00012   0.00033  -0.00023
 143        3PX         0.00002  -0.00002   0.00002  -0.00000  -0.00002
 144        3PY        -0.00001   0.00001  -0.00002  -0.00001   0.00003
 145        3PZ         0.00001  -0.00000   0.00001  -0.00000  -0.00001
 146 18  H  1S          0.00010  -0.00028  -0.00000   0.00014  -0.00018
 147        2S          0.00021  -0.00057   0.00021  -0.00000  -0.00025
 148        3PX        -0.00000   0.00000  -0.00001  -0.00000   0.00001
 149        3PY         0.00001  -0.00001   0.00000  -0.00000   0.00000
 150        3PZ         0.00000  -0.00001   0.00000   0.00001  -0.00000
 151 19  C  1S         -0.00277  -0.00185   0.00133   0.00149  -0.00489
 152        2S          0.00412   0.00226  -0.00278  -0.00297   0.00912
 153        2PX         0.00381  -0.00103   0.00558   0.00386   0.00459
 154        2PY         0.00413  -0.00485   0.00585   0.00598  -0.00713
 155        2PZ        -0.00698   0.00869   0.00440   0.00063  -0.00561
 156        3S          0.00388   0.00376  -0.00106  -0.00394   0.01003
 157        3PX         0.00199  -0.00096   0.00142   0.00236   0.00157
 158        3PY         0.00179  -0.00244   0.00367   0.00288  -0.00331
 159        3PZ        -0.00372   0.00409   0.00157   0.00032  -0.00285
 160        4XX         0.00016  -0.00033  -0.00016   0.00030  -0.00037
 161        4YY         0.00017  -0.00054   0.00019   0.00026   0.00010
 162        4ZZ        -0.00051   0.00076   0.00003  -0.00038  -0.00019
 163        4XY         0.00024  -0.00002   0.00098   0.00004   0.00023
 164        4XZ         0.00015  -0.00025   0.00003   0.00007  -0.00006
 165        4YZ         0.00017  -0.00027   0.00009  -0.00014   0.00039
 166 20  H  1S          0.00541  -0.00244   0.00545   0.00330   0.00275
 167        2S          0.00403  -0.00335   0.00616   0.00305   0.00085
 168        3PX        -0.00018   0.00004  -0.00009  -0.00007  -0.00011
 169        3PY        -0.00013  -0.00007  -0.00000   0.00002  -0.00026
 170        3PZ        -0.00014   0.00016   0.00008   0.00000  -0.00008
 171 21  H  1S         -0.00414   0.00798   0.00000  -0.00266   0.00075
 172        2S         -0.00415   0.00653   0.00030  -0.00180  -0.00165
 173        3PX         0.00007  -0.00000   0.00010   0.00006   0.00010
 174        3PY         0.00000   0.00008   0.00011   0.00003  -0.00007
 175        3PZ         0.00003  -0.00023   0.00009   0.00014  -0.00025
 176 22  C  1S         -0.00042  -0.00094   0.00098  -0.00154   0.00055
 177        2S          0.00013   0.00130  -0.00209   0.00316  -0.00088
 178        2PX         0.00001   0.00251  -0.00251   0.00435  -0.00117
 179        2PY         0.00008  -0.00083   0.00064  -0.00127  -0.00017
 180        2PZ        -0.00039   0.00348  -0.00338   0.00568  -0.00148
 181        3S         -0.00001   0.00044  -0.00297   0.00491  -0.00204
 182        3PX         0.00009   0.00054  -0.00188   0.00267  -0.00012
 183        3PY        -0.00018  -0.00026   0.00079  -0.00023  -0.00084
 184        3PZ        -0.00007   0.00097  -0.00141   0.00327  -0.00072
 185        4XX         0.00010  -0.00008  -0.00003  -0.00000   0.00011
 186        4YY         0.00001  -0.00010   0.00000  -0.00011   0.00016
 187        4ZZ        -0.00014   0.00021   0.00011  -0.00013  -0.00022
 188        4XY         0.00012  -0.00022   0.00017   0.00011  -0.00028
 189        4XZ        -0.00005   0.00030  -0.00008   0.00018  -0.00020
 190        4YZ         0.00009  -0.00019  -0.00001   0.00004  -0.00005
 191 23  H  1S          0.00038  -0.00076   0.00028   0.00030  -0.00017
 192        2S          0.00069  -0.00170   0.00132  -0.00008  -0.00041
 193        3PX        -0.00001   0.00006  -0.00005   0.00009  -0.00002
 194        3PY         0.00001  -0.00001  -0.00002   0.00000   0.00000
 195        3PZ        -0.00000   0.00004  -0.00002   0.00010  -0.00000
 196 24  H  1S         -0.00002  -0.00071   0.00099  -0.00155  -0.00013
 197        2S         -0.00035  -0.00030   0.00161  -0.00206  -0.00016
 198        3PX         0.00002   0.00003  -0.00006   0.00010   0.00001
 199        3PY        -0.00001   0.00001   0.00000  -0.00002   0.00000
 200        3PZ         0.00002  -0.00001  -0.00003   0.00005  -0.00001
 201 25  N  1S         -0.00045   0.00030   0.00144  -0.00020   0.00046
 202        2S          0.00080  -0.00062  -0.00268   0.00050  -0.00117
 203        2PX         0.00182  -0.00260  -0.00584  -0.00080  -0.00180
 204        2PY        -0.00126   0.00185   0.00386  -0.00033   0.00121
 205        2PZ         0.00076  -0.00125   0.00087  -0.00184   0.00086
 206        3S         -0.00005  -0.00060  -0.00600   0.00276  -0.00335
 207        3PX         0.00076  -0.00192  -0.00421   0.00009  -0.00155
 208        3PY        -0.00075   0.00135   0.00266  -0.00064   0.00094
 209        3PZ         0.00059  -0.00119   0.00045  -0.00148   0.00068
 210        4XX         0.00030  -0.00019   0.00012   0.00011   0.00012
 211        4YY        -0.00012   0.00013  -0.00002  -0.00021   0.00018
 212        4ZZ        -0.00016   0.00012   0.00013  -0.00003  -0.00015
 213        4XY        -0.00007  -0.00003   0.00026   0.00022  -0.00022
 214        4XZ        -0.00006   0.00009  -0.00008  -0.00001  -0.00012
 215        4YZ         0.00007  -0.00011   0.00012   0.00000   0.00009
 216 26  N  1S          0.00014   0.00036   0.00005   0.00030  -0.00046
 217        2S         -0.00027  -0.00063  -0.00009  -0.00067   0.00084
 218        2PX         0.00012  -0.00034  -0.00023  -0.00070   0.00088
 219        2PY         0.00001   0.00040   0.00056   0.00053  -0.00085
 220        2PZ         0.00006  -0.00133   0.00019  -0.00010  -0.00004
 221        3S          0.00044  -0.00152  -0.00026  -0.00185   0.00353
 222        3PX         0.00014  -0.00013  -0.00049  -0.00050   0.00088
 223        3PY        -0.00020   0.00033   0.00059   0.00050  -0.00119
 224        3PZ         0.00052  -0.00164   0.00030  -0.00013   0.00019
 225        4XX        -0.00001   0.00009  -0.00007   0.00014  -0.00009
 226        4YY        -0.00000   0.00001   0.00000  -0.00000  -0.00001
 227        4ZZ        -0.00004  -0.00002   0.00005  -0.00007  -0.00007
 228        4XY        -0.00001  -0.00003   0.00008  -0.00011   0.00005
 229        4XZ         0.00002   0.00003  -0.00005   0.00010  -0.00006
 230        4YZ        -0.00000  -0.00006   0.00006  -0.00012   0.00004
 231 27  C  1S          0.00010   0.00002   0.00007  -0.00014  -0.00002
 232        2S         -0.00010   0.00021  -0.00014   0.00033  -0.00008
 233        2PX        -0.00015   0.00044  -0.00029   0.00076  -0.00053
 234        2PY        -0.00002  -0.00005  -0.00005  -0.00014   0.00010
 235        2PZ        -0.00003   0.00014   0.00016  -0.00008  -0.00007
 236        3S          0.00008   0.00028  -0.00069   0.00108  -0.00028
 237        3PX        -0.00003   0.00024  -0.00034   0.00062  -0.00049
 238        3PY        -0.00003   0.00014  -0.00014   0.00005   0.00000
 239        3PZ        -0.00001   0.00013   0.00008  -0.00010   0.00001
 240        4XX        -0.00001   0.00001   0.00001  -0.00001  -0.00000
 241        4YY        -0.00000   0.00000   0.00000  -0.00002   0.00000
 242        4ZZ        -0.00001  -0.00000  -0.00000   0.00001  -0.00002
 243        4XY        -0.00000   0.00003  -0.00001   0.00006  -0.00004
 244        4XZ        -0.00001  -0.00003  -0.00000   0.00001   0.00000
 245        4YZ         0.00000  -0.00001   0.00001   0.00000  -0.00001
 246 28  H  1S         -0.00002  -0.00013  -0.00002  -0.00028   0.00026
 247        2S         -0.00003  -0.00023   0.00007  -0.00058   0.00040
 248        3PX        -0.00000   0.00000  -0.00001   0.00001  -0.00000
 249        3PY        -0.00000   0.00001   0.00000   0.00001  -0.00001
 250        3PZ        -0.00000   0.00001   0.00000  -0.00000  -0.00000
 251 29  H  1S          0.00001  -0.00010  -0.00006   0.00015  -0.00003
 252        2S          0.00002  -0.00019   0.00012  -0.00013  -0.00000
 253        3PX        -0.00000   0.00001   0.00001  -0.00000  -0.00001
 254        3PY        -0.00000  -0.00000  -0.00001   0.00000   0.00001
 255        3PZ         0.00000   0.00000  -0.00000   0.00001  -0.00000
 256 30  C  1S          0.00005  -0.00003   0.00011   0.00003  -0.00002
 257        2S          0.00002   0.00013  -0.00022  -0.00000   0.00001
 258        2PX        -0.00016   0.00029  -0.00030  -0.00000  -0.00001
 259        2PY         0.00027  -0.00027   0.00043  -0.00006   0.00003
 260        2PZ         0.00015  -0.00015  -0.00017   0.00004   0.00008
 261        3S          0.00001   0.00020  -0.00038   0.00011  -0.00018
 262        3PX         0.00002   0.00007   0.00003   0.00002   0.00011
 263        3PY         0.00020  -0.00034   0.00061  -0.00014   0.00001
 264        3PZ         0.00016  -0.00026   0.00016  -0.00001   0.00013
 265        4XX        -0.00001   0.00000   0.00002   0.00002  -0.00001
 266        4YY        -0.00002   0.00001  -0.00002  -0.00001   0.00000
 267        4ZZ         0.00001  -0.00002   0.00001  -0.00001   0.00001
 268        4XY         0.00000   0.00000   0.00000   0.00000  -0.00000
 269        4XZ        -0.00000  -0.00001  -0.00002  -0.00002  -0.00000
 270        4YZ         0.00000  -0.00001  -0.00000   0.00001  -0.00001
 271 31  H  1S         -0.00017   0.00020  -0.00027   0.00000  -0.00000
 272        2S         -0.00004  -0.00012   0.00037  -0.00018   0.00011
 273        3PX         0.00001  -0.00002   0.00003  -0.00000  -0.00000
 274        3PY        -0.00000   0.00001  -0.00001  -0.00000   0.00000
 275        3PZ         0.00000  -0.00000   0.00001   0.00000   0.00000
 276 32  H  1S          0.00003  -0.00008   0.00009  -0.00001  -0.00005
 277        2S          0.00007  -0.00016   0.00019  -0.00002  -0.00003
 278        3PX         0.00000  -0.00000  -0.00000  -0.00000   0.00000
 279        3PY         0.00001  -0.00000   0.00001   0.00000   0.00000
 280        3PZ         0.00000   0.00000   0.00000   0.00001   0.00000
 281 33  C  1S          0.00004   0.00007   0.00018   0.00018  -0.00003
 282        2S          0.00007  -0.00011  -0.00026  -0.00028   0.00006
 283        2PX         0.00004  -0.00014  -0.00090  -0.00059  -0.00004
 284        2PY        -0.00014   0.00003  -0.00001   0.00004  -0.00018
 285        2PZ        -0.00013   0.00009  -0.00038  -0.00033   0.00001
 286        3S         -0.00038   0.00047  -0.00117  -0.00051  -0.00031
 287        3PX        -0.00023   0.00025  -0.00099  -0.00036  -0.00027
 288        3PY        -0.00007  -0.00000  -0.00001   0.00014  -0.00015
 289        3PZ        -0.00016   0.00000  -0.00012  -0.00037  -0.00013
 290        4XX        -0.00001   0.00002   0.00006   0.00002   0.00001
 291        4YY        -0.00002  -0.00000  -0.00000  -0.00000  -0.00001
 292        4ZZ         0.00002  -0.00003  -0.00002  -0.00001   0.00000
 293        4XY         0.00002  -0.00000   0.00006   0.00001   0.00002
 294        4XZ         0.00001  -0.00001  -0.00003  -0.00002  -0.00000
 295        4YZ         0.00002  -0.00001  -0.00000   0.00000   0.00001
 296 34  H  1S         -0.00001   0.00011   0.00041   0.00015   0.00011
 297        2S         -0.00004   0.00021   0.00050   0.00031   0.00007
 298        3PX         0.00000  -0.00000  -0.00001  -0.00001   0.00000
 299        3PY        -0.00000   0.00001   0.00000   0.00000  -0.00000
 300        3PZ        -0.00000  -0.00000  -0.00002  -0.00001  -0.00000
 301 35  H  1S         -0.00014   0.00002  -0.00010   0.00001  -0.00015
 302        2S         -0.00024   0.00014  -0.00019  -0.00000  -0.00018
 303        3PX         0.00000  -0.00000  -0.00000  -0.00002   0.00000
 304        3PY         0.00000  -0.00000   0.00000   0.00000   0.00000
 305        3PZ         0.00000   0.00000  -0.00001  -0.00000   0.00000
 306 36  C  1S         -0.00009   0.00003  -0.00011  -0.00021   0.00002
 307        2S          0.00015  -0.00008   0.00043   0.00047  -0.00000
 308        2PX        -0.00001   0.00009   0.00176   0.00091   0.00019
 309        2PY         0.00091  -0.00042   0.00111   0.00001   0.00090
 310        2PZ         0.00037  -0.00035  -0.00034   0.00010  -0.00015
 311        3S          0.00072  -0.00074   0.00100   0.00098   0.00013
 312        3PX        -0.00011   0.00002   0.00122   0.00028  -0.00002
 313        3PY         0.00084  -0.00073   0.00072  -0.00019   0.00089
 314        3PZ        -0.00023   0.00054  -0.00098   0.00001  -0.00036
 315        4XX         0.00002  -0.00005  -0.00013  -0.00005  -0.00002
 316        4YY        -0.00005   0.00005   0.00011  -0.00002   0.00005
 317        4ZZ         0.00001   0.00002  -0.00006   0.00002  -0.00002
 318        4XY         0.00001   0.00002   0.00012   0.00004   0.00005
 319        4XZ        -0.00001  -0.00001  -0.00003  -0.00011   0.00002
 320        4YZ         0.00005  -0.00008  -0.00003  -0.00003   0.00001
 321 37  H  1S         -0.00047   0.00017   0.00032   0.00013  -0.00024
 322        2S         -0.00014  -0.00019   0.00091  -0.00021   0.00040
 323        3PX         0.00000  -0.00002   0.00007  -0.00002   0.00004
 324        3PY        -0.00001   0.00001  -0.00001   0.00002  -0.00001
 325        3PZ        -0.00001   0.00002  -0.00003   0.00001  -0.00001
 326 38  H  1S          0.00043  -0.00032  -0.00022   0.00024  -0.00009
 327        2S          0.00022  -0.00022  -0.00011   0.00025  -0.00027
 328        3PX         0.00001   0.00000   0.00003   0.00001   0.00001
 329        3PY         0.00001  -0.00001   0.00001  -0.00001   0.00001
 330        3PZ        -0.00002   0.00002  -0.00000  -0.00001  -0.00000
 331 39  H  1S         -0.00039  -0.00027  -0.00021   0.00013  -0.00050
 332        2S         -0.00150   0.00137   0.00007  -0.00042  -0.00119
 333        3PX         0.00003  -0.00003  -0.00005  -0.00003  -0.00002
 334        3PY        -0.00001   0.00002   0.00001   0.00001   0.00000
 335        3PZ         0.00000   0.00008  -0.00007   0.00010  -0.00009
                          31        32        33        34        35
  31 3   H  1S          0.21280
  32        2S          0.14654   0.10964
  33        3PX        -0.00483  -0.00278   0.00023
  34        3PY         0.00577   0.00332  -0.00012   0.00029
  35        3PZ         0.00292   0.00160  -0.00006   0.00008   0.00016
  36 4   H  1S         -0.01767  -0.02966   0.00252   0.00450   0.00068
  37        2S         -0.03734  -0.03357   0.00318   0.00247  -0.00015
  38        3PX         0.00239   0.00268  -0.00002  -0.00010   0.00000
  39        3PY        -0.00427  -0.00209   0.00006  -0.00028  -0.00013
  40        3PZ        -0.00176  -0.00126   0.00005  -0.00008   0.00007
  41 5   H  1S         -0.02235  -0.02195   0.00023  -0.00057  -0.00026
  42        2S         -0.02209  -0.01982   0.00016  -0.00055  -0.00064
  43        3PX         0.00058   0.00053  -0.00002   0.00000   0.00003
  44        3PY        -0.00020  -0.00012  -0.00000  -0.00002   0.00002
  45        3PZ         0.00028   0.00069   0.00002   0.00003  -0.00010
  46 6   H  1S         -0.00496  -0.00483   0.00065   0.00033  -0.00050
  47        2S         -0.00228  -0.00181   0.00100   0.00071  -0.00062
  48        3PX        -0.00062  -0.00078  -0.00000  -0.00002   0.00002
  49        3PY         0.00008   0.00016   0.00000   0.00000   0.00000
  50        3PZ         0.00058   0.00079   0.00003   0.00004  -0.00008
  51 7   C  1S         -0.00091  -0.00170   0.00006  -0.00007   0.00001
  52        2S          0.00136   0.00231  -0.00004   0.00008  -0.00002
  53        2PX         0.00018  -0.00071   0.00003   0.00003  -0.00003
  54        2PY        -0.00328  -0.00457   0.00001  -0.00017   0.00014
  55        2PZ         0.00072   0.00099   0.00003   0.00001  -0.00001
  56        3S          0.00686   0.00760  -0.00017   0.00012  -0.00018
  57        3PX         0.00111   0.00009  -0.00002   0.00004  -0.00002
  58        3PY        -0.00348  -0.00426   0.00002  -0.00009   0.00010
  59        3PZ         0.00094   0.00136   0.00005   0.00004  -0.00001
  60        4XX        -0.00010  -0.00002  -0.00000  -0.00001   0.00001
  61        4YY        -0.00009  -0.00001   0.00000   0.00000  -0.00000
  62        4ZZ        -0.00000  -0.00017  -0.00000  -0.00000   0.00001
  63        4XY         0.00023   0.00022  -0.00000   0.00001  -0.00001
  64        4XZ        -0.00006  -0.00014  -0.00000  -0.00000   0.00000
  65        4YZ         0.00008   0.00001  -0.00001   0.00000   0.00000
  66 8   H  1S         -0.00063   0.00018  -0.00003  -0.00004   0.00005
  67        2S         -0.00142  -0.00103  -0.00003  -0.00008   0.00007
  68        3PX         0.00000   0.00002  -0.00000   0.00000   0.00000
  69        3PY        -0.00009  -0.00013   0.00000  -0.00000   0.00000
  70        3PZ         0.00001   0.00001   0.00000   0.00000  -0.00000
  71 9   H  1S          0.00059   0.00021  -0.00001   0.00003   0.00001
  72        2S         -0.00142  -0.00266  -0.00001  -0.00003   0.00008
  73        3PX        -0.00006  -0.00008   0.00000  -0.00000   0.00000
  74        3PY         0.00005   0.00004  -0.00000  -0.00000  -0.00000
  75        3PZ        -0.00003  -0.00006   0.00000  -0.00000   0.00000
  76 10  C  1S         -0.00031  -0.00068   0.00001  -0.00005  -0.00002
  77        2S          0.00082   0.00074  -0.00001   0.00001  -0.00001
  78        2PX         0.00227   0.00425  -0.00008   0.00001   0.00002
  79        2PY        -0.00092  -0.00209   0.00003   0.00002  -0.00003
  80        2PZ        -0.00036  -0.00004  -0.00003  -0.00004   0.00005
  81        3S         -0.00001   0.00097   0.00012   0.00005   0.00001
  82        3PX         0.00347   0.00369  -0.00017  -0.00003   0.00002
  83        3PY         0.00155   0.00049  -0.00005  -0.00001   0.00002
  84        3PZ         0.00122   0.00124  -0.00008  -0.00006   0.00003
  85        4XX         0.00010   0.00022  -0.00001  -0.00000   0.00000
  86        4YY        -0.00003  -0.00006   0.00000   0.00000  -0.00000
  87        4ZZ        -0.00008  -0.00016   0.00000   0.00000   0.00000
  88        4XY        -0.00004  -0.00011   0.00000   0.00000   0.00000
  89        4XZ         0.00004   0.00002   0.00000   0.00000  -0.00000
  90        4YZ         0.00001  -0.00000   0.00000  -0.00000   0.00000
  91 11  H  1S         -0.00026  -0.00082   0.00002   0.00001   0.00000
  92        2S         -0.00092  -0.00129   0.00006   0.00002  -0.00000
  93        3PX         0.00003   0.00007  -0.00000   0.00000   0.00000
  94        3PY         0.00000   0.00001  -0.00000  -0.00000  -0.00000
  95        3PZ         0.00000   0.00001  -0.00000  -0.00000   0.00000
  96 12  H  1S          0.00130   0.00299  -0.00004   0.00001   0.00001
  97        2S         -0.00247  -0.00028   0.00008   0.00002  -0.00001
  98        3PX        -0.00002  -0.00008   0.00000   0.00000  -0.00000
  99        3PY         0.00013   0.00009  -0.00001  -0.00000   0.00000
 100        3PZ         0.00007   0.00006  -0.00000  -0.00000   0.00000
 101 13  C  1S         -0.00072  -0.00086  -0.00000  -0.00002  -0.00007
 102        2S          0.00017  -0.00000   0.00004   0.00003   0.00002
 103        2PX        -0.00065  -0.00175   0.00005   0.00002  -0.00001
 104        2PY        -0.00215  -0.00188  -0.00008   0.00001  -0.00014
 105        2PZ        -0.00060  -0.00126  -0.00002   0.00000  -0.00009
 106        3S          0.00628   0.00484  -0.00007  -0.00006   0.00016
 107        3PX        -0.00109  -0.00160  -0.00000  -0.00003  -0.00001
 108        3PY        -0.00498  -0.00429   0.00000   0.00002  -0.00017
 109        3PZ         0.00083   0.00002  -0.00012  -0.00001  -0.00008
 110        4XX         0.00011   0.00024  -0.00001  -0.00000   0.00000
 111        4YY        -0.00031  -0.00033  -0.00000  -0.00001  -0.00000
 112        4ZZ        -0.00007  -0.00014   0.00001   0.00000  -0.00000
 113        4XY        -0.00035  -0.00039   0.00001   0.00001  -0.00001
 114        4XZ        -0.00005  -0.00006   0.00000   0.00000  -0.00000
 115        4YZ         0.00010   0.00006   0.00000  -0.00000   0.00000
 116 14  H  1S         -0.00164  -0.00167  -0.00001   0.00001  -0.00005
 117        2S         -0.00118  -0.00132  -0.00001   0.00001  -0.00004
 118        3PX        -0.00004  -0.00005   0.00000   0.00000  -0.00000
 119        3PY        -0.00006  -0.00005  -0.00000  -0.00000  -0.00000
 120        3PZ        -0.00004  -0.00006  -0.00000   0.00000  -0.00000
 121 15  H  1S          0.00140   0.00229  -0.00006  -0.00002   0.00004
 122        2S          0.00139   0.00252  -0.00012  -0.00007   0.00005
 123        3PX         0.00001   0.00002  -0.00000  -0.00000  -0.00000
 124        3PY         0.00011   0.00008  -0.00000   0.00000  -0.00000
 125        3PZ        -0.00004  -0.00006   0.00000  -0.00000  -0.00000
 126 16  C  1S         -0.00061   0.00010   0.00003   0.00015  -0.00007
 127        2S          0.00159   0.00023  -0.00019  -0.00016   0.00004
 128        2PX         0.00852   0.01113  -0.00026  -0.00026   0.00029
 129        2PY         0.00204   0.00370   0.00023   0.00012   0.00009
 130        2PZ        -0.00034  -0.00002  -0.00006  -0.00007   0.00008
 131        3S          0.00244   0.00109  -0.00023  -0.00009  -0.00000
 132        3PX         0.00752   0.00770  -0.00023  -0.00022   0.00028
 133        3PY         0.00291   0.00317  -0.00002   0.00001   0.00004
 134        3PZ        -0.00359  -0.00312   0.00010   0.00012  -0.00004
 135        4XX        -0.00068  -0.00061  -0.00004  -0.00001  -0.00002
 136        4YY         0.00062   0.00051   0.00002   0.00000   0.00003
 137        4ZZ        -0.00007   0.00000   0.00003   0.00001  -0.00000
 138        4XY        -0.00039  -0.00071  -0.00003   0.00000  -0.00002
 139        4XZ         0.00002   0.00003   0.00001   0.00001   0.00000
 140        4YZ        -0.00003  -0.00016  -0.00001  -0.00000   0.00001
 141 17  H  1S          0.00103   0.00239  -0.00021  -0.00017   0.00007
 142        2S         -0.00637  -0.00427  -0.00004   0.00002  -0.00019
 143        3PX        -0.00023  -0.00023   0.00002   0.00001  -0.00000
 144        3PY         0.00044   0.00044  -0.00001  -0.00001   0.00001
 145        3PZ        -0.00021  -0.00018   0.00001   0.00001  -0.00000
 146 18  H  1S         -0.00027  -0.00058   0.00014   0.00006  -0.00007
 147        2S         -0.00092  -0.00025   0.00029   0.00013  -0.00004
 148        3PX         0.00009   0.00011  -0.00000  -0.00000   0.00000
 149        3PY         0.00007   0.00012   0.00001   0.00000   0.00000
 150        3PZ         0.00000  -0.00004   0.00000   0.00000  -0.00000
 151 19  C  1S         -0.00786  -0.00804  -0.00002   0.00001   0.00039
 152        2S          0.01762   0.02017  -0.00015   0.00022  -0.00065
 153        2PX         0.00920   0.01101  -0.00018   0.00006  -0.00068
 154        2PY        -0.02031  -0.02354  -0.00001  -0.00063   0.00083
 155        2PZ        -0.02536  -0.04020   0.00009  -0.00042   0.00141
 156        3S          0.03686   0.03449  -0.00044   0.00058  -0.00037
 157        3PX         0.00257   0.00411  -0.00021  -0.00012  -0.00045
 158        3PY        -0.01782  -0.01718   0.00016  -0.00051   0.00037
 159        3PZ        -0.01558  -0.02219  -0.00005  -0.00037   0.00067
 160        4XX        -0.00017  -0.00024  -0.00001  -0.00001   0.00001
 161        4YY         0.00091   0.00110   0.00001   0.00004  -0.00010
 162        4ZZ        -0.00191  -0.00229  -0.00001  -0.00006   0.00013
 163        4XY         0.00058   0.00033   0.00000   0.00002  -0.00001
 164        4XZ         0.00076   0.00064  -0.00001   0.00002  -0.00003
 165        4YZ         0.00077   0.00139   0.00000   0.00001  -0.00004
 166 20  H  1S          0.00440   0.00452  -0.00008  -0.00001  -0.00032
 167        2S          0.00274   0.00209   0.00011   0.00020  -0.00027
 168        3PX        -0.00012  -0.00010   0.00001   0.00001   0.00001
 169        3PY        -0.00046  -0.00053   0.00000  -0.00001   0.00002
 170        3PZ        -0.00026  -0.00055  -0.00001  -0.00002   0.00003
 171 21  H  1S         -0.00873  -0.01617   0.00001  -0.00016   0.00072
 172        2S         -0.01737  -0.02258   0.00014  -0.00037   0.00090
 173        3PX         0.00025   0.00022  -0.00000   0.00001  -0.00001
 174        3PY        -0.00050  -0.00069   0.00000  -0.00002   0.00003
 175        3PZ        -0.00033  -0.00023  -0.00000  -0.00001   0.00001
 176 22  C  1S          0.01119   0.01389   0.00054   0.00003   0.00069
 177        2S         -0.02391  -0.02762  -0.00124  -0.00016  -0.00141
 178        2PX        -0.01936  -0.03385  -0.00381   0.00069  -0.00284
 179        2PY         0.00472   0.01309   0.00115  -0.00032   0.00074
 180        2PZ        -0.01100  -0.01593  -0.00270   0.00055  -0.00163
 181        3S         -0.06170  -0.05372  -0.00057  -0.00151  -0.00213
 182        3PX        -0.00831  -0.01142  -0.00161  -0.00007  -0.00148
 183        3PY        -0.00875  -0.00550   0.00044  -0.00022   0.00019
 184        3PZ        -0.01349  -0.01220  -0.00104  -0.00020  -0.00101
 185        4XX         0.00482   0.00305  -0.00008   0.00026  -0.00000
 186        4YY         0.00298   0.00328   0.00010  -0.00001   0.00011
 187        4ZZ        -0.00448  -0.00378  -0.00001  -0.00015   0.00003
 188        4XY        -0.00775  -0.00611   0.00020  -0.00007  -0.00012
 189        4XZ        -0.00078  -0.00224  -0.00020   0.00012  -0.00005
 190        4YZ        -0.00134  -0.00026   0.00015   0.00001  -0.00002
 191 23  H  1S         -0.01134  -0.00966   0.00081  -0.00000   0.00001
 192        2S         -0.01146  -0.00829   0.00124   0.00027   0.00006
 193        3PX        -0.00064  -0.00085  -0.00006  -0.00001  -0.00004
 194        3PY        -0.00019  -0.00016   0.00003  -0.00000   0.00001
 195        3PZ         0.00000  -0.00011  -0.00005   0.00001  -0.00003
 196 24  H  1S         -0.01483  -0.01316   0.00049  -0.00066   0.00002
 197        2S         -0.01249  -0.00886   0.00059  -0.00083   0.00044
 198        3PX         0.00007  -0.00010  -0.00006   0.00002  -0.00005
 199        3PY         0.00025   0.00034   0.00001  -0.00001   0.00002
 200        3PZ        -0.00056  -0.00073  -0.00003   0.00000  -0.00005
 201 25  N  1S          0.00049   0.00014   0.00008  -0.00002  -0.00004
 202        2S         -0.00097  -0.00063  -0.00012   0.00000   0.00010
 203        2PX        -0.00114   0.00045   0.00007  -0.00012   0.00011
 204        2PY         0.00177   0.00195  -0.00000   0.00016  -0.00011
 205        2PZ        -0.00182   0.00210   0.00017   0.00005  -0.00011
 206        3S         -0.00737  -0.00840  -0.00026  -0.00008  -0.00003
 207        3PX        -0.00254  -0.00097   0.00003  -0.00010  -0.00009
 208        3PY         0.00181   0.00138   0.00007   0.00017   0.00002
 209        3PZ        -0.00247   0.00191   0.00019  -0.00005  -0.00009
 210        4XX         0.00016   0.00028  -0.00001  -0.00000  -0.00002
 211        4YY         0.00063   0.00067  -0.00001   0.00002  -0.00001
 212        4ZZ        -0.00053  -0.00065   0.00002  -0.00001   0.00005
 213        4XY        -0.00057  -0.00080   0.00000  -0.00001   0.00002
 214        4XZ        -0.00045  -0.00074   0.00000  -0.00001   0.00003
 215        4YZ         0.00039   0.00060  -0.00000   0.00001  -0.00002
 216 26  N  1S         -0.00892  -0.00924  -0.00015   0.00000  -0.00024
 217        2S          0.01867   0.01900   0.00034   0.00001   0.00053
 218        2PX         0.02501   0.03055   0.00086  -0.00019   0.00096
 219        2PY        -0.02790  -0.03199  -0.00083  -0.00011  -0.00106
 220        2PZ        -0.00000   0.00817   0.00034  -0.00002  -0.00030
 221        3S          0.06102   0.05612  -0.00022   0.00068   0.00074
 222        3PX         0.02126   0.02418   0.00041  -0.00002   0.00061
 223        3PY        -0.02982  -0.02986  -0.00026  -0.00038  -0.00067
 224        3PZ        -0.00277   0.00488   0.00047   0.00002  -0.00035
 225        4XX        -0.00220  -0.00216  -0.00008  -0.00001  -0.00008
 226        4YY        -0.00015  -0.00014   0.00004  -0.00000   0.00002
 227        4ZZ        -0.00014  -0.00003   0.00005  -0.00001   0.00005
 228        4XY         0.00101   0.00067   0.00001   0.00001   0.00004
 229        4XZ        -0.00123  -0.00115  -0.00003   0.00001  -0.00005
 230        4YZ         0.00092   0.00100   0.00007   0.00000   0.00006
 231 27  C  1S          0.00166   0.00126   0.00013  -0.00008   0.00011
 232        2S         -0.00478  -0.00437  -0.00037   0.00006  -0.00023
 233        2PX        -0.01374  -0.01848  -0.00062   0.00003  -0.00056
 234        2PY         0.00089   0.00471   0.00012   0.00001   0.00014
 235        2PZ        -0.00406  -0.00662  -0.00004  -0.00003  -0.00012
 236        3S         -0.00960  -0.00710  -0.00039   0.00001  -0.00048
 237        3PX        -0.00991  -0.01066  -0.00021  -0.00003  -0.00032
 238        3PY        -0.00107   0.00129  -0.00003  -0.00010   0.00002
 239        3PZ        -0.00179  -0.00278   0.00002  -0.00003  -0.00001
 240        4XX        -0.00016  -0.00050  -0.00001   0.00000   0.00000
 241        4YY         0.00006   0.00037   0.00003  -0.00001   0.00002
 242        4ZZ        -0.00020  -0.00009   0.00000  -0.00002  -0.00001
 243        4XY        -0.00126  -0.00159  -0.00005  -0.00000  -0.00006
 244        4XZ        -0.00018  -0.00010  -0.00001   0.00000  -0.00002
 245        4YZ        -0.00028  -0.00019  -0.00000   0.00000  -0.00001
 246 28  H  1S          0.00543   0.00935   0.00020   0.00004   0.00027
 247        2S          0.01051   0.01319   0.00036   0.00011   0.00046
 248        3PX        -0.00019  -0.00015  -0.00001   0.00000  -0.00001
 249        3PY        -0.00024  -0.00035  -0.00000  -0.00001  -0.00001
 250        3PZ        -0.00011  -0.00013  -0.00000  -0.00000  -0.00000
 251 29  H  1S         -0.00053   0.00075  -0.00009   0.00001  -0.00008
 252        2S         -0.00039   0.00089   0.00004  -0.00005  -0.00001
 253        3PX        -0.00021  -0.00028  -0.00000  -0.00000  -0.00000
 254        3PY         0.00015   0.00022  -0.00000   0.00000   0.00000
 255        3PZ        -0.00006  -0.00004  -0.00001   0.00000  -0.00001
 256 30  C  1S         -0.00005   0.00003   0.00005  -0.00002  -0.00000
 257        2S          0.00016  -0.00052  -0.00006  -0.00001  -0.00001
 258        2PX         0.00117  -0.00036  -0.00006  -0.00011   0.00003
 259        2PY        -0.00099  -0.00157   0.00016   0.00005  -0.00004
 260        2PZ         0.00125   0.00175   0.00007  -0.00002   0.00001
 261        3S         -0.00160  -0.00270  -0.00017  -0.00010  -0.00007
 262        3PX         0.00158   0.00068  -0.00006  -0.00005   0.00000
 263        3PY         0.00052  -0.00000   0.00016   0.00008   0.00004
 264        3PZ         0.00252   0.00257   0.00004   0.00004   0.00003
 265        4XX        -0.00037  -0.00043  -0.00001   0.00000  -0.00001
 266        4YY         0.00026   0.00033   0.00000  -0.00000   0.00001
 267        4ZZ         0.00012   0.00016   0.00001   0.00000   0.00000
 268        4XY        -0.00024  -0.00028  -0.00001   0.00000  -0.00001
 269        4XZ         0.00007   0.00018   0.00001   0.00000   0.00001
 270        4YZ        -0.00018  -0.00024   0.00000  -0.00000  -0.00001
 271 31  H  1S          0.00159   0.00160  -0.00006  -0.00006   0.00007
 272        2S          0.00384   0.00404   0.00008   0.00004   0.00016
 273        3PX        -0.00005  -0.00004   0.00001   0.00000   0.00000
 274        3PY         0.00009   0.00005  -0.00000  -0.00000   0.00000
 275        3PZ         0.00003   0.00005  -0.00000  -0.00000  -0.00000
 276 32  H  1S         -0.00164  -0.00118  -0.00003   0.00006  -0.00004
 277        2S         -0.00168  -0.00131  -0.00002   0.00007  -0.00006
 278        3PX         0.00002   0.00002  -0.00000   0.00000   0.00000
 279        3PY         0.00000   0.00000   0.00000   0.00000  -0.00000
 280        3PZ        -0.00005  -0.00004  -0.00000   0.00000  -0.00000
 281 33  C  1S          0.00018  -0.00004   0.00001  -0.00000  -0.00001
 282        2S          0.00005   0.00018   0.00004   0.00002  -0.00000
 283        2PX        -0.00041   0.00040   0.00006   0.00005   0.00003
 284        2PY        -0.00019  -0.00075  -0.00004  -0.00003   0.00000
 285        2PZ        -0.00063   0.00000  -0.00005   0.00002   0.00003
 286        3S         -0.00372  -0.00348   0.00008  -0.00006   0.00003
 287        3PX        -0.00192  -0.00150   0.00004  -0.00003   0.00005
 288        3PY        -0.00017  -0.00095  -0.00004  -0.00000  -0.00001
 289        3PZ        -0.00047  -0.00030   0.00002   0.00002   0.00006
 290        4XX        -0.00009  -0.00010  -0.00000   0.00000   0.00000
 291        4YY         0.00012   0.00011  -0.00001  -0.00000   0.00000
 292        4ZZ         0.00003   0.00007   0.00001   0.00000  -0.00000
 293        4XY        -0.00003  -0.00001   0.00000   0.00000  -0.00000
 294        4XZ        -0.00006   0.00002   0.00000   0.00001  -0.00000
 295        4YZ         0.00005   0.00007  -0.00000   0.00000  -0.00000
 296 34  H  1S         -0.00005  -0.00026  -0.00002  -0.00001  -0.00000
 297        2S         -0.00042  -0.00093  -0.00003  -0.00002  -0.00001
 298        3PX         0.00001   0.00002   0.00000   0.00000  -0.00000
 299        3PY        -0.00002  -0.00003  -0.00000  -0.00000  -0.00000
 300        3PZ         0.00001   0.00002  -0.00000   0.00000   0.00000
 301 35  H  1S          0.00014  -0.00024  -0.00003  -0.00003   0.00001
 302        2S          0.00044   0.00040  -0.00005  -0.00006   0.00005
 303        3PX         0.00001   0.00003   0.00000   0.00000   0.00000
 304        3PY         0.00003   0.00004  -0.00000   0.00000   0.00000
 305        3PZ        -0.00003  -0.00002  -0.00000   0.00000  -0.00000
 306 36  C  1S          0.00021  -0.00031   0.00003  -0.00004   0.00000
 307        2S         -0.00034   0.00027  -0.00005   0.00001  -0.00004
 308        2PX        -0.00061  -0.00138  -0.00007  -0.00006  -0.00004
 309        2PY         0.00105   0.00263   0.00008   0.00014  -0.00010
 310        2PZ         0.00165   0.00228   0.00003  -0.00003  -0.00003
 311        3S          0.00014   0.00145  -0.00008  -0.00002  -0.00014
 312        3PX        -0.00133  -0.00163   0.00004  -0.00003  -0.00001
 313        3PY         0.00260   0.00391   0.00005   0.00014  -0.00017
 314        3PZ        -0.00098  -0.00092  -0.00002  -0.00010   0.00007
 315        4XX        -0.00008  -0.00005   0.00000   0.00000   0.00001
 316        4YY         0.00014   0.00011  -0.00001  -0.00000  -0.00001
 317        4ZZ         0.00002  -0.00003   0.00000  -0.00000   0.00001
 318        4XY        -0.00001   0.00006  -0.00000   0.00000  -0.00001
 319        4XZ        -0.00004   0.00008   0.00001   0.00000   0.00000
 320        4YZ         0.00011   0.00022   0.00001   0.00000  -0.00000
 321 37  H  1S          0.00002  -0.00074  -0.00006  -0.00004  -0.00001
 322        2S          0.00266   0.00217  -0.00001   0.00009  -0.00012
 323        3PX         0.00008   0.00007   0.00000   0.00001  -0.00001
 324        3PY         0.00001  -0.00000  -0.00001  -0.00000  -0.00000
 325        3PZ         0.00000  -0.00001  -0.00000  -0.00000   0.00000
 326 38  H  1S          0.00111   0.00174   0.00002   0.00002  -0.00003
 327        2S          0.00082   0.00048   0.00004   0.00003   0.00002
 328        3PX         0.00001   0.00002  -0.00000  -0.00000  -0.00000
 329        3PY         0.00000   0.00003   0.00000   0.00000  -0.00000
 330        3PZ        -0.00005  -0.00010  -0.00000  -0.00000   0.00000
 331 39  H  1S          0.00323   0.00566   0.00028  -0.00007   0.00020
 332        2S         -0.00355  -0.00402   0.00017  -0.00037   0.00052
 333        3PX        -0.00003   0.00020   0.00002  -0.00001   0.00002
 334        3PY        -0.00011  -0.00027  -0.00001   0.00001  -0.00001
 335        3PZ        -0.00072  -0.00107  -0.00002  -0.00000  -0.00000
                          36        37        38        39        40
  36 4   H  1S          0.21284
  37        2S          0.16427   0.14266
  38        3PX        -0.00545  -0.00359   0.00025
  39        3PY        -0.00614  -0.00365   0.00014   0.00032
  40        3PZ        -0.00027  -0.00017   0.00001   0.00001   0.00012
  41 5   H  1S         -0.00502  -0.00295  -0.00012   0.00062  -0.00062
  42        2S         -0.00479  -0.00225  -0.00021   0.00076  -0.00082
  43        3PX        -0.00026  -0.00063   0.00000  -0.00002   0.00004
  44        3PY        -0.00065  -0.00107   0.00000  -0.00000   0.00003
  45        3PZ         0.00052   0.00063   0.00000   0.00002  -0.00008
  46 6   H  1S          0.02608   0.04467  -0.00002   0.00022  -0.00101
  47        2S          0.04339   0.05858  -0.00022  -0.00024  -0.00101
  48        3PX        -0.00025   0.00025  -0.00000   0.00002  -0.00001
  49        3PY         0.00003   0.00028   0.00000   0.00000   0.00001
  50        3PZ         0.00098   0.00094   0.00001  -0.00001  -0.00008
  51 7   C  1S          0.00063   0.00144  -0.00006   0.00008   0.00005
  52        2S         -0.00089  -0.00304   0.00003  -0.00012  -0.00002
  53        2PX         0.00008  -0.00297   0.00002  -0.00013  -0.00008
  54        2PY         0.00230   0.00504  -0.00008   0.00010   0.00002
  55        2PZ         0.00045  -0.00001   0.00001   0.00008  -0.00006
  56        3S         -0.00569  -0.00624   0.00021  -0.00001  -0.00012
  57        3PX         0.00008  -0.00013   0.00004  -0.00003  -0.00008
  58        3PY         0.00231   0.00261  -0.00010  -0.00000  -0.00000
  59        3PZ         0.00112   0.00042   0.00001  -0.00002  -0.00003
  60        4XX        -0.00007   0.00042  -0.00001   0.00002   0.00002
  61        4YY         0.00000  -0.00039   0.00001  -0.00002  -0.00000
  62        4ZZ        -0.00007  -0.00020  -0.00000  -0.00001  -0.00000
  63        4XY        -0.00015  -0.00029   0.00001  -0.00001   0.00000
  64        4XZ         0.00009  -0.00003  -0.00000  -0.00000  -0.00000
  65        4YZ        -0.00009  -0.00004  -0.00000   0.00000  -0.00001
  66 8   H  1S          0.00004   0.00270  -0.00004   0.00011   0.00004
  67        2S          0.00008   0.00421  -0.00006   0.00020   0.00001
  68        3PX         0.00000   0.00004   0.00000   0.00000  -0.00000
  69        3PY         0.00005   0.00006  -0.00000   0.00000   0.00000
  70        3PZ         0.00002   0.00001  -0.00000   0.00000  -0.00000
  71 9   H  1S          0.00021  -0.00124  -0.00000  -0.00003  -0.00007
  72        2S          0.00091  -0.00018  -0.00007  -0.00003  -0.00003
  73        3PX         0.00002   0.00001  -0.00000  -0.00000   0.00000
  74        3PY        -0.00002   0.00004   0.00000   0.00000  -0.00000
  75        3PZ        -0.00003   0.00005  -0.00000   0.00000   0.00000
  76 10  C  1S          0.00073   0.00019   0.00000   0.00006  -0.00003
  77        2S         -0.00194  -0.00194   0.00006  -0.00002   0.00006
  78        2PX        -0.00463   0.00228  -0.00006   0.00043   0.00013
  79        2PY         0.00296  -0.00262   0.00006  -0.00019  -0.00015
  80        2PZ         0.00004  -0.00064   0.00002   0.00005  -0.00003
  81        3S          0.00067  -0.00212   0.00003  -0.00019   0.00015
  82        3PX        -0.00729  -0.00401   0.00010   0.00026   0.00003
  83        3PY        -0.00158  -0.00429   0.00014  -0.00006  -0.00010
  84        3PZ        -0.00339  -0.00328   0.00009   0.00010  -0.00000
  85        4XX        -0.00035   0.00028  -0.00000   0.00003   0.00001
  86        4YY         0.00011  -0.00019   0.00000  -0.00001  -0.00001
  87        4ZZ         0.00019  -0.00011  -0.00000  -0.00002  -0.00000
  88        4XY         0.00009  -0.00028   0.00000  -0.00002  -0.00000
  89        4XZ         0.00001  -0.00001   0.00000  -0.00000  -0.00000
  90        4YZ         0.00000  -0.00020   0.00000   0.00000  -0.00000
  91 11  H  1S          0.00125  -0.00266   0.00006  -0.00012  -0.00007
  92        2S          0.00286  -0.00055  -0.00001  -0.00012  -0.00007
  93        3PX        -0.00003   0.00008  -0.00000   0.00001   0.00000
  94        3PY        -0.00003   0.00004  -0.00000   0.00000   0.00000
  95        3PZ        -0.00001   0.00002  -0.00000   0.00000   0.00000
  96 12  H  1S         -0.00295   0.00364  -0.00007   0.00034   0.00013
  97        2S          0.00332   0.01012  -0.00025   0.00030   0.00009
  98        3PX         0.00013  -0.00004   0.00000  -0.00001  -0.00001
  99        3PY        -0.00031  -0.00039   0.00001   0.00000  -0.00000
 100        3PZ        -0.00013  -0.00009   0.00000   0.00000   0.00000
 101 13  C  1S          0.00068   0.00106  -0.00002   0.00011   0.00002
 102        2S          0.00041  -0.00149  -0.00001  -0.00016   0.00001
 103        2PX         0.00096  -0.00337   0.00007  -0.00034   0.00013
 104        2PY         0.00193   0.00948  -0.00011   0.00014  -0.00010
 105        2PZ         0.00044   0.00278  -0.00003   0.00008  -0.00010
 106        3S         -0.00937  -0.01070   0.00033  -0.00008   0.00003
 107        3PX        -0.00061  -0.00294   0.00004  -0.00015   0.00008
 108        3PY         0.00564   0.00948  -0.00026   0.00006  -0.00006
 109        3PZ        -0.00242  -0.00110   0.00005   0.00009  -0.00008
 110        4XX        -0.00028   0.00033  -0.00001   0.00005  -0.00002
 111        4YY         0.00016   0.00024  -0.00001  -0.00000   0.00001
 112        4ZZ         0.00023  -0.00033   0.00001  -0.00003   0.00000
 113        4XY         0.00050   0.00029  -0.00000  -0.00003   0.00001
 114        4XZ         0.00012   0.00004   0.00000  -0.00001   0.00001
 115        4YZ        -0.00003  -0.00051   0.00001  -0.00001  -0.00000
 116 14  H  1S          0.00158   0.00384  -0.00005  -0.00008   0.00003
 117        2S          0.00159   0.00403  -0.00002  -0.00006   0.00005
 118        3PX         0.00008  -0.00007  -0.00000  -0.00001   0.00000
 119        3PY        -0.00002   0.00005  -0.00000   0.00001  -0.00000
 120        3PZ         0.00007   0.00016  -0.00000  -0.00000  -0.00000
 121 15  H  1S         -0.00194   0.00207  -0.00004   0.00029  -0.00012
 122        2S         -0.00424   0.00082  -0.00003   0.00042  -0.00012
 123        3PX        -0.00005   0.00002  -0.00000   0.00000  -0.00000
 124        3PY        -0.00008   0.00006   0.00000   0.00000  -0.00000
 125        3PZ         0.00005   0.00009  -0.00000   0.00000  -0.00000
 126 16  C  1S          0.00160  -0.00057   0.00010  -0.00022   0.00005
 127        2S         -0.00415  -0.00068  -0.00010   0.00040  -0.00008
 128        2PX        -0.01488  -0.00091   0.00002   0.00133  -0.00053
 129        2PY        -0.00042  -0.01395   0.00035  -0.00052   0.00011
 130        2PZ        -0.00167   0.00125  -0.00015   0.00023   0.00004
 131        3S         -0.00233   0.00096   0.00001   0.00037  -0.00009
 132        3PX        -0.01358  -0.00481   0.00027   0.00071  -0.00010
 133        3PY        -0.00464  -0.01032   0.00022  -0.00018   0.00004
 134        3PZ         0.00945   0.01012  -0.00035  -0.00003  -0.00008
 135        4XX        -0.00025   0.00039  -0.00003   0.00007  -0.00003
 136        4YY        -0.00010  -0.00014   0.00000  -0.00002   0.00000
 137        4ZZ         0.00028  -0.00044   0.00003  -0.00006   0.00003
 138        4XY         0.00011   0.00030  -0.00001  -0.00001   0.00001
 139        4XZ         0.00034   0.00005  -0.00000  -0.00002  -0.00000
 140        4YZ        -0.00028  -0.00072   0.00001  -0.00000  -0.00001
 141 17  H  1S         -0.00476   0.00549  -0.00028   0.00097  -0.00043
 142        2S          0.00710   0.01291  -0.00060   0.00059  -0.00049
 143        3PX         0.00061   0.00017   0.00000  -0.00004   0.00002
 144        3PY        -0.00082  -0.00077   0.00004   0.00001   0.00001
 145        3PZ         0.00047   0.00045  -0.00002  -0.00000  -0.00000
 146 18  H  1S          0.00349  -0.00159   0.00011  -0.00036   0.00010
 147        2S          0.00763   0.00306   0.00004  -0.00044   0.00014
 148        3PX        -0.00015   0.00003  -0.00000   0.00002  -0.00001
 149        3PY         0.00004  -0.00012   0.00000  -0.00001  -0.00000
 150        3PZ         0.00014  -0.00002  -0.00000  -0.00001   0.00000
 151 19  C  1S          0.00561   0.00465  -0.00016  -0.00017  -0.00012
 152        2S         -0.01394  -0.01214   0.00056   0.00019  -0.00008
 153        2PX        -0.01184  -0.00198   0.00029   0.00052   0.00043
 154        2PY         0.00896   0.02416  -0.00056   0.00055   0.00071
 155        2PZ         0.01843   0.02016  -0.00087  -0.00027   0.00028
 156        3S         -0.01792  -0.01525   0.00096  -0.00004  -0.00001
 157        3PX        -0.01119  -0.00569   0.00021   0.00048  -0.00001
 158        3PY         0.00478   0.01273  -0.00040   0.00039   0.00052
 159        3PZ         0.00338   0.00368  -0.00041   0.00000   0.00014
 160        4XX         0.00000   0.00032   0.00000   0.00002  -0.00000
 161        4YY         0.00035   0.00106   0.00003   0.00003  -0.00011
 162        4ZZ         0.00001  -0.00114  -0.00008  -0.00005   0.00012
 163        4XY         0.00070   0.00183  -0.00000   0.00001   0.00002
 164        4XZ         0.00004   0.00063   0.00002   0.00002  -0.00008
 165        4YZ        -0.00101  -0.00107   0.00004   0.00001   0.00003
 166 20  H  1S         -0.00240   0.01128   0.00011   0.00052   0.00031
 167        2S          0.00945   0.02133  -0.00007   0.00023   0.00007
 168        3PX         0.00035  -0.00010  -0.00001  -0.00002  -0.00001
 169        3PY         0.00038   0.00032  -0.00001  -0.00000  -0.00001
 170        3PZ        -0.00025  -0.00012   0.00000   0.00001   0.00000
 171 21  H  1S          0.00491   0.00118  -0.00036  -0.00031   0.00025
 172        2S          0.00817   0.00363  -0.00061  -0.00030   0.00054
 173        3PX        -0.00011   0.00009   0.00001   0.00001  -0.00000
 174        3PY         0.00017   0.00036  -0.00001   0.00000   0.00003
 175        3PZ         0.00008   0.00014  -0.00001   0.00000   0.00001
 176 22  C  1S          0.00671   0.00847   0.00062  -0.00038   0.00043
 177        2S         -0.01814  -0.02085  -0.00127   0.00082  -0.00096
 178        2PX        -0.03714  -0.06052  -0.00310   0.00106  -0.00282
 179        2PY        -0.00624  -0.02545  -0.00034  -0.00017  -0.00029
 180        2PZ        -0.01512  -0.02759  -0.00258   0.00074  -0.00229
 181        3S         -0.02882  -0.02142  -0.00106   0.00209  -0.00063
 182        3PX        -0.03071  -0.03708  -0.00095   0.00105  -0.00147
 183        3PY         0.00211  -0.00647  -0.00053  -0.00001  -0.00011
 184        3PZ        -0.01324  -0.01304  -0.00091   0.00087  -0.00108
 185        4XX         0.00453   0.00304  -0.00006  -0.00022  -0.00014
 186        4YY        -0.00022   0.00112   0.00017  -0.00001   0.00005
 187        4ZZ        -0.00231  -0.00300  -0.00008   0.00008   0.00014
 188        4XY         0.00666   0.00747  -0.00017  -0.00000   0.00009
 189        4XZ         0.00211   0.00032  -0.00026  -0.00008  -0.00010
 190        4YZ         0.00336   0.00297  -0.00006  -0.00005  -0.00001
 191 23  H  1S          0.02750   0.04422   0.00047  -0.00024   0.00078
 192        2S          0.04397   0.05619   0.00006  -0.00060   0.00058
 193        3PX        -0.00101  -0.00067  -0.00002   0.00004  -0.00002
 194        3PY         0.00057   0.00099   0.00002  -0.00001   0.00003
 195        3PZ        -0.00060  -0.00063  -0.00003   0.00002  -0.00004
 196 24  H  1S         -0.01197  -0.01156   0.00035   0.00032   0.00072
 197        2S         -0.01346  -0.01169   0.00056   0.00031   0.00106
 198        3PX        -0.00041  -0.00074  -0.00005   0.00002  -0.00007
 199        3PY        -0.00037  -0.00066  -0.00000   0.00000  -0.00001
 200        3PZ        -0.00057  -0.00076  -0.00003   0.00002  -0.00003
 201 25  N  1S          0.00005   0.00063  -0.00004   0.00003   0.00018
 202        2S         -0.00014  -0.00118   0.00007  -0.00007  -0.00030
 203        2PX         0.00043  -0.00142  -0.00003   0.00006  -0.00035
 204        2PY        -0.00114  -0.00333  -0.00001  -0.00015   0.00008
 205        2PZ         0.00053  -0.00272   0.00011  -0.00006   0.00030
 206        3S          0.00049  -0.00264  -0.00014   0.00003  -0.00086
 207        3PX        -0.00078  -0.00205  -0.00003   0.00013  -0.00039
 208        3PY         0.00271   0.00039  -0.00004  -0.00023   0.00011
 209        3PZ        -0.00171  -0.00476   0.00014  -0.00002   0.00038
 210        4XX        -0.00032   0.00023   0.00001   0.00003   0.00001
 211        4YY        -0.00039  -0.00087   0.00001  -0.00002  -0.00000
 212        4ZZ         0.00051   0.00051  -0.00002  -0.00001   0.00004
 213        4XY         0.00041   0.00061  -0.00002   0.00000   0.00002
 214        4XZ         0.00021   0.00026  -0.00001  -0.00000  -0.00000
 215        4YZ        -0.00025  -0.00028   0.00001   0.00000  -0.00000
 216 26  N  1S          0.00425   0.00343  -0.00028   0.00005   0.00004
 217        2S         -0.00784  -0.00617   0.00059  -0.00010  -0.00001
 218        2PX        -0.01121  -0.00754   0.00043   0.00008   0.00009
 219        2PY         0.01003   0.01882  -0.00106   0.00033   0.00016
 220        2PZ        -0.00095   0.00218   0.00021   0.00011   0.00030
 221        3S         -0.02686  -0.02405   0.00180  -0.00040  -0.00034
 222        3PX        -0.00990  -0.00801   0.00043  -0.00000   0.00000
 223        3PY         0.00866   0.01499  -0.00082   0.00032   0.00034
 224        3PZ         0.00466   0.00693   0.00009   0.00006   0.00020
 225        4XX        -0.00047  -0.00108  -0.00013   0.00007  -0.00008
 226        4YY         0.00101   0.00134   0.00002  -0.00003   0.00004
 227        4ZZ         0.00051   0.00064   0.00003  -0.00003   0.00006
 228        4XY         0.00064   0.00159   0.00004  -0.00000   0.00003
 229        4XZ         0.00076   0.00036  -0.00006  -0.00000  -0.00002
 230        4YZ         0.00032   0.00040   0.00007  -0.00003   0.00004
 231 27  C  1S          0.00068   0.00149   0.00006   0.00000   0.00022
 232        2S         -0.00275  -0.00502  -0.00019   0.00012  -0.00027
 233        2PX         0.00189  -0.00188  -0.00044   0.00013  -0.00030
 234        2PY         0.00156   0.00105   0.00018  -0.00002  -0.00001
 235        2PZ         0.00269   0.00293  -0.00007  -0.00002  -0.00000
 236        3S         -0.00201  -0.00384  -0.00054   0.00035  -0.00052
 237        3PX         0.00305   0.00145  -0.00039   0.00012  -0.00016
 238        3PY        -0.00417  -0.00516   0.00004   0.00012  -0.00005
 239        3PZ         0.00150   0.00204  -0.00004   0.00002   0.00001
 240        4XX         0.00016   0.00001   0.00001  -0.00001  -0.00001
 241        4YY         0.00000   0.00004   0.00001   0.00000   0.00002
 242        4ZZ        -0.00050  -0.00037  -0.00001   0.00002   0.00001
 243        4XY         0.00006   0.00005  -0.00005   0.00001  -0.00002
 244        4XZ        -0.00016  -0.00023   0.00001   0.00001  -0.00000
 245        4YZ         0.00009   0.00021  -0.00000   0.00000   0.00000
 246 28  H  1S         -0.00023  -0.00059   0.00026  -0.00005   0.00001
 247        2S          0.00249   0.00262   0.00042  -0.00020   0.00014
 248        3PX        -0.00000  -0.00011  -0.00000   0.00000  -0.00001
 249        3PY         0.00002   0.00002  -0.00001   0.00000   0.00000
 250        3PZ         0.00004   0.00006  -0.00000   0.00000   0.00000
 251 29  H  1S         -0.00262  -0.00274  -0.00008   0.00008  -0.00004
 252        2S         -0.00226  -0.00150   0.00001   0.00006   0.00011
 253        3PX         0.00006   0.00004  -0.00000   0.00000   0.00000
 254        3PY        -0.00012  -0.00018   0.00000   0.00000  -0.00001
 255        3PZ        -0.00013  -0.00017  -0.00001   0.00000  -0.00001
 256 30  C  1S          0.00068   0.00073   0.00002   0.00002   0.00002
 257        2S         -0.00121  -0.00156  -0.00006   0.00002  -0.00002
 258        2PX        -0.00312  -0.00434  -0.00020   0.00012   0.00003
 259        2PY         0.00341   0.00722  -0.00000  -0.00012  -0.00003
 260        2PZ         0.00016   0.00095  -0.00002   0.00004   0.00001
 261        3S         -0.00445  -0.00548  -0.00012   0.00008  -0.00008
 262        3PX        -0.00247  -0.00266  -0.00009   0.00007   0.00000
 263        3PY         0.00492   0.00726   0.00002  -0.00015   0.00002
 264        3PZ         0.00046   0.00127   0.00002   0.00001  -0.00004
 265        4XX         0.00011   0.00009  -0.00000   0.00000  -0.00001
 266        4YY        -0.00017  -0.00032   0.00000   0.00000   0.00001
 267        4ZZ         0.00001   0.00013   0.00000  -0.00000  -0.00000
 268        4XY        -0.00002   0.00003  -0.00000  -0.00000  -0.00001
 269        4XZ         0.00010   0.00008   0.00001  -0.00001   0.00000
 270        4YZ         0.00014   0.00017  -0.00001  -0.00000   0.00000
 271 31  H  1S         -0.00193  -0.00423  -0.00004   0.00008   0.00005
 272        2S          0.00209   0.00086   0.00004  -0.00005   0.00009
 273        3PX         0.00027   0.00038  -0.00000  -0.00000   0.00000
 274        3PY        -0.00011  -0.00019  -0.00000   0.00000   0.00000
 275        3PZ        -0.00011  -0.00010  -0.00000   0.00000  -0.00000
 276 32  H  1S          0.00139   0.00137   0.00009  -0.00006  -0.00004
 277        2S          0.00227   0.00250   0.00006  -0.00005  -0.00005
 278        3PX         0.00001  -0.00000   0.00000  -0.00000  -0.00000
 279        3PY         0.00006   0.00014   0.00000  -0.00000  -0.00000
 280        3PZ         0.00003   0.00005  -0.00000   0.00000  -0.00000
 281 33  C  1S         -0.00023  -0.00004   0.00002   0.00001   0.00002
 282        2S          0.00078   0.00061  -0.00001  -0.00004  -0.00003
 283        2PX         0.00107   0.00036   0.00001  -0.00009  -0.00009
 284        2PY        -0.00110  -0.00265  -0.00003  -0.00001   0.00003
 285        2PZ         0.00012  -0.00184   0.00006  -0.00003  -0.00005
 286        3S          0.00117  -0.00035  -0.00009  -0.00007   0.00004
 287        3PX         0.00028  -0.00052  -0.00003  -0.00003  -0.00003
 288        3PY        -0.00023  -0.00100  -0.00003  -0.00000  -0.00003
 289        3PZ         0.00149   0.00024   0.00001  -0.00006  -0.00002
 290        4XX         0.00005   0.00009   0.00000  -0.00000   0.00000
 291        4YY        -0.00021  -0.00037   0.00000   0.00000   0.00001
 292        4ZZ         0.00017   0.00028   0.00000  -0.00000  -0.00001
 293        4XY         0.00016   0.00030   0.00000  -0.00000  -0.00000
 294        4XZ         0.00009   0.00004   0.00001  -0.00001  -0.00001
 295        4YZ         0.00000   0.00004  -0.00000   0.00000  -0.00000
 296 34  H  1S          0.00012   0.00058   0.00001   0.00003   0.00003
 297        2S         -0.00018   0.00068  -0.00001   0.00005   0.00002
 298        3PX         0.00002   0.00001   0.00000  -0.00000  -0.00000
 299        3PY        -0.00004  -0.00007  -0.00000   0.00000   0.00000
 300        3PZ        -0.00001  -0.00005   0.00000  -0.00000  -0.00000
 301 35  H  1S         -0.00132  -0.00252  -0.00003   0.00001   0.00004
 302        2S         -0.00243  -0.00385  -0.00001   0.00005   0.00007
 303        3PX         0.00003   0.00003   0.00000  -0.00000  -0.00000
 304        3PY        -0.00000   0.00004   0.00000   0.00000  -0.00000
 305        3PZ        -0.00003  -0.00007  -0.00000   0.00000  -0.00000
 306 36  C  1S          0.00061   0.00055  -0.00003   0.00000   0.00001
 307        2S         -0.00127  -0.00130   0.00005   0.00002   0.00007
 308        2PX        -0.00155  -0.00014  -0.00000   0.00009   0.00025
 309        2PY         0.00369   0.00641   0.00009  -0.00006  -0.00013
 310        2PZ        -0.00098  -0.00059  -0.00001   0.00007  -0.00003
 311        3S         -0.00335  -0.00155   0.00008   0.00015   0.00010
 312        3PX         0.00128   0.00201  -0.00006   0.00002   0.00014
 313        3PY         0.00218   0.00417   0.00008  -0.00001  -0.00017
 314        3PZ        -0.00246  -0.00301  -0.00002   0.00004   0.00005
 315        4XX         0.00023   0.00014   0.00001  -0.00001  -0.00001
 316        4YY        -0.00033  -0.00046   0.00000   0.00000   0.00001
 317        4ZZ         0.00005   0.00019  -0.00000  -0.00000  -0.00001
 318        4XY        -0.00007   0.00003   0.00001   0.00000   0.00001
 319        4XZ         0.00003  -0.00017   0.00000  -0.00001   0.00001
 320        4YZ         0.00005   0.00008   0.00000   0.00000  -0.00000
 321 37  H  1S         -0.00207  -0.00340  -0.00003   0.00004   0.00011
 322        2S          0.00040  -0.00057  -0.00001  -0.00001  -0.00005
 323        3PX         0.00015   0.00022   0.00000  -0.00000  -0.00001
 324        3PY        -0.00017  -0.00023   0.00000   0.00000   0.00000
 325        3PZ        -0.00006  -0.00009  -0.00000   0.00000   0.00000
 326 38  H  1S          0.00028   0.00129   0.00001   0.00003  -0.00010
 327        2S          0.00239   0.00359  -0.00005  -0.00001  -0.00014
 328        3PX        -0.00006  -0.00004   0.00000   0.00000   0.00001
 329        3PY         0.00006   0.00010   0.00000  -0.00000   0.00000
 330        3PZ        -0.00005  -0.00007  -0.00000   0.00000   0.00000
 331 39  H  1S         -0.00036   0.00242   0.00021  -0.00004   0.00018
 332        2S         -0.00536  -0.00502   0.00024  -0.00004   0.00059
 333        3PX         0.00015   0.00006  -0.00001  -0.00000   0.00001
 334        3PY         0.00027   0.00043  -0.00001  -0.00000  -0.00000
 335        3PZ         0.00047   0.00037  -0.00003  -0.00000  -0.00002
                          41        42        43        44        45
  41 5   H  1S          0.21304
  42        2S          0.14846   0.11274
  43        3PX        -0.00608  -0.00351   0.00031
  44        3PY         0.00422   0.00242  -0.00011   0.00020
  45        3PZ        -0.00325  -0.00186   0.00010  -0.00006   0.00017
  46 6   H  1S         -0.01790  -0.03034  -0.00429  -0.00288  -0.00061
  47        2S         -0.03819  -0.03475  -0.00225  -0.00340   0.00027
  48        3PX         0.00440   0.00229  -0.00027   0.00003  -0.00014
  49        3PY        -0.00196  -0.00251  -0.00012  -0.00002  -0.00000
  50        3PZ         0.00198   0.00141  -0.00009   0.00005   0.00006
  51 7   C  1S          0.00182   0.00195   0.00009  -0.00014  -0.00011
  52        2S         -0.00522  -0.00589  -0.00008   0.00038   0.00024
  53        2PX        -0.00192  -0.00592  -0.00002   0.00020   0.00019
  54        2PY         0.01372   0.02024   0.00009  -0.00061  -0.00056
  55        2PZ         0.00405   0.00834  -0.00004  -0.00003  -0.00010
  56        3S         -0.00979  -0.00869  -0.00007   0.00045   0.00048
  57        3PX         0.00054  -0.00179  -0.00011  -0.00002   0.00003
  58        3PY         0.01009   0.01192   0.00000  -0.00024  -0.00033
  59        3PZ         0.00197   0.00393  -0.00003   0.00003  -0.00000
  60        4XX         0.00022   0.00060   0.00001  -0.00003  -0.00003
  61        4YY        -0.00033  -0.00095  -0.00000   0.00001   0.00001
  62        4ZZ        -0.00011   0.00028   0.00002  -0.00000   0.00001
  63        4XY        -0.00125  -0.00158  -0.00000   0.00005   0.00006
  64        4XZ        -0.00017   0.00001   0.00000  -0.00000   0.00001
  65        4YZ        -0.00004   0.00033   0.00000   0.00001   0.00002
  66 8   H  1S          0.00521   0.00911  -0.00001  -0.00022  -0.00028
  67        2S          0.01060   0.01362  -0.00006  -0.00041  -0.00048
  68        3PX         0.00020   0.00031  -0.00000  -0.00000  -0.00001
  69        3PY         0.00022   0.00022   0.00000  -0.00001  -0.00001
  70        3PZ         0.00011   0.00017  -0.00000  -0.00000  -0.00000
  71 9   H  1S          0.00009   0.00309  -0.00002   0.00009   0.00007
  72        2S          0.00056   0.00431   0.00006  -0.00006   0.00001
  73        3PX        -0.00018  -0.00028   0.00000  -0.00000   0.00000
  74        3PY         0.00022   0.00031  -0.00000  -0.00001  -0.00000
  75        3PZ         0.00004   0.00002   0.00000  -0.00001  -0.00001
  76 10  C  1S          0.00011   0.00051   0.00003  -0.00005   0.00000
  77        2S         -0.00020  -0.00149  -0.00000   0.00008   0.00001
  78        2PX         0.00138   0.00245   0.00006   0.00015  -0.00006
  79        2PY        -0.00055   0.00190  -0.00008  -0.00007   0.00002
  80        2PZ        -0.00146  -0.00262  -0.00002   0.00008   0.00001
  81        3S         -0.00253  -0.00520   0.00006   0.00023   0.00008
  82        3PX        -0.00013   0.00087   0.00008   0.00016   0.00004
  83        3PY        -0.00132  -0.00009  -0.00004  -0.00005   0.00000
  84        3PZ        -0.00284  -0.00334   0.00003   0.00005   0.00004
  85        4XX         0.00027   0.00032   0.00001  -0.00001  -0.00002
  86        4YY        -0.00037  -0.00043  -0.00000   0.00001   0.00002
  87        4ZZ         0.00012   0.00021  -0.00000  -0.00001   0.00000
  88        4XY        -0.00017  -0.00023  -0.00000   0.00001   0.00001
  89        4XZ        -0.00017  -0.00022   0.00000   0.00000   0.00001
  90        4YZ         0.00010   0.00026  -0.00000  -0.00001  -0.00001
  91 11  H  1S         -0.00144  -0.00079  -0.00005   0.00002   0.00004
  92        2S         -0.00118  -0.00032  -0.00006  -0.00000   0.00006
  93        3PX         0.00000   0.00001   0.00000   0.00000  -0.00000
  94        3PY        -0.00002  -0.00001   0.00000  -0.00000   0.00000
  95        3PZ         0.00005   0.00004   0.00000  -0.00000  -0.00000
  96 12  H  1S          0.00150   0.00145   0.00005   0.00006  -0.00007
  97        2S          0.00380   0.00413  -0.00003  -0.00010  -0.00017
  98        3PX        -0.00008  -0.00003  -0.00000  -0.00001   0.00000
  99        3PY         0.00004   0.00005   0.00000   0.00001   0.00000
 100        3PZ        -0.00004  -0.00008  -0.00000  -0.00000  -0.00000
 101 13  C  1S          0.00017  -0.00015   0.00000  -0.00002   0.00001
 102        2S          0.00004   0.00032  -0.00001  -0.00004  -0.00000
 103        2PX         0.00022   0.00095  -0.00002  -0.00005  -0.00000
 104        2PY         0.00038  -0.00071   0.00003   0.00006   0.00004
 105        2PZ         0.00063   0.00018   0.00001  -0.00004   0.00003
 106        3S         -0.00376  -0.00298   0.00008  -0.00007  -0.00003
 107        3PX         0.00003   0.00098   0.00001  -0.00005  -0.00002
 108        3PY         0.00164   0.00102  -0.00004   0.00004   0.00006
 109        3PZ         0.00058   0.00076   0.00001   0.00002   0.00007
 110        4XX         0.00012   0.00012   0.00000   0.00001  -0.00000
 111        4YY        -0.00009  -0.00008  -0.00000   0.00000   0.00000
 112        4ZZ         0.00001   0.00000  -0.00000  -0.00001   0.00000
 113        4XY         0.00001   0.00002  -0.00000  -0.00000   0.00000
 114        4XZ         0.00006   0.00009  -0.00000   0.00000   0.00000
 115        4YZ        -0.00006   0.00004  -0.00000  -0.00000   0.00000
 116 14  H  1S         -0.00005  -0.00042   0.00001   0.00002   0.00001
 117        2S         -0.00026  -0.00093   0.00002   0.00003   0.00002
 118        3PX         0.00002   0.00004  -0.00000  -0.00000  -0.00000
 119        3PY        -0.00001  -0.00002   0.00000   0.00000  -0.00000
 120        3PZ        -0.00000  -0.00001   0.00000  -0.00000   0.00000
 121 15  H  1S          0.00012  -0.00019   0.00003   0.00004  -0.00002
 122        2S          0.00058   0.00067   0.00006   0.00005  -0.00006
 123        3PX        -0.00003  -0.00004   0.00000  -0.00000   0.00000
 124        3PY        -0.00001  -0.00004   0.00000   0.00000   0.00000
 125        3PZ         0.00003   0.00002   0.00000  -0.00000  -0.00000
 126 16  C  1S          0.00022  -0.00032   0.00004  -0.00003  -0.00000
 127        2S         -0.00040   0.00021  -0.00001   0.00005   0.00003
 128        2PX        -0.00113  -0.00278   0.00013   0.00010  -0.00009
 129        2PY         0.00040   0.00071  -0.00005  -0.00006  -0.00006
 130        2PZ        -0.00167  -0.00194  -0.00003   0.00003  -0.00003
 131        3S          0.00019   0.00162   0.00002   0.00008   0.00015
 132        3PX        -0.00299  -0.00441   0.00013   0.00006  -0.00017
 133        3PY         0.00085   0.00069  -0.00003   0.00005  -0.00002
 134        3PZ         0.00126   0.00153  -0.00010  -0.00003   0.00007
 135        4XX         0.00013   0.00010   0.00000   0.00001   0.00000
 136        4YY        -0.00007  -0.00000  -0.00000  -0.00000  -0.00000
 137        4ZZ         0.00002  -0.00005   0.00000  -0.00000  -0.00001
 138        4XY         0.00002   0.00010  -0.00000   0.00000   0.00001
 139        4XZ         0.00012   0.00023   0.00000  -0.00001   0.00000
 140        4YZ         0.00000   0.00021   0.00000  -0.00001  -0.00000
 141 17  H  1S         -0.00002  -0.00075   0.00003   0.00006   0.00000
 142        2S          0.00299   0.00257  -0.00010   0.00000   0.00012
 143        3PX        -0.00000   0.00001  -0.00000  -0.00001  -0.00000
 144        3PY        -0.00008  -0.00008   0.00001   0.00000  -0.00001
 145        3PZ         0.00000   0.00002  -0.00000  -0.00000   0.00000
 146 18  H  1S          0.00108   0.00137  -0.00003  -0.00002   0.00003
 147        2S          0.00093   0.00027  -0.00005  -0.00005  -0.00001
 148        3PX        -0.00000  -0.00003   0.00000   0.00000   0.00000
 149        3PY        -0.00000  -0.00003  -0.00000  -0.00000   0.00000
 150        3PZ         0.00005   0.00009  -0.00000  -0.00000   0.00000
 151 19  C  1S          0.01076   0.01370   0.00003  -0.00053  -0.00066
 152        2S         -0.02334  -0.02748   0.00002   0.00120   0.00133
 153        2PX        -0.00897  -0.01882  -0.00056   0.00149   0.00106
 154        2PY         0.02018   0.03372   0.00097  -0.00368  -0.00267
 155        2PZ         0.00923   0.01606   0.00081  -0.00247  -0.00151
 156        3S         -0.05553  -0.04919   0.00128   0.00065   0.00194
 157        3PX         0.00433   0.00142  -0.00024   0.00049   0.00036
 158        3PY         0.00919   0.01190   0.00005  -0.00154  -0.00137
 159        3PZ         0.01074   0.01112  -0.00002  -0.00097  -0.00092
 160        4XX         0.00408   0.00397   0.00000  -0.00007  -0.00013
 161        4YY         0.00334   0.00169  -0.00026   0.00004   0.00002
 162        4ZZ        -0.00422  -0.00320   0.00016   0.00000  -0.00003
 163        4XY        -0.00747  -0.00559   0.00011  -0.00021   0.00011
 164        4XZ        -0.00068   0.00069   0.00002  -0.00017   0.00001
 165        4YZ        -0.00131  -0.00285  -0.00013   0.00017   0.00006
 166 20  H  1S         -0.01132  -0.01017   0.00002  -0.00081   0.00003
 167        2S         -0.01091  -0.00822  -0.00020  -0.00125  -0.00003
 168        3PX         0.00013   0.00008  -0.00000   0.00004   0.00001
 169        3PY         0.00067   0.00090  -0.00001  -0.00006  -0.00004
 170        3PZ        -0.00001   0.00015   0.00001  -0.00005  -0.00003
 171 21  H  1S         -0.01451  -0.01097   0.00072  -0.00041  -0.00002
 172        2S         -0.01164  -0.00549   0.00092  -0.00054  -0.00042
 173        3PX        -0.00021  -0.00031  -0.00001   0.00001   0.00002
 174        3PY        -0.00012   0.00007   0.00003  -0.00006  -0.00005
 175        3PZ         0.00060   0.00075   0.00000  -0.00003  -0.00005
 176 22  C  1S         -0.00807  -0.00815  -0.00001   0.00001  -0.00038
 177        2S          0.01821   0.02052  -0.00024   0.00014   0.00063
 178        2PX         0.02078   0.02381  -0.00065  -0.00002   0.00081
 179        2PY        -0.00647  -0.00713   0.00000  -0.00019  -0.00055
 180        2PZ         0.02614   0.03990  -0.00044   0.00010   0.00138
 181        3S          0.04055   0.03793  -0.00066   0.00045   0.00032
 182        3PX         0.01950   0.01865  -0.00056   0.00018   0.00037
 183        3PY        -0.00010  -0.00124  -0.00016  -0.00022  -0.00042
 184        3PZ         0.01618   0.02262  -0.00039  -0.00009   0.00065
 185        4XX         0.00085   0.00103  -0.00004  -0.00001   0.00010
 186        4YY         0.00001  -0.00011   0.00001   0.00001  -0.00001
 187        4ZZ        -0.00194  -0.00225   0.00006   0.00001  -0.00013
 188        4XY         0.00074   0.00052  -0.00003  -0.00000   0.00003
 189        4XZ         0.00070   0.00132  -0.00000  -0.00000   0.00004
 190        4YZ         0.00089   0.00082  -0.00002   0.00001   0.00004
 191 23  H  1S          0.00451   0.00422   0.00001   0.00008   0.00033
 192        2S          0.00305   0.00212  -0.00021  -0.00015   0.00027
 193        3PX         0.00042   0.00048  -0.00001   0.00000   0.00001
 194        3PY         0.00017   0.00015   0.00001   0.00001   0.00001
 195        3PZ         0.00027   0.00053  -0.00002  -0.00001   0.00003
 196 24  H  1S         -0.00894  -0.01575   0.00016  -0.00002  -0.00071
 197        2S         -0.01842  -0.02279   0.00037  -0.00015  -0.00085
 198        3PX         0.00054   0.00070  -0.00002   0.00000   0.00003
 199        3PY        -0.00020  -0.00013   0.00000  -0.00000  -0.00001
 200        3PZ         0.00032   0.00024  -0.00001  -0.00000   0.00001
 201 25  N  1S         -0.00911  -0.01010  -0.00007   0.00018   0.00023
 202        2S          0.01848   0.01997   0.00012  -0.00043  -0.00050
 203        2PX         0.02873   0.03422   0.00007  -0.00091  -0.00112
 204        2PY        -0.02174  -0.02862  -0.00025   0.00078   0.00084
 205        2PZ        -0.00298  -0.01979  -0.00020   0.00041  -0.00029
 206        3S          0.06030   0.06002  -0.00039  -0.00008  -0.00084
 207        3PX         0.02870   0.02986  -0.00025  -0.00035  -0.00070
 208        3PY        -0.01778  -0.02172  -0.00009   0.00041   0.00053
 209        3PZ        -0.00133  -0.01624  -0.00019   0.00058  -0.00027
 210        4XX        -0.00033  -0.00029   0.00000  -0.00004  -0.00001
 211        4YY        -0.00194  -0.00202   0.00000   0.00007   0.00007
 212        4ZZ        -0.00029  -0.00024   0.00002  -0.00004  -0.00005
 213        4XY         0.00114   0.00083  -0.00001  -0.00002  -0.00005
 214        4XZ         0.00116   0.00133   0.00001  -0.00007  -0.00007
 215        4YZ        -0.00119  -0.00121  -0.00002   0.00003   0.00004
 216 26  N  1S          0.00068   0.00068   0.00005  -0.00009   0.00004
 217        2S         -0.00138  -0.00188  -0.00006   0.00014  -0.00010
 218        2PX        -0.00189  -0.00204   0.00017  -0.00002  -0.00009
 219        2PY         0.00097  -0.00066  -0.00012   0.00007   0.00008
 220        2PZ         0.00097  -0.00549  -0.00011   0.00018  -0.00011
 221        3S         -0.00852  -0.01307  -0.00012   0.00038   0.00015
 222        3PX        -0.00184  -0.00122   0.00018   0.00007   0.00005
 223        3PY         0.00221   0.00052  -0.00009   0.00003  -0.00012
 224        3PZ         0.00236  -0.00462  -0.00022   0.00023  -0.00002
 225        4XX         0.00074   0.00084  -0.00002   0.00001   0.00002
 226        4YY         0.00007   0.00016   0.00001   0.00001   0.00002
 227        4ZZ        -0.00036  -0.00032   0.00002  -0.00003  -0.00005
 228        4XY        -0.00055  -0.00077   0.00001  -0.00000  -0.00002
 229        4XZ         0.00047   0.00070  -0.00001   0.00000   0.00003
 230        4YZ        -0.00043  -0.00071   0.00001  -0.00000  -0.00003
 231 27  C  1S         -0.00095  -0.00178   0.00007  -0.00006  -0.00000
 232        2S          0.00125   0.00226  -0.00008   0.00005   0.00000
 233        2PX         0.00353   0.00510  -0.00016   0.00001   0.00012
 234        2PY         0.00008   0.00096   0.00002   0.00002  -0.00001
 235        2PZ        -0.00061  -0.00052   0.00001   0.00004  -0.00001
 236        3S          0.00765   0.00854  -0.00013   0.00017   0.00017
 237        3PX         0.00422   0.00531  -0.00008   0.00001   0.00009
 238        3PY        -0.00081   0.00032   0.00004  -0.00002  -0.00002
 239        3PZ        -0.00055  -0.00060   0.00004   0.00006  -0.00000
 240        4XX        -0.00011   0.00001  -0.00000  -0.00000  -0.00000
 241        4YY        -0.00010  -0.00003   0.00001   0.00000  -0.00000
 242        4ZZ        -0.00001  -0.00019   0.00000  -0.00000  -0.00001
 243        4XY         0.00024   0.00024  -0.00001   0.00000   0.00001
 244        4XZ         0.00006  -0.00007  -0.00001   0.00001  -0.00000
 245        4YZ        -0.00005  -0.00015  -0.00000   0.00000  -0.00000
 246 28  H  1S         -0.00069  -0.00003   0.00004   0.00003  -0.00005
 247        2S         -0.00141  -0.00116   0.00007   0.00003  -0.00005
 248        3PX         0.00009   0.00012  -0.00000   0.00000   0.00000
 249        3PY         0.00000  -0.00001  -0.00000  -0.00000   0.00000
 250        3PZ        -0.00001  -0.00000   0.00000   0.00000  -0.00000
 251 29  H  1S          0.00051  -0.00010  -0.00004   0.00000  -0.00001
 252        2S         -0.00146  -0.00287   0.00001  -0.00000  -0.00007
 253        3PX        -0.00006  -0.00004   0.00000  -0.00000  -0.00000
 254        3PY         0.00006   0.00008  -0.00000   0.00000   0.00000
 255        3PZ         0.00003   0.00005  -0.00000   0.00000   0.00000
 256 30  C  1S         -0.00034  -0.00080   0.00004  -0.00000   0.00003
 257        2S          0.00081   0.00088  -0.00001   0.00002   0.00000
 258        2PX         0.00114   0.00268   0.00002   0.00005  -0.00004
 259        2PY        -0.00210  -0.00361   0.00001  -0.00007   0.00002
 260        2PZ         0.00043   0.00016  -0.00005  -0.00003   0.00005
 261        3S          0.00030   0.00182  -0.00001  -0.00013  -0.00003
 262        3PX        -0.00111   0.00012  -0.00000  -0.00004   0.00001
 263        3PY        -0.00357  -0.00344  -0.00001  -0.00018   0.00002
 264        3PZ        -0.00102  -0.00091  -0.00006  -0.00009   0.00003
 265        4XX        -0.00001  -0.00001  -0.00000  -0.00000   0.00000
 266        4YY         0.00009   0.00019   0.00000   0.00001  -0.00000
 267        4ZZ        -0.00010  -0.00021  -0.00000  -0.00000  -0.00000
 268        4XY        -0.00005  -0.00012  -0.00000  -0.00000  -0.00000
 269        4XZ         0.00002  -0.00002   0.00000  -0.00000  -0.00000
 270        4YZ         0.00005   0.00003  -0.00000  -0.00000   0.00000
 271 31  H  1S          0.00126   0.00287  -0.00001   0.00004  -0.00001
 272        2S         -0.00265  -0.00054  -0.00001  -0.00009   0.00002
 273        3PX        -0.00013  -0.00010  -0.00000  -0.00001   0.00000
 274        3PY         0.00001   0.00007   0.00000   0.00000  -0.00000
 275        3PZ        -0.00007  -0.00007  -0.00000  -0.00000   0.00000
 276 32  H  1S         -0.00027  -0.00092  -0.00001  -0.00002   0.00000
 277        2S         -0.00083  -0.00130  -0.00003  -0.00007   0.00001
 278        3PX        -0.00000  -0.00001  -0.00000  -0.00000  -0.00000
 279        3PY        -0.00002  -0.00006   0.00000  -0.00000   0.00000
 280        3PZ         0.00000  -0.00000  -0.00000  -0.00000   0.00000
 281 33  C  1S         -0.00056  -0.00044   0.00003  -0.00000   0.00007
 282        2S         -0.00010  -0.00084  -0.00004  -0.00003  -0.00002
 283        2PX         0.00157   0.00017   0.00001  -0.00007  -0.00013
 284        2PY         0.00079   0.00182   0.00003   0.00004  -0.00002
 285        2PZ         0.00039   0.00048   0.00000  -0.00002  -0.00009
 286        3S          0.00532   0.00283   0.00004   0.00010  -0.00016
 287        3PX         0.00452   0.00331   0.00003   0.00001  -0.00017
 288        3PY         0.00167   0.00239  -0.00002  -0.00002  -0.00003
 289        3PZ        -0.00094  -0.00046  -0.00000  -0.00012  -0.00008
 290        4XX        -0.00022  -0.00023   0.00001   0.00000   0.00000
 291        4YY         0.00005   0.00015   0.00000   0.00001  -0.00000
 292        4ZZ        -0.00005  -0.00008  -0.00000  -0.00001   0.00000
 293        4XY        -0.00035  -0.00037  -0.00000  -0.00001   0.00001
 294        4XZ         0.00006  -0.00004   0.00000  -0.00000  -0.00000
 295        4YZ        -0.00006  -0.00009  -0.00000  -0.00001   0.00001
 296 34  H  1S         -0.00143  -0.00118  -0.00002   0.00001   0.00005
 297        2S         -0.00078  -0.00032  -0.00001  -0.00000   0.00004
 298        3PX         0.00005   0.00003  -0.00000  -0.00000  -0.00000
 299        3PY         0.00004   0.00005   0.00000   0.00000  -0.00000
 300        3PZ         0.00004   0.00005   0.00000   0.00000  -0.00000
 301 35  H  1S          0.00129   0.00201   0.00002   0.00006  -0.00004
 302        2S          0.00141   0.00245   0.00007   0.00012  -0.00006
 303        3PX        -0.00010  -0.00009   0.00000  -0.00000  -0.00000
 304        3PY        -0.00001  -0.00001   0.00000  -0.00000  -0.00000
 305        3PZ         0.00003   0.00003  -0.00000   0.00000  -0.00000
 306 36  C  1S         -0.00043   0.00060  -0.00014  -0.00004   0.00006
 307        2S          0.00126  -0.00073   0.00012   0.00020  -0.00003
 308        2PX        -0.00154  -0.00383   0.00007   0.00026   0.00008
 309        2PY        -0.00879  -0.01221  -0.00025  -0.00026   0.00034
 310        2PZ         0.00077   0.00166  -0.00004  -0.00005   0.00007
 311        3S          0.00070  -0.00147   0.00005   0.00023   0.00002
 312        3PX        -0.00296  -0.00368   0.00001   0.00001   0.00003
 313        3PY        -0.00802  -0.00878  -0.00020  -0.00022   0.00030
 314        3PZ         0.00389   0.00431   0.00012   0.00010  -0.00005
 315        4XX         0.00063   0.00046  -0.00000  -0.00002  -0.00003
 316        4YY        -0.00075  -0.00081   0.00001   0.00004   0.00002
 317        4ZZ         0.00003   0.00036  -0.00000  -0.00003   0.00000
 318        4XY        -0.00029  -0.00074  -0.00001   0.00002   0.00002
 319        4XZ        -0.00015  -0.00057  -0.00000   0.00002  -0.00001
 320        4YZ        -0.00000  -0.00007  -0.00001  -0.00001  -0.00001
 321 37  H  1S          0.00098   0.00223   0.00015   0.00023  -0.00008
 322        2S         -0.00599  -0.00418  -0.00001   0.00008   0.00018
 323        3PX        -0.00043  -0.00045  -0.00001  -0.00001   0.00001
 324        3PY         0.00020   0.00020   0.00001   0.00002  -0.00000
 325        3PZ         0.00020   0.00019   0.00000   0.00001  -0.00000
 326 38  H  1S          0.00033   0.00135  -0.00004  -0.00016   0.00006
 327        2S          0.00037   0.00315  -0.00008  -0.00033   0.00003
 328        3PX        -0.00007  -0.00014   0.00000   0.00001   0.00000
 329        3PY        -0.00011  -0.00016  -0.00000  -0.00000   0.00000
 330        3PZ        -0.00001   0.00003   0.00000   0.00000  -0.00000
 331 39  H  1S          0.00130   0.00363   0.00008  -0.00018  -0.00021
 332        2S         -0.00383  -0.00104   0.00042  -0.00022  -0.00050
 333        3PX        -0.00008   0.00003   0.00001  -0.00000  -0.00001
 334        3PY         0.00023   0.00005  -0.00000   0.00001   0.00001
 335        3PZ         0.00060   0.00130   0.00001  -0.00004  -0.00000
                          46        47        48        49        50
  46 6   H  1S          0.21312
  47        2S          0.16664   0.14644
  48        3PX         0.00570   0.00343   0.00030
  49        3PY         0.00593   0.00390   0.00015   0.00027
  50        3PZ         0.00007  -0.00000   0.00001   0.00000   0.00012
  51 7   C  1S          0.00056   0.00151   0.00002  -0.00007  -0.00022
  52        2S         -0.00240  -0.00500  -0.00016   0.00021   0.00027
  53        2PX        -0.00130  -0.00147  -0.00005   0.00020   0.00002
  54        2PY        -0.00246   0.00121   0.00018  -0.00043  -0.00028
  55        2PZ        -0.00288  -0.00325  -0.00001  -0.00007   0.00002
  56        3S         -0.00213  -0.00434  -0.00040   0.00050   0.00050
  57        3PX         0.00440   0.00512   0.00012   0.00007  -0.00004
  58        3PY        -0.00297  -0.00135   0.00015  -0.00036  -0.00015
  59        3PZ        -0.00168  -0.00223   0.00001  -0.00002   0.00003
  60        4XX         0.00001   0.00007   0.00000  -0.00002  -0.00002
  61        4YY         0.00019   0.00007   0.00001  -0.00000   0.00001
  62        4ZZ        -0.00054  -0.00043  -0.00002   0.00001  -0.00001
  63        4XY         0.00007   0.00011  -0.00002   0.00006   0.00001
  64        4XZ         0.00009   0.00023  -0.00000  -0.00000  -0.00001
  65        4YZ        -0.00024  -0.00026  -0.00001  -0.00001  -0.00001
  66 8   H  1S         -0.00024  -0.00056   0.00007  -0.00024  -0.00000
  67        2S          0.00251   0.00267   0.00025  -0.00041  -0.00013
  68        3PX        -0.00002  -0.00003   0.00000  -0.00001   0.00001
  69        3PY        -0.00001   0.00010   0.00000  -0.00001  -0.00001
  70        3PZ        -0.00004  -0.00006   0.00000  -0.00000   0.00000
  71 9   H  1S         -0.00292  -0.00315  -0.00009   0.00005   0.00004
  72        2S         -0.00263  -0.00179  -0.00006  -0.00006  -0.00014
  73        3PX         0.00012   0.00018   0.00000   0.00000  -0.00001
  74        3PY        -0.00005  -0.00001   0.00000  -0.00000   0.00000
  75        3PZ         0.00013   0.00018   0.00000  -0.00001  -0.00001
  76 10  C  1S          0.00061   0.00076  -0.00002  -0.00003  -0.00003
  77        2S         -0.00104  -0.00159  -0.00002   0.00007   0.00003
  78        2PX        -0.00388  -0.00774  -0.00013   0.00000  -0.00003
  79        2PY         0.00253   0.00373   0.00011  -0.00020   0.00001
  80        2PZ        -0.00012  -0.00107   0.00004  -0.00000   0.00001
  81        3S         -0.00418  -0.00575  -0.00009   0.00016   0.00011
  82        3PX        -0.00535  -0.00768  -0.00017   0.00001   0.00001
  83        3PY         0.00193   0.00207   0.00006  -0.00008   0.00000
  84        3PZ        -0.00024  -0.00083   0.00001   0.00004  -0.00003
  85        4XX        -0.00016  -0.00032  -0.00000  -0.00000  -0.00001
  86        4YY         0.00010   0.00011  -0.00000   0.00000   0.00000
  87        4ZZ         0.00001   0.00013   0.00000  -0.00000   0.00000
  88        4XY        -0.00005  -0.00003  -0.00000   0.00000   0.00001
  89        4XZ         0.00013   0.00017  -0.00000   0.00001  -0.00000
  90        4YZ         0.00008   0.00009   0.00001  -0.00001  -0.00000
  91 11  H  1S          0.00129   0.00143   0.00006  -0.00008   0.00003
  92        2S          0.00203   0.00247   0.00005  -0.00007   0.00003
  93        3PX        -0.00006  -0.00014  -0.00000   0.00000  -0.00000
  94        3PY        -0.00002  -0.00001  -0.00000   0.00000  -0.00000
  95        3PZ        -0.00004  -0.00006   0.00000  -0.00000  -0.00000
  96 12  H  1S         -0.00191  -0.00427  -0.00008   0.00004  -0.00004
  97        2S          0.00228   0.00107   0.00007  -0.00004  -0.00009
  98        3PX         0.00013   0.00022   0.00000  -0.00000   0.00000
  99        3PY        -0.00027  -0.00038  -0.00000  -0.00000   0.00000
 100        3PZ         0.00012   0.00012   0.00000  -0.00000  -0.00000
 101 13  C  1S         -0.00022  -0.00013  -0.00001  -0.00002  -0.00002
 102        2S          0.00078   0.00080   0.00004   0.00002   0.00003
 103        2PX         0.00116   0.00258   0.00000  -0.00003   0.00003
 104        2PY        -0.00089  -0.00037  -0.00008  -0.00001  -0.00008
 105        2PZ        -0.00004   0.00184  -0.00002   0.00005  -0.00005
 106        3S          0.00120   0.00033   0.00005   0.00011  -0.00005
 107        3PX         0.00025   0.00103  -0.00000  -0.00003  -0.00003
 108        3PY        -0.00004   0.00058  -0.00003  -0.00004  -0.00002
 109        3PZ        -0.00151  -0.00018  -0.00006  -0.00001  -0.00002
 110        4XX        -0.00023  -0.00041  -0.00000   0.00000  -0.00001
 111        4YY         0.00008   0.00011   0.00000  -0.00000  -0.00000
 112        4ZZ         0.00019   0.00029   0.00000   0.00000   0.00001
 113        4XY         0.00013   0.00023   0.00000  -0.00000   0.00000
 114        4XZ        -0.00002  -0.00001  -0.00000   0.00000   0.00000
 115        4YZ         0.00010   0.00007   0.00001  -0.00000   0.00001
 116 14  H  1S          0.00014   0.00044  -0.00003  -0.00001  -0.00003
 117        2S         -0.00024   0.00039  -0.00005  -0.00000  -0.00002
 118        3PX         0.00005   0.00007   0.00000  -0.00000   0.00000
 119        3PY        -0.00001  -0.00001   0.00000   0.00000  -0.00000
 120        3PZ         0.00001   0.00005  -0.00000   0.00000  -0.00000
 121 15  H  1S         -0.00132  -0.00244  -0.00001   0.00002  -0.00003
 122        2S         -0.00253  -0.00386  -0.00005   0.00000  -0.00007
 123        3PX         0.00000  -0.00003   0.00000   0.00000  -0.00000
 124        3PY        -0.00003  -0.00004  -0.00000   0.00000  -0.00000
 125        3PZ         0.00004   0.00008   0.00000  -0.00000  -0.00000
 126 16  C  1S          0.00064   0.00064  -0.00000   0.00003  -0.00002
 127        2S         -0.00137  -0.00158  -0.00002  -0.00004  -0.00005
 128        2PX        -0.00389  -0.00614  -0.00007   0.00008  -0.00015
 129        2PY         0.00135   0.00019   0.00009   0.00001   0.00021
 130        2PZ         0.00084   0.00047   0.00007  -0.00000  -0.00002
 131        3S         -0.00344  -0.00175  -0.00015  -0.00009  -0.00006
 132        3PX        -0.00203  -0.00388  -0.00000   0.00009  -0.00019
 133        3PY        -0.00138  -0.00220   0.00003  -0.00005   0.00012
 134        3PZ         0.00250   0.00309   0.00004  -0.00002   0.00006
 135        4XX        -0.00032  -0.00046  -0.00000  -0.00000  -0.00001
 136        4YY         0.00020   0.00014   0.00001  -0.00000   0.00001
 137        4ZZ         0.00005   0.00018   0.00000   0.00000   0.00001
 138        4XY        -0.00014  -0.00006  -0.00000  -0.00001  -0.00001
 139        4XZ         0.00004   0.00009  -0.00000  -0.00000   0.00000
 140        4YZ         0.00000  -0.00013   0.00000   0.00000  -0.00001
 141 17  H  1S         -0.00204  -0.00326  -0.00004   0.00003  -0.00010
 142        2S          0.00055  -0.00023   0.00001  -0.00000   0.00007
 143        3PX         0.00020   0.00026   0.00000   0.00000   0.00000
 144        3PY        -0.00015  -0.00020  -0.00000   0.00000  -0.00000
 145        3PZ         0.00007   0.00010   0.00000  -0.00000   0.00000
 146 18  H  1S          0.00035   0.00119  -0.00002  -0.00002   0.00008
 147        2S          0.00249   0.00349   0.00002   0.00003   0.00011
 148        3PX        -0.00007  -0.00010  -0.00000   0.00000  -0.00000
 149        3PY         0.00006   0.00004   0.00000   0.00000   0.00001
 150        3PZ         0.00005   0.00007   0.00000  -0.00000   0.00000
 151 19  C  1S          0.00654   0.00846   0.00042  -0.00059  -0.00041
 152        2S         -0.01747  -0.02059  -0.00092   0.00121   0.00093
 153        2PX         0.00378   0.02288  -0.00030   0.00003  -0.00001
 154        2PY         0.03681   0.06404   0.00143  -0.00318  -0.00280
 155        2PZ         0.01353   0.02467   0.00095  -0.00254  -0.00222
 156        3S         -0.02701  -0.02033  -0.00198   0.00076   0.00057
 157        3PX        -0.00240   0.00647  -0.00008  -0.00034   0.00001
 158        3PY         0.02877   0.03673   0.00114  -0.00096  -0.00140
 159        3PZ         0.01171   0.01097   0.00086  -0.00080  -0.00103
 160        4XX        -0.00122   0.00009   0.00003  -0.00019  -0.00003
 161        4YY         0.00552   0.00414   0.00020   0.00012   0.00013
 162        4ZZ        -0.00218  -0.00293  -0.00008   0.00005  -0.00015
 163        4XY         0.00598   0.00735  -0.00002   0.00011  -0.00012
 164        4XZ         0.00287   0.00278   0.00004   0.00001  -0.00001
 165        4YZ         0.00240   0.00067   0.00006   0.00028   0.00009
 166 20  H  1S          0.02751   0.04652   0.00032  -0.00048  -0.00080
 167        2S          0.04369   0.05870   0.00065  -0.00010  -0.00065
 168        3PX        -0.00067  -0.00110  -0.00002   0.00002   0.00003
 169        3PY         0.00097   0.00057   0.00004  -0.00001  -0.00002
 170        3PZ         0.00056   0.00057   0.00003  -0.00003  -0.00004
 171 21  H  1S         -0.01215  -0.01310  -0.00028  -0.00043  -0.00074
 172        2S         -0.01366  -0.01296  -0.00024  -0.00068  -0.00110
 173        3PX         0.00029   0.00059  -0.00000   0.00000  -0.00000
 174        3PY         0.00046   0.00084   0.00002  -0.00005  -0.00007
 175        3PZ         0.00059   0.00082   0.00002  -0.00003  -0.00003
 176 22  C  1S          0.00573   0.00478   0.00016   0.00018   0.00011
 177        2S         -0.01447  -0.01259  -0.00016  -0.00058   0.00011
 178        2PX        -0.00953  -0.02220   0.00052  -0.00051   0.00070
 179        2PY         0.01069   0.00102   0.00055   0.00028   0.00042
 180        2PZ        -0.01887  -0.02086  -0.00025  -0.00090   0.00034
 181        3S         -0.02024  -0.01778   0.00012  -0.00103   0.00006
 182        3PX        -0.00669  -0.01346   0.00037  -0.00042   0.00058
 183        3PY         0.01109   0.00574   0.00052   0.00020  -0.00000
 184        3PZ        -0.00280  -0.00362   0.00004  -0.00039   0.00015
 185        4XX         0.00025   0.00087  -0.00003  -0.00003   0.00012
 186        4YY         0.00012   0.00056  -0.00002  -0.00001   0.00001
 187        4ZZ        -0.00012  -0.00128   0.00005   0.00007  -0.00014
 188        4XY         0.00071   0.00169  -0.00001  -0.00000  -0.00001
 189        4XZ        -0.00103  -0.00111  -0.00001  -0.00004  -0.00003
 190        4YZ        -0.00010   0.00044  -0.00002  -0.00003   0.00007
 191 23  H  1S         -0.00244   0.00970  -0.00050  -0.00016  -0.00027
 192        2S          0.01032   0.02054  -0.00019   0.00005  -0.00002
 193        3PX        -0.00033  -0.00033  -0.00000  -0.00001  -0.00001
 194        3PY        -0.00040   0.00001  -0.00002  -0.00001  -0.00001
 195        3PZ         0.00028   0.00014   0.00001   0.00000   0.00000
 196 24  H  1S          0.00490   0.00156   0.00032   0.00038  -0.00030
 197        2S          0.00879   0.00435   0.00030   0.00063  -0.00062
 198        3PX        -0.00017  -0.00032   0.00000  -0.00001   0.00003
 199        3PY         0.00008  -0.00011   0.00001   0.00000   0.00000
 200        3PZ        -0.00005  -0.00009   0.00001  -0.00001   0.00001
 201 25  N  1S          0.00449   0.00353  -0.00004   0.00027  -0.00002
 202        2S         -0.00806  -0.00594   0.00008  -0.00051  -0.00002
 203        2PX        -0.01103  -0.02066   0.00037  -0.00101   0.00017
 204        2PY         0.01022   0.00596   0.00004   0.00035   0.00006
 205        2PZ         0.00289  -0.00098   0.00019   0.00025   0.00045
 206        3S         -0.02809  -0.02437   0.00041  -0.00171   0.00021
 207        3PX        -0.00877  -0.01562   0.00034  -0.00074   0.00033
 208        3PY         0.00876   0.00629  -0.00003   0.00039   0.00003
 209        3PZ        -0.00165  -0.00512   0.00011   0.00024   0.00039
 210        4XX         0.00094   0.00123   0.00003  -0.00001  -0.00004
 211        4YY        -0.00031  -0.00078  -0.00008   0.00011   0.00007
 212        4ZZ         0.00053   0.00052   0.00003  -0.00003  -0.00005
 213        4XY         0.00074   0.00182   0.00002  -0.00006  -0.00004
 214        4XZ         0.00012   0.00008   0.00004  -0.00007  -0.00004
 215        4YZ         0.00087   0.00053   0.00000   0.00005   0.00002
 216 26  N  1S         -0.00006   0.00056  -0.00005   0.00004  -0.00019
 217        2S          0.00016  -0.00115   0.00011  -0.00007   0.00032
 218        2PX         0.00120   0.00320  -0.00014  -0.00002   0.00010
 219        2PY        -0.00042   0.00094   0.00005  -0.00004  -0.00032
 220        2PZ         0.00016   0.00255   0.00005   0.00004   0.00029
 221        3S          0.00148  -0.00219  -0.00001   0.00017   0.00099
 222        3PX        -0.00329  -0.00113  -0.00024  -0.00007   0.00014
 223        3PY         0.00092   0.00176   0.00013  -0.00003  -0.00038
 224        3PZ         0.00194   0.00432   0.00004   0.00009   0.00041
 225        4XX        -0.00044  -0.00093   0.00002  -0.00001   0.00001
 226        4YY        -0.00026   0.00023  -0.00003  -0.00001  -0.00002
 227        4ZZ         0.00047   0.00056   0.00001   0.00001  -0.00004
 228        4XY         0.00044   0.00052   0.00000   0.00002  -0.00001
 229        4XZ        -0.00032  -0.00035  -0.00001  -0.00001   0.00001
 230        4YZ         0.00023   0.00031   0.00000   0.00001  -0.00000
 231 27  C  1S          0.00065   0.00135  -0.00008   0.00006  -0.00006
 232        2S         -0.00082  -0.00277   0.00011  -0.00001   0.00002
 233        2PX        -0.00240  -0.00503   0.00009  -0.00007   0.00003
 234        2PY        -0.00028   0.00208  -0.00012   0.00000  -0.00008
 235        2PZ        -0.00054  -0.00032   0.00007   0.00001  -0.00005
 236        3S         -0.00609  -0.00614   0.00000  -0.00023   0.00015
 237        3PX        -0.00279  -0.00279  -0.00002  -0.00011   0.00001
 238        3PY        -0.00032  -0.00028  -0.00004   0.00003  -0.00009
 239        3PZ        -0.00137  -0.00066  -0.00003  -0.00001  -0.00003
 240        4XX         0.00001  -0.00035   0.00001  -0.00000   0.00000
 241        4YY        -0.00007   0.00035  -0.00002   0.00000  -0.00002
 242        4ZZ        -0.00005  -0.00017   0.00001  -0.00000  -0.00000
 243        4XY        -0.00016  -0.00038   0.00001  -0.00001   0.00000
 244        4XZ        -0.00007  -0.00004   0.00000   0.00000   0.00001
 245        4YZ         0.00008  -0.00005   0.00000   0.00000   0.00000
 246 28  H  1S          0.00008   0.00245  -0.00011   0.00002  -0.00004
 247        2S          0.00002   0.00382  -0.00020   0.00004  -0.00001
 248        3PX        -0.00005  -0.00005   0.00000  -0.00000   0.00000
 249        3PY        -0.00000  -0.00004   0.00000   0.00000  -0.00000
 250        3PZ        -0.00002  -0.00002   0.00000   0.00000  -0.00000
 251 29  H  1S          0.00029  -0.00102   0.00005   0.00000   0.00006
 252        2S          0.00085  -0.00023   0.00004   0.00005   0.00001
 253        3PX         0.00003  -0.00002   0.00000   0.00000  -0.00000
 254        3PY        -0.00002  -0.00002  -0.00000  -0.00000   0.00000
 255        3PZ         0.00002  -0.00005   0.00000   0.00000   0.00000
 256 30  C  1S          0.00076   0.00024  -0.00006  -0.00001   0.00003
 257        2S         -0.00199  -0.00201   0.00002  -0.00005  -0.00005
 258        2PX        -0.00345   0.00252  -0.00024   0.00004  -0.00016
 259        2PY         0.00435  -0.00172   0.00041  -0.00001   0.00013
 260        2PZ        -0.00018   0.00050   0.00005   0.00002  -0.00003
 261        3S          0.00037  -0.00254   0.00019  -0.00001  -0.00016
 262        3PX         0.00093   0.00396  -0.00009   0.00012  -0.00011
 263        3PY         0.00760   0.00463   0.00024   0.00014   0.00003
 264        3PZ         0.00349   0.00333   0.00011   0.00009  -0.00002
 265        4XX         0.00009  -0.00011   0.00001  -0.00000   0.00001
 266        4YY        -0.00033   0.00021  -0.00003   0.00000  -0.00001
 267        4ZZ         0.00020  -0.00012   0.00002   0.00000   0.00000
 268        4XY         0.00013  -0.00032   0.00002  -0.00000   0.00000
 269        4XZ        -0.00000  -0.00023  -0.00000  -0.00000   0.00000
 270        4YZ         0.00002  -0.00002   0.00000  -0.00000   0.00000
 271 31  H  1S         -0.00296   0.00336  -0.00034   0.00004  -0.00013
 272        2S          0.00365   0.01018  -0.00031   0.00022  -0.00010
 273        3PX         0.00033   0.00039   0.00000   0.00001  -0.00000
 274        3PY        -0.00010   0.00007  -0.00001   0.00000  -0.00001
 275        3PZ         0.00014   0.00009   0.00000   0.00001   0.00000
 276 32  H  1S          0.00130  -0.00250   0.00012  -0.00004   0.00007
 277        2S          0.00301  -0.00030   0.00012   0.00002   0.00006
 278        3PX         0.00003  -0.00003   0.00000  -0.00000   0.00000
 279        3PY         0.00003  -0.00008   0.00001  -0.00000   0.00000
 280        3PZ         0.00001  -0.00001   0.00000  -0.00000   0.00000
 281 33  C  1S          0.00062   0.00115  -0.00011   0.00000  -0.00003
 282        2S          0.00051  -0.00168   0.00016   0.00003   0.00001
 283        2PX        -0.00158  -0.01007   0.00020  -0.00008  -0.00008
 284        2PY        -0.00107   0.00284  -0.00033   0.00004   0.00011
 285        2PZ        -0.00033  -0.00346   0.00011  -0.00003  -0.00010
 286        3S         -0.00904  -0.01142   0.00012  -0.00029   0.00002
 287        3PX        -0.00550  -0.01020   0.00012  -0.00025  -0.00004
 288        3PY         0.00014   0.00225  -0.00013  -0.00000   0.00005
 289        3PZ         0.00248   0.00026   0.00012   0.00006  -0.00007
 290        4XX         0.00008   0.00026  -0.00000   0.00001  -0.00001
 291        4YY        -0.00020   0.00038  -0.00004   0.00001   0.00001
 292        4ZZ         0.00020  -0.00039   0.00003  -0.00000  -0.00000
 293        4XY         0.00053   0.00027   0.00004   0.00001  -0.00001
 294        4XZ        -0.00002  -0.00047   0.00001  -0.00000   0.00000
 295        4YZ         0.00015  -0.00002   0.00002  -0.00000  -0.00001
 296 34  H  1S          0.00150   0.00382   0.00008   0.00005  -0.00004
 297        2S          0.00145   0.00414   0.00006   0.00000  -0.00008
 298        3PX         0.00003  -0.00007   0.00001  -0.00000  -0.00000
 299        3PY        -0.00008   0.00007  -0.00001  -0.00000   0.00000
 300        3PZ        -0.00007  -0.00017  -0.00000  -0.00000  -0.00000
 301 35  H  1S         -0.00190   0.00230  -0.00030   0.00003   0.00011
 302        2S         -0.00426   0.00109  -0.00044   0.00000   0.00012
 303        3PX         0.00007  -0.00007   0.00000   0.00000  -0.00000
 304        3PY         0.00005  -0.00004   0.00000  -0.00000  -0.00000
 305        3PZ        -0.00004  -0.00009   0.00000  -0.00000  -0.00000
 306 36  C  1S          0.00141  -0.00108   0.00023  -0.00008  -0.00006
 307        2S         -0.00371   0.00046  -0.00041   0.00008   0.00009
 308        2PX        -0.00054   0.01561  -0.00066   0.00030   0.00015
 309        2PY         0.01494   0.00220   0.00132   0.00015  -0.00052
 310        2PZ         0.00105  -0.00180   0.00020  -0.00012   0.00004
 311        3S         -0.00095   0.00330  -0.00036   0.00002   0.00008
 312        3PX         0.00389   0.01057  -0.00024   0.00019   0.00004
 313        3PY         0.01355   0.00555   0.00068   0.00034  -0.00012
 314        3PZ        -0.00940  -0.01029  -0.00001  -0.00034  -0.00007
 315        4XX        -0.00010  -0.00024   0.00003  -0.00000   0.00000
 316        4YY        -0.00019   0.00053  -0.00008   0.00003   0.00003
 317        4ZZ         0.00021  -0.00053   0.00006  -0.00003  -0.00004
 318        4XY         0.00011   0.00030   0.00002   0.00001  -0.00001
 319        4XZ        -0.00024  -0.00072   0.00000  -0.00000   0.00001
 320        4YZ         0.00033  -0.00005   0.00002   0.00000   0.00000
 321 37  H  1S         -0.00472   0.00610  -0.00103   0.00021   0.00042
 322        2S          0.00584   0.01264  -0.00072   0.00053   0.00047
 323        3PX         0.00084   0.00078   0.00001   0.00004   0.00001
 324        3PY        -0.00055  -0.00009  -0.00004  -0.00000   0.00002
 325        3PZ        -0.00044  -0.00045  -0.00000  -0.00002  -0.00000
 326 38  H  1S          0.00309  -0.00212   0.00037  -0.00009  -0.00012
 327        2S          0.00677   0.00203   0.00045  -0.00006  -0.00019
 328        3PX        -0.00005   0.00015  -0.00001   0.00000   0.00000
 329        3PY         0.00015  -0.00002   0.00002   0.00000  -0.00001
 330        3PZ        -0.00014   0.00004  -0.00001  -0.00000   0.00000
 331 39  H  1S          0.00035   0.00251   0.00007  -0.00011  -0.00010
 332        2S         -0.00504  -0.00512   0.00007  -0.00023  -0.00066
 333        3PX        -0.00011  -0.00020  -0.00000   0.00000  -0.00000
 334        3PY        -0.00025  -0.00012  -0.00000  -0.00002   0.00000
 335        3PZ        -0.00012   0.00005  -0.00000  -0.00002  -0.00003
                          51        52        53        54        55
  51 7   C  1S          2.05271
  52        2S         -0.05788   0.29898
  53        2PX         0.00054   0.00382   0.41673
  54        2PY        -0.01163   0.01848  -0.00182   0.33336
  55        2PZ        -0.00487   0.00296   0.00667  -0.02120   0.40465
  56        3S         -0.18128   0.27252  -0.00709   0.06457   0.03070
  57        3PX        -0.00284   0.00414   0.19739  -0.00171   0.00694
  58        3PY        -0.00518   0.01198  -0.00084   0.10784  -0.02258
  59        3PZ         0.00278  -0.00093   0.02086  -0.01523   0.18437
  60        4XX        -0.01256  -0.00486  -0.01610   0.01077  -0.00147
  61        4YY        -0.01340  -0.00363   0.00146  -0.02038  -0.01010
  62        4ZZ        -0.01278  -0.00451   0.01413   0.00571   0.01126
  63        4XY        -0.00026   0.00029   0.01012  -0.00004  -0.00302
  64        4XZ         0.00030  -0.00022  -0.00047  -0.00311   0.01351
  65        4YZ         0.00016  -0.00024  -0.00302  -0.01033   0.00511
  66 8   H  1S         -0.05527   0.10319  -0.25643   0.08075  -0.00184
  67        2S         -0.01079   0.02801  -0.20798   0.06139  -0.00331
  68        3PX        -0.00517   0.00887  -0.00617   0.00420   0.00048
  69        3PY         0.00146  -0.00245   0.00502   0.00319  -0.00059
  70        3PZ        -0.00021  -0.00010   0.00072  -0.00069   0.00714
  71 9   H  1S         -0.05564   0.10545   0.10550   0.01976   0.24375
  72        2S         -0.01133   0.02943   0.08041   0.01095   0.19177
  73        3PX         0.00215  -0.00338   0.00538  -0.00044  -0.00472
  74        3PY         0.00021  -0.00046  -0.00082   0.00471  -0.00207
  75        3PZ         0.00490  -0.00858  -0.00474  -0.00154  -0.00591
  76 10  C  1S          0.01070  -0.02038  -0.03374  -0.03073   0.04438
  77        2S         -0.02027   0.03426   0.06762   0.05843  -0.08739
  78        2PX         0.03477  -0.07126  -0.08784  -0.09433   0.11734
  79        2PY         0.04173  -0.08407  -0.10401  -0.08324   0.12899
  80        2PZ        -0.03771   0.07791   0.10720   0.10441  -0.12596
  81        3S          0.00722   0.00338   0.07248   0.04959  -0.10100
  82        3PX         0.00852  -0.02197  -0.04674  -0.04602   0.05360
  83        3PY         0.00855  -0.02488  -0.05256  -0.04646   0.05898
  84        3PZ        -0.00551   0.02049   0.04714   0.04236  -0.05090
  85        4XX        -0.00046  -0.00033  -0.01065   0.00050  -0.00071
  86        4YY        -0.00007  -0.00051   0.00214  -0.00604  -0.00227
  87        4ZZ        -0.00219   0.00289   0.00531   0.00222   0.00811
  88        4XY        -0.00281   0.00525   0.00211   0.00229  -0.00720
  89        4XZ         0.00354  -0.00651   0.00066  -0.00661   0.00520
  90        4YZ         0.00374  -0.00716  -0.00797  -0.00315   0.00418
  91 11  H  1S          0.01076  -0.02332  -0.01270  -0.01756   0.01008
  92        2S          0.01370  -0.02748  -0.01932  -0.03263   0.01755
  93        3PX         0.00043  -0.00102  -0.00175  -0.00212   0.00180
  94        3PY         0.00027  -0.00054  -0.00161  -0.00228   0.00200
  95        3PZ        -0.00068   0.00138   0.00184   0.00233  -0.00172
  96 12  H  1S          0.00654  -0.01746  -0.03347  -0.01472   0.01474
  97        2S          0.00843  -0.02054  -0.06629  -0.01143   0.02651
  98        3PX         0.00029  -0.00056  -0.00173  -0.00083   0.00173
  99        3PY         0.00065  -0.00137  -0.00219  -0.00155   0.00213
 100        3PZ        -0.00044   0.00098   0.00248   0.00139  -0.00242
 101 13  C  1S         -0.00283   0.00445  -0.00254   0.00446  -0.01140
 102        2S          0.00443  -0.01135   0.00358  -0.01003   0.02592
 103        2PX        -0.00402   0.01007  -0.00889   0.00791   0.00030
 104        2PY        -0.00575   0.01205   0.00974   0.00653  -0.01757
 105        2PZ         0.01000  -0.02589  -0.00467  -0.02820   0.04884
 106        3S          0.00835  -0.00989   0.02776  -0.01159   0.05367
 107        3PX        -0.00349   0.00747  -0.00813   0.01006   0.00945
 108        3PY        -0.00537   0.00656   0.00664   0.00731  -0.01075
 109        3PZ         0.00748  -0.01435  -0.00208  -0.02043   0.03824
 110        4XX         0.00056  -0.00189  -0.00244  -0.00243   0.00375
 111        4YY        -0.00110   0.00157   0.00085   0.00113  -0.00209
 112        4ZZ        -0.00103   0.00148   0.00170   0.00237  -0.00390
 113        4XY        -0.00017   0.00042  -0.00036   0.00006  -0.00076
 114        4XZ         0.00093  -0.00203  -0.00150  -0.00256   0.00378
 115        4YZ         0.00134  -0.00255  -0.00247  -0.00268   0.00463
 116 14  H  1S         -0.00786   0.01762   0.01239   0.01735  -0.02617
 117        2S         -0.00803   0.02018   0.01395   0.02009  -0.04115
 118        3PX         0.00001  -0.00013  -0.00050  -0.00025   0.00037
 119        3PY        -0.00001  -0.00026  -0.00018  -0.00034   0.00035
 120        3PZ         0.00039  -0.00064  -0.00033  -0.00095   0.00143
 121 15  H  1S          0.00562  -0.01395  -0.00138  -0.01420   0.01890
 122        2S          0.00465  -0.01215  -0.01945  -0.01318   0.02102
 123        3PX         0.00023  -0.00045   0.00047  -0.00039   0.00068
 124        3PY        -0.00006   0.00039   0.00062   0.00036  -0.00063
 125        3PZ        -0.00012  -0.00008  -0.00086   0.00003   0.00031
 126 16  C  1S         -0.00010   0.00093   0.00090  -0.00040  -0.00090
 127        2S          0.00091   0.00026  -0.00072   0.00271  -0.00008
 128        2PX        -0.00111   0.00199   0.00717   0.00023  -0.00424
 129        2PY        -0.00019   0.00271  -0.00326   0.00096  -0.00448
 130        2PZ         0.00097  -0.00035  -0.00216   0.00498   0.00103
 131        3S         -0.00092  -0.00521  -0.00753  -0.00615   0.00818
 132        3PX        -0.00181   0.00361   0.00792   0.00271  -0.01044
 133        3PY        -0.00072   0.00376  -0.00230   0.00239  -0.01299
 134        3PZ        -0.00021  -0.00271  -0.00597  -0.00100   0.00290
 135        4XX         0.00026  -0.00029   0.00026  -0.00007   0.00001
 136        4YY        -0.00028   0.00099   0.00046   0.00149  -0.00172
 137        4ZZ         0.00033  -0.00057  -0.00026  -0.00104   0.00139
 138        4XY        -0.00019   0.00026  -0.00013   0.00034   0.00010
 139        4XZ        -0.00002   0.00017  -0.00019   0.00022  -0.00008
 140        4YZ         0.00024  -0.00047  -0.00025   0.00014   0.00107
 141 17  H  1S          0.00032  -0.00050   0.00340  -0.00014  -0.00134
 142        2S          0.00154  -0.00281  -0.00045  -0.00216   0.00330
 143        3PX         0.00001  -0.00005  -0.00017  -0.00002   0.00005
 144        3PY        -0.00002   0.00001  -0.00018  -0.00008   0.00016
 145        3PZ         0.00011   0.00000  -0.00024   0.00023   0.00001
 146 18  H  1S          0.00036  -0.00108  -0.00229  -0.00508   0.00346
 147        2S          0.00026  -0.00189  -0.00333  -0.00765   0.00645
 148        3PX        -0.00003  -0.00004   0.00006  -0.00017   0.00011
 149        3PY        -0.00004   0.00016   0.00005   0.00009  -0.00037
 150        3PZ        -0.00001   0.00003  -0.00014  -0.00001  -0.00006
 151 19  C  1S         -0.00332   0.00621   0.00857  -0.01066   0.00263
 152        2S          0.00523  -0.01345  -0.01824   0.02269  -0.00591
 153        2PX        -0.00462   0.00819   0.00931  -0.03824  -0.00280
 154        2PY         0.01163  -0.03154  -0.02242   0.04033   0.00145
 155        2PZ         0.00121  -0.00144   0.00224  -0.00471  -0.01409
 156        3S          0.01139  -0.01727  -0.04803   0.03868  -0.02177
 157        3PX        -0.00081  -0.00299   0.00443  -0.01514   0.00453
 158        3PY         0.01074  -0.01839  -0.01104   0.02042   0.01333
 159        3PZ         0.00063   0.00063   0.01265  -0.00639   0.00171
 160        4XX         0.00091  -0.00220  -0.00063   0.00488   0.00031
 161        4YY        -0.00138   0.00268   0.00244  -0.00767  -0.00088
 162        4ZZ        -0.00046   0.00050   0.00039   0.00038   0.00067
 163        4XY         0.00058  -0.00143  -0.00112   0.00495   0.00049
 164        4XZ         0.00098  -0.00201  -0.00020   0.00460   0.00177
 165        4YZ        -0.00065   0.00142   0.00079  -0.00205   0.00078
 166 20  H  1S          0.00556  -0.01643  -0.01142   0.02000  -0.00102
 167        2S          0.00348  -0.01065  -0.00346   0.02484  -0.00407
 168        3PX        -0.00031   0.00074   0.00016  -0.00132   0.00022
 169        3PY        -0.00014   0.00032   0.00087   0.00027   0.00035
 170        3PZ        -0.00005   0.00001   0.00017   0.00008   0.00021
 171 21  H  1S          0.00122  -0.00053  -0.00158   0.00067  -0.00835
 172        2S          0.00037  -0.00081   0.00178  -0.00102   0.00197
 173        3PX         0.00010  -0.00002   0.00020  -0.00035   0.00008
 174        3PY        -0.00001  -0.00054  -0.00049   0.00103  -0.00008
 175        3PZ        -0.00014   0.00007   0.00023   0.00009   0.00055
 176 22  C  1S         -0.00005  -0.00032   0.00039  -0.00011   0.00060
 177        2S         -0.00032   0.00059  -0.00079  -0.00078  -0.00080
 178        2PX         0.00022  -0.00103  -0.00006   0.00225   0.00099
 179        2PY         0.00036   0.00008  -0.00107  -0.00182  -0.00113
 180        2PZ        -0.00058   0.00062  -0.00016  -0.00151  -0.00171
 181        3S          0.00200  -0.00188  -0.00156   0.00464  -0.00356
 182        3PX        -0.00013  -0.00005  -0.00001   0.00120   0.00008
 183        3PY         0.00133  -0.00179   0.00057   0.00049   0.00052
 184        3PZ         0.00085  -0.00097   0.00007   0.00268  -0.00149
 185        4XX        -0.00003  -0.00002   0.00011  -0.00020   0.00004
 186        4YY        -0.00011   0.00002   0.00006  -0.00000  -0.00006
 187        4ZZ         0.00008  -0.00018   0.00003   0.00003   0.00047
 188        4XY         0.00006  -0.00011   0.00004   0.00028   0.00020
 189        4XZ        -0.00000  -0.00001   0.00003   0.00028  -0.00004
 190        4YZ         0.00002   0.00005  -0.00007  -0.00031  -0.00007
 191 23  H  1S         -0.00033   0.00029   0.00054   0.00077  -0.00016
 192        2S         -0.00001  -0.00020   0.00179   0.00237  -0.00005
 193        3PX         0.00000   0.00001  -0.00001   0.00009  -0.00002
 194        3PY        -0.00001   0.00006  -0.00000  -0.00002  -0.00005
 195        3PZ        -0.00005   0.00001   0.00001  -0.00007   0.00002
 196 24  H  1S          0.00040  -0.00036  -0.00042  -0.00002   0.00091
 197        2S          0.00029  -0.00024  -0.00062  -0.00148   0.00043
 198        3PX        -0.00001   0.00000   0.00003  -0.00004  -0.00004
 199        3PY        -0.00003  -0.00003  -0.00002   0.00001   0.00008
 200        3PZ        -0.00002   0.00002  -0.00007  -0.00001  -0.00005
 201 25  N  1S          0.00775  -0.01340  -0.00116   0.05135   0.01369
 202        2S         -0.01330   0.02211   0.00092  -0.10965  -0.02926
 203        2PX        -0.00118   0.00041   0.00592  -0.00334  -0.00131
 204        2PY        -0.05826   0.11758   0.00253  -0.30590  -0.08281
 205        2PZ        -0.01934   0.04023  -0.00107  -0.09982  -0.02017
 206        3S          0.00731  -0.01183   0.01774  -0.13369  -0.03144
 207        3PX        -0.00184   0.00156  -0.00573  -0.00195  -0.00446
 208        3PY        -0.02186   0.05302   0.00860  -0.18627  -0.05782
 209        3PZ        -0.01182   0.02533  -0.00021  -0.07072  -0.02963
 210        4XX         0.00233  -0.00508  -0.00125   0.00709   0.00057
 211        4YY        -0.00580   0.00982  -0.00072  -0.00384  -0.00512
 212        4ZZ         0.00102  -0.00229   0.00062   0.00133   0.00626
 213        4XY         0.00004   0.00017   0.01279  -0.00012  -0.00012
 214        4XZ        -0.00007   0.00007   0.00147  -0.00042   0.00089
 215        4YZ        -0.00323   0.00543  -0.00001  -0.00938   0.00818
 216 26  N  1S          0.00105  -0.00169   0.00011   0.00157   0.00193
 217        2S         -0.00110   0.00205   0.00089  -0.00348  -0.00258
 218        2PX        -0.00051   0.00158  -0.00203   0.00053  -0.00149
 219        2PY        -0.00055   0.00011   0.00057   0.00654  -0.00110
 220        2PZ        -0.00044   0.00068  -0.00271  -0.01204   0.00329
 221        3S         -0.01306   0.02339  -0.00274  -0.01343  -0.03632
 222        3PX        -0.00068   0.00324  -0.00174   0.00212  -0.00560
 223        3PY        -0.00022   0.00203   0.00306   0.00757  -0.01157
 224        3PZ        -0.00466   0.00688  -0.00625  -0.01685  -0.00719
 225        4XX         0.00029  -0.00021   0.00058  -0.00005  -0.00018
 226        4YY         0.00037  -0.00021   0.00011  -0.00021  -0.00002
 227        4ZZ         0.00043  -0.00101  -0.00000   0.00065   0.00194
 228        4XY         0.00006   0.00000   0.00021   0.00023  -0.00011
 229        4XZ         0.00002  -0.00001   0.00009   0.00009  -0.00007
 230        4YZ        -0.00012   0.00020  -0.00004  -0.00040  -0.00055
 231 27  C  1S          0.00037  -0.00058   0.00031  -0.00053   0.00095
 232        2S         -0.00058   0.00081   0.00050   0.00118  -0.00115
 233        2PX         0.00062  -0.00130   0.00267   0.00045  -0.00049
 234        2PY        -0.00021  -0.00060   0.00510   0.00321  -0.00082
 235        2PZ        -0.00091   0.00106  -0.00083  -0.00063  -0.00205
 236        3S         -0.00104   0.00360  -0.00640   0.00331  -0.00990
 237        3PX         0.00097  -0.00208   0.00086   0.00149   0.00090
 238        3PY        -0.00056   0.00020   0.00151   0.00185   0.00162
 239        3PZ        -0.00010   0.00017  -0.00283  -0.00248  -0.00335
 240        4XX         0.00001   0.00001   0.00025   0.00013  -0.00003
 241        4YY         0.00012  -0.00018   0.00026   0.00003   0.00025
 242        4ZZ         0.00017  -0.00018  -0.00019  -0.00012   0.00027
 243        4XY        -0.00004   0.00000  -0.00011   0.00009   0.00012
 244        4XZ        -0.00001   0.00004   0.00013  -0.00033  -0.00010
 245        4YZ        -0.00002   0.00001  -0.00002  -0.00016   0.00003
 246 28  H  1S         -0.00016  -0.00042   0.00215   0.00113   0.00001
 247        2S          0.00102  -0.00230   0.00418  -0.00188   0.00127
 248        3PX         0.00002  -0.00007   0.00007  -0.00002   0.00002
 249        3PY         0.00006  -0.00009  -0.00014  -0.00014   0.00012
 250        3PZ        -0.00000  -0.00004  -0.00000  -0.00006   0.00005
 251 29  H  1S          0.00031  -0.00001  -0.00144  -0.00111   0.00055
 252        2S          0.00016  -0.00010  -0.00269  -0.00381   0.00047
 253        3PX         0.00003  -0.00005   0.00004   0.00005   0.00010
 254        3PY         0.00001  -0.00002   0.00006   0.00003  -0.00005
 255        3PZ        -0.00005   0.00006  -0.00010  -0.00003   0.00001
 256 30  C  1S          0.00008  -0.00000   0.00092  -0.00091   0.00058
 257        2S          0.00037  -0.00020  -0.00274   0.00051  -0.00187
 258        2PX        -0.00009   0.00009   0.00031  -0.00041  -0.00107
 259        2PY        -0.00082   0.00170  -0.00589   0.00019  -0.00032
 260        2PZ        -0.00003   0.00049  -0.00515   0.00107  -0.00321
 261        3S         -0.00187   0.00037  -0.00267   0.01239   0.00207
 262        3PX        -0.00057   0.00053   0.00280   0.00188   0.00151
 263        3PY        -0.00112   0.00134  -0.00290   0.00106   0.00102
 264        3PZ        -0.00107   0.00129  -0.00402   0.00408  -0.00319
 265        4XX         0.00021  -0.00022  -0.00007   0.00026   0.00031
 266        4YY         0.00017  -0.00021   0.00071  -0.00026  -0.00012
 267        4ZZ        -0.00006   0.00028  -0.00071  -0.00009  -0.00007
 268        4XY        -0.00006   0.00008  -0.00019   0.00013   0.00007
 269        4XZ         0.00007  -0.00007   0.00042  -0.00009   0.00033
 270        4YZ         0.00007  -0.00019   0.00048  -0.00004   0.00008
 271 31  H  1S          0.00061  -0.00127   0.00398  -0.00053  -0.00091
 272        2S          0.00055  -0.00129   0.00563  -0.00310  -0.00040
 273        3PX         0.00002  -0.00000  -0.00013  -0.00001   0.00007
 274        3PY         0.00003  -0.00005  -0.00003   0.00005  -0.00003
 275        3PZ         0.00000   0.00007  -0.00024  -0.00015  -0.00003
 276 32  H  1S          0.00021  -0.00034   0.00119   0.00006   0.00167
 277        2S         -0.00031   0.00028   0.00294  -0.00004   0.00232
 278        3PX        -0.00005   0.00004   0.00007  -0.00003  -0.00004
 279        3PY        -0.00001   0.00004  -0.00017  -0.00000  -0.00002
 280        3PZ         0.00000  -0.00004  -0.00005   0.00008  -0.00004
 281 33  C  1S         -0.00050   0.00097  -0.00528   0.00135  -0.00048
 282        2S          0.00053  -0.00051   0.00996  -0.00316   0.00104
 283        2PX        -0.00001   0.00038   0.00798  -0.00488   0.00097
 284        2PY         0.00392  -0.00948   0.02827  -0.00381   0.00356
 285        2PZ         0.00016   0.00001   0.00443   0.00057   0.00231
 286        3S          0.00278  -0.00488   0.02774  -0.00560  -0.00298
 287        3PX         0.00029  -0.00104  -0.00150  -0.00496  -0.00309
 288        3PY         0.00189  -0.00512   0.02394   0.00306   0.00391
 289        3PZ        -0.00220   0.00219  -0.00006   0.00425  -0.00066
 290        4XX        -0.00003  -0.00019   0.00037   0.00130   0.00047
 291        4YY        -0.00022   0.00038  -0.00012  -0.00144  -0.00020
 292        4ZZ         0.00003  -0.00006  -0.00038   0.00005  -0.00036
 293        4XY         0.00001  -0.00027  -0.00067   0.00135  -0.00014
 294        4XZ         0.00012  -0.00023   0.00086  -0.00017  -0.00014
 295        4YZ         0.00018  -0.00043   0.00002   0.00108  -0.00006
 296 34  H  1S         -0.00043   0.00126  -0.00686   0.00575   0.00047
 297        2S          0.00060  -0.00074  -0.00869   0.00946   0.00121
 298        3PX         0.00003   0.00011  -0.00018  -0.00011  -0.00002
 299        3PY         0.00014  -0.00020   0.00040  -0.00001   0.00007
 300        3PZ         0.00005  -0.00002   0.00023  -0.00023   0.00008
 301 35  H  1S          0.00141  -0.00370   0.01319  -0.00694   0.00149
 302        2S         -0.00108   0.00045  -0.00587  -0.01465  -0.00136
 303        3PX        -0.00019   0.00027  -0.00074  -0.00025  -0.00021
 304        3PY        -0.00016   0.00031  -0.00128   0.00025  -0.00014
 305        3PZ        -0.00005   0.00008  -0.00049   0.00012   0.00003
 306 36  C  1S         -0.00332   0.00522  -0.00774  -0.00978   0.00168
 307        2S          0.00620  -0.01343   0.02319   0.02278  -0.00265
 308        2PX         0.00500  -0.01065   0.00640   0.03651   0.00144
 309        2PY         0.01282  -0.02729   0.02081   0.04330   0.00213
 310        2PZ         0.00215  -0.00490  -0.00090  -0.00566  -0.01410
 311        3S          0.00748  -0.00853   0.02847   0.03186  -0.02104
 312        3PX         0.00038  -0.00053   0.01053   0.01745  -0.00635
 313        3PY         0.00917  -0.01465  -0.00527   0.02624  -0.00122
 314        3PZ         0.00503  -0.01006   0.00050   0.00234  -0.01508
 315        4XX         0.00065  -0.00151   0.00111   0.00411   0.00073
 316        4YY        -0.00197   0.00373  -0.00311  -0.00927  -0.00121
 317        4ZZ         0.00049  -0.00151   0.00237   0.00301   0.00134
 318        4XY        -0.00022   0.00063  -0.00086  -0.00403  -0.00064
 319        4XZ        -0.00105   0.00221  -0.00020  -0.00505  -0.00136
 320        4YZ        -0.00000   0.00020  -0.00058   0.00029   0.00039
 321 37  H  1S         -0.00766   0.01614  -0.00980  -0.03280  -0.00542
 322        2S         -0.00807   0.01823  -0.02594  -0.05056  -0.00402
 323        3PX         0.00002  -0.00006   0.00039   0.00081   0.00001
 324        3PY        -0.00001   0.00019   0.00011  -0.00024  -0.00023
 325        3PZ         0.00004  -0.00013   0.00005   0.00000  -0.00016
 326 38  H  1S          0.00668  -0.01453   0.01136   0.02092  -0.00068
 327        2S          0.00453  -0.01120   0.00991   0.02330   0.01749
 328        3PX         0.00010  -0.00016   0.00035   0.00029   0.00040
 329        3PY        -0.00005  -0.00010  -0.00017   0.00077   0.00081
 330        3PZ        -0.00029   0.00063  -0.00070  -0.00073   0.00029
 331 39  H  1S          0.00383  -0.01002  -0.00008   0.01050   0.01572
 332        2S          0.01326  -0.02101   0.01275   0.02110   0.04492
 333        3PX        -0.00003   0.00001  -0.00009   0.00001   0.00003
 334        3PY        -0.00015   0.00064   0.00000  -0.00231  -0.00185
 335        3PZ         0.00013  -0.00071  -0.00032   0.00113   0.00055
                          56        57        58        59        60
  56        3S          0.28749
  57        3PX         0.00091   0.09615
  58        3PY         0.02009  -0.00028   0.04100
  59        3PZ         0.00488   0.01028  -0.01081   0.08868
  60        4XX        -0.00129  -0.00776   0.00297  -0.00165   0.00148
  61        4YY        -0.00838   0.00074  -0.00521  -0.00413  -0.00076
  62        4ZZ        -0.00149   0.00654   0.00109   0.00610  -0.00036
  63        4XY        -0.00126   0.00484   0.00012  -0.00056  -0.00038
  64        4XZ         0.00048   0.00019  -0.00119   0.00605  -0.00026
  65        4YZ        -0.00177  -0.00127  -0.00250   0.00302  -0.00023
  66 8   H  1S          0.11454  -0.12099   0.02722  -0.01478   0.01164
  67        2S          0.03994  -0.09799   0.01907  -0.01333   0.01100
  68        3PX         0.00902  -0.00284   0.00157  -0.00017   0.00022
  69        3PY        -0.00189   0.00235   0.00101  -0.00011  -0.00008
  70        3PZ         0.00033   0.00036  -0.00047   0.00336  -0.00005
  71 9   H  1S          0.11571   0.05311  -0.00031   0.11563  -0.00585
  72        2S          0.03830   0.03982  -0.00153   0.09288  -0.00448
  73        3PX        -0.00369   0.00251  -0.00001  -0.00191  -0.00016
  74        3PY         0.00009  -0.00041   0.00165  -0.00100   0.00021
  75        3PZ        -0.00844  -0.00239  -0.00048  -0.00280   0.00026
  76 10  C  1S          0.00986  -0.00693  -0.00266   0.00738  -0.00039
  77        2S          0.00101   0.02031   0.01153  -0.02435  -0.00061
  78        2PX        -0.07741  -0.04720  -0.04050   0.05700   0.01039
  79        2PY        -0.10510  -0.04832  -0.02215   0.05985  -0.00295
  80        2PZ         0.06287   0.05328   0.05121  -0.06043   0.00078
  81        3S         -0.03315   0.01987   0.00701  -0.02878  -0.00030
  82        3PX        -0.02469  -0.02462  -0.01873   0.02532   0.00468
  83        3PY        -0.03612  -0.02356  -0.01190   0.02589  -0.00206
  84        3PZ         0.01309   0.02376   0.02119  -0.02445   0.00017
  85        4XX         0.00060  -0.00513  -0.00048  -0.00103   0.00090
  86        4YY        -0.00241   0.00122  -0.00093  -0.00094  -0.00044
  87        4ZZ         0.00447   0.00289   0.00067   0.00381  -0.00049
  88        4XY         0.00457   0.00106   0.00151  -0.00331  -0.00031
  89        4XZ        -0.00678   0.00027  -0.00287   0.00263  -0.00030
  90        4YZ        -0.00833  -0.00416  -0.00092   0.00208   0.00020
  91 11  H  1S         -0.05560  -0.00981  -0.00051   0.01108  -0.00204
  92        2S         -0.04924  -0.01069  -0.00436   0.01160  -0.00186
  93        3PX        -0.00115  -0.00093  -0.00087   0.00088   0.00019
  94        3PY         0.00083  -0.00044  -0.00075   0.00047  -0.00001
  95        3PZ         0.00196   0.00102   0.00101  -0.00101   0.00006
  96 12  H  1S         -0.02694  -0.02350  -0.01608   0.01269   0.00816
  97        2S         -0.02022  -0.03482  -0.01238   0.01210   0.00854
  98        3PX         0.00034  -0.00036   0.00018   0.00024  -0.00017
  99        3PY        -0.00209  -0.00125  -0.00059   0.00117   0.00006
 100        3PZ         0.00062   0.00123   0.00069  -0.00112  -0.00000
 101 13  C  1S          0.00886  -0.00237   0.00348  -0.00955   0.00063
 102        2S         -0.00782   0.00378  -0.00698   0.01383  -0.00185
 103        2PX         0.02087  -0.00587   0.00934   0.00795  -0.00131
 104        2PY         0.03656   0.01557   0.00086  -0.01700   0.00105
 105        2PZ        -0.02957  -0.00756  -0.02751   0.02808  -0.00524
 106        3S         -0.00263   0.01771  -0.00640   0.02680  -0.00345
 107        3PX         0.01558  -0.00398   0.00628   0.00717  -0.00041
 108        3PY         0.01942   0.00793   0.00222  -0.00881   0.00094
 109        3PZ        -0.01505  -0.00267  -0.01444   0.01948  -0.00302
 110        4XX        -0.00212  -0.00115  -0.00153   0.00130   0.00030
 111        4YY         0.00216   0.00062   0.00128  -0.00107   0.00006
 112        4ZZ         0.00060   0.00040   0.00063  -0.00117  -0.00025
 113        4XY         0.00093   0.00009   0.00023  -0.00050  -0.00002
 114        4XZ        -0.00271  -0.00119  -0.00163   0.00225   0.00001
 115        4YZ        -0.00418  -0.00151  -0.00064   0.00242  -0.00010
 116 14  H  1S          0.03688   0.01379   0.01068  -0.01619   0.00103
 117        2S          0.03450   0.01232   0.01150  -0.02281   0.00095
 118        3PX        -0.00029  -0.00041  -0.00000   0.00038  -0.00004
 119        3PY        -0.00068  -0.00029  -0.00031   0.00017  -0.00002
 120        3PZ        -0.00034  -0.00006  -0.00054   0.00067  -0.00008
 121 15  H  1S         -0.01793   0.00154  -0.01199   0.00369   0.00082
 122        2S         -0.01526  -0.00811  -0.01117   0.00419   0.00226
 123        3PX        -0.00044   0.00037  -0.00038   0.00020  -0.00004
 124        3PY         0.00085   0.00047   0.00020  -0.00037  -0.00000
 125        3PZ        -0.00002  -0.00047  -0.00026   0.00016  -0.00007
 126 16  C  1S         -0.00110   0.00122  -0.00091   0.00042   0.00029
 127        2S         -0.00457  -0.00145   0.00394   0.00193  -0.00024
 128        2PX         0.00486   0.00662  -0.00007  -0.00497  -0.00038
 129        2PY        -0.00813  -0.00441   0.00407   0.00264   0.00021
 130        2PZ        -0.00723  -0.00327   0.01401   0.00173   0.00030
 131        3S         -0.01482  -0.00540   0.00198   0.00719  -0.00073
 132        3PX         0.00656   0.00579   0.00105  -0.00696  -0.00032
 133        3PY         0.00004  -0.00237   0.00346  -0.00512   0.00019
 134        3PZ        -0.00742  -0.00399   0.00659   0.00233   0.00047
 135        4XX        -0.00038   0.00028  -0.00006  -0.00039   0.00003
 136        4YY         0.00179   0.00057   0.00128  -0.00098   0.00009
 137        4ZZ        -0.00084  -0.00058  -0.00132   0.00111  -0.00014
 138        4XY         0.00098  -0.00005   0.00025  -0.00001  -0.00004
 139        4XZ         0.00040  -0.00005  -0.00002   0.00015   0.00000
 140        4YZ        -0.00109  -0.00015   0.00064   0.00089  -0.00003
 141 17  H  1S         -0.00072   0.00349   0.00027  -0.00279  -0.00012
 142        2S         -0.00322   0.00128  -0.00152  -0.00126   0.00046
 143        3PX        -0.00004  -0.00012  -0.00005   0.00005   0.00002
 144        3PY        -0.00013  -0.00015   0.00003   0.00018   0.00000
 145        3PZ        -0.00011  -0.00016   0.00029   0.00004   0.00004
 146 18  H  1S         -0.00064  -0.00202  -0.00939   0.00322  -0.00039
 147        2S         -0.00014  -0.00283  -0.01091   0.00423  -0.00033
 148        3PX         0.00003   0.00008  -0.00019   0.00000  -0.00001
 149        3PY        -0.00000  -0.00000   0.00018  -0.00016   0.00002
 150        3PZ        -0.00008  -0.00010  -0.00007   0.00004   0.00001
 151 19  C  1S          0.00748   0.00767  -0.00473   0.00528  -0.00116
 152        2S         -0.00853  -0.01228   0.00743  -0.01046   0.00197
 153        2PX         0.01366   0.01700  -0.02121   0.00298  -0.00187
 154        2PY        -0.04123   0.00166   0.01983  -0.00272   0.00269
 155        2PZ        -0.01940   0.00255   0.00459  -0.01514  -0.00039
 156        3S         -0.00124  -0.02483   0.00727  -0.02118   0.00414
 157        3PX        -0.00561   0.00744  -0.00491   0.00564  -0.00125
 158        3PY        -0.01977   0.00120   0.00690   0.00441   0.00142
 159        3PZ        -0.00950   0.00629   0.00253  -0.00190  -0.00134
 160        4XX        -0.00273   0.00007   0.00225   0.00007   0.00020
 161        4YY         0.00190   0.00150  -0.00277  -0.00009  -0.00037
 162        4ZZ         0.00029  -0.00043   0.00027   0.00065  -0.00005
 163        4XY         0.00043   0.00035   0.00074   0.00011   0.00026
 164        4XZ        -0.00217  -0.00011   0.00234   0.00133   0.00012
 165        4YZ         0.00260   0.00046  -0.00170   0.00030  -0.00008
 166 20  H  1S         -0.01343   0.00523   0.00421  -0.00291   0.00165
 167        2S         -0.00711   0.00802   0.00595  -0.00269   0.00167
 168        3PX         0.00079  -0.00014  -0.00052   0.00029  -0.00008
 169        3PY         0.00016   0.00030   0.00017   0.00030  -0.00000
 170        3PZ        -0.00026   0.00011   0.00016  -0.00006  -0.00003
 171 21  H  1S         -0.00884  -0.00539   0.00428  -0.00973   0.00002
 172        2S         -0.01046  -0.00310   0.00446  -0.00019  -0.00023
 173        3PX        -0.00000   0.00032  -0.00016   0.00008  -0.00002
 174        3PY        -0.00080  -0.00011   0.00048  -0.00026   0.00006
 175        3PZ         0.00021   0.00035  -0.00005   0.00056  -0.00002
 176 22  C  1S          0.00218   0.00059  -0.00115  -0.00085  -0.00000
 177        2S         -0.00191  -0.00091   0.00133   0.00073  -0.00009
 178        2PX         0.00216   0.00087  -0.00047  -0.00152   0.00015
 179        2PY        -0.00510  -0.00043  -0.00008   0.00179  -0.00000
 180        2PZ         0.00325  -0.00065   0.00036  -0.00191  -0.00019
 181        3S         -0.00620  -0.00076   0.00623  -0.00113  -0.00004
 182        3PX         0.00307   0.00100  -0.00082  -0.00160   0.00015
 183        3PY        -0.00581   0.00079   0.00141   0.00101  -0.00006
 184        3PZ         0.00062   0.00049   0.00207  -0.00158  -0.00005
 185        4XX        -0.00002   0.00007  -0.00001   0.00008  -0.00003
 186        4YY         0.00027   0.00009   0.00010   0.00000  -0.00001
 187        4ZZ        -0.00033  -0.00016  -0.00032   0.00019   0.00001
 188        4XY        -0.00013  -0.00001   0.00010  -0.00001   0.00001
 189        4XZ        -0.00010   0.00006   0.00053  -0.00001  -0.00001
 190        4YZ         0.00011  -0.00016  -0.00042  -0.00006  -0.00000
 191 23  H  1S          0.00094  -0.00004   0.00121  -0.00024  -0.00007
 192        2S          0.00120   0.00148   0.00124  -0.00087  -0.00003
 193        3PX         0.00007   0.00000   0.00007  -0.00004   0.00000
 194        3PY        -0.00001  -0.00003   0.00004   0.00001  -0.00000
 195        3PZ         0.00008   0.00002  -0.00002  -0.00002  -0.00001
 196 24  H  1S         -0.00270  -0.00024  -0.00137   0.00081   0.00013
 197        2S         -0.00134  -0.00058  -0.00351  -0.00023   0.00012
 198        3PX         0.00012   0.00003  -0.00005  -0.00007  -0.00000
 199        3PY        -0.00009  -0.00001  -0.00000   0.00009  -0.00000
 200        3PZ        -0.00008  -0.00002   0.00001   0.00000   0.00000
 201 25  N  1S          0.02315  -0.00114  -0.00033  -0.00062   0.00308
 202        2S         -0.04878   0.00203  -0.00259   0.00091  -0.00626
 203        2PX         0.00845  -0.00786   0.00048  -0.00584   0.00016
 204        2PY         0.06635   0.00295  -0.09810  -0.03236  -0.01217
 205        2PZ         0.03457   0.00019  -0.04895  -0.03019  -0.00164
 206        3S         -0.11051   0.00905   0.00996   0.01228  -0.00938
 207        3PX         0.00634  -0.00926   0.00035  -0.00527   0.00036
 208        3PY         0.02158   0.00465  -0.05923  -0.02316  -0.00747
 209        3PZ         0.02558  -0.00003  -0.03820  -0.02987  -0.00105
 210        4XX        -0.00389  -0.00002   0.00193   0.00003   0.00044
 211        4YY         0.01026  -0.00059  -0.00149  -0.00281  -0.00020
 212        4ZZ        -0.00096  -0.00005  -0.00073   0.00268   0.00007
 213        4XY        -0.00004   0.00673  -0.00006   0.00044  -0.00051
 214        4XZ         0.00037   0.00073   0.00004  -0.00018  -0.00008
 215        4YZ         0.00472   0.00033  -0.00342   0.00403  -0.00041
 216 26  N  1S         -0.00509   0.00053   0.00289   0.00248   0.00001
 217        2S          0.01038  -0.00058  -0.00609  -0.00537  -0.00003
 218        2PX         0.00084  -0.00093   0.00044   0.00223   0.00020
 219        2PY         0.00840   0.00107   0.00370  -0.00434   0.00029
 220        2PZ         0.00691  -0.00525  -0.02122  -0.00230   0.00008
 221        3S          0.04168   0.00037  -0.01472  -0.02845   0.00058
 222        3PX         0.00346  -0.00134   0.00107  -0.00062   0.00029
 223        3PY         0.00682   0.00236   0.00485  -0.00833   0.00021
 224        3PZ         0.01060  -0.00524  -0.01939  -0.00865   0.00018
 225        4XX         0.00001   0.00039   0.00013  -0.00028  -0.00002
 226        4YY        -0.00071  -0.00012   0.00025   0.00018  -0.00003
 227        4ZZ        -0.00174  -0.00012   0.00025   0.00158  -0.00004
 228        4XY         0.00012   0.00020   0.00016  -0.00013  -0.00000
 229        4XZ        -0.00018  -0.00011   0.00015   0.00001   0.00001
 230        4YZ        -0.00046  -0.00010   0.00011  -0.00008  -0.00001
 231 27  C  1S         -0.00074   0.00077  -0.00078   0.00011   0.00013
 232        2S          0.00318  -0.00055   0.00172  -0.00032  -0.00018
 233        2PX        -0.00386   0.00124   0.00139  -0.00213  -0.00001
 234        2PY         0.00518   0.00162   0.00114  -0.00254  -0.00028
 235        2PZ         0.00839   0.00112   0.00071  -0.00350  -0.00024
 236        3S          0.00370  -0.00409   0.00510  -0.00293  -0.00003
 237        3PX        -0.00544  -0.00017   0.00148   0.00055   0.00011
 238        3PY         0.00302   0.00047   0.00016   0.00004  -0.00011
 239        3PZ         0.00221  -0.00034   0.00049  -0.00296  -0.00001
 240        4XX         0.00018   0.00028   0.00031  -0.00020  -0.00001
 241        4YY        -0.00004   0.00015  -0.00010   0.00001  -0.00001
 242        4ZZ        -0.00052  -0.00031  -0.00031   0.00041   0.00002
 243        4XY         0.00021   0.00008   0.00006  -0.00011   0.00002
 244        4XZ         0.00031   0.00000  -0.00063  -0.00035  -0.00000
 245        4YZ        -0.00014  -0.00004  -0.00016   0.00000   0.00001
 246 28  H  1S          0.00325   0.00018   0.00013  -0.00070  -0.00020
 247        2S         -0.00124   0.00136  -0.00159  -0.00038  -0.00015
 248        3PX        -0.00005   0.00000  -0.00000  -0.00004  -0.00000
 249        3PY        -0.00027  -0.00003  -0.00009   0.00002   0.00002
 250        3PZ         0.00010   0.00004  -0.00003  -0.00006  -0.00000
 251 29  H  1S         -0.00456  -0.00216  -0.00148   0.00226   0.00019
 252        2S         -0.00380  -0.00264  -0.00381   0.00118   0.00026
 253        3PX        -0.00015   0.00000   0.00007   0.00008  -0.00000
 254        3PY        -0.00003  -0.00003   0.00000  -0.00000  -0.00000
 255        3PZ        -0.00004  -0.00007  -0.00000   0.00005   0.00001
 256 30  C  1S          0.00079   0.00166  -0.00085  -0.00057   0.00002
 257        2S         -0.00194  -0.00327   0.00157   0.00052   0.00012
 258        2PX         0.00043  -0.00110  -0.00079  -0.00001  -0.00014
 259        2PY         0.00478  -0.00396   0.00352   0.00362   0.00007
 260        2PZ        -0.00377  -0.00906   0.00234   0.00325   0.00022
 261        3S         -0.00331  -0.00420   0.00720   0.00518   0.00039
 262        3PX         0.00078   0.00083   0.00065   0.00158  -0.00016
 263        3PY         0.00266  -0.00230   0.00235   0.00314  -0.00001
 264        3PZ        -0.00149  -0.00544   0.00328   0.00178   0.00016
 265        4XX        -0.00014   0.00016   0.00007   0.00003   0.00001
 266        4YY        -0.00010   0.00034  -0.00040  -0.00038  -0.00003
 267        4ZZ         0.00026  -0.00044   0.00015   0.00026   0.00003
 268        4XY         0.00027   0.00001   0.00018   0.00012   0.00001
 269        4XZ         0.00010   0.00051  -0.00022  -0.00008   0.00001
 270        4YZ        -0.00037   0.00022  -0.00016  -0.00007   0.00000
 271 31  H  1S         -0.00334   0.00129  -0.00228  -0.00237  -0.00014
 272        2S         -0.00153   0.00265  -0.00393  -0.00284  -0.00034
 273        3PX         0.00008  -0.00006  -0.00002   0.00005   0.00000
 274        3PY        -0.00014  -0.00009  -0.00000  -0.00000   0.00000
 275        3PZ         0.00011  -0.00021  -0.00003   0.00005   0.00000
 276 32  H  1S          0.00014   0.00293  -0.00018  -0.00093   0.00009
 277        2S          0.00146   0.00422  -0.00058  -0.00083   0.00002
 278        3PX         0.00003   0.00010  -0.00001  -0.00008  -0.00000
 279        3PY         0.00007  -0.00009   0.00008   0.00006   0.00000
 280        3PZ        -0.00014  -0.00014   0.00009   0.00006   0.00000
 281 33  C  1S         -0.00043  -0.00382   0.00241   0.00098   0.00002
 282        2S          0.00049   0.00713  -0.00275  -0.00221  -0.00007
 283        2PX         0.00210   0.01063  -0.00553  -0.00248   0.00070
 284        2PY        -0.00797   0.01968  -0.01261  -0.01023  -0.00052
 285        2PZ         0.00197   0.00871  -0.00059  -0.00175   0.00007
 286        3S         -0.00378   0.01422  -0.00461  -0.00550  -0.00074
 287        3PX        -0.00114   0.00158  -0.00390  -0.00407   0.00053
 288        3PY        -0.00379   0.01460  -0.00379  -0.00334  -0.00060
 289        3PZ         0.00371   0.00198   0.00160  -0.00157   0.00017
 290        4XX        -0.00025   0.00048   0.00087   0.00051  -0.00001
 291        4YY         0.00072   0.00002  -0.00107  -0.00084  -0.00003
 292        4ZZ        -0.00069  -0.00062   0.00033   0.00050   0.00001
 293        4XY        -0.00095  -0.00050   0.00092   0.00049   0.00004
 294        4XZ        -0.00034   0.00087  -0.00033  -0.00031   0.00002
 295        4YZ        -0.00099  -0.00017   0.00042   0.00022   0.00005
 296 34  H  1S          0.00069  -0.00553   0.00670   0.00358  -0.00018
 297        2S         -0.00148  -0.00584   0.00771   0.00396   0.00005
 298        3PX         0.00018  -0.00008   0.00005   0.00002   0.00000
 299        3PY        -0.00016   0.00027  -0.00014  -0.00015  -0.00001
 300        3PZ         0.00003   0.00024  -0.00017  -0.00004  -0.00000
 301 35  H  1S         -0.00092   0.00992  -0.01046  -0.00891  -0.00027
 302        2S          0.00332  -0.00032  -0.01227  -0.00988   0.00011
 303        3PX         0.00020  -0.00018  -0.00024  -0.00028   0.00005
 304        3PY         0.00030  -0.00072   0.00029   0.00015   0.00005
 305        3PZ         0.00007  -0.00010   0.00001  -0.00008   0.00003
 306 36  C  1S          0.01137  -0.00888  -0.00603   0.00100  -0.00037
 307        2S         -0.01721   0.01744   0.00658   0.00004   0.00038
 308        2PX        -0.00995   0.00480   0.01541  -0.00131   0.00032
 309        2PY        -0.06152   0.01136   0.02003   0.01338   0.00111
 310        2PZ        -0.01979  -0.01422  -0.00360   0.00174  -0.00032
 311        3S         -0.00121   0.01972   0.00474  -0.01011   0.00102
 312        3PX         0.00564   0.00515   0.00364  -0.00561   0.00013
 313        3PY        -0.02573  -0.00245   0.00909   0.00391   0.00167
 314        3PZ        -0.02060  -0.00671   0.00228  -0.00180  -0.00006
 315        4XX        -0.00216   0.00067   0.00211   0.00023   0.00009
 316        4YY         0.00425  -0.00132  -0.00351  -0.00136  -0.00025
 317        4ZZ        -0.00215   0.00059   0.00118   0.00167   0.00001
 318        4XY        -0.00193  -0.00022  -0.00040   0.00037  -0.00018
 319        4XZ         0.00313   0.00006  -0.00257  -0.00162  -0.00007
 320        4YZ         0.00038  -0.00080  -0.00018   0.00030   0.00006
 321 37  H  1S          0.03425  -0.00268  -0.01549  -0.01087  -0.00092
 322        2S          0.03107  -0.01105  -0.02131  -0.00984  -0.00091
 323        3PX        -0.00007   0.00018   0.00030  -0.00001   0.00000
 324        3PY         0.00057   0.00019  -0.00016  -0.00027  -0.00001
 325        3PZ        -0.00052  -0.00022   0.00001   0.00010  -0.00000
 326 38  H  1S         -0.03018  -0.00076   0.00741   0.00937   0.00043
 327        2S         -0.02255  -0.00142   0.00980   0.01752   0.00019
 328        3PX        -0.00036   0.00011   0.00007   0.00026  -0.00001
 329        3PY        -0.00026  -0.00000   0.00029   0.00042   0.00004
 330        3PZ         0.00127  -0.00032  -0.00024  -0.00013  -0.00002
 331 39  H  1S         -0.01322  -0.00252   0.00265   0.01312  -0.00031
 332        2S         -0.01897   0.00284   0.00467   0.02771  -0.00051
 333        3PX         0.00003  -0.00021   0.00002   0.00011   0.00002
 334        3PY         0.00015  -0.00003  -0.00065  -0.00081  -0.00009
 335        3PZ        -0.00249   0.00001   0.00216   0.00135  -0.00006
                          61        62        63        64        65
  61        4YY         0.00245
  62        4ZZ        -0.00088   0.00162
  63        4XY         0.00027   0.00018   0.00080
  64        4XZ        -0.00012   0.00038  -0.00007   0.00061
  65        4YZ         0.00023   0.00012  -0.00015   0.00035   0.00120
  66 8   H  1S         -0.00701  -0.00901  -0.00703  -0.00075  -0.00034
  67        2S         -0.00540  -0.00723  -0.00652  -0.00106  -0.00011
  68        3PX        -0.00033  -0.00024  -0.00017  -0.00000  -0.00007
  69        3PY        -0.00014   0.00026   0.00012  -0.00004  -0.00017
  70        3PZ        -0.00017   0.00023  -0.00004   0.00023   0.00011
  71 9   H  1S         -0.00928   0.01079   0.00075   0.00805   0.00281
  72        2S         -0.00749   0.01061   0.00052   0.00685   0.00378
  73        3PX         0.00021   0.00006   0.00019  -0.00015  -0.00009
  74        3PY        -0.00024   0.00000   0.00000  -0.00010  -0.00012
  75        3PZ         0.00028  -0.00022  -0.00009  -0.00017  -0.00000
  76 10  C  1S         -0.00093  -0.00113  -0.00291   0.00347   0.00391
  77        2S          0.00066   0.00132   0.00518  -0.00619  -0.00715
  78        2PX        -0.00141  -0.00458  -0.00138   0.00028   0.00801
  79        2PY         0.01238  -0.00391  -0.00040   0.00787   0.00389
  80        2PZ         0.00331  -0.00815   0.00695  -0.00448  -0.00383
  81        3S          0.00238   0.00051   0.00623  -0.00700  -0.00864
  82        3PX        -0.00091  -0.00212  -0.00082   0.00034   0.00447
  83        3PY         0.00668  -0.00254  -0.00047   0.00404   0.00211
  84        3PZ         0.00206  -0.00345   0.00339  -0.00161  -0.00182
  85        4XX        -0.00050  -0.00042  -0.00034  -0.00022   0.00014
  86        4YY         0.00094  -0.00040   0.00019   0.00014   0.00028
  87        4ZZ        -0.00040   0.00074  -0.00008   0.00038  -0.00006
  88        4XY         0.00020  -0.00010   0.00011  -0.00012  -0.00017
  89        4XZ         0.00024   0.00037  -0.00007   0.00026   0.00016
  90        4YZ         0.00040  -0.00022  -0.00010   0.00023   0.00021
  91 11  H  1S          0.00948  -0.00425   0.00341   0.00132  -0.00048
  92        2S          0.00768  -0.00336   0.00176   0.00204   0.00162
  93        3PX        -0.00003  -0.00009  -0.00004  -0.00001   0.00016
  94        3PY        -0.00017   0.00012  -0.00023   0.00014   0.00020
  95        3PZ        -0.00017  -0.00003   0.00002  -0.00006  -0.00003
  96 12  H  1S         -0.00394  -0.00211   0.00030  -0.00379   0.00135
  97        2S         -0.00429  -0.00296  -0.00166  -0.00223   0.00216
  98        3PX         0.00013  -0.00003  -0.00012   0.00025   0.00010
  99        3PY         0.00018  -0.00010   0.00004   0.00006   0.00006
 100        3PZ         0.00009  -0.00014   0.00014  -0.00009  -0.00007
 101 13  C  1S          0.00016  -0.00237   0.00040  -0.00059   0.00022
 102        2S         -0.00093   0.00399  -0.00082   0.00120  -0.00043
 103        2PX        -0.00060   0.00230  -0.00081  -0.00047  -0.00039
 104        2PY         0.00016  -0.00260   0.00003  -0.00087   0.00008
 105        2PZ        -0.00203   0.00929  -0.00213   0.00182  -0.00292
 106        3S         -0.00225   0.00650  -0.00070   0.00278   0.00105
 107        3PX        -0.00112   0.00146  -0.00067   0.00017  -0.00001
 108        3PY        -0.00011  -0.00156   0.00010  -0.00079  -0.00031
 109        3PZ        -0.00077   0.00466  -0.00120   0.00181  -0.00060
 110        4XX        -0.00012  -0.00012  -0.00007   0.00007   0.00019
 111        4YY         0.00008  -0.00024   0.00006  -0.00005   0.00010
 112        4ZZ         0.00011   0.00016   0.00010  -0.00014  -0.00035
 113        4XY         0.00011  -0.00012   0.00001   0.00000   0.00003
 114        4XZ        -0.00007   0.00024  -0.00006   0.00003   0.00003
 115        4YZ         0.00039  -0.00010   0.00003   0.00026   0.00011
 116 14  H  1S         -0.00032  -0.00188   0.00023  -0.00113   0.00021
 117        2S         -0.00015  -0.00222   0.00046  -0.00163  -0.00022
 118        3PX         0.00001   0.00006  -0.00002   0.00001  -0.00000
 119        3PY         0.00000   0.00002  -0.00000   0.00001  -0.00001
 120        3PZ        -0.00000   0.00013  -0.00005   0.00006   0.00000
 121 15  H  1S         -0.00041  -0.00005  -0.00014   0.00084   0.00056
 122        2S         -0.00080  -0.00122  -0.00050   0.00054   0.00108
 123        3PX        -0.00002   0.00008  -0.00001   0.00004  -0.00001
 124        3PY         0.00000  -0.00004   0.00001  -0.00003  -0.00001
 125        3PZ        -0.00005   0.00013  -0.00006   0.00002  -0.00007
 126 16  C  1S         -0.00036   0.00033  -0.00011  -0.00011  -0.00016
 127        2S          0.00103  -0.00058   0.00039   0.00032   0.00023
 128        2PX         0.00022  -0.00022   0.00008   0.00007  -0.00044
 129        2PY         0.00144  -0.00119   0.00049   0.00004  -0.00028
 130        2PZ         0.00134  -0.00125   0.00076   0.00047   0.00076
 131        3S          0.00224  -0.00081   0.00036   0.00089   0.00072
 132        3PX         0.00002  -0.00008   0.00007  -0.00022  -0.00046
 133        3PY         0.00143  -0.00166   0.00043  -0.00036  -0.00073
 134        3PZ         0.00081  -0.00091   0.00018   0.00026   0.00093
 135        4XX         0.00002  -0.00008   0.00003   0.00002   0.00002
 136        4YY         0.00000  -0.00016   0.00006  -0.00006   0.00011
 137        4ZZ        -0.00011   0.00031  -0.00009   0.00001  -0.00017
 138        4XY        -0.00006   0.00008  -0.00003  -0.00001   0.00002
 139        4XZ        -0.00009   0.00008  -0.00004  -0.00003   0.00004
 140        4YZ        -0.00007   0.00018  -0.00002   0.00008   0.00020
 141 17  H  1S          0.00045  -0.00051   0.00017   0.00020  -0.00003
 142        2S          0.00011  -0.00069   0.00005   0.00015   0.00014
 143        3PX        -0.00003   0.00001  -0.00001  -0.00001   0.00000
 144        3PY         0.00001  -0.00000   0.00000   0.00001   0.00001
 145        3PZ        -0.00000  -0.00003   0.00001  -0.00000   0.00002
 146 18  H  1S         -0.00038   0.00085  -0.00046  -0.00015  -0.00086
 147        2S         -0.00071   0.00116  -0.00072  -0.00022  -0.00124
 148        3PX         0.00001   0.00000  -0.00001   0.00000  -0.00002
 149        3PY         0.00005  -0.00007   0.00002  -0.00001  -0.00002
 150        3PZ         0.00002  -0.00003   0.00000  -0.00000  -0.00000
 151 19  C  1S         -0.00012   0.00045   0.00143   0.00045   0.00096
 152        2S          0.00015  -0.00141  -0.00294  -0.00077  -0.00213
 153        2PX        -0.00145   0.00126   0.00629   0.00232   0.00362
 154        2PY         0.00147  -0.00337  -0.00650  -0.00067  -0.00276
 155        2PZ        -0.00025   0.00144   0.00162   0.00100   0.00120
 156        3S         -0.00218  -0.00201  -0.00225  -0.00105  -0.00294
 157        3PX         0.00046   0.00063   0.00206   0.00122   0.00186
 158        3PY        -0.00029  -0.00095  -0.00242   0.00022  -0.00147
 159        3PZ         0.00020   0.00166   0.00074   0.00101   0.00140
 160        4XX         0.00018  -0.00024  -0.00015  -0.00011  -0.00049
 161        4YY         0.00044  -0.00020   0.00003  -0.00000   0.00016
 162        4ZZ        -0.00039   0.00048   0.00022   0.00013   0.00049
 163        4XY        -0.00067   0.00029   0.00037   0.00014   0.00004
 164        4XZ        -0.00028   0.00028  -0.00030   0.00004   0.00032
 165        4YZ         0.00012  -0.00016   0.00028  -0.00000  -0.00035
 166 20  H  1S         -0.00104  -0.00107  -0.00025   0.00047  -0.00077
 167        2S         -0.00166  -0.00064   0.00082   0.00013  -0.00082
 168        3PX         0.00001   0.00006   0.00012   0.00002   0.00007
 169        3PY        -0.00002   0.00003  -0.00004  -0.00004  -0.00001
 170        3PZ        -0.00001   0.00005   0.00002   0.00004   0.00003
 171 21  H  1S         -0.00112   0.00195   0.00067   0.00057   0.00190
 172        2S         -0.00176   0.00283   0.00067   0.00090   0.00354
 173        3PX        -0.00003   0.00004   0.00009   0.00004   0.00008
 174        3PY        -0.00000  -0.00003  -0.00008  -0.00000  -0.00006
 175        3PZ        -0.00001  -0.00000   0.00001   0.00001   0.00000
 176 22  C  1S         -0.00015   0.00008   0.00003  -0.00001   0.00004
 177        2S          0.00012  -0.00018  -0.00001  -0.00004  -0.00003
 178        2PX        -0.00009  -0.00003  -0.00010  -0.00004  -0.00034
 179        2PY         0.00020   0.00008   0.00015   0.00007   0.00037
 180        2PZ         0.00017  -0.00043   0.00001  -0.00007   0.00005
 181        3S          0.00040  -0.00033  -0.00014   0.00005   0.00019
 182        3PX         0.00009  -0.00040  -0.00007  -0.00013  -0.00063
 183        3PY         0.00006   0.00026   0.00008   0.00023   0.00056
 184        3PZ        -0.00007  -0.00009  -0.00005  -0.00000   0.00017
 185        4XX        -0.00000   0.00001   0.00000   0.00001   0.00003
 186        4YY        -0.00002   0.00001   0.00000  -0.00000   0.00005
 187        4ZZ        -0.00000   0.00005  -0.00000   0.00001  -0.00009
 188        4XY        -0.00001   0.00000  -0.00002   0.00000  -0.00004
 189        4XZ        -0.00004   0.00005  -0.00000   0.00002   0.00015
 190        4YZ         0.00007  -0.00009  -0.00000  -0.00003  -0.00016
 191 23  H  1S         -0.00007  -0.00011  -0.00007  -0.00004  -0.00004
 192        2S         -0.00014  -0.00013  -0.00003  -0.00002  -0.00008
 193        3PX        -0.00000  -0.00000  -0.00001  -0.00000  -0.00000
 194        3PY         0.00001  -0.00001   0.00000  -0.00000  -0.00001
 195        3PZ        -0.00000  -0.00000   0.00000   0.00000   0.00001
 196 24  H  1S          0.00009   0.00006  -0.00001  -0.00002  -0.00056
 197        2S          0.00019  -0.00005  -0.00000  -0.00008  -0.00099
 198        3PX         0.00001  -0.00001   0.00000  -0.00000  -0.00001
 199        3PY        -0.00002   0.00003  -0.00000   0.00001   0.00003
 200        3PZ         0.00001  -0.00001  -0.00000  -0.00000  -0.00001
 201 25  N  1S         -0.00696   0.00192  -0.00035  -0.00024  -0.00386
 202        2S          0.01521  -0.00417   0.00065   0.00042   0.00764
 203        2PX         0.00044  -0.00133  -0.01385  -0.00250   0.00040
 204        2PY         0.01764  -0.00821   0.00143   0.00046   0.01146
 205        2PZ         0.01480  -0.01424   0.00068  -0.00332  -0.01828
 206        3S          0.01973  -0.00242   0.00176   0.00188   0.01462
 207        3PX         0.00024  -0.00108  -0.00841  -0.00162   0.00027
 208        3PY         0.01158  -0.00509   0.00130   0.00014   0.00666
 209        3PZ         0.01115  -0.01106   0.00062  -0.00309  -0.01516
 210        4XX        -0.00034   0.00002  -0.00007  -0.00007  -0.00040
 211        4YY         0.00008  -0.00027   0.00002  -0.00015   0.00005
 212        4ZZ        -0.00043   0.00035  -0.00004   0.00017  -0.00012
 213        4XY         0.00001   0.00045   0.00055   0.00005  -0.00010
 214        4XZ         0.00004   0.00002  -0.00039   0.00002   0.00002
 215        4YZ         0.00027  -0.00002  -0.00003   0.00037   0.00046
 216 26  N  1S         -0.00045   0.00089  -0.00006   0.00023   0.00118
 217        2S          0.00078  -0.00162   0.00013  -0.00044  -0.00234
 218        2PX         0.00008  -0.00022   0.00018  -0.00023   0.00008
 219        2PY        -0.00027  -0.00018  -0.00005  -0.00012   0.00016
 220        2PZ         0.00204  -0.00258   0.00006  -0.00080  -0.00653
 221        3S          0.00387  -0.00663   0.00039  -0.00242  -0.00753
 222        3PX         0.00002  -0.00044   0.00020  -0.00038   0.00005
 223        3PY         0.00004  -0.00050   0.00008  -0.00038  -0.00008
 224        3PZ         0.00307  -0.00385   0.00009  -0.00114  -0.00652
 225        4XX         0.00001  -0.00002   0.00001  -0.00000  -0.00002
 226        4YY         0.00006  -0.00002   0.00004   0.00001   0.00000
 227        4ZZ        -0.00023   0.00038  -0.00004   0.00011   0.00039
 228        4XY         0.00000  -0.00000   0.00000   0.00000   0.00000
 229        4XZ         0.00000  -0.00001  -0.00002  -0.00001   0.00000
 230        4YZ         0.00006  -0.00003   0.00002  -0.00000   0.00003
 231 27  C  1S         -0.00001   0.00018  -0.00004  -0.00002   0.00002
 232        2S          0.00004  -0.00019   0.00001   0.00000  -0.00002
 233        2PX        -0.00015   0.00018  -0.00006   0.00015   0.00048
 234        2PY        -0.00021   0.00022   0.00012   0.00004  -0.00008
 235        2PZ         0.00002  -0.00027  -0.00015  -0.00005   0.00011
 236        3S          0.00029  -0.00060   0.00015  -0.00021   0.00028
 237        3PX        -0.00033   0.00039  -0.00004   0.00013   0.00081
 238        3PY        -0.00035   0.00038  -0.00008   0.00006   0.00010
 239        3PZ         0.00020  -0.00036   0.00007   0.00000   0.00048
 240        4XX        -0.00002   0.00002  -0.00001   0.00002   0.00008
 241        4YY        -0.00001   0.00002   0.00002   0.00001   0.00000
 242        4ZZ         0.00000   0.00001  -0.00001  -0.00001  -0.00008
 243        4XY        -0.00001  -0.00001  -0.00001   0.00000   0.00002
 244        4XZ         0.00007  -0.00010   0.00002  -0.00002  -0.00022
 245        4YZ         0.00002  -0.00002   0.00000  -0.00000  -0.00004
 246 28  H  1S         -0.00003  -0.00001   0.00014   0.00004  -0.00010
 247        2S          0.00014  -0.00008   0.00029   0.00010   0.00003
 248        3PX         0.00001  -0.00001   0.00000   0.00000  -0.00000
 249        3PY        -0.00000   0.00000  -0.00001   0.00000   0.00001
 250        3PZ        -0.00000  -0.00000  -0.00001   0.00000   0.00001
 251 29  H  1S          0.00022  -0.00019   0.00005  -0.00007  -0.00050
 252        2S          0.00039  -0.00043  -0.00000  -0.00015  -0.00084
 253        3PX        -0.00002   0.00003  -0.00000   0.00001   0.00003
 254        3PY         0.00000   0.00000   0.00000  -0.00000  -0.00001
 255        3PZ         0.00001  -0.00002   0.00000  -0.00000  -0.00000
 256 30  C  1S          0.00010   0.00010   0.00009   0.00010  -0.00005
 257        2S         -0.00004  -0.00003  -0.00009  -0.00020   0.00013
 258        2PX        -0.00004  -0.00002   0.00001  -0.00008   0.00018
 259        2PY        -0.00019   0.00008  -0.00048  -0.00011   0.00045
 260        2PZ         0.00007  -0.00008  -0.00013  -0.00041  -0.00044
 261        3S         -0.00110   0.00095  -0.00030  -0.00022   0.00094
 262        3PX        -0.00014   0.00023   0.00020   0.00003   0.00016
 263        3PY        -0.00038   0.00036  -0.00038  -0.00002   0.00056
 264        3PZ        -0.00004  -0.00005   0.00004  -0.00026  -0.00012
 265        4XX        -0.00003   0.00002   0.00002   0.00002   0.00001
 266        4YY         0.00000   0.00001   0.00003   0.00001   0.00001
 267        4ZZ         0.00002  -0.00005  -0.00004  -0.00002  -0.00005
 268        4XY        -0.00001  -0.00001  -0.00002  -0.00000  -0.00000
 269        4XZ        -0.00002   0.00001  -0.00004   0.00002  -0.00001
 270        4YZ        -0.00001   0.00003   0.00000   0.00001  -0.00000
 271 31  H  1S          0.00004   0.00005   0.00032   0.00001  -0.00004
 272        2S          0.00002   0.00018   0.00029   0.00014   0.00012
 273        3PX        -0.00001   0.00000  -0.00000   0.00000   0.00001
 274        3PY        -0.00001   0.00000   0.00000  -0.00000  -0.00000
 275        3PZ         0.00000  -0.00001  -0.00001  -0.00000  -0.00001
 276 32  H  1S         -0.00004   0.00003  -0.00010   0.00012  -0.00002
 277        2S          0.00003  -0.00001  -0.00010   0.00016  -0.00019
 278        3PX         0.00001  -0.00000  -0.00000  -0.00000   0.00000
 279        3PY        -0.00000  -0.00000  -0.00000  -0.00000   0.00001
 280        3PZ        -0.00000   0.00001   0.00001  -0.00000   0.00000
 281 33  C  1S         -0.00025   0.00004   0.00005  -0.00004   0.00041
 282        2S          0.00041  -0.00026  -0.00042  -0.00006  -0.00087
 283        2PX         0.00022  -0.00069  -0.00174  -0.00025  -0.00122
 284        2PY        -0.00029   0.00099   0.00062   0.00063   0.00020
 285        2PZ         0.00030  -0.00048  -0.00052   0.00002  -0.00051
 286        3S          0.00141  -0.00037  -0.00050  -0.00043  -0.00254
 287        3PX         0.00040  -0.00072  -0.00148  -0.00029  -0.00065
 288        3PY        -0.00055   0.00121   0.00041   0.00043   0.00032
 289        3PZ         0.00002  -0.00031  -0.00049  -0.00018  -0.00052
 290        4XX        -0.00000   0.00005   0.00019   0.00004  -0.00004
 291        4YY         0.00004  -0.00005  -0.00003   0.00002   0.00003
 292        4ZZ        -0.00000   0.00002  -0.00007  -0.00006   0.00005
 293        4XY        -0.00001   0.00002   0.00013  -0.00001   0.00000
 294        4XZ         0.00003  -0.00003  -0.00004  -0.00002  -0.00008
 295        4YZ        -0.00001   0.00000   0.00007  -0.00003  -0.00008
 296 34  H  1S          0.00008   0.00002   0.00083   0.00004   0.00014
 297        2S         -0.00038   0.00033   0.00100   0.00019   0.00058
 298        3PX         0.00001  -0.00002  -0.00004  -0.00001  -0.00001
 299        3PY        -0.00000   0.00002   0.00002   0.00001   0.00000
 300        3PZ        -0.00000   0.00000  -0.00004   0.00000   0.00001
 301 35  H  1S         -0.00003   0.00022   0.00000   0.00040   0.00006
 302        2S          0.00021  -0.00056  -0.00053   0.00034   0.00061
 303        3PX         0.00000  -0.00005  -0.00004  -0.00000   0.00001
 304        3PY        -0.00002  -0.00004  -0.00003  -0.00002   0.00001
 305        3PZ         0.00000  -0.00004  -0.00001  -0.00000  -0.00002
 306 36  C  1S         -0.00004  -0.00052  -0.00140   0.00012   0.00119
 307        2S         -0.00004   0.00063   0.00308  -0.00031  -0.00250
 308        2PX         0.00099  -0.00032   0.00643   0.00050  -0.00423
 309        2PY         0.00166   0.00034   0.00606  -0.00049  -0.00315
 310        2PZ        -0.00037   0.00067  -0.00118  -0.00151   0.00139
 311        3S         -0.00206   0.00050   0.00198  -0.00125  -0.00315
 312        3PX        -0.00059   0.00012   0.00216  -0.00017  -0.00234
 313        3PY        -0.00017  -0.00038   0.00184  -0.00059  -0.00174
 314        3PZ         0.00001   0.00065  -0.00024  -0.00088   0.00114
 315        4XX         0.00023  -0.00013   0.00016  -0.00006  -0.00052
 316        4YY         0.00039  -0.00032  -0.00012   0.00008   0.00030
 317        4ZZ        -0.00044   0.00048  -0.00010   0.00003   0.00038
 318        4XY         0.00064  -0.00030   0.00048   0.00004  -0.00008
 319        4XZ         0.00035  -0.00044  -0.00029  -0.00012  -0.00040
 320        4YZ        -0.00003  -0.00009  -0.00018  -0.00009  -0.00019
 321 37  H  1S         -0.00005  -0.00066  -0.00182   0.00038   0.00125
 322        2S          0.00112  -0.00164  -0.00194   0.00061   0.00225
 323        3PX        -0.00001   0.00002   0.00011   0.00001  -0.00006
 324        3PY        -0.00001  -0.00000   0.00002   0.00000  -0.00001
 325        3PZ        -0.00001   0.00002  -0.00000  -0.00002   0.00003
 326 38  H  1S         -0.00165   0.00209   0.00030  -0.00081   0.00112
 327        2S         -0.00281   0.00327  -0.00031   0.00017   0.00263
 328        3PX         0.00002   0.00001   0.00010   0.00001  -0.00007
 329        3PY        -0.00001  -0.00000   0.00005   0.00002  -0.00007
 330        3PZ        -0.00000  -0.00003  -0.00006   0.00004   0.00004
 331 39  H  1S         -0.00204   0.00304  -0.00020   0.00098   0.00327
 332        2S         -0.00496   0.00626  -0.00030   0.00203   0.00384
 333        3PX        -0.00001  -0.00001  -0.00011  -0.00003   0.00001
 334        3PY         0.00014  -0.00005   0.00001  -0.00004   0.00011
 335        3PZ        -0.00020   0.00044  -0.00003   0.00016   0.00093
                          66        67        68        69        70
  66 8   H  1S          0.21521
  67        2S          0.15827   0.13092
  68        3PX         0.00779   0.00459   0.00041
  69        3PY        -0.00333  -0.00233  -0.00011   0.00012
  70        3PZ        -0.00051  -0.00043  -0.00001  -0.00001   0.00013
  71 9   H  1S         -0.02238  -0.04038   0.00220   0.00026   0.00440
  72        2S         -0.03709  -0.03897   0.00013   0.00062   0.00350
  73        3PX        -0.00469  -0.00316  -0.00020   0.00010  -0.00007
  74        3PY         0.00138   0.00124   0.00005   0.00004  -0.00004
  75        3PZ        -0.00046   0.00125  -0.00021   0.00001  -0.00010
  76 10  C  1S          0.00755   0.00978  -0.00015  -0.00043   0.00063
  77        2S         -0.01892  -0.02105   0.00041   0.00093  -0.00129
  78        2PX         0.03081   0.06093  -0.00209  -0.00236   0.00247
  79        2PY         0.00499   0.00646  -0.00142  -0.00131   0.00192
  80        2PZ        -0.01488  -0.02063   0.00144   0.00153  -0.00249
  81        3S         -0.03589  -0.03089  -0.00077   0.00122  -0.00143
  82        3PX         0.02108   0.03131  -0.00058  -0.00130   0.00109
  83        3PY         0.00772   0.00452  -0.00024  -0.00085   0.00079
  84        3PZ        -0.01310  -0.01267   0.00018   0.00077  -0.00106
  85        4XX         0.00776   0.00771   0.00014  -0.00014  -0.00003
  86        4YY        -0.00331  -0.00300  -0.00011  -0.00002  -0.00005
  87        4ZZ        -0.00234  -0.00335   0.00006   0.00008   0.00015
  88        4XY         0.00032  -0.00141   0.00015   0.00003  -0.00014
  89        4XZ        -0.00432  -0.00251  -0.00026   0.00001   0.00009
  90        4YZ         0.00149   0.00223  -0.00012  -0.00007   0.00006
  91 11  H  1S         -0.01140  -0.01100  -0.00064  -0.00021   0.00001
  92        2S         -0.01025  -0.00830  -0.00081  -0.00037   0.00018
  93        3PX         0.00069   0.00118  -0.00003  -0.00005   0.00004
  94        3PY         0.00043   0.00046  -0.00001  -0.00003   0.00004
  95        3PZ         0.00001  -0.00007   0.00003   0.00003  -0.00003
  96 12  H  1S          0.02750   0.04365  -0.00050  -0.00105   0.00060
  97        2S          0.04648   0.05864   0.00006  -0.00123   0.00061
  98        3PX         0.00024  -0.00025   0.00002  -0.00000   0.00001
  99        3PY         0.00049   0.00059  -0.00002  -0.00004   0.00004
 100        3PZ        -0.00082  -0.00066  -0.00000   0.00003  -0.00005
 101 13  C  1S          0.00528   0.00379   0.00017  -0.00014   0.00011
 102        2S         -0.01068  -0.00903  -0.00037   0.00020   0.00033
 103        2PX         0.00453  -0.01048   0.00053  -0.00031   0.00083
 104        2PY         0.00359   0.00712   0.00028   0.00015  -0.00024
 105        2PZ        -0.02041  -0.02115  -0.00062   0.00033   0.00085
 106        3S         -0.02656  -0.02343  -0.00064   0.00049   0.00080
 107        3PX         0.00697  -0.00168   0.00047  -0.00017   0.00054
 108        3PY         0.00228   0.00391   0.00017   0.00010  -0.00008
 109        3PZ        -0.01246  -0.01260  -0.00041   0.00011   0.00063
 110        4XX         0.00112   0.00234  -0.00005  -0.00005   0.00003
 111        4YY         0.00031  -0.00014   0.00004  -0.00001  -0.00002
 112        4ZZ        -0.00072  -0.00165   0.00005   0.00005  -0.00005
 113        4XY         0.00029   0.00004   0.00002  -0.00001  -0.00000
 114        4XZ        -0.00024   0.00022  -0.00006  -0.00004   0.00008
 115        4YZ        -0.00031  -0.00022  -0.00006  -0.00004   0.00006
 116 14  H  1S          0.00441   0.00274   0.00045   0.00012  -0.00027
 117        2S          0.00452   0.00207   0.00050   0.00016  -0.00056
 118        3PX         0.00004  -0.00023   0.00000  -0.00001   0.00002
 119        3PY        -0.00007  -0.00001  -0.00001  -0.00000   0.00000
 120        3PZ        -0.00032  -0.00026  -0.00002  -0.00000   0.00003
 121 15  H  1S         -0.00242   0.00941  -0.00051   0.00011  -0.00025
 122        2S          0.01126   0.02129  -0.00024  -0.00025  -0.00011
 123        3PX        -0.00050  -0.00016  -0.00002   0.00002  -0.00001
 124        3PY        -0.00015  -0.00017   0.00001   0.00001  -0.00000
 125        3PZ         0.00033   0.00008   0.00002  -0.00000   0.00000
 126 16  C  1S          0.00036   0.00143  -0.00002  -0.00003  -0.00011
 127        2S         -0.00054  -0.00258   0.00005  -0.00001  -0.00002
 128        2PX        -0.00315  -0.00104  -0.00006   0.00016  -0.00029
 129        2PY         0.00170  -0.00169   0.00003  -0.00017  -0.00013
 130        2PZ         0.00120  -0.00258  -0.00001  -0.00015   0.00001
 131        3S         -0.00149  -0.00360  -0.00005  -0.00013   0.00012
 132        3PX        -0.00285  -0.00203   0.00000   0.00016  -0.00029
 133        3PY         0.00238  -0.00040   0.00010  -0.00009  -0.00023
 134        3PZ         0.00267   0.00178  -0.00004  -0.00019   0.00007
 135        4XX        -0.00010   0.00034  -0.00002   0.00001  -0.00002
 136        4YY         0.00046   0.00022   0.00003   0.00000  -0.00001
 137        4ZZ        -0.00050  -0.00069  -0.00001   0.00001   0.00003
 138        4XY         0.00015  -0.00016   0.00002  -0.00000   0.00003
 139        4XZ         0.00020   0.00010   0.00001  -0.00000   0.00001
 140        4YZ        -0.00015  -0.00021  -0.00001  -0.00001   0.00002
 141 17  H  1S         -0.00175   0.00052  -0.00007   0.00010  -0.00021
 142        2S          0.00081   0.00468  -0.00012   0.00001  -0.00014
 143        3PX         0.00012   0.00013   0.00000  -0.00000   0.00001
 144        3PY         0.00007  -0.00002   0.00000  -0.00001   0.00000
 145        3PZ         0.00023   0.00017   0.00000  -0.00001   0.00000
 146 18  H  1S         -0.00061  -0.00038   0.00001   0.00003   0.00011
 147        2S         -0.00027   0.00007  -0.00002   0.00000   0.00017
 148        3PX        -0.00008  -0.00002  -0.00000   0.00000  -0.00000
 149        3PY         0.00005   0.00000   0.00000  -0.00000  -0.00001
 150        3PZ         0.00008   0.00006   0.00000  -0.00000  -0.00000
 151 19  C  1S         -0.00767  -0.00808  -0.00002  -0.00001   0.00004
 152        2S          0.01615   0.01826   0.00019  -0.00005  -0.00013
 153        2PX        -0.02345  -0.03082  -0.00048  -0.00031  -0.00002
 154        2PY         0.02467   0.04758   0.00038   0.00064  -0.00007
 155        2PZ        -0.00659  -0.00608  -0.00022   0.00008  -0.00017
 156        3S          0.03427   0.03112   0.00053  -0.00024  -0.00051
 157        3PX        -0.01195  -0.01284  -0.00028  -0.00003   0.00011
 158        3PY         0.00969   0.01989   0.00006   0.00031   0.00018
 159        3PZ        -0.01137  -0.01071  -0.00023   0.00013   0.00008
 160        4XX         0.00108   0.00204   0.00003   0.00009  -0.00001
 161        4YY        -0.00214  -0.00197  -0.00004  -0.00007  -0.00001
 162        4ZZ        -0.00058  -0.00150  -0.00001  -0.00001   0.00002
 163        4XY         0.00053   0.00004   0.00001   0.00005   0.00000
 164        4XZ         0.00091   0.00170   0.00002   0.00005   0.00004
 165        4YZ        -0.00088  -0.00164  -0.00001  -0.00002   0.00000
 166 20  H  1S          0.00666   0.01347   0.00007   0.00027  -0.00006
 167        2S          0.00399   0.00923   0.00011   0.00040  -0.00011
 168        3PX        -0.00041  -0.00088  -0.00000  -0.00002   0.00000
 169        3PY        -0.00016   0.00005   0.00000   0.00001   0.00001
 170        3PZ        -0.00018  -0.00022  -0.00000   0.00000   0.00000
 171 21  H  1S         -0.00150  -0.00495  -0.00013  -0.00012  -0.00006
 172        2S         -0.00364  -0.00589  -0.00018  -0.00011   0.00016
 173        3PX        -0.00038  -0.00041  -0.00001  -0.00000   0.00000
 174        3PY         0.00049   0.00075   0.00001   0.00001  -0.00000
 175        3PZ        -0.00008   0.00004   0.00000   0.00001   0.00001
 176 22  C  1S         -0.00034  -0.00007  -0.00000   0.00000   0.00005
 177        2S          0.00031  -0.00002   0.00003  -0.00004  -0.00002
 178        2PX         0.00089   0.00264   0.00003   0.00004   0.00003
 179        2PY        -0.00035  -0.00059  -0.00005  -0.00006  -0.00006
 180        2PZ         0.00010  -0.00017   0.00004  -0.00002   0.00002
 181        3S          0.00109   0.00167   0.00005   0.00004  -0.00010
 182        3PX         0.00090   0.00211   0.00004   0.00004  -0.00001
 183        3PY        -0.00114  -0.00012  -0.00008   0.00001  -0.00003
 184        3PZ         0.00029   0.00087   0.00002   0.00004  -0.00000
 185        4XX        -0.00014  -0.00011  -0.00000  -0.00000   0.00000
 186        4YY        -0.00003  -0.00008   0.00000  -0.00000   0.00000
 187        4ZZ        -0.00009  -0.00012  -0.00001   0.00001   0.00000
 188        4XY         0.00004   0.00009   0.00000   0.00001   0.00000
 189        4XZ         0.00002   0.00004   0.00000  -0.00000   0.00001
 190        4YZ         0.00003  -0.00005  -0.00000   0.00000  -0.00000
 191 23  H  1S          0.00006  -0.00031   0.00003   0.00002   0.00001
 192        2S         -0.00030   0.00017   0.00002   0.00006   0.00001
 193        3PX         0.00004   0.00004   0.00000   0.00000   0.00000
 194        3PY         0.00001  -0.00003   0.00000  -0.00000  -0.00000
 195        3PZ        -0.00002  -0.00002   0.00000  -0.00000   0.00000
 196 24  H  1S          0.00014   0.00049  -0.00002   0.00001  -0.00004
 197        2S          0.00003   0.00021  -0.00004   0.00002  -0.00005
 198        3PX        -0.00001   0.00002  -0.00000  -0.00000  -0.00000
 199        3PY        -0.00001  -0.00001  -0.00000  -0.00000   0.00000
 200        3PZ         0.00005   0.00007   0.00000  -0.00000  -0.00000
 201 25  N  1S          0.00843   0.00749  -0.00002   0.00074   0.00017
 202        2S         -0.01911  -0.01599  -0.00021  -0.00120  -0.00036
 203        2PX         0.02169   0.04185   0.00030  -0.00016   0.00011
 204        2PY        -0.03211  -0.05091  -0.00020  -0.00419  -0.00118
 205        2PZ        -0.00378  -0.00672   0.00005  -0.00086  -0.00070
 206        3S         -0.05121  -0.03849  -0.00151  -0.00091  -0.00021
 207        3PX         0.01905   0.02951   0.00033  -0.00023  -0.00001
 208        3PY        -0.03092  -0.03731  -0.00081  -0.00228  -0.00085
 209        3PZ        -0.00465  -0.00656  -0.00009  -0.00048  -0.00082
 210        4XX         0.00089   0.00227  -0.00005   0.00008  -0.00000
 211        4YY         0.00287   0.00013   0.00024  -0.00012  -0.00010
 212        4ZZ        -0.00078  -0.00045  -0.00006   0.00004   0.00012
 213        4XY        -0.00831  -0.00695  -0.00019   0.00017   0.00001
 214        4XZ        -0.00025   0.00064  -0.00001   0.00001   0.00001
 215        4YZ        -0.00018  -0.00126   0.00007  -0.00016   0.00015
 216 26  N  1S         -0.00084  -0.00007  -0.00006  -0.00002   0.00004
 217        2S          0.00040  -0.00074   0.00005   0.00006  -0.00000
 218        2PX         0.00147  -0.00052   0.00008  -0.00002   0.00000
 219        2PY         0.00194   0.00171   0.00012   0.00008   0.00014
 220        2PZ         0.00084  -0.00076  -0.00002   0.00018  -0.00013
 221        3S          0.00978   0.00504   0.00056  -0.00019  -0.00065
 222        3PX         0.00250   0.00022   0.00012  -0.00002  -0.00007
 223        3PY         0.00095   0.00072   0.00010   0.00011  -0.00011
 224        3PZ         0.00431   0.00248   0.00013  -0.00002  -0.00034
 225        4XX        -0.00043  -0.00023  -0.00002   0.00001  -0.00001
 226        4YY        -0.00033  -0.00044  -0.00001  -0.00000   0.00000
 227        4ZZ        -0.00025  -0.00003  -0.00002   0.00001   0.00004
 228        4XY        -0.00009  -0.00001   0.00000   0.00001  -0.00000
 229        4XZ         0.00003   0.00003  -0.00000  -0.00000   0.00000
 230        4YZ        -0.00003  -0.00011  -0.00000  -0.00001  -0.00002
 231 27  C  1S         -0.00019   0.00096  -0.00006  -0.00003   0.00000
 232        2S         -0.00046  -0.00229   0.00009   0.00008   0.00004
 233        2PX        -0.00103   0.00176  -0.00013  -0.00003  -0.00005
 234        2PY        -0.00232  -0.00398  -0.00014   0.00006  -0.00001
 235        2PZ         0.00005  -0.00087   0.00013   0.00003   0.00006
 236        3S          0.00399  -0.00062   0.00031   0.00006  -0.00012
 237        3PX        -0.00018   0.00158  -0.00010  -0.00001  -0.00002
 238        3PY        -0.00015  -0.00099  -0.00003  -0.00000   0.00004
 239        3PZ         0.00098   0.00081   0.00003  -0.00005  -0.00006
 240        4XX        -0.00009   0.00007  -0.00000  -0.00000   0.00000
 241        4YY        -0.00019  -0.00010  -0.00001  -0.00000   0.00000
 242        4ZZ        -0.00001  -0.00011  -0.00000   0.00001   0.00000
 243        4XY         0.00015   0.00030   0.00001  -0.00000   0.00001
 244        4XZ        -0.00007  -0.00000  -0.00001   0.00000  -0.00001
 245        4YZ         0.00004   0.00009  -0.00000  -0.00000  -0.00001
 246 28  H  1S         -0.00133  -0.00307  -0.00007   0.00004  -0.00000
 247        2S         -0.00326  -0.00267  -0.00022   0.00001  -0.00004
 248        3PX        -0.00005  -0.00003  -0.00000   0.00000  -0.00000
 249        3PY         0.00007   0.00022  -0.00000  -0.00000  -0.00000
 250        3PZ        -0.00000   0.00004  -0.00000  -0.00000  -0.00000
 251 29  H  1S          0.00077   0.00058   0.00000   0.00001  -0.00004
 252        2S          0.00139   0.00152  -0.00003  -0.00003  -0.00007
 253        3PX        -0.00003   0.00000  -0.00000   0.00000   0.00000
 254        3PY        -0.00004  -0.00008  -0.00000   0.00000  -0.00000
 255        3PZ         0.00008   0.00006   0.00000  -0.00000  -0.00000
 256 30  C  1S         -0.00051   0.00041  -0.00006  -0.00005  -0.00003
 257        2S          0.00113  -0.00064   0.00008   0.00005   0.00006
 258        2PX        -0.00048  -0.00109  -0.00001   0.00002   0.00001
 259        2PY         0.00251  -0.00289   0.00031   0.00012   0.00011
 260        2PZ         0.00212  -0.00477   0.00014   0.00019   0.00001
 261        3S          0.00384   0.00105   0.00027   0.00013   0.00026
 262        3PX        -0.00169  -0.00233   0.00002   0.00008   0.00007
 263        3PY         0.00154  -0.00155   0.00020   0.00008   0.00012
 264        3PZ         0.00248  -0.00218   0.00019   0.00014   0.00002
 265        4XX        -0.00000   0.00018  -0.00000   0.00000   0.00000
 266        4YY        -0.00040  -0.00009  -0.00004  -0.00001  -0.00001
 267        4ZZ         0.00040   0.00002   0.00003   0.00000   0.00000
 268        4XY         0.00012   0.00003   0.00002   0.00000   0.00001
 269        4XZ        -0.00007   0.00037  -0.00002  -0.00001  -0.00000
 270        4YZ        -0.00021   0.00002  -0.00003  -0.00001  -0.00001
 271 31  H  1S         -0.00207   0.00040  -0.00022  -0.00005  -0.00006
 272        2S         -0.00340  -0.00057  -0.00031  -0.00007  -0.00009
 273        3PX         0.00005  -0.00000   0.00000   0.00000   0.00000
 274        3PY         0.00001   0.00001  -0.00000   0.00000   0.00000
 275        3PZ         0.00011  -0.00005   0.00001   0.00000   0.00000
 276 32  H  1S          0.00002   0.00267  -0.00003  -0.00007   0.00000
 277        2S         -0.00074   0.00217  -0.00004  -0.00006  -0.00001
 278        3PX        -0.00001   0.00009  -0.00000  -0.00000  -0.00000
 279        3PY         0.00007  -0.00004   0.00001   0.00000   0.00000
 280        3PZ        -0.00001  -0.00012   0.00000   0.00001   0.00000
 281 33  C  1S          0.00238  -0.00057   0.00022   0.00014   0.00012
 282        2S         -0.00417   0.00023  -0.00038  -0.00024  -0.00016
 283        2PX         0.00066   0.01070  -0.00025  -0.00046  -0.00016
 284        2PY        -0.01324   0.00437  -0.00145  -0.00049  -0.00053
 285        2PZ        -0.00062   0.00648  -0.00004  -0.00026   0.00006
 286        3S         -0.01634  -0.00805  -0.00079   0.00005  -0.00027
 287        3PX         0.00398   0.00968  -0.00013  -0.00033  -0.00019
 288        3PY        -0.01195  -0.00238  -0.00080  -0.00006  -0.00019
 289        3PZ         0.00260   0.00433   0.00015  -0.00007   0.00002
 290        4XX        -0.00054  -0.00080   0.00002   0.00004   0.00002
 291        4YY         0.00027   0.00066  -0.00003  -0.00004  -0.00003
 292        4ZZ         0.00016  -0.00018   0.00002   0.00001   0.00002
 293        4XY         0.00016  -0.00036   0.00003   0.00002   0.00002
 294        4XZ        -0.00029   0.00046  -0.00004  -0.00003  -0.00001
 295        4YZ         0.00000  -0.00006  -0.00001   0.00001   0.00000
 296 34  H  1S          0.00098  -0.00599   0.00039   0.00028   0.00020
 297        2S          0.00223  -0.00418   0.00039   0.00030   0.00019
 298        3PX         0.00013   0.00007   0.00001  -0.00000   0.00000
 299        3PY        -0.00025  -0.00002  -0.00002  -0.00000  -0.00001
 300        3PZ        -0.00007   0.00019  -0.00001  -0.00001   0.00000
 301 35  H  1S         -0.00473   0.00583  -0.00089  -0.00047  -0.00044
 302        2S          0.00609   0.01264  -0.00046  -0.00064  -0.00044
 303        3PX         0.00069   0.00081   0.00001  -0.00003  -0.00002
 304        3PY         0.00080   0.00038   0.00005   0.00000   0.00001
 305        3PZ         0.00040   0.00047   0.00001  -0.00001  -0.00000
 306 36  C  1S          0.00555   0.00348   0.00028  -0.00020  -0.00005
 307        2S         -0.01641  -0.01063  -0.00064   0.00048   0.00001
 308        2PX        -0.01162  -0.01987   0.00004   0.00125  -0.00018
 309        2PY        -0.01989  -0.01547  -0.00094   0.00040   0.00013
 310        2PZ        -0.00019  -0.00319  -0.00038  -0.00002   0.00022
 311        3S         -0.01344  -0.00714  -0.00053   0.00060  -0.00027
 312        3PX        -0.00632  -0.00923  -0.00002   0.00059  -0.00021
 313        3PY         0.00234   0.00390  -0.00023   0.00003   0.00002
 314        3PZ        -0.00288  -0.00263  -0.00040   0.00009  -0.00005
 315        4XX        -0.00054  -0.00018   0.00000   0.00009   0.00000
 316        4YY         0.00119   0.00024   0.00005  -0.00014  -0.00004
 317        4ZZ        -0.00112  -0.00069  -0.00005   0.00004   0.00005
 318        4XY        -0.00119  -0.00204  -0.00000  -0.00002  -0.00000
 319        4XZ         0.00046   0.00069   0.00001  -0.00008  -0.00004
 320        4YZ         0.00074   0.00054   0.00003   0.00001   0.00003
 321 37  H  1S          0.00664   0.00394   0.00033  -0.00028  -0.00018
 322        2S          0.01343   0.00917   0.00038  -0.00080  -0.00021
 323        3PX        -0.00027  -0.00040  -0.00000   0.00002  -0.00000
 324        3PY        -0.00008  -0.00011   0.00000   0.00001  -0.00000
 325        3PZ        -0.00005  -0.00010  -0.00001  -0.00000   0.00000
 326 38  H  1S         -0.00645  -0.00398  -0.00056   0.00019   0.00037
 327        2S         -0.00411  -0.00330  -0.00029   0.00024   0.00064
 328        3PX        -0.00037  -0.00050  -0.00001   0.00002   0.00001
 329        3PY         0.00016   0.00011   0.00001   0.00000   0.00001
 330        3PZ         0.00047   0.00022   0.00003  -0.00001  -0.00001
 331 39  H  1S         -0.00130  -0.00071  -0.00007   0.00022   0.00034
 332        2S         -0.01224  -0.00997  -0.00050   0.00052   0.00095
 333        3PX         0.00028   0.00037   0.00000  -0.00000   0.00001
 334        3PY        -0.00032  -0.00039  -0.00001  -0.00003  -0.00003
 335        3PZ         0.00000   0.00018   0.00000  -0.00001   0.00003
                          71        72        73        74        75
  71 9   H  1S          0.21443
  72        2S          0.15452   0.12651
  73        3PX        -0.00278  -0.00164   0.00017
  74        3PY        -0.00121  -0.00089   0.00001   0.00008
  75        3PZ        -0.00776  -0.00450   0.00011   0.00003   0.00039
  76 10  C  1S          0.00984   0.01240  -0.00061  -0.00042   0.00034
  77        2S         -0.02125  -0.02408   0.00117   0.00071  -0.00056
  78        2PX         0.00688   0.00704  -0.00153  -0.00095   0.00140
  79        2PY         0.01164   0.02441  -0.00157  -0.00128   0.00191
  80        2PZ        -0.03313  -0.05826   0.00249   0.00221  -0.00247
  81        3S         -0.04340  -0.03960   0.00181   0.00066   0.00051
  82        3PX         0.00647   0.00574  -0.00091  -0.00045   0.00041
  83        3PY         0.00796   0.01098  -0.00091  -0.00072   0.00056
  84        3PZ        -0.01713  -0.02513   0.00123   0.00093  -0.00074
  85        4XX        -0.00332  -0.00291  -0.00013   0.00005   0.00012
  86        4YY        -0.00190  -0.00163   0.00010  -0.00006   0.00003
  87        4ZZ         0.00807   0.00645  -0.00007  -0.00004  -0.00025
  88        4XY        -0.00160  -0.00193   0.00005   0.00004  -0.00008
  89        4XZ         0.00105   0.00264   0.00002  -0.00012   0.00014
  90        4YZ        -0.00230  -0.00040  -0.00006  -0.00003   0.00024
  91 11  H  1S         -0.01443  -0.01157   0.00022  -0.00011   0.00059
  92        2S         -0.01086  -0.00540   0.00011  -0.00029   0.00075
  93        3PX        -0.00001   0.00000  -0.00003  -0.00002   0.00003
  94        3PY         0.00083   0.00105  -0.00004  -0.00004   0.00002
  95        3PZ        -0.00005  -0.00046   0.00003   0.00004  -0.00005
  96 12  H  1S         -0.01216  -0.01366  -0.00053   0.00004   0.00060
  97        2S         -0.01310  -0.01295  -0.00100   0.00012   0.00084
  98        3PX         0.00049   0.00068  -0.00002  -0.00001   0.00001
  99        3PY        -0.00005   0.00010  -0.00003  -0.00002   0.00004
 100        3PZ        -0.00075  -0.00112   0.00006   0.00003  -0.00003
 101 13  C  1S         -0.00864  -0.00906   0.00007   0.00021  -0.00020
 102        2S          0.01782   0.02105  -0.00030  -0.00040   0.00016
 103        2PX         0.00606   0.00310  -0.00037  -0.00009   0.00006
 104        2PY        -0.00779  -0.01573   0.00014   0.00024  -0.00032
 105        2PZ         0.03387   0.05042  -0.00095  -0.00132   0.00061
 106        3S          0.04450   0.04569  -0.00032  -0.00055  -0.00052
 107        3PX         0.00962   0.00701  -0.00038   0.00001  -0.00017
 108        3PY        -0.00544  -0.01094   0.00012   0.00019  -0.00019
 109        3PZ         0.02422   0.03130  -0.00055  -0.00075   0.00014
 110        4XX         0.00060   0.00076  -0.00005  -0.00003   0.00002
 111        4YY        -0.00084  -0.00154   0.00004   0.00004  -0.00004
 112        4ZZ        -0.00095  -0.00072   0.00003   0.00001   0.00000
 113        4XY        -0.00052  -0.00070   0.00000   0.00001   0.00000
 114        4XZ         0.00135   0.00184  -0.00006  -0.00006   0.00004
 115        4YZ         0.00082   0.00111  -0.00004  -0.00004   0.00004
 116 14  H  1S         -0.00875  -0.01741   0.00030   0.00046  -0.00035
 117        2S         -0.01619  -0.02261   0.00048   0.00053  -0.00026
 118        3PX         0.00015   0.00027  -0.00001  -0.00001   0.00001
 119        3PY         0.00012   0.00033  -0.00001  -0.00001   0.00000
 120        3PZ         0.00071   0.00088  -0.00002  -0.00003   0.00001
 121 15  H  1S          0.00494   0.00820  -0.00009  -0.00017   0.00008
 122        2S          0.00120   0.00366  -0.00035  -0.00009   0.00015
 123        3PX         0.00046   0.00058  -0.00000  -0.00001   0.00000
 124        3PY        -0.00015  -0.00036   0.00001   0.00001  -0.00001
 125        3PZ         0.00025   0.00054  -0.00002  -0.00001   0.00001
 126 16  C  1S          0.00038   0.00029   0.00001  -0.00005   0.00001
 127        2S         -0.00130  -0.00217   0.00010   0.00013  -0.00003
 128        2PX        -0.00025  -0.00062   0.00011  -0.00006  -0.00014
 129        2PY        -0.00632  -0.00982   0.00018   0.00006   0.00006
 130        2PZ        -0.00287  -0.00533   0.00023   0.00026  -0.00005
 131        3S         -0.00028   0.00045  -0.00002   0.00001   0.00010
 132        3PX        -0.00284  -0.00302   0.00018   0.00002  -0.00007
 133        3PY        -0.01077  -0.01338   0.00021   0.00011   0.00009
 134        3PZ        -0.00218  -0.00245   0.00004   0.00013   0.00005
 135        4XX        -0.00012   0.00004   0.00001   0.00000  -0.00001
 136        4YY        -0.00063  -0.00096   0.00002   0.00005  -0.00002
 137        4ZZ         0.00087   0.00112  -0.00003  -0.00006   0.00002
 138        4XY         0.00036   0.00042  -0.00001   0.00000  -0.00001
 139        4XZ         0.00025   0.00039  -0.00001   0.00000   0.00000
 140        4YZ         0.00098   0.00150  -0.00001   0.00001   0.00001
 141 17  H  1S         -0.00079  -0.00059   0.00009   0.00001  -0.00008
 142        2S         -0.00031   0.00004  -0.00000  -0.00001  -0.00005
 143        3PX        -0.00000   0.00002  -0.00000  -0.00000   0.00000
 144        3PY         0.00003  -0.00001  -0.00000  -0.00000   0.00000
 145        3PZ        -0.00010  -0.00015   0.00000   0.00001   0.00000
 146 18  H  1S          0.00177   0.00236  -0.00017  -0.00023   0.00011
 147        2S          0.00276   0.00285  -0.00022  -0.00035   0.00013
 148        3PX         0.00005   0.00003  -0.00000  -0.00001  -0.00000
 149        3PY        -0.00032  -0.00046   0.00001   0.00001  -0.00000
 150        3PZ        -0.00011  -0.00015   0.00000   0.00000   0.00000
 151 19  C  1S          0.00667   0.00454  -0.00009  -0.00007  -0.00029
 152        2S         -0.01451  -0.01121  -0.00001   0.00021   0.00062
 153        2PX         0.01243   0.01497   0.00061  -0.00044  -0.00026
 154        2PY        -0.02027  -0.01962   0.00001   0.00052   0.00096
 155        2PZ         0.00016   0.01835   0.00050  -0.00077   0.00029
 156        3S         -0.03016  -0.02254  -0.00006   0.00049   0.00125
 157        3PX         0.00666   0.00895   0.00021  -0.00013  -0.00004
 158        3PY        -0.00272  -0.00308  -0.00006   0.00018   0.00039
 159        3PZ         0.00954   0.01773   0.00024  -0.00045  -0.00013
 160        4XX        -0.00139  -0.00188   0.00000   0.00008   0.00004
 161        4YY         0.00015  -0.00086   0.00002  -0.00010  -0.00006
 162        4ZZ         0.00211   0.00340  -0.00001  -0.00000  -0.00003
 163        4XY         0.00093   0.00173   0.00003   0.00006   0.00002
 164        4XZ         0.00129   0.00205  -0.00003   0.00009   0.00001
 165        4YZ         0.00023  -0.00127  -0.00000  -0.00003  -0.00005
 166 20  H  1S         -0.00646  -0.00416   0.00031   0.00026   0.00047
 167        2S         -0.00399  -0.00335   0.00034   0.00039   0.00021
 168        3PX         0.00044   0.00034  -0.00001  -0.00002  -0.00002
 169        3PY         0.00041   0.00015  -0.00001   0.00000  -0.00002
 170        3PZ         0.00036   0.00063   0.00000  -0.00001  -0.00000
 171 21  H  1S          0.00267   0.01748   0.00020  -0.00039   0.00021
 172        2S          0.01145   0.02528   0.00006  -0.00026   0.00001
 173        3PX         0.00030   0.00043   0.00001  -0.00000  -0.00000
 174        3PY        -0.00031  -0.00009   0.00000   0.00000   0.00002
 175        3PZ         0.00033  -0.00005  -0.00001   0.00001  -0.00001
 176 22  C  1S          0.00044   0.00039  -0.00003   0.00002   0.00002
 177        2S         -0.00056  -0.00055  -0.00002   0.00001  -0.00001
 178        2PX        -0.00055  -0.00193  -0.00001   0.00002   0.00006
 179        2PY         0.00002   0.00150   0.00003   0.00003   0.00004
 180        2PZ        -0.00081   0.00012  -0.00001   0.00005  -0.00005
 181        3S         -0.00285  -0.00144   0.00004   0.00012   0.00009
 182        3PX        -0.00149  -0.00338  -0.00001   0.00001   0.00001
 183        3PY         0.00122   0.00335   0.00004   0.00003   0.00004
 184        3PZ        -0.00024   0.00133  -0.00000   0.00011  -0.00000
 185        4XX         0.00010   0.00017  -0.00000   0.00001  -0.00000
 186        4YY         0.00011   0.00021  -0.00000   0.00001  -0.00000
 187        4ZZ         0.00009  -0.00003   0.00000  -0.00002   0.00001
 188        4XY         0.00001  -0.00009   0.00000  -0.00001   0.00000
 189        4XZ         0.00034   0.00072  -0.00000   0.00002  -0.00000
 190        4YZ        -0.00047  -0.00086   0.00000  -0.00002   0.00000
 191 23  H  1S          0.00002  -0.00015  -0.00001  -0.00000  -0.00005
 192        2S          0.00035   0.00022   0.00001   0.00002  -0.00007
 193        3PX        -0.00002  -0.00004  -0.00000   0.00000  -0.00000
 194        3PY        -0.00003  -0.00005  -0.00000   0.00000  -0.00000
 195        3PZ         0.00004   0.00007  -0.00000   0.00000  -0.00000
 196 24  H  1S         -0.00081  -0.00222   0.00002  -0.00010   0.00006
 197        2S         -0.00177  -0.00343   0.00004  -0.00017   0.00007
 198        3PX        -0.00006  -0.00009   0.00000   0.00000   0.00000
 199        3PY         0.00012   0.00021  -0.00000   0.00000   0.00000
 200        3PZ        -0.00007  -0.00010  -0.00000  -0.00000   0.00000
 201 25  N  1S          0.00458   0.00103   0.00001   0.00057   0.00023
 202        2S         -0.01361  -0.00598   0.00007  -0.00099  -0.00013
 203        2PX        -0.00978  -0.01574  -0.00055  -0.00007   0.00031
 204        2PY        -0.02578  -0.03354   0.00019  -0.00418  -0.00089
 205        2PZ        -0.05133  -0.09490   0.00018  -0.00230  -0.00031
 206        3S         -0.01436   0.01267   0.00064  -0.00079   0.00059
 207        3PX        -0.00970  -0.01246  -0.00046  -0.00000   0.00031
 208        3PY        -0.02580  -0.02558   0.00055  -0.00249   0.00002
 209        3PZ        -0.05034  -0.08267   0.00038  -0.00167   0.00013
 210        4XX        -0.00160  -0.00105   0.00003   0.00011   0.00012
 211        4YY        -0.00008  -0.00184  -0.00006  -0.00006  -0.00018
 212        4ZZ         0.00321   0.00304  -0.00004  -0.00004  -0.00002
 213        4XY         0.00333   0.00266   0.00018  -0.00003  -0.00015
 214        4XZ         0.00069   0.00050   0.00000  -0.00003  -0.00002
 215        4YZ         0.00614   0.00379  -0.00014  -0.00017  -0.00024
 216 26  N  1S          0.00362   0.00645  -0.00005   0.00010   0.00007
 217        2S         -0.00662  -0.01186   0.00011  -0.00020  -0.00011
 218        2PX        -0.00136  -0.00319   0.00000   0.00005   0.00001
 219        2PY        -0.00084  -0.00209   0.00003   0.00012  -0.00002
 220        2PZ        -0.01474  -0.03090   0.00017  -0.00089   0.00009
 221        3S         -0.03458  -0.05446   0.00035  -0.00041  -0.00017
 222        3PX        -0.00325  -0.00478   0.00002   0.00011   0.00000
 223        3PY        -0.00583  -0.00609   0.00018   0.00015   0.00004
 224        3PZ        -0.02052  -0.03623   0.00015  -0.00077   0.00009
 225        4XX        -0.00005   0.00007   0.00001   0.00000   0.00000
 226        4YY        -0.00012  -0.00004   0.00001   0.00001   0.00001
 227        4ZZ         0.00186   0.00270  -0.00002   0.00000   0.00000
 228        4XY        -0.00003  -0.00008   0.00000   0.00000  -0.00000
 229        4XZ        -0.00007  -0.00007   0.00000   0.00000  -0.00000
 230        4YZ        -0.00031  -0.00027   0.00001  -0.00000   0.00000
 231 27  C  1S          0.00037   0.00020  -0.00001  -0.00002   0.00005
 232        2S         -0.00015  -0.00021   0.00002   0.00004  -0.00006
 233        2PX         0.00125   0.00431   0.00003   0.00005  -0.00002
 234        2PY         0.00156   0.00299   0.00006   0.00004  -0.00010
 235        2PZ        -0.00053   0.00010  -0.00006   0.00007  -0.00001
 236        3S         -0.00538  -0.00454   0.00001   0.00016   0.00006
 237        3PX         0.00180   0.00461  -0.00000   0.00008   0.00001
 238        3PY         0.00258   0.00340  -0.00004   0.00001  -0.00007
 239        3PZ        -0.00200  -0.00035  -0.00002   0.00007   0.00005
 240        4XX         0.00025   0.00049  -0.00000   0.00001  -0.00001
 241        4YY         0.00018   0.00024   0.00000   0.00000  -0.00000
 242        4ZZ        -0.00016  -0.00042   0.00000  -0.00002   0.00001
 243        4XY         0.00005   0.00002  -0.00000   0.00000  -0.00000
 244        4XZ        -0.00051  -0.00093   0.00001  -0.00002  -0.00000
 245        4YZ        -0.00012  -0.00026   0.00000  -0.00001   0.00000
 246 28  H  1S          0.00068   0.00113   0.00004   0.00002  -0.00007
 247        2S          0.00070   0.00153   0.00009  -0.00000  -0.00006
 248        3PX        -0.00001   0.00002   0.00000   0.00000  -0.00000
 249        3PY        -0.00000   0.00004  -0.00000  -0.00000   0.00000
 250        3PZ         0.00004   0.00008  -0.00000   0.00000  -0.00000
 251 29  H  1S         -0.00172  -0.00353   0.00003  -0.00010   0.00004
 252        2S         -0.00312  -0.00540   0.00002  -0.00017   0.00008
 253        3PX         0.00013   0.00022  -0.00000   0.00000  -0.00000
 254        3PY        -0.00002  -0.00001   0.00000  -0.00000  -0.00000
 255        3PZ        -0.00004  -0.00009  -0.00000  -0.00000  -0.00000
 256 30  C  1S          0.00035  -0.00022   0.00002  -0.00002   0.00003
 257        2S         -0.00169  -0.00061  -0.00004   0.00002   0.00009
 258        2PX        -0.00021   0.00053  -0.00000   0.00004   0.00001
[truncated: 1,354,832 more chars]
