# Supplementary material for: An organic proton cage that is ultra-resistant to hydroxide-promoted degradation
Source: Nat Commun. 2024 Apr 22;15:3395. doi: 10.1038/s41467-024-47809-0 (PMC11035699; doi:10.1038/s41467-024-47809-0)
Supplement: Supplementary file 3 — Source Data [file 41467_2024_47809_MOESM3_ESM.zip › Paper/meoh-freqh2o-wb97xd.out]

 Entering Gaussian System, Link 0=g09
 Initial command:
 /opt/software/gaussian/g09.e01/l1.exe "/localscratch/clr426.7817695.0/Gau-131543.inp" -scrdir="/localscratch/clr426.7817695.0/"
 Entering Link 1 = /opt/software/gaussian/g09.e01/l1.exe PID=    131589.
  
 Copyright (c) 1988,1990,1992,1993,1995,1998,2003,2009,2015,
            Gaussian, Inc.  All Rights Reserved.
  
 This is part of the Gaussian(R) 09 program.  It is based on
 the Gaussian(R) 03 system (copyright 2003, Gaussian, Inc.),
 the Gaussian(R) 98 system (copyright 1998, Gaussian, Inc.),
 the Gaussian(R) 94 system (copyright 1995, Gaussian, Inc.),
 the Gaussian 92(TM) system (copyright 1992, Gaussian, Inc.),
 the Gaussian 90(TM) system (copyright 1990, Gaussian, Inc.),
 the Gaussian 88(TM) system (copyright 1988, Gaussian, Inc.),
 the Gaussian 86(TM) system (copyright 1986, Carnegie Mellon
 University), and the Gaussian 82(TM) system (copyright 1983,
 Carnegie Mellon University). Gaussian is a federally registered
 trademark of Gaussian, Inc.
  
 This software contains proprietary and confidential information,
 including trade secrets, belonging to Gaussian, Inc.
  
 This software is provided under written license and may be
 used, copied, transmitted, or stored only in accord with that
 written license.
  
 The following legend is applicable only to US Government
 contracts under FAR:
  
                    RESTRICTED RIGHTS LEGEND
  
 Use, reproduction and disclosure by the US Government is
 subject to restrictions as set forth in subparagraphs (a)
 and (c) of the Commercial Computer Software - Restricted
 Rights clause in FAR 52.227-19.
  
 Gaussian, Inc.
 340 Quinnipiac St., Bldg. 40, Wallingford CT 06492
  
  
 ---------------------------------------------------------------
 Warning -- This program may not be used in any manner that
 competes with the business of Gaussian, Inc. or will provide
 assistance to any competitor of Gaussian, Inc.  The licensee
 of this program is prohibited from giving any competitor of
 Gaussian, Inc. access to this program.  By using this program,
 the user acknowledges that Gaussian, Inc. is engaged in the
 business of creating and licensing software in the field of
 computational chemistry and represents and warrants to the
 licensee that it is not a competitor of Gaussian, Inc. and that
 it will not use this program in any manner prohibited above.
 ---------------------------------------------------------------
  

 Cite this work as:
 Gaussian 09, Revision E.01,
 M. J. Frisch, G. W. Trucks, H. B. Schlegel, G. E. Scuseria, 
 M. A. Robb, J. R. Cheeseman, G. Scalmani, V. Barone, B. Mennucci, 
 G. A. Petersson, H. Nakatsuji, M. Caricato, X. Li, H. P. Hratchian, 
 A. F. Izmaylov, J. Bloino, G. Zheng, J. L. Sonnenberg, M. Hada, 
 M. Ehara, K. Toyota, R. Fukuda, J. Hasegawa, M. Ishida, T. Nakajima, 
 Y. Honda, O. Kitao, H. Nakai, T. Vreven, J. A. Montgomery, Jr., 
 J. E. Peralta, F. Ogliaro, M. Bearpark, J. J. Heyd, E. Brothers, 
 K. N. Kudin, V. N. Staroverov, T. Keith, R. Kobayashi, J. Normand, 
 K. Raghavachari, A. Rendell, J. C. Burant, S. S. Iyengar, J. Tomasi, 
 M. Cossi, N. Rega, J. M. Millam, M. Klene, J. E. Knox, J. B. Cross, 
 V. Bakken, C. Adamo, J. Jaramillo, R. Gomperts, R. E. Stratmann, 
 O. Yazyev, A. J. Austin, R. Cammi, C. Pomelli, J. W. Ochterski, 
 R. L. Martin, K. Morokuma, V. G. Zakrzewski, G. A. Voth, 
 P. Salvador, J. J. Dannenberg, S. Dapprich, A. D. Daniels, 
 O. Farkas, J. B. Foresman, J. V. Ortiz, J. Cioslowski, 
 and D. J. Fox, Gaussian, Inc., Wallingford CT, 2013.
 
 ******************************************
 Gaussian 09:  EM64L-G09RevE.01 30-Nov-2015
                20-Jul-2023 
 ******************************************
 %chk=meoh-freqh2o-wb97xd.chk
 %mem=10GB
 ---------------------------------------------
 # freq wb97xd/6-31g(d,p) scrf=(solvent=water)
 ---------------------------------------------
 1/10=4,30=1,38=1/1,3;
 2/12=2,17=6,18=5,40=1/2;
 3/5=1,6=6,7=101,11=2,16=1,25=1,30=1,70=2201,71=2,72=1,74=-58,140=1/1,2,3;
 4//1;
 5/5=2,38=5,53=1,98=1/2;
 8/6=4,10=90,11=11/1;
 11/6=1,8=1,9=11,15=111,16=1/1,2,10;
 10/6=1/2;
 6/7=2,8=2,9=2,10=2,18=1,28=1/1;
 7/8=1,10=1,25=1/1,2,3,16;
 1/10=4,30=1/3;
 99//99;
 -------------------
 Title Card Required
 -------------------
 Symbolic Z-matrix:
 Charge =  0 Multiplicity = 1
 C                     0.65755  -0.01951   0. 
 H                     1.08131   0.98704   0.00009 
 H                     1.03121  -0.54318  -0.89155 
 H                     1.03119  -0.54338   0.89145 
 O                    -0.74494   0.12181   0. 
 H                    -1.1295   -0.75789  -0.00004 
 

 GradGradGradGradGradGradGradGradGradGradGradGradGradGradGradGradGradGrad
 Berny optimization.
 Initialization pass.
 Trust Radius=3.00D-01 FncErr=1.00D-07 GrdErr=1.00D-07
 Number of steps in this run=      2 maximum allowed number of steps=      2.
 GradGradGradGradGradGradGradGradGradGradGradGradGradGradGradGradGradGrad

                          Input orientation:                          
 ---------------------------------------------------------------------
 Center     Atomic      Atomic             Coordinates (Angstroms)
 Number     Number       Type             X           Y           Z
 ---------------------------------------------------------------------
      1          6           0        0.657553   -0.019509    0.000003
      2          1           0        1.081314    0.987044    0.000094
      3          1           0        1.031213   -0.543177   -0.891553
      4          1           0        1.031190   -0.543383    0.891445
      5          8           0       -0.744941    0.121807    0.000004
      6          1           0       -1.129505   -0.757886   -0.000038
 ---------------------------------------------------------------------
                    Distance matrix (angstroms):
                    1          2          3          4          5
     1  C    0.000000
     2  H    1.092118   0.000000
     3  H    1.099419   1.771756   0.000000
     4  H    1.099417   1.771786   1.782998   0.000000
     5  O    1.409596   2.020852   2.095662   2.095659   0.000000
     6  H    1.933592   2.816470   2.347254   2.347202   0.960078
                    6
     6  H    0.000000
 Stoichiometry    CH4O
 Framework group  C1[X(CH4O)]
 Deg. of freedom    12
 Full point group                 C1      NOp   1
 Largest Abelian subgroup         C1      NOp   1
 Largest concise Abelian subgroup C1      NOp   1
                         Standard orientation:                         
 ---------------------------------------------------------------------
 Center     Atomic      Atomic             Coordinates (Angstroms)
 Number     Number       Type             X           Y           Z
 ---------------------------------------------------------------------
      1          6           0       -0.657553   -0.019509   -0.000003
      2          1           0       -1.081314    0.987044   -0.000094
      3          1           0       -1.031213   -0.543177    0.891553
      4          1           0       -1.031190   -0.543383   -0.891445
      5          8           0        0.744941    0.121807   -0.000004
      6          1           0        1.129505   -0.757886    0.000038
 ---------------------------------------------------------------------
 Rotational constants (GHZ):    128.1741472     25.0385211     24.1542204
 Standard basis: 6-31G(d,p) (6D, 7F)
 There are    50 symmetry adapted cartesian basis functions of A   symmetry.
 There are    50 symmetry adapted basis functions of A   symmetry.
    50 basis functions,    84 primitive gaussians,    50 cartesian basis functions
     9 alpha electrons        9 beta electrons
       nuclear repulsion energy        40.4223288143 Hartrees.
 NAtoms=    6 NActive=    6 NUniq=    6 SFac= 1.00D+00 NAtFMM=   60 NAOKFM=F Big=F
 Integral buffers will be    131072 words long.
 Raffenetti 2 integral format.
 Two-electron integral symmetry is turned on.
 Nuclear repulsion after empirical dispersion term =       40.4214936067 Hartrees.
 Force inversion solution in PCM.
 ------------------------------------------------------------------------------
 Polarizable Continuum Model (PCM)
 =================================
 Model                : PCM (using non-symmetric T matrix).
 Atomic radii         : UFF (Universal Force Field).
 Polarization charges : Total charges.
 Charge compensation  : None.
 Solution method      : Matrix inversion.
 Cavity type          : Scaled VdW (van der Waals Surface) (Alpha=1.100).
 Cavity algorithm     : GePol (No added spheres)
                        Default sphere list used, NSphG=    6.
                        Lebedev-Laikov grids with approx.  5.0 points / Ang**2.
                        Smoothing algorithm: York/Karplus (Gamma=1.0000).
                        Polarization charges: spherical gaussians, with
                                              point-specific exponents (IZeta= 3).
                        Self-potential: point-specific (ISelfS= 7).
                        Self-field    : sphere-specific E.n sum rule (ISelfD= 2).
 1st derivatives      : Analytical E(r).r(x)/FMM algorithm (CHGder, D1EAlg=3).
                        Cavity 1st derivative terms included.
 2nd derivatives      : Analytical E(r).r(xy)/FMM algorithm (CHGder, D2EAlg=3).
                        Cavity 2nd derivative terms included.
 Solvent              : Water, Eps=  78.355300 Eps(inf)=   1.777849
 ------------------------------------------------------------------------------
 Spheres list:
 ISph  on   Nord     Re0    Alpha      Xe            Ye            Ze
    1   C      1    1.9255  1.100     -0.657553     -0.019509     -0.000003
    2   H      2    1.4430  1.100     -1.081314      0.987044     -0.000094
    3   H      3    1.4430  1.100     -1.031213     -0.543177      0.891553
    4   H      4    1.4430  1.100     -1.031190     -0.543383     -0.891445
    5   O      5    1.7500  1.100      0.744941      0.121807     -0.000004
    6   H      6    1.4430  1.100      1.129505     -0.757886      0.000038
 ------------------------------------------------------------------------------
 One-electron integrals computed using PRISM.
 NBasis=    50 RedAO= T EigKep=  9.29D-03  NBF=    50
 NBsUse=    50 1.00D-06 EigRej= -1.00D+00 NBFU=    50
 ExpMin= 1.61D-01 ExpMax= 5.48D+03 ExpMxC= 8.25D+02 IAcc=1 IRadAn=         1 AccDes= 0.00D+00
 Harris functional with IExCor= 4639 and IRadAn=       1 diagonalized for initial guess.
 HarFok:  IExCor= 4639 AccDes= 0.00D+00 IRadAn=         1 IDoV= 1 UseB2=F ITyADJ=14
 ICtDFT=  3500011 ScaDFX=  1.000000  1.000000  1.000000  1.000000
 FoFCou: FMM=F IPFlag=           0 FMFlag=      100000 FMFlg1=           0
         NFxFlg=           0 DoJE=T BraDBF=F KetDBF=T FulRan=T
         wScrn=  0.000000 ICntrl=     500 IOpCl=  0 I1Cent=   200000004 NGrid=           0
         NMat0=    1 NMatS0=      1 NMatT0=    0 NMatD0=    1 NMtDS0=    0 NMtDT0=    0
 Petite list used in FoFCou.
 Keep R1 ints in memory in canonical form, NReq=4976969.
 Requested convergence on RMS density matrix=1.00D-08 within 128 cycles.
 Requested convergence on MAX density matrix=1.00D-06.
 Requested convergence on             energy=1.00D-06.
 No special actions if energy rises.
 Inv3:  Mode=1 IEnd=     1138368.
 Iteration    1 A*A^-1 deviation from unit magnitude is 3.77D-15 for    384.
 Iteration    1 A*A^-1 deviation from orthogonality  is 3.25D-15 for    533    130.
 Iteration    1 A^-1*A deviation from unit magnitude is 4.44D-15 for    280.
 Iteration    1 A^-1*A deviation from orthogonality  is 5.22D-13 for    590    516.
 Error on total polarization charges =  0.00413
 SCF Done:  E(RwB97XD) =  -115.691549152     A.U. after   10 cycles
            NFock= 10  Conv=0.73D-08     -V/T= 2.0086
 DoSCS=F DFT=T ScalE2(SS,OS)=  1.000000  1.000000
 Range of M.O.s used for correlation:     1    50
 NBasis=    50 NAE=     9 NBE=     9 NFC=     0 NFV=     0
 NROrb=     50 NOA=     9 NOB=     9 NVA=    41 NVB=    41
 Symmetrizing basis deriv contribution to polar:
 IMax=3 JMax=2 DiffMx= 0.00D+00
 G2DrvN: will do     7 centers at a time, making    1 passes.
 Calling FoFCou, ICntrl=  3107 FMM=F I1Cent=   0 AccDes= 0.00D+00.
 NEqPCM:  Using equilibrium solvation (IEInf=0, Eps=  78.3553, EpsInf=   1.7778)
 G2PCM: DoFxE=T DoFxN=T DoGrad=T DoDP/DQ/DG/TGxP=FFFF NFrqRd=   0 IEInf=0 SqF1=F DoCFld=F IF1Alg=4.
 End of G2Drv F.D. properties file   721 does not exist.
 End of G2Drv F.D. properties file   722 does not exist.
 End of G2Drv F.D. properties file   788 does not exist.
          IDoAtm=111111
 NEqPCM:  Using equilibrium solvation (IEInf=0, Eps=  78.3553, EpsInf=   1.7778)
          Differentiating once with respect to electric field.
                with respect to dipole field.
          Differentiating once with respect to nuclear coordinates.
 Keep R1 ints in memory in canonical form, NReq=3971595.
          There are    21 degrees of freedom in the 1st order CPHF.  IDoFFX=6 NUNeed=     3.
     18 vectors produced by pass  0 Test12= 1.76D-15 4.76D-09 XBig12= 4.92D+00 9.73D-01.
 AX will form    18 AO Fock derivatives at one time.
     18 vectors produced by pass  1 Test12= 1.76D-15 4.76D-09 XBig12= 1.96D-01 1.47D-01.
     18 vectors produced by pass  2 Test12= 1.76D-15 4.76D-09 XBig12= 5.15D-03 2.53D-02.
     18 vectors produced by pass  3 Test12= 1.76D-15 4.76D-09 XBig12= 2.60D-05 1.55D-03.
     18 vectors produced by pass  4 Test12= 1.76D-15 4.76D-09 XBig12= 9.93D-08 8.33D-05.
     18 vectors produced by pass  5 Test12= 1.76D-15 4.76D-09 XBig12= 2.30D-10 4.01D-06.
      4 vectors produced by pass  6 Test12= 1.76D-15 4.76D-09 XBig12= 4.90D-13 1.56D-07.
      1 vectors produced by pass  7 Test12= 1.76D-15 4.76D-09 XBig12= 1.09D-15 9.79D-09.
 InvSVY:  IOpt=1 It=  1 EMax= 1.78D-15
 Solved reduced A of dimension   113 with    21 vectors.
 Isotropic polarizability for W=    0.000000       18.26 Bohr**3.
 End of Minotr F.D. properties file   721 does not exist.
 End of Minotr F.D. properties file   722 does not exist.
 End of Minotr F.D. properties file   788 does not exist.

 **********************************************************************

            Population analysis using the SCF density.

 **********************************************************************

 Orbital symmetries:
       Occupied  (A) (A) (A) (A) (A) (A) (A) (A) (A)
       Virtual   (A) (A) (A) (A) (A) (A) (A) (A) (A) (A) (A) (A)
                 (A) (A) (A) (A) (A) (A) (A) (A) (A) (A) (A) (A)
                 (A) (A) (A) (A) (A) (A) (A) (A) (A) (A) (A) (A)
                 (A) (A) (A) (A) (A)
 The electronic state is 1-A.
 Alpha  occ. eigenvalues --  -19.26573 -10.33136  -1.11697  -0.77268  -0.59082
 Alpha  occ. eigenvalues --   -0.52021  -0.50693  -0.41554  -0.35228
 Alpha virt. eigenvalues --    0.17652   0.22533   0.25555   0.26544   0.29883
 Alpha virt. eigenvalues --    0.62778   0.65497   0.66038   0.86131   0.93477
 Alpha virt. eigenvalues --    0.93886   0.98504   1.03101   1.05056   1.09937
 Alpha virt. eigenvalues --    1.15707   1.44635   1.48608   1.61207   1.67339
 Alpha virt. eigenvalues --    1.90520   2.01846   2.08585   2.13394   2.15614
 Alpha virt. eigenvalues --    2.16330   2.42971   2.47061   2.64193   2.68000
 Alpha virt. eigenvalues --    2.76818   2.79650   2.88581   2.94617   3.07244
 Alpha virt. eigenvalues --    3.26191   3.45999   3.51512   3.62044   3.94271
 Alpha virt. eigenvalues --    4.51115
          Condensed to atoms (all electrons):
               1          2          3          4          5          6
     1  C    4.744392   0.398679   0.386036   0.386039   0.242209  -0.030702
     2  H    0.398679   0.565775  -0.034887  -0.034882  -0.037416   0.005841
     3  H    0.386036  -0.034887   0.616590  -0.044687  -0.035971  -0.004706
     4  H    0.386039  -0.034882  -0.044687   0.616578  -0.035970  -0.004707
     5  O    0.242209  -0.037416  -0.035971  -0.035970   8.154440   0.303458
     6  H   -0.030702   0.005841  -0.004706  -0.004707   0.303458   0.385556
 Mulliken charges:
               1
     1  C   -0.126654
     2  H    0.136890
     3  H    0.117625
     4  H    0.117629
     5  O   -0.590750
     6  H    0.345260
 Sum of Mulliken charges =   0.00000
 Mulliken charges with hydrogens summed into heavy atoms:
               1
     1  C    0.245490
     5  O   -0.245490
 APT charges:
               1
     1  C    0.593567
     2  H   -0.028672
     3  H   -0.080683
     4  H   -0.080673
     5  O   -0.715612
     6  H    0.312073
 Sum of APT charges =  -0.00000
 APT charges with hydrogens summed into heavy atoms:
               1
     1  C    0.403539
     5  O   -0.403539
 Electronic spatial extent (au):  <R**2>=             83.1698
 Charge=              0.0000 electrons
 Dipole moment (field-independent basis, Debye):
    X=             -0.8799    Y=             -1.7714    Z=              0.0001  Tot=              1.9779
 Quadrupole moment (field-independent basis, Debye-Ang):
   XX=            -12.3601   YY=            -11.8429   ZZ=            -13.4297
   XY=             -2.3039   XZ=              0.0001   YZ=             -0.0000
 Traceless Quadrupole moment (field-independent basis, Debye-Ang):
   XX=              0.1841   YY=              0.7013   ZZ=             -0.8855
   XY=             -2.3039   XZ=              0.0001   YZ=             -0.0000
 Octapole moment (field-independent basis, Debye-Ang**2):
  XXX=              4.3376  YYY=             -0.8958  ZZZ=              0.0001  XYY=              1.8711
  XXY=             -2.4982  XXZ=              0.0001  XZZ=              0.4524  YZZ=             -0.7078
  YYZ=             -0.0001  XYZ=             -0.0001
 Hexadecapole moment (field-independent basis, Debye-Ang**3):
 XXXX=            -58.3922 YYYY=            -18.8704 ZZZZ=            -18.6588 XXXY=             -3.8135
 XXXZ=              0.0002 YYYX=             -2.9586 YYYZ=             -0.0000 ZZZX=             -0.0001
 ZZZY=              0.0000 XXYY=            -11.6580 XXZZ=            -13.3437 YYZZ=             -6.4015
 XXYZ=             -0.0001 YYXZ=              0.0003 ZZXY=              0.1598
 N-N= 4.042149360675D+01 E-N=-3.520277277448D+02  KE= 1.147058002350D+02
  Exact polarizability:  19.281  -1.019  18.770  -0.000   0.000  16.722
 Approx polarizability:  16.396  -0.563  16.015  -0.000  -0.000  13.766
 D2PCM: PCM CHGder 2nd derivatives, FixD1E=F FixD2E=F DoIter=F DoCFld=F I1PDM=0
 Calling FoFJK, ICntrl=    100127 FMM=F ISym2X=0 I1Cent= 0 IOpClX= 0 NMat=1 NMatS=1 NMatT=0.
 Full mass-weighted force constant matrix:
 Low frequencies --- -101.5281  -69.6685   -9.0495   -0.0013   -0.0008    0.0010
 Low frequencies ---  299.3525 1082.1615 1125.7854
 Diagonal vibrational polarizability:
        4.5848583       0.4517032      54.0905558
 Harmonic frequencies (cm**-1), IR intensities (KM/Mole), Raman scattering
 activities (A**4/AMU), depolarization ratios for plane and unpolarized
 incident light, reduced masses (AMU), force constants (mDyne/A),
 and normal coordinates:
                      1                      2                      3
                      A                      A                      A
 Frequencies --    298.6866              1082.1596              1125.7851
 Red. masses --      1.0686                 1.3666                 3.0478
 Frc consts  --      0.0562                 0.9429                 2.2759
 IR Inten    --    178.1786               135.2326                35.7432
  Atom  AN      X      Y      Z        X      Y      Z        X      Y      Z
     1   6     0.00  -0.00   0.00     0.10  -0.07   0.00     0.30   0.09  -0.00
     2   1     0.00   0.00   0.30     0.60   0.15  -0.00    -0.20  -0.12   0.00
     3   1     0.07  -0.22  -0.10    -0.22   0.22   0.04     0.48  -0.15  -0.04
     4   1    -0.07   0.22  -0.10    -0.22   0.22  -0.04     0.48  -0.15   0.04
     5   8    -0.00  -0.00  -0.06    -0.12  -0.01  -0.00    -0.25  -0.04   0.00
     6   1    -0.00   0.00   0.88     0.55   0.30  -0.00    -0.50  -0.14   0.00
                      4                      5                      6
                      A                      A                      A
 Frequencies --   1196.4857              1394.7364              1501.1659
 Red. masses --      1.2802                 1.2873                 1.0445
 Frc consts  --      1.0798                 1.4754                 1.3868
 IR Inten    --      1.5122                42.8606                 2.9565
  Atom  AN      X      Y      Z        X      Y      Z        X      Y      Z
     1   6     0.00   0.00   0.14    -0.03   0.12  -0.00    -0.00   0.00  -0.06
     2   1     0.00  -0.00  -0.28    -0.41  -0.03   0.00     0.00   0.00   0.72
     3   1    -0.63  -0.13  -0.19     0.14  -0.20  -0.11    -0.32   0.36   0.06
     4   1     0.63   0.13  -0.19     0.14  -0.20   0.11     0.32  -0.37   0.06
     5   8     0.00  -0.00  -0.06    -0.02  -0.08   0.00    -0.00   0.00  -0.01
     6   1    -0.00  -0.00   0.00     0.77   0.28  -0.00    -0.00  -0.00  -0.01
                      7                      8                      9
                      A                      A                      A
 Frequencies --   1505.0181              1532.4999              3012.0232
 Red. masses --      1.1290                 1.0593                 1.0372
 Frc consts  --      1.5068                 1.4657                 5.5443
 IR Inten    --      6.1013                 6.0106                70.5135
  Atom  AN      X      Y      Z        X      Y      Z        X      Y      Z
     1   6    -0.10   0.02   0.00     0.05   0.04   0.00     0.04   0.03  -0.00
     2   1     0.64   0.31  -0.00     0.15   0.07  -0.00    -0.11   0.27  -0.00
     3   1     0.40  -0.30   0.01    -0.38  -0.41  -0.41    -0.22  -0.32   0.56
     4   1     0.39  -0.29  -0.01    -0.38  -0.41   0.41    -0.22  -0.32  -0.56
     5   8    -0.01   0.01   0.00     0.01   0.02   0.00     0.00   0.00   0.00
     6   1    -0.02   0.00   0.00    -0.11  -0.04   0.00     0.00  -0.00   0.00
                     10                     11                     12
                      A                      A                      A
 Frequencies --   3067.3201              3149.2472              3930.4081
 Red. masses --      1.1052                 1.0974                 1.0666
 Frc consts  --      6.1264                 6.4124                 9.7080
 IR Inten    --     97.7078                52.9749                47.5031
  Atom  AN      X      Y      Z        X      Y      Z        X      Y      Z
     1   6    -0.00  -0.00  -0.09     0.02  -0.09  -0.00    -0.00  -0.00   0.00
     2   1     0.00  -0.00  -0.02    -0.36   0.89  -0.00    -0.00   0.01  -0.00
     3   1    -0.23  -0.35   0.57     0.06   0.08  -0.16    -0.00  -0.00   0.00
     4   1     0.23   0.35   0.57     0.06   0.08   0.16    -0.00  -0.00  -0.00
     5   8    -0.00  -0.00   0.00    -0.00   0.00  -0.00     0.03  -0.06   0.00
     6   1    -0.00   0.00   0.01    -0.00  -0.01   0.00    -0.41   0.91  -0.00

 -------------------
 - Thermochemistry -
 -------------------
 Temperature   298.150 Kelvin.  Pressure   1.00000 Atm.
 Atom     1 has atomic number  6 and mass  12.00000
 Atom     2 has atomic number  1 and mass   1.00783
 Atom     3 has atomic number  1 and mass   1.00783
 Atom     4 has atomic number  1 and mass   1.00783
 Atom     5 has atomic number  8 and mass  15.99491
 Atom     6 has atomic number  1 and mass   1.00783
 Molecular mass:    32.02621 amu.
 Principal axes and moments of inertia in atomic units:
                           1         2         3
     Eigenvalues --    14.08038  72.07859  74.71743
           X            0.99895  -0.04581   0.00000
           Y            0.04581   0.99895   0.00000
           Z           -0.00000  -0.00000   1.00000
 This molecule is an asymmetric top.
 Rotational symmetry number  1.
 Rotational temperatures (Kelvin)      6.15138     1.20166     1.15922
 Rotational constants (GHZ):         128.17415    25.03852    24.15422
 Zero-point vibrational energy     136347.6 (Joules/Mol)
                                   32.58785 (Kcal/Mol)
 Warning -- explicit consideration of   1 degrees of freedom as
           vibrations may cause significant error
 Vibrational temperatures:    429.74  1556.98  1619.75  1721.47  2006.71
          (Kelvin)           2159.84  2165.38  2204.92  4333.62  4413.18
                             4531.06  5654.97
 
 Zero-point correction=                           0.051932 (Hartree/Particle)
 Thermal correction to Energy=                    0.055274
 Thermal correction to Enthalpy=                  0.056218
 Thermal correction to Gibbs Free Energy=         0.029168
 Sum of electronic and zero-point Energies=           -115.639617
 Sum of electronic and thermal Energies=              -115.636275
 Sum of electronic and thermal Enthalpies=            -115.635331
 Sum of electronic and thermal Free Energies=         -115.662381
 
                     E (Thermal)             CV                S
                      KCal/Mol        Cal/Mol-Kelvin    Cal/Mol-Kelvin
 Total                   34.685              8.722             56.933
 Electronic               0.000              0.000              0.000
 Translational            0.889              2.981             36.324
 Rotational               0.889              2.981             18.967
 Vibrational             32.908              2.761              1.641
 Vibration     1          0.692              1.676              1.424
                       Q            Log10(Q)             Ln(Q)
 Total Bot       0.383444D-13        -13.416298        -30.892167
 Total V=0       0.295622D+11         10.470737         24.109763
 Vib (Bot)       0.172672D-23        -23.762779        -54.715821
 Vib (Bot)    1  0.637180D+00         -0.195738         -0.450703
 Vib (V=0)       0.133124D+01          0.124256          0.286109
 Vib (V=0)    1  0.130994D+01          0.117250          0.269979
 Electronic      0.100000D+01          0.000000          0.000000
 Translational   0.712383D+07          6.852714         15.778956
 Rotational      0.311722D+04          3.493768          8.044698
 ***** Axes restored to original set *****
 -------------------------------------------------------------------
 Center     Atomic                   Forces (Hartrees/Bohr)
 Number     Number              X              Y              Z
 -------------------------------------------------------------------
      1        6           0.003359937   -0.000265301   -0.000003898
      2        1           0.000572929    0.000194442    0.000002854
      3        1          -0.000515125    0.000071498    0.000648844
      4        1          -0.000513449    0.000074402   -0.000647742
      5        8          -0.002749132    0.001026539    0.000000324
      6        1          -0.000155160   -0.001101579   -0.000000383
 -------------------------------------------------------------------
 Cartesian Forces:  Max     0.003359937 RMS     0.001129280

 GradGradGradGradGradGradGradGradGradGradGradGradGradGradGradGradGradGrad
 Berny optimization.
 Search for a local minimum.
 Step number   1 out of a maximum of    2
 All quantities printed in internal units (Hartrees-Bohrs-Radians)
 Second derivative matrix not updated -- analytic derivatives used.
 The second derivative matrix:
                          X1        Y1        Z1        X2        Y2
           X1           0.51203
           Y1           0.02040   0.61050
           Z1           0.00000  -0.00001   0.56574
           X2          -0.08087  -0.08115  -0.00001   0.10521
           Y2          -0.09386  -0.29215  -0.00002   0.10166   0.30659
           Z2          -0.00001  -0.00002  -0.05160   0.00001   0.00002
           X3          -0.07066   0.03129   0.05581   0.00525  -0.00447
           Y3           0.03447  -0.11223  -0.09829   0.00841  -0.01262
           Z3           0.05825  -0.09940  -0.22560  -0.00094   0.00128
           X4          -0.07066   0.03131  -0.05580   0.00525  -0.00447
           Y4           0.03448  -0.11227   0.09832   0.00841  -0.01262
           Z4          -0.05824   0.09943  -0.22556   0.00094  -0.00128
           X5          -0.26352   0.04196   0.00000  -0.02758  -0.00095
           Y5          -0.00660  -0.09745  -0.00000  -0.03781   0.00840
           Z5          -0.00000  -0.00000  -0.06136  -0.00000   0.00000
           X6          -0.02632  -0.04381  -0.00000  -0.00727   0.00209
           Y6           0.01111   0.00359   0.00000   0.00049   0.00241
           Z6           0.00000  -0.00000  -0.00162  -0.00000  -0.00000
                          Z2        X3        Y3        Z3        X4
           Z2           0.04643
           X3          -0.00977   0.08967
           Y3          -0.02593  -0.04356   0.11253
           Z3           0.00131  -0.06985   0.10967   0.23662
           X4           0.00977   0.00545  -0.00466   0.00629   0.08967
           Y4           0.02592  -0.00466   0.00872  -0.01416  -0.04357
           Z4           0.00132  -0.00629   0.01417  -0.02135   0.06984
           X5          -0.00000  -0.03153   0.00568   0.00566  -0.03153
           Y5           0.00000   0.01981   0.00320   0.00258   0.01981
           Z5           0.00190   0.03014  -0.00118   0.00838  -0.03014
           X6           0.00000   0.00182  -0.00034   0.00060   0.00182
           Y6           0.00000   0.00158   0.00040   0.00003   0.00158
           Z6           0.00064  -0.00005   0.00155   0.00063   0.00005
                          Y4        Z4        X5        Y5        Z5
           Y4           0.11257
           Z4          -0.10971   0.23657
           X5           0.00568  -0.00566   0.46745
           Y5           0.00320  -0.00258   0.15137   0.55764
           Z5           0.00118   0.00838   0.00001   0.00002   0.04530
           X6          -0.00034  -0.00060  -0.11328  -0.14658  -0.00001
           Y6           0.00040  -0.00003  -0.20372  -0.47499  -0.00002
           Z6          -0.00155   0.00063  -0.00001  -0.00002  -0.00260
                          X6        Y6        Z6
           X6           0.14323
           Y6           0.18897   0.46820
           Z6           0.00001   0.00002   0.00231
 ITU=  0
     Eigenvalues ---    0.00465   0.05286   0.08993   0.09699   0.12750
     Eigenvalues ---    0.12851   0.17821   0.34810   0.69255   0.72652
     Eigenvalues ---    0.77659   1.01785
 Angle between quadratic step and forces=  54.26 degrees.
 Linear search not attempted -- first point.
 B after Tr=    -0.000755    0.000859    0.000007
         Rot=    1.000000   -0.000001   -0.000002   -0.000068 Ang=  -0.01 deg.
 Variable       Old X    -DE/DX   Delta X   Delta X   Delta X     New X
                                 (Linear)    (Quad)   (Total)
    X1        1.24260   0.00336   0.00000   0.00409   0.00334   1.24594
    Y1       -0.03687  -0.00027   0.00000   0.00290   0.00393  -0.03293
    Z1        0.00001  -0.00000   0.00000  -0.00001  -0.00000   0.00000
    X2        2.04339   0.00057   0.00000   0.00969   0.00869   2.05207
    Y2        1.86524   0.00019   0.00000   0.00114   0.00228   1.86752
    Z2        0.00018   0.00000   0.00000   0.00001   0.00001   0.00019
    X3        1.94871  -0.00052   0.00000  -0.00521  -0.00583   1.94288
    Y3       -1.02646   0.00007   0.00000  -0.00188  -0.00075  -1.02721
    Z3       -1.68479   0.00065   0.00000   0.00225   0.00225  -1.68254
    X4        1.94867  -0.00051   0.00000  -0.00517  -0.00578   1.94289
    Y4       -1.02685   0.00007   0.00000  -0.00181  -0.00070  -1.02754
    Z4        1.68459  -0.00065   0.00000  -0.00224  -0.00224   1.68235
    X5       -1.40773  -0.00275   0.00000  -0.00562  -0.00640  -1.41414
    Y5        0.23018   0.00103   0.00000   0.00079   0.00145   0.23163
    Z5        0.00001   0.00000   0.00000   0.00002   0.00003   0.00004
    X6       -2.13446  -0.00016   0.00000   0.00654   0.00598  -2.12847
    Y6       -1.43220  -0.00110   0.00000  -0.00679  -0.00622  -1.43841
    Z6       -0.00007  -0.00000   0.00000  -0.00006  -0.00005  -0.00012
         Item               Value     Threshold  Converged?
 Maximum Force            0.003360     0.000450     NO 
 RMS     Force            0.001129     0.000300     NO 
 Maximum Displacement     0.008686     0.001800     NO 
 RMS     Displacement     0.004105     0.001200     NO 
 Predicted change in Energy=-2.467889D-05
 GradGradGradGradGradGradGradGradGradGradGradGradGradGradGradGradGradGrad

 1\1\GINC-CDR1007\Freq\RwB97XD\6-31G(d,p)\C1H4O1\CLR426\20-Jul-2023\0\\
 # freq wb97xd/6-31g(d,p) scrf=(solvent=water)\\Title Card Required\\0,
 1\C,0.657553,-0.019509,0.000003\H,1.081314,0.987044,0.000094\H,1.03121
 3,-0.543177,-0.891553\H,1.03119,-0.543383,0.891445\O,-0.744941,0.12180
 7,0.000004\H,-1.129505,-0.757886,-0.000038\\Version=EM64L-G09RevE.01\S
 tate=1-A\HF=-115.6915492\RMSD=7.325e-09\RMSF=1.129e-03\ZeroPoint=0.051
 9321\Thermal=0.0552743\Dipole=0.3461714,-0.6969205,-0.000028\DipoleDer
 iv=0.951785,-0.0684977,-0.0000231,-0.0231682,0.3518102,-0.0000077,-0.0
 000059,-0.0000123,0.4771061,-0.0048159,-0.0572951,-0.0000074,-0.101731
 7,-0.1588713,-0.0000251,-0.0000104,-0.0000206,0.0776702,-0.074553,0.03
 17432,0.0614201,0.073021,-0.0069148,-0.1121143,0.0948004,-0.1165969,-0
 .1605824,-0.0745445,0.0317498,-0.0614046,0.0730365,-0.0069549,0.112145
 1,-0.094776,0.116624,-0.1605184,-1.1173435,0.0679779,0.0000162,0.00250
 58,-0.3630276,0.0000156,-0.0000053,0.0000236,-0.6664649,0.3194719,-0.0
 056781,-0.0000013,-0.0236634,0.1839584,-0.0000136,-0.0000028,-0.000017
 9,0.4327893\Polar=19.2814832,1.0189406,18.7697254,-0.0001484,-0.000008
 6,16.7217819\PG=C01 [X(C1H4O1)]\NImag=0\\0.51202669,0.02040228,0.61050
 487,0.00000013,-0.00000654,0.56573853,-0.08086756,-0.08115095,-0.00000
 763,0.10521232,-0.09386278,-0.29215325,-0.00002161,0.10166084,0.306586
 24,-0.00000876,-0.00002140,-0.05160176,0.00000915,0.00002487,0.0464258
 4,-0.07066252,0.03129400,0.05581314,0.00525496,-0.00446622,-0.00977198
 ,0.08967375,0.03446768,-0.11222602,-0.09828953,0.00840614,-0.01261861,
 -0.02592527,-0.04355586,0.11252737,0.05824684,-0.09939825,-0.22559900,
 -0.00094199,0.00127953,0.00131496,-0.06985060,0.10967475,0.23662014,-0
 .07066093,0.03130518,-0.05580425,0.00525464,-0.00446786,0.00977155,0.0
 0544681,-0.00465672,0.00628599,0.08967152,0.03447996,-0.11227033,0.098
 31866,0.00840603,-0.01262175,0.02592119,-0.00465511,0.00871942,-0.0141
 6088,-0.04357042,0.11257420,-0.05823808,0.09942728,-0.22555704,0.00094
 423,-0.00128359,0.00132076,-0.00628665,0.01416747,-0.02135130,0.069839
 16,-0.10970544,0.23657410,-0.26351698,0.04195585,0.00000092,-0.0275834
 0,-0.00095465,-0.00000008,-0.03153209,0.00567600,0.00566088,-0.0315314
 7,0.00567659,-0.00565961,0.46744506,-0.00659827,-0.09744663,-0.0000012
 2,-0.03780876,0.00839815,0.00000051,0.01980780,0.00320070,0.00257927,0
 .01981426,0.00320075,-0.00258007,0.15136686,0.55763863,-0.00000021,-0.
 00000085,-0.06136265,-0.00000326,0.00000085,0.00190365,0.03014217,-0.0
 0117700,0.00838177,-0.03013888,0.00117615,0.00838013,0.00000734,0.0000
 2367,0.04529737,-0.02631870,-0.04380636,-0.00000231,-0.00727096,0.0020
 9068,0.00000012,0.00181908,-0.00033723,0.00059887,0.00181944,-0.000337
 05,-0.00059905,-0.11328113,-0.14658189,-0.00000716,0.14323227,0.011111
 14,0.00359136,0.00000024,0.00048670,0.00240922,0.00000009,0.00157540,0
 .00039714,0.00002558,0.00157556,0.00039770,-0.00002565,-0.20372065,-0.
 47499160,-0.00002281,0.18897185,0.46819618,0.00000007,-0.00000023,-0.0
 0161807,-0.00000050,-0.00000005,0.00063656,-0.00004608,0.00154957,0.00
 063343,0.00004642,-0.00154967,0.00063335,-0.00000945,-0.00002217,-0.00
 260026,0.00000953,0.00002255,0.00231498\\-0.00335994,0.00026530,0.0000
 0390,-0.00057293,-0.00019444,-0.00000285,0.00051513,-0.00007150,-0.000
 64884,0.00051345,-0.00007440,0.00064774,0.00274913,-0.00102654,-0.0000
 0032,0.00015516,0.00110158,0.00000038\\\@


 The hours that make us happy make us wise.
                         -- John Masefield
 Job cpu time:       0 days  0 hours  0 minutes 27.8 seconds.
 File lengths (MBytes):  RWF=     13 Int=      0 D2E=      0 Chk=      3 Scr=      1
 Normal termination of Gaussian 09 at Thu Jul 20 10:16:50 2023.
