# Supplementary material for: An organic proton cage that is ultra-resistant to hydroxide-promoted degradation
Source: Nat Commun. 2024 Apr 22;15:3395. doi: 10.1038/s41467-024-47809-0 (PMC11035699; doi:10.1038/s41467-024-47809-0)
Supplement: Supplementary file 3 — Source Data [file 41467_2024_47809_MOESM3_ESM.zip › Paper/meoh-opt-wb97xd.out]

 Entering Gaussian System, Link 0=g09
 Initial command:
 /opt/software/gaussian/g09.e01/l1.exe "/localscratch/clr426.6757961.0/Gau-300.inp" -scrdir="/localscratch/clr426.6757961.0/"
 Entering Link 1 = /opt/software/gaussian/g09.e01/l1.exe PID=       301.
  
 Copyright (c) 1988,1990,1992,1993,1995,1998,2003,2009,2015,
            Gaussian, Inc.  All Rights Reserved.
  
 This is part of the Gaussian(R) 09 program.  It is based on
 the Gaussian(R) 03 system (copyright 2003, Gaussian, Inc.),
 the Gaussian(R) 98 system (copyright 1998, Gaussian, Inc.),
 the Gaussian(R) 94 system (copyright 1995, Gaussian, Inc.),
 the Gaussian 92(TM) system (copyright 1992, Gaussian, Inc.),
 the Gaussian 90(TM) system (copyright 1990, Gaussian, Inc.),
 the Gaussian 88(TM) system (copyright 1988, Gaussian, Inc.),
 the Gaussian 86(TM) system (copyright 1986, Carnegie Mellon
 University), and the Gaussian 82(TM) system (copyright 1983,
 Carnegie Mellon University). Gaussian is a federally registered
 trademark of Gaussian, Inc.
  
 This software contains proprietary and confidential information,
 including trade secrets, belonging to Gaussian, Inc.
  
 This software is provided under written license and may be
 used, copied, transmitted, or stored only in accord with that
 written license.
  
 The following legend is applicable only to US Government
 contracts under FAR:
  
                    RESTRICTED RIGHTS LEGEND
  
 Use, reproduction and disclosure by the US Government is
 subject to restrictions as set forth in subparagraphs (a)
 and (c) of the Commercial Computer Software - Restricted
 Rights clause in FAR 52.227-19.
  
 Gaussian, Inc.
 340 Quinnipiac St., Bldg. 40, Wallingford CT 06492
  
  
 ---------------------------------------------------------------
 Warning -- This program may not be used in any manner that
 competes with the business of Gaussian, Inc. or will provide
 assistance to any competitor of Gaussian, Inc.  The licensee
 of this program is prohibited from giving any competitor of
 Gaussian, Inc. access to this program.  By using this program,
 the user acknowledges that Gaussian, Inc. is engaged in the
 business of creating and licensing software in the field of
 computational chemistry and represents and warrants to the
 licensee that it is not a competitor of Gaussian, Inc. and that
 it will not use this program in any manner prohibited above.
 ---------------------------------------------------------------
  

 Cite this work as:
 Gaussian 09, Revision E.01,
 M. J. Frisch, G. W. Trucks, H. B. Schlegel, G. E. Scuseria, 
 M. A. Robb, J. R. Cheeseman, G. Scalmani, V. Barone, B. Mennucci, 
 G. A. Petersson, H. Nakatsuji, M. Caricato, X. Li, H. P. Hratchian, 
 A. F. Izmaylov, J. Bloino, G. Zheng, J. L. Sonnenberg, M. Hada, 
 M. Ehara, K. Toyota, R. Fukuda, J. Hasegawa, M. Ishida, T. Nakajima, 
 Y. Honda, O. Kitao, H. Nakai, T. Vreven, J. A. Montgomery, Jr., 
 J. E. Peralta, F. Ogliaro, M. Bearpark, J. J. Heyd, E. Brothers, 
 K. N. Kudin, V. N. Staroverov, T. Keith, R. Kobayashi, J. Normand, 
 K. Raghavachari, A. Rendell, J. C. Burant, S. S. Iyengar, J. Tomasi, 
 M. Cossi, N. Rega, J. M. Millam, M. Klene, J. E. Knox, J. B. Cross, 
 V. Bakken, C. Adamo, J. Jaramillo, R. Gomperts, R. E. Stratmann, 
 O. Yazyev, A. J. Austin, R. Cammi, C. Pomelli, J. W. Ochterski, 
 R. L. Martin, K. Morokuma, V. G. Zakrzewski, G. A. Voth, 
 P. Salvador, J. J. Dannenberg, S. Dapprich, A. D. Daniels, 
 O. Farkas, J. B. Foresman, J. V. Ortiz, J. Cioslowski, 
 and D. J. Fox, Gaussian, Inc., Wallingford CT, 2013.
 
 ******************************************
 Gaussian 09:  EM64L-G09RevE.01 30-Nov-2015
                 7-Jul-2023 
 ******************************************
 %chk=meoh-opt-wb97xd.chk
 %mem=10GB
 ----------------------------
 # opt freq wb97xd/6-31g(d,p)
 ----------------------------
 1/14=-1,18=20,19=15,26=3,38=1/1,3;
 2/9=110,12=2,17=6,18=5,40=1/2;
 3/5=1,6=6,7=101,11=2,16=1,25=1,30=1,71=1,74=-58/1,2,3;
 4//1;
 5/5=2,38=5/2;
 6/7=2,8=2,9=2,10=2,28=1/1;
 7//1,2,3,16;
 1/14=-1,18=20,19=15,26=3/3(2);
 2/9=110/2;
 99//99;
 2/9=110/2;
 3/5=1,6=6,7=101,11=2,16=1,25=1,30=1,71=1,74=-58/1,2,3;
 4/5=5,16=3,69=1/1;
 5/5=2,38=5/2;
 7//1,2,3,16;
 1/14=-1,18=20,19=15,26=3/3(-5);
 2/9=110/2;
 6/7=2,8=2,9=2,10=2,19=2,28=1/1;
 99/9=1/99;
 -------------------
 Title Card Required
 -------------------
 Symbolic Z-matrix:
 Charge =  0 Multiplicity = 1
 C                     0.67056  -0.01873  -0.00018 
 H                     1.14532   0.9691   -0.00183 
 H                     0.98539  -0.57142  -0.89273 
 H                     0.98654  -0.5656    0.89553 
 O                    -0.74892   0.12761  -0.00025 
 H                    -1.14925  -0.74053   0.00216 
 

 GradGradGradGradGradGradGradGradGradGradGradGradGradGradGradGradGradGrad
 Berny optimization.
 Initialization pass.
                           ----------------------------
                           !    Initial Parameters    !
                           ! (Angstroms and Degrees)  !
 --------------------------                            --------------------------
 ! Name  Definition              Value          Derivative Info.                !
 --------------------------------------------------------------------------------
 ! R1    R(1,2)                  1.096          estimate D2E/DX2                !
 ! R2    R(1,3)                  1.096          estimate D2E/DX2                !
 ! R3    R(1,4)                  1.096          estimate D2E/DX2                !
 ! R4    R(1,5)                  1.427          estimate D2E/DX2                !
 ! R5    R(5,6)                  0.956          estimate D2E/DX2                !
 ! A1    A(2,1,3)              109.199          estimate D2E/DX2                !
 ! A2    A(2,1,4)              109.03           estimate D2E/DX2                !
 ! A3    A(2,1,5)              109.7832         estimate D2E/DX2                !
 ! A4    A(3,1,4)              109.3359         estimate D2E/DX2                !
 ! A5    A(3,1,5)              109.7197         estimate D2E/DX2                !
 ! A6    A(4,1,5)              109.755          estimate D2E/DX2                !
 ! A7    A(1,5,6)              108.87           estimate D2E/DX2                !
 ! D1    D(2,1,5,6)           -179.9391         estimate D2E/DX2                !
 ! D2    D(3,1,5,6)             60.0492         estimate D2E/DX2                !
 ! D3    D(4,1,5,6)            -60.1135         estimate D2E/DX2                !
 --------------------------------------------------------------------------------
 Trust Radius=3.00D-01 FncErr=1.00D-07 GrdErr=1.00D-06
 Number of steps in this run=     25 maximum allowed number of steps=    100.
 GradGradGradGradGradGradGradGradGradGradGradGradGradGradGradGradGradGrad

                          Input orientation:                          
 ---------------------------------------------------------------------
 Center     Atomic      Atomic             Coordinates (Angstroms)
 Number     Number       Type             X           Y           Z
 ---------------------------------------------------------------------
      1          6           0        0.670557   -0.018734   -0.000184
      2          1           0        1.145320    0.969099   -0.001832
      3          1           0        0.985392   -0.571422   -0.892725
      4          1           0        0.986544   -0.565603    0.895530
      5          8           0       -0.748919    0.127608   -0.000253
      6          1           0       -1.149251   -0.740531    0.002155
 ---------------------------------------------------------------------
                    Distance matrix (angstroms):
                    1          2          3          4          5
     1  C    0.000000
     2  H    1.096000   0.000000
     3  H    1.095999   1.786749   0.000000
     4  H    1.096000   1.784875   1.788265   0.000000
     5  O    1.427000   2.072740   2.071952   2.072390   0.000000
     6  H    1.957728   2.861452   2.320799   2.321710   0.956000
                    6
     6  H    0.000000
 Stoichiometry    CH4O
 Framework group  C1[X(CH4O)]
 Deg. of freedom    12
 Full point group                 C1      NOp   1
 Largest Abelian subgroup         C1      NOp   1
 Largest concise Abelian subgroup C1      NOp   1
                         Standard orientation:                         
 ---------------------------------------------------------------------
 Center     Atomic      Atomic             Coordinates (Angstroms)
 Number     Number       Type             X           Y           Z
 ---------------------------------------------------------------------
      1          6           0        0.670557   -0.018734   -0.000184
      2          1           0        1.145320    0.969099   -0.001832
      3          1           0        0.985392   -0.571422   -0.892725
      4          1           0        0.986544   -0.565603    0.895530
      5          8           0       -0.748919    0.127608   -0.000253
      6          1           0       -1.149251   -0.740531    0.002155
 ---------------------------------------------------------------------
 Rotational constants (GHZ):    127.4668889     24.6416509     23.7814017
 Standard basis: 6-31G(d,p) (6D, 7F)
 There are    50 symmetry adapted cartesian basis functions of A   symmetry.
 There are    50 symmetry adapted basis functions of A   symmetry.
    50 basis functions,    84 primitive gaussians,    50 cartesian basis functions
     9 alpha electrons        9 beta electrons
       nuclear repulsion energy        40.1987099486 Hartrees.
 NAtoms=    6 NActive=    6 NUniq=    6 SFac= 1.00D+00 NAtFMM=   60 NAOKFM=F Big=F
 Integral buffers will be    131072 words long.
 Raffenetti 2 integral format.
 Two-electron integral symmetry is turned on.
 Nuclear repulsion after empirical dispersion term =       40.1978717989 Hartrees.
 One-electron integrals computed using PRISM.
 NBasis=    50 RedAO= T EigKep=  9.43D-03  NBF=    50
 NBsUse=    50 1.00D-06 EigRej= -1.00D+00 NBFU=    50
 ExpMin= 1.61D-01 ExpMax= 5.48D+03 ExpMxC= 8.25D+02 IAcc=1 IRadAn=         1 AccDes= 0.00D+00
 Harris functional with IExCor= 4639 and IRadAn=       1 diagonalized for initial guess.
 HarFok:  IExCor= 4639 AccDes= 0.00D+00 IRadAn=         1 IDoV= 1 UseB2=F ITyADJ=14
 ICtDFT=  3500011 ScaDFX=  1.000000  1.000000  1.000000  1.000000
 FoFCou: FMM=F IPFlag=           0 FMFlag=      100000 FMFlg1=           0
         NFxFlg=           0 DoJE=T BraDBF=F KetDBF=T FulRan=T
         wScrn=  0.000000 ICntrl=     500 IOpCl=  0 I1Cent=   200000004 NGrid=           0
         NMat0=    1 NMatS0=      1 NMatT0=    0 NMatD0=    1 NMtDS0=    0 NMtDT0=    0
 Petite list used in FoFCou.
 Keep R1 ints in memory in canonical form, NReq=2522694.
 Requested convergence on RMS density matrix=1.00D-08 within 128 cycles.
 Requested convergence on MAX density matrix=1.00D-06.
 Requested convergence on             energy=1.00D-06.
 No special actions if energy rises.
 Integral accuracy reduced to 1.0D-05 until final iterations.
 Initial convergence to 1.0D-05 achieved.  Increase integral accuracy.
 SCF Done:  E(RwB97XD) =  -115.685350085     A.U. after   14 cycles
            NFock= 14  Conv=0.33D-08     -V/T= 2.0087

 **********************************************************************

            Population analysis using the SCF density.

 **********************************************************************

 Orbital symmetries:
       Occupied  (A) (A) (A) (A) (A) (A) (A) (A) (A)
       Virtual   (A) (A) (A) (A) (A) (A) (A) (A) (A) (A) (A) (A)
                 (A) (A) (A) (A) (A) (A) (A) (A) (A) (A) (A) (A)
                 (A) (A) (A) (A) (A) (A) (A) (A) (A) (A) (A) (A)
                 (A) (A) (A) (A) (A)
 The electronic state is 1-A.
 Alpha  occ. eigenvalues --  -19.25871 -10.33514  -1.10785  -0.77465  -0.58512
 Alpha  occ. eigenvalues --   -0.52177  -0.50751  -0.40972  -0.34658
 Alpha virt. eigenvalues --    0.16697   0.21904   0.25514   0.25771   0.28708
 Alpha virt. eigenvalues --    0.62354   0.65140   0.65705   0.86394   0.93325
 Alpha virt. eigenvalues --    0.93728   0.98129   1.03358   1.05220   1.10297
 Alpha virt. eigenvalues --    1.16872   1.44176   1.47982   1.62923   1.68626
 Alpha virt. eigenvalues --    1.89204   2.05023   2.06608   2.12392   2.13492
 Alpha virt. eigenvalues --    2.14704   2.42950   2.48696   2.61507   2.66890
 Alpha virt. eigenvalues --    2.78059   2.80521   2.87637   2.94455   3.05257
 Alpha virt. eigenvalues --    3.26827   3.46268   3.50771   3.61731   3.93882
 Alpha virt. eigenvalues --    4.50910
          Condensed to atoms (all electrons):
               1          2          3          4          5          6
     1  C    4.738199   0.398241   0.384414   0.384281   0.240377  -0.028960
     2  H    0.398241   0.556920  -0.034610  -0.034821  -0.031839   0.005489
     3  H    0.384414  -0.034610   0.629016  -0.044882  -0.038137  -0.005052
     4  H    0.384281  -0.034821  -0.044882   0.629403  -0.038082  -0.005062
     5  O    0.240377  -0.031839  -0.038137  -0.038082   8.134457   0.298190
     6  H   -0.028960   0.005489  -0.005052  -0.005062   0.298190   0.412911
 Mulliken charges:
               1
     1  C   -0.116553
     2  H    0.140620
     3  H    0.109251
     4  H    0.109163
     5  O   -0.564966
     6  H    0.322484
 Sum of Mulliken charges =  -0.00000
 Mulliken charges with hydrogens summed into heavy atoms:
               1
     1  C    0.242482
     5  O   -0.242482
 Electronic spatial extent (au):  <R**2>=             83.8832
 Charge=             -0.0000 electrons
 Dipole moment (field-independent basis, Debye):
    X=              0.8243    Y=             -1.5488    Z=              0.0044  Tot=              1.7545
 Quadrupole moment (field-independent basis, Debye-Ang):
   XX=            -12.3834   YY=            -11.9377   ZZ=            -13.4449
   XY=              2.3447   XZ=             -0.0049   YZ=             -0.0015
 Traceless Quadrupole moment (field-independent basis, Debye-Ang):
   XX=              0.2053   YY=              0.6510   ZZ=             -0.8563
   XY=              2.3447   XZ=             -0.0049   YZ=             -0.0015
 Octapole moment (field-independent basis, Debye-Ang**2):
  XXX=             -4.6921  YYY=             -0.5469  ZZZ=              0.0050  XYY=             -1.7321
  XXY=             -2.1044  XXZ=              0.0089  XZZ=             -0.5685  YZZ=             -0.6309
  YYZ=             -0.0019  XYZ=              0.0060
 Hexadecapole moment (field-independent basis, Debye-Ang**3):
 XXXX=            -59.1512 YYYY=            -19.1663 ZZZZ=            -18.7526 XXXY=              4.1108
 XXXZ=             -0.0075 YYYX=              2.8888 YYYZ=             -0.0006 ZZZX=              0.0016
 ZZZY=              0.0002 XXYY=            -11.8128 XXZZ=            -13.6802 YYZZ=             -6.4164
 XXYZ=             -0.0040 YYXZ=             -0.0082 ZZXY=             -0.1121
 N-N= 4.019787179886D+01 E-N=-3.515417762462D+02  KE= 1.146887827219D+02
 Calling FoFJK, ICntrl=      2127 FMM=F ISym2X=0 I1Cent= 0 IOpClX= 0 NMat=1 NMatS=1 NMatT=0.
 ***** Axes restored to original set *****
 -------------------------------------------------------------------
 Center     Atomic                   Forces (Hartrees/Bohr)
 Number     Number              X              Y              Z
 -------------------------------------------------------------------
      1        6          -0.016102947   -0.008238897    0.000170426
      2        1          -0.005592950   -0.001789168   -0.000163926
      3        1           0.005802631    0.000494054   -0.000180537
      4        1           0.005666401    0.000318204    0.000169246
      5        8           0.008494239    0.013530868   -0.000010308
      6        1           0.001732627   -0.004315061    0.000015098
 -------------------------------------------------------------------
 Cartesian Forces:  Max     0.016102947 RMS     0.006257290

 GradGradGradGradGradGradGradGradGradGradGradGradGradGradGradGradGradGrad
 Berny optimization.
 FormGI is forming the generalized inverse of G from B-inverse, IUseBI=4.
 Internal  Forces:  Max     0.010600179 RMS     0.005520761
 Search for a local minimum.
 Step number   1 out of a maximum of   25
 All quantities printed in internal units (Hartrees-Bohrs-Radians)
 Mixed Optimization -- RFO/linear search
 Second derivative matrix not updated -- first step.
 The second derivative matrix:
                          R1        R2        R3        R4        R5
           R1           0.34128
           R2           0.00000   0.34128
           R3           0.00000   0.00000   0.34128
           R4           0.00000   0.00000   0.00000   0.41423
           R5           0.00000   0.00000   0.00000   0.00000   0.56343
           A1           0.00000   0.00000   0.00000   0.00000   0.00000
           A2           0.00000   0.00000   0.00000   0.00000   0.00000
           A3           0.00000   0.00000   0.00000   0.00000   0.00000
           A4           0.00000   0.00000   0.00000   0.00000   0.00000
           A5           0.00000   0.00000   0.00000   0.00000   0.00000
           A6           0.00000   0.00000   0.00000   0.00000   0.00000
           A7           0.00000   0.00000   0.00000   0.00000   0.00000
           D1           0.00000   0.00000   0.00000   0.00000   0.00000
           D2           0.00000   0.00000   0.00000   0.00000   0.00000
           D3           0.00000   0.00000   0.00000   0.00000   0.00000
                          A1        A2        A3        A4        A5
           A1           0.16000
           A2           0.00000   0.16000
           A3           0.00000   0.00000   0.16000
           A4           0.00000   0.00000   0.00000   0.16000
           A5           0.00000   0.00000   0.00000   0.00000   0.16000
           A6           0.00000   0.00000   0.00000   0.00000   0.00000
           A7           0.00000   0.00000   0.00000   0.00000   0.00000
           D1           0.00000   0.00000   0.00000   0.00000   0.00000
           D2           0.00000   0.00000   0.00000   0.00000   0.00000
           D3           0.00000   0.00000   0.00000   0.00000   0.00000
                          A6        A7        D1        D2        D3
           A6           0.16000
           A7           0.00000   0.16000
           D1           0.00000   0.00000   0.01335
           D2           0.00000   0.00000   0.00000   0.01335
           D3           0.00000   0.00000   0.00000   0.00000   0.01335
 ITU=  0
     Eigenvalues ---    0.01335   0.10305   0.10312   0.16000   0.16000
     Eigenvalues ---    0.16000   0.16000   0.34128   0.34128   0.34128
     Eigenvalues ---    0.41423   0.56343
 RFO step:  Lambda=-2.56244838D-03 EMin= 1.33462624D-02
 Linear search not attempted -- first point.
 Iteration  1 RMS(Cart)=  0.03959053 RMS(Int)=  0.00144749
 Iteration  2 RMS(Cart)=  0.00102933 RMS(Int)=  0.00110033
 Iteration  3 RMS(Cart)=  0.00000027 RMS(Int)=  0.00110033
 Variable       Old X    -DE/DX   Delta X   Delta X   Delta X     New X
                                 (Linear)    (Quad)   (Total)
    R1        2.07114  -0.00403   0.00000  -0.01172  -0.01172   2.05942
    R2        2.07114   0.00156   0.00000   0.00454   0.00454   2.07568
    R3        2.07114   0.00161   0.00000   0.00468   0.00468   2.07582
    R4        2.69664  -0.00924   0.00000  -0.02216  -0.02216   2.67448
    R5        1.80658   0.00321   0.00000   0.00567   0.00567   1.81225
    A1        1.90588  -0.00185   0.00000  -0.01874  -0.01827   1.88761
    A2        1.90293  -0.00156   0.00000  -0.01636  -0.01590   1.88704
    A3        1.91608  -0.01060   0.00000  -0.07233  -0.07185   1.84423
    A4        1.90827  -0.00346   0.00000  -0.00718  -0.00954   1.89873
    A5        1.91497   0.00876   0.00000   0.05728   0.05609   1.97106
    A6        1.91559   0.00861   0.00000   0.05668   0.05550   1.97108
    A7        1.90014  -0.00614   0.00000  -0.03777  -0.03777   1.86237
    D1       -3.14053  -0.00009   0.00000  -0.00075  -0.00075  -3.14128
    D2        1.04806   0.00333   0.00000   0.03163   0.03377   1.08183
    D3       -1.04918  -0.00324   0.00000  -0.03057  -0.03270  -1.08188
         Item               Value     Threshold  Converged?
 Maximum Force            0.010600     0.000450     NO 
 RMS     Force            0.005521     0.000300     NO 
 Maximum Displacement     0.097916     0.001800     NO 
 RMS     Displacement     0.039406     0.001200     NO 
 Predicted change in Energy=-1.321748D-03
 GradGradGradGradGradGradGradGradGradGradGradGradGradGradGradGradGradGrad

                          Input orientation:                          
 ---------------------------------------------------------------------
 Center     Atomic      Atomic             Coordinates (Angstroms)
 Number     Number       Type             X           Y           Z
 ---------------------------------------------------------------------
      1          6           0        0.656696   -0.043153    0.000068
      2          1           0        1.093505    0.955270   -0.002421
      3          1           0        1.014583   -0.575464   -0.891587
      4          1           0        1.014978   -0.570556    0.894571
      5          8           0       -0.744931    0.152898   -0.000202
      6          1           0       -1.145189   -0.718578    0.002262
 ---------------------------------------------------------------------
                    Distance matrix (angstroms):
                    1          2          3          4          5
     1  C    0.000000
     2  H    1.089797   0.000000
     3  H    1.098402   1.772002   0.000000
     4  H    1.098478   1.771696   1.786165   0.000000
     5  O    1.415272   2.005904   2.102610   2.102684   0.000000
     6  H    1.924316   2.795271   2.341807   2.341889   0.959001
                    6
     6  H    0.000000
 Stoichiometry    CH4O
 Framework group  C1[X(CH4O)]
 Deg. of freedom    12
 Full point group                 C1      NOp   1
 Largest Abelian subgroup         C1      NOp   1
 Largest concise Abelian subgroup C1      NOp   1
                         Standard orientation:                         
 ---------------------------------------------------------------------
 Center     Atomic      Atomic             Coordinates (Angstroms)
 Number     Number       Type             X           Y           Z
 ---------------------------------------------------------------------
      1          6           0        0.660323   -0.019579   -0.000046
      2          1           0        1.056493    0.995658   -0.000188
      3          1           0        1.039425   -0.534965   -0.892876
      4          1           0        1.039564   -0.534152    0.893289
      5          8           0       -0.748072    0.119761   -0.000040
      6          1           0       -1.112843   -0.767158    0.000372
 ---------------------------------------------------------------------
 Rotational constants (GHZ):    127.7842330     24.9570241     24.0776365
 Standard basis: 6-31G(d,p) (6D, 7F)
 There are    50 symmetry adapted cartesian basis functions of A   symmetry.
 There are    50 symmetry adapted basis functions of A   symmetry.
    50 basis functions,    84 primitive gaussians,    50 cartesian basis functions
     9 alpha electrons        9 beta electrons
       nuclear repulsion energy        40.3783482000 Hartrees.
 NAtoms=    6 NActive=    6 NUniq=    6 SFac= 1.00D+00 NAtFMM=   60 NAOKFM=F Big=F
 Integral buffers will be    131072 words long.
 Raffenetti 2 integral format.
 Two-electron integral symmetry is turned on.
 Nuclear repulsion after empirical dispersion term =       40.3775091765 Hartrees.
 One-electron integrals computed using PRISM.
 NBasis=    50 RedAO= T EigKep=  9.32D-03  NBF=    50
 NBsUse=    50 1.00D-06 EigRej= -1.00D+00 NBFU=    50
 Initial guess from the checkpoint file:  "meoh-opt-wb97xd.chk"
 B after Tr=    -0.000000    0.000000   -0.000000
         Rot=    0.999924   -0.001157    0.000051   -0.012315 Ang=  -1.42 deg.
 ExpMin= 1.61D-01 ExpMax= 5.48D+03 ExpMxC= 8.25D+02 IAcc=1 IRadAn=         1 AccDes= 0.00D+00
 Harris functional with IExCor= 4639 and IRadAn=       1 diagonalized for initial guess.
 HarFok:  IExCor= 4639 AccDes= 0.00D+00 IRadAn=         1 IDoV= 1 UseB2=F ITyADJ=14
 ICtDFT=  3500011 ScaDFX=  1.000000  1.000000  1.000000  1.000000
 FoFCou: FMM=F IPFlag=           0 FMFlag=      100000 FMFlg1=           0
         NFxFlg=           0 DoJE=T BraDBF=F KetDBF=T FulRan=T
         wScrn=  0.000000 ICntrl=     500 IOpCl=  0 I1Cent=   200000004 NGrid=           0
         NMat0=    1 NMatS0=      1 NMatT0=    0 NMatD0=    1 NMtDS0=    0 NMtDT0=    0
 Petite list used in FoFCou.
 Keep R1 ints in memory in canonical form, NReq=2522694.
 Requested convergence on RMS density matrix=1.00D-08 within 128 cycles.
 Requested convergence on MAX density matrix=1.00D-06.
 Requested convergence on             energy=1.00D-06.
 No special actions if energy rises.
 Integral accuracy reduced to 1.0D-05 until final iterations.
 Initial convergence to 1.0D-05 achieved.  Increase integral accuracy.
 SCF Done:  E(RwB97XD) =  -115.686312593     A.U. after   12 cycles
            NFock= 12  Conv=0.75D-08     -V/T= 2.0085
 Calling FoFJK, ICntrl=      2127 FMM=F ISym2X=0 I1Cent= 0 IOpClX= 0 NMat=1 NMatS=1 NMatT=0.
 ***** Axes restored to original set *****
 -------------------------------------------------------------------
 Center     Atomic                   Forces (Hartrees/Bohr)
 Number     Number              X              Y              Z
 -------------------------------------------------------------------
      1        6          -0.004008842    0.004646121    0.000059273
      2        1           0.003139259    0.000486564   -0.000033889
      3        1          -0.000202898   -0.000481126   -0.000198106
      4        1          -0.000234110   -0.000492663    0.000161640
      5        8           0.004012997   -0.003682269    0.000009479
      6        1          -0.002706406   -0.000476627    0.000001603
 -------------------------------------------------------------------
 Cartesian Forces:  Max     0.004646121 RMS     0.002180778

 GradGradGradGradGradGradGradGradGradGradGradGradGradGradGradGradGradGrad
 Berny optimization.
 Using GEDIIS/GDIIS optimizer.
 FormGI is forming the generalized inverse of G from B-inverse, IUseBI=4.
 Internal  Forces:  Max     0.004573254 RMS     0.001893141
 Search for a local minimum.
 Step number   2 out of a maximum of   25
 All quantities printed in internal units (Hartrees-Bohrs-Radians)
 Mixed Optimization -- RFO/linear search
 Update second derivatives using D2CorX and points    1    2
 DE= -9.63D-04 DEPred=-1.32D-03 R= 7.28D-01
 TightC=F SS=  1.41D+00  RLast= 1.28D-01 DXNew= 5.0454D-01 3.8425D-01
 Trust test= 7.28D-01 RLast= 1.28D-01 DXMaxT set to 3.84D-01
 The second derivative matrix:
                          R1        R2        R3        R4        R5
           R1           0.34516
           R2           0.00028   0.34079
           R3           0.00021  -0.00049   0.34080
           R4          -0.00159   0.00290   0.00288   0.39714
           R5           0.00223  -0.00137  -0.00139   0.00810   0.56013
           A1          -0.00303   0.00147   0.00150  -0.00868   0.00330
           A2          -0.00284   0.00132   0.00135  -0.00781   0.00293
           A3           0.00875   0.00131   0.00114  -0.00762   0.00708
           A4           0.00316  -0.00026  -0.00031   0.00156   0.00037
           A5          -0.00339  -0.00177  -0.00168   0.01037  -0.00651
           A6          -0.00330  -0.00176  -0.00167   0.01033  -0.00645
           A7           0.00862  -0.00018  -0.00033   0.00115   0.00258
           D1           0.00011  -0.00002  -0.00002   0.00012  -0.00002
           D2          -0.00736   0.00146   0.00157  -0.00870   0.00172
           D3           0.00725  -0.00144  -0.00155   0.00858  -0.00170
                          A1        A2        A3        A4        A5
           A1           0.15682
           A2          -0.00280   0.15754
           A3          -0.00909  -0.00846   0.17887
           A4          -0.00088  -0.00088   0.00780   0.16213
           A5           0.00767   0.00703  -0.00562  -0.00421   0.15842
           A6           0.00759   0.00696  -0.00542  -0.00414  -0.00165
           A7          -0.00412  -0.00395   0.02056   0.00629  -0.00992
           D1           0.00001   0.00000   0.00028   0.00006  -0.00018
           D2          -0.00080  -0.00053  -0.01929  -0.00413   0.01237
           D3           0.00079   0.00053   0.01901   0.00406  -0.01219
                          A6        A7        D1        D2        D3
           A6           0.15827
           A7          -0.00972   0.17796
           D1          -0.00017   0.00020   0.01335
           D2           0.01220  -0.01329  -0.00009   0.01959
           D3          -0.01202   0.01308   0.00009  -0.00614   0.01939
 ITU=  1  0
 Use linear search instead of GDIIS.
     Eigenvalues ---    0.01335   0.10377   0.10561   0.14981   0.16000
     Eigenvalues ---    0.16000   0.21589   0.34003   0.34128   0.34698
     Eigenvalues ---    0.39800   0.56086
 RFO step:  Lambda=-1.05588054D-04 EMin= 1.33462630D-02
 Quartic linear search produced a step of -0.19749.
 Iteration  1 RMS(Cart)=  0.00937338 RMS(Int)=  0.00021378
 Iteration  2 RMS(Cart)=  0.00005984 RMS(Int)=  0.00020591
 Iteration  3 RMS(Cart)=  0.00000000 RMS(Int)=  0.00020591
 Variable       Old X    -DE/DX   Delta X   Delta X   Delta X     New X
                                 (Linear)    (Quad)   (Total)
    R1        2.05942   0.00171   0.00232   0.00120   0.00352   2.06294
    R2        2.07568   0.00033  -0.00090   0.00185   0.00095   2.07663
    R3        2.07582   0.00029  -0.00092   0.00180   0.00088   2.07670
    R4        2.67448  -0.00188   0.00438  -0.00894  -0.00457   2.66991
    R5        1.81225   0.00158  -0.00112   0.00360   0.00248   1.81473
    A1        1.88761  -0.00091   0.00361  -0.00704  -0.00354   1.88407
    A2        1.88704  -0.00085   0.00314  -0.00610  -0.00307   1.88397
    A3        1.84423   0.00457   0.01419   0.00760   0.02167   1.86591
    A4        1.89873  -0.00033   0.00188  -0.00788  -0.00557   1.89316
    A5        1.97106  -0.00118  -0.01108   0.00644  -0.00444   1.96662
    A6        1.97108  -0.00119  -0.01096   0.00628  -0.00448   1.96660
    A7        1.86237   0.00407   0.00746   0.01129   0.01875   1.88112
    D1       -3.14128  -0.00002   0.00015  -0.00034  -0.00019  -3.14147
    D2        1.08183  -0.00115  -0.00667  -0.00006  -0.00714   1.07469
    D3       -1.08188   0.00117   0.00646   0.00044   0.00731  -1.07458
         Item               Value     Threshold  Converged?
 Maximum Force            0.004573     0.000450     NO 
 RMS     Force            0.001893     0.000300     NO 
 Maximum Displacement     0.023894     0.001800     NO 
 RMS     Displacement     0.009339     0.001200     NO 
 Predicted change in Energy=-1.146213D-04
 GradGradGradGradGradGradGradGradGradGradGradGradGradGradGradGradGradGrad

                          Input orientation:                          
 ---------------------------------------------------------------------
 Center     Atomic      Atomic             Coordinates (Angstroms)
 Number     Number       Type             X           Y           Z
 ---------------------------------------------------------------------
      1          6           0        0.655919   -0.037430    0.000111
      2          1           0        1.106149    0.957056   -0.002549
      3          1           0        1.013325   -0.573362   -0.890190
      4          1           0        1.013601   -0.568612    0.893187
      5          8           0       -0.745013    0.145736   -0.000154
      6          1           0       -1.154338   -0.722971    0.002286
 ---------------------------------------------------------------------
                    Distance matrix (angstroms):
                    1          2          3          4          5
     1  C    0.000000
     2  H    1.091658   0.000000
     3  H    1.098907   1.771638   0.000000
     4  H    1.098942   1.771601   1.783382   0.000000
     5  O    1.412855   2.021151   2.097860   2.097874   0.000000
     6  H    1.935717   2.816437   2.348969   2.348934   0.960315
                    6
     6  H    0.000000
 Stoichiometry    CH4O
 Framework group  C1[X(CH4O)]
 Deg. of freedom    12
 Full point group                 C1      NOp   1
 Largest Abelian subgroup         C1      NOp   1
 Largest concise Abelian subgroup C1      NOp   1
                         Standard orientation:                         
 ---------------------------------------------------------------------
 Center     Atomic      Atomic             Coordinates (Angstroms)
 Number     Number       Type             X           Y           Z
 ---------------------------------------------------------------------
      1          6           0        0.659346   -0.019606   -0.000012
      2          1           0        1.079679    0.987885    0.000064
      3          1           0        1.032664   -0.542234   -0.891691
      4          1           0        1.032663   -0.542266    0.891691
      5          8           0       -0.746431    0.121644   -0.000004
      6          1           0       -1.129632   -0.758902    0.000042
 ---------------------------------------------------------------------
 Rotational constants (GHZ):    128.1349161     24.9554348     24.0770905
 Standard basis: 6-31G(d,p) (6D, 7F)
 There are    50 symmetry adapted cartesian basis functions of A   symmetry.
 There are    50 symmetry adapted basis functions of A   symmetry.
    50 basis functions,    84 primitive gaussians,    50 cartesian basis functions
     9 alpha electrons        9 beta electrons
       nuclear repulsion energy        40.3767780285 Hartrees.
 NAtoms=    6 NActive=    6 NUniq=    6 SFac= 1.00D+00 NAtFMM=   60 NAOKFM=F Big=F
 Integral buffers will be    131072 words long.
 Raffenetti 2 integral format.
 Two-electron integral symmetry is turned on.
 Nuclear repulsion after empirical dispersion term =       40.3759419161 Hartrees.
 One-electron integrals computed using PRISM.
 NBasis=    50 RedAO= T EigKep=  9.33D-03  NBF=    50
 NBsUse=    50 1.00D-06 EigRej= -1.00D+00 NBFU=    50
 Initial guess from the checkpoint file:  "meoh-opt-wb97xd.chk"
 B after Tr=    -0.000000    0.000000    0.000000
         Rot=    0.999995   -0.000195    0.000010    0.003230 Ang=  -0.37 deg.
 ExpMin= 1.61D-01 ExpMax= 5.48D+03 ExpMxC= 8.25D+02 IAcc=1 IRadAn=         1 AccDes= 0.00D+00
 Harris functional with IExCor= 4639 and IRadAn=       1 diagonalized for initial guess.
 HarFok:  IExCor= 4639 AccDes= 0.00D+00 IRadAn=         1 IDoV= 1 UseB2=F ITyADJ=14
 ICtDFT=  3500011 ScaDFX=  1.000000  1.000000  1.000000  1.000000
 FoFCou: FMM=F IPFlag=           0 FMFlag=      100000 FMFlg1=           0
         NFxFlg=           0 DoJE=T BraDBF=F KetDBF=T FulRan=T
         wScrn=  0.000000 ICntrl=     500 IOpCl=  0 I1Cent=   200000004 NGrid=           0
         NMat0=    1 NMatS0=      1 NMatT0=    0 NMatD0=    1 NMtDS0=    0 NMtDT0=    0
 Petite list used in FoFCou.
 Keep R1 ints in memory in canonical form, NReq=2522694.
 Requested convergence on RMS density matrix=1.00D-08 within 128 cycles.
 Requested convergence on MAX density matrix=1.00D-06.
 Requested convergence on             energy=1.00D-06.
 No special actions if energy rises.
 Integral accuracy reduced to 1.0D-05 until final iterations.
 Initial convergence to 1.0D-05 achieved.  Increase integral accuracy.
 SCF Done:  E(RwB97XD) =  -115.686440372     A.U. after   10 cycles
            NFock= 10  Conv=0.94D-08     -V/T= 2.0086
 Calling FoFJK, ICntrl=      2127 FMM=F ISym2X=0 I1Cent= 0 IOpClX= 0 NMat=1 NMatS=1 NMatT=0.
 ***** Axes restored to original set *****
 -------------------------------------------------------------------
 Center     Atomic                   Forces (Hartrees/Bohr)
 Number     Number              X              Y              Z
 -------------------------------------------------------------------
      1        6          -0.002516977    0.000643048    0.000023395
      2        1           0.000319773    0.000118883   -0.000005669
      3        1           0.000121229   -0.000177638   -0.000157423
      4        1           0.000113719   -0.000172011    0.000140330
      5        8           0.001878836   -0.000779947    0.000000820
      6        1           0.000083420    0.000367665   -0.000001453
 -------------------------------------------------------------------
 Cartesian Forces:  Max     0.002516977 RMS     0.000791601

 GradGradGradGradGradGradGradGradGradGradGradGradGradGradGradGradGradGrad
 Berny optimization.
 Using GEDIIS/GDIIS optimizer.
 FormGI is forming the generalized inverse of G from B-inverse, IUseBI=4.
 Internal  Forces:  Max     0.002010399 RMS     0.000549304
 Search for a local minimum.
 Step number   3 out of a maximum of   25
 All quantities printed in internal units (Hartrees-Bohrs-Radians)
 Mixed Optimization -- En-DIIS/RFO-DIIS
 Update second derivatives using D2CorX and points    1    2    3
 DE= -1.28D-04 DEPred=-1.15D-04 R= 1.11D+00
 TightC=F SS=  1.41D+00  RLast= 3.26D-02 DXNew= 6.4624D-01 9.7652D-02
 Trust test= 1.11D+00 RLast= 3.26D-02 DXMaxT set to 3.84D-01
 The second derivative matrix:
                          R1        R2        R3        R4        R5
           R1           0.34274
           R2          -0.00158   0.33999
           R3          -0.00151  -0.00123   0.34011
           R4           0.01287   0.00828   0.00787   0.36330
           R5           0.00355  -0.00293  -0.00281   0.02393   0.57033
           A1          -0.00228   0.00258   0.00252  -0.01814   0.00056
           A2          -0.00243   0.00226   0.00221  -0.01600   0.00005
           A3           0.00365  -0.00352  -0.00332   0.03124   0.01365
           A4           0.00564   0.00102   0.00087  -0.00750   0.00155
           A5          -0.00233  -0.00096  -0.00094   0.00419  -0.00692
           A6          -0.00236  -0.00097  -0.00095   0.00418  -0.00710
           A7           0.00585  -0.00430  -0.00412   0.03604   0.01245
           D1          -0.00006  -0.00006  -0.00006   0.00028  -0.00031
           D2          -0.00801   0.00196   0.00203  -0.01401  -0.00208
           D3           0.00807  -0.00190  -0.00197   0.01372   0.00240
                          A1        A2        A3        A4        A5
           A1           0.15709
           A2          -0.00236   0.15811
           A3          -0.00830  -0.00849   0.16939
           A4          -0.00217  -0.00190   0.01393   0.16024
           A5           0.00728   0.00679  -0.00335  -0.00531   0.15801
           A6           0.00731   0.00682  -0.00350  -0.00519  -0.00202
           A7          -0.00502  -0.00549   0.01758   0.01110  -0.00859
           D1           0.00014   0.00013  -0.00021   0.00014  -0.00011
           D2           0.00027   0.00058  -0.02211  -0.00446   0.01262
           D3          -0.00041  -0.00070   0.02232   0.00432  -0.01251
                          A6        A7        D1        D2        D3
           A6           0.15796
           A7          -0.00876   0.18115
           D1          -0.00010  -0.00029   0.01335
           D2           0.01253  -0.01722   0.00001   0.02102
           D3          -0.01243   0.01752  -0.00001  -0.00767   0.02102
 ITU=  1  1  0
 Use linear search instead of GDIIS.
     Eigenvalues ---    0.01335   0.10377   0.10444   0.14293   0.16000
     Eigenvalues ---    0.16008   0.20255   0.33297   0.34128   0.34333
     Eigenvalues ---    0.38287   0.57519
 RFO step:  Lambda=-1.27418947D-05 EMin= 1.33462631D-02
 Quartic linear search produced a step of  0.09930.
 Iteration  1 RMS(Cart)=  0.00145275 RMS(Int)=  0.00000298
 Iteration  2 RMS(Cart)=  0.00000189 RMS(Int)=  0.00000249
 Iteration  3 RMS(Cart)=  0.00000000 RMS(Int)=  0.00000249
 Variable       Old X    -DE/DX   Delta X   Delta X   Delta X     New X
                                 (Linear)    (Quad)   (Total)
    R1        2.06294   0.00024   0.00035   0.00052   0.00087   2.06381
    R2        2.07663   0.00025   0.00009   0.00087   0.00097   2.07760
    R3        2.07670   0.00023   0.00009   0.00081   0.00090   2.07760
    R4        2.66991  -0.00201  -0.00045  -0.00571  -0.00616   2.66375
    R5        1.81473  -0.00035   0.00025  -0.00069  -0.00045   1.81428
    A1        1.88407  -0.00011  -0.00035  -0.00068  -0.00103   1.88303
    A2        1.88397  -0.00010  -0.00030  -0.00058  -0.00089   1.88308
    A3        1.86591   0.00035   0.00215   0.00080   0.00295   1.86885
    A4        1.89316  -0.00013  -0.00055  -0.00128  -0.00184   1.89132
    A5        1.96662  -0.00001  -0.00044   0.00082   0.00037   1.96699
    A6        1.96660  -0.00000  -0.00045   0.00084   0.00039   1.96699
    A7        1.88112   0.00011   0.00186  -0.00049   0.00138   1.88250
    D1       -3.14147  -0.00000  -0.00002  -0.00006  -0.00008  -3.14155
    D2        1.07469  -0.00009  -0.00071  -0.00021  -0.00092   1.07377
    D3       -1.07458   0.00009   0.00073   0.00022   0.00095  -1.07363
         Item               Value     Threshold  Converged?
 Maximum Force            0.002010     0.000450     NO 
 RMS     Force            0.000549     0.000300     NO 
 Maximum Displacement     0.003083     0.001800     NO 
 RMS     Displacement     0.001453     0.001200     NO 
 Predicted change in Energy=-7.583293D-06
 GradGradGradGradGradGradGradGradGradGradGradGradGradGradGradGradGradGrad

                          Input orientation:                          
 ---------------------------------------------------------------------
 Center     Atomic      Atomic             Coordinates (Angstroms)
 Number     Number       Type             X           Y           Z
 ---------------------------------------------------------------------
      1          6           0        0.654288   -0.036684    0.000138
      2          1           0        1.106944    0.957206   -0.002586
      3          1           0        1.012524   -0.573384   -0.889996
      4          1           0        1.012779   -0.568669    0.892996
      5          8           0       -0.743540    0.145081   -0.000140
      6          1           0       -1.153352   -0.723134    0.002279
 ---------------------------------------------------------------------
                    Distance matrix (angstroms):
                    1          2          3          4          5
     1  C    0.000000
     2  H    1.092119   0.000000
     3  H    1.099418   1.771756   0.000000
     4  H    1.099417   1.771787   1.782998   0.000000
     5  O    1.409596   2.020853   2.095662   2.095659   0.000000
     6  H    1.933592   2.816471   2.347254   2.347202   0.960078
                    6
     6  H    0.000000
 Stoichiometry    CH4O
 Framework group  C1[X(CH4O)]
 Deg. of freedom    12
 Full point group                 C1      NOp   1
 Largest Abelian subgroup         C1      NOp   1
 Largest concise Abelian subgroup C1      NOp   1
                         Standard orientation:                         
 ---------------------------------------------------------------------
 Center     Atomic      Atomic             Coordinates (Angstroms)
 Number     Number       Type             X           Y           Z
 ---------------------------------------------------------------------
      1          6           0        0.657553   -0.019509    0.000003
      2          1           0        1.081314    0.987044    0.000094
      3          1           0        1.031213   -0.543177   -0.891553
      4          1           0        1.031190   -0.543383    0.891445
      5          8           0       -0.744941    0.121807    0.000004
      6          1           0       -1.129505   -0.757886   -0.000038
 ---------------------------------------------------------------------
 Rotational constants (GHZ):    128.1741172     25.0385042     24.1542036
 Standard basis: 6-31G(d,p) (6D, 7F)
 There are    50 symmetry adapted cartesian basis functions of A   symmetry.
 There are    50 symmetry adapted basis functions of A   symmetry.
    50 basis functions,    84 primitive gaussians,    50 cartesian basis functions
     9 alpha electrons        9 beta electrons
       nuclear repulsion energy        40.4223180474 Hartrees.
 NAtoms=    6 NActive=    6 NUniq=    6 SFac= 1.00D+00 NAtFMM=   60 NAOKFM=F Big=F
 Integral buffers will be    131072 words long.
 Raffenetti 2 integral format.
 Two-electron integral symmetry is turned on.
 Nuclear repulsion after empirical dispersion term =       40.4214828397 Hartrees.
 One-electron integrals computed using PRISM.
 NBasis=    50 RedAO= T EigKep=  9.29D-03  NBF=    50
 NBsUse=    50 1.00D-06 EigRej= -1.00D+00 NBFU=    50
 Initial guess from the checkpoint file:  "meoh-opt-wb97xd.chk"
 B after Tr=     0.000000    0.000000   -0.000000
         Rot=    1.000000   -0.000040    0.000001    0.000343 Ang=  -0.04 deg.
 Keep R1 ints in memory in canonical form, NReq=2522694.
 Requested convergence on RMS density matrix=1.00D-08 within 128 cycles.
 Requested convergence on MAX density matrix=1.00D-06.
 Requested convergence on             energy=1.00D-06.
 No special actions if energy rises.
 SCF Done:  E(RwB97XD) =  -115.686448455     A.U. after    8 cycles
            NFock=  8  Conv=0.50D-08     -V/T= 2.0085
 Calling FoFJK, ICntrl=      2127 FMM=F ISym2X=0 I1Cent= 0 IOpClX= 0 NMat=1 NMatS=1 NMatT=0.
 ***** Axes restored to original set *****
 -------------------------------------------------------------------
 Center     Atomic                   Forces (Hartrees/Bohr)
 Number     Number              X              Y              Z
 -------------------------------------------------------------------
      1        6          -0.000280964    0.000052565   -0.000003522
      2        1           0.000047730   -0.000044818    0.000002978
      3        1           0.000120921   -0.000036193   -0.000028837
      4        1           0.000122591   -0.000032981    0.000029596
      5        8          -0.000017301   -0.000142937    0.000000721
      6        1           0.000007022    0.000204366   -0.000000935
 -------------------------------------------------------------------
 Cartesian Forces:  Max     0.000280964 RMS     0.000100641

 GradGradGradGradGradGradGradGradGradGradGradGradGradGradGradGradGradGrad
 Berny optimization.
 Using GEDIIS/GDIIS optimizer.
 FormGI is forming the generalized inverse of G from B-inverse, IUseBI=4.
 Internal  Forces:  Max     0.000168741 RMS     0.000086589
 Search for a local minimum.
 Step number   4 out of a maximum of   25
 All quantities printed in internal units (Hartrees-Bohrs-Radians)
 Mixed Optimization -- En-DIIS/RFO-DIIS
 Swapping is turned off.
 Update second derivatives using D2CorX and points    1    2    3    4
 DE= -8.08D-06 DEPred=-7.58D-06 R= 1.07D+00
 TightC=F SS=  1.41D+00  RLast= 7.65D-03 DXNew= 6.4624D-01 2.2945D-02
 Trust test= 1.07D+00 RLast= 7.65D-03 DXMaxT set to 3.84D-01
 The second derivative matrix:
                          R1        R2        R3        R4        R5
           R1           0.34325
           R2          -0.00254   0.33796
           R3          -0.00250  -0.00317   0.33826
           R4           0.00732   0.01732   0.01698   0.37312
           R5           0.00567   0.00017   0.00015   0.00343   0.57554
           A1          -0.00123   0.00353   0.00339  -0.02347  -0.00358
           A2          -0.00113   0.00320   0.00307  -0.02206  -0.00388
           A3           0.00322  -0.00553  -0.00533   0.02540   0.01792
           A4           0.00797   0.00380   0.00346  -0.02776  -0.00224
           A5          -0.00458  -0.00225  -0.00204   0.02244  -0.00263
           A6          -0.00456  -0.00229  -0.00207   0.02252  -0.00303
           A7           0.00293  -0.00615  -0.00583   0.04399   0.01811
           D1          -0.00000  -0.00007  -0.00007   0.00051  -0.00061
           D2          -0.00932   0.00075   0.00094   0.00161  -0.00307
           D3           0.00934  -0.00067  -0.00086  -0.00218   0.00368
                          A1        A2        A3        A4        A5
           A1           0.15753
           A2          -0.00195   0.15848
           A3          -0.00636  -0.00607   0.16598
           A4          -0.00300  -0.00256   0.01770   0.15737
           A5           0.00615   0.00540  -0.00601  -0.00516   0.16090
           A6           0.00627   0.00551  -0.00609  -0.00497   0.00071
           A7          -0.00470  -0.00493   0.01101   0.01242  -0.00652
           D1           0.00022   0.00019  -0.00006   0.00019  -0.00028
           D2           0.00087   0.00087  -0.02344  -0.00367   0.01251
           D3          -0.00109  -0.00107   0.02352   0.00346  -0.01222
                          A6        A7        D1        D2        D3
           A6           0.16052
           A7          -0.00673   0.17678
           D1          -0.00027  -0.00025   0.01335
           D2           0.01241  -0.01667  -0.00001   0.02131
           D3          -0.01214   0.01694  -0.00000  -0.00795   0.02130
 ITU=  1  1  1  0
     Eigenvalues ---    0.01335   0.10424   0.10508   0.12610   0.16000
     Eigenvalues ---    0.16133   0.20465   0.32979   0.34128   0.34555
     Eigenvalues ---    0.40133   0.57785
 En-DIIS/RFO-DIIS IScMMF=        0 using points:     4    3
 RFO step:  Lambda=-2.56114413D-07.
 DidBck=F Rises=F RFO-DIIS coefs:    1.04816   -0.04816
 Iteration  1 RMS(Cart)=  0.00070026 RMS(Int)=  0.00000046
 Iteration  2 RMS(Cart)=  0.00000033 RMS(Int)=  0.00000021
 Variable       Old X    -DE/DX   Delta X   Delta X   Delta X     New X
                                 (Linear)    (Quad)   (Total)
    R1        2.06381  -0.00002   0.00004  -0.00003   0.00001   2.06382
    R2        2.07760   0.00008   0.00005   0.00025   0.00030   2.07790
    R3        2.07760   0.00008   0.00004   0.00025   0.00030   2.07789
    R4        2.66375   0.00001  -0.00030  -0.00007  -0.00037   2.66338
    R5        1.81428  -0.00017  -0.00002  -0.00030  -0.00032   1.81396
    A1        1.88303  -0.00008  -0.00005  -0.00063  -0.00068   1.88235
    A2        1.88308  -0.00008  -0.00004  -0.00067  -0.00071   1.88237
    A3        1.86885  -0.00001   0.00014  -0.00001   0.00013   1.86898
    A4        1.89132  -0.00011  -0.00009  -0.00061  -0.00070   1.89062
    A5        1.96699   0.00013   0.00002   0.00090   0.00092   1.96791
    A6        1.96699   0.00013   0.00002   0.00090   0.00092   1.96791
    A7        1.88250   0.00011   0.00007   0.00082   0.00088   1.88338
    D1       -3.14155   0.00000  -0.00000   0.00000  -0.00000  -3.14155
    D2        1.07377   0.00003  -0.00004   0.00026   0.00022   1.07399
    D3       -1.07363  -0.00003   0.00005  -0.00031  -0.00026  -1.07389
         Item               Value     Threshold  Converged?
 Maximum Force            0.000169     0.000450     YES
 RMS     Force            0.000087     0.000300     YES
 Maximum Displacement     0.001528     0.001800     YES
 RMS     Displacement     0.000700     0.001200     YES
 Predicted change in Energy=-3.170567D-07
 Optimization completed.
    -- Stationary point found.
                           ----------------------------
                           !   Optimized Parameters   !
                           ! (Angstroms and Degrees)  !
 --------------------------                            --------------------------
 ! Name  Definition              Value          Derivative Info.                !
 --------------------------------------------------------------------------------
 ! R1    R(1,2)                  1.0921         -DE/DX =    0.0                 !
 ! R2    R(1,3)                  1.0994         -DE/DX =    0.0001              !
 ! R3    R(1,4)                  1.0994         -DE/DX =    0.0001              !
 ! R4    R(1,5)                  1.4096         -DE/DX =    0.0                 !
 ! R5    R(5,6)                  0.9601         -DE/DX =   -0.0002              !
 ! A1    A(2,1,3)              107.8898         -DE/DX =   -0.0001              !
 ! A2    A(2,1,4)              107.8926         -DE/DX =   -0.0001              !
 ! A3    A(2,1,5)              107.0775         -DE/DX =    0.0                 !
 ! A4    A(3,1,4)              108.3646         -DE/DX =   -0.0001              !
 ! A5    A(3,1,5)              112.7003         -DE/DX =    0.0001              !
 ! A6    A(4,1,5)              112.7001         -DE/DX =    0.0001              !
 ! A7    A(1,5,6)              107.8591         -DE/DX =    0.0001              !
 ! D1    D(2,1,5,6)           -179.9977         -DE/DX =    0.0                 !
 ! D2    D(3,1,5,6)             61.5224         -DE/DX =    0.0                 !
 ! D3    D(4,1,5,6)            -61.5145         -DE/DX =    0.0                 !
 --------------------------------------------------------------------------------
 GradGradGradGradGradGradGradGradGradGradGradGradGradGradGradGradGradGrad

                          Input orientation:                          
 ---------------------------------------------------------------------
 Center     Atomic      Atomic             Coordinates (Angstroms)
 Number     Number       Type             X           Y           Z
 ---------------------------------------------------------------------
      1          6           0        0.654288   -0.036684    0.000138
      2          1           0        1.106944    0.957206   -0.002586
      3          1           0        1.012524   -0.573384   -0.889996
      4          1           0        1.012779   -0.568669    0.892996
      5          8           0       -0.743540    0.145081   -0.000140
      6          1           0       -1.153352   -0.723134    0.002279
 ---------------------------------------------------------------------
                    Distance matrix (angstroms):
                    1          2          3          4          5
     1  C    0.000000
     2  H    1.092119   0.000000
     3  H    1.099418   1.771756   0.000000
     4  H    1.099417   1.771787   1.782998   0.000000
     5  O    1.409596   2.020853   2.095662   2.095659   0.000000
     6  H    1.933592   2.816471   2.347254   2.347202   0.960078
                    6
     6  H    0.000000
 Stoichiometry    CH4O
 Framework group  C1[X(CH4O)]
 Deg. of freedom    12
 Full point group                 C1      NOp   1
 Largest Abelian subgroup         C1      NOp   1
 Largest concise Abelian subgroup C1      NOp   1
                         Standard orientation:                         
 ---------------------------------------------------------------------
 Center     Atomic      Atomic             Coordinates (Angstroms)
 Number     Number       Type             X           Y           Z
 ---------------------------------------------------------------------
      1          6           0        0.657553   -0.019509    0.000003
      2          1           0        1.081314    0.987044    0.000094
      3          1           0        1.031213   -0.543177   -0.891553
      4          1           0        1.031190   -0.543383    0.891445
      5          8           0       -0.744941    0.121807    0.000004
      6          1           0       -1.129505   -0.757886   -0.000038
 ---------------------------------------------------------------------
 Rotational constants (GHZ):    128.1741172     25.0385042     24.1542036

 **********************************************************************

            Population analysis using the SCF density.

 **********************************************************************

 Orbital symmetries:
       Occupied  (A) (A) (A) (A) (A) (A) (A) (A) (A)
       Virtual   (A) (A) (A) (A) (A) (A) (A) (A) (A) (A) (A) (A)
                 (A) (A) (A) (A) (A) (A) (A) (A) (A) (A) (A) (A)
                 (A) (A) (A) (A) (A) (A) (A) (A) (A) (A) (A) (A)
                 (A) (A) (A) (A) (A)
 The electronic state is 1-A.
 Alpha  occ. eigenvalues --  -19.26282 -10.33370  -1.11489  -0.77417  -0.59080
 Alpha  occ. eigenvalues --   -0.52125  -0.50579  -0.41268  -0.34906
 Alpha virt. eigenvalues --    0.16786   0.21936   0.25216   0.25992   0.29476
 Alpha virt. eigenvalues --    0.62757   0.64967   0.66159   0.86020   0.93037
 Alpha virt. eigenvalues --    0.94149   0.98174   1.03493   1.05750   1.09915
 Alpha virt. eigenvalues --    1.15814   1.44611   1.48874   1.61471   1.67704
 Alpha virt. eigenvalues --    1.90549   2.01919   2.08499   2.13041   2.15334
 Alpha virt. eigenvalues --    2.16058   2.43010   2.46793   2.64113   2.67840
 Alpha virt. eigenvalues --    2.76743   2.79392   2.88621   2.94404   3.07132
 Alpha virt. eigenvalues --    3.25866   3.45821   3.51200   3.61923   3.94918
 Alpha virt. eigenvalues --    4.50950
          Condensed to atoms (all electrons):
               1          2          3          4          5          6
     1  C    4.737063   0.400557   0.381844   0.381846   0.248195  -0.031684
     2  H    0.400557   0.562066  -0.035394  -0.035389  -0.037064   0.006303
     3  H    0.381844  -0.035394   0.639024  -0.048697  -0.036524  -0.005228
     4  H    0.381846  -0.035389  -0.048697   0.639015  -0.036523  -0.005230
     5  O    0.248195  -0.037064  -0.036524  -0.036523   8.118156   0.297706
     6  H   -0.031684   0.006303  -0.005228  -0.005230   0.297706   0.415239
 Mulliken charges:
               1
     1  C   -0.117821
     2  H    0.138920
     3  H    0.104976
     4  H    0.104977
     5  O   -0.553946
     6  H    0.322895
 Sum of Mulliken charges =  -0.00000
 Mulliken charges with hydrogens summed into heavy atoms:
               1
     1  C    0.231051
     5  O   -0.231051
 Electronic spatial extent (au):  <R**2>=             83.3499
 Charge=             -0.0000 electrons
 Dipole moment (field-independent basis, Debye):
    X=              0.7662    Y=             -1.5358    Z=             -0.0001  Tot=              1.7163
 Quadrupole moment (field-independent basis, Debye-Ang):
   XX=            -12.4678   YY=            -11.9187   ZZ=            -13.4884
   XY=              2.2442   XZ=              0.0001   YZ=              0.0000
 Traceless Quadrupole moment (field-independent basis, Debye-Ang):
   XX=              0.1572   YY=              0.7063   ZZ=             -0.8635
   XY=              2.2442   XZ=              0.0001   YZ=              0.0000
 Octapole moment (field-independent basis, Debye-Ang**2):
  XXX=             -4.6159  YYY=             -0.5524  ZZZ=             -0.0001  XYY=             -1.8822
  XXY=             -2.1982  XXZ=             -0.0001  XZZ=             -0.5819  YZZ=             -0.5671
  YYZ=              0.0001  XYZ=             -0.0001
 Hexadecapole moment (field-independent basis, Debye-Ang**3):
 XXXX=            -58.8697 YYYY=            -19.0566 ZZZZ=            -18.8898 XXXY=              3.6940
 XXXZ=              0.0002 YYYX=              2.8962 YYYZ=              0.0000 ZZZX=             -0.0001
 ZZZY=             -0.0000 XXYY=            -11.8351 XXZZ=            -13.5038 YYZZ=             -6.4899
 XXYZ=              0.0001 YYXZ=              0.0003 ZZXY=             -0.0993
 N-N= 4.042148283971D+01 E-N=-3.519726331712D+02  KE= 1.147083354754D+02
 1\1\GINC-CDR828\FOpt\RwB97XD\6-31G(d,p)\C1H4O1\CLR426\07-Jul-2023\0\\#
  opt freq wb97xd/6-31g(d,p)\\Title Card Required\\0,1\C,0.6542875386,-
 0.0366836906,0.0001382983\H,1.1069443459,0.9572063972,-0.0025855903\H,
 1.0125243077,-0.5733844573,-0.8899961273\H,1.0127790124,-0.5686686637,
 0.892995623\O,-0.7435403305,0.1450814418,-0.0001400398\H,-1.1533518742
 ,-0.7231340273,0.0022788361\\Version=EM64L-G09RevE.01\State=1-A\HF=-11
 5.6864485\RMSD=4.989e-09\RMSF=1.006e-04\Dipole=0.2838625,-0.6126801,0.
 0016205\Quadrupole=0.2135351,0.4284136,-0.6419487,1.677506,-0.0046874,
 -0.0031963\PG=C01 [X(C1H4O1)]\\@


 THE CAUTIOUS SELDOM ERR...CONFUCIUS                   
 Job cpu time:       0 days  0 hours  0 minutes 19.7 seconds.
 File lengths (MBytes):  RWF=      5 Int=      0 D2E=      0 Chk=      1 Scr=      1
 Normal termination of Gaussian 09 at Fri Jul  7 09:27:39 2023.
 Link1:  Proceeding to internal job step number  2.
 ----------------------------------------------------------------------
 #N Geom=AllCheck Guess=TCheck SCRF=Check GenChk RwB97XD/6-31G(d,p) Fre
 q
 ----------------------------------------------------------------------
 1/10=4,29=7,30=1,38=1,40=1/1,3;
 2/12=2,40=1/2;
 3/5=1,6=6,7=101,11=2,14=-4,16=1,25=1,30=1,70=2,71=2,74=-58,116=1,140=1/1,2,3;
 4/5=101/1;
 5/5=2,38=6,98=1/2;
 8/6=4,10=90,11=11/1;
 11/6=1,8=1,9=11,15=111,16=1/1,2,10;
 10/6=1/2;
 6/7=2,8=2,9=2,10=2,18=1,28=1/1;
 7/8=1,10=1,25=1/1,2,3,16;
 1/10=4,30=1/3;
 99//99;
 Structure from the checkpoint file:  "meoh-opt-wb97xd.chk"
 -------------------
 Title Card Required
 -------------------
 Charge =  0 Multiplicity = 1
 Redundant internal coordinates found in file.
 C,0,0.6542875386,-0.0366836906,0.0001382983
 H,0,1.1069443459,0.9572063972,-0.0025855903
 H,0,1.0125243077,-0.5733844573,-0.8899961273
 H,0,1.0127790124,-0.5686686637,0.892995623
 O,0,-0.7435403305,0.1450814418,-0.0001400398
 H,0,-1.1533518742,-0.7231340273,0.0022788361
 Recover connectivity data from disk.

 GradGradGradGradGradGradGradGradGradGradGradGradGradGradGradGradGradGrad
 Berny optimization.
 Initialization pass.
                           ----------------------------
                           !    Initial Parameters    !
                           ! (Angstroms and Degrees)  !
 --------------------------                            --------------------------
 ! Name  Definition              Value          Derivative Info.                !
 --------------------------------------------------------------------------------
 ! R1    R(1,2)                  1.0921         calculate D2E/DX2 analytically  !
 ! R2    R(1,3)                  1.0994         calculate D2E/DX2 analytically  !
 ! R3    R(1,4)                  1.0994         calculate D2E/DX2 analytically  !
 ! R4    R(1,5)                  1.4096         calculate D2E/DX2 analytically  !
 ! R5    R(5,6)                  0.9601         calculate D2E/DX2 analytically  !
 ! A1    A(2,1,3)              107.8898         calculate D2E/DX2 analytically  !
 ! A2    A(2,1,4)              107.8926         calculate D2E/DX2 analytically  !
 ! A3    A(2,1,5)              107.0775         calculate D2E/DX2 analytically  !
 ! A4    A(3,1,4)              108.3646         calculate D2E/DX2 analytically  !
 ! A5    A(3,1,5)              112.7003         calculate D2E/DX2 analytically  !
 ! A6    A(4,1,5)              112.7001         calculate D2E/DX2 analytically  !
 ! A7    A(1,5,6)              107.8591         calculate D2E/DX2 analytically  !
 ! D1    D(2,1,5,6)           -179.9977         calculate D2E/DX2 analytically  !
 ! D2    D(3,1,5,6)             61.5224         calculate D2E/DX2 analytically  !
 ! D3    D(4,1,5,6)            -61.5145         calculate D2E/DX2 analytically  !
 --------------------------------------------------------------------------------
 Trust Radius=3.00D-01 FncErr=1.00D-07 GrdErr=1.00D-07
 Number of steps in this run=      2 maximum allowed number of steps=      2.
 GradGradGradGradGradGradGradGradGradGradGradGradGradGradGradGradGradGrad

                          Input orientation:                          
 ---------------------------------------------------------------------
 Center     Atomic      Atomic             Coordinates (Angstroms)
 Number     Number       Type             X           Y           Z
 ---------------------------------------------------------------------
      1          6           0        0.654288   -0.036684    0.000138
      2          1           0        1.106944    0.957206   -0.002586
      3          1           0        1.012524   -0.573384   -0.889996
      4          1           0        1.012779   -0.568669    0.892996
      5          8           0       -0.743540    0.145081   -0.000140
      6          1           0       -1.153352   -0.723134    0.002279
 ---------------------------------------------------------------------
                    Distance matrix (angstroms):
                    1          2          3          4          5
     1  C    0.000000
     2  H    1.092119   0.000000
     3  H    1.099418   1.771756   0.000000
     4  H    1.099417   1.771787   1.782998   0.000000
     5  O    1.409596   2.020853   2.095662   2.095659   0.000000
     6  H    1.933592   2.816471   2.347254   2.347202   0.960078
                    6
     6  H    0.000000
 Stoichiometry    CH4O
 Framework group  C1[X(CH4O)]
 Deg. of freedom    12
 Full point group                 C1      NOp   1
 Largest Abelian subgroup         C1      NOp   1
 Largest concise Abelian subgroup C1      NOp   1
                         Standard orientation:                         
 ---------------------------------------------------------------------
 Center     Atomic      Atomic             Coordinates (Angstroms)
 Number     Number       Type             X           Y           Z
 ---------------------------------------------------------------------
      1          6           0        0.657553   -0.019509    0.000003
      2          1           0        1.081314    0.987044    0.000094
      3          1           0        1.031213   -0.543177   -0.891553
      4          1           0        1.031190   -0.543383    0.891445
      5          8           0       -0.744941    0.121807    0.000004
      6          1           0       -1.129505   -0.757886   -0.000038
 ---------------------------------------------------------------------
 Rotational constants (GHZ):    128.1741172     25.0385042     24.1542036
 Standard basis: 6-31G(d,p) (6D, 7F)
 There are    50 symmetry adapted cartesian basis functions of A   symmetry.
 There are    50 symmetry adapted basis functions of A   symmetry.
    50 basis functions,    84 primitive gaussians,    50 cartesian basis functions
     9 alpha electrons        9 beta electrons
       nuclear repulsion energy        40.4223180474 Hartrees.
 NAtoms=    6 NActive=    6 NUniq=    6 SFac= 1.00D+00 NAtFMM=   60 NAOKFM=F Big=F
 Integral buffers will be    131072 words long.
 Raffenetti 2 integral format.
 Two-electron integral symmetry is turned on.
 Nuclear repulsion after empirical dispersion term =       40.4214828397 Hartrees.
 One-electron integrals computed using PRISM.
 NBasis=    50 RedAO= T EigKep=  9.29D-03  NBF=    50
 NBsUse=    50 1.00D-06 EigRej= -1.00D+00 NBFU=    50
 Initial guess from the checkpoint file:  "meoh-opt-wb97xd.chk"
 B after Tr=     0.000000   -0.000000    0.000000
         Rot=    1.000000   -0.000000   -0.000000   -0.000000 Ang=   0.00 deg.
 Keep R1 ints in memory in canonical form, NReq=2522694.
 Requested convergence on RMS density matrix=1.00D-08 within 128 cycles.
 Requested convergence on MAX density matrix=1.00D-06.
 Requested convergence on             energy=1.00D-06.
 No special actions if energy rises.
 SCF Done:  E(RwB97XD) =  -115.686448455     A.U. after    1 cycles
            NFock=  1  Conv=0.93D-09     -V/T= 2.0085
 DoSCS=F DFT=T ScalE2(SS,OS)=  1.000000  1.000000
 Range of M.O.s used for correlation:     1    50
 NBasis=    50 NAE=     9 NBE=     9 NFC=     0 NFV=     0
 NROrb=     50 NOA=     9 NOB=     9 NVA=    41 NVB=    41
 Symmetrizing basis deriv contribution to polar:
 IMax=3 JMax=2 DiffMx= 0.00D+00
 G2DrvN: will do     7 centers at a time, making    1 passes.
 Calling FoFCou, ICntrl=  3107 FMM=F I1Cent=   0 AccDes= 0.00D+00.
 End of G2Drv F.D. properties file   721 does not exist.
 End of G2Drv F.D. properties file   722 does not exist.
 End of G2Drv F.D. properties file   788 does not exist.
          IDoAtm=111111
          Differentiating once with respect to electric field.
                with respect to dipole field.
          Differentiating once with respect to nuclear coordinates.
 Keep R1 ints in memory in canonical form, NReq=2496265.
          There are    21 degrees of freedom in the 1st order CPHF.  IDoFFX=6 NUNeed=     3.
     18 vectors produced by pass  0 Test12= 1.76D-15 4.76D-09 XBig12= 5.05D+00 1.00D+00.
 AX will form    18 AO Fock derivatives at one time.
     18 vectors produced by pass  1 Test12= 1.76D-15 4.76D-09 XBig12= 2.08D-01 1.51D-01.
     18 vectors produced by pass  2 Test12= 1.76D-15 4.76D-09 XBig12= 5.76D-03 2.62D-02.
     18 vectors produced by pass  3 Test12= 1.76D-15 4.76D-09 XBig12= 3.09D-05 1.63D-03.
     18 vectors produced by pass  4 Test12= 1.76D-15 4.76D-09 XBig12= 1.21D-07 8.64D-05.
     18 vectors produced by pass  5 Test12= 1.76D-15 4.76D-09 XBig12= 2.67D-10 4.65D-06.
      4 vectors produced by pass  6 Test12= 1.76D-15 4.76D-09 XBig12= 5.84D-13 1.66D-07.
      2 vectors produced by pass  7 Test12= 1.76D-15 4.76D-09 XBig12= 1.14D-15 1.01D-08.
 InvSVY:  IOpt=1 It=  1 EMax= 1.78D-15
 Solved reduced A of dimension   114 with    21 vectors.
 Isotropic polarizability for W=    0.000000       15.88 Bohr**3.
 End of Minotr F.D. properties file   721 does not exist.
 End of Minotr F.D. properties file   722 does not exist.
 End of Minotr F.D. properties file   788 does not exist.

 **********************************************************************

            Population analysis using the SCF density.

 **********************************************************************

 Orbital symmetries:
       Occupied  (A) (A) (A) (A) (A) (A) (A) (A) (A)
       Virtual   (A) (A) (A) (A) (A) (A) (A) (A) (A) (A) (A) (A)
                 (A) (A) (A) (A) (A) (A) (A) (A) (A) (A) (A) (A)
                 (A) (A) (A) (A) (A) (A) (A) (A) (A) (A) (A) (A)
                 (A) (A) (A) (A) (A)
 The electronic state is 1-A.
 Alpha  occ. eigenvalues --  -19.26282 -10.33370  -1.11489  -0.77417  -0.59080
 Alpha  occ. eigenvalues --   -0.52125  -0.50579  -0.41268  -0.34906
 Alpha virt. eigenvalues --    0.16786   0.21936   0.25216   0.25992   0.29476
 Alpha virt. eigenvalues --    0.62757   0.64967   0.66159   0.86020   0.93037
 Alpha virt. eigenvalues --    0.94149   0.98174   1.03493   1.05750   1.09915
 Alpha virt. eigenvalues --    1.15814   1.44611   1.48874   1.61471   1.67704
 Alpha virt. eigenvalues --    1.90549   2.01919   2.08499   2.13041   2.15334
 Alpha virt. eigenvalues --    2.16058   2.43010   2.46793   2.64113   2.67840
 Alpha virt. eigenvalues --    2.76743   2.79392   2.88621   2.94404   3.07132
 Alpha virt. eigenvalues --    3.25866   3.45821   3.51200   3.61923   3.94918
 Alpha virt. eigenvalues --    4.50950
          Condensed to atoms (all electrons):
               1          2          3          4          5          6
     1  C    4.737063   0.400557   0.381844   0.381846   0.248195  -0.031684
     2  H    0.400557   0.562066  -0.035394  -0.035389  -0.037064   0.006303
     3  H    0.381844  -0.035394   0.639024  -0.048697  -0.036524  -0.005228
     4  H    0.381846  -0.035389  -0.048697   0.639015  -0.036523  -0.005230
     5  O    0.248195  -0.037064  -0.036524  -0.036523   8.118156   0.297706
     6  H   -0.031684   0.006303  -0.005228  -0.005230   0.297706   0.415239
 Mulliken charges:
               1
     1  C   -0.117821
     2  H    0.138920
     3  H    0.104976
     4  H    0.104977
     5  O   -0.553946
     6  H    0.322895
 Sum of Mulliken charges =  -0.00000
 Mulliken charges with hydrogens summed into heavy atoms:
               1
     1  C    0.231051
     5  O   -0.231051
 APT charges:
               1
     1  C    0.514241
     2  H   -0.018105
     3  H   -0.078931
     4  H   -0.078924
     5  O   -0.594018
     6  H    0.255737
 Sum of APT charges =  -0.00000
 APT charges with hydrogens summed into heavy atoms:
               1
     1  C    0.338281
     5  O   -0.338281
 Electronic spatial extent (au):  <R**2>=             83.3499
 Charge=             -0.0000 electrons
 Dipole moment (field-independent basis, Debye):
    X=              0.7662    Y=             -1.5358    Z=             -0.0001  Tot=              1.7163
 Quadrupole moment (field-independent basis, Debye-Ang):
   XX=            -12.4678   YY=            -11.9187   ZZ=            -13.4884
   XY=              2.2442   XZ=              0.0001   YZ=              0.0000
 Traceless Quadrupole moment (field-independent basis, Debye-Ang):
   XX=              0.1572   YY=              0.7063   ZZ=             -0.8635
   XY=              2.2442   XZ=              0.0001   YZ=              0.0000
 Octapole moment (field-independent basis, Debye-Ang**2):
  XXX=             -4.6159  YYY=             -0.5524  ZZZ=             -0.0001  XYY=             -1.8822
  XXY=             -2.1982  XXZ=             -0.0001  XZZ=             -0.5819  YZZ=             -0.5671
  YYZ=              0.0001  XYZ=             -0.0001
 Hexadecapole moment (field-independent basis, Debye-Ang**3):
 XXXX=            -58.8697 YYYY=            -19.0566 ZZZZ=            -18.8898 XXXY=              3.6940
 XXXZ=              0.0002 YYYX=              2.8962 YYYZ=              0.0000 ZZZX=             -0.0001
 ZZZY=             -0.0000 XXYY=            -11.8351 XXZZ=            -13.5038 YYZZ=             -6.4899
 XXYZ=              0.0001 YYXZ=              0.0003 ZZXY=             -0.0993
 N-N= 4.042148283971D+01 E-N=-3.519726330792D+02  KE= 1.147083354256D+02
  Exact polarizability:  17.105   0.908  16.128  -0.000  -0.000  14.401
 Approx polarizability:  16.639   0.591  16.234  -0.000   0.000  13.867
 Calling FoFJK, ICntrl=    100127 FMM=F ISym2X=0 I1Cent= 0 IOpClX= 0 NMat=1 NMatS=1 NMatT=0.
 Full mass-weighted force constant matrix:
 Low frequencies ---  -93.4403  -31.0627   -0.0014   -0.0011    0.0010   15.8092
 Low frequencies ---  331.5110 1084.7998 1126.6348
 Diagonal vibrational polarizability:
        3.4442023       0.2692033      32.6737113
 Harmonic frequencies (cm**-1), IR intensities (KM/Mole), Raman scattering
 activities (A**4/AMU), depolarization ratios for plane and unpolarized
 incident light, reduced masses (AMU), force constants (mDyne/A),
 and normal coordinates:
                      1                      2                      3
                      A                      A                      A
 Frequencies --    331.4193              1084.7989              1126.6347
 Red. masses --      1.0692                 1.3190                 3.3092
 Frc consts  --      0.0692                 0.9145                 2.4748
 IR Inten    --    132.2530                97.5133                29.2544
  Atom  AN      X      Y      Z        X      Y      Z        X      Y      Z
     1   6     0.00   0.00   0.00     0.09   0.07   0.00     0.32  -0.09  -0.00
     2   1     0.00  -0.00   0.30     0.61  -0.16  -0.00    -0.18   0.11   0.00
     3   1     0.06   0.22  -0.10    -0.23  -0.21   0.04     0.49   0.14  -0.04
     4   1    -0.06  -0.22  -0.10    -0.23  -0.21  -0.04     0.49   0.14   0.04
     5   8    -0.00   0.00  -0.06    -0.11   0.00  -0.00    -0.26   0.04   0.00
     6   1    -0.00  -0.00   0.88     0.55  -0.29  -0.00    -0.48   0.12   0.00
                      4                      5                      6
                      A                      A                      A
 Frequencies --   1192.3044              1397.1674              1507.5930
 Red. masses --      1.2777                 1.2868                 1.1354
 Frc consts  --      1.0702                 1.4799                 1.5205
 IR Inten    --      0.6665                30.9307                 6.2035
  Atom  AN      X      Y      Z        X      Y      Z        X      Y      Z
     1   6     0.00   0.00  -0.14    -0.04  -0.12  -0.00    -0.11  -0.01  -0.00
     2   1    -0.00  -0.00   0.28    -0.39   0.03   0.00     0.63  -0.30   0.00
     3   1     0.63  -0.12   0.19     0.15   0.20  -0.11     0.42   0.27   0.04
     4   1    -0.63   0.12   0.19     0.15   0.20   0.11     0.42   0.27  -0.04
     5   8    -0.00  -0.00   0.06    -0.02   0.08   0.00    -0.01  -0.01  -0.00
     6   1     0.00  -0.00   0.00     0.77  -0.28  -0.00    -0.04   0.01  -0.00
                      7                      8                      9
                      A                      A                      A
 Frequencies --   1512.1363              1537.5633              3012.1157
 Red. masses --      1.0457                 1.0548                 1.0374
 Frc consts  --      1.4088                 1.4692                 5.5455
 IR Inten    --      2.0316                 4.1788                61.9290
  Atom  AN      X      Y      Z        X      Y      Z        X      Y      Z
     1   6     0.00   0.00  -0.06     0.04  -0.04   0.00     0.04  -0.03   0.00
     2   1    -0.00   0.00   0.72     0.18  -0.08  -0.00    -0.10  -0.26  -0.00
     3   1    -0.32  -0.37   0.06    -0.35   0.43  -0.41    -0.22   0.32   0.56
     4   1     0.32   0.37   0.06    -0.35   0.43   0.41    -0.22   0.32  -0.56
     5   8     0.00   0.00  -0.01     0.01  -0.02   0.00     0.00  -0.00   0.00
     6   1     0.00   0.00  -0.01    -0.11   0.03   0.00     0.00   0.00   0.00
                     10                     11                     12
                      A                      A                      A
 Frequencies --   3066.8933              3153.7460              3925.6040
 Red. masses --      1.1050                 1.0971                 1.0665
 Frc consts  --      6.1239                 6.4294                 9.6837
 IR Inten    --     81.9057                34.6560                21.9406
  Atom  AN      X      Y      Z        X      Y      Z        X      Y      Z
     1   6     0.00   0.00  -0.09    -0.02  -0.09  -0.00     0.00  -0.00  -0.00
     2   1     0.00   0.00  -0.03     0.36   0.89   0.00     0.00   0.01   0.00
     3   1    -0.22   0.35   0.57    -0.06   0.07   0.16     0.00   0.00   0.00
     4   1     0.22  -0.35   0.57    -0.06   0.07  -0.16     0.00   0.00  -0.00
     5   8     0.00   0.00   0.00     0.00   0.00   0.00    -0.03  -0.06  -0.00
     6   1     0.00   0.00   0.00     0.00  -0.02  -0.00     0.41   0.91   0.00

 -------------------
 - Thermochemistry -
 -------------------
 Temperature   298.150 Kelvin.  Pressure   1.00000 Atm.
 Atom     1 has atomic number  6 and mass  12.00000
 Atom     2 has atomic number  1 and mass   1.00783
 Atom     3 has atomic number  1 and mass   1.00783
 Atom     4 has atomic number  1 and mass   1.00783
 Atom     5 has atomic number  8 and mass  15.99491
 Atom     6 has atomic number  1 and mass   1.00783
 Molecular mass:    32.02621 amu.
 Principal axes and moments of inertia in atomic units:
                           1         2         3
     Eigenvalues --    14.08039  72.07863  74.71748
           X            0.99895   0.04581   0.00000
           Y           -0.04581   0.99895  -0.00000
           Z           -0.00000   0.00000   1.00000
 This molecule is an asymmetric top.
 Rotational symmetry number  1.
 Rotational temperatures (Kelvin)      6.15138     1.20166     1.15922
 Rotational constants (GHZ):         128.17412    25.03850    24.15420
 Zero-point vibrational energy     136661.2 (Joules/Mol)
                                   32.66282 (Kcal/Mol)
 Warning -- explicit consideration of   1 degrees of freedom as
           vibrations may cause significant error
 Vibrational temperatures:    476.84  1560.78  1620.97  1715.46  2010.21
          (Kelvin)           2169.09  2175.62  2212.21  4333.76  4412.57
                             4537.53  5648.06
 
 Zero-point correction=                           0.052052 (Hartree/Particle)
 Thermal correction to Energy=                    0.055354
 Thermal correction to Enthalpy=                  0.056298
 Thermal correction to Gibbs Free Energy=         0.029329
 Sum of electronic and zero-point Energies=           -115.634397
 Sum of electronic and thermal Energies=              -115.631095
 Sum of electronic and thermal Enthalpies=            -115.630150
 Sum of electronic and thermal Free Energies=         -115.657119
 
                     E (Thermal)             CV                S
                      KCal/Mol        Cal/Mol-Kelvin    Cal/Mol-Kelvin
 Total                   34.735              8.653             56.760
 Electronic               0.000              0.000              0.000
 Translational            0.889              2.981             36.324
 Rotational               0.889              2.981             18.967
 Vibrational             32.958              2.692              1.469
 Vibration     1          0.714              1.613              1.253
                       Q            Log10(Q)             Ln(Q)
 Total Bot       0.323202D-13        -13.490526        -31.063084
 Total V=0       0.282787D+11         10.451460         24.065376
 Vib (Bot)       0.145543D-23        -23.837008        -54.886739
 Vib (Bot)    1  0.563283D+00         -0.249273         -0.573972
 Vib (V=0)       0.127344D+01          0.104978          0.241721
 Vib (V=0)    1  0.125319D+01          0.098015          0.225689
 Electronic      0.100000D+01          0.000000          0.000000
 Translational   0.712383D+07          6.852714         15.778956
 Rotational      0.311722D+04          3.493768          8.044698
 ***** Axes restored to original set *****
 -------------------------------------------------------------------
 Center     Atomic                   Forces (Hartrees/Bohr)
 Number     Number              X              Y              Z
 -------------------------------------------------------------------
      1        6          -0.000280959    0.000052566   -0.000003522
      2        1           0.000047729   -0.000044823    0.000002978
      3        1           0.000120920   -0.000036193   -0.000028836
      4        1           0.000122589   -0.000032981    0.000029595
      5        8          -0.000017300   -0.000142934    0.000000721
      6        1           0.000007021    0.000204364   -0.000000935
 -------------------------------------------------------------------
 Cartesian Forces:  Max     0.000280959 RMS     0.000100639
 FormGI is forming the generalized inverse of G from B-inverse, IUseBI=4.

 GradGradGradGradGradGradGradGradGradGradGradGradGradGradGradGradGradGrad
 Berny optimization.
 Internal  Forces:  Max     0.000168738 RMS     0.000086589
 Search for a local minimum.
 Step number   1 out of a maximum of    2
 All quantities printed in internal units (Hartrees-Bohrs-Radians)
 Second derivative matrix not updated -- analytic derivatives used.
 The second derivative matrix:
                          R1        R2        R3        R4        R5
           R1           0.35002
           R2           0.00256   0.32881
           R3           0.00256   0.00378   0.32881
           R4           0.01148   0.01811   0.01811   0.38453
           R5          -0.00161  -0.00024  -0.00024  -0.00374   0.55338
           A1           0.00591   0.00749  -0.00565  -0.02834  -0.00051
           A2           0.00591  -0.00565   0.00749  -0.02834  -0.00051
           A3           0.00331  -0.00460  -0.00460   0.02925   0.00755
           A4          -0.00472   0.00815   0.00815  -0.02881   0.00120
           A5          -0.00463  -0.00072  -0.00462   0.02609  -0.00373
           A6          -0.00463  -0.00462  -0.00072   0.02609  -0.00373
           A7           0.00293   0.00040   0.00040   0.05289   0.01768
           D1          -0.00000   0.00570  -0.00570  -0.00000  -0.00000
           D2          -0.00671  -0.00013   0.00686   0.00096  -0.00208
           D3           0.00671  -0.00686   0.00013  -0.00096   0.00208
                          A1        A2        A3        A4        A5
           A1           0.07310
           A2           0.00424   0.07310
           A3          -0.03969  -0.03969   0.14061
           A4           0.00477   0.00477  -0.00027   0.07604
           A5          -0.03656  -0.00077  -0.03076  -0.04175   0.13974
           A6          -0.00077  -0.03656  -0.03076  -0.04175  -0.03519
           A7          -0.00566  -0.00566   0.02042   0.00132  -0.00524
           D1           0.02098  -0.02097  -0.00000   0.00000   0.01947
           D2          -0.02220  -0.00024  -0.02390   0.01839   0.00357
           D3           0.00024   0.02219   0.02390  -0.01838  -0.02152
                          A6        A7        D1        D2        D3
           A6           0.13974
           A7          -0.00524   0.18777
           D1          -0.01947  -0.00000   0.02558
           D2           0.02152  -0.00316  -0.01140   0.02915
           D3          -0.00357   0.00316  -0.01140  -0.01465   0.02915
 ITU=  0
     Eigenvalues ---    0.00297   0.09063   0.09153   0.13656   0.16141
     Eigenvalues ---    0.18897   0.20435   0.32632   0.32966   0.34964
     Eigenvalues ---    0.42292   0.55458
 Angle between quadratic step and forces=  26.06 degrees.
 Linear search not attempted -- first point.
 Iteration  1 RMS(Cart)=  0.00062397 RMS(Int)=  0.00000037
 Iteration  2 RMS(Cart)=  0.00000027 RMS(Int)=  0.00000016
 Variable       Old X    -DE/DX   Delta X   Delta X   Delta X     New X
                                 (Linear)    (Quad)   (Total)
    R1        2.06381  -0.00002   0.00000  -0.00000  -0.00000   2.06380
    R2        2.07760   0.00008   0.00000   0.00028   0.00028   2.07788
    R3        2.07760   0.00008   0.00000   0.00028   0.00028   2.07788
    R4        2.66375   0.00001   0.00000  -0.00037  -0.00037   2.66338
    R5        1.81428  -0.00017   0.00000  -0.00032  -0.00032   1.81397
    A1        1.88303  -0.00008   0.00000  -0.00058  -0.00058   1.88245
    A2        1.88308  -0.00008   0.00000  -0.00063  -0.00063   1.88245
    A3        1.86885  -0.00001   0.00000   0.00006   0.00006   1.86892
    A4        1.89132  -0.00011   0.00000  -0.00068  -0.00068   1.89064
    A5        1.96699   0.00013   0.00000   0.00085   0.00085   1.96784
    A6        1.96699   0.00013   0.00000   0.00086   0.00086   1.96784
    A7        1.88250   0.00011   0.00000   0.00073   0.00073   1.88323
    D1       -3.14155   0.00000   0.00000  -0.00003  -0.00003  -3.14159
    D2        1.07377   0.00003   0.00000   0.00014   0.00014   1.07391
    D3       -1.07363  -0.00003   0.00000  -0.00027  -0.00027  -1.07390
         Item               Value     Threshold  Converged?
 Maximum Force            0.000169     0.000450     YES
 RMS     Force            0.000087     0.000300     YES
 Maximum Displacement     0.001279     0.001800     YES
 RMS     Displacement     0.000624     0.001200     YES
 Predicted change in Energy=-2.893008D-07
 Optimization completed.
    -- Stationary point found.
                           ----------------------------
                           !   Optimized Parameters   !
                           ! (Angstroms and Degrees)  !
 --------------------------                            --------------------------
 ! Name  Definition              Value          Derivative Info.                !
 --------------------------------------------------------------------------------
 ! R1    R(1,2)                  1.0921         -DE/DX =    0.0                 !
 ! R2    R(1,3)                  1.0994         -DE/DX =    0.0001              !
 ! R3    R(1,4)                  1.0994         -DE/DX =    0.0001              !
 ! R4    R(1,5)                  1.4096         -DE/DX =    0.0                 !
 ! R5    R(5,6)                  0.9601         -DE/DX =   -0.0002              !
 ! A1    A(2,1,3)              107.8898         -DE/DX =   -0.0001              !
 ! A2    A(2,1,4)              107.8926         -DE/DX =   -0.0001              !
 ! A3    A(2,1,5)              107.0775         -DE/DX =    0.0                 !
 ! A4    A(3,1,4)              108.3646         -DE/DX =   -0.0001              !
 ! A5    A(3,1,5)              112.7003         -DE/DX =    0.0001              !
 ! A6    A(4,1,5)              112.7001         -DE/DX =    0.0001              !
 ! A7    A(1,5,6)              107.8591         -DE/DX =    0.0001              !
 ! D1    D(2,1,5,6)           -179.9977         -DE/DX =    0.0                 !
 ! D2    D(3,1,5,6)             61.5224         -DE/DX =    0.0                 !
 ! D3    D(4,1,5,6)            -61.5145         -DE/DX =    0.0                 !
 --------------------------------------------------------------------------------
 GradGradGradGradGradGradGradGradGradGradGradGradGradGradGradGradGradGrad

 1\1\GINC-CDR828\Freq\RwB97XD\6-31G(d,p)\C1H4O1\CLR426\07-Jul-2023\0\\#
 N Geom=AllCheck Guess=TCheck SCRF=Check GenChk RwB97XD/6-31G(d,p) Freq
 \\Title Card Required\\0,1\C,0.6542875386,-0.0366836906,0.0001382983\H
 ,1.1069443459,0.9572063972,-0.0025855903\H,1.0125243077,-0.5733844573,
 -0.8899961273\H,1.0127790124,-0.5686686637,0.892995623\O,-0.7435403305
 ,0.1450814418,-0.0001400398\H,-1.1533518742,-0.7231340273,0.0022788361
 \\Version=EM64L-G09RevE.01\State=1-A\HF=-115.6864485\RMSD=9.264e-10\RM
 SF=1.006e-04\ZeroPoint=0.0520515\Thermal=0.0553538\Dipole=0.2838625,-0
 .6126801,0.0016205\DipoleDeriv=0.8304325,-0.0737762,0.0001197,-0.04514
 35,0.2935275,0.0003436,0.0000544,0.0003441,0.4187637,-0.0069477,-0.059
 4529,0.0001685,-0.0911606,-0.1164017,0.0005058,0.0002541,0.0005049,0.0
 690339,-0.073365,0.0317802,0.056833,0.0723343,-0.0183383,-0.1054243,0.
 0839187,-0.1044624,-0.1450906,-0.0734028,0.0315047,-0.0570161,0.071917
 3,-0.0172218,0.1047233,-0.0843181,0.1037705,-0.146147,-0.9462406,0.082
 4985,-0.0001545,0.0368247,-0.2657947,-0.0008302,-0.0000455,-0.0008304,
 -0.5700189,0.2695236,-0.0125544,0.0000494,-0.0447723,0.124229,0.000681
 8,0.0001364,0.0006733,0.3734589\Polar=17.1566957,0.8787396,16.0765872,
 -0.0029583,-0.0047779,14.4008883\PG=C01 [X(C1H4O1)]\NImag=0\\0.5162964
 1,0.02499105,0.61142868,-0.00006183,-0.00013178,0.56695738,-0.08616644
 ,-0.08789479,0.00023972,0.11099256,-0.10064847,-0.28775600,0.00064588,
 0.10759597,0.30152455,0.00027382,0.00064412,-0.05173307,-0.00029723,-0
 .00069447,0.04715126,-0.06923731,0.03010597,0.05323993,0.00544227,-0.0
 0495122,-0.01061223,0.08716152,0.03291262,-0.11467372,-0.09966076,0.00
 801789,-0.01286979,-0.02613911,-0.04268480,0.11566878,0.05512121,-0.10
 091291,-0.22502393,-0.00091527,0.00144652,0.00116893,-0.06662847,0.111
 67260,0.23637555,-0.06926915,0.02985337,-0.05344461,0.00544551,-0.0048
 9471,0.01063746,0.00540107,-0.00469801,0.00595562,0.08720055,0.0326501
 0,-0.11361344,0.09906303,0.00803093,-0.01273622,0.02620925,-0.00473384
 ,0.00891667,-0.01466045,-0.04236472,0.11448591,-0.05534136,0.10031596,
 -0.22604998,0.00087175,-0.00137229,0.00103442,-0.00593872,0.01449977,-
 0.02168579,0.06689779,-0.11101565,0.23751495,-0.26597783,0.04660862,-0
 .00009536,-0.02802552,0.00031453,0.00000387,-0.03023235,0.00671279,0.0
 0561240,-0.03024272,0.00668300,-0.00563587,0.47919168,-0.00310388,-0.0
 9864376,0.00009676,-0.03629223,0.00956165,-0.00001480,0.02069825,0.002
 41506,0.00250585,0.02054066,0.00241157,-0.00247742,0.15428716,0.546369
 07,0.00004054,0.00008927,-0.06333945,0.00010175,-0.00002019,0.00191656
 ,0.02950724,-0.00187086,0.00890966,-0.02960541,0.00190357,0.00892241,-
 0.00048646,-0.00137960,0.04688109,-0.02564569,-0.04366423,0.00012214,-
 0.00768838,0.00258389,-0.00000570,0.00146481,-0.00026050,0.00085450,0.
 00146474,-0.00026548,-0.00085360,-0.12471326,-0.15612997,0.00044233,0.
 15511778,0.01319858,0.00325825,-0.00001313,0.00054222,0.00227581,-0.00
 000500,0.00156563,0.00054300,-0.00005162,0.00156340,0.00053551,0.00004
 962,-0.21460611,-0.46211358,0.00127780,0.19773628,0.45550102,-0.000032
 39,-0.00000466,-0.00081095,-0.00000073,-0.00000546,0.00046191,0.000432
 24,0.00149835,0.00025557,-0.00044085,-0.00149976,0.00026400,0.00060141
 ,0.00126920,-0.00329027,-0.00055968,-0.00125768,0.00311974\\0.00028096
 ,-0.00005257,0.00000352,-0.00004773,0.00004482,-0.00000298,-0.00012092
 ,0.00003619,0.00002884,-0.00012259,0.00003298,-0.00002959,0.00001730,0
 .00014293,-0.00000072,-0.00000702,-0.00020436,0.00000094\\\@


 WE SHOULD BE CAREFUL TO GET OUT OF AN EXPERIENCE ONLY THE WISDOM
 THAT IS IN IT -- AND STOP THERE;
 LEST WE BE LIKE THE CAT THAT SITS DOWN ON A HOT STOVE-LID.
 SHE WILL NEVER SIT DOWN ON A HOT STOVE LID AGAIN;
 BUT ALSO SHE WILL NEVER SIT DOWN ON A COLD ONE ANY MORE.

                                                     -- MARK TWAIN
 Job cpu time:       0 days  0 hours  0 minutes 15.7 seconds.
 File lengths (MBytes):  RWF=      5 Int=      0 D2E=      0 Chk=      1 Scr=      1
 Normal termination of Gaussian 09 at Fri Jul  7 09:27:54 2023.
