# Supplementary material for: An organic proton cage that is ultra-resistant to hydroxide-promoted degradation
Source: Nat Commun. 2024 Apr 22;15:3395. doi: 10.1038/s41467-024-47809-0 (PMC11035699; doi:10.1038/s41467-024-47809-0)
Supplement: Supplementary file 3 — Source Data [file 41467_2024_47809_MOESM3_ESM.zip › Paper/MMI-degE1-freqh2o-wb97xd.out]

 Entering Gaussian System, Link 0=g09
 Initial command:
 /opt/software/gaussian/g09.e01/l1.exe "/localscratch/clr426.7817672.0/Gau-16216.inp" -scrdir="/localscratch/clr426.7817672.0/"
 Entering Link 1 = /opt/software/gaussian/g09.e01/l1.exe PID=     16217.
  
 Copyright (c) 1988,1990,1992,1993,1995,1998,2003,2009,2015,
            Gaussian, Inc.  All Rights Reserved.
  
 This is part of the Gaussian(R) 09 program.  It is based on
 the Gaussian(R) 03 system (copyright 2003, Gaussian, Inc.),
 the Gaussian(R) 98 system (copyright 1998, Gaussian, Inc.),
 the Gaussian(R) 94 system (copyright 1995, Gaussian, Inc.),
 the Gaussian 92(TM) system (copyright 1992, Gaussian, Inc.),
 the Gaussian 90(TM) system (copyright 1990, Gaussian, Inc.),
 the Gaussian 88(TM) system (copyright 1988, Gaussian, Inc.),
 the Gaussian 86(TM) system (copyright 1986, Carnegie Mellon
 University), and the Gaussian 82(TM) system (copyright 1983,
 Carnegie Mellon University). Gaussian is a federally registered
 trademark of Gaussian, Inc.
  
 This software contains proprietary and confidential information,
 including trade secrets, belonging to Gaussian, Inc.
  
 This software is provided under written license and may be
 used, copied, transmitted, or stored only in accord with that
 written license.
  
 The following legend is applicable only to US Government
 contracts under FAR:
  
                    RESTRICTED RIGHTS LEGEND
  
 Use, reproduction and disclosure by the US Government is
 subject to restrictions as set forth in subparagraphs (a)
 and (c) of the Commercial Computer Software - Restricted
 Rights clause in FAR 52.227-19.
  
 Gaussian, Inc.
 340 Quinnipiac St., Bldg. 40, Wallingford CT 06492
  
  
 ---------------------------------------------------------------
 Warning -- This program may not be used in any manner that
 competes with the business of Gaussian, Inc. or will provide
 assistance to any competitor of Gaussian, Inc.  The licensee
 of this program is prohibited from giving any competitor of
 Gaussian, Inc. access to this program.  By using this program,
 the user acknowledges that Gaussian, Inc. is engaged in the
 business of creating and licensing software in the field of
 computational chemistry and represents and warrants to the
 licensee that it is not a competitor of Gaussian, Inc. and that
 it will not use this program in any manner prohibited above.
 ---------------------------------------------------------------
  

 Cite this work as:
 Gaussian 09, Revision E.01,
 M. J. Frisch, G. W. Trucks, H. B. Schlegel, G. E. Scuseria, 
 M. A. Robb, J. R. Cheeseman, G. Scalmani, V. Barone, B. Mennucci, 
 G. A. Petersson, H. Nakatsuji, M. Caricato, X. Li, H. P. Hratchian, 
 A. F. Izmaylov, J. Bloino, G. Zheng, J. L. Sonnenberg, M. Hada, 
 M. Ehara, K. Toyota, R. Fukuda, J. Hasegawa, M. Ishida, T. Nakajima, 
 Y. Honda, O. Kitao, H. Nakai, T. Vreven, J. A. Montgomery, Jr., 
 J. E. Peralta, F. Ogliaro, M. Bearpark, J. J. Heyd, E. Brothers, 
 K. N. Kudin, V. N. Staroverov, T. Keith, R. Kobayashi, J. Normand, 
 K. Raghavachari, A. Rendell, J. C. Burant, S. S. Iyengar, J. Tomasi, 
 M. Cossi, N. Rega, J. M. Millam, M. Klene, J. E. Knox, J. B. Cross, 
 V. Bakken, C. Adamo, J. Jaramillo, R. Gomperts, R. E. Stratmann, 
 O. Yazyev, A. J. Austin, R. Cammi, C. Pomelli, J. W. Ochterski, 
 R. L. Martin, K. Morokuma, V. G. Zakrzewski, G. A. Voth, 
 P. Salvador, J. J. Dannenberg, S. Dapprich, A. D. Daniels, 
 O. Farkas, J. B. Foresman, J. V. Ortiz, J. Cioslowski, 
 and D. J. Fox, Gaussian, Inc., Wallingford CT, 2013.
 
 ******************************************
 Gaussian 09:  EM64L-G09RevE.01 30-Nov-2015
                20-Jul-2023 
 ******************************************
 %chk=c2im-degE1-freqh2o-wb97xd.chk
 %mem=10GB
 ---------------------------------------------
 # freq wb97xd/6-31g(d,p) scrf=(solvent=water)
 ---------------------------------------------
 1/10=4,30=1,38=1/1,3;
 2/12=2,17=6,18=5,40=1/2;
 3/5=1,6=6,7=101,11=2,16=1,25=1,30=1,70=2201,71=2,72=1,74=-58,140=1/1,2,3;
 4//1;
 5/5=2,38=5,53=1,98=1/2;
 8/6=4,10=90,11=11/1;
 11/6=1,8=1,9=11,15=111,16=1/1,2,10;
 10/6=1/2;
 6/7=2,8=2,9=2,10=2,18=1,28=1/1;
 7/8=1,10=1,25=1/1,2,3,16;
 1/10=4,30=1/3;
 99//99;
 -------------------
 Title Card Required
 -------------------
 Symbolic Z-matrix:
 Charge =  0 Multiplicity = 1
 C                    -1.05072  -0.16572   0.01905 
 C                     1.004    -0.79133   0.0964 
 C                     1.03047   0.58276  -0.03625 
 N                    -0.29686   0.97068  -0.07901 
 N                    -0.29676  -1.23567   0.12323 
 C                     2.13302   1.5496   -0.17256 
 C                     2.25422   2.63045   0.70778 
 C                     3.08432   1.39584  -1.18749 
 C                     3.29473   3.54302   0.57108 
 H                     1.53589   2.74325   1.51448 
 C                     4.13095   2.30133  -1.31575 
 H                     2.99872   0.55395  -1.86689 
 C                     4.23639   3.37976  -0.44058 
 H                     3.37619   4.37484   1.26355 
 H                     4.86462   2.16766  -2.10432 
 H                     5.05085   4.0894   -0.54519 
 C                     2.11717  -1.74837   0.21925 
 C                     1.90241  -3.08598  -0.13186 
 C                     3.37653  -1.37481   0.70255 
 C                     2.92416  -4.0205   -0.02036 
 H                     0.91855  -3.37769  -0.48323 
 C                     4.39897  -2.31121   0.80801 
 H                     3.55535  -0.35002   1.00962 
 C                     4.17933  -3.63668   0.44503 
 H                     2.73959  -5.05433  -0.296 
 H                     5.36869  -2.00398   1.18772 
 H                     4.97732  -4.36753   0.53134 
 C                    -2.53152  -0.14294   0.01366 
 C                    -3.22498   0.25405   1.16673 
 C                    -3.227    -0.52275  -1.14357 
 C                    -4.61764   0.27599   1.13976 
 C                    -4.61992  -0.48766  -1.13093 
 C                    -5.33173  -0.09173   0.00047 
 H                    -5.1589    0.58085   2.03262 
 H                    -5.16331  -0.77741  -2.02737 
 C                    -2.47626  -0.96124  -2.37502 
 H                    -1.784    -0.18415  -2.71593 
 H                    -1.87454  -1.84911  -2.16235 
 H                    -3.16275  -1.19041  -3.19328 
 C                    -2.47448   0.64215   2.41615 
 H                    -1.69293  -0.08784   2.64459 
 H                    -1.98629   1.61698   2.30484 
 H                    -3.14891   0.70702   3.27306 
 C                    -6.83908  -0.09331   0.00615 
 H                    -7.24378   0.05259  -0.99882 
 H                    -7.2249   -1.04757   0.3816 
 H                    -7.23504   0.6957    0.65136 
 C                    -0.79932   2.31241  -0.2973 
 H                    -1.83031   2.24399  -0.64553 
 H                    -0.77599   2.9027    0.62328 
 H                    -0.19276   2.81717  -1.05108 
 

 GradGradGradGradGradGradGradGradGradGradGradGradGradGradGradGradGradGrad
 Berny optimization.
 Initialization pass.
 Trust Radius=3.00D-01 FncErr=1.00D-07 GrdErr=1.00D-07
 Number of steps in this run=      2 maximum allowed number of steps=      2.
 GradGradGradGradGradGradGradGradGradGradGradGradGradGradGradGradGradGrad

 Stoichiometry    C25H24N2
 Framework group  C1[X(C25H24N2)]
 Deg. of freedom   147
 Full point group                 C1      NOp   1
 Largest Abelian subgroup         C1      NOp   1
 Largest concise Abelian subgroup C1      NOp   1
                         Standard orientation:                         
 ---------------------------------------------------------------------
 Center     Atomic      Atomic             Coordinates (Angstroms)
 Number     Number       Type             X           Y           Z
 ---------------------------------------------------------------------
      1          6           0       -1.050723    0.165718   -0.019050
      2          6           0        1.004000    0.791326   -0.096400
      3          6           0        1.030466   -0.582755    0.036254
      4          7           0       -0.296863   -0.970682    0.079005
      5          7           0       -0.296764    1.235670   -0.123226
      6          6           0        2.133025   -1.549599    0.172555
      7          6           0        2.254220   -2.630446   -0.707777
      8          6           0        3.084323   -1.395837    1.187485
      9          6           0        3.294728   -3.543024   -0.571076
     10          1           0        1.535885   -2.743251   -1.514482
     11          6           0        4.130953   -2.301334    1.315753
     12          1           0        2.998720   -0.553945    1.866891
     13          6           0        4.236390   -3.379762    0.440581
     14          1           0        3.376189   -4.374842   -1.263550
     15          1           0        4.864615   -2.167663    2.104320
     16          1           0        5.050854   -4.089401    0.545188
     17          6           0        2.117170    1.748368   -0.219249
     18          6           0        1.902409    3.085977    0.131863
     19          6           0        3.376530    1.374811   -0.702550
     20          6           0        2.924155    4.020500    0.020355
     21          1           0        0.918554    3.377686    0.483230
     22          6           0        4.398966    2.311209   -0.808011
     23          1           0        3.555348    0.350021   -1.009619
     24          6           0        4.179332    3.636676   -0.445030
     25          1           0        2.739594    5.054333    0.295997
     26          1           0        5.368688    2.003975   -1.187723
     27          1           0        4.977324    4.367527   -0.531336
     28          6           0       -2.531518    0.142936   -0.013664
     29          6           0       -3.224984   -0.254050   -1.166728
     30          6           0       -3.227003    0.522751    1.143566
     31          6           0       -4.617639   -0.275990   -1.139759
     32          6           0       -4.619920    0.487662    1.130928
     33          6           0       -5.331730    0.091725   -0.000472
     34          1           0       -5.158901   -0.580845   -2.032622
     35          1           0       -5.163313    0.777409    2.027370
     36          6           0       -2.476260    0.961240    2.375022
     37          1           0       -1.784004    0.184151    2.715929
     38          1           0       -1.874536    1.849107    2.162350
     39          1           0       -3.162747    1.190410    3.193280
     40          6           0       -2.474481   -0.642147   -2.416145
     41          1           0       -1.692925    0.087839   -2.644592
     42          1           0       -1.986293   -1.616984   -2.304835
     43          1           0       -3.148908   -0.707020   -3.273063
     44          6           0       -6.839079    0.093312   -0.006148
     45          1           0       -7.243781   -0.052593    0.998816
     46          1           0       -7.224901    1.047570   -0.381599
     47          1           0       -7.235042   -0.695701   -0.651360
     48          6           0       -0.799323   -2.312406    0.297304
     49          1           0       -1.830310   -2.243985    0.645531
     50          1           0       -0.775994   -2.902703   -0.623281
     51          1           0       -0.192755   -2.817174    1.051082
 ---------------------------------------------------------------------
 Rotational constants (GHZ):      0.2980713      0.1193709      0.0963482
 Standard basis: 6-31G(d,p) (6D, 7F)
 There are   525 symmetry adapted cartesian basis functions of A   symmetry.
 There are   525 symmetry adapted basis functions of A   symmetry.
   525 basis functions,   924 primitive gaussians,   525 cartesian basis functions
    94 alpha electrons       94 beta electrons
       nuclear repulsion energy      2310.0750855374 Hartrees.
 NAtoms=   51 NActive=   51 NUniq=   51 SFac= 1.00D+00 NAtFMM=   60 NAOKFM=F Big=F
 Integral buffers will be    131072 words long.
 Raffenetti 2 integral format.
 Two-electron integral symmetry is turned on.
 Nuclear repulsion after empirical dispersion term =     2310.0324979190 Hartrees.
 Force inversion solution in PCM.
 ------------------------------------------------------------------------------
 Polarizable Continuum Model (PCM)
 =================================
 Model                : PCM (using non-symmetric T matrix).
 Atomic radii         : UFF (Universal Force Field).
 Polarization charges : Total charges.
 Charge compensation  : None.
 Solution method      : Matrix inversion.
 Cavity type          : Scaled VdW (van der Waals Surface) (Alpha=1.100).
 Cavity algorithm     : GePol (No added spheres)
                        Default sphere list used, NSphG=   51.
                        Lebedev-Laikov grids with approx.  5.0 points / Ang**2.
                        Smoothing algorithm: York/Karplus (Gamma=1.0000).
                        Polarization charges: spherical gaussians, with
                                              point-specific exponents (IZeta= 3).
                        Self-potential: point-specific (ISelfS= 7).
                        Self-field    : sphere-specific E.n sum rule (ISelfD= 2).
 1st derivatives      : Analytical E(r).r(x)/FMM algorithm (CHGder, D1EAlg=3).
                        Cavity 1st derivative terms included.
 2nd derivatives      : Analytical E(r).r(xy)/FMM algorithm (CHGder, D2EAlg=3).
                        Cavity 2nd derivative terms included.
 Solvent              : Water, Eps=  78.355300 Eps(inf)=   1.777849
 ------------------------------------------------------------------------------
 One-electron integrals computed using PRISM.
 NBasis=   525 RedAO= T EigKep=  2.81D-04  NBF=   525
 NBsUse=   525 1.00D-06 EigRej= -1.00D+00 NBFU=   525
 ExpMin= 1.61D-01 ExpMax= 4.17D+03 ExpMxC= 6.27D+02 IAcc=1 IRadAn=         1 AccDes= 0.00D+00
 Harris functional with IExCor= 4639 and IRadAn=       1 diagonalized for initial guess.
 HarFok:  IExCor= 4639 AccDes= 0.00D+00 IRadAn=         1 IDoV= 1 UseB2=F ITyADJ=14
 ICtDFT=  3500011 ScaDFX=  1.000000  1.000000  1.000000  1.000000
 FoFCou: FMM=F IPFlag=           0 FMFlag=      100000 FMFlg1=           0
         NFxFlg=           0 DoJE=T BraDBF=F KetDBF=T FulRan=T
         wScrn=  0.000000 ICntrl=     500 IOpCl=  0 I1Cent=   200000004 NGrid=           0
         NMat0=    1 NMatS0=      1 NMatT0=    0 NMatD0=    1 NMtDS0=    0 NMtDT0=    0
 Petite list used in FoFCou.
 Requested convergence on RMS density matrix=1.00D-08 within 128 cycles.
 Requested convergence on MAX density matrix=1.00D-06.
 Requested convergence on             energy=1.00D-06.
 No special actions if energy rises.
 Inv3:  Mode=1 IEnd=    38966448.
 Iteration    1 A*A^-1 deviation from unit magnitude is 8.55D-15 for   2971.
 Iteration    1 A*A^-1 deviation from orthogonality  is 9.81D-15 for   2859   2507.
 Iteration    1 A^-1*A deviation from unit magnitude is 1.34D-14 for   2046.
 Iteration    1 A^-1*A deviation from orthogonality  is 1.22D-11 for   3553   3537.
 Error on total polarization charges =  0.01278
 SCF Done:  E(RwB97XD) =  -1076.35585318     A.U. after   13 cycles
            NFock= 13  Conv=0.77D-08     -V/T= 2.0095
 DoSCS=F DFT=T ScalE2(SS,OS)=  1.000000  1.000000
 Range of M.O.s used for correlation:     1   525
 NBasis=   525 NAE=    94 NBE=    94 NFC=     0 NFV=     0
 NROrb=    525 NOA=    94 NOB=    94 NVA=   431 NVB=   431
 Symmetrizing basis deriv contribution to polar:
 IMax=3 JMax=2 DiffMx= 0.00D+00
 G2DrvN: will do    52 centers at a time, making    1 passes.
 Calling FoFCou, ICntrl=  3107 FMM=F I1Cent=   0 AccDes= 0.00D+00.
 NEqPCM:  Using equilibrium solvation (IEInf=0, Eps=  78.3553, EpsInf=   1.7778)
 G2PCM: DoFxE=T DoFxN=T DoGrad=T DoDP/DQ/DG/TGxP=FFFF NFrqRd=   0 IEInf=0 SqF1=F DoCFld=F IF1Alg=4.
 End of G2Drv F.D. properties file   721 does not exist.
 End of G2Drv F.D. properties file   722 does not exist.
 End of G2Drv F.D. properties file   788 does not exist.
          IDoAtm=11111111111111111111111111111111111111111111111111
          IDoAtm=1
 NEqPCM:  Using equilibrium solvation (IEInf=0, Eps=  78.3553, EpsInf=   1.7778)
          Differentiating once with respect to electric field.
                with respect to dipole field.
          Differentiating once with respect to nuclear coordinates.
          There are   156 degrees of freedom in the 1st order CPHF.  IDoFFX=6 NUNeed=     3.
    153 vectors produced by pass  0 Test12= 4.05D-14 1.00D-09 XBig12= 1.65D+02 5.13D+00.
 AX will form   153 AO Fock derivatives at one time.
    153 vectors produced by pass  1 Test12= 4.05D-14 1.00D-09 XBig12= 1.22D+01 7.85D-01.
    153 vectors produced by pass  2 Test12= 4.05D-14 1.00D-09 XBig12= 2.48D-01 1.07D-01.
    153 vectors produced by pass  3 Test12= 4.05D-14 1.00D-09 XBig12= 2.50D-03 6.80D-03.
    153 vectors produced by pass  4 Test12= 4.05D-14 1.00D-09 XBig12= 1.65D-05 3.71D-04.
    153 vectors produced by pass  5 Test12= 4.05D-14 1.00D-09 XBig12= 9.10D-08 2.14D-05.
    131 vectors produced by pass  6 Test12= 4.05D-14 1.00D-09 XBig12= 4.81D-10 1.43D-06.
     27 vectors produced by pass  7 Test12= 4.05D-14 1.00D-09 XBig12= 2.40D-12 1.05D-07.
      3 vectors produced by pass  8 Test12= 4.05D-14 1.00D-09 XBig12= 1.20D-14 8.23D-09.
 InvSVY:  IOpt=1 It=  1 EMax= 5.33D-15
 Solved reduced A of dimension  1079 with   156 vectors.
 Isotropic polarizability for W=    0.000000      361.22 Bohr**3.
 End of Minotr F.D. properties file   721 does not exist.
 End of Minotr F.D. properties file   722 does not exist.
 End of Minotr F.D. properties file   788 does not exist.

 **********************************************************************

            Population analysis using the SCF density.

 **********************************************************************

 Orbital symmetries:
       Occupied  (A) (A) (A) (A) (A) (A) (A) (A) (A) (A) (A) (A)
                 (A) (A) (A) (A) (A) (A) (A) (A) (A) (A) (A) (A)
                 (A) (A) (A) (A) (A) (A) (A) (A) (A) (A) (A) (A)
                 (A) (A) (A) (A) (A) (A) (A) (A) (A) (A) (A) (A)
                 (A) (A) (A) (A) (A) (A) (A) (A) (A) (A) (A) (A)
                 (A) (A) (A) (A) (A) (A) (A) (A) (A) (A) (A) (A)
                 (A) (A) (A) (A) (A) (A) (A) (A) (A) (A) (A) (A)
                 (A) (A) (A) (A) (A) (A) (A) (A) (A) (A)
       Virtual   (A) (A) (A) (A) (A) (A) (A) (A) (A) (A) (A) (A)
                 (A) (A) (A) (A) (A) (A) (A) (A) (A) (A) (A) (A)
                 (A) (A) (A) (A) (A) (A) (A) (A) (A) (A) (A) (A)
                 (A) (A) (A) (A) (A) (A) (A) (A) (A) (A) (A) (A)
                 (A) (A) (A) (A) (A) (A) (A) (A) (A) (A) (A) (A)
                 (A) (A) (A) (A) (A) (A) (A) (A) (A) (A) (A) (A)
                 (A) (A) (A) (A) (A) (A) (A) (A) (A) (A) (A) (A)
                 (A) (A) (A) (A) (A) (A) (A) (A) (A) (A) (A) (A)
                 (A) (A) (A) (A) (A) (A) (A) (A) (A) (A) (A) (A)
                 (A) (A) (A) (A) (A) (A) (A) (A) (A) (A) (A) (A)
                 (A) (A) (A) (A) (A) (A) (A) (A) (A) (A) (A) (A)
                 (A) (A) (A) (A) (A) (A) (A) (A) (A) (A) (A) (A)
                 (A) (A) (A) (A) (A) (A) (A) (A) (A) (A) (A) (A)
                 (A) (A) (A) (A) (A) (A) (A) (A) (A) (A) (A) (A)
                 (A) (A) (A) (A) (A) (A) (A) (A) (A) (A) (A) (A)
                 (A) (A) (A) (A) (A) (A) (A) (A) (A) (A) (A) (A)
                 (A) (A) (A) (A) (A) (A) (A) (A) (A) (A) (A) (A)
                 (A) (A) (A) (A) (A) (A) (A) (A) (A) (A) (A) (A)
                 (A) (A) (A) (A) (A) (A) (A) (A) (A) (A) (A) (A)
                 (A) (A) (A) (A) (A) (A) (A) (A) (A) (A) (A) (A)
                 (A) (A) (A) (A) (A) (A) (A) (A) (A) (A) (A) (A)
                 (A) (A) (A) (A) (A) (A) (A) (A) (A) (A) (A) (A)
                 (A) (A) (A) (A) (A) (A) (A) (A) (A) (A) (A) (A)
                 (A) (A) (A) (A) (A) (A) (A) (A) (A) (A) (A) (A)
                 (A) (A) (A) (A) (A) (A) (A) (A) (A) (A) (A) (A)
                 (A) (A) (A) (A) (A) (A) (A) (A) (A) (A) (A) (A)
                 (A) (A) (A) (A) (A) (A) (A) (A) (A) (A) (A) (A)
                 (A) (A) (A) (A) (A) (A) (A) (A) (A) (A) (A) (A)
                 (A) (A) (A) (A) (A) (A) (A) (A) (A) (A) (A) (A)
                 (A) (A) (A) (A) (A) (A) (A) (A) (A) (A) (A) (A)
                 (A) (A) (A) (A) (A) (A) (A) (A) (A) (A) (A) (A)
                 (A) (A) (A) (A) (A) (A) (A) (A) (A) (A) (A) (A)
                 (A) (A) (A) (A) (A) (A) (A) (A) (A) (A) (A) (A)
                 (A) (A) (A) (A) (A) (A) (A) (A) (A) (A) (A) (A)
                 (A) (A) (A) (A) (A) (A) (A) (A) (A) (A) (A) (A)
                 (A) (A) (A) (A) (A) (A) (A) (A) (A) (A) (A)
 The electronic state is 1-A.
 Alpha  occ. eigenvalues --  -14.51502 -14.43255 -10.35669 -10.33697 -10.33372
 Alpha  occ. eigenvalues --  -10.32239 -10.31970 -10.31521 -10.31476 -10.31208
 Alpha  occ. eigenvalues --  -10.31199 -10.30935 -10.30824 -10.30813 -10.30743
 Alpha  occ. eigenvalues --  -10.30694 -10.30648 -10.30084 -10.30046 -10.29943
 Alpha  occ. eigenvalues --  -10.29927 -10.29708 -10.29459 -10.29457 -10.29288
 Alpha  occ. eigenvalues --  -10.29133 -10.29044  -1.12736  -0.99502  -0.97242
 Alpha  occ. eigenvalues --   -0.96544  -0.95445  -0.90188  -0.88406  -0.87827
 Alpha  occ. eigenvalues --   -0.85689  -0.85045  -0.84253  -0.82898  -0.81004
 Alpha  occ. eigenvalues --   -0.79804  -0.77700  -0.77260  -0.72613  -0.70970
 Alpha  occ. eigenvalues --   -0.70062  -0.69662  -0.67069  -0.66974  -0.65989
 Alpha  occ. eigenvalues --   -0.64104  -0.62463  -0.60140  -0.58781  -0.58353
 Alpha  occ. eigenvalues --   -0.56479  -0.55736  -0.55108  -0.54344  -0.53485
 Alpha  occ. eigenvalues --   -0.52685  -0.51884  -0.51573  -0.50791  -0.50540
 Alpha  occ. eigenvalues --   -0.50476  -0.50177  -0.49848  -0.49529  -0.48808
 Alpha  occ. eigenvalues --   -0.48713  -0.48539  -0.48353  -0.47878  -0.47318
 Alpha  occ. eigenvalues --   -0.46246  -0.45461  -0.44621  -0.43438  -0.42736
 Alpha  occ. eigenvalues --   -0.42579  -0.42142  -0.41851  -0.41486  -0.41423
 Alpha  occ. eigenvalues --   -0.36747  -0.36223  -0.34589  -0.33589  -0.32751
 Alpha  occ. eigenvalues --   -0.32397  -0.31549  -0.31412  -0.27323
 Alpha virt. eigenvalues --    0.03657   0.05296   0.05891   0.06967   0.07114
 Alpha virt. eigenvalues --    0.07400   0.10936   0.15637   0.16299   0.18236
 Alpha virt. eigenvalues --    0.18446   0.18822   0.20244   0.20657   0.21382
 Alpha virt. eigenvalues --    0.22154   0.22284   0.22770   0.23304   0.23443
 Alpha virt. eigenvalues --    0.23798   0.24073   0.24676   0.24830   0.25200
 Alpha virt. eigenvalues --    0.25734   0.25877   0.26330   0.26854   0.27530
 Alpha virt. eigenvalues --    0.27806   0.28058   0.28576   0.28784   0.29146
 Alpha virt. eigenvalues --    0.30751   0.31920   0.32589   0.33013   0.33792
 Alpha virt. eigenvalues --    0.34269   0.35311   0.36959   0.37477   0.38056
 Alpha virt. eigenvalues --    0.38463   0.38765   0.40070   0.41612   0.42283
 Alpha virt. eigenvalues --    0.43274   0.43637   0.44531   0.45082   0.45542
 Alpha virt. eigenvalues --    0.46124   0.48226   0.52089   0.53137   0.54579
 Alpha virt. eigenvalues --    0.55750   0.55973   0.57028   0.57273   0.58362
 Alpha virt. eigenvalues --    0.58809   0.59610   0.60143   0.61080   0.62006
 Alpha virt. eigenvalues --    0.62597   0.62954   0.63239   0.63495   0.63941
 Alpha virt. eigenvalues --    0.64297   0.64481   0.64914   0.65080   0.65933
 Alpha virt. eigenvalues --    0.66504   0.66602   0.67060   0.67606   0.67896
 Alpha virt. eigenvalues --    0.68487   0.68612   0.68750   0.69211   0.69403
 Alpha virt. eigenvalues --    0.69906   0.70045   0.70510   0.70642   0.71006
 Alpha virt. eigenvalues --    0.71728   0.72611   0.72753   0.73223   0.73524
 Alpha virt. eigenvalues --    0.75408   0.76270   0.77104   0.77364   0.79005
 Alpha virt. eigenvalues --    0.79167   0.80724   0.80892   0.82183   0.82896
 Alpha virt. eigenvalues --    0.83932   0.84202   0.84834   0.85443   0.86314
 Alpha virt. eigenvalues --    0.86617   0.87626   0.87762   0.87921   0.88879
 Alpha virt. eigenvalues --    0.89778   0.90386   0.91595   0.91837   0.91868
 Alpha virt. eigenvalues --    0.92123   0.92580   0.92836   0.93103   0.93695
 Alpha virt. eigenvalues --    0.94247   0.96011   0.96474   0.97282   0.97694
 Alpha virt. eigenvalues --    0.98393   0.98734   0.99235   0.99274   0.99639
 Alpha virt. eigenvalues --    1.00070   1.00410   1.01101   1.02182   1.03308
 Alpha virt. eigenvalues --    1.03479   1.04220   1.04597   1.05319   1.05547
 Alpha virt. eigenvalues --    1.07591   1.07927   1.09310   1.09493   1.10381
 Alpha virt. eigenvalues --    1.10748   1.11750   1.12087   1.12864   1.14446
 Alpha virt. eigenvalues --    1.16130   1.16794   1.18598   1.19610   1.20894
 Alpha virt. eigenvalues --    1.22036   1.22567   1.24111   1.24261   1.25948
 Alpha virt. eigenvalues --    1.26368   1.27010   1.27526   1.29854   1.30598
 Alpha virt. eigenvalues --    1.31722   1.32786   1.33641   1.34030   1.34487
 Alpha virt. eigenvalues --    1.35550   1.36456   1.39054   1.39311   1.39907
 Alpha virt. eigenvalues --    1.41122   1.42000   1.42315   1.42821   1.45382
 Alpha virt. eigenvalues --    1.46339   1.47840   1.48215   1.48860   1.49100
 Alpha virt. eigenvalues --    1.50073   1.50436   1.50723   1.51131   1.51352
 Alpha virt. eigenvalues --    1.52347   1.53383   1.53553   1.54442   1.56523
 Alpha virt. eigenvalues --    1.56833   1.58676   1.62264   1.65284   1.67598
 Alpha virt. eigenvalues --    1.70168   1.70823   1.74810   1.76208   1.78895
 Alpha virt. eigenvalues --    1.79359   1.80924   1.82519   1.83104   1.84475
 Alpha virt. eigenvalues --    1.85559   1.86026   1.86624   1.86946   1.88013
 Alpha virt. eigenvalues --    1.88987   1.89359   1.89575   1.89762   1.91277
 Alpha virt. eigenvalues --    1.92223   1.93223   1.95206   1.95957   1.96470
 Alpha virt. eigenvalues --    1.97242   1.98239   1.99429   2.00196   2.01080
 Alpha virt. eigenvalues --    2.01899   2.01992   2.02861   2.03286   2.04394
 Alpha virt. eigenvalues --    2.05009   2.05689   2.06275   2.07013   2.07464
 Alpha virt. eigenvalues --    2.07972   2.08460   2.08788   2.09094   2.10184
 Alpha virt. eigenvalues --    2.10462   2.10625   2.12209   2.12772   2.13467
 Alpha virt. eigenvalues --    2.13686   2.14321   2.14830   2.15370   2.15744
 Alpha virt. eigenvalues --    2.16804   2.17183   2.17699   2.18963   2.19293
 Alpha virt. eigenvalues --    2.20208   2.20648   2.21275   2.22700   2.23519
 Alpha virt. eigenvalues --    2.23878   2.23985   2.26263   2.27431   2.28460
 Alpha virt. eigenvalues --    2.29618   2.30277   2.31913   2.34526   2.34875
 Alpha virt. eigenvalues --    2.36229   2.36666   2.37807   2.38426   2.39029
 Alpha virt. eigenvalues --    2.39597   2.40920   2.41957   2.43105   2.44970
 Alpha virt. eigenvalues --    2.45938   2.46495   2.46769   2.46939   2.47286
 Alpha virt. eigenvalues --    2.47562   2.47911   2.48922   2.49775   2.49971
 Alpha virt. eigenvalues --    2.50614   2.51363   2.52631   2.53294   2.54202
 Alpha virt. eigenvalues --    2.54349   2.54944   2.55282   2.57177   2.57837
 Alpha virt. eigenvalues --    2.58589   2.58782   2.59854   2.61142   2.61541
 Alpha virt. eigenvalues --    2.62842   2.63462   2.64132   2.64221   2.65057
 Alpha virt. eigenvalues --    2.67062   2.68525   2.68931   2.69610   2.69788
 Alpha virt. eigenvalues --    2.70711   2.72025   2.72373   2.72548   2.73988
 Alpha virt. eigenvalues --    2.74593   2.75265   2.75890   2.76434   2.77453
 Alpha virt. eigenvalues --    2.78827   2.79673   2.80122   2.80330   2.82980
 Alpha virt. eigenvalues --    2.83472   2.84707   2.85808   2.86595   2.87799
 Alpha virt. eigenvalues --    2.88849   2.89666   2.90749   2.92593   2.93872
 Alpha virt. eigenvalues --    2.94987   2.95203   2.95990   2.96597   2.96910
 Alpha virt. eigenvalues --    2.98663   2.99250   3.01059   3.04203   3.04747
 Alpha virt. eigenvalues --    3.12165   3.15294   3.16030   3.16627   3.18080
 Alpha virt. eigenvalues --    3.19005   3.25266   3.25889   3.28544   3.29039
 Alpha virt. eigenvalues --    3.29867   3.30351   3.31236   3.31903   3.33584
 Alpha virt. eigenvalues --    3.34105   3.34631   3.35269   3.36012   3.37711
 Alpha virt. eigenvalues --    3.39441   3.46362   3.50879   3.51228   3.52102
 Alpha virt. eigenvalues --    3.52743   3.53222   3.53856   3.53931   3.54567
 Alpha virt. eigenvalues --    3.55323   3.56280   3.57742   3.58876   3.61069
 Alpha virt. eigenvalues --    3.62272   3.81238   3.99618   4.01108   4.18961
 Alpha virt. eigenvalues --    4.22397   4.24134   4.24303   4.24599   4.25551
 Alpha virt. eigenvalues --    4.26013   4.26909   4.28772   4.32335   4.34315
 Alpha virt. eigenvalues --    4.39059   4.45833   4.46590   4.48710   4.53255
 Alpha virt. eigenvalues --    4.54691   4.55963   4.58661   4.61496   4.64464
 Alpha virt. eigenvalues --    4.67437   4.70154   4.76525   4.93300   4.97659
 Alpha virt. eigenvalues --    5.00407
          Condensed to atoms (all electrons):
 Mulliken charges:
               1
     1  C    0.381474
     2  C    0.087073
     3  C    0.212066
     4  N   -0.502669
     5  N   -0.558911
     6  C    0.010072
     7  C   -0.138858
     8  C   -0.128374
     9  C   -0.143410
    10  H    0.144527
    11  C   -0.144151
    12  H    0.143155
    13  C   -0.133437
    14  H    0.147532
    15  H    0.146770
    16  H    0.146068
    17  C    0.044887
    18  C   -0.153178
    19  C   -0.149707
    20  C   -0.147081
    21  H    0.134885
    22  C   -0.151479
    23  H    0.129355
    24  C   -0.141108
    25  H    0.138049
    26  H    0.138918
    27  H    0.137334
    28  C   -0.067177
    29  C    0.105535
    30  C    0.106908
    31  C   -0.218738
    32  C   -0.221810
    33  C    0.107391
    34  H    0.124154
    35  H    0.123737
    36  C   -0.423893
    37  H    0.145217
    38  H    0.152619
    39  H    0.137850
    40  C   -0.425965
    41  H    0.149091
    42  H    0.144842
    43  H    0.142896
    44  C   -0.431679
    45  H    0.142095
    46  H    0.154804
    47  H    0.143161
    48  C   -0.241000
    49  H    0.167084
    50  H    0.163381
    51  H    0.169693
 Sum of Mulliken charges =  -0.00000
 Mulliken charges with hydrogens summed into heavy atoms:
               1
     1  C    0.381474
     2  C    0.087073
     3  C    0.212066
     4  N   -0.502669
     5  N   -0.558911
     6  C    0.010072
     7  C    0.005669
     8  C    0.014781
     9  C    0.004122
    11  C    0.002620
    13  C    0.012631
    17  C    0.044887
    18  C   -0.018293
    19  C   -0.020352
    20  C   -0.009032
    22  C   -0.012561
    24  C   -0.003774
    28  C   -0.067177
    29  C    0.105535
    30  C    0.106908
    31  C   -0.094585
    32  C   -0.098073
    33  C    0.107391
    36  C    0.011794
    40  C    0.010864
    44  C    0.008381
    48  C    0.259159
 APT charges:
               1
     1  C    0.475441
     2  C    0.104592
     3  C    0.189200
     4  N   -0.591075
     5  N   -0.722455
     6  C    0.162118
     7  C   -0.090807
     8  C   -0.101468
     9  C   -0.031542
    10  H    0.047536
    11  C   -0.016996
    12  H    0.056746
    13  C   -0.050568
    14  H    0.025945
    15  H    0.027573
    16  H    0.031000
    17  C    0.254316
    18  C   -0.128512
    19  C   -0.131123
    20  C    0.013601
    21  H    0.075687
    22  C    0.002747
    23  H    0.056633
    24  C   -0.109636
    25  H    0.017440
    26  H    0.022463
    27  H    0.023984
    28  C   -0.109459
    29  C    0.136521
    30  C    0.150020
    31  C   -0.218676
    32  C   -0.217695
    33  C    0.232368
    34  H    0.011200
    35  H    0.009944
    36  C    0.042076
    37  H   -0.016522
    38  H    0.005833
    39  H   -0.019165
    40  C    0.040442
    41  H   -0.002597
    42  H   -0.017121
    43  H   -0.015124
    44  C    0.065285
    45  H   -0.023324
    46  H   -0.040611
    47  H   -0.024853
    48  C    0.374962
    49  H    0.036337
    50  H   -0.020147
    51  H    0.007467
 Sum of APT charges =   0.00000
 APT charges with hydrogens summed into heavy atoms:
               1
     1  C    0.475441
     2  C    0.104592
     3  C    0.189200
     4  N   -0.591075
     5  N   -0.722455
     6  C    0.162118
     7  C   -0.043271
     8  C   -0.044721
     9  C   -0.005597
    11  C    0.010577
    13  C   -0.019567
    17  C    0.254316
    18  C   -0.052825
    19  C   -0.074490
    20  C    0.031041
    22  C    0.025211
    24  C   -0.085652
    28  C   -0.109459
    29  C    0.136521
    30  C    0.150020
    31  C   -0.207475
    32  C   -0.207751
    33  C    0.232368
    36  C    0.012221
    40  C    0.005599
    44  C   -0.023503
    48  C    0.398619
 Electronic spatial extent (au):  <R**2>=          11371.6161
 Charge=             -0.0000 electrons
 Dipole moment (field-independent basis, Debye):
    X=             -1.0314    Y=             -5.3901    Z=              0.6683  Tot=              5.5285
 Quadrupole moment (field-independent basis, Debye-Ang):
   XX=           -131.8462   YY=           -146.8862   ZZ=           -150.8497
   XY=             -2.2908   XZ=              0.9382   YZ=              6.3505
 Traceless Quadrupole moment (field-independent basis, Debye-Ang):
   XX=             11.3478   YY=             -3.6922   ZZ=             -7.6557
   XY=             -2.2908   XZ=              0.9382   YZ=              6.3505
 Octapole moment (field-independent basis, Debye-Ang**2):
  XXX=            -44.0232  YYY=            -20.0261  ZZZ=              4.7177  XYY=             45.0589
  XXY=            -21.5700  XXZ=              5.1779  XZZ=            -22.6205  YZZ=            -14.8793
  YYZ=             -3.4465  XYZ=            -10.8138
 Hexadecapole moment (field-independent basis, Debye-Ang**3):
 XXXX=          -9544.4089 YYYY=          -3501.1168 ZZZZ=          -1121.9035 XXXY=            -90.4826
 XXXZ=             30.6083 YYYX=             -8.2836 YYYZ=             93.5574 ZZZX=             25.6721
 ZZZY=             32.1089 XXYY=          -2212.2614 XXZZ=          -1869.5780 YYZZ=           -843.9459
 XXYZ=             -8.9404 YYXZ=            -19.9497 ZZXY=            -38.7646
 N-N= 2.310032497919D+03 E-N=-7.114740321090D+03  KE= 1.066256470981D+03
  Exact polarizability: 456.712  -8.652 359.373   3.528  48.375 267.569
 Approx polarizability: 349.479  -9.161 298.874   3.210  40.752 241.782
 D2PCM: PCM CHGder 2nd derivatives, FixD1E=F FixD2E=F DoIter=F DoCFld=F I1PDM=0
 Calling FoFJK, ICntrl=    100127 FMM=F ISym2X=0 I1Cent= 0 IOpClX= 0 NMat=1 NMatS=1 NMatT=0.
 Full mass-weighted force constant matrix:
 Low frequencies ---  -12.0778   -8.5458   -4.0489   -0.0008    0.0003    0.0007
 Low frequencies ---   16.9891   26.2440   31.6483
 Diagonal vibrational polarizability:
       27.2961773      67.1040384      39.4443958
 Harmonic frequencies (cm**-1), IR intensities (KM/Mole), Raman scattering
 activities (A**4/AMU), depolarization ratios for plane and unpolarized
 incident light, reduced masses (AMU), force constants (mDyne/A),
 and normal coordinates:
                      1                      2                      3
                      A                      A                      A
 Frequencies --     16.8053                25.9234                30.4525
 Red. masses --      3.6669                 3.4163                 2.9425
 Frc consts  --      0.0006                 0.0014                 0.0016
 IR Inten    --      0.4058                 0.0803                 0.1963
  Atom  AN      X      Y      Z        X      Y      Z        X      Y      Z
     1   6    -0.01   0.00   0.01    -0.00  -0.01   0.02    -0.00  -0.02  -0.10
     2   6    -0.01  -0.01   0.00    -0.00  -0.00   0.02    -0.00  -0.01  -0.06
     3   6    -0.01  -0.01  -0.00     0.00  -0.00   0.01     0.00  -0.01  -0.06
     4   7    -0.01  -0.00   0.01     0.00  -0.00   0.01     0.00  -0.01  -0.09
     5   7    -0.01   0.00   0.01    -0.00  -0.00   0.02    -0.00  -0.01  -0.09
     6   6     0.00   0.01  -0.00     0.00  -0.00  -0.02     0.00   0.00  -0.02
     7   6    -0.05  -0.07   0.08     0.00   0.03  -0.06     0.02  -0.03   0.02
     8   6     0.07   0.11  -0.08     0.00  -0.04  -0.02    -0.01   0.04  -0.02
     9   6    -0.03  -0.05   0.09     0.01   0.03  -0.10     0.02  -0.02   0.07
    10   1    -0.10  -0.14   0.14     0.00   0.06  -0.07     0.03  -0.06   0.01
    11   6     0.09   0.13  -0.08     0.01  -0.04  -0.06    -0.01   0.05   0.03
    12   1     0.11   0.17  -0.15     0.00  -0.06   0.01    -0.02   0.07  -0.05
    13   6     0.04   0.05   0.01     0.01  -0.00  -0.10     0.00   0.02   0.07
    14   1    -0.07  -0.11   0.16     0.01   0.06  -0.13     0.03  -0.05   0.10
    15   1     0.14   0.20  -0.14     0.01  -0.06  -0.06    -0.02   0.08   0.04
    16   1     0.05   0.06   0.02     0.02  -0.00  -0.13     0.00   0.02   0.11
    17   6    -0.00  -0.02  -0.00    -0.00   0.00   0.03    -0.00  -0.00  -0.02
    18   6     0.07  -0.05   0.17     0.00  -0.01   0.06    -0.01  -0.02   0.03
    19   6    -0.06   0.00  -0.17    -0.01   0.01   0.01     0.01   0.02   0.00
    20   6     0.08  -0.07   0.18     0.00  -0.01   0.08    -0.01  -0.01   0.10
    21   1     0.11  -0.07   0.31     0.00  -0.01   0.07    -0.02  -0.03   0.02
    22   6    -0.05  -0.01  -0.17    -0.00   0.01   0.03     0.01   0.02   0.07
    23   1    -0.13   0.03  -0.31    -0.01   0.01  -0.01     0.01   0.03  -0.04
    24   6     0.02  -0.05   0.01     0.00  -0.00   0.06     0.00   0.01   0.12
    25   1     0.14  -0.09   0.32     0.01  -0.01   0.10    -0.02  -0.02   0.14
    26   1    -0.10   0.01  -0.30    -0.00   0.01   0.02     0.02   0.04   0.08
    27   1     0.03  -0.06   0.02     0.00  -0.00   0.08     0.01   0.01   0.17
    28   6    -0.01   0.00   0.00    -0.00  -0.01   0.01    -0.00  -0.01  -0.06
    29   6     0.00   0.01  -0.01     0.01  -0.11   0.04    -0.05  -0.04  -0.02
    30   6    -0.02  -0.00  -0.00    -0.01   0.11  -0.03     0.05   0.03  -0.04
    31   6     0.00   0.00  -0.02     0.01  -0.10   0.03    -0.05  -0.03   0.04
    32   6    -0.02  -0.01  -0.02    -0.01   0.11  -0.05     0.05   0.05   0.02
    33   6    -0.01  -0.00  -0.03    -0.00   0.00  -0.01    -0.00   0.02   0.06
    34   1     0.01   0.01  -0.03     0.02  -0.18   0.05    -0.09  -0.05   0.08
    35   1    -0.03  -0.01  -0.02    -0.02   0.19  -0.08     0.09   0.08   0.03
    36   6    -0.04   0.00   0.00    -0.04   0.24  -0.07     0.11   0.02  -0.07
    37   1     0.02   0.04  -0.03     0.15   0.38  -0.12    -0.16  -0.14   0.10
    38   1    -0.10   0.05   0.03    -0.24   0.38  -0.08     0.42  -0.22  -0.21
    39   1    -0.05  -0.07   0.02    -0.04   0.08  -0.03     0.14   0.39  -0.15
    40   6     0.02   0.02  -0.00     0.01  -0.21   0.07    -0.11  -0.08  -0.04
    41   1     0.02   0.02   0.01     0.05  -0.27   0.05    -0.11  -0.10  -0.09
    42   1     0.02   0.02  -0.00    -0.05  -0.23   0.12    -0.12  -0.08  -0.03
    43   1     0.03   0.02  -0.01     0.02  -0.21   0.06    -0.15  -0.09  -0.01
    44   6    -0.01  -0.01  -0.05    -0.00   0.01  -0.03    -0.00   0.03   0.13
    45   1    -0.02  -0.01  -0.05    -0.01   0.02  -0.03     0.04   0.04   0.14
    46   1    -0.01  -0.01  -0.05     0.00   0.00  -0.04    -0.01   0.04   0.14
    47   1    -0.00  -0.01  -0.05    -0.00   0.00  -0.02    -0.04   0.03   0.15
    48   6    -0.03   0.01   0.03     0.02  -0.00   0.05     0.00  -0.01  -0.09
    49   1    -0.01   0.02   0.08     0.00  -0.01   0.00    -0.00  -0.01  -0.10
    50   1    -0.08   0.00   0.03     0.07  -0.05   0.08     0.02  -0.02  -0.08
    51   1     0.00  -0.01  -0.00    -0.00   0.04   0.10    -0.01  -0.01  -0.07
                      4                      5                      6
                      A                      A                      A
 Frequencies --     36.3631                46.8563                48.2582
 Red. masses --      3.1128                 1.9166                 2.2749
 Frc consts  --      0.0024                 0.0025                 0.0031
 IR Inten    --      0.4243                 0.9191                 0.2236
  Atom  AN      X      Y      Z        X      Y      Z        X      Y      Z
     1   6    -0.00  -0.07   0.04    -0.01   0.02   0.02    -0.01  -0.02  -0.02
     2   6    -0.01  -0.04   0.03    -0.01   0.02   0.01    -0.02  -0.01  -0.00
     3   6     0.01  -0.04   0.03    -0.02   0.02   0.02    -0.01  -0.01  -0.01
     4   7     0.01  -0.06   0.04    -0.01   0.02   0.03    -0.01  -0.02  -0.03
     5   7    -0.02  -0.06   0.03    -0.01   0.02   0.01    -0.02  -0.02  -0.00
     6   6     0.03  -0.02   0.01    -0.01   0.02   0.02     0.00   0.01   0.01
     7   6     0.04  -0.01   0.00     0.03   0.08  -0.04     0.09   0.05  -0.03
     8   6     0.04  -0.00  -0.00    -0.05  -0.02   0.06    -0.06  -0.01   0.08
     9   6     0.07   0.02  -0.03     0.05   0.09  -0.07     0.12   0.09  -0.02
    10   1     0.03  -0.02   0.01     0.05   0.11  -0.07     0.14   0.06  -0.08
    11   6     0.07   0.02  -0.03    -0.04  -0.01   0.04    -0.04   0.03   0.10
    12   1     0.03  -0.01   0.01    -0.09  -0.06   0.11    -0.14  -0.04   0.11
    13   6     0.08   0.04  -0.04     0.01   0.05  -0.03     0.06   0.08   0.05
    14   1     0.08   0.03  -0.03     0.09   0.13  -0.11     0.20   0.13  -0.05
    15   1     0.08   0.04  -0.04    -0.07  -0.04   0.07    -0.09   0.01   0.15
    16   1     0.11   0.06  -0.07     0.02   0.06  -0.04     0.08   0.10   0.06
    17   6    -0.03  -0.02   0.01     0.01  -0.00  -0.00    -0.01  -0.02  -0.00
    18   6    -0.06  -0.02   0.00     0.05  -0.00   0.03     0.02  -0.03   0.02
    19   6    -0.03   0.00   0.00    -0.02  -0.03  -0.04    -0.03  -0.03  -0.04
    20   6    -0.08   0.00  -0.02     0.08  -0.03   0.01     0.03  -0.04   0.02
    21   1    -0.06  -0.04   0.01     0.07   0.02   0.06     0.03  -0.02   0.05
    22   6    -0.05   0.03  -0.02     0.01  -0.06  -0.06    -0.02  -0.05  -0.05
    23   1    -0.00   0.01   0.01    -0.06  -0.03  -0.07    -0.05  -0.03  -0.06
    24   6    -0.08   0.03  -0.03     0.05  -0.06  -0.03     0.01  -0.05  -0.02
    25   1    -0.11   0.00  -0.03     0.12  -0.03   0.04     0.05  -0.04   0.04
    26   1    -0.05   0.05  -0.03    -0.01  -0.09  -0.09    -0.03  -0.06  -0.08
    27   1    -0.10   0.05  -0.05     0.07  -0.09  -0.04     0.02  -0.06  -0.03
    28   6    -0.00  -0.06   0.03    -0.01   0.02   0.01    -0.01  -0.02  -0.01
    29   6     0.00  -0.02   0.02     0.00  -0.00   0.01    -0.03   0.00  -0.00
    30   6    -0.01  -0.02   0.01    -0.03   0.02  -0.00     0.00  -0.02   0.01
    31   6    -0.00   0.06  -0.02    -0.00  -0.03   0.00    -0.03   0.03   0.01
    32   6    -0.01   0.07  -0.02    -0.02  -0.01  -0.01     0.00   0.00   0.02
    33   6    -0.01   0.12  -0.04    -0.01  -0.03  -0.01    -0.02   0.04   0.02
    34   1     0.00   0.09  -0.03     0.01  -0.05   0.00    -0.05   0.05   0.01
    35   1    -0.01   0.12  -0.04    -0.03  -0.00  -0.01     0.02  -0.00   0.03
    36   6    -0.00  -0.08   0.03    -0.03  -0.00   0.01     0.01  -0.02  -0.00
    37   1    -0.27  -0.25   0.19    -0.39  -0.21   0.27     0.33   0.17  -0.24
    38   1     0.29  -0.29  -0.03     0.37  -0.30  -0.12    -0.34   0.25   0.11
    39   1    -0.01   0.22  -0.06    -0.04   0.45  -0.13     0.03  -0.42   0.13
    40   6     0.01  -0.07   0.03     0.01   0.00   0.01    -0.05  -0.00  -0.01
    41   1     0.03  -0.09   0.03     0.01   0.00   0.02    -0.04  -0.01  -0.02
    42   1    -0.01  -0.08   0.06     0.01   0.00   0.01    -0.06  -0.01  -0.02
    43   1     0.02  -0.07   0.02     0.02   0.00   0.01    -0.06   0.01  -0.00
    44   6    -0.01   0.24  -0.09    -0.01  -0.07  -0.01    -0.02   0.07   0.03
    45   1    -0.05   0.22  -0.11    -0.01  -0.07  -0.02    -0.01   0.08   0.03
    46   1     0.08   0.29  -0.05    -0.03  -0.08  -0.02     0.01   0.09   0.04
    47   1    -0.05   0.31  -0.14     0.01  -0.08  -0.01    -0.04   0.09   0.03
    48   6     0.03  -0.06   0.03    -0.01   0.02   0.02     0.01  -0.04  -0.08
    49   1     0.02  -0.08   0.02    -0.02   0.01  -0.01    -0.01  -0.07  -0.13
    50   1     0.04  -0.06   0.03     0.03   0.02   0.02     0.07  -0.01  -0.10
    51   1     0.03  -0.06   0.04    -0.02   0.03   0.04    -0.01  -0.04  -0.06
                      7                      8                      9
                      A                      A                      A
 Frequencies --     65.9470                76.8888                90.1495
 Red. masses --      4.3279                 1.0238                 3.9050
 Frc consts  --      0.0111                 0.0036                 0.0187
 IR Inten    --      0.2187                 0.7081                 4.0847
  Atom  AN      X      Y      Z        X      Y      Z        X      Y      Z
     1   6    -0.03   0.00  -0.02    -0.00   0.00  -0.00    -0.00   0.00  -0.01
     2   6    -0.02  -0.03  -0.02    -0.00   0.00  -0.01    -0.02   0.05  -0.14
     3   6    -0.04  -0.02   0.04    -0.00   0.01  -0.00     0.01   0.06  -0.05
     4   7    -0.04  -0.00   0.04    -0.00   0.00   0.00     0.02   0.03   0.04
     5   7    -0.02  -0.01  -0.06    -0.00   0.00  -0.01    -0.03   0.02  -0.13
     6   6    -0.03  -0.01   0.03    -0.00   0.00   0.00     0.01   0.06  -0.04
     7   6    -0.03  -0.02   0.05    -0.00   0.00   0.00    -0.00   0.07  -0.05
     8   6     0.04   0.07  -0.04    -0.00   0.00  -0.00    -0.01   0.02  -0.01
     9   6     0.05   0.06  -0.02    -0.01   0.00   0.00    -0.05   0.02  -0.02
    10   1    -0.08  -0.09   0.11    -0.00   0.00   0.00     0.01   0.10  -0.06
    11   6     0.12   0.16  -0.12    -0.00   0.00   0.00    -0.06  -0.03   0.02
    12   1     0.04   0.09  -0.06     0.00   0.01  -0.00    -0.00   0.02  -0.01
    13   6     0.13   0.16  -0.11    -0.01   0.00   0.00    -0.08  -0.03   0.02
    14   1     0.06   0.06  -0.01    -0.01  -0.00   0.01    -0.06   0.02  -0.02
    15   1     0.18   0.23  -0.18    -0.00   0.00   0.00    -0.08  -0.07   0.05
    16   1     0.21   0.23  -0.18    -0.01  -0.00   0.00    -0.12  -0.07   0.05
    17   6     0.00  -0.05  -0.02     0.00   0.00  -0.01    -0.02   0.05  -0.13
    18   6    -0.00  -0.02  -0.12     0.00   0.00  -0.01     0.01   0.03  -0.07
    19   6     0.04  -0.10   0.11     0.00  -0.00  -0.00    -0.01   0.03  -0.09
    20   6     0.03  -0.05  -0.06     0.01  -0.00  -0.00     0.05  -0.00   0.07
    21   1    -0.03   0.02  -0.23     0.00   0.01  -0.01    -0.00   0.05  -0.10
    22   6     0.08  -0.13   0.18     0.01  -0.01   0.00     0.04  -0.01   0.04
    23   1     0.05  -0.11   0.17    -0.00  -0.00  -0.00    -0.03   0.04  -0.14
    24   6     0.07  -0.11   0.09     0.01  -0.00   0.00     0.07  -0.02   0.13
    25   1     0.03  -0.04  -0.14     0.01   0.00  -0.00     0.08  -0.01   0.13
    26   1     0.11  -0.18   0.29     0.01  -0.01   0.01     0.05  -0.02   0.09
    27   1     0.10  -0.13   0.15     0.01  -0.01   0.01     0.11  -0.05   0.25
    28   6    -0.03   0.02  -0.01    -0.00  -0.00  -0.00    -0.00  -0.04   0.02
    29   6    -0.04   0.03  -0.01     0.00  -0.00  -0.00    -0.00  -0.04   0.01
    30   6    -0.03   0.00  -0.01    -0.00  -0.00  -0.00    -0.00  -0.08   0.03
    31   6    -0.04   0.02  -0.01    -0.00  -0.01  -0.00    -0.00  -0.01  -0.00
    32   6    -0.03  -0.01   0.00    -0.00  -0.01  -0.00    -0.00  -0.05   0.02
    33   6    -0.03  -0.00   0.00    -0.00  -0.01  -0.00    -0.00   0.01  -0.01
    34   1    -0.04   0.02  -0.01     0.00  -0.01  -0.00    -0.00   0.01  -0.01
    35   1    -0.02  -0.02   0.01    -0.00  -0.01  -0.00    -0.01  -0.07   0.02
    36   6    -0.02   0.00  -0.01    -0.00  -0.00  -0.00     0.00  -0.15   0.05
    37   1     0.03   0.04  -0.05     0.01   0.01  -0.01     0.07  -0.13  -0.05
    38   1    -0.09   0.05   0.01    -0.02   0.01  -0.00    -0.08  -0.08   0.13
    39   1    -0.02  -0.07   0.01    -0.00  -0.01   0.00     0.01  -0.29   0.09
    40   6    -0.04   0.04  -0.02     0.00  -0.01   0.00     0.01  -0.10   0.04
    41   1    -0.06   0.06  -0.03     0.01  -0.01   0.00    -0.02  -0.08  -0.02
    42   1    -0.01   0.06  -0.02    -0.00  -0.01  -0.00     0.05  -0.07   0.11
    43   1    -0.05   0.01  -0.01     0.00  -0.00  -0.00     0.01  -0.18   0.04
    44   6    -0.03  -0.02   0.01    -0.00   0.00   0.01    -0.00   0.10  -0.04
    45   1    -0.02   0.01   0.02     0.01  -0.55  -0.07    -0.04   0.21  -0.04
    46   1    -0.05  -0.04  -0.02     0.01   0.23   0.56     0.07   0.09  -0.14
    47   1    -0.03  -0.05   0.05    -0.02   0.38  -0.43    -0.03   0.07   0.01
    48   6    -0.07   0.01   0.08     0.00   0.01   0.01     0.07   0.04   0.21
    49   1    -0.04   0.04   0.16     0.00   0.01   0.01     0.08   0.06   0.25
    50   1    -0.15   0.01   0.08    -0.00   0.00   0.01     0.04  -0.06   0.27
    51   1    -0.03  -0.00   0.04     0.00   0.01   0.01     0.11   0.14   0.24
                     10                     11                     12
                      A                      A                      A
 Frequencies --    105.9313               117.6132               162.7921
 Red. masses --      3.9724                 4.0948                 1.9506
 Frc consts  --      0.0263                 0.0334                 0.0305
 IR Inten    --      1.3019                 1.3624                 2.9859
  Atom  AN      X      Y      Z        X      Y      Z        X      Y      Z
     1   6     0.01  -0.01  -0.08     0.00  -0.03   0.05    -0.01  -0.05   0.01
     2   6     0.01  -0.03   0.02     0.01  -0.08  -0.14    -0.03   0.02   0.03
     3   6    -0.00  -0.01   0.14    -0.01  -0.07  -0.09     0.03   0.02   0.02
     4   7    -0.01  -0.00   0.08    -0.01  -0.04   0.03     0.04  -0.02   0.01
     5   7     0.02  -0.02  -0.12     0.02  -0.05  -0.06    -0.04  -0.02   0.02
     6   6    -0.01  -0.02   0.13     0.00  -0.06  -0.07     0.05   0.04   0.00
     7   6    -0.03   0.04   0.05     0.08  -0.06  -0.06     0.02   0.04  -0.00
     8   6     0.02  -0.09   0.11    -0.06  -0.03  -0.01     0.06   0.02  -0.01
     9   6    -0.01   0.05  -0.06     0.11  -0.02  -0.01    -0.02  -0.01   0.01
    10   1    -0.06   0.09   0.07     0.11  -0.09  -0.08     0.02   0.06  -0.00
    11   6     0.04  -0.09   0.01    -0.04  -0.00   0.05     0.03  -0.02  -0.01
    12   1     0.03  -0.14   0.18    -0.12  -0.04  -0.02     0.10   0.03  -0.01
    13   6     0.03  -0.01  -0.09     0.05   0.01   0.05    -0.02  -0.04   0.01
    14   1    -0.02   0.10  -0.13     0.17  -0.02  -0.00    -0.06  -0.01   0.01
    15   1     0.06  -0.14  -0.01    -0.09   0.02   0.09     0.04  -0.04  -0.01
    16   1     0.05   0.00  -0.18     0.06   0.03   0.09    -0.06  -0.08   0.03
    17   6     0.01  -0.02   0.03    -0.01  -0.06  -0.12    -0.04   0.03   0.01
    18   6    -0.02  -0.03   0.08    -0.07  -0.09  -0.05    -0.00   0.04  -0.01
    19   6    -0.01   0.02  -0.02     0.02   0.01  -0.09    -0.05  -0.01   0.00
    20   6    -0.05  -0.00   0.05    -0.10  -0.04   0.06     0.03   0.01  -0.01
    21   1    -0.01  -0.07   0.13    -0.10  -0.15  -0.07     0.00   0.08  -0.02
    22   6    -0.04   0.06  -0.06    -0.01   0.06   0.01    -0.02  -0.04   0.01
    23   1     0.00   0.02  -0.04     0.07   0.03  -0.14    -0.08  -0.01   0.00
    24   6    -0.07   0.04  -0.03    -0.07   0.02   0.10     0.02  -0.04   0.01
    25   1    -0.06  -0.01   0.09    -0.15  -0.07   0.12     0.06   0.02  -0.02
    26   1    -0.05   0.10  -0.12     0.02   0.12   0.04    -0.02  -0.08   0.02
    27   1    -0.09   0.07  -0.07    -0.09   0.05   0.19     0.05  -0.06   0.02
    28   6     0.01   0.01  -0.10     0.01   0.03   0.06    -0.01  -0.07   0.01
    29   6    -0.02   0.03  -0.08     0.03   0.07   0.03    -0.02  -0.04   0.01
    30   6     0.05  -0.00  -0.07    -0.02   0.06   0.04    -0.01  -0.02  -0.00
    31   6    -0.02   0.04  -0.04     0.04   0.05   0.00    -0.02  -0.04   0.01
    32   6     0.05  -0.01  -0.02    -0.02   0.04   0.01    -0.01  -0.01  -0.00
    33   6     0.02   0.01   0.00     0.01   0.01   0.00    -0.02  -0.02   0.01
    34   1    -0.06   0.05  -0.02     0.06   0.07  -0.01    -0.02  -0.02   0.01
    35   1     0.08  -0.03   0.01    -0.04   0.05  -0.01    -0.01   0.04  -0.01
    36   6     0.10  -0.01  -0.10    -0.05   0.15   0.03    -0.02   0.08  -0.04
    37   1     0.17   0.03  -0.17    -0.08   0.16   0.12    -0.01   0.12   0.04
    38   1     0.04   0.04  -0.11    -0.02   0.11  -0.04    -0.02   0.07  -0.12
    39   1     0.14  -0.08  -0.05    -0.07   0.24  -0.02    -0.02   0.16  -0.06
    40   6    -0.05   0.05  -0.10     0.08   0.18   0.03    -0.03   0.11  -0.05
    41   1    -0.17   0.13  -0.20    -0.02   0.30   0.04    -0.37   0.42  -0.23
    42   1     0.08   0.12  -0.06     0.22   0.25   0.02     0.40   0.33  -0.01
    43   1    -0.10  -0.10  -0.06     0.09   0.10   0.03    -0.12  -0.26   0.05
    44   6     0.02  -0.02   0.07     0.01  -0.08  -0.01    -0.02   0.04  -0.00
    45   1     0.07  -0.05   0.09     0.01  -0.15  -0.02    -0.04   0.07  -0.01
    46   1    -0.02  -0.02   0.11    -0.05  -0.08   0.04     0.03   0.06  -0.01
    47   1     0.00  -0.02   0.08     0.06  -0.07  -0.05    -0.05   0.06  -0.01
    48   6    -0.04   0.03   0.20    -0.01  -0.03   0.10     0.09  -0.05  -0.02
    49   1     0.00   0.08   0.32     0.00  -0.01   0.13     0.09  -0.09   0.01
    50   1    -0.18  -0.01   0.22    -0.04  -0.06   0.12     0.08  -0.02  -0.04
    51   1     0.03   0.03   0.14     0.02  -0.00   0.10     0.12  -0.05  -0.05
                     13                     14                     15
                      A                      A                      A
 Frequencies --    172.4018               188.6016               197.2515
 Red. masses --      1.4658                 2.3926                 2.7865
 Frc consts  --      0.0257                 0.0501                 0.0639
 IR Inten    --      0.4772                 1.6290                 0.6515
  Atom  AN      X      Y      Z        X      Y      Z        X      Y      Z
     1   6    -0.00  -0.03   0.01    -0.00  -0.03   0.01     0.01   0.00  -0.00
     2   6    -0.01   0.01  -0.02    -0.00   0.01   0.00     0.04  -0.00   0.01
     3   6     0.02   0.01   0.04     0.03   0.01   0.03     0.03  -0.01  -0.05
     4   7     0.02  -0.01   0.06     0.03  -0.01   0.03     0.02  -0.00  -0.04
     5   7    -0.02  -0.02  -0.03    -0.01  -0.02  -0.01     0.03  -0.00   0.03
     6   6     0.03   0.03   0.04     0.05   0.01   0.02     0.05  -0.02  -0.07
     7   6     0.01   0.04   0.02     0.03   0.02   0.01     0.08  -0.03  -0.05
     8   6     0.05  -0.00   0.03     0.08  -0.01   0.00     0.02  -0.01  -0.04
     9   6    -0.01   0.01  -0.00     0.00  -0.02   0.01     0.07  -0.04   0.00
    10   1    -0.00   0.06   0.03     0.04   0.04   0.00     0.08  -0.06  -0.05
    11   6     0.03  -0.03   0.01     0.06  -0.04  -0.01     0.01  -0.02   0.02
    12   1     0.08  -0.01   0.04     0.12  -0.00   0.00     0.01  -0.00  -0.06
    13   6    -0.01  -0.03  -0.00     0.01  -0.05   0.01     0.03  -0.04   0.04
    14   1    -0.04   0.01  -0.01    -0.03  -0.02   0.00     0.09  -0.05   0.02
    15   1     0.04  -0.06   0.00     0.07  -0.05  -0.02    -0.03  -0.02   0.05
    16   1    -0.02  -0.05  -0.01    -0.01  -0.08   0.01     0.02  -0.05   0.09
    17   6    -0.03   0.02  -0.04    -0.02   0.02  -0.03     0.06   0.00   0.05
    18   6    -0.02   0.02  -0.04    -0.01   0.02  -0.03     0.07   0.00   0.05
    19   6    -0.03   0.01  -0.04    -0.02   0.01  -0.03     0.08   0.02   0.05
    20   6     0.00  -0.00   0.01     0.01   0.00   0.00     0.04   0.03  -0.01
    21   1    -0.02   0.02  -0.05    -0.01   0.03  -0.04     0.08  -0.00   0.07
    22   6    -0.01  -0.01   0.00    -0.00  -0.01   0.00     0.05   0.05  -0.01
    23   1    -0.04   0.01  -0.06    -0.04   0.01  -0.04     0.10   0.02   0.07
    24   6     0.01  -0.02   0.04     0.02  -0.01   0.03     0.03   0.06  -0.06
    25   1     0.01  -0.00   0.02     0.02   0.00   0.01     0.02   0.03  -0.03
    26   1    -0.01  -0.02   0.02    -0.00  -0.02   0.01     0.05   0.05  -0.02
    27   1     0.03  -0.03   0.09     0.03  -0.03   0.06     0.01   0.08  -0.13
    28   6    -0.00  -0.03   0.01    -0.02   0.02  -0.01    -0.02   0.00  -0.01
    29   6    -0.00   0.00  -0.00    -0.03   0.08  -0.02    -0.06   0.01  -0.00
    30   6    -0.00  -0.02   0.00    -0.03   0.05  -0.02    -0.06  -0.00  -0.02
    31   6    -0.01   0.02  -0.01    -0.04   0.14  -0.04    -0.07   0.02   0.00
    32   6    -0.00  -0.02   0.01    -0.03   0.09  -0.04    -0.07  -0.00  -0.02
    33   6    -0.01  -0.01   0.00    -0.04   0.09  -0.03    -0.09   0.01  -0.01
    34   1    -0.01   0.06  -0.02    -0.03   0.14  -0.05    -0.06   0.03  -0.01
    35   1    -0.00  -0.01   0.00    -0.02   0.06  -0.02    -0.05  -0.01  -0.01
    36   6    -0.01   0.05  -0.02    -0.05  -0.04   0.02    -0.12  -0.01   0.02
    37   1    -0.00   0.08   0.03    -0.07  -0.08  -0.02    -0.14  -0.01   0.06
    38   1    -0.01   0.04  -0.08    -0.03  -0.03   0.10    -0.10  -0.01   0.05
    39   1    -0.01   0.10  -0.03    -0.06  -0.09   0.02    -0.16  -0.00  -0.02
    40   6    -0.01   0.03  -0.01    -0.04  -0.05   0.01    -0.14  -0.02  -0.03
    41   1     0.27  -0.20   0.24    -0.00  -0.11  -0.04    -0.12  -0.06  -0.08
    42   1    -0.37  -0.17  -0.18    -0.09  -0.06   0.11    -0.18  -0.04  -0.06
    43   1     0.06   0.46  -0.10    -0.04  -0.09   0.01    -0.19   0.01   0.00
    44   6    -0.01   0.00   0.00    -0.04  -0.13   0.06    -0.09  -0.01   0.01
    45   1    -0.01   0.01   0.00     0.05  -0.23   0.08    -0.08  -0.02   0.01
    46   1    -0.00   0.00  -0.00    -0.23  -0.19   0.11    -0.11  -0.02   0.01
    47   1    -0.01  -0.00   0.01     0.05  -0.18   0.06    -0.08  -0.02   0.01
    48   6     0.02  -0.03  -0.05     0.08  -0.04  -0.01     0.03   0.02   0.10
    49   1     0.11  -0.05   0.21    -0.06  -0.09  -0.41     0.17   0.06   0.52
    50   1    -0.21   0.13  -0.16     0.46  -0.12   0.05    -0.36   0.04   0.07
    51   1     0.18  -0.18  -0.28    -0.16   0.09   0.27     0.29  -0.04  -0.15
                     16                     17                     18
                      A                      A                      A
 Frequencies --    199.7100               214.4532               245.3344
 Red. masses --      3.5976                 1.8400                 2.0615
 Frc consts  --      0.0845                 0.0499                 0.0731
 IR Inten    --      1.1000                 1.5111                 0.4205
  Atom  AN      X      Y      Z        X      Y      Z        X      Y      Z
     1   6    -0.01  -0.05   0.01     0.00   0.00   0.02     0.00   0.00   0.01
     2   6    -0.05   0.01   0.06    -0.00  -0.00  -0.00     0.00  -0.00   0.00
     3   6    -0.01   0.01  -0.07    -0.00   0.00   0.01    -0.00  -0.00   0.00
     4   7     0.01  -0.04  -0.07    -0.00   0.00   0.02    -0.00   0.00   0.01
     5   7    -0.06  -0.02   0.10    -0.00   0.00   0.01     0.00   0.00   0.02
     6   6     0.01   0.04  -0.10    -0.00   0.01   0.01    -0.01  -0.00   0.01
     7   6     0.02   0.03  -0.08    -0.01   0.01   0.01    -0.02  -0.00   0.01
     8   6    -0.03   0.08  -0.08    -0.00   0.00   0.02    -0.02  -0.00   0.01
     9   6    -0.01   0.01  -0.00    -0.01   0.01  -0.00    -0.01   0.01  -0.00
    10   1     0.03   0.02  -0.09    -0.02   0.01   0.02    -0.03  -0.00   0.02
    11   6    -0.06   0.06  -0.00    -0.01  -0.00   0.01    -0.01   0.01   0.00
    12   1    -0.05   0.10  -0.12    -0.00  -0.01   0.02    -0.03  -0.01   0.02
    13   6    -0.06   0.02   0.05    -0.01   0.00  -0.00    -0.01   0.02  -0.01
    14   1     0.01  -0.02   0.03    -0.01   0.02  -0.01    -0.01   0.01  -0.00
    15   1    -0.09   0.07   0.03    -0.01  -0.02   0.01    -0.01   0.00   0.00
    16   1    -0.10  -0.01   0.12    -0.01   0.00  -0.01     0.00   0.03  -0.02
    17   6    -0.07   0.01   0.08    -0.01   0.00  -0.03    -0.00  -0.00  -0.01
    18   6    -0.04   0.02   0.05    -0.02   0.00  -0.03    -0.01  -0.00  -0.02
    19   6    -0.09  -0.05   0.08    -0.01   0.00  -0.03    -0.00   0.00  -0.02
    20   6    -0.01  -0.02  -0.02    -0.01  -0.00   0.00    -0.00  -0.00   0.00
    21   1    -0.02   0.06   0.06    -0.02  -0.00  -0.04    -0.01  -0.00  -0.02
    22   6    -0.07  -0.10   0.03    -0.01  -0.00  -0.00     0.00   0.00  -0.00
    23   1    -0.14  -0.06   0.10    -0.02   0.00  -0.04    -0.00   0.01  -0.02
    24   6    -0.03  -0.07  -0.04    -0.00  -0.01   0.03     0.00  -0.00   0.02
    25   1     0.03   0.00  -0.08    -0.01  -0.01   0.01    -0.01  -0.00   0.01
    26   1    -0.09  -0.14   0.02    -0.00  -0.00   0.01     0.00   0.01   0.00
    27   1    -0.02  -0.10  -0.10     0.01  -0.02   0.06     0.01  -0.00   0.04
    28   6     0.01  -0.04  -0.02     0.01   0.02   0.01     0.01   0.00   0.01
    29   6     0.03   0.03  -0.04     0.02  -0.03   0.02     0.02   0.05  -0.01
    30   6     0.05   0.01  -0.02     0.01   0.07  -0.01     0.01  -0.04   0.03
    31   6     0.03   0.09  -0.05     0.02  -0.06   0.02     0.02   0.18  -0.05
    32   6     0.05   0.05  -0.02     0.01   0.17  -0.05     0.01  -0.13   0.05
    33   6     0.05   0.05  -0.02     0.02   0.05  -0.02     0.02   0.03  -0.01
    34   1     0.01   0.13  -0.05     0.03  -0.16   0.06     0.02   0.29  -0.09
    35   1     0.06   0.04  -0.01     0.00   0.24  -0.08     0.01  -0.25   0.09
    36   6     0.11   0.00  -0.06     0.01  -0.10   0.05     0.01   0.06  -0.00
    37   1     0.13  -0.01  -0.09     0.00  -0.17  -0.08     0.01   0.10   0.08
    38   1     0.11  -0.01  -0.09     0.03  -0.07   0.20     0.00   0.04  -0.10
    39   1     0.16   0.01  -0.02     0.01  -0.23   0.08     0.00   0.15  -0.03
    40   6     0.06   0.00  -0.02     0.01  -0.02   0.01     0.00  -0.14   0.04
    41   1     0.19  -0.10   0.09    -0.13   0.10  -0.10    -0.14  -0.07  -0.23
    42   1    -0.09  -0.08  -0.04     0.19   0.07   0.04     0.17  -0.02   0.25
    43   1     0.12   0.16  -0.08    -0.03  -0.20   0.06    -0.06  -0.49   0.11
    44   6     0.06  -0.07   0.05     0.02  -0.06   0.00     0.02  -0.03  -0.02
    45   1     0.12  -0.12   0.07     0.05  -0.12   0.01     0.02  -0.06  -0.03
    46   1    -0.06  -0.10   0.08    -0.08  -0.09   0.03    -0.02  -0.05  -0.02
    47   1     0.09  -0.10   0.06     0.08  -0.09  -0.00     0.06  -0.04  -0.03
    48   6     0.06  -0.03   0.16    -0.03  -0.00  -0.06    -0.02  -0.00  -0.06
    49   1     0.13   0.01   0.39     0.10  -0.00   0.31     0.06  -0.01   0.18
    50   1    -0.15  -0.12   0.21    -0.37   0.16  -0.17    -0.25   0.11  -0.14
    51   1     0.23   0.06   0.08     0.20  -0.19  -0.37     0.13  -0.14  -0.27
                     19                     20                     21
                      A                      A                      A
 Frequencies --    258.4789               276.5693               283.0527
 Red. masses --      4.7847                 4.0157                 2.6656
 Frc consts  --      0.1883                 0.1810                 0.1258
 IR Inten    --      0.4702                 3.0113                 1.4988
  Atom  AN      X      Y      Z        X      Y      Z        X      Y      Z
     1   6     0.01  -0.01  -0.02    -0.00  -0.08  -0.01     0.00   0.03  -0.03
     2   6     0.01  -0.04  -0.08     0.00  -0.00  -0.05    -0.00   0.01   0.00
     3   6    -0.01   0.01   0.04    -0.00  -0.00  -0.03     0.00   0.00  -0.00
     4   7     0.00  -0.01   0.09     0.03  -0.06  -0.02    -0.01   0.02  -0.03
     5   7     0.02  -0.02  -0.17    -0.03  -0.06  -0.06     0.00   0.02  -0.01
     6   6     0.04   0.12  -0.00    -0.09  -0.03   0.04     0.03   0.01  -0.00
     7   6     0.01   0.18  -0.06    -0.15  -0.05   0.06     0.04   0.01  -0.01
     8   6     0.08   0.15  -0.05    -0.15  -0.03   0.07     0.05  -0.00  -0.01
     9   6    -0.09   0.09  -0.02    -0.10   0.01   0.01     0.03  -0.01  -0.00
    10   1     0.02   0.27  -0.09    -0.17  -0.07   0.08     0.04   0.01  -0.01
    11   6    -0.01   0.06  -0.02    -0.08   0.05  -0.01     0.03  -0.03   0.00
    12   1     0.13   0.19  -0.09    -0.21  -0.05   0.10     0.07   0.00  -0.01
    13   6    -0.15  -0.01   0.05    -0.02   0.12  -0.08     0.02  -0.04   0.02
    14   1    -0.13   0.07  -0.01    -0.08   0.01   0.01     0.02  -0.00  -0.01
    15   1     0.01   0.01  -0.03    -0.05   0.07  -0.04     0.02  -0.03   0.01
    16   1    -0.26  -0.13   0.13     0.08   0.22  -0.18    -0.01  -0.06   0.03
    17   6     0.09  -0.14   0.04     0.04   0.02   0.00    -0.02   0.00   0.01
    18   6     0.03  -0.18   0.11     0.07   0.02   0.03    -0.03   0.00   0.00
    19   6     0.13  -0.10   0.10     0.06   0.04   0.03    -0.03  -0.02  -0.00
    20   6    -0.08  -0.09   0.01     0.07   0.04   0.01    -0.02  -0.01  -0.00
    21   1     0.01  -0.27   0.15     0.09   0.04   0.06    -0.03   0.00  -0.01
    22   6     0.04  -0.01   0.02     0.06   0.06  -0.01    -0.03  -0.03   0.00
    23   1     0.21  -0.09   0.13     0.09   0.04   0.06    -0.05  -0.02  -0.01
    24   6    -0.09   0.01  -0.10     0.06   0.07  -0.05    -0.02  -0.03   0.01
    25   1    -0.15  -0.10  -0.01     0.06   0.03   0.02    -0.01  -0.01  -0.01
    26   1     0.06   0.07   0.02     0.05   0.05  -0.02    -0.03  -0.03   0.00
    27   1    -0.18   0.09  -0.24     0.04   0.08  -0.10    -0.02  -0.04   0.01
    28   6     0.00   0.01   0.02    -0.00  -0.10   0.02     0.01   0.03  -0.04
    29   6     0.00   0.01   0.02    -0.00  -0.04   0.00     0.02  -0.01  -0.04
    30   6    -0.01   0.01   0.02    -0.01  -0.03  -0.00    -0.00  -0.00  -0.04
    31   6     0.00   0.01   0.01    -0.01   0.03  -0.04     0.00  -0.03  -0.07
    32   6    -0.01   0.01   0.01    -0.00   0.04  -0.05     0.02  -0.05  -0.06
    33   6    -0.00   0.01   0.00    -0.01   0.04  -0.04     0.01  -0.03  -0.05
    34   1     0.01   0.01   0.01    -0.00   0.06  -0.06     0.01  -0.03  -0.08
    35   1    -0.01   0.01   0.00    -0.01   0.09  -0.07     0.00  -0.08  -0.06
    36   6    -0.03   0.01   0.04    -0.07   0.01   0.02    -0.15   0.00   0.04
    37   1    -0.04   0.01   0.05    -0.07   0.04   0.08    -0.19   0.01   0.14
    38   1    -0.04   0.01   0.06    -0.08   0.02   0.02    -0.13   0.01   0.13
    39   1    -0.06  -0.00   0.02    -0.12   0.03  -0.03    -0.27  -0.01  -0.06
    40   6     0.02  -0.00   0.03     0.08   0.03   0.03     0.13  -0.02   0.02
    41   1    -0.00   0.01   0.02     0.09   0.06   0.14     0.11   0.01   0.06
    42   1     0.04   0.01   0.06     0.09   0.03   0.01     0.19   0.01   0.10
    43   1     0.02  -0.05   0.03     0.15   0.08  -0.03     0.21  -0.11  -0.04
    44   6    -0.00  -0.01  -0.01    -0.01  -0.00   0.11     0.01   0.09   0.23
    45   1    -0.01  -0.02  -0.01     0.13  -0.01   0.17     0.24   0.18   0.33
    46   1    -0.02  -0.01  -0.01    -0.10  -0.02   0.16     0.02   0.11   0.27
    47   1     0.01  -0.01  -0.02    -0.06  -0.03   0.18    -0.22   0.09   0.37
    48   6     0.04  -0.04  -0.06     0.19  -0.12  -0.01    -0.06   0.05  -0.01
    49   1     0.02  -0.11  -0.08     0.20  -0.23   0.07    -0.04   0.09   0.04
    50   1     0.09   0.06  -0.12     0.18  -0.10  -0.02    -0.14   0.04  -0.02
    51   1     0.03  -0.10  -0.09     0.29  -0.07  -0.06    -0.04   0.01  -0.05
                     22                     23                     24
                      A                      A                      A
 Frequencies --    292.5076               314.1318               336.7596
 Red. masses --      5.4318                 3.5004                 3.8659
 Frc consts  --      0.2738                 0.2035                 0.2583
 IR Inten    --      2.1750                 0.7546                 1.3433
  Atom  AN      X      Y      Z        X      Y      Z        X      Y      Z
     1   6     0.02  -0.02   0.14    -0.05  -0.02   0.05     0.01  -0.01   0.07
     2   6     0.05  -0.05   0.15    -0.03  -0.01  -0.03    -0.02   0.00  -0.05
     3   6    -0.02  -0.04   0.08    -0.04  -0.02   0.04    -0.01  -0.01   0.04
     4   7    -0.01  -0.04   0.11    -0.05  -0.01   0.17    -0.00   0.01   0.25
     5   7     0.05  -0.02   0.29    -0.05  -0.03  -0.05    -0.02  -0.02  -0.09
     6   6    -0.02   0.02  -0.02    -0.00  -0.03  -0.05    -0.04  -0.05  -0.08
     7   6    -0.03   0.06  -0.06     0.06  -0.03  -0.06     0.01  -0.07  -0.07
     8   6    -0.03   0.09  -0.04     0.01   0.00  -0.07    -0.06  -0.00  -0.08
     9   6    -0.05   0.06  -0.02     0.06  -0.02  -0.01     0.04  -0.03  -0.00
    10   1    -0.03   0.09  -0.07     0.08  -0.06  -0.07     0.03  -0.12  -0.09
    11   6    -0.06   0.08  -0.00     0.00  -0.00  -0.00    -0.04   0.04  -0.01
    12   1    -0.06   0.11  -0.07     0.01   0.02  -0.10    -0.11   0.02  -0.11
    13   6    -0.11   0.05   0.03     0.01  -0.04   0.05    -0.00   0.01   0.03
    14   1    -0.03   0.05  -0.01     0.09  -0.03   0.00     0.09  -0.05   0.03
    15   1    -0.06   0.06   0.00    -0.03   0.03   0.01    -0.07   0.09   0.01
    16   1    -0.15   0.01   0.08    -0.02  -0.06   0.11     0.01   0.03   0.08
    17   6     0.09  -0.08  -0.08    -0.00   0.04   0.01    -0.05   0.06   0.02
    18   6     0.02  -0.08  -0.14     0.06   0.06   0.03     0.01   0.07   0.05
    19   6     0.11   0.03  -0.15     0.02   0.06   0.04    -0.05   0.02   0.06
    20   6    -0.02  -0.02  -0.02     0.08   0.05   0.00     0.04   0.04   0.01
    21   1    -0.01  -0.13  -0.20     0.08   0.10   0.05     0.03   0.12   0.08
    22   6     0.08   0.10  -0.04     0.04   0.05   0.00    -0.02  -0.02   0.02
    23   1     0.19   0.05  -0.19     0.04   0.05   0.06    -0.08   0.01   0.08
    24   6     0.05   0.05   0.11     0.07   0.06  -0.04     0.02   0.00  -0.04
    25   1    -0.10  -0.05   0.02     0.08   0.05   0.01     0.08   0.05   0.00
    26   1     0.11   0.16  -0.03     0.02   0.01   0.00    -0.04  -0.07   0.02
    27   1     0.05   0.07   0.28     0.07   0.06  -0.08     0.03  -0.02  -0.10
    28   6     0.01  -0.03  -0.05    -0.06  -0.04   0.01     0.04  -0.03   0.00
    29   6     0.01  -0.03  -0.06    -0.04  -0.03   0.00     0.06  -0.02  -0.03
    30   6    -0.00  -0.03  -0.07    -0.05  -0.03  -0.01     0.05  -0.01   0.01
    31   6    -0.01  -0.02  -0.04    -0.05   0.01  -0.03     0.07  -0.00  -0.01
    32   6     0.01  -0.02  -0.05    -0.06   0.01  -0.01     0.07   0.01  -0.02
    33   6    -0.00  -0.02  -0.04    -0.06   0.02  -0.02     0.10   0.00  -0.01
    34   1    -0.01  -0.02  -0.04    -0.04   0.02  -0.04     0.05   0.00   0.00
    35   1     0.02  -0.01  -0.05    -0.05   0.02  -0.01     0.05   0.03  -0.03
    36   6     0.00  -0.02  -0.08     0.13  -0.03  -0.13    -0.08   0.03   0.09
    37   1     0.01  -0.01  -0.08     0.19  -0.04  -0.27    -0.11   0.06   0.20
    38   1     0.00  -0.02  -0.10     0.11  -0.05  -0.26    -0.09   0.05   0.17
    39   1     0.01  -0.01  -0.08     0.30  -0.02   0.00    -0.21   0.01  -0.02
    40   6    -0.06  -0.01  -0.12     0.14   0.01   0.10    -0.12  -0.03  -0.15
    41   1    -0.06  -0.02  -0.14     0.10   0.09   0.22    -0.13  -0.07  -0.29
    42   1    -0.07  -0.02  -0.16     0.22   0.06   0.18    -0.17  -0.07  -0.25
    43   1    -0.11   0.03  -0.08     0.28  -0.07  -0.00    -0.29   0.02  -0.02
    44   6    -0.00   0.04   0.11    -0.07  -0.00   0.04     0.12   0.00   0.02
    45   1     0.12   0.08   0.16    -0.02  -0.01   0.06     0.14   0.00   0.03
    46   1    -0.00   0.05   0.13    -0.11  -0.01   0.05     0.11   0.00   0.03
    47   1    -0.12   0.04   0.18    -0.09  -0.01   0.06     0.10  -0.00   0.03
    48   6    -0.04  -0.05   0.04    -0.12  -0.02  -0.03    -0.05  -0.01  -0.00
    49   1    -0.08  -0.05  -0.08    -0.14  -0.01  -0.06    -0.10  -0.05  -0.17
    50   1     0.06  -0.03   0.03    -0.11   0.11  -0.11     0.10   0.14  -0.09
    51   1    -0.12  -0.06   0.10    -0.18  -0.16  -0.08    -0.18  -0.13   0.02
                     25                     26                     27
                      A                      A                      A
 Frequencies --    345.0574               389.6381               419.3819
 Red. masses --      3.9676                 4.5360                 2.9660
 Frc consts  --      0.2783                 0.4057                 0.3074
 IR Inten    --      4.2190                 0.6127                 0.2648
  Atom  AN      X      Y      Z        X      Y      Z        X      Y      Z
     1   6     0.00   0.11   0.08    -0.02  -0.04  -0.12     0.00  -0.00   0.00
     2   6     0.02   0.04  -0.01     0.02  -0.07   0.12     0.01  -0.00  -0.00
     3   6     0.01   0.05   0.01    -0.05  -0.07   0.13     0.00  -0.00   0.00
     4   7     0.02   0.12   0.16    -0.06  -0.09  -0.01     0.00  -0.01   0.01
     5   7     0.04   0.09   0.03     0.03  -0.09  -0.09     0.00  -0.01  -0.00
     6   6    -0.03  -0.04  -0.05    -0.05  -0.06   0.01    -0.01  -0.00   0.01
     7   6    -0.00  -0.08  -0.01     0.01   0.01  -0.06    -0.09  -0.08   0.09
     8   6    -0.06  -0.06  -0.02    -0.01   0.03  -0.05     0.07   0.08  -0.08
     9   6     0.02  -0.06   0.03     0.02   0.02  -0.03     0.07   0.08  -0.09
    10   1     0.02  -0.14  -0.03     0.05   0.03  -0.09    -0.17  -0.17   0.18
    11   6    -0.01   0.01  -0.02    -0.01   0.05  -0.02    -0.08  -0.08   0.09
    12   1    -0.11  -0.07  -0.01    -0.02   0.07  -0.10     0.18   0.18  -0.19
    13   6     0.05   0.01  -0.01    -0.06  -0.02   0.05    -0.00   0.00  -0.01
    14   1     0.03  -0.09   0.06     0.06   0.03  -0.03     0.17   0.18  -0.20
    15   1    -0.02   0.06  -0.02     0.01   0.09  -0.04    -0.17  -0.16   0.18
    16   1     0.09   0.06  -0.02    -0.11  -0.06   0.13     0.00   0.01  -0.01
    17   6     0.00  -0.02  -0.01    -0.01   0.02   0.07     0.00   0.00  -0.00
    18   6    -0.05  -0.05   0.02     0.00   0.07  -0.06     0.05  -0.03   0.15
    19   6    -0.01  -0.06   0.00    -0.04   0.06  -0.01    -0.05   0.04  -0.14
    20   6    -0.07  -0.04   0.01     0.05   0.04  -0.02    -0.04   0.04  -0.14
    21   1    -0.06  -0.10   0.03    -0.00   0.14  -0.13     0.09  -0.06   0.31
    22   6    -0.03  -0.05   0.01    -0.02   0.03  -0.05     0.05  -0.03   0.14
    23   1    -0.03  -0.07   0.01    -0.06   0.06  -0.04    -0.11   0.08  -0.32
    24   6    -0.08  -0.05  -0.00     0.07   0.02   0.06     0.00   0.00   0.00
    25   1    -0.07  -0.04   0.01     0.06   0.05  -0.04    -0.09   0.07  -0.31
    26   1    -0.02  -0.02   0.02    -0.05   0.00  -0.12     0.10  -0.06   0.30
    27   1    -0.09  -0.04  -0.02     0.11  -0.02   0.13     0.00   0.00  -0.00
    28   6    -0.01   0.12  -0.05    -0.01   0.21  -0.08     0.00   0.02  -0.01
    29   6    -0.01   0.06  -0.03    -0.03   0.14  -0.04    -0.00   0.01  -0.00
    30   6    -0.04   0.05  -0.05     0.02   0.15  -0.03    -0.00   0.01  -0.01
    31   6    -0.02  -0.04  -0.00    -0.02  -0.05   0.03    -0.00  -0.00   0.00
    32   6    -0.04  -0.04  -0.01     0.02  -0.05   0.04    -0.00  -0.00   0.00
    33   6    -0.04  -0.05  -0.00     0.01  -0.11   0.07    -0.00  -0.01   0.00
    34   1    -0.01  -0.09   0.00    -0.03  -0.13   0.07     0.00  -0.01   0.00
    35   1    -0.03  -0.09   0.01     0.03  -0.14   0.08     0.00  -0.01   0.00
    36   6     0.05  -0.04  -0.09    -0.03   0.00   0.06    -0.00  -0.00  -0.00
    37   1     0.06  -0.09  -0.21    -0.09  -0.08   0.01    -0.01  -0.01  -0.01
    38   1     0.08  -0.05  -0.09     0.03   0.01   0.23     0.01  -0.00   0.01
    39   1     0.14  -0.07  -0.00    -0.08  -0.09   0.04     0.00  -0.01   0.00
    40   6     0.01  -0.01   0.00     0.04  -0.00   0.05     0.00  -0.00   0.00
    41   1     0.01  -0.03  -0.03     0.09  -0.06   0.02     0.00  -0.01  -0.00
    42   1     0.01  -0.00   0.09    -0.01  -0.00   0.22    -0.01  -0.00   0.02
    43   1     0.03  -0.08  -0.01     0.10  -0.10   0.01     0.00  -0.01   0.00
    44   6    -0.05   0.04   0.03     0.02   0.03  -0.04    -0.00   0.00  -0.00
    45   1    -0.03   0.09   0.04    -0.12   0.09  -0.09    -0.01   0.01  -0.00
    46   1     0.02   0.07   0.03     0.20   0.08  -0.09     0.02   0.01  -0.00
    47   1    -0.14   0.06   0.05    -0.02   0.09  -0.10    -0.01   0.01  -0.00
    48   6     0.26   0.03  -0.03     0.07  -0.16   0.02     0.02  -0.02  -0.00
    49   1     0.27  -0.22   0.05     0.10  -0.28   0.13     0.01  -0.03  -0.02
    50   1     0.31   0.19  -0.13     0.05  -0.15   0.01     0.03  -0.01  -0.00
    51   1     0.40   0.01  -0.16     0.21  -0.10  -0.05     0.01  -0.01   0.00
                     28                     29                     30
                      A                      A                      A
 Frequencies --    423.2061               436.0748               464.3453
 Red. masses --      2.9671                 5.1049                 5.3629
 Frc consts  --      0.3131                 0.5719                 0.6813
 IR Inten    --      0.0854                 2.4530                 0.0702
  Atom  AN      X      Y      Z        X      Y      Z        X      Y      Z
     1   6     0.00   0.01  -0.00     0.07   0.04  -0.15     0.16  -0.08   0.07
     2   6     0.00   0.01   0.00     0.09   0.00   0.18     0.13  -0.05  -0.07
     3   6     0.00   0.01   0.00     0.05   0.01   0.17     0.16  -0.04  -0.09
     4   7     0.01   0.01   0.00     0.06   0.07   0.01     0.16  -0.08   0.07
     5   7     0.00   0.01  -0.00     0.11   0.03  -0.13     0.16  -0.10  -0.02
     6   6    -0.01  -0.00   0.00    -0.04  -0.08  -0.04     0.12   0.03  -0.05
     7   6    -0.09  -0.09   0.10    -0.01  -0.05  -0.09    -0.06   0.01  -0.02
     8   6     0.08   0.09  -0.10    -0.06  -0.00  -0.07    -0.02   0.05   0.06
     9   6     0.08   0.08  -0.09     0.02  -0.01  -0.02    -0.10   0.00  -0.01
    10   1    -0.17  -0.19   0.18     0.02  -0.07  -0.12    -0.14   0.05   0.04
    11   6    -0.09  -0.08   0.09    -0.03   0.07  -0.02    -0.06   0.03   0.06
    12   1     0.20   0.21  -0.23    -0.13   0.03  -0.11    -0.12   0.02   0.07
    13   6    -0.00  -0.00   0.00    -0.04   0.02   0.05    -0.06   0.13  -0.07
    14   1     0.19   0.19  -0.21     0.10  -0.03   0.01    -0.11  -0.06   0.07
    15   1    -0.17  -0.16   0.18    -0.04   0.12  -0.02    -0.07  -0.07   0.09
    16   1     0.00   0.00  -0.00    -0.06   0.02   0.11    -0.01   0.17  -0.12
    17   6     0.00  -0.00   0.01     0.06  -0.02   0.14    -0.02   0.08   0.03
    18   6    -0.05   0.02  -0.13    -0.04   0.00  -0.02    -0.07   0.08   0.02
    19   6     0.04  -0.04   0.14    -0.03  -0.01  -0.08    -0.07   0.00   0.04
    20   6     0.03  -0.04   0.13    -0.06   0.01  -0.07    -0.01   0.02   0.02
    21   1    -0.10   0.05  -0.29    -0.08  -0.02  -0.12    -0.07   0.10  -0.00
    22   6    -0.04   0.02  -0.13    -0.03  -0.02  -0.05    -0.05  -0.06  -0.01
    23   1     0.09  -0.07   0.29    -0.11   0.01  -0.20    -0.16  -0.02   0.05
    24   6    -0.01  -0.01  -0.00    -0.01  -0.06   0.12    -0.03  -0.07  -0.00
    25   1     0.08  -0.07   0.28    -0.08   0.04  -0.21     0.08   0.04  -0.00
    26   1    -0.09   0.05  -0.28    -0.05   0.03  -0.14    -0.07  -0.08  -0.04
    27   1    -0.01  -0.01  -0.00     0.02  -0.09   0.24    -0.01  -0.09  -0.02
    28   6     0.00  -0.01   0.00     0.05  -0.13   0.02     0.11   0.05  -0.00
    29   6    -0.00  -0.01   0.00    -0.03  -0.12   0.07     0.03   0.10   0.04
    30   6     0.00  -0.01   0.00     0.04  -0.14   0.02    -0.00   0.05  -0.08
    31   6    -0.00   0.00   0.00    -0.04   0.03   0.03     0.00  -0.00   0.04
    32   6    -0.00   0.00  -0.00     0.02   0.03  -0.01    -0.02  -0.03  -0.05
    33   6    -0.00   0.01  -0.00    -0.05   0.13  -0.01    -0.10  -0.08   0.01
    34   1     0.00   0.01  -0.00    -0.03   0.07   0.01     0.09  -0.04   0.01
    35   1     0.00   0.01  -0.00     0.07   0.10  -0.01     0.04  -0.03  -0.01
    36   6    -0.00   0.00  -0.00    -0.03   0.01   0.01    -0.01  -0.03  -0.07
    37   1     0.00   0.01   0.01     0.01   0.11   0.15    -0.02  -0.07  -0.15
    38   1    -0.01   0.00  -0.01    -0.10   0.03  -0.08     0.02  -0.04  -0.03
    39   1    -0.00   0.01  -0.00    -0.09   0.07  -0.06     0.02  -0.06  -0.04
    40   6    -0.00   0.00   0.00     0.02   0.03   0.06    -0.03   0.01   0.06
    41   1    -0.00   0.01   0.01    -0.01   0.11   0.21    -0.00  -0.03  -0.01
    42   1     0.00   0.00  -0.01     0.08   0.05  -0.03    -0.06   0.01   0.13
    43   1    -0.00   0.01   0.00     0.08   0.10   0.01    -0.04  -0.04   0.08
    44   6    -0.00  -0.00   0.00    -0.07  -0.03  -0.02    -0.14   0.02   0.01
    45   1     0.00  -0.01   0.00    -0.06  -0.13  -0.03    -0.16   0.07   0.01
    46   1    -0.02  -0.01   0.00    -0.25  -0.10  -0.01    -0.04   0.05  -0.00
    47   1     0.01  -0.01   0.00     0.08  -0.10  -0.03    -0.22   0.05   0.01
    48   6     0.03   0.01  -0.01     0.03   0.11  -0.02    -0.11  -0.00  -0.00
    49   1     0.02  -0.01  -0.02     0.03   0.13  -0.03    -0.13   0.26  -0.10
    50   1     0.04   0.01  -0.01     0.03   0.12  -0.02    -0.18   0.02  -0.01
    51   1     0.02   0.02   0.00     0.01   0.09  -0.01    -0.31  -0.18   0.04
                     31                     32                     33
                      A                      A                      A
 Frequencies --    505.8700               515.8350               533.9979
 Red. masses --      3.2453                 3.6545                 3.9522
 Frc consts  --      0.4893                 0.5729                 0.6640
 IR Inten    --      1.5980                 3.4622                 2.9838
  Atom  AN      X      Y      Z        X      Y      Z        X      Y      Z
     1   6    -0.01  -0.04  -0.03    -0.04  -0.02  -0.02     0.01  -0.03  -0.08
     2   6    -0.04   0.04   0.04    -0.05   0.02   0.04    -0.01   0.03   0.09
     3   6     0.02   0.05   0.02    -0.01   0.04  -0.01     0.03   0.03   0.12
     4   7     0.02  -0.00   0.06    -0.02  -0.01   0.03     0.04  -0.00   0.00
     5   7    -0.06   0.00   0.03    -0.07   0.00  -0.07    -0.02  -0.00   0.04
     6   6     0.08   0.09  -0.12     0.10   0.14  -0.14     0.01  -0.00  -0.05
     7   6    -0.01  -0.01  -0.00     0.01   0.00   0.01    -0.01  -0.02  -0.04
     8   6    -0.00  -0.01  -0.02     0.01  -0.01  -0.02    -0.01  -0.01  -0.03
     9   6    -0.03  -0.04   0.05    -0.04  -0.05   0.07    -0.00  -0.01   0.01
    10   1    -0.07  -0.11   0.07    -0.08  -0.12   0.11    -0.03  -0.07  -0.02
    11   6    -0.04  -0.04   0.05    -0.05  -0.07   0.06    -0.01   0.00   0.02
    12   1    -0.08  -0.09   0.07    -0.07  -0.12   0.11    -0.07  -0.03  -0.02
    13   6     0.07   0.05  -0.06     0.10   0.06  -0.08     0.01   0.03   0.00
    14   1    -0.12  -0.13   0.15    -0.17  -0.16   0.19     0.00  -0.05   0.06
    15   1    -0.14  -0.12   0.15    -0.18  -0.18   0.19    -0.05   0.00   0.05
    16   1     0.11   0.09  -0.10     0.14   0.10  -0.13     0.01   0.03   0.00
    17   6     0.01  -0.02  -0.02     0.06  -0.07   0.17    -0.04   0.03  -0.17
    18   6     0.01  -0.03  -0.01     0.02  -0.04  -0.01     0.00  -0.01  -0.02
    19   6     0.03  -0.01  -0.01     0.03  -0.01  -0.00     0.01  -0.01  -0.02
    20   6    -0.01  -0.02   0.00    -0.02  -0.00  -0.08     0.01  -0.02   0.08
    21   1     0.01  -0.05  -0.00    -0.03  -0.01  -0.18     0.05  -0.06   0.16
    22   6     0.02   0.01   0.00    -0.01   0.04  -0.08     0.03  -0.02   0.07
    23   1     0.06  -0.01  -0.00     0.01   0.04  -0.17     0.08  -0.05   0.14
    24   6    -0.00   0.01  -0.00     0.04  -0.01   0.11    -0.04   0.02  -0.10
    25   1    -0.03  -0.03   0.02    -0.11   0.03  -0.26     0.06  -0.06   0.27
    26   1     0.03   0.02   0.01    -0.06   0.09  -0.26     0.10  -0.04   0.27
    27   1    -0.02   0.02  -0.00     0.05  -0.00   0.16    -0.05   0.03  -0.13
    28   6    -0.02  -0.03  -0.11    -0.04   0.01   0.06     0.01  -0.02   0.00
    29   6    -0.06  -0.02  -0.10    -0.01   0.03   0.03    -0.08  -0.14   0.09
    30   6     0.05   0.01  -0.09    -0.01   0.05   0.07     0.09   0.19  -0.03
    31   6    -0.06   0.04   0.09     0.00  -0.03  -0.10    -0.08   0.04  -0.11
    32   6     0.06   0.04   0.11    -0.02  -0.02  -0.07     0.08  -0.09  -0.08
    33   6     0.01   0.02   0.17     0.03  -0.07  -0.10    -0.01  -0.05  -0.07
    34   1    -0.20   0.07   0.17     0.06  -0.03  -0.13    -0.03   0.21  -0.20
    35   1     0.18   0.06   0.17    -0.12  -0.02  -0.13     0.05  -0.24  -0.05
    36   6    -0.10  -0.01  -0.03     0.08   0.02   0.07     0.07   0.03   0.10
    37   1    -0.14  -0.00   0.09     0.08  -0.01  -0.02    -0.03  -0.10   0.00
    38   1    -0.09   0.02   0.12     0.09   0.01   0.03     0.16   0.03   0.34
    39   1    -0.26  -0.06  -0.15     0.16   0.03   0.14     0.02  -0.09   0.09
    40   6     0.11  -0.02  -0.04    -0.07   0.01   0.04    -0.07   0.04   0.11
    41   1     0.12   0.02   0.11    -0.06  -0.02  -0.04    -0.13   0.15   0.25
    42   1     0.14   0.02   0.07    -0.10  -0.00   0.03     0.02   0.06  -0.06
    43   1     0.28  -0.07  -0.17    -0.13   0.01   0.09    -0.04   0.14   0.08
    44   6     0.01  -0.01  -0.04     0.04   0.00   0.01    -0.02  -0.01  -0.03
    45   1    -0.21  -0.04  -0.13     0.14   0.05   0.06    -0.00   0.01  -0.02
    46   1     0.07  -0.02  -0.12     0.08   0.03   0.05     0.01   0.01  -0.02
    47   1     0.19  -0.01  -0.15    -0.09   0.03   0.06    -0.06   0.01  -0.02
    48   6    -0.03   0.00   0.00    -0.02  -0.02   0.00    -0.01   0.02  -0.00
    49   1    -0.04   0.04  -0.03    -0.03  -0.02  -0.02    -0.01   0.07  -0.02
    50   1    -0.03   0.03  -0.02     0.00  -0.01  -0.00    -0.02   0.01   0.00
    51   1    -0.08  -0.05   0.00    -0.04  -0.03   0.01    -0.05   0.00   0.02
                     34                     35                     36
                      A                      A                      A
 Frequencies --    535.6064               570.4539               572.6762
 Red. masses --      3.3870                 4.1186                 3.6724
 Frc consts  --      0.5725                 0.7897                 0.7096
 IR Inten    --      1.3130                 7.3226                 4.5549
  Atom  AN      X      Y      Z        X      Y      Z        X      Y      Z
     1   6     0.00  -0.02  -0.05     0.00   0.02  -0.05    -0.00   0.05   0.00
     2   6    -0.01   0.02   0.06     0.01  -0.00   0.13     0.02  -0.05  -0.05
     3   6     0.01   0.02   0.08    -0.01   0.00   0.18    -0.04  -0.05  -0.08
     4   7     0.02  -0.00  -0.00    -0.03  -0.03  -0.09    -0.07  -0.02   0.06
     5   7    -0.01  -0.00   0.03     0.02  -0.01  -0.08     0.06   0.01   0.05
     6   6     0.01   0.01  -0.03     0.05   0.05  -0.09     0.03   0.04  -0.01
     7   6    -0.01  -0.01  -0.02    -0.01   0.00  -0.05     0.02   0.03   0.02
     8   6    -0.01  -0.01  -0.02     0.01  -0.01  -0.05     0.02   0.03   0.02
     9   6    -0.00  -0.01   0.01    -0.03  -0.02   0.05    -0.02  -0.01   0.01
    10   1    -0.02  -0.05  -0.01    -0.07  -0.11   0.02    -0.01   0.02   0.05
    11   6    -0.01   0.00   0.01    -0.02  -0.03   0.05    -0.01  -0.02   0.01
    12   1    -0.04  -0.02  -0.01    -0.09  -0.08   0.03     0.02  -0.00   0.06
    13   6     0.01   0.02  -0.00     0.05   0.05  -0.03     0.02   0.01  -0.03
    14   1    -0.01  -0.03   0.04    -0.10  -0.12   0.16    -0.08  -0.04   0.04
    15   1    -0.04  -0.01   0.04    -0.13  -0.10   0.16    -0.04  -0.08   0.04
    16   1     0.01   0.02  -0.00     0.04   0.04  -0.04     0.02   0.02  -0.05
    17   6    -0.02   0.02  -0.11    -0.03   0.02  -0.11    -0.02   0.01   0.01
    18   6     0.00  -0.01  -0.01    -0.00   0.01  -0.03    -0.01   0.02   0.01
    19   6     0.01  -0.01  -0.02    -0.01  -0.00  -0.03    -0.03   0.02   0.01
    20   6     0.01  -0.01   0.05     0.02  -0.01   0.06     0.01   0.01  -0.00
    21   1     0.03  -0.04   0.10     0.04  -0.02   0.12    -0.01   0.05  -0.00
    22   6     0.02  -0.01   0.05     0.01  -0.01   0.06    -0.01  -0.00   0.00
    23   1     0.05  -0.03   0.09     0.04  -0.03   0.11    -0.04   0.02   0.01
    24   6    -0.03   0.01  -0.06    -0.03   0.02  -0.08     0.01  -0.00  -0.00
    25   1     0.04  -0.04   0.18     0.06  -0.04   0.23     0.03   0.01  -0.01
    26   1     0.06  -0.03   0.17     0.07  -0.05   0.22    -0.02  -0.03  -0.01
    27   1    -0.03   0.02  -0.08    -0.02   0.01  -0.07     0.02  -0.01  -0.02
    28   6     0.00  -0.00  -0.01     0.01   0.09   0.05     0.00   0.16  -0.09
    29   6    -0.06   0.26  -0.06     0.16  -0.03   0.04    -0.04  -0.08  -0.01
    30   6     0.06  -0.22   0.09    -0.14  -0.01   0.04     0.09  -0.07   0.04
    31   6    -0.04  -0.11  -0.02     0.15  -0.00   0.08    -0.06  -0.11  -0.00
    32   6     0.05   0.07  -0.09    -0.14  -0.02   0.08     0.07  -0.11   0.00
    33   6     0.00  -0.03  -0.04    -0.01   0.10  -0.03    -0.04   0.26  -0.09
    34   1    -0.01  -0.34   0.04     0.19  -0.09   0.09    -0.06  -0.35   0.08
    35   1     0.02   0.30  -0.18    -0.17  -0.12   0.10     0.09  -0.34   0.09
    36   6     0.03   0.02   0.05    -0.03  -0.02  -0.07     0.06   0.04   0.10
    37   1     0.14   0.20   0.25     0.01  -0.03  -0.17     0.09   0.13   0.24
    38   1    -0.09   0.05  -0.19    -0.03  -0.06  -0.21    -0.00   0.06   0.03
    39   1    -0.00   0.16  -0.02     0.13   0.03   0.05    -0.02   0.11   0.02
    40   6    -0.03   0.02   0.07     0.04  -0.02  -0.09     0.02  -0.00  -0.03
    41   1     0.07  -0.14  -0.08     0.02  -0.04  -0.21    -0.02   0.08   0.10
    42   1    -0.15  -0.01   0.39     0.01  -0.05  -0.24     0.08   0.02  -0.13
    43   1     0.03  -0.18   0.04    -0.13   0.06   0.04     0.07   0.07  -0.08
    44   6     0.00  -0.00  -0.01    -0.02   0.02   0.04    -0.08   0.01  -0.02
    45   1     0.00  -0.00  -0.01     0.13  -0.01   0.09     0.03  -0.15   0.00
    46   1     0.02   0.00  -0.01    -0.15  -0.02   0.09    -0.43  -0.12   0.01
    47   1    -0.01   0.01  -0.01    -0.04  -0.03   0.11     0.12  -0.12   0.01
    48   6    -0.01   0.01  -0.01    -0.01  -0.06   0.00    -0.00  -0.09   0.02
    49   1     0.00   0.04   0.02    -0.00  -0.06   0.01    -0.01  -0.18   0.01
    50   1    -0.04   0.00  -0.00    -0.01  -0.12   0.04     0.06  -0.05  -0.00
    51   1    -0.01  -0.01  -0.02     0.03   0.02   0.03     0.04  -0.06   0.01
                     37                     38                     39
                      A                      A                      A
 Frequencies --    586.0684               621.6302               638.7725
 Red. masses --      4.0974                 5.1964                 6.2152
 Frc consts  --      0.8292                 1.1831                 1.4942
 IR Inten    --      1.1638                 0.6294                 1.0968
  Atom  AN      X      Y      Z        X      Y      Z        X      Y      Z
     1   6    -0.00   0.03  -0.00    -0.04  -0.00   0.00    -0.00  -0.02   0.03
     2   6    -0.01  -0.01  -0.01     0.10  -0.06   0.01    -0.03   0.02  -0.08
     3   6    -0.03  -0.01  -0.02     0.09  -0.06  -0.01     0.01   0.03  -0.00
     4   7    -0.04  -0.01   0.01     0.06   0.03   0.00     0.01  -0.01  -0.02
     5   7     0.01   0.02   0.01     0.10  -0.08   0.01    -0.04   0.00   0.03
     6   6     0.00   0.03  -0.01     0.08  -0.07   0.00    -0.06  -0.07  -0.09
     7   6     0.01   0.01   0.01    -0.03  -0.03  -0.06    -0.25   0.03  -0.16
     8   6     0.01   0.01  -0.00     0.04   0.03   0.05     0.08  -0.26  -0.12
     9   6    -0.00  -0.00   0.01    -0.04  -0.02  -0.04    -0.08   0.28   0.14
    10   1     0.00  -0.00   0.02    -0.06   0.05  -0.03    -0.15  -0.08  -0.23
    11   6    -0.01  -0.02  -0.00     0.02   0.03   0.07     0.27  -0.03   0.18
    12   1     0.01  -0.01   0.02    -0.04   0.06   0.00    -0.02  -0.19  -0.22
    13   6     0.02  -0.00  -0.01    -0.07   0.08  -0.02     0.03   0.04   0.13
    14   1    -0.04  -0.02   0.02     0.03  -0.06   0.02     0.08   0.27   0.17
    15   1    -0.03  -0.03   0.02     0.06  -0.06   0.05     0.23   0.15   0.18
    16   1     0.02  -0.00  -0.01    -0.08   0.08  -0.04    -0.09  -0.14  -0.19
    17   6    -0.01  -0.00   0.00    -0.00   0.05  -0.01    -0.01   0.02   0.03
    18   6     0.00   0.00  -0.00    -0.07   0.04   0.02    -0.06  -0.01   0.04
    19   6    -0.01   0.01   0.00    -0.00   0.05  -0.00     0.02   0.07   0.03
    20   6     0.01   0.00  -0.00    -0.01  -0.03   0.01    -0.02  -0.08  -0.04
    21   1     0.01   0.01  -0.00    -0.06   0.04   0.05    -0.07   0.03  -0.01
    22   6    -0.00   0.00   0.00     0.05  -0.03  -0.01     0.08   0.01  -0.05
    23   1    -0.00   0.01   0.00    -0.06   0.02   0.05    -0.03   0.07  -0.01
    24   6     0.01   0.01  -0.00    -0.01  -0.04  -0.03     0.03  -0.03   0.02
    25   1     0.00  -0.00   0.00     0.07  -0.02   0.04    -0.01  -0.05  -0.12
    26   1    -0.01  -0.01   0.00     0.06  -0.05   0.03     0.04  -0.01  -0.12
    27   1     0.01   0.00  -0.00    -0.04  -0.01   0.00    -0.04   0.05   0.04
    28   6     0.03   0.05  -0.03    -0.19   0.02  -0.01     0.01   0.02  -0.01
    29   6    -0.04  -0.00   0.13    -0.15  -0.05  -0.09     0.00   0.02   0.00
    30   6    -0.02  -0.06  -0.12    -0.15   0.02   0.10     0.02   0.01  -0.02
    31   6     0.02  -0.01   0.04    -0.13  -0.05  -0.12     0.00  -0.02   0.01
    32   6     0.05  -0.04  -0.03    -0.13   0.03   0.12     0.02  -0.03  -0.01
    33   6     0.09   0.09  -0.03     0.11   0.05  -0.02    -0.01   0.04  -0.01
    34   1     0.05  -0.08   0.05    -0.29  -0.06  -0.01     0.02  -0.08   0.03
    35   1     0.09  -0.13   0.01    -0.29  -0.06   0.05     0.04  -0.08   0.02
    36   6    -0.14  -0.08  -0.22     0.00   0.01   0.04    -0.00   0.00  -0.01
    37   1    -0.13  -0.05  -0.18     0.04  -0.01  -0.07    -0.01   0.00   0.01
    38   1    -0.15  -0.07  -0.24     0.01  -0.02  -0.09     0.00   0.00   0.02
    39   1    -0.17  -0.07  -0.26     0.15   0.06   0.15    -0.02  -0.00  -0.03
    40   6    -0.14   0.08   0.24     0.00  -0.01  -0.04    -0.00   0.00   0.01
    41   1    -0.16   0.10   0.27    -0.01   0.05   0.12    -0.00  -0.00   0.00
    42   1    -0.12   0.08   0.19     0.06   0.02   0.02    -0.01   0.00   0.01
    43   1    -0.15   0.11   0.25     0.15  -0.03  -0.15    -0.01   0.00   0.01
    44   6     0.21  -0.00  -0.00     0.26  -0.00   0.00    -0.02   0.00  -0.00
    45   1     0.26  -0.05   0.01     0.28  -0.02   0.00    -0.01  -0.02  -0.00
    46   1     0.11  -0.04   0.01     0.22  -0.02   0.01    -0.06  -0.01  -0.00
    47   1     0.29  -0.04   0.00     0.28  -0.02   0.01     0.01  -0.01  -0.00
    48   6    -0.00  -0.04   0.01     0.03   0.09  -0.01    -0.00  -0.01  -0.00
    49   1    -0.00  -0.10   0.02     0.03   0.15  -0.03     0.00   0.02   0.00
    50   1     0.02  -0.03   0.00    -0.01   0.08  -0.01    -0.03  -0.02   0.01
    51   1     0.03  -0.02  -0.00    -0.02   0.04  -0.01    -0.02  -0.02   0.01
                     40                     41                     42
                      A                      A                      A
 Frequencies --    638.9845               658.1761               670.7210
 Red. masses --      6.1909                 3.9958                 6.2687
 Frc consts  --      1.4893                 1.0198                 1.6616
 IR Inten    --      0.8058                 5.4224                 9.9518
  Atom  AN      X      Y      Z        X      Y      Z        X      Y      Z
     1   6     0.00  -0.03   0.02     0.00   0.16  -0.01     0.02  -0.03   0.01
     2   6     0.00   0.02  -0.02     0.10  -0.11  -0.03     0.09   0.14   0.00
     3   6     0.04   0.01  -0.03    -0.10  -0.11  -0.02    -0.01   0.11  -0.00
     4   7     0.04  -0.01   0.00    -0.16   0.03   0.00    -0.00  -0.08   0.00
     5   7    -0.01  -0.02  -0.00     0.18   0.06   0.01     0.02   0.01  -0.00
     6   6     0.00  -0.04  -0.01     0.00   0.02  -0.02    -0.10   0.08  -0.01
     7   6    -0.07  -0.01  -0.05    -0.00   0.07  -0.03     0.01   0.04   0.08
     8   6     0.02  -0.06  -0.01     0.06   0.00  -0.04    -0.08  -0.04  -0.06
     9   6    -0.02   0.06   0.01    -0.05   0.03   0.07     0.05   0.06   0.05
    10   1    -0.04   0.00  -0.07    -0.04   0.01   0.01     0.06  -0.04   0.04
    11   6     0.07   0.01   0.05     0.02  -0.05   0.07    -0.04  -0.02  -0.10
    12   1     0.00  -0.01  -0.07     0.02  -0.05   0.02     0.02  -0.07  -0.02
    13   6    -0.02   0.02   0.03     0.05   0.04  -0.04     0.07  -0.10   0.04
    14   1     0.06   0.07   0.01    -0.16  -0.05   0.16    -0.02   0.13  -0.05
    15   1     0.09   0.04   0.02    -0.08  -0.13   0.17    -0.07   0.14  -0.10
    16   1    -0.04  -0.01  -0.05     0.01  -0.02  -0.09     0.08  -0.09   0.05
    17   6     0.09  -0.09  -0.04     0.00   0.02  -0.01     0.20   0.18  -0.02
    18   6     0.29   0.01  -0.07    -0.00   0.06  -0.02    -0.08   0.16   0.07
    19   6    -0.03  -0.30  -0.04    -0.05  -0.00  -0.01     0.17  -0.10  -0.07
    20   6     0.03   0.33   0.05     0.02   0.06   0.03    -0.11   0.14   0.06
    21   1     0.22  -0.14  -0.13     0.01   0.05   0.01    -0.17  -0.08   0.01
    22   6    -0.31  -0.00   0.08    -0.04  -0.02   0.04     0.15  -0.12  -0.08
    23   1     0.11  -0.25  -0.11    -0.06  -0.01   0.03    -0.04  -0.15  -0.02
    24   6    -0.09   0.08   0.06    -0.02  -0.00  -0.03    -0.19  -0.18   0.03
    25   1    -0.12   0.30   0.04     0.07   0.05   0.09     0.14   0.21  -0.04
    26   1    -0.26   0.17   0.06    -0.02  -0.05   0.10     0.24   0.16  -0.08
    27   1     0.14  -0.19  -0.09     0.03  -0.06  -0.04    -0.21  -0.16   0.02
    28   6    -0.03   0.02  -0.01     0.00  -0.05   0.01    -0.03   0.00  -0.00
    29   6    -0.03   0.00  -0.02    -0.02  -0.09   0.01    -0.03  -0.01  -0.02
    30   6    -0.03   0.02   0.01     0.02  -0.08   0.02    -0.03   0.01   0.02
    31   6    -0.03  -0.03  -0.01    -0.03   0.10  -0.05    -0.03  -0.01  -0.02
    32   6    -0.02  -0.02   0.03     0.02   0.10  -0.04    -0.03   0.01   0.02
    33   6     0.02   0.04  -0.02    -0.00  -0.15   0.06     0.01   0.00  -0.00
    34   1    -0.05  -0.09   0.02    -0.05   0.39  -0.13    -0.06  -0.01  -0.00
    35   1    -0.05  -0.09   0.04     0.02   0.39  -0.13    -0.06  -0.01   0.01
    36   6     0.00   0.00   0.01     0.01  -0.01   0.01     0.00   0.00   0.01
    37   1     0.00  -0.00  -0.02     0.03   0.03   0.06     0.01  -0.00  -0.02
    38   1     0.01  -0.00  -0.01    -0.03   0.01  -0.02     0.01  -0.01  -0.02
    39   1     0.03   0.01   0.03    -0.02   0.00  -0.02     0.04   0.01   0.04
    40   6    -0.00  -0.00  -0.01     0.00  -0.01  -0.00     0.00  -0.00  -0.01
    41   1     0.00   0.01   0.02    -0.02   0.03   0.06     0.00   0.01   0.03
    42   1     0.01   0.01   0.01     0.04   0.00  -0.04     0.02   0.00   0.00
    43   1     0.03  -0.01  -0.03     0.03   0.01  -0.02     0.04  -0.01  -0.04
    44   6     0.04   0.00  -0.00    -0.00  -0.02   0.00     0.04  -0.00   0.00
    45   1     0.07  -0.02   0.00    -0.11   0.05  -0.03     0.04  -0.00  -0.00
    46   1    -0.01  -0.01   0.00     0.19   0.05  -0.03     0.04  -0.00   0.00
    47   1     0.07  -0.02   0.01    -0.08   0.05  -0.04     0.04  -0.00   0.00
    48   6    -0.00   0.00  -0.00    -0.00  -0.09   0.01    -0.08  -0.19   0.03
    49   1    -0.00   0.07  -0.01    -0.01  -0.33   0.05    -0.08  -0.11   0.02
    50   1    -0.04   0.00  -0.00     0.12  -0.07   0.01    -0.11  -0.19   0.03
    51   1    -0.04  -0.04   0.01     0.15   0.06  -0.02    -0.11  -0.21   0.04
                     43                     44                     45
                      A                      A                      A
 Frequencies --    720.1172               723.8898               726.3874
 Red. masses --      2.0650                 2.0096                 3.5473
 Frc consts  --      0.6309                 0.6204                 1.1028
 IR Inten    --     32.7624                58.7482                 7.8838
  Atom  AN      X      Y      Z        X      Y      Z        X      Y      Z
     1   6    -0.01   0.01   0.00    -0.01  -0.01   0.00     0.03  -0.05   0.02
     2   6    -0.01   0.01  -0.02    -0.02   0.02  -0.02     0.05  -0.04   0.11
     3   6    -0.00  -0.00   0.03    -0.00   0.01   0.03    -0.00  -0.01  -0.11
     4   7    -0.01   0.00  -0.01    -0.01   0.00  -0.01     0.05   0.00   0.03
     5   7    -0.01   0.01   0.01    -0.04   0.01   0.01     0.08  -0.10  -0.04
     6   6     0.01  -0.03   0.02    -0.05  -0.09   0.08    -0.13   0.06   0.01
     7   6     0.02  -0.01  -0.03     0.05   0.03  -0.08     0.02   0.13   0.08
     8   6     0.03   0.02   0.01     0.05   0.04  -0.02    -0.06  -0.03  -0.12
     9   6    -0.02  -0.04  -0.00    -0.08  -0.10   0.06    -0.03   0.08   0.16
    10   1     0.03   0.05  -0.06     0.23   0.26  -0.28     0.20   0.15  -0.09
    11   6    -0.01  -0.01   0.04    -0.06  -0.06   0.11    -0.11  -0.08  -0.07
    12   1     0.05   0.08  -0.06     0.27   0.31  -0.32     0.19   0.08  -0.22
    13   6    -0.01   0.03  -0.02     0.02   0.06  -0.05     0.13  -0.09   0.00
    14   1     0.03  -0.04  -0.00     0.11   0.02  -0.07    -0.08   0.27  -0.07
    15   1     0.03  -0.02   0.01     0.11   0.07  -0.08    -0.08   0.21  -0.14
    16   1     0.04   0.08  -0.06     0.28   0.32  -0.32     0.29   0.06  -0.20
    17   6    -0.02   0.03  -0.11     0.03   0.01   0.02    -0.04  -0.03   0.01
    18   6     0.02  -0.00   0.09    -0.01   0.02  -0.00     0.01  -0.04  -0.03
    19   6     0.04  -0.02   0.08     0.02  -0.01  -0.02    -0.06   0.03  -0.00
    20   6    -0.05   0.04  -0.14    -0.00   0.01   0.04     0.02  -0.04  -0.04
    21   1     0.13  -0.09   0.48    -0.06   0.02  -0.15     0.09  -0.02   0.18
    22   6    -0.03   0.02  -0.15     0.04  -0.02   0.02    -0.06   0.03   0.00
    23   1     0.16  -0.12   0.47    -0.05   0.02  -0.15     0.05  -0.01   0.19
    24   6     0.01  -0.03   0.08    -0.02  -0.02  -0.01     0.04   0.04  -0.03
    25   1     0.05  -0.01   0.11    -0.01   0.05  -0.09     0.02  -0.11   0.22
    26   1     0.05  -0.02   0.11     0.02   0.05  -0.10    -0.01  -0.11   0.24
    27   1     0.15  -0.13   0.53    -0.08   0.03  -0.17     0.12  -0.02   0.23
    28   6     0.00   0.00  -0.00     0.00  -0.01   0.00    -0.01  -0.02   0.01
    29   6     0.00  -0.00   0.00     0.01   0.02   0.00    -0.02   0.01  -0.02
    30   6     0.01  -0.01  -0.00     0.01   0.01  -0.01    -0.02   0.02   0.01
    31   6     0.00   0.00   0.00     0.01  -0.01   0.01    -0.02  -0.02  -0.01
    32   6     0.01   0.00  -0.01     0.01  -0.01  -0.00    -0.02  -0.01   0.02
    33   6    -0.00  -0.00   0.00    -0.00   0.01  -0.00     0.00   0.02  -0.01
    34   1     0.01   0.01  -0.00     0.02  -0.03   0.01    -0.04  -0.06   0.01
    35   1     0.01   0.01  -0.01     0.02  -0.03   0.01    -0.04  -0.05   0.02
    36   6     0.00  -0.00  -0.00    -0.00   0.00  -0.00     0.00   0.01   0.01
    37   1     0.00   0.00   0.01    -0.01  -0.01  -0.00    -0.00  -0.01  -0.03
    38   1    -0.00   0.00   0.00     0.01   0.00   0.02     0.01  -0.00   0.01
    39   1    -0.01  -0.00  -0.01    -0.01  -0.01  -0.01     0.03   0.00   0.03
    40   6    -0.00  -0.00   0.00    -0.00   0.00   0.00     0.00   0.00  -0.01
    41   1    -0.00   0.00  -0.00     0.01  -0.01  -0.02     0.01  -0.00   0.00
    42   1     0.00  -0.00  -0.00    -0.01  -0.00   0.01    -0.00   0.00   0.03
    43   1    -0.01   0.00   0.01    -0.01  -0.00   0.01     0.03  -0.02  -0.03
    44   6    -0.01  -0.00   0.00    -0.01   0.00  -0.00     0.02   0.00  -0.00
    45   1    -0.01   0.00  -0.00    -0.00  -0.00   0.00     0.03  -0.00   0.00
    46   1    -0.00   0.00  -0.00    -0.03  -0.00   0.00     0.01  -0.00   0.00
    47   1    -0.01   0.00  -0.00    -0.01  -0.00   0.00     0.03  -0.00   0.00
    48   6    -0.00  -0.01   0.00    -0.00  -0.00   0.00     0.03   0.08  -0.01
    49   1    -0.00  -0.03   0.01     0.00  -0.01   0.02     0.03   0.16  -0.02
    50   1     0.00  -0.02   0.01    -0.01  -0.00   0.00    -0.01   0.11  -0.02
    51   1     0.01   0.01  -0.00     0.01   0.01  -0.01    -0.04   0.00  -0.01
                     46                     47                     48
                      A                      A                      A
 Frequencies --    739.4231               759.6958               775.8580
 Red. masses --      3.9375                 3.6198                 5.4219
 Frc consts  --      1.2684                 1.2309                 1.9229
 IR Inten    --      8.2365                33.5100                 4.9731
  Atom  AN      X      Y      Z        X      Y      Z        X      Y      Z
     1   6     0.01  -0.02   0.10    -0.04   0.02   0.23     0.04   0.06   0.42
     2   6     0.03  -0.07  -0.24     0.00  -0.03   0.10    -0.01   0.06   0.04
     3   6    -0.02  -0.00   0.28    -0.05  -0.05  -0.05     0.05   0.07   0.12
     4   7     0.02  -0.00  -0.12    -0.07   0.03  -0.06     0.04  -0.05  -0.17
     5   7     0.06  -0.07   0.07    -0.01  -0.02  -0.13    -0.00   0.05  -0.18
     6   6    -0.07   0.01   0.03    -0.01  -0.04   0.03     0.05   0.04  -0.05
     7   6     0.04   0.06  -0.00     0.01   0.01  -0.03    -0.02  -0.04   0.01
     8   6    -0.02   0.02  -0.10     0.05   0.03   0.00    -0.04  -0.02   0.02
     9   6     0.01   0.02   0.05    -0.00  -0.00  -0.02     0.01  -0.03  -0.00
    10   1    -0.03  -0.10   0.09    -0.08  -0.06   0.06     0.06   0.05  -0.08
    11   6    -0.08  -0.02  -0.06     0.04   0.01   0.03    -0.02   0.01  -0.00
    12   1    -0.10  -0.12   0.06    -0.07  -0.07   0.12     0.05   0.07  -0.09
    13   6     0.09  -0.01  -0.03     0.00   0.04  -0.03    -0.03  -0.03   0.04
    14   1    -0.23  -0.13   0.20    -0.14  -0.17   0.16     0.22   0.15  -0.20
    15   1    -0.30  -0.10   0.16    -0.10  -0.20   0.19     0.15   0.19  -0.20
    16   1    -0.06  -0.14   0.18    -0.17  -0.14   0.14     0.19   0.20  -0.16
    17   6    -0.03   0.01  -0.06     0.05   0.01   0.08    -0.01  -0.02   0.02
    18   6     0.02   0.00   0.06    -0.03   0.05  -0.04     0.01  -0.04  -0.03
    19   6    -0.00  -0.01   0.08     0.02  -0.01  -0.07    -0.03   0.02   0.00
    20   6     0.01   0.02  -0.01    -0.01   0.05   0.03     0.01  -0.06  -0.01
    21   1    -0.03   0.05  -0.11    -0.01  -0.01   0.07     0.03  -0.02  -0.00
    22   6    -0.03   0.00  -0.00     0.05  -0.02  -0.01    -0.03   0.02   0.02
    23   1    -0.07   0.04  -0.12     0.03  -0.05   0.08    -0.01   0.03  -0.01
    24   6     0.03  -0.01   0.06    -0.05  -0.02  -0.06     0.03   0.03  -0.01
    25   1    -0.07   0.09  -0.32     0.13   0.01   0.27    -0.04  -0.08   0.05
    26   1    -0.14   0.05  -0.32     0.16  -0.02   0.26    -0.05  -0.04   0.03
    27   1    -0.04   0.03  -0.24     0.03  -0.08   0.21     0.03   0.03   0.02
    28   6    -0.00  -0.04   0.01    -0.00  -0.18   0.06     0.00   0.17  -0.05
    29   6    -0.02   0.03  -0.02    -0.01   0.10  -0.04    -0.06  -0.09  -0.01
    30   6     0.01   0.03  -0.02     0.05   0.09  -0.06     0.03  -0.09   0.01
    31   6    -0.03  -0.03  -0.01    -0.01  -0.07   0.02    -0.08   0.03  -0.05
    32   6     0.01  -0.02   0.00     0.06  -0.07  -0.01     0.04   0.04  -0.04
    33   6     0.00   0.03  -0.00    -0.00   0.07  -0.01     0.00  -0.04   0.03
    34   1    -0.04  -0.08   0.02    -0.01  -0.19   0.06    -0.13   0.09  -0.05
    35   1     0.02  -0.08   0.03     0.11  -0.18   0.05     0.05   0.09  -0.04
    36   6     0.00   0.01  -0.00     0.01   0.01  -0.02     0.01  -0.02   0.00
    37   1    -0.02  -0.02  -0.02    -0.08  -0.07  -0.05     0.07   0.09   0.13
    38   1     0.02   0.00   0.05     0.07   0.02   0.18    -0.07   0.01  -0.09
    39   1    -0.01  -0.02  -0.01    -0.07  -0.08  -0.06    -0.03   0.04  -0.05
    40   6    -0.00   0.00  -0.01    -0.01   0.02  -0.01    -0.02  -0.03  -0.01
    41   1     0.01  -0.01   0.00     0.06  -0.07  -0.07    -0.07   0.09   0.17
    42   1    -0.01   0.01   0.05    -0.07   0.00   0.16     0.10   0.02  -0.09
    43   1     0.03  -0.03  -0.03     0.02  -0.08  -0.02     0.07   0.03  -0.09
    44   6     0.01   0.00  -0.00    -0.02   0.01  -0.01     0.02  -0.01   0.00
    45   1     0.00  -0.01  -0.01    -0.02  -0.03  -0.01    -0.07   0.00  -0.03
    46   1    -0.02  -0.01  -0.01    -0.11  -0.03  -0.01     0.10   0.01  -0.04
    47   1     0.04  -0.01  -0.01     0.06  -0.02  -0.01     0.04   0.02  -0.04
    48   6     0.03   0.09  -0.03     0.02   0.07  -0.02    -0.03  -0.10  -0.01
    49   1     0.05   0.12   0.01     0.03  -0.04   0.01    -0.01   0.05   0.02
    50   1    -0.01  -0.00   0.03     0.05   0.04   0.00    -0.13  -0.19   0.06
    51   1     0.04   0.14  -0.00     0.09   0.14  -0.03    -0.05  -0.06   0.04
                     49                     50                     51
                      A                      A                      A
 Frequencies --    789.7138               804.4452               815.0751
 Red. masses --      3.8252                 2.5612                 3.0202
 Frc consts  --      1.4055                 0.9765                 1.1822
 IR Inten    --      7.4399                30.7499                37.1479
  Atom  AN      X      Y      Z        X      Y      Z        X      Y      Z
     1   6    -0.06  -0.11   0.05     0.01  -0.01  -0.05    -0.08  -0.04   0.00
     2   6    -0.04  -0.01   0.04    -0.01   0.01  -0.20    -0.00  -0.11  -0.04
     3   6    -0.01  -0.02  -0.06     0.01   0.04   0.11    -0.06  -0.07   0.08
     4   7     0.02   0.01   0.01     0.03  -0.01  -0.01    -0.09   0.03  -0.01
     5   7    -0.09  -0.15  -0.01    -0.02   0.03   0.08     0.00  -0.13   0.03
     6   6    -0.07  -0.07   0.08    -0.00  -0.00   0.01     0.12   0.12  -0.13
     7   6     0.03   0.04  -0.03     0.00  -0.01  -0.01    -0.03  -0.03   0.05
     8   6     0.03   0.03  -0.04    -0.01  -0.00  -0.01    -0.03  -0.03   0.05
     9   6    -0.00   0.02   0.00     0.01  -0.01  -0.00    -0.01  -0.01   0.01
    10   1    -0.04  -0.04   0.04     0.00  -0.01  -0.01     0.01   0.01   0.01
    11   6     0.01  -0.00   0.00    -0.01   0.00  -0.00     0.00   0.00   0.00
    12   1    -0.04  -0.05   0.05    -0.00   0.01  -0.02    -0.00  -0.01   0.03
    13   6     0.05   0.04  -0.05     0.00   0.00   0.00    -0.06  -0.06   0.06
    14   1    -0.22  -0.20   0.23     0.01  -0.02   0.01     0.26   0.28  -0.31
    15   1    -0.19  -0.20   0.22    -0.02   0.02  -0.01     0.24   0.23  -0.26
    16   1    -0.20  -0.20   0.20     0.01   0.02   0.02     0.27   0.26  -0.31
    17   6     0.03   0.01   0.03     0.06  -0.05   0.21     0.01   0.00   0.01
    18   6    -0.01   0.04  -0.00    -0.01   0.01  -0.07    -0.01   0.06   0.02
    19   6     0.05  -0.02  -0.04    -0.03   0.02  -0.07     0.03  -0.01  -0.02
    20   6    -0.01   0.05   0.02     0.00  -0.00  -0.01    -0.00   0.08   0.02
    21   1    -0.02  -0.00  -0.00     0.00  -0.00  -0.02    -0.03   0.03  -0.01
    22   6     0.06  -0.02  -0.02    -0.02   0.00  -0.01     0.05  -0.02  -0.02
    23   1     0.03  -0.04  -0.00     0.00  -0.01   0.03     0.02  -0.02   0.01
    24   6    -0.04  -0.02  -0.01    -0.03   0.03  -0.11    -0.03  -0.03  -0.00
    25   1     0.06   0.05   0.06     0.13  -0.11   0.47     0.08   0.10   0.01
    26   1     0.11   0.05   0.06     0.14  -0.12   0.50     0.09   0.03   0.03
    27   1    -0.02  -0.03   0.07     0.17  -0.11   0.52    -0.00  -0.06   0.03
    28   6    -0.01   0.25  -0.09     0.00   0.02  -0.01    -0.02   0.01  -0.00
    29   6     0.03  -0.10   0.05    -0.00  -0.01   0.00     0.03   0.00   0.01
    30   6     0.02  -0.11   0.03    -0.01  -0.00   0.01     0.02  -0.01  -0.01
    31   6     0.03   0.07  -0.00    -0.00   0.00  -0.00     0.04   0.01   0.02
    32   6     0.03   0.06  -0.04    -0.01   0.01   0.01     0.04  -0.00  -0.02
    33   6    -0.00  -0.07   0.02     0.00  -0.00  -0.00     0.00  -0.00   0.00
    34   1     0.06   0.12  -0.03    -0.00   0.01  -0.00     0.06   0.01   0.00
    35   1     0.05   0.11  -0.04    -0.02   0.00   0.00     0.06   0.00  -0.01
    36   6     0.00  -0.03   0.00    -0.00   0.00   0.00     0.00  -0.01  -0.01
    37   1     0.09   0.12   0.15     0.01   0.00  -0.00    -0.00   0.01   0.03
    38   1    -0.11   0.01  -0.16    -0.00  -0.00  -0.02    -0.01   0.01   0.01
    39   1    -0.04   0.07  -0.06     0.02   0.01   0.02    -0.05  -0.01  -0.05
    40   6    -0.00  -0.02   0.02     0.00  -0.00  -0.00     0.00   0.00   0.01
    41   1    -0.09   0.10   0.09    -0.00   0.01   0.01    -0.01  -0.00  -0.03
    42   1     0.08  -0.00  -0.20     0.01  -0.00  -0.01    -0.01  -0.01  -0.02
    43   1    -0.07   0.11   0.06     0.00   0.01  -0.00    -0.05   0.02   0.05
    44   6    -0.03  -0.01   0.00     0.01  -0.00   0.00    -0.03   0.00  -0.00
    45   1    -0.06   0.03  -0.00     0.01   0.00   0.00    -0.03   0.00   0.00
    46   1     0.07   0.02  -0.01     0.01   0.00   0.00    -0.03   0.00   0.00
    47   1    -0.08   0.02  -0.01    -0.00   0.00   0.00    -0.03   0.00   0.00
    48   6     0.06   0.15  -0.02    -0.01  -0.03   0.00     0.04   0.15  -0.02
    49   1     0.06   0.20  -0.03    -0.00   0.03   0.00     0.04  -0.00   0.01
    50   1     0.02   0.15  -0.02    -0.03  -0.04   0.01     0.11   0.13  -0.01
    51   1     0.01   0.09  -0.01    -0.03  -0.04   0.01     0.13   0.23  -0.04
                     52                     53                     54
                      A                      A                      A
 Frequencies --    873.0014               880.6662               883.9713
 Red. masses --      1.2505                 1.2626                 1.2667
 Frc consts  --      0.5615                 0.5770                 0.5832
 IR Inten    --      0.8750                 0.3769                25.8308
  Atom  AN      X      Y      Z        X      Y      Z        X      Y      Z
     1   6     0.00   0.00   0.00     0.00  -0.00  -0.00    -0.00  -0.00   0.01
     2   6    -0.00   0.00   0.00    -0.00   0.01  -0.00    -0.00   0.00  -0.00
     3   6     0.00   0.00  -0.00     0.00   0.00  -0.01     0.01   0.00   0.00
     4   7     0.00  -0.00  -0.00     0.00  -0.00   0.00     0.01  -0.00  -0.00
     5   7     0.00   0.00  -0.00    -0.00   0.01   0.00    -0.01  -0.01  -0.00
     6   6    -0.00   0.00   0.00    -0.01  -0.01   0.01    -0.00  -0.00   0.00
     7   6     0.00   0.00  -0.00    -0.03  -0.03   0.03    -0.00  -0.00   0.00
     8   6    -0.00  -0.00   0.00     0.05   0.05  -0.06     0.00   0.00  -0.00
     9   6     0.00   0.00  -0.00    -0.04  -0.05   0.05    -0.00  -0.00   0.00
    10   1    -0.00  -0.01   0.00     0.23   0.26  -0.25     0.02   0.02  -0.02
    11   6    -0.00  -0.00   0.00     0.03   0.03  -0.04     0.00   0.00  -0.00
    12   1     0.01   0.01  -0.01    -0.32  -0.33   0.36    -0.02  -0.02   0.02
    13   6     0.00   0.00  -0.00    -0.00  -0.00   0.01     0.00   0.00  -0.00
    14   1    -0.01  -0.01   0.01     0.29   0.28  -0.31     0.01   0.01  -0.01
    15   1     0.00   0.00  -0.00    -0.24  -0.24   0.27    -0.02  -0.01   0.02
    16   1    -0.00  -0.00   0.01     0.04   0.04  -0.03    -0.00  -0.00   0.00
    17   6    -0.00   0.00  -0.00     0.00   0.00   0.00     0.00  -0.00   0.00
    18   6     0.02  -0.02   0.07     0.00  -0.00   0.00     0.00  -0.00   0.00
    19   6    -0.03   0.02  -0.07    -0.00   0.00   0.00     0.00  -0.00  -0.00
    20   6     0.02  -0.02   0.07     0.00  -0.00   0.00    -0.00  -0.00   0.00
    21   1    -0.14   0.08  -0.46    -0.00  -0.00  -0.01    -0.00  -0.00  -0.00
    22   6    -0.03   0.02  -0.06    -0.00  -0.00  -0.00     0.00   0.00  -0.00
    23   1     0.17  -0.11   0.49     0.01  -0.00   0.01     0.00  -0.00  -0.00
    24   6     0.00  -0.00   0.00    -0.00  -0.00  -0.00    -0.00   0.00  -0.00
    25   1    -0.13   0.10  -0.47    -0.00  -0.00  -0.01    -0.00  -0.00   0.00
    26   1     0.13  -0.11   0.43     0.00  -0.00   0.01     0.00   0.00   0.00
    27   1    -0.00   0.00  -0.03     0.00  -0.00   0.00     0.00   0.00   0.01
    28   6     0.00  -0.00   0.00     0.00  -0.00  -0.00    -0.01   0.03  -0.01
    29   6    -0.00  -0.00  -0.00    -0.00  -0.00   0.00     0.00   0.01  -0.01
    30   6    -0.00   0.00   0.00    -0.00  -0.00   0.00    -0.00   0.01  -0.00
    31   6    -0.00  -0.00  -0.00    -0.00   0.01  -0.00     0.01  -0.09   0.03
    32   6    -0.00   0.00   0.00    -0.00   0.01  -0.00     0.00  -0.09   0.04
    33   6    -0.00   0.00   0.00    -0.00  -0.00   0.00     0.01   0.03  -0.01
    34   1    -0.00  -0.00   0.00    -0.00  -0.03   0.01    -0.02   0.62  -0.20
    35   1    -0.00  -0.00   0.00    -0.00  -0.03   0.01    -0.02   0.61  -0.21
    36   6    -0.00   0.00   0.00    -0.00  -0.00   0.00     0.00   0.01  -0.01
    37   1     0.00  -0.00  -0.00     0.00   0.00   0.00    -0.05  -0.05  -0.05
    38   1     0.00  -0.00  -0.00    -0.00  -0.00  -0.01     0.05   0.00   0.08
    39   1     0.00   0.00   0.00     0.00   0.00   0.00    -0.01  -0.06   0.01
    40   6    -0.00  -0.00  -0.00    -0.00  -0.00  -0.00    -0.00   0.01   0.00
    41   1     0.00   0.00   0.00    -0.00   0.00   0.00     0.04  -0.05  -0.05
    42   1     0.00   0.00   0.00     0.00   0.00  -0.01    -0.05  -0.00   0.09
    43   1     0.00  -0.00  -0.00     0.00   0.00  -0.00    -0.00  -0.06   0.01
    44   6     0.00  -0.00   0.00     0.00  -0.00   0.00    -0.00   0.03  -0.01
    45   1     0.00   0.00  -0.00    -0.00   0.01  -0.00     0.10  -0.09   0.01
    46   1     0.00   0.00  -0.00     0.01   0.00  -0.00    -0.24  -0.05   0.02
    47   1     0.00   0.00  -0.00    -0.01   0.00  -0.00     0.11  -0.08   0.05
    48   6    -0.00  -0.00   0.00    -0.00  -0.00   0.00     0.00   0.00  -0.00
    49   1    -0.00   0.00  -0.00     0.00   0.01   0.01     0.00   0.02  -0.00
    50   1    -0.00  -0.00   0.00    -0.00   0.00  -0.00    -0.01  -0.00   0.00
    51   1    -0.00  -0.00   0.00    -0.00  -0.01  -0.00    -0.01  -0.01   0.00
                     55                     56                     57
                      A                      A                      A
 Frequencies --    915.5391               948.8452               959.4004
 Red. masses --      1.3006                 1.4296                 1.4005
 Frc consts  --      0.6423                 0.7583                 0.7595
 IR Inten    --      0.0210                 6.3476                 7.1378
  Atom  AN      X      Y      Z        X      Y      Z        X      Y      Z
     1   6     0.00  -0.00  -0.00    -0.00   0.00   0.00    -0.01   0.00  -0.00
     2   6    -0.00  -0.00  -0.00     0.00   0.01   0.04     0.01  -0.01  -0.00
     3   6    -0.00   0.00   0.00     0.00  -0.00  -0.01     0.00   0.01   0.02
     4   7    -0.00  -0.00  -0.00    -0.01   0.00   0.00    -0.02   0.01  -0.00
     5   7    -0.00  -0.00   0.00     0.01  -0.01  -0.01     0.01  -0.02   0.00
     6   6    -0.00  -0.00   0.00    -0.00  -0.00   0.00     0.03   0.04  -0.04
     7   6     0.00  -0.00   0.00     0.00   0.00   0.00    -0.05  -0.05   0.05
     8   6     0.00   0.00   0.00     0.00   0.00   0.00    -0.06  -0.06   0.06
     9   6    -0.00  -0.00   0.00     0.00   0.00  -0.00    -0.01  -0.02   0.01
    10   1    -0.00  -0.00   0.00    -0.00  -0.00   0.00     0.29   0.34  -0.31
    11   6     0.00   0.00   0.00     0.00  -0.00   0.00     0.02   0.02  -0.02
    12   1    -0.00  -0.00   0.00    -0.01  -0.00   0.00     0.28   0.30  -0.34
    13   6    -0.00  -0.00   0.00    -0.00  -0.00   0.00     0.06   0.05  -0.06
    14   1     0.00   0.00  -0.00    -0.00  -0.00   0.00     0.07   0.06  -0.08
    15   1     0.00  -0.00   0.00     0.01   0.00  -0.00    -0.13  -0.12   0.14
    16   1     0.00   0.00  -0.00     0.00   0.00  -0.01    -0.30  -0.30   0.35
    17   6    -0.00  -0.00   0.00    -0.02   0.02  -0.07     0.00   0.00  -0.00
    18   6    -0.00   0.00   0.00     0.03  -0.02   0.09    -0.00  -0.00   0.00
    19   6     0.00  -0.00  -0.00     0.03  -0.02   0.10    -0.00   0.00   0.00
    20   6    -0.00   0.00  -0.00    -0.00  -0.00   0.00     0.00  -0.00  -0.00
    21   1    -0.00   0.00  -0.00    -0.17   0.07  -0.52    -0.00  -0.00  -0.01
    22   6     0.00  -0.00  -0.00    -0.00   0.00  -0.02    -0.00   0.00   0.00
    23   1     0.00  -0.00  -0.00    -0.19   0.12  -0.52    -0.00   0.00  -0.00
    24   6    -0.00  -0.00  -0.00    -0.02   0.03  -0.09     0.00   0.00  -0.00
    25   1     0.00   0.00   0.00    -0.01  -0.00  -0.01     0.00  -0.00   0.01
    26   1     0.00   0.00  -0.00     0.02  -0.03   0.08    -0.01  -0.00  -0.00
    27   1    -0.00  -0.00   0.00     0.17  -0.10   0.54     0.00  -0.00   0.00
    28   6     0.00   0.00   0.00    -0.00  -0.00   0.00    -0.01  -0.00   0.01
    29   6    -0.00  -0.01   0.00     0.00   0.00   0.00     0.00   0.00   0.00
    30   6    -0.00   0.01  -0.00     0.00   0.00   0.00     0.00   0.00   0.01
    31   6    -0.00   0.11  -0.03    -0.00  -0.00  -0.00    -0.00  -0.00  -0.01
    32   6     0.00  -0.11   0.03     0.00   0.00  -0.00     0.01   0.00   0.00
    33   6    -0.00  -0.00   0.00     0.00   0.00   0.00     0.01   0.00   0.00
    34   1     0.02  -0.64   0.21    -0.00  -0.00  -0.00    -0.00  -0.01  -0.01
    35   1    -0.02   0.64  -0.22     0.00  -0.00   0.00     0.02  -0.00   0.00
    36   6    -0.00   0.02  -0.01    -0.00  -0.00  -0.00    -0.00  -0.00  -0.01
    37   1    -0.06  -0.07  -0.07    -0.00  -0.00  -0.00    -0.01  -0.00  -0.01
    38   1     0.07  -0.00   0.10    -0.00  -0.00  -0.00    -0.01  -0.00  -0.01
    39   1     0.00  -0.06   0.02    -0.00  -0.00  -0.00    -0.01  -0.01  -0.01
    40   6    -0.00  -0.02   0.00     0.00   0.00  -0.00     0.01   0.00   0.00
    41   1    -0.05   0.06   0.06     0.00  -0.00  -0.01     0.00  -0.01  -0.03
    42   1     0.07   0.00  -0.10    -0.00  -0.00  -0.00    -0.01  -0.01  -0.02
    43   1    -0.01   0.07   0.00    -0.00  -0.00   0.00    -0.02   0.01   0.02
    44   6     0.00   0.00   0.00    -0.00   0.00   0.00    -0.01   0.00   0.00
    45   1    -0.01  -0.01  -0.00    -0.01  -0.00  -0.00    -0.03  -0.00  -0.01
    46   1     0.00  -0.00  -0.01     0.00  -0.00  -0.00    -0.01  -0.00  -0.01
    47   1     0.01   0.00  -0.01     0.00   0.00  -0.00     0.01   0.00  -0.01
    48   6     0.00   0.00   0.00    -0.00  -0.00   0.00    -0.01   0.00   0.00
    49   1    -0.00  -0.00  -0.00    -0.00  -0.02   0.00    -0.00  -0.04   0.02
    50   1     0.00   0.00  -0.00     0.01   0.00  -0.00     0.02   0.00   0.00
    51   1    -0.00   0.00   0.00     0.01   0.00  -0.00     0.02   0.03  -0.01
                     58                     59                     60
                      A                      A                      A
 Frequencies --    963.2539               979.3533               991.8084
 Red. masses --      2.3562                 3.2903                 6.1736
 Frc consts  --      1.2881                 1.8594                 3.5780
 IR Inten    --      1.0886                 3.6462                24.9100
  Atom  AN      X      Y      Z        X      Y      Z        X      Y      Z
     1   6    -0.00  -0.01  -0.03     0.06   0.01  -0.00     0.07   0.09  -0.01
     2   6    -0.00   0.00   0.00    -0.08  -0.06   0.01    -0.15  -0.18   0.02
     3   6     0.00   0.00  -0.00    -0.01  -0.08   0.01     0.06  -0.22   0.02
     4   7     0.00  -0.00   0.00     0.02  -0.02   0.00     0.12  -0.05   0.00
     5   7    -0.00  -0.01   0.00    -0.04   0.07  -0.01    -0.11   0.23  -0.02
     6   6    -0.01  -0.00   0.00     0.03  -0.01  -0.01     0.12  -0.09  -0.00
     7   6     0.00   0.00  -0.01    -0.01   0.00   0.01    -0.01   0.02   0.02
     8   6     0.01   0.01  -0.01    -0.01  -0.01   0.01    -0.02  -0.00  -0.00
     9   6     0.00   0.00  -0.00    -0.01   0.02   0.02    -0.02   0.12   0.09
    10   1    -0.03  -0.03   0.03     0.03   0.05  -0.03     0.02   0.08  -0.01
    11   6    -0.00  -0.00   0.00    -0.02  -0.00  -0.02    -0.10  -0.01  -0.10
    12   1    -0.03  -0.03   0.03     0.03   0.05  -0.06    -0.02   0.04  -0.07
    13   6    -0.01  -0.00   0.00     0.01  -0.00  -0.01     0.03  -0.02  -0.01
    14   1    -0.01  -0.01   0.01    -0.01   0.05  -0.01    -0.09   0.16   0.04
    15   1     0.01   0.01  -0.01    -0.03  -0.00  -0.00    -0.13   0.04  -0.08
    16   1     0.03   0.03  -0.03    -0.04  -0.05   0.03    -0.02  -0.06   0.02
    17   6     0.00   0.00   0.00    -0.05  -0.05  -0.00    -0.13  -0.12  -0.00
    18   6     0.00  -0.00  -0.00    -0.00   0.02   0.01    -0.01   0.04  -0.00
    19   6    -0.00  -0.00  -0.00     0.01  -0.00   0.00     0.03   0.00   0.02
    20   6    -0.00  -0.00  -0.00    -0.00   0.06   0.02    -0.01   0.16   0.06
    21   1     0.00  -0.00   0.01     0.00   0.05   0.01     0.04   0.11   0.09
    22   6    -0.00   0.00   0.00     0.06  -0.01  -0.02     0.14  -0.03  -0.07
    23   1     0.00  -0.00   0.01     0.02   0.00  -0.04     0.03   0.03  -0.12
    24   6     0.00   0.00   0.00    -0.01  -0.01  -0.00    -0.03  -0.03  -0.00
    25   1    -0.00  -0.00   0.00     0.03   0.08  -0.02     0.05   0.23  -0.11
    26   1    -0.00   0.00  -0.00     0.08   0.03  -0.01     0.22   0.03   0.05
    27   1    -0.00   0.00  -0.01    -0.00  -0.02   0.02    -0.01  -0.05   0.03
    28   6     0.00   0.05   0.13     0.10   0.01  -0.00     0.03   0.01  -0.00
    29   6    -0.02   0.03   0.09    -0.04   0.02   0.03     0.02  -0.01  -0.01
    30   6     0.02   0.03   0.09    -0.04  -0.01  -0.03     0.01   0.00   0.02
    31   6    -0.13  -0.03  -0.06    -0.04   0.05   0.20    -0.03  -0.05  -0.18
    32   6     0.13  -0.02  -0.07    -0.04  -0.07  -0.20    -0.01   0.06   0.17
    33   6    -0.00   0.01   0.03    -0.12   0.01  -0.00     0.08  -0.00   0.00
    34   1    -0.15   0.01  -0.06    -0.06   0.13   0.19    -0.03  -0.08  -0.17
    35   1     0.15  -0.02  -0.06    -0.07  -0.05  -0.22    -0.01   0.06   0.17
    36   6    -0.11  -0.03  -0.06    -0.01   0.03   0.09    -0.00  -0.02  -0.05
    37   1    -0.04  -0.08  -0.34     0.07  -0.01  -0.16    -0.03   0.01   0.06
    38   1    -0.04  -0.13  -0.31     0.07  -0.07  -0.13    -0.04   0.03   0.04
    39   1     0.15   0.03   0.13     0.30   0.11   0.33    -0.13  -0.04  -0.15
    40   6     0.11  -0.02  -0.07    -0.01  -0.04  -0.09     0.01   0.02   0.04
    41   1     0.08  -0.08  -0.35     0.01   0.04   0.22    -0.00  -0.02  -0.12
    42   1     0.01  -0.09  -0.26     0.13   0.05   0.06    -0.07  -0.03  -0.04
    43   1    -0.13   0.03   0.10     0.30  -0.08  -0.33    -0.15   0.04   0.17
    44   6     0.00   0.02   0.06     0.14  -0.00   0.00    -0.07   0.00   0.00
    45   1    -0.36  -0.07  -0.10     0.18   0.01   0.01    -0.12  -0.00  -0.01
    46   1     0.02  -0.06  -0.16     0.18   0.01  -0.00    -0.09  -0.01  -0.01
    47   1     0.34  -0.00  -0.13     0.17  -0.00  -0.01    -0.08   0.01  -0.00
    48   6     0.00   0.00   0.00     0.02   0.03  -0.00     0.05  -0.00  -0.00
    49   1    -0.00   0.00  -0.01     0.02   0.04  -0.00     0.05   0.22  -0.04
    50   1    -0.00   0.01  -0.00     0.01   0.03  -0.01    -0.08  -0.01  -0.00
    51   1    -0.01  -0.01   0.00     0.01   0.02  -0.01    -0.10  -0.13   0.04
                     61                     62                     63
                      A                      A                      A
 Frequencies --   1000.7429              1010.8885              1022.0486
 Red. masses --      1.3716                 1.3556                 1.3071
 Frc consts  --      0.8093                 0.8162                 0.8044
 IR Inten    --      2.4859                 0.6499                 0.3328
  Atom  AN      X      Y      Z        X      Y      Z        X      Y      Z
     1   6    -0.00  -0.00  -0.00    -0.00   0.00  -0.00    -0.00  -0.00  -0.00
     2   6     0.01   0.01  -0.00    -0.00  -0.00  -0.00     0.00   0.00  -0.01
     3   6    -0.00   0.01  -0.00     0.00  -0.00   0.00    -0.00   0.00   0.00
     4   7    -0.01   0.00  -0.00    -0.00   0.00  -0.00    -0.00   0.00   0.00
     5   7     0.00  -0.01   0.00    -0.00  -0.00   0.00     0.00  -0.00   0.00
     6   6    -0.00   0.00   0.00     0.01   0.00  -0.01    -0.00   0.00  -0.00
     7   6    -0.00  -0.00   0.00    -0.07  -0.05   0.05     0.00  -0.00   0.00
     8   6     0.00  -0.00  -0.00     0.04   0.04  -0.04     0.00  -0.00  -0.00
     9   6     0.00  -0.01  -0.01     0.05   0.04  -0.05     0.00  -0.00  -0.00
    10   1     0.00   0.01  -0.01     0.29   0.39  -0.33     0.00  -0.00   0.00
    11   6     0.00   0.00   0.01    -0.05  -0.05   0.06     0.00  -0.00   0.00
    12   1    -0.00  -0.00   0.00    -0.20  -0.20   0.23     0.00  -0.00   0.00
    13   6    -0.00   0.00  -0.00     0.02   0.00  -0.01    -0.00   0.00  -0.00
    14   1     0.00  -0.01   0.00    -0.25  -0.26   0.27     0.00  -0.00  -0.00
    15   1     0.01   0.00   0.00     0.27   0.32  -0.31     0.01   0.00  -0.00
    16   1    -0.00   0.00   0.00    -0.04  -0.06   0.08    -0.00  -0.00   0.00
    17   6     0.01   0.00   0.01    -0.00  -0.00   0.00     0.00  -0.00   0.00
    18   6    -0.03   0.02  -0.08     0.01  -0.00  -0.00     0.02  -0.00  -0.05
    19   6     0.03  -0.03   0.07    -0.00   0.01   0.00    -0.01   0.03  -0.02
    20   6     0.02  -0.03   0.08    -0.00   0.00  -0.00     0.03  -0.02   0.08
    21   1     0.15  -0.06   0.46     0.00  -0.00  -0.01     0.12  -0.04   0.27
    22   6    -0.04   0.03  -0.09     0.00  -0.00   0.00     0.02  -0.01   0.07
    23   1    -0.15   0.09  -0.43     0.01   0.01   0.01     0.07  -0.02   0.21
    24   6     0.01   0.00   0.01    -0.00  -0.01   0.00    -0.05  -0.00  -0.08
    25   1    -0.13   0.08  -0.43     0.00   0.00   0.01    -0.14   0.11  -0.51
    26   1     0.16  -0.10   0.51    -0.00  -0.00  -0.00    -0.14   0.11  -0.43
    27   1    -0.03   0.03  -0.07    -0.00  -0.01  -0.01     0.13  -0.13   0.54
    28   6    -0.00  -0.00   0.00    -0.00  -0.00   0.00     0.00   0.00  -0.00
    29   6    -0.00   0.00   0.00    -0.00  -0.00   0.00     0.00   0.00  -0.00
    30   6    -0.00   0.00  -0.00     0.00  -0.00   0.00     0.00   0.00   0.00
    31   6     0.00   0.00   0.01     0.00   0.00   0.00     0.00  -0.00   0.00
    32   6     0.00  -0.00  -0.01     0.00  -0.00  -0.00     0.00   0.00   0.00
    33   6    -0.00  -0.00   0.00    -0.00  -0.00   0.00     0.00  -0.00  -0.00
    34   1     0.00   0.00   0.01     0.00   0.00   0.00    -0.00   0.00  -0.00
    35   1     0.00  -0.00  -0.01     0.00  -0.00  -0.00     0.00   0.00   0.00
    36   6     0.00   0.00   0.00     0.00   0.00   0.00    -0.00  -0.00   0.00
    37   1     0.00  -0.00  -0.00     0.00  -0.00   0.00     0.00   0.00  -0.00
    38   1     0.00  -0.00  -0.00     0.00   0.00   0.00    -0.00  -0.00  -0.00
    39   1     0.00   0.00   0.00    -0.00  -0.00  -0.00     0.00   0.00   0.00
    40   6     0.00  -0.00  -0.00     0.00   0.00  -0.00     0.00  -0.00   0.00
    41   1     0.00   0.00   0.00     0.00  -0.00   0.00    -0.00   0.00   0.00
    42   1     0.00   0.00   0.00    -0.00   0.00   0.00     0.00  -0.00  -0.00
    43   1     0.00  -0.00  -0.00     0.00  -0.00  -0.00    -0.00   0.00   0.00
    44   6     0.00   0.00  -0.00     0.00   0.00   0.00    -0.00   0.00  -0.00
    45   1     0.00  -0.00   0.00     0.00  -0.00   0.00     0.00   0.00   0.00
    46   1     0.00   0.00   0.00     0.00  -0.00  -0.00    -0.00   0.00   0.00
    47   1     0.00  -0.00   0.00     0.00  -0.00  -0.00    -0.00  -0.00   0.00
    48   6    -0.00   0.00  -0.00    -0.01   0.00   0.00    -0.00   0.00  -0.00
    49   1    -0.00  -0.01   0.00    -0.00  -0.01   0.01     0.00   0.00   0.00
    50   1     0.00  -0.00   0.00     0.01   0.01  -0.00    -0.00  -0.00   0.00
    51   1     0.01   0.01  -0.00     0.01   0.00  -0.01     0.00   0.00   0.00
                     64                     65                     66
                      A                      A                      A
 Frequencies --   1025.2697              1026.9572              1032.5009
 Red. masses --      5.3780                 5.6263                 1.3004
 Frc consts  --      3.3308                 3.4961                 0.8168
 IR Inten    --      0.3472                 0.5769                 0.2531
  Atom  AN      X      Y      Z        X      Y      Z        X      Y      Z
     1   6    -0.01  -0.01  -0.00     0.02  -0.00   0.00     0.00  -0.00  -0.00
     2   6     0.00   0.01   0.00    -0.02  -0.01   0.00     0.00   0.00   0.00
     3   6    -0.00   0.02  -0.00    -0.01  -0.01   0.00    -0.01   0.00  -0.00
     4   7    -0.01   0.01  -0.00     0.01  -0.01  -0.00     0.00  -0.00   0.00
     5   7     0.01  -0.02   0.00    -0.01   0.02  -0.00     0.00  -0.00   0.00
     6   6    -0.01   0.01   0.00    -0.01   0.02  -0.01    -0.00   0.00   0.00
     7   6     0.02   0.01   0.01     0.24   0.06   0.28     0.01   0.02  -0.05
     8   6    -0.00  -0.02  -0.01     0.02  -0.28  -0.26     0.02   0.04   0.00
     9   6    -0.01  -0.02  -0.01    -0.01  -0.06  -0.04    -0.05  -0.04   0.05
    10   1    -0.02  -0.03   0.05     0.21   0.13   0.33    -0.17  -0.22   0.15
    11   6     0.01   0.00   0.01     0.02  -0.00   0.07    -0.04  -0.05   0.05
    12   1     0.01  -0.01  -0.02    -0.09  -0.32  -0.24    -0.10  -0.10   0.16
    13   6    -0.01   0.02  -0.00    -0.24   0.24  -0.05     0.07   0.04  -0.06
    14   1     0.03   0.02  -0.04    -0.00   0.04  -0.13     0.27   0.28  -0.30
    15   1     0.01  -0.00   0.01     0.11   0.19  -0.06     0.29   0.28  -0.31
    16   1    -0.03  -0.00   0.02    -0.37   0.13   0.10    -0.31  -0.34   0.35
    17   6    -0.01  -0.00  -0.01    -0.01  -0.01  -0.00     0.00   0.00  -0.00
    18   6     0.33  -0.14  -0.12    -0.02   0.01   0.01    -0.00   0.00   0.00
    19   6    -0.08   0.34   0.12     0.00  -0.02  -0.01     0.00  -0.00  -0.00
    20   6    -0.03   0.06  -0.00    -0.00   0.01   0.00     0.00  -0.00  -0.00
    21   1     0.28  -0.22  -0.21    -0.02   0.02  -0.00    -0.00   0.00   0.00
    22   6     0.05  -0.03  -0.06     0.01  -0.00  -0.00    -0.00   0.00   0.00
    23   1    -0.24   0.36   0.03     0.02  -0.02  -0.00     0.01  -0.00  -0.00
    24   6    -0.23  -0.22   0.05     0.01   0.01  -0.00     0.00   0.00   0.00
    25   1    -0.07  -0.00   0.18     0.01   0.01   0.01     0.00  -0.00   0.00
    26   1     0.07  -0.15   0.15     0.01   0.01  -0.01    -0.00   0.00   0.00
    27   1    -0.30  -0.18  -0.15     0.02   0.01  -0.00     0.00   0.00  -0.00
    28   6    -0.01  -0.00   0.00     0.02   0.00  -0.00     0.00   0.00  -0.00
    29   6    -0.00   0.00  -0.00    -0.00   0.00   0.00    -0.00   0.00  -0.00
    30   6     0.00  -0.00   0.00    -0.00   0.00  -0.00     0.00   0.00   0.00
    31   6     0.00   0.00   0.01    -0.01  -0.01  -0.01    -0.00  -0.00  -0.00
    32   6     0.00  -0.00  -0.01    -0.01   0.00   0.01    -0.00   0.00   0.00
    33   6    -0.00  -0.00  -0.00     0.00   0.00  -0.00     0.00   0.00  -0.00
    34   1     0.00   0.00   0.01    -0.01  -0.00  -0.02    -0.00  -0.00  -0.00
    35   1     0.00  -0.00  -0.01    -0.01   0.01   0.01     0.00   0.00   0.00
    36   6     0.00   0.00  -0.00    -0.00  -0.00   0.00    -0.00  -0.00   0.00
    37   1    -0.00  -0.00   0.00     0.00   0.00  -0.00     0.00  -0.00  -0.00
    38   1     0.00   0.00   0.00    -0.00  -0.00  -0.01    -0.00  -0.00  -0.00
    39   1    -0.00  -0.00  -0.00     0.01   0.00   0.01     0.00   0.00   0.00
    40   6     0.00  -0.00  -0.00    -0.00  -0.00   0.00    -0.00  -0.00   0.00
    41   1     0.00  -0.00  -0.00    -0.00   0.00   0.00    -0.00   0.00   0.00
    42   1    -0.00  -0.00  -0.00     0.00   0.00  -0.00     0.00   0.00   0.00
    43   1    -0.00   0.00   0.00     0.00   0.00  -0.00     0.00  -0.00  -0.00
    44   6     0.00  -0.00  -0.00    -0.00  -0.00   0.00    -0.00  -0.00  -0.00
    45   1     0.00   0.00   0.00    -0.01   0.00  -0.00     0.00   0.00   0.00
    46   1     0.00   0.00   0.00     0.00  -0.00  -0.00    -0.00   0.00   0.00
    47   1    -0.00  -0.00   0.00    -0.00   0.00  -0.00    -0.00   0.00   0.00
    48   6    -0.01  -0.00   0.00     0.00   0.01  -0.00     0.00   0.00  -0.00
    49   1    -0.01  -0.02   0.00     0.00   0.02   0.00     0.00   0.01  -0.01
    50   1     0.01  -0.00  -0.00     0.00   0.01  -0.00    -0.01  -0.00   0.00
    51   1     0.01   0.01  -0.00    -0.00   0.00   0.00    -0.01  -0.00   0.00
                     67                     68                     69
                      A                      A                      A
 Frequencies --   1040.2598              1045.2035              1051.5901
 Red. masses --      1.6532                 1.5198                 5.4496
 Frc consts  --      1.0540                 0.9782                 3.5506
 IR Inten    --     16.9967                 1.2826                 2.9556
  Atom  AN      X      Y      Z        X      Y      Z        X      Y      Z
     1   6    -0.01   0.01  -0.00    -0.01   0.00   0.00     0.17  -0.07   0.01
     2   6     0.01  -0.00  -0.00     0.00  -0.00   0.00    -0.07   0.01   0.00
     3   6     0.02  -0.00   0.00     0.01  -0.00   0.00    -0.19   0.01  -0.00
     4   7     0.00   0.00  -0.00     0.00   0.00  -0.00     0.00  -0.07   0.01
     5   7    -0.00   0.00   0.00    -0.00   0.00  -0.00     0.04   0.01  -0.00
     6   6     0.01  -0.01   0.00     0.01  -0.01   0.00    -0.14   0.13  -0.03
     7   6     0.00   0.00   0.00     0.00  -0.00   0.00    -0.03   0.03   0.00
     8   6     0.00  -0.00  -0.00     0.00  -0.00  -0.00    -0.04   0.04   0.01
     9   6    -0.00   0.01   0.01     0.00   0.01   0.01    -0.01  -0.17  -0.17
    10   1    -0.00  -0.01   0.01     0.00  -0.00   0.00    -0.09   0.13   0.03
    11   6    -0.01  -0.00  -0.01    -0.01  -0.00  -0.01     0.16   0.06   0.19
    12   1     0.00  -0.01   0.00     0.01  -0.01   0.00    -0.19   0.13  -0.10
    13   6    -0.00   0.01  -0.00    -0.00   0.00  -0.00     0.08  -0.09   0.01
    14   1     0.01   0.01   0.01     0.01   0.01   0.01    -0.20  -0.12  -0.28
    15   1    -0.01  -0.00  -0.02    -0.01  -0.01  -0.01     0.08   0.18   0.27
    16   1    -0.01   0.00   0.01    -0.00   0.00   0.00     0.10  -0.11  -0.04
    17   6     0.00   0.00   0.00     0.00   0.00  -0.00    -0.04  -0.04  -0.00
    18   6    -0.00   0.00  -0.00    -0.00   0.00   0.00    -0.01  -0.00   0.00
    19   6     0.00  -0.00  -0.00     0.00   0.00  -0.00    -0.01  -0.01   0.00
    20   6     0.00  -0.00  -0.00     0.00  -0.00  -0.00    -0.02   0.06   0.02
    21   1    -0.00  -0.00   0.00    -0.00  -0.00  -0.00    -0.02  -0.01  -0.00
    22   6    -0.00   0.00   0.00    -0.00   0.00   0.00     0.06  -0.02  -0.02
    23   1     0.00  -0.00   0.00     0.00  -0.00   0.00    -0.04  -0.01  -0.01
    24   6     0.00   0.00  -0.00     0.00  -0.00  -0.00     0.02   0.02  -0.00
    25   1     0.00  -0.00  -0.00     0.00  -0.00  -0.00    -0.05   0.06   0.03
    26   1    -0.00  -0.00  -0.00    -0.00   0.00   0.00     0.05  -0.07  -0.02
    27   1     0.00  -0.00   0.00     0.00  -0.00   0.00     0.02   0.03  -0.01
    28   6    -0.03   0.00   0.00    -0.01   0.00   0.01     0.22   0.01  -0.01
    29   6    -0.00   0.01   0.03    -0.03   0.01   0.04    -0.01   0.02   0.04
    30   6    -0.01  -0.02  -0.04     0.02   0.01   0.02    -0.01  -0.00  -0.05
    31   6    -0.05   0.01   0.04    -0.08   0.02   0.05    -0.12  -0.05  -0.11
    32   6    -0.08  -0.03  -0.06     0.05   0.01   0.02    -0.11   0.02   0.13
    33   6    -0.08   0.02   0.00    -0.02  -0.02  -0.01    -0.03   0.03  -0.01
    34   1    -0.07   0.03   0.04    -0.21   0.01   0.14    -0.15   0.00  -0.12
    35   1    -0.17  -0.03  -0.11     0.14   0.03   0.07    -0.10   0.12   0.11
    36   6     0.12  -0.00  -0.02    -0.01  -0.01  -0.02     0.02  -0.01   0.02
    37   1    -0.01   0.05   0.35    -0.01  -0.00  -0.01     0.05   0.06   0.10
    38   1    -0.00   0.16   0.33    -0.03  -0.00  -0.03    -0.03   0.02   0.00
    39   1    -0.29  -0.11  -0.33    -0.04  -0.01  -0.05     0.00   0.04  -0.01
    40   6     0.09   0.01   0.02     0.07  -0.00  -0.02     0.04  -0.00   0.00
    41   1     0.06  -0.07  -0.35     0.04  -0.04  -0.21     0.02  -0.02  -0.13
    42   1    -0.07  -0.09  -0.19    -0.01  -0.06  -0.14    -0.00  -0.03  -0.10
    43   1    -0.26   0.07   0.28    -0.11   0.03   0.12    -0.06   0.02   0.07
    44   6     0.07  -0.00   0.05     0.02  -0.04  -0.14     0.04  -0.04  -0.00
    45   1    -0.10  -0.01  -0.03     0.62   0.09   0.12     0.05   0.07   0.01
    46   1     0.16  -0.01  -0.08    -0.06   0.08   0.25     0.19   0.04   0.02
    47   1     0.23   0.02  -0.07    -0.49  -0.04   0.19    -0.09   0.04  -0.02
    48   6     0.00  -0.01   0.00    -0.00  -0.00   0.00     0.04   0.06  -0.01
    49   1    -0.00  -0.00  -0.00    -0.00  -0.01  -0.00     0.04   0.15  -0.04
    50   1    -0.01  -0.00  -0.00    -0.00   0.00  -0.00     0.01   0.10  -0.03
    51   1    -0.01  -0.02   0.01    -0.00  -0.01   0.00     0.01   0.04  -0.00
                     70                     71                     72
                      A                      A                      A
 Frequencies --   1065.2419              1067.1852              1069.5292
 Red. masses --      1.8594                 2.0646                 1.6602
 Frc consts  --      1.2431                 1.3854                 1.1189
 IR Inten    --      1.3249                21.9762                 3.4229
  Atom  AN      X      Y      Z        X      Y      Z        X      Y      Z
     1   6    -0.00   0.00  -0.03     0.03  -0.02  -0.00    -0.01   0.02  -0.00
     2   6    -0.00  -0.00   0.00    -0.01  -0.00   0.00    -0.01  -0.02   0.00
     3   6     0.00   0.00  -0.00    -0.02  -0.03   0.00    -0.00  -0.02   0.00
     4   7     0.01   0.00   0.00    -0.01  -0.01   0.00     0.02  -0.01   0.00
     5   7     0.00  -0.00   0.00    -0.02   0.02  -0.00    -0.01   0.01  -0.00
     6   6    -0.00   0.00   0.00     0.01  -0.00  -0.01    -0.00  -0.00  -0.00
     7   6    -0.00   0.00   0.00     0.00  -0.01   0.00    -0.00   0.02   0.01
     8   6    -0.00   0.00  -0.00     0.00   0.00   0.01    -0.02   0.00  -0.01
     9   6    -0.00  -0.01  -0.01     0.00   0.02   0.02    -0.02  -0.03  -0.04
    10   1    -0.01   0.01   0.01     0.04  -0.03  -0.03    -0.06   0.09   0.06
    11   6     0.01   0.00   0.01    -0.01  -0.01  -0.01     0.03   0.02   0.04
    12   1    -0.02   0.00  -0.01     0.03   0.00   0.01    -0.13   0.04  -0.08
    13   6     0.01  -0.01   0.00    -0.01   0.01  -0.00     0.03  -0.03   0.00
    14   1    -0.02  -0.00  -0.02     0.02   0.00   0.04    -0.12   0.02  -0.11
    15   1    -0.00   0.02   0.02     0.01  -0.05  -0.03    -0.03   0.12   0.09
    16   1     0.01  -0.01   0.00    -0.02   0.00  -0.02     0.04  -0.04  -0.01
    17   6    -0.00  -0.00   0.00     0.01   0.01  -0.00    -0.01  -0.00  -0.00
    18   6    -0.00  -0.01  -0.00     0.03   0.06   0.02     0.01   0.03   0.01
    19   6    -0.01  -0.00   0.00     0.06  -0.00  -0.02     0.02  -0.00  -0.01
    20   6    -0.01   0.02   0.01     0.07  -0.13  -0.06     0.03  -0.04  -0.02
    21   1    -0.02  -0.06   0.00     0.15   0.47  -0.01     0.05   0.19  -0.00
    22   6     0.02  -0.01  -0.01    -0.10   0.10   0.05    -0.03   0.04   0.02
    23   1    -0.03  -0.01   0.01     0.27   0.06  -0.11     0.11   0.02  -0.04
    24   6     0.01   0.01  -0.00    -0.11  -0.09   0.02    -0.04  -0.03   0.01
    25   1    -0.05   0.01   0.01     0.36  -0.09  -0.07     0.15  -0.02  -0.03
    26   1     0.00  -0.06  -0.02     0.03   0.46   0.12     0.02   0.18   0.04
    27   1     0.02   0.01  -0.00    -0.15  -0.07   0.01    -0.05  -0.03   0.00
    28   6    -0.01   0.04   0.14     0.05   0.00   0.02    -0.02   0.03   0.00
    29   6    -0.04   0.06   0.06    -0.01   0.03   0.01    -0.00  -0.03   0.01
    30   6     0.04   0.03   0.07     0.00   0.04  -0.01     0.00  -0.10   0.05
    31   6     0.01  -0.02  -0.00    -0.02  -0.02  -0.02     0.01   0.03   0.00
    32   6    -0.00  -0.00  -0.00    -0.02  -0.01   0.04     0.01   0.04  -0.03
    33   6     0.00  -0.00  -0.01    -0.01   0.03  -0.01     0.00  -0.06   0.02
    34   1     0.12   0.04  -0.08    -0.00   0.05  -0.06     0.01  -0.07   0.04
    35   1    -0.10  -0.02  -0.06    -0.03   0.10  -0.00    -0.00  -0.20   0.04
    36   6     0.05  -0.04  -0.11     0.01  -0.04   0.01     0.00   0.10  -0.05
    37   1    -0.06   0.01   0.21     0.10   0.10   0.13    -0.28  -0.25  -0.26
    38   1    -0.09   0.11   0.14    -0.11   0.01  -0.13     0.27   0.02   0.39
    39   1    -0.34  -0.13  -0.41    -0.03   0.08  -0.06    -0.03  -0.25   0.02
    40   6    -0.05  -0.08  -0.10    -0.00  -0.03  -0.01    -0.00   0.02  -0.02
    41   1    -0.08   0.10   0.34    -0.04   0.04   0.07     0.06  -0.06  -0.04
    42   1     0.23   0.07  -0.05     0.07   0.01  -0.07    -0.06   0.01   0.11
    43   1     0.34  -0.01  -0.41     0.04   0.04  -0.05     0.03  -0.07  -0.03
    44   6    -0.00  -0.00  -0.01     0.01  -0.03   0.01     0.00   0.06  -0.02
    45   1     0.05   0.01   0.01    -0.05   0.07   0.00     0.11  -0.12   0.00
    46   1    -0.01   0.01   0.02     0.16   0.03  -0.00    -0.28  -0.05   0.01
    47   1    -0.05   0.00   0.02    -0.09   0.05  -0.03     0.15  -0.09   0.07
    48   6     0.00  -0.00  -0.00    -0.00   0.02  -0.00     0.02  -0.00  -0.00
    49   1     0.00   0.02  -0.01    -0.00  -0.03   0.01     0.02   0.09  -0.02
    50   1    -0.01  -0.00   0.00     0.04   0.03  -0.00    -0.05  -0.01   0.00
    51   1    -0.02  -0.02   0.00     0.04   0.05  -0.02    -0.05  -0.06   0.02
                     73                     74                     75
                      A                      A                      A
 Frequencies --   1071.2277              1075.0541              1076.6409
 Red. masses --      1.5644                 2.1058                 1.5434
 Frc consts  --      1.0577                 1.4339                 1.0541
 IR Inten    --      1.4822                30.7708                 3.5865
  Atom  AN      X      Y      Z        X      Y      Z        X      Y      Z
     1   6     0.01  -0.01   0.00     0.08  -0.05   0.00     0.01  -0.01  -0.00
     2   6    -0.00   0.01  -0.00    -0.02   0.03  -0.00    -0.01   0.00  -0.00
     3   6    -0.01   0.01  -0.00    -0.06   0.02  -0.00    -0.01   0.00  -0.00
     4   7    -0.01  -0.00   0.00    -0.03  -0.02   0.00    -0.00  -0.00   0.00
     5   7    -0.00  -0.01   0.00     0.01  -0.02   0.00    -0.00  -0.01   0.00
     6   6    -0.00   0.00   0.00    -0.03   0.03  -0.01    -0.01   0.00  -0.00
     7   6     0.00  -0.01  -0.01     0.00  -0.05  -0.03     0.00  -0.01  -0.00
     8   6     0.01  -0.00   0.01     0.04  -0.00   0.04     0.01  -0.00   0.00
     9   6     0.01   0.02   0.02     0.04   0.04   0.07     0.01   0.00   0.01
    10   1     0.04  -0.06  -0.04     0.16  -0.20  -0.15     0.02  -0.03  -0.02
    11   6    -0.01  -0.02  -0.03    -0.03  -0.05  -0.07    -0.00  -0.01  -0.01
    12   1     0.09  -0.03   0.05     0.29  -0.08   0.17     0.04  -0.01   0.02
    13   6    -0.02   0.02  -0.00    -0.07   0.07  -0.01    -0.01   0.01  -0.00
    14   1     0.08  -0.01   0.08     0.28  -0.06   0.23     0.04  -0.01   0.03
    15   1     0.02  -0.08  -0.06     0.11  -0.28  -0.17     0.01  -0.04  -0.02
    16   1    -0.02   0.03   0.01    -0.08   0.08   0.00    -0.01   0.01   0.00
    17   6     0.00   0.00   0.00     0.00   0.01   0.00    -0.00  -0.00   0.00
    18   6     0.00  -0.00  -0.00     0.01  -0.01  -0.00     0.00   0.00  -0.00
    19   6    -0.00  -0.00   0.00    -0.01  -0.00   0.00     0.00  -0.00  -0.00
    20   6    -0.00   0.00   0.00    -0.01   0.00   0.00     0.00  -0.00  -0.00
    21   1    -0.00  -0.03   0.00     0.00  -0.02   0.00     0.01   0.01   0.00
    22   6     0.01  -0.01  -0.00     0.01  -0.01  -0.01     0.00   0.00  -0.00
    23   1    -0.02  -0.01   0.01    -0.04  -0.01   0.01     0.00  -0.00  -0.00
    24   6     0.01   0.01  -0.00     0.00   0.01   0.00    -0.00  -0.00   0.00
    25   1    -0.03  -0.00   0.00    -0.04  -0.01   0.01     0.00  -0.00  -0.00
    26   1    -0.00  -0.02  -0.01     0.01  -0.02  -0.00     0.01   0.01   0.00
    27   1     0.00   0.01   0.00    -0.01   0.03   0.01    -0.01   0.01   0.00
    28   6     0.02   0.02  -0.00     0.12   0.01   0.00     0.02   0.03   0.03
    29   6    -0.00  -0.01   0.02    -0.00   0.02   0.02    -0.01  -0.12   0.06
    30   6     0.01  -0.08   0.03    -0.00  -0.04  -0.01     0.01   0.03   0.00
    31   6    -0.01  -0.03  -0.00    -0.05  -0.01  -0.06    -0.01   0.04  -0.02
    32   6     0.00   0.00   0.02    -0.06   0.05   0.04    -0.01  -0.01   0.01
    33   6    -0.00   0.10  -0.04    -0.01  -0.07   0.02    -0.00  -0.00   0.00
    34   1     0.00   0.10  -0.05    -0.04  -0.07  -0.05     0.02  -0.16   0.03
    35   1     0.03   0.03   0.03    -0.06  -0.10   0.09    -0.03   0.05  -0.03
    36   6    -0.01   0.09  -0.03     0.01   0.04  -0.01     0.01  -0.04  -0.01
    37   1    -0.22  -0.20  -0.24    -0.08  -0.07  -0.06     0.07   0.08   0.12
    38   1     0.22  -0.00   0.29     0.10   0.01   0.15    -0.10   0.02  -0.09
    39   1     0.02  -0.19   0.07     0.00  -0.08   0.02    -0.07   0.05  -0.10
    40   6    -0.01   0.01  -0.02     0.00  -0.02  -0.01    -0.01   0.13  -0.07
    41   1     0.04  -0.04  -0.01    -0.03   0.03   0.03     0.33  -0.30  -0.23
    42   1    -0.03   0.01   0.08     0.06  -0.00  -0.08    -0.32   0.04   0.56
    43   1     0.04  -0.06  -0.05     0.02   0.03  -0.03     0.15  -0.37  -0.16
    44   6    -0.01  -0.12   0.03     0.02   0.08  -0.02     0.00   0.00  -0.00
    45   1    -0.18   0.24   0.00     0.16  -0.16   0.00     0.01  -0.00   0.00
    46   1     0.54   0.10  -0.00    -0.34  -0.07   0.01    -0.01  -0.00   0.00
    47   1    -0.34   0.17  -0.12     0.23  -0.12   0.08     0.00  -0.00   0.00
    48   6    -0.01   0.01  -0.00    -0.02   0.04  -0.00    -0.00   0.01  -0.00
    49   1    -0.01  -0.03   0.01    -0.02  -0.13   0.03     0.00   0.00   0.01
    50   1     0.02   0.01  -0.00     0.10   0.07  -0.01     0.01  -0.01   0.00
    51   1     0.02   0.02  -0.01     0.11   0.13  -0.05     0.01   0.01  -0.01
                     76                     77                     78
                      A                      A                      A
 Frequencies --   1104.2911              1118.1345              1120.8697
 Red. masses --      1.7981                 1.5738                 1.5422
 Frc consts  --      1.2919                 1.1593                 1.1416
 IR Inten    --     19.4253                17.9022                 9.0181
  Atom  AN      X      Y      Z        X      Y      Z        X      Y      Z
     1   6    -0.04   0.05  -0.01    -0.01   0.02  -0.00     0.00  -0.00  -0.00
     2   6    -0.00  -0.02   0.00    -0.02   0.00  -0.01    -0.00  -0.01   0.01
     3   6    -0.12   0.00   0.00     0.01   0.01  -0.01     0.01   0.00  -0.02
     4   7     0.05  -0.03   0.00     0.00   0.01  -0.00    -0.01   0.00   0.00
     5   7     0.05   0.01   0.00     0.04  -0.02   0.00    -0.01   0.00  -0.00
     6   6    -0.08   0.08  -0.02     0.00   0.01   0.01     0.01   0.03   0.04
     7   6    -0.01  -0.02  -0.02    -0.03   0.02  -0.02    -0.08   0.05  -0.05
     8   6     0.02   0.00   0.03     0.02  -0.03  -0.01     0.05  -0.08  -0.02
     9   6     0.03  -0.02   0.00     0.01  -0.03  -0.02     0.01  -0.07  -0.04
    10   1     0.10  -0.10  -0.12    -0.11   0.10   0.04    -0.31   0.29   0.11
    11   6     0.02  -0.03  -0.00    -0.02   0.01  -0.01    -0.05   0.02  -0.04
    12   1     0.23  -0.05   0.13     0.14  -0.08   0.06     0.39  -0.20   0.15
    13   6    -0.04   0.04  -0.00     0.01   0.01   0.02     0.03   0.03   0.06
    14   1     0.20  -0.11   0.12     0.08  -0.05   0.01     0.19  -0.12   0.03
    15   1     0.11  -0.18  -0.06    -0.07   0.09   0.02    -0.20   0.23   0.06
    16   1    -0.04   0.04   0.01     0.07   0.09   0.15     0.19   0.26   0.41
    17   6    -0.02  -0.03  -0.01    -0.06   0.01   0.02    -0.00  -0.02  -0.01
    18   6    -0.01   0.01   0.01     0.09   0.03  -0.01    -0.04  -0.01   0.01
    19   6     0.01   0.01   0.00    -0.05  -0.10  -0.01     0.02   0.03   0.00
    20   6     0.01   0.02   0.00    -0.02  -0.04  -0.01     0.01   0.03   0.00
    21   1    -0.01   0.04  -0.00     0.23   0.48  -0.01    -0.08  -0.13   0.00
    22   6    -0.00   0.01   0.00     0.10  -0.02  -0.03    -0.03   0.01   0.01
    23   1     0.06   0.03  -0.03    -0.33  -0.18   0.10     0.16   0.07  -0.05
    24   6    -0.00  -0.02  -0.00    -0.04   0.06   0.03     0.01  -0.03  -0.01
    25   1     0.07   0.03  -0.01    -0.28  -0.11   0.07     0.14   0.06  -0.03
    26   1     0.01   0.02   0.01     0.17   0.16  -0.02    -0.04  -0.02   0.01
    27   1     0.03  -0.05  -0.02    -0.30   0.36   0.16     0.11  -0.14  -0.06
    28   6    -0.07  -0.01   0.00    -0.02  -0.01   0.00     0.01   0.00  -0.00
    29   6    -0.00  -0.00  -0.02     0.00   0.00  -0.01     0.00   0.00   0.00
    30   6    -0.00   0.01   0.01    -0.00   0.00   0.00     0.00  -0.00  -0.00
    31   6     0.03   0.01   0.03     0.01   0.00   0.01    -0.00  -0.00  -0.00
    32   6     0.03  -0.01  -0.03     0.01  -0.00  -0.01    -0.00   0.00   0.00
    33   6     0.01   0.00  -0.00     0.00   0.00   0.00    -0.00  -0.00   0.00
    34   1     0.00   0.02   0.05    -0.00   0.00   0.01     0.00  -0.00  -0.01
    35   1     0.01  -0.01  -0.04     0.00  -0.00  -0.01     0.00   0.00   0.01
    36   6     0.00  -0.01  -0.00     0.00  -0.00   0.00    -0.00   0.00   0.00
    37   1     0.01   0.01   0.01     0.00   0.00   0.00     0.00   0.00  -0.00
    38   1    -0.02   0.00  -0.02    -0.01   0.00  -0.01     0.00  -0.00   0.00
    39   1    -0.02   0.01  -0.02    -0.00   0.00  -0.00     0.00   0.00   0.00
    40   6     0.00   0.00   0.01     0.00  -0.00   0.00    -0.00  -0.00  -0.00
    41   1    -0.01   0.01   0.00    -0.01   0.00   0.00     0.00   0.00   0.00
    42   1    -0.01  -0.00  -0.01     0.00  -0.00  -0.01     0.00   0.00  -0.00
    43   1    -0.03   0.01   0.03    -0.01   0.01   0.01     0.00   0.00  -0.01
    44   6    -0.01  -0.00   0.00    -0.00  -0.00   0.00     0.00   0.00  -0.00
    45   1    -0.02   0.01  -0.00    -0.00   0.00  -0.00     0.00  -0.00   0.00
    46   1     0.01   0.00  -0.00    -0.00   0.00   0.00    -0.00  -0.00   0.00
    47   1    -0.02   0.01  -0.00    -0.01   0.00  -0.00     0.00  -0.00   0.00
    48   6     0.11  -0.03   0.00     0.00  -0.01   0.00    -0.01   0.00  -0.00
    49   1     0.10   0.58  -0.13    -0.00   0.01  -0.01    -0.01  -0.05   0.01
    50   1    -0.29  -0.02  -0.02    -0.01  -0.01   0.00     0.02  -0.02   0.01
    51   1    -0.30  -0.34   0.12    -0.01  -0.02   0.01     0.03   0.04  -0.01
                     79                     80                     81
                      A                      A                      A
 Frequencies --   1154.7883              1177.2887              1193.3851
 Red. masses --      1.3239                 3.0359                 1.1281
 Frc consts  --      1.0402                 2.4791                 0.9466
 IR Inten    --      2.2076                 7.9270                 0.4520
  Atom  AN      X      Y      Z        X      Y      Z        X      Y      Z
     1   6    -0.00  -0.00   0.00    -0.01  -0.01  -0.00     0.00   0.00  -0.00
     2   6    -0.01  -0.00  -0.00     0.07  -0.00  -0.00    -0.01  -0.00  -0.00
     3   6     0.00   0.01   0.00    -0.10  -0.13   0.01     0.00   0.01  -0.00
     4   7     0.01   0.00  -0.08    -0.04  -0.08  -0.00     0.00   0.00  -0.00
     5   7     0.01  -0.01   0.00    -0.11   0.07  -0.00     0.01  -0.00   0.00
     6   6    -0.00   0.00   0.00     0.08  -0.05  -0.02    -0.00   0.01   0.00
     7   6    -0.00   0.00  -0.00    -0.01   0.01   0.01    -0.00  -0.01  -0.00
     8   6     0.00  -0.00  -0.00     0.02  -0.02   0.01    -0.01   0.00  -0.01
     9   6    -0.00  -0.00  -0.00    -0.01   0.02   0.01    -0.02   0.01  -0.01
    10   1     0.00  -0.02  -0.00    -0.10   0.21   0.07     0.04  -0.06  -0.03
    11   6     0.00   0.00   0.00    -0.03   0.01  -0.02     0.01  -0.02  -0.01
    12   1     0.01  -0.00   0.00     0.04  -0.01  -0.02    -0.08   0.03  -0.05
    13   6     0.00   0.00   0.00     0.01  -0.01   0.00     0.01   0.02   0.03
    14   1    -0.01   0.00  -0.01    -0.04   0.03  -0.01    -0.18   0.06  -0.10
    15   1    -0.00   0.01   0.00    -0.11   0.13   0.02     0.13  -0.22  -0.08
    16   1     0.01   0.01   0.01     0.03   0.03   0.05     0.12   0.18   0.27
    17   6    -0.01  -0.01   0.00     0.18   0.18  -0.02    -0.02  -0.01   0.00
    18   6    -0.00   0.00   0.00     0.05   0.01  -0.01     0.00  -0.01  -0.00
    19   6     0.00   0.00  -0.00    -0.01   0.01   0.01     0.01  -0.01  -0.00
    20   6     0.00   0.01   0.00    -0.00  -0.10  -0.02     0.05   0.01  -0.01
    21   1     0.00   0.01   0.01    -0.04  -0.31  -0.04    -0.04  -0.14  -0.01
    22   6     0.00   0.00  -0.00    -0.07  -0.02   0.02    -0.01  -0.03  -0.01
    23   1     0.03   0.01  -0.01    -0.39  -0.08   0.11     0.13   0.02  -0.04
    24   6    -0.00  -0.00  -0.00     0.00   0.04   0.01    -0.04   0.04   0.02
    25   1     0.02   0.01  -0.00    -0.14  -0.14   0.01     0.44   0.11  -0.10
    26   1     0.01   0.02   0.00    -0.16  -0.24  -0.01    -0.11  -0.34  -0.03
    27   1     0.01  -0.02  -0.01    -0.15   0.21   0.09    -0.37   0.42   0.19
    28   6    -0.01   0.00  -0.00     0.05   0.01  -0.00    -0.00  -0.00   0.00
    29   6    -0.00  -0.00  -0.00    -0.00   0.01   0.03     0.00  -0.00  -0.00
    30   6    -0.00   0.00   0.00     0.00  -0.01  -0.03    -0.00   0.00   0.00
    31   6     0.00   0.00   0.00    -0.01  -0.01  -0.02     0.00   0.00   0.00
    32   6     0.00  -0.00  -0.00    -0.02   0.01   0.02     0.00  -0.00  -0.00
    33   6     0.00   0.00  -0.00    -0.03  -0.00   0.00     0.00   0.00   0.00
    34   1     0.00   0.00   0.01     0.09  -0.02  -0.08    -0.01   0.00   0.01
    35   1    -0.01  -0.00  -0.01     0.08   0.03   0.08    -0.01  -0.00  -0.01
    36   6     0.00  -0.00  -0.00    -0.00   0.01   0.01     0.00  -0.00  -0.00
    37   1     0.00   0.00   0.00     0.01   0.01  -0.00    -0.00  -0.00  -0.00
    38   1    -0.00   0.00  -0.00     0.02  -0.01   0.01    -0.00   0.00  -0.00
    39   1    -0.00   0.00  -0.00     0.03   0.01   0.03    -0.00  -0.00  -0.00
    40   6    -0.00   0.00   0.00    -0.00  -0.00  -0.01    -0.00   0.00   0.00
    41   1     0.00  -0.00   0.00     0.01  -0.01  -0.00    -0.00   0.00   0.00
    42   1    -0.01   0.00   0.01     0.01   0.00  -0.01    -0.00  -0.00   0.00
    43   1     0.01  -0.02  -0.01     0.04  -0.02  -0.04    -0.00   0.00   0.00
    44   6    -0.00  -0.00   0.00     0.02   0.00  -0.00    -0.00  -0.00   0.00
    45   1    -0.01   0.00  -0.00     0.03  -0.00   0.00    -0.00   0.00  -0.00
    46   1    -0.00  -0.00  -0.00     0.01  -0.00  -0.00    -0.00  -0.00   0.00
    47   1    -0.00   0.00  -0.00     0.03  -0.00  -0.00    -0.00   0.00   0.00
    48   6    -0.01   0.01   0.14     0.09   0.05   0.01    -0.00  -0.00  -0.00
    49   1    -0.16  -0.24  -0.28     0.06   0.31  -0.14    -0.00  -0.01   0.01
    50   1     0.21   0.63  -0.24    -0.12   0.16  -0.06     0.00  -0.01   0.00
    51   1    -0.04  -0.52  -0.19    -0.14  -0.20   0.03     0.00   0.01  -0.00
                     82                     83                     84
                      A                      A                      A
 Frequencies --   1194.0848              1204.6481              1210.9357
 Red. masses --      1.1186                 1.7293                 1.1363
 Frc consts  --      0.9397                 1.4786                 0.9817
 IR Inten    --      0.2273                 7.7185                 1.9375
  Atom  AN      X      Y      Z        X      Y      Z        X      Y      Z
     1   6    -0.00  -0.00   0.00    -0.07   0.05  -0.00     0.00   0.00  -0.00
     2   6     0.01  -0.00   0.00     0.00  -0.00  -0.00    -0.02   0.00  -0.00
     3   6    -0.01  -0.01  -0.00     0.03   0.04  -0.00     0.00   0.00  -0.00
     4   7    -0.00  -0.01   0.00    -0.01   0.06  -0.01     0.00   0.00  -0.00
     5   7    -0.01   0.00  -0.00     0.01  -0.06   0.01     0.01  -0.00   0.00
     6   6     0.01  -0.00   0.00     0.02  -0.02   0.01     0.00  -0.00  -0.00
     7   6    -0.00  -0.01  -0.01     0.00   0.00   0.00     0.00  -0.00  -0.00
     8   6    -0.01  -0.00  -0.01    -0.00   0.00  -0.00     0.00   0.00   0.00
     9   6    -0.03   0.01  -0.02     0.00   0.00   0.01    -0.00   0.00  -0.00
    10   1     0.05  -0.07  -0.04    -0.03   0.04   0.02     0.02  -0.03  -0.01
    11   6     0.02  -0.04  -0.02    -0.00  -0.00  -0.01    -0.00   0.00   0.00
    12   1    -0.14   0.05  -0.08    -0.08   0.02  -0.04     0.02  -0.01   0.01
    13   6     0.02   0.03   0.05     0.00  -0.00  -0.00    -0.00   0.00   0.00
    14   1    -0.33   0.12  -0.18     0.03  -0.00   0.02    -0.04   0.01  -0.02
    15   1     0.21  -0.36  -0.15     0.00  -0.01  -0.01    -0.01   0.01   0.01
    16   1     0.21   0.31   0.46    -0.01  -0.02  -0.02     0.00   0.01   0.01
    17   6     0.01   0.01  -0.00    -0.03  -0.02   0.01    -0.02   0.01   0.01
    18   6     0.00   0.01   0.00    -0.01  -0.01   0.00    -0.01  -0.04  -0.01
    19   6    -0.00   0.00   0.00     0.00  -0.00  -0.00    -0.06  -0.03   0.01
    20   6    -0.03  -0.01   0.01     0.01   0.01   0.00     0.05   0.00  -0.01
    21   1     0.03   0.09   0.01     0.00   0.02   0.00    -0.15  -0.47  -0.03
    22   6     0.00   0.02   0.00     0.01  -0.00  -0.00     0.03   0.04   0.00
    23   1    -0.08  -0.01   0.02     0.06   0.01  -0.01    -0.44  -0.13   0.13
    24   6     0.02  -0.02  -0.01    -0.00  -0.00   0.00     0.01   0.00  -0.00
    25   1    -0.27  -0.07   0.06     0.05   0.03  -0.01     0.37   0.08  -0.09
    26   1     0.06   0.18   0.02     0.03   0.03   0.00     0.21   0.56   0.06
    27   1     0.21  -0.23  -0.11    -0.00  -0.00   0.00     0.00   0.01   0.00
    28   6     0.00   0.00  -0.00     0.02  -0.01   0.00     0.00  -0.00   0.00
    29   6    -0.00   0.00   0.00    -0.01   0.03   0.07     0.00  -0.00  -0.00
    30   6    -0.00  -0.00  -0.00    -0.01  -0.03  -0.08     0.00   0.00   0.00
    31   6    -0.00  -0.00  -0.00    -0.01  -0.02  -0.05    -0.00   0.00   0.00
    32   6    -0.00   0.00   0.00    -0.01   0.02   0.05     0.00  -0.00  -0.00
    33   6    -0.00  -0.00   0.00    -0.12  -0.00   0.00     0.00   0.00   0.00
    34   1     0.02  -0.00  -0.01     0.50  -0.10  -0.34    -0.01   0.00   0.01
    35   1     0.01   0.00   0.01     0.52   0.13   0.34    -0.01  -0.00  -0.01
    36   6    -0.00   0.00   0.00     0.00   0.01   0.03    -0.00  -0.00  -0.00
    37   1     0.00   0.00   0.00     0.03   0.03   0.03    -0.00  -0.00  -0.00
    38   1     0.00  -0.00   0.00     0.03  -0.00   0.03    -0.00   0.00  -0.00
    39   1     0.00   0.00   0.00     0.08   0.04   0.10    -0.00   0.00  -0.00
    40   6     0.00  -0.00  -0.00     0.00  -0.01  -0.03    -0.00   0.00   0.00
    41   1     0.00  -0.00  -0.00     0.01  -0.02  -0.03    -0.00   0.00   0.00
    42   1     0.00   0.00  -0.00     0.04   0.00  -0.04    -0.00   0.00   0.00
    43   1     0.00  -0.00  -0.00     0.07  -0.01  -0.09    -0.00   0.00   0.00
    44   6     0.00   0.00  -0.00     0.06   0.00  -0.00    -0.00  -0.00  -0.00
    45   1     0.00  -0.00   0.00     0.13   0.00   0.02    -0.00  -0.00  -0.00
    46   1     0.00   0.00  -0.00     0.07   0.01  -0.00    -0.00  -0.00   0.00
    47   1     0.00  -0.00  -0.00     0.12  -0.01  -0.01    -0.00   0.00   0.00
    48   6     0.01   0.00  -0.00     0.02  -0.04   0.01    -0.00  -0.00  -0.00
    49   1     0.01   0.03  -0.00     0.01   0.10  -0.04     0.00   0.00   0.00
    50   1    -0.01   0.00  -0.00    -0.12  -0.04   0.00    -0.00  -0.01   0.00
    51   1    -0.01  -0.01   0.01    -0.11  -0.13   0.05    -0.00  -0.00   0.00
                     85                     86                     87
                      A                      A                      A
 Frequencies --   1216.2535              1260.7481              1291.9988
 Red. masses --      1.1215                 2.4817                 1.4039
 Frc consts  --      0.9775                 2.3241                 1.3807
 IR Inten    --      0.3536                 5.4884                 0.5723
  Atom  AN      X      Y      Z        X      Y      Z        X      Y      Z
     1   6     0.00  -0.00   0.00    -0.06   0.07  -0.01     0.00   0.00  -0.02
     2   6    -0.00   0.00   0.00    -0.04   0.05  -0.00     0.00  -0.00   0.00
     3   6    -0.00   0.00  -0.00    -0.00   0.06  -0.00     0.00  -0.00  -0.00
     4   7    -0.00  -0.00  -0.00    -0.09   0.10  -0.01     0.01  -0.01   0.00
     5   7     0.00   0.00  -0.00     0.02  -0.12   0.01    -0.01   0.00   0.00
     6   6     0.01  -0.00   0.01     0.09  -0.08   0.01    -0.01   0.00  -0.00
     7   6    -0.03   0.05   0.01     0.02  -0.02   0.00    -0.00   0.00   0.00
     8   6    -0.03   0.01  -0.02     0.02  -0.01   0.01    -0.00   0.00  -0.00
     9   6     0.04  -0.02   0.02    -0.01   0.03   0.02     0.00  -0.00  -0.00
    10   1    -0.28   0.39   0.18    -0.04   0.10   0.05     0.00  -0.01  -0.00
    11   6     0.02  -0.04  -0.02    -0.03   0.01  -0.02     0.00  -0.00   0.00
    12   1    -0.42   0.14  -0.23    -0.10   0.02  -0.06     0.01  -0.00   0.00
    13   6     0.01  -0.01  -0.00     0.00  -0.00  -0.00    -0.00   0.00   0.00
    14   1     0.45  -0.16   0.25    -0.13   0.08  -0.04     0.01  -0.00   0.00
    15   1     0.20  -0.34  -0.14    -0.10   0.11   0.01     0.01  -0.01  -0.00
    16   1     0.00  -0.01  -0.01    -0.00  -0.00  -0.00     0.00   0.00   0.00
    17   6    -0.00   0.00   0.00    -0.04   0.01   0.02     0.00   0.00  -0.00
    18   6     0.00  -0.00  -0.00    -0.00  -0.02  -0.00     0.00   0.00   0.00
    19   6    -0.00  -0.00   0.00     0.02  -0.00  -0.01     0.00   0.00   0.00
    20   6     0.00  -0.00  -0.00     0.01   0.01  -0.00    -0.00  -0.00  -0.00
    21   1    -0.01  -0.03  -0.00    -0.00  -0.03   0.00    -0.00  -0.00  -0.00
    22   6     0.00   0.00   0.00     0.00  -0.01  -0.00    -0.00   0.00   0.00
    23   1    -0.02  -0.01   0.01     0.15   0.03  -0.04    -0.01  -0.00   0.00
    24   6     0.00   0.00  -0.00    -0.00   0.00   0.00     0.00  -0.00  -0.00
    25   1     0.02   0.00  -0.00    -0.04  -0.00   0.01    -0.00  -0.00   0.00
    26   1     0.01   0.03   0.00     0.02   0.02   0.00    -0.00  -0.00   0.00
    27   1     0.00   0.00  -0.00     0.03  -0.04  -0.02    -0.00   0.00   0.00
    28   6     0.00   0.00  -0.00     0.17  -0.01   0.01    -0.00   0.02   0.07
    29   6     0.00  -0.00  -0.00     0.04   0.01   0.02     0.10  -0.01  -0.02
    30   6     0.00   0.00   0.00     0.03  -0.01  -0.04    -0.11  -0.01  -0.02
    31   6    -0.00   0.00   0.00    -0.04  -0.01  -0.02    -0.01  -0.01  -0.03
    32   6    -0.00  -0.00  -0.00    -0.05   0.01   0.01     0.01  -0.01  -0.03
    33   6     0.01   0.00  -0.00     0.07   0.00   0.00    -0.00  -0.01  -0.04
    34   1    -0.04   0.01   0.03    -0.47   0.05   0.21    -0.58   0.08   0.28
    35   1    -0.04  -0.01  -0.03    -0.39  -0.07  -0.16     0.60   0.11   0.28
    36   6    -0.00  -0.00  -0.00    -0.01   0.00   0.01     0.04  -0.00  -0.00
    37   1    -0.00  -0.00  -0.00     0.03   0.01  -0.02    -0.02   0.01   0.14
    38   1    -0.00  -0.00  -0.00     0.02  -0.02  -0.01    -0.03   0.07   0.12
    39   1    -0.00  -0.00  -0.00     0.04   0.02   0.04     0.01   0.01  -0.02
    40   6    -0.00   0.00   0.00    -0.01  -0.00  -0.00    -0.04   0.00   0.00
    41   1    -0.00   0.00   0.00     0.01  -0.01   0.05    -0.00   0.01   0.15
    42   1    -0.00   0.00   0.00     0.04   0.02   0.02     0.03   0.05   0.10
    43   1    -0.00  -0.00   0.00     0.03  -0.00  -0.03     0.00  -0.00  -0.02
    44   6    -0.00  -0.00   0.00    -0.02   0.00  -0.00    -0.00   0.01   0.02
    45   1    -0.01  -0.00  -0.00    -0.06  -0.01  -0.02    -0.04  -0.02  -0.01
    46   1    -0.01  -0.00   0.00    -0.06  -0.01   0.01     0.00  -0.02  -0.05
    47   1    -0.01   0.00   0.00    -0.07   0.00   0.02     0.05   0.01  -0.02
    48   6     0.00   0.00   0.00     0.07  -0.06   0.01    -0.00   0.01  -0.00
    49   1    -0.00  -0.01  -0.01     0.05   0.27  -0.10    -0.00  -0.02   0.01
    50   1     0.00   0.01  -0.00    -0.27  -0.04  -0.02     0.02  -0.00   0.00
    51   1     0.00  -0.00  -0.00    -0.22  -0.24   0.13     0.01   0.00  -0.01
                     88                     89                     90
                      A                      A                      A
 Frequencies --   1303.6631              1334.7271              1338.2219
 Red. masses --      4.4783                 3.0723                 6.8653
 Frc consts  --      4.4843                 3.2248                 7.2438
 IR Inten    --     15.1365                 1.6481                 2.1492
  Atom  AN      X      Y      Z        X      Y      Z        X      Y      Z
     1   6     0.07  -0.07   0.00     0.00   0.00  -0.00     0.00   0.01  -0.03
     2   6    -0.24   0.22  -0.02     0.01  -0.02   0.01    -0.00  -0.00   0.00
     3   6    -0.14  -0.02  -0.00    -0.00   0.01  -0.02     0.01  -0.01   0.00
     4   7    -0.02  -0.11   0.01    -0.04  -0.04   0.01     0.01  -0.02   0.00
     5   7     0.25   0.01  -0.00     0.00   0.01   0.00    -0.01  -0.00   0.00
     6   6     0.13  -0.11   0.01     0.11   0.15   0.23    -0.01  -0.00  -0.01
     7   6     0.02  -0.03  -0.01     0.03  -0.10  -0.06    -0.00   0.01   0.00
     8   6     0.04  -0.02   0.02    -0.08   0.01  -0.07     0.00   0.00   0.00
     9   6    -0.02   0.05   0.03    -0.13   0.04  -0.09     0.01  -0.00   0.00
    10   1    -0.11   0.18   0.09     0.20  -0.35  -0.18    -0.00   0.00   0.00
    11   6    -0.04   0.00  -0.04     0.06  -0.13  -0.07     0.00   0.01   0.00
    12   1    -0.16   0.05  -0.11    -0.35   0.10  -0.23     0.03  -0.01   0.02
    13   6     0.00  -0.00   0.00     0.04   0.06   0.08    -0.00  -0.00  -0.00
    14   1    -0.13   0.10  -0.04     0.34  -0.15   0.19    -0.00  -0.00  -0.00
    15   1    -0.14   0.15   0.02    -0.26   0.39   0.13     0.02  -0.02  -0.01
    16   1     0.01   0.01   0.02    -0.01  -0.02  -0.03     0.00   0.00   0.00
    17   6    -0.08   0.09   0.05     0.01  -0.00  -0.01    -0.00   0.01   0.00
    18   6     0.01  -0.03  -0.01    -0.00   0.00   0.00     0.00  -0.00  -0.00
    19   6     0.04  -0.01  -0.02    -0.00   0.00   0.00     0.01   0.00  -0.00
    20   6     0.03  -0.01  -0.01    -0.00  -0.00   0.00     0.01  -0.00  -0.00
    21   1    -0.07  -0.28  -0.02     0.01   0.03   0.00    -0.01  -0.03  -0.00
    22   6     0.00  -0.04  -0.01    -0.00   0.00   0.00    -0.00  -0.01  -0.00
    23   1     0.42   0.08  -0.12    -0.06  -0.01   0.02     0.01   0.00  -0.00
    24   6    -0.01   0.01   0.00     0.00   0.00   0.00    -0.00   0.00   0.00
    25   1    -0.21  -0.07   0.04     0.02   0.00  -0.00    -0.03  -0.01   0.01
    26   1     0.05   0.10   0.01    -0.01  -0.01   0.00     0.00   0.01   0.00
    27   1     0.04  -0.05  -0.02     0.00  -0.00  -0.00    -0.00   0.00   0.00
    28   6    -0.11  -0.01   0.00     0.00   0.00   0.01    -0.00   0.12   0.33
    29   6    -0.02  -0.02  -0.06    -0.00  -0.00  -0.00    -0.20  -0.07  -0.20
    30   6    -0.02   0.02   0.06     0.00  -0.00  -0.00     0.22  -0.05  -0.16
    31   6     0.03   0.01   0.02     0.00  -0.00  -0.00     0.22  -0.05  -0.15
    32   6     0.03  -0.01  -0.02    -0.00  -0.00  -0.00    -0.22  -0.05  -0.14
    33   6    -0.05  -0.00  -0.00     0.00   0.00   0.01    -0.02   0.10   0.29
    34   1     0.22  -0.02  -0.08    -0.01   0.00   0.00    -0.22   0.01   0.10
    35   1     0.24   0.04   0.09     0.00   0.00   0.00     0.23   0.04   0.09
    36   6     0.01  -0.01  -0.01    -0.00   0.00   0.00    -0.04   0.01   0.02
    37   1    -0.03  -0.02   0.01     0.00   0.00  -0.00     0.09   0.06  -0.11
    38   1    -0.04   0.03   0.01     0.00  -0.00  -0.00     0.12  -0.11  -0.06
    39   1    -0.04  -0.01  -0.05     0.00   0.00   0.00     0.13   0.04   0.15
    40   6     0.01   0.01   0.01     0.00   0.00   0.00     0.03   0.01   0.03
    41   1    -0.02   0.02  -0.00    -0.00   0.00  -0.00    -0.06   0.07  -0.08
    42   1    -0.05  -0.02   0.00    -0.00  -0.00  -0.00    -0.16  -0.09  -0.02
    43   1    -0.04  -0.01   0.05    -0.00  -0.00   0.00    -0.17   0.04   0.19
    44   6     0.01  -0.00   0.00    -0.00  -0.00  -0.00     0.00  -0.02  -0.06
    45   1     0.04   0.01   0.01     0.00   0.00   0.00     0.19   0.08   0.04
    46   1     0.04   0.01  -0.01    -0.00   0.00   0.00     0.01   0.09   0.22
    47   1     0.05  -0.00  -0.02    -0.00  -0.00   0.00    -0.14  -0.06   0.09
    48   6     0.02   0.05  -0.01     0.02   0.02  -0.00    -0.01   0.01  -0.00
    49   1     0.02   0.13  -0.02     0.02   0.07  -0.01    -0.00  -0.02   0.02
    50   1     0.04   0.08  -0.03    -0.03   0.03  -0.01     0.04   0.01   0.00
    51   1     0.07   0.11  -0.01    -0.02  -0.00   0.02     0.02   0.01  -0.01
                     91                     92                     93
                      A                      A                      A
 Frequencies --   1341.5744              1346.4088              1366.7398
 Red. masses --      2.8314                 4.0438                 1.7206
 Frc consts  --      3.0025                 4.3191                 1.8936
 IR Inten    --      3.6068                 0.0741                 0.8715
  Atom  AN      X      Y      Z        X      Y      Z        X      Y      Z
     1   6    -0.03   0.06  -0.00     0.01  -0.03   0.00     0.00  -0.00   0.00
     2   6    -0.01  -0.08  -0.00    -0.03   0.05  -0.00    -0.01   0.01   0.00
     3   6     0.04  -0.08   0.01    -0.03   0.01  -0.00    -0.01   0.00   0.01
     4   7     0.07   0.03  -0.00     0.01  -0.04   0.01     0.00   0.00  -0.00
     5   7    -0.03  -0.01   0.00     0.05   0.02  -0.00     0.01  -0.00  -0.00
     6   6    -0.06   0.07   0.00     0.02  -0.02  -0.00     0.01  -0.01  -0.00
     7   6    -0.00   0.01   0.00     0.00  -0.00  -0.00     0.08  -0.11  -0.03
     8   6    -0.04   0.02  -0.02     0.02  -0.01   0.01    -0.12   0.06  -0.06
     9   6    -0.01  -0.02  -0.02     0.00   0.01   0.01    -0.04   0.02  -0.02
    10   1     0.04  -0.07  -0.03    -0.01   0.02   0.01    -0.29   0.48   0.22
    11   6     0.03  -0.01   0.02    -0.01   0.01  -0.00     0.03  -0.04  -0.01
    12   1     0.14  -0.04   0.07    -0.05   0.01  -0.03     0.44  -0.14   0.26
    13   6     0.01   0.01   0.02    -0.00  -0.00  -0.01     0.05   0.07   0.11
    14   1     0.09  -0.06   0.03    -0.03   0.02  -0.01    -0.20   0.09  -0.10
    15   1     0.07  -0.07  -0.00    -0.02   0.03   0.00     0.14  -0.22  -0.07
    16   1    -0.01  -0.02  -0.03     0.00   0.01   0.01    -0.13  -0.20  -0.30
    17   6    -0.12   0.20   0.07     0.04  -0.06  -0.02     0.01  -0.01  -0.00
    18   6     0.02  -0.04  -0.01    -0.00   0.02   0.00    -0.01  -0.01  -0.00
    19   6     0.09  -0.00  -0.03    -0.04  -0.00   0.01     0.00   0.00   0.00
    20   6     0.12  -0.01  -0.04    -0.05  -0.00   0.01    -0.01   0.00   0.00
    21   1    -0.10  -0.41  -0.05     0.02   0.10   0.01     0.02   0.06   0.01
    22   6    -0.04  -0.12  -0.02     0.02   0.05   0.01     0.00   0.01   0.00
    23   1     0.37   0.07  -0.11    -0.09  -0.02   0.03    -0.07  -0.01   0.02
    24   6    -0.05   0.05   0.02     0.02  -0.02  -0.01    -0.00   0.00   0.00
    25   1    -0.49  -0.16   0.10     0.15   0.05  -0.03     0.06   0.02  -0.01
    26   1     0.11   0.29   0.04    -0.04  -0.10  -0.01    -0.01  -0.03  -0.00
    27   1    -0.03   0.02   0.01     0.00  -0.00  -0.00     0.02  -0.03  -0.01
    28   6     0.00  -0.00  -0.00    -0.07   0.01   0.01    -0.00   0.00   0.00
    29   6    -0.03   0.02   0.06    -0.16   0.07   0.21    -0.00  -0.00  -0.00
    30   6    -0.03  -0.02  -0.06    -0.14  -0.08  -0.22    -0.00  -0.00  -0.00
    31   6    -0.00   0.00   0.00     0.03   0.01   0.02     0.00   0.00   0.00
    32   6     0.00   0.00   0.00     0.01  -0.01  -0.03     0.00  -0.00  -0.00
    33   6     0.07  -0.00  -0.00     0.28   0.01   0.01     0.00   0.00   0.00
    34   1    -0.01   0.00   0.01     0.07   0.01   0.03     0.00  -0.00  -0.00
    35   1    -0.04  -0.01  -0.03     0.09  -0.01  -0.02     0.00   0.00   0.00
    36   6     0.01   0.00   0.01     0.03   0.02   0.05     0.00   0.00   0.00
    37   1     0.03   0.03   0.04     0.07   0.12   0.21    -0.00  -0.00   0.00
    38   1     0.02   0.01   0.06     0.07   0.04   0.25    -0.00   0.00   0.00
    39   1     0.05   0.03   0.05     0.21   0.09   0.19     0.00   0.00  -0.00
    40   6     0.01  -0.01  -0.01     0.04  -0.02  -0.05     0.00   0.00   0.00
    41   1     0.02  -0.03  -0.05     0.06  -0.10  -0.24     0.00  -0.00  -0.00
    42   1     0.04   0.00  -0.05     0.08  -0.02  -0.23    -0.00  -0.00  -0.00
    43   1     0.05   0.00  -0.05     0.18  -0.05  -0.17     0.00  -0.00  -0.00
    44   6    -0.01   0.00  -0.00    -0.06  -0.00  -0.00    -0.00  -0.00  -0.00
    45   1    -0.07  -0.00  -0.02    -0.27   0.01  -0.08    -0.00   0.00  -0.00
    46   1    -0.06  -0.01   0.01    -0.24  -0.05   0.04    -0.00  -0.00   0.00
    47   1    -0.07   0.01   0.02    -0.28   0.05   0.06    -0.00   0.00   0.00
    48   6    -0.03  -0.01   0.00    -0.00   0.02  -0.00     0.00  -0.00   0.00
    49   1    -0.02  -0.11   0.04     0.00   0.00   0.01    -0.01  -0.02  -0.02
    50   1     0.07  -0.05   0.02     0.04   0.03  -0.01    -0.02  -0.00   0.00
    51   1     0.03  -0.00  -0.03     0.03   0.06  -0.01     0.00   0.00   0.00
                     94                     95                     96
                      A                      A                      A
 Frequencies --   1367.8124              1389.5726              1426.7990
 Red. masses --      2.5192                 3.6225                 1.2433
 Frc consts  --      2.7770                 4.1211                 1.4912
 IR Inten    --      6.3461                42.8172                 1.8221
  Atom  AN      X      Y      Z        X      Y      Z        X      Y      Z
     1   6    -0.02   0.03  -0.00    -0.08   0.12  -0.01    -0.00   0.01  -0.00
     2   6    -0.05  -0.01  -0.00    -0.24   0.02   0.01     0.01   0.00  -0.00
     3   6     0.00  -0.03   0.00    -0.07  -0.12   0.01    -0.00   0.00  -0.00
     4   7     0.05   0.03  -0.00     0.22   0.11  -0.01    -0.00  -0.01   0.00
     5   7     0.01  -0.02   0.00     0.07  -0.10   0.01    -0.00   0.00   0.00
     6   6    -0.01   0.02   0.01    -0.01   0.03   0.01     0.00  -0.00   0.00
     7   6     0.00  -0.01  -0.00    -0.01   0.01   0.01     0.00  -0.00  -0.00
     8   6    -0.02   0.01  -0.01    -0.00   0.00  -0.00     0.00  -0.00   0.00
     9   6    -0.01  -0.00  -0.01    -0.01  -0.00  -0.01     0.00   0.00   0.00
    10   1     0.00  -0.00  -0.00     0.05  -0.07  -0.03    -0.00   0.00   0.00
    11   6     0.01  -0.01   0.00     0.01  -0.01   0.00    -0.00   0.00  -0.00
    12   1     0.05  -0.02   0.03    -0.02   0.01  -0.01    -0.00   0.00  -0.00
    13   6     0.01   0.01   0.01    -0.00  -0.00  -0.00    -0.00   0.00   0.00
    14   1     0.02  -0.01   0.01     0.09  -0.04   0.04    -0.01   0.00  -0.00
    15   1     0.02  -0.02  -0.00    -0.02   0.04   0.02    -0.00  -0.00  -0.00
    16   1    -0.01  -0.01  -0.02     0.03   0.03   0.05    -0.00  -0.00  -0.00
    17   6     0.05  -0.03  -0.02     0.13   0.04  -0.02    -0.00  -0.00   0.00
    18   6     0.08   0.20   0.01     0.00   0.01  -0.00    -0.00  -0.00  -0.00
    19   6    -0.15  -0.05   0.03     0.08   0.02  -0.02    -0.00  -0.00   0.00
    20   6    -0.09  -0.05   0.02    -0.04  -0.05   0.00     0.00   0.00   0.00
    21   1    -0.15  -0.51  -0.04     0.04   0.10   0.02     0.00   0.01   0.00
    22   6     0.03   0.09   0.01    -0.02   0.06   0.02     0.00  -0.00  -0.00
    23   1     0.51   0.11  -0.14    -0.51  -0.13   0.14     0.01   0.00  -0.00
    24   6     0.10  -0.13  -0.06    -0.03   0.02   0.01     0.00   0.00  -0.00
    25   1    -0.27  -0.10   0.06     0.16  -0.00  -0.05     0.00   0.00  -0.00
    26   1     0.02   0.09   0.00    -0.19  -0.39  -0.03     0.01   0.01   0.00
    27   1    -0.27   0.30   0.15     0.16  -0.20  -0.09    -0.00   0.00   0.00
    28   6     0.01  -0.00  -0.00     0.03  -0.01  -0.00    -0.00   0.00   0.00
    29   6     0.01  -0.00  -0.00     0.02   0.00   0.01     0.01   0.00   0.00
    30   6     0.01   0.00   0.00     0.02  -0.00  -0.01     0.00   0.00   0.01
    31   6    -0.01  -0.00  -0.00    -0.01  -0.00  -0.01    -0.01  -0.00   0.00
    32   6    -0.00   0.00   0.00    -0.00   0.00   0.01     0.02   0.00   0.01
    33   6    -0.01  -0.00   0.00    -0.02   0.00   0.00     0.00   0.00  -0.00
    34   1    -0.02   0.00   0.00    -0.04   0.00   0.00     0.02  -0.01  -0.02
    35   1    -0.03  -0.00  -0.01    -0.09  -0.01  -0.03    -0.09  -0.02  -0.05
    36   6    -0.00  -0.00  -0.00    -0.01  -0.00   0.00    -0.07  -0.04  -0.09
    37   1     0.00   0.00  -0.01     0.03   0.02  -0.03     0.19   0.34   0.28
    38   1     0.00  -0.01  -0.01     0.02  -0.01   0.01     0.19  -0.06   0.49
    39   1    -0.00   0.00  -0.00     0.01   0.03   0.00     0.36   0.16   0.21
    40   6    -0.00  -0.00  -0.00    -0.00  -0.00  -0.01     0.02  -0.01  -0.03
    41   1     0.00   0.00   0.01     0.01  -0.00   0.03    -0.04   0.10   0.13
    42   1     0.01   0.01   0.01     0.03   0.02   0.04    -0.06  -0.02   0.15
    43   1    -0.01   0.01   0.00    -0.02   0.03   0.01    -0.12   0.03   0.08
    44   6     0.00   0.00  -0.00     0.00   0.00  -0.00    -0.06   0.00  -0.00
    45   1     0.01  -0.00   0.00     0.03  -0.00   0.01     0.21  -0.06   0.09
    46   1     0.01   0.00  -0.00     0.03   0.01   0.00     0.25   0.11  -0.03
    47   1     0.01  -0.00  -0.00     0.03  -0.01   0.00     0.21  -0.12  -0.01
    48   6    -0.02  -0.02   0.00    -0.08  -0.05   0.00     0.00   0.01  -0.00
    49   1    -0.01  -0.04   0.03    -0.04  -0.16   0.13     0.00  -0.01   0.01
    50   1     0.03  -0.03   0.01     0.21  -0.12   0.06     0.02  -0.02   0.01
    51   1     0.01  -0.00  -0.01     0.10   0.01  -0.09    -0.00  -0.02  -0.02
                     97                     98                     99
                      A                      A                      A
 Frequencies --   1428.3478              1435.4353              1448.6659
 Red. masses --      1.2423                 1.4181                 3.6421
 Frc consts  --      1.4933                 1.7216                 4.5034
 IR Inten    --      0.9621                 0.1235                11.2300
  Atom  AN      X      Y      Z        X      Y      Z        X      Y      Z
     1   6    -0.00  -0.01   0.00    -0.01   0.01  -0.00     0.08  -0.17   0.01
     2   6    -0.00  -0.00  -0.00     0.01   0.01  -0.00    -0.19  -0.10   0.01
     3   6     0.00  -0.00   0.00    -0.01   0.00  -0.00     0.20  -0.03   0.01
     4   7    -0.00   0.00  -0.00     0.01  -0.01   0.00    -0.16   0.14  -0.01
     5   7     0.00   0.00  -0.00    -0.00  -0.00   0.00     0.08   0.07  -0.00
     6   6    -0.00   0.00  -0.00     0.00  -0.00   0.00    -0.05   0.04  -0.00
     7   6    -0.00   0.00   0.00     0.00  -0.00  -0.00    -0.02   0.04   0.01
     8   6    -0.00   0.00  -0.00     0.00  -0.00   0.00    -0.04   0.01  -0.03
     9   6    -0.00  -0.00  -0.00     0.00   0.00   0.00     0.00  -0.02  -0.02
    10   1     0.00  -0.00  -0.00    -0.01   0.01   0.00     0.09  -0.15  -0.06
    11   6     0.00   0.00   0.00    -0.00  -0.00  -0.00     0.00   0.02   0.03
    12   1     0.00  -0.00   0.00    -0.01   0.00  -0.00     0.12  -0.05   0.07
    13   6     0.00  -0.00  -0.00    -0.00   0.00   0.00     0.01  -0.01   0.00
    14   1     0.00  -0.00   0.00    -0.01   0.00  -0.00     0.08  -0.06   0.02
    15   1     0.00  -0.00  -0.00    -0.00   0.00   0.00     0.10  -0.13  -0.03
    16   1     0.00  -0.00   0.00    -0.00   0.00  -0.00     0.00  -0.03  -0.03
    17   6     0.00   0.00  -0.00    -0.00  -0.00   0.00     0.05   0.05  -0.00
    18   6     0.00   0.00   0.00    -0.00  -0.00  -0.00     0.02   0.05   0.00
    19   6     0.00   0.00  -0.00    -0.00  -0.00   0.00     0.05  -0.01  -0.02
    20   6     0.00  -0.00  -0.00     0.00   0.00   0.00    -0.00  -0.04  -0.01
    21   1    -0.00  -0.00   0.00     0.00   0.01   0.00    -0.03  -0.12  -0.00
    22   6    -0.00   0.00   0.00     0.00  -0.00  -0.00    -0.01   0.05   0.01
    23   1    -0.00  -0.00   0.00     0.01   0.00  -0.00    -0.20  -0.07   0.05
    24   6    -0.00   0.00   0.00     0.00   0.00  -0.00    -0.02  -0.00   0.01
    25   1    -0.00  -0.00  -0.00     0.00   0.00  -0.00    -0.06  -0.06   0.00
    26   1    -0.00  -0.00  -0.00     0.01   0.01   0.00    -0.11  -0.22  -0.02
    27   1     0.00  -0.00  -0.00    -0.00   0.00   0.00     0.05  -0.09  -0.03
    28   6    -0.01  -0.00  -0.00     0.00  -0.00   0.00     0.00   0.01  -0.00
    29   6    -0.00  -0.00   0.00    -0.02   0.01   0.05    -0.05  -0.01  -0.02
    30   6     0.00  -0.00  -0.01    -0.03  -0.01  -0.04    -0.02   0.01   0.03
    31   6     0.02  -0.00  -0.01    -0.00  -0.00  -0.00     0.02   0.01   0.02
    32   6    -0.01  -0.00   0.00     0.00   0.00   0.00    -0.01  -0.01  -0.01
    33   6     0.02   0.00  -0.00     0.05   0.00  -0.00     0.03  -0.00  -0.02
    34   1    -0.08   0.01   0.05     0.01  -0.00  -0.01     0.06   0.00   0.00
    35   1    -0.01  -0.00   0.00    -0.01  -0.00  -0.01     0.13   0.02   0.06
    36   6     0.01   0.01   0.02     0.05   0.03   0.07     0.01  -0.00  -0.02
    37   1    -0.02  -0.05  -0.05    -0.12  -0.21  -0.15    -0.07  -0.03   0.07
    38   1    -0.02  -0.00  -0.08    -0.12   0.05  -0.28    -0.07   0.06   0.04
    39   1    -0.06  -0.03  -0.03    -0.20  -0.09  -0.11     0.05   0.00   0.02
    40   6    -0.05   0.02   0.08     0.06  -0.03  -0.09     0.03   0.00  -0.01
    41   1     0.12  -0.26  -0.30    -0.12   0.27   0.29    -0.09   0.15   0.07
    42   1     0.19   0.08  -0.34    -0.18  -0.09   0.34    -0.19  -0.10   0.00
    43   1     0.28  -0.06  -0.19    -0.28   0.07   0.18    -0.04  -0.10   0.05
    44   6    -0.10   0.01  -0.00    -0.09   0.01  -0.00    -0.02   0.00   0.01
    45   1     0.34  -0.12   0.15     0.24  -0.10   0.11     0.04  -0.04   0.02
    46   1     0.40   0.17  -0.07     0.31   0.14  -0.05     0.04   0.00  -0.06
    47   1     0.34  -0.18  -0.03     0.25  -0.15  -0.01     0.03   0.00  -0.03
    48   6     0.00  -0.01   0.00    -0.00   0.01  -0.00     0.06  -0.09   0.01
    49   1    -0.00   0.00  -0.01    -0.00  -0.01   0.01     0.03   0.19  -0.12
    50   1    -0.02   0.03  -0.02     0.03  -0.04   0.03    -0.37   0.22  -0.19
    51   1     0.01   0.04   0.03     0.00  -0.04  -0.04    -0.11   0.14   0.28
                    100                    101                    102
                      A                      A                      A
 Frequencies --   1460.6887              1463.2158              1475.3549
 Red. masses --      2.3393                 1.7348                 1.3095
 Frc consts  --      2.9407                 2.1884                 1.6794
 IR Inten    --     50.9906                 5.5962                18.0745
  Atom  AN      X      Y      Z        X      Y      Z        X      Y      Z
     1   6     0.05  -0.06   0.01     0.04  -0.01  -0.01     0.02   0.05   0.00
     2   6     0.09   0.01  -0.00     0.02  -0.00   0.00     0.00  -0.00   0.00
     3   6    -0.13  -0.02   0.00    -0.04  -0.00   0.00    -0.01   0.01  -0.00
     4   7     0.07   0.15  -0.02     0.01   0.05  -0.01     0.00  -0.01   0.00
     5   7    -0.05  -0.01   0.00    -0.03  -0.02   0.00    -0.02  -0.03   0.00
     6   6     0.02  -0.02  -0.01     0.01  -0.01  -0.00     0.00  -0.00   0.00
     7   6     0.02  -0.03  -0.00     0.01  -0.01  -0.00     0.00  -0.00  -0.00
     8   6     0.01   0.01   0.02     0.00   0.00   0.01     0.00  -0.00   0.00
     9   6    -0.02   0.03   0.00    -0.01   0.01   0.00     0.00   0.00   0.00
    10   1    -0.05   0.10   0.05    -0.02   0.03   0.02    -0.00   0.01   0.00
    11   6     0.01  -0.03  -0.02     0.01  -0.01  -0.01    -0.00  -0.00  -0.00
    12   1    -0.06   0.04  -0.03    -0.02   0.01  -0.01    -0.02   0.01  -0.01
    13   6    -0.01   0.00  -0.01    -0.00   0.00  -0.00    -0.00   0.00  -0.00
    14   1     0.02   0.02   0.03     0.01   0.01   0.01    -0.01   0.01  -0.01
    15   1    -0.09   0.14   0.05    -0.03   0.04   0.02    -0.01   0.01   0.00
    16   1     0.03   0.06   0.08     0.01   0.02   0.03    -0.00   0.00  -0.00
    17   6    -0.01  -0.02  -0.00    -0.00  -0.00  -0.00     0.00   0.00   0.00
    18   6    -0.02  -0.02   0.00    -0.00  -0.00   0.00     0.00   0.00  -0.00
    19   6    -0.01   0.01   0.01    -0.00   0.00   0.00     0.00  -0.00  -0.00
    20   6     0.02   0.02  -0.00     0.01   0.00  -0.00    -0.00  -0.00   0.00
    21   1     0.00   0.05   0.00    -0.00   0.01   0.00    -0.00  -0.01  -0.00
    22   6    -0.01  -0.03  -0.00    -0.00  -0.01  -0.00     0.00   0.00   0.00
    23   1     0.05   0.03  -0.01     0.00   0.01  -0.00    -0.01  -0.00   0.00
    24   6     0.01  -0.00  -0.00     0.00  -0.00  -0.00    -0.00  -0.00  -0.00
    25   1    -0.04   0.01   0.01    -0.02  -0.00   0.01     0.00  -0.00  -0.00
    26   1     0.04   0.12   0.01     0.01   0.03   0.00    -0.01  -0.01  -0.00
    27   1    -0.05   0.07   0.03    -0.02   0.02   0.01     0.00  -0.01  -0.00
    28   6     0.00   0.01  -0.01     0.02   0.01   0.02     0.05  -0.00  -0.01
    29   6    -0.08  -0.00   0.00     0.05  -0.02  -0.06    -0.07  -0.02  -0.03
    30   6     0.02   0.01   0.04    -0.11  -0.01   0.00     0.00   0.01   0.05
    31   6     0.04   0.01   0.03    -0.06  -0.01  -0.02     0.03   0.01   0.03
    32   6    -0.04   0.00   0.00     0.07  -0.02  -0.05    -0.02  -0.00  -0.01
    33   6     0.02  -0.02  -0.06     0.02   0.04   0.11     0.03  -0.01  -0.03
    34   1    -0.03   0.03   0.08     0.23  -0.06  -0.19     0.05   0.01   0.02
    35   1     0.16   0.04   0.12    -0.07  -0.05  -0.14     0.12   0.03   0.07
    36   6    -0.01  -0.00  -0.02     0.05  -0.01  -0.01     0.02  -0.03  -0.02
    37   1     0.02   0.05   0.04    -0.25  -0.22   0.10    -0.19  -0.23  -0.09
    38   1     0.06  -0.05  -0.01    -0.34   0.27   0.12    -0.37   0.28   0.20
    39   1    -0.01  -0.07   0.01     0.17   0.18   0.05     0.16   0.38  -0.01
    40   6     0.03   0.01  -0.00    -0.02   0.01   0.02     0.03  -0.00   0.03
    41   1    -0.09   0.13   0.00     0.02  -0.02   0.03    -0.18   0.15  -0.20
    42   1    -0.19  -0.12  -0.08     0.01   0.02  -0.02    -0.21  -0.12  -0.03
    43   1     0.03  -0.13   0.01    -0.01  -0.03   0.02     0.14   0.04  -0.08
    44   6    -0.01   0.01   0.03    -0.01  -0.02  -0.06    -0.01   0.01   0.03
    45   1     0.07  -0.11   0.04    -0.12   0.21  -0.05     0.10  -0.10   0.05
    46   1     0.00  -0.09  -0.23     0.02   0.18   0.43    -0.01  -0.09  -0.23
    47   1    -0.03   0.12  -0.10     0.09  -0.24   0.17    -0.06   0.13  -0.10
    48   6    -0.06  -0.15   0.02    -0.01  -0.05   0.01     0.01   0.04  -0.01
    49   1    -0.01   0.42   0.05    -0.00   0.13  -0.00    -0.01  -0.22  -0.01
    50   1     0.18   0.30  -0.24     0.03   0.09  -0.08    -0.08  -0.16   0.11
    51   1     0.24   0.33   0.09     0.07   0.10   0.04    -0.11  -0.15  -0.03
                    103                    104                    105
                      A                      A                      A
 Frequencies --   1488.1854              1495.2647              1497.1119
 Red. masses --      1.1368                 1.5953                 1.0745
 Frc consts  --      1.4834                 2.1015                 1.4190
 IR Inten    --      7.0029                19.4963                 4.2110
  Atom  AN      X      Y      Z        X      Y      Z        X      Y      Z
     1   6    -0.03  -0.00   0.00    -0.02   0.05  -0.00     0.01  -0.02   0.00
     2   6     0.00   0.00  -0.00    -0.01  -0.02   0.00    -0.00  -0.00   0.00
     3   6     0.02   0.00  -0.00     0.01   0.02  -0.01     0.00  -0.00   0.00
     4   7    -0.01  -0.03   0.00    -0.01  -0.05   0.01    -0.01   0.02  -0.00
     5   7     0.01   0.01  -0.00    -0.01  -0.02   0.00     0.00   0.01  -0.00
     6   6     0.00   0.01   0.01     0.03   0.05   0.07    -0.00  -0.01  -0.01
     7   6    -0.01   0.01  -0.00    -0.06   0.02  -0.04     0.01  -0.00   0.01
     8   6    -0.00  -0.01  -0.01     0.03  -0.06  -0.02    -0.01   0.01   0.00
     9   6     0.01  -0.01  -0.00     0.08  -0.06   0.01    -0.01   0.01  -0.00
    10   1     0.01  -0.03  -0.01    -0.00  -0.09  -0.09    -0.00   0.02   0.02
    11   6    -0.01   0.01   0.00    -0.07   0.06  -0.01     0.01  -0.01   0.00
    12   1     0.01  -0.01  -0.00    -0.10  -0.02  -0.10     0.02   0.00   0.02
    13   6     0.01   0.00   0.01     0.02   0.04   0.05    -0.00  -0.01  -0.01
    14   1    -0.02  -0.00  -0.02    -0.22   0.04  -0.17     0.04  -0.01   0.03
    15   1     0.03  -0.05  -0.02     0.08  -0.21  -0.12    -0.01   0.04   0.02
    16   1    -0.02  -0.03  -0.04    -0.14  -0.20  -0.30     0.02   0.03   0.05
    17   6    -0.00   0.00   0.00    -0.00   0.00   0.00     0.00  -0.00  -0.00
    18   6    -0.00  -0.00  -0.00     0.00   0.01   0.00    -0.00  -0.00   0.00
    19   6    -0.00  -0.00   0.00     0.01  -0.00  -0.00     0.00   0.00   0.00
    20   6    -0.00   0.00   0.00     0.00  -0.01  -0.00     0.00   0.00  -0.00
    21   1     0.00   0.01  -0.00    -0.01  -0.03  -0.00    -0.00   0.01   0.00
    22   6     0.00  -0.00  -0.00     0.00   0.01   0.00    -0.00  -0.00   0.00
    23   1     0.01   0.00  -0.00    -0.03  -0.01   0.01    -0.00   0.00   0.00
    24   6    -0.00   0.00   0.00    -0.01  -0.00   0.00     0.00  -0.00  -0.00
    25   1     0.01   0.00  -0.00    -0.02  -0.01   0.00    -0.01  -0.00   0.00
    26   1     0.00   0.00  -0.00    -0.02  -0.04  -0.00     0.00   0.01   0.00
    27   1     0.00  -0.00  -0.00     0.01  -0.02  -0.01    -0.01   0.01   0.01
    28   6    -0.02   0.00  -0.00     0.02  -0.00   0.00    -0.01   0.00  -0.01
    29   6     0.02   0.01   0.03    -0.00  -0.01  -0.01     0.01  -0.01   0.01
    30   6     0.03  -0.02  -0.02    -0.00   0.01   0.00    -0.00  -0.00   0.01
    31   6     0.00  -0.00  -0.01    -0.00   0.00   0.00     0.01   0.00  -0.00
    32   6    -0.00   0.01   0.01     0.00   0.00  -0.00    -0.01  -0.00  -0.00
    33   6    -0.02  -0.00  -0.00     0.00  -0.00   0.00    -0.00  -0.00  -0.02
    34   1    -0.06   0.01   0.02     0.01  -0.00  -0.00    -0.04   0.01   0.03
    35   1    -0.06  -0.00  -0.02    -0.00  -0.00  -0.00     0.05   0.01   0.03
    36   6    -0.00  -0.03   0.03     0.00   0.01  -0.01    -0.01  -0.01   0.02
    37   1     0.16  -0.08  -0.46    -0.09  -0.01   0.13     0.22   0.09  -0.24
    38   1    -0.11   0.11   0.29    -0.03   0.01  -0.07     0.14  -0.08   0.11
    39   1    -0.08   0.55  -0.20     0.06  -0.12   0.07    -0.17   0.16  -0.17
    40   6    -0.01   0.00  -0.02     0.01  -0.01   0.02     0.01  -0.03   0.02
    41   1     0.17  -0.12   0.18    -0.15   0.09  -0.20    -0.26   0.14  -0.37
    42   1     0.16   0.08  -0.03    -0.07  -0.03   0.12    -0.09  -0.03   0.29
    43   1    -0.14  -0.08   0.09     0.12   0.19  -0.09     0.20   0.40  -0.18
    44   6     0.01   0.00   0.01    -0.00  -0.00   0.00     0.01   0.01  -0.02
    45   1     0.03  -0.03   0.01     0.02   0.01   0.01    -0.19  -0.00  -0.09
    46   1    -0.01  -0.03  -0.07    -0.01  -0.01  -0.02     0.07   0.12   0.22
    47   1    -0.03   0.04  -0.03    -0.00   0.02  -0.02     0.06  -0.19   0.20
    48   6    -0.01  -0.03   0.01    -0.03  -0.03   0.02    -0.00  -0.01  -0.00
    49   1    -0.01   0.21  -0.03    -0.07   0.39  -0.20     0.01   0.04   0.03
    50   1     0.07   0.13  -0.09     0.14   0.04  -0.02     0.04   0.00  -0.00
    51   1     0.14   0.15  -0.00     0.37   0.14  -0.19    -0.01  -0.03  -0.00
                    106                    107                    108
                      A                      A                      A
 Frequencies --   1498.1812              1499.4545              1501.8790
 Red. masses --      1.1259                 1.0618                 1.8191
 Frc consts  --      1.4889                 1.4066                 2.4176
 IR Inten    --     10.3451                11.2268                 6.8106
  Atom  AN      X      Y      Z        X      Y      Z        X      Y      Z
     1   6    -0.01   0.02  -0.00    -0.00  -0.01  -0.00    -0.02   0.04  -0.00
     2   6     0.00  -0.00   0.00    -0.00   0.00  -0.00     0.04   0.03  -0.01
     3   6    -0.01   0.01  -0.00     0.00  -0.00   0.00     0.04  -0.02   0.01
     4   7     0.00  -0.02  -0.01    -0.01   0.00  -0.00    -0.03  -0.06   0.00
     5   7    -0.00  -0.01   0.00     0.00   0.01  -0.00    -0.01  -0.01   0.00
     6   6     0.02   0.02   0.03    -0.00  -0.00  -0.01    -0.01  -0.03  -0.03
     7   6    -0.02   0.01  -0.01     0.00   0.00   0.00     0.02   0.01   0.03
     8   6     0.01  -0.02  -0.01    -0.00   0.00   0.00    -0.04   0.03  -0.01
     9   6     0.03  -0.03   0.00    -0.01   0.00  -0.00    -0.05   0.03  -0.02
    10   1    -0.01  -0.04  -0.03     0.00   0.00   0.01     0.04  -0.02   0.03
    11   6    -0.03   0.03  -0.00     0.01  -0.00   0.00     0.03  -0.01   0.02
    12   1    -0.03  -0.01  -0.04     0.02  -0.00   0.01     0.12  -0.02   0.09
    13   6     0.01   0.02   0.03    -0.00  -0.00  -0.00    -0.00  -0.03  -0.02
    14   1    -0.09   0.02  -0.07     0.02  -0.01   0.02     0.16  -0.05   0.10
    15   1     0.04  -0.09  -0.05    -0.00   0.01   0.01     0.01   0.03   0.04
    16   1    -0.06  -0.08  -0.13     0.01   0.01   0.02     0.07   0.08   0.14
    17   6     0.00  -0.00  -0.00    -0.00   0.00   0.00    -0.07   0.06   0.03
    18   6    -0.00   0.00   0.00     0.00  -0.00  -0.00     0.07   0.00  -0.02
    19   6     0.00   0.00  -0.00    -0.00  -0.00   0.00    -0.04  -0.07  -0.00
    20   6     0.00   0.00  -0.00    -0.00  -0.00   0.00    -0.08  -0.06   0.01
    21   1    -0.00  -0.00   0.00     0.00   0.00   0.00     0.05  -0.09  -0.03
    22   6    -0.00  -0.00   0.00     0.00  -0.00  -0.00     0.08   0.06  -0.01
    23   1    -0.00  -0.00   0.00     0.00   0.00  -0.00     0.19  -0.03  -0.06
    24   6     0.00  -0.00  -0.00     0.00   0.00   0.00    -0.04   0.06   0.03
    25   1    -0.00  -0.00   0.00     0.00   0.00  -0.00     0.30   0.02  -0.08
    26   1    -0.00   0.00   0.00     0.00   0.00  -0.00    -0.01  -0.23  -0.05
    27   1    -0.00   0.00   0.00     0.00  -0.00  -0.00     0.25  -0.28  -0.14
    28   6     0.00  -0.00  -0.00    -0.01   0.00   0.00     0.01  -0.00   0.01
    29   6     0.00   0.00  -0.00     0.01  -0.00   0.01     0.01  -0.01  -0.00
    30   6    -0.00   0.00   0.00    -0.01  -0.00  -0.01     0.01  -0.00  -0.01
    31   6    -0.00   0.00   0.00    -0.00  -0.00  -0.01    -0.01  -0.00  -0.00
    32   6     0.00   0.00   0.00     0.01   0.00   0.00     0.01   0.00   0.00
    33   6    -0.00   0.00  -0.01     0.01  -0.01   0.02    -0.01   0.01   0.01
    34   1    -0.01   0.00   0.00    -0.03  -0.00   0.00     0.01  -0.00  -0.01
    35   1     0.01   0.00   0.00    -0.05  -0.01  -0.03    -0.05  -0.01  -0.03
    36   6    -0.00  -0.00   0.00     0.00   0.00   0.01     0.01   0.00  -0.01
    37   1     0.02   0.00  -0.02     0.01  -0.00  -0.02    -0.14  -0.07   0.12
    38   1     0.01  -0.01   0.00     0.00   0.00   0.01    -0.10   0.06  -0.05
    39   1    -0.02   0.01  -0.02    -0.01   0.02  -0.01     0.11  -0.06   0.10
    40   6     0.01   0.01   0.01    -0.00  -0.02   0.00    -0.00  -0.01   0.00
    41   1    -0.05   0.07   0.04    -0.05   0.00  -0.12    -0.04  -0.00  -0.11
    42   1    -0.12  -0.07  -0.09     0.05   0.03   0.14     0.05   0.03   0.13
    43   1     0.04  -0.13  -0.02     0.03   0.19  -0.04     0.03   0.18  -0.04
    44   6     0.00   0.00  -0.00    -0.02  -0.05   0.01     0.01   0.01   0.01
    45   1    -0.05  -0.04  -0.03     0.25   0.56   0.20     0.04  -0.20  -0.01
    46   1     0.04   0.03   0.04    -0.26  -0.10   0.06     0.05  -0.04  -0.17
    47   1    -0.00  -0.06   0.08     0.25   0.25  -0.50    -0.14   0.04   0.05
    48   6    -0.00  -0.00  -0.04    -0.00  -0.01  -0.01    -0.01  -0.02  -0.00
    49   1     0.20  -0.09   0.58     0.05   0.03   0.13     0.05   0.26   0.13
    50   1     0.29   0.26  -0.18     0.09   0.06  -0.04     0.21   0.20  -0.13
    51   1    -0.44  -0.02   0.31    -0.08  -0.01   0.05     0.05   0.12   0.04
                    109                    110                    111
                      A                      A                      A
 Frequencies --   1502.6227              1514.1649              1517.5600
 Red. masses --      1.2046                 2.0397                 1.6046
 Frc consts  --      1.6025                 2.7552                 2.1772
 IR Inten    --      4.0230                33.7970                45.3523
  Atom  AN      X      Y      Z        X      Y      Z        X      Y      Z
     1   6     0.00  -0.04   0.00     0.08  -0.07   0.01    -0.03   0.00   0.01
     2   6    -0.02  -0.01   0.00     0.06  -0.02  -0.00    -0.01   0.01  -0.00
     3   6    -0.00   0.01  -0.00    -0.09  -0.02  -0.00     0.02   0.00   0.00
     4   7    -0.01   0.03  -0.01     0.03   0.12  -0.01    -0.01  -0.02   0.00
     5   7     0.02   0.02  -0.00    -0.03   0.01  -0.00     0.02   0.01  -0.00
     6   6     0.00  -0.00  -0.00     0.02   0.04   0.04    -0.00  -0.01  -0.01
     7   6     0.00  -0.00  -0.00    -0.02  -0.01  -0.03     0.00   0.01   0.01
     8   6     0.00   0.00   0.00     0.04  -0.04   0.01    -0.01   0.01  -0.00
     9   6    -0.00   0.00   0.00     0.05  -0.03   0.02    -0.01   0.01  -0.01
    10   1    -0.01   0.02   0.01    -0.04   0.02  -0.04     0.01  -0.01   0.00
    11   6     0.00  -0.00  -0.00    -0.04   0.01  -0.03     0.00   0.00   0.01
    12   1    -0.01   0.01  -0.00    -0.15   0.03  -0.11     0.04  -0.01   0.02
    13   6    -0.00   0.00  -0.00     0.00   0.04   0.04     0.00  -0.01  -0.01
    14   1    -0.00   0.00  -0.00    -0.18   0.05  -0.12     0.04  -0.01   0.02
    15   1    -0.01   0.01   0.00    -0.02  -0.02  -0.05     0.01  -0.01   0.00
    16   1     0.00   0.01   0.01    -0.09  -0.09  -0.17     0.02   0.01   0.03
    17   6     0.03  -0.03  -0.02    -0.06   0.05   0.03     0.01  -0.01  -0.00
    18   6    -0.03  -0.00   0.01     0.05   0.01  -0.01    -0.01  -0.01   0.00
    19   6     0.02   0.03   0.00    -0.03  -0.05  -0.00    -0.00   0.01   0.00
    20   6     0.03   0.03  -0.00    -0.04  -0.05   0.00     0.00   0.01   0.00
    21   1    -0.02   0.05   0.01     0.02  -0.10  -0.03     0.00   0.02   0.00
    22   6    -0.03  -0.03   0.00     0.06   0.04  -0.01    -0.01  -0.01   0.00
    23   1    -0.08   0.01   0.03     0.13  -0.02  -0.05    -0.00   0.01   0.00
    24   6     0.02  -0.02  -0.01    -0.04   0.05   0.02     0.01  -0.00  -0.00
    25   1    -0.13  -0.01   0.04     0.18  -0.00  -0.05    -0.01   0.01   0.00
    26   1     0.01   0.10   0.02    -0.01  -0.17  -0.04     0.01   0.03   0.00
    27   1    -0.11   0.12   0.06     0.18  -0.22  -0.10    -0.02   0.03   0.01
    28   6    -0.02   0.01   0.01    -0.02   0.01  -0.02    -0.00  -0.02  -0.06
    29   6     0.01  -0.01   0.00    -0.05  -0.00  -0.00    -0.07   0.02   0.06
    30   6     0.01  -0.00  -0.02     0.00   0.01   0.03     0.11   0.02   0.03
    31   6    -0.00  -0.00  -0.01     0.02   0.00   0.01     0.07   0.00   0.01
    32   6     0.01  -0.00   0.00    -0.02  -0.01  -0.01    -0.07   0.01   0.03
    33   6    -0.01   0.01   0.02     0.02  -0.00  -0.01    -0.02  -0.03  -0.10
    34   1     0.02  -0.00  -0.02     0.04   0.01   0.01    -0.19   0.05   0.16
    35   1    -0.06  -0.01  -0.04     0.11   0.02   0.06     0.08   0.05   0.12
    36   6     0.01   0.00  -0.01    -0.00  -0.00  -0.00    -0.01  -0.01  -0.04
    37   1    -0.16  -0.09   0.11     0.06   0.03  -0.06    -0.26  -0.15   0.14
    38   1    -0.14   0.09  -0.04     0.04  -0.03   0.04    -0.24   0.14  -0.06
    39   1     0.13  -0.03   0.11    -0.05   0.03  -0.05     0.23  -0.01   0.17
    40   6    -0.02  -0.03  -0.02    -0.01  -0.01  -0.02     0.01  -0.01  -0.03
    41   1     0.10  -0.19  -0.14     0.20  -0.22   0.01     0.12  -0.10   0.04
    42   1     0.34   0.20   0.32     0.32   0.18   0.14     0.14   0.06   0.01
    43   1    -0.11   0.43   0.03    -0.19   0.21   0.12    -0.10   0.03   0.06
    44   6     0.01   0.02   0.01    -0.01  -0.00  -0.00     0.01  -0.01  -0.01
    45   1     0.09  -0.28  -0.01    -0.05   0.06  -0.01    -0.26   0.25  -0.07
    46   1     0.06  -0.08  -0.27     0.00   0.04   0.08    -0.00   0.16   0.41
    47   1    -0.20   0.08   0.04     0.06  -0.04   0.01     0.27  -0.22   0.10
    48   6    -0.00  -0.01  -0.01     0.01   0.00  -0.00    -0.01   0.00  -0.00
    49   1     0.06   0.04   0.16    -0.01  -0.27  -0.02     0.02   0.12   0.05
    50   1     0.12   0.02  -0.02    -0.18  -0.16   0.10     0.14  -0.00   0.01
    51   1    -0.11  -0.08   0.03    -0.16  -0.16   0.03     0.04  -0.03  -0.06
                    112                    113                    114
                      A                      A                      A
 Frequencies --   1531.5080              1537.3468              1541.5381
 Red. masses --      1.2453                 2.1077                 2.3317
 Frc consts  --      1.7209                 2.9350                 3.2646
 IR Inten    --     29.3139                27.0258                68.0466
  Atom  AN      X      Y      Z        X      Y      Z        X      Y      Z
     1   6     0.03  -0.01  -0.00     0.06   0.15  -0.01     0.03   0.04  -0.00
     2   6    -0.01  -0.04   0.00    -0.02  -0.03   0.00    -0.02   0.07  -0.00
     3   6     0.02   0.04  -0.00     0.02   0.07  -0.00     0.01  -0.07   0.00
     4   7    -0.05   0.02  -0.00    -0.00  -0.09   0.01    -0.02   0.02  -0.00
     5   7    -0.00   0.00  -0.00    -0.05  -0.08   0.01    -0.02  -0.05   0.00
     6   6    -0.01  -0.01  -0.01    -0.03  -0.01  -0.02     0.06  -0.03   0.02
     7   6     0.01  -0.02  -0.00     0.02  -0.03  -0.01    -0.03   0.07   0.04
     8   6     0.00   0.01   0.01     0.01   0.01   0.02    -0.06  -0.01  -0.06
     9   6    -0.00   0.01   0.01     0.01   0.01   0.02    -0.06  -0.00  -0.06
    10   1    -0.05   0.06   0.04    -0.06   0.10   0.05     0.18  -0.26  -0.09
    11   6     0.01  -0.02  -0.00     0.02  -0.03  -0.01    -0.03   0.08   0.04
    12   1    -0.02   0.02   0.00    -0.03   0.02   0.01     0.21  -0.11   0.08
    13   6    -0.01  -0.00  -0.01    -0.02  -0.00  -0.02     0.05  -0.03   0.02
    14   1    -0.01   0.02   0.00    -0.03   0.03   0.00     0.22  -0.12   0.09
    15   1    -0.03   0.06   0.02    -0.05   0.10   0.04     0.17  -0.26  -0.08
    16   1     0.01   0.03   0.04     0.02   0.06   0.07     0.04  -0.08  -0.03
    17   6    -0.02  -0.01   0.00    -0.02  -0.04   0.00     0.06   0.02  -0.01
    18   6     0.01   0.03   0.00    -0.00   0.05   0.01    -0.01  -0.07  -0.01
    19   6     0.02  -0.01  -0.01     0.05   0.00  -0.02    -0.05   0.02   0.02
    20   6     0.03  -0.01  -0.01     0.06  -0.00  -0.02    -0.07   0.02   0.02
    21   1    -0.04  -0.09  -0.00    -0.08  -0.14  -0.00     0.09   0.22   0.01
    22   6     0.00   0.03   0.01    -0.01   0.05   0.01    -0.02  -0.07  -0.01
    23   1    -0.09  -0.04   0.02    -0.20  -0.07   0.05     0.17   0.09  -0.03
    24   6    -0.02  -0.01   0.00    -0.02  -0.03   0.00     0.06   0.01  -0.02
    25   1    -0.08  -0.04   0.02    -0.19  -0.06   0.04     0.18   0.09  -0.03
    26   1    -0.04  -0.10  -0.01    -0.08  -0.14  -0.01     0.09   0.24   0.03
    27   1    -0.00  -0.04  -0.01    -0.05  -0.01   0.01    -0.01   0.11   0.03
    28   6     0.03  -0.00   0.00     0.05  -0.01  -0.01     0.08  -0.00  -0.00
    29   6    -0.02  -0.01  -0.03    -0.08  -0.02  -0.05    -0.07  -0.02  -0.06
    30   6    -0.03   0.01   0.02    -0.04   0.02   0.06    -0.06   0.02   0.07
    31   6    -0.01   0.00   0.02    -0.01   0.02   0.04    -0.02   0.01   0.04
    32   6    -0.01  -0.01  -0.02    -0.03  -0.01  -0.03    -0.03  -0.01  -0.04
    33   6     0.03   0.00   0.00     0.06  -0.01  -0.03     0.07  -0.00  -0.01
    34   1     0.09  -0.01  -0.03     0.17  -0.01  -0.04     0.20  -0.02  -0.07
    35   1     0.08   0.01   0.03     0.20   0.03   0.09     0.20   0.03   0.08
    36   6     0.00  -0.00   0.00    -0.00  -0.00  -0.01     0.00  -0.00  -0.00
    37   1     0.08   0.05  -0.05     0.11   0.09  -0.02     0.12   0.09  -0.04
    38   1     0.07  -0.04   0.02     0.12  -0.08  -0.00     0.13  -0.08   0.02
    39   1    -0.08   0.00  -0.07    -0.12  -0.06  -0.09    -0.14  -0.04  -0.11
    40   6    -0.00   0.01   0.01    -0.00  -0.01  -0.01     0.00   0.00   0.00
    41   1     0.07  -0.05   0.06     0.16  -0.17   0.00     0.13  -0.13   0.01
    42   1     0.02   0.00  -0.12     0.24   0.13   0.11     0.17   0.09   0.02
    43   1    -0.04  -0.11   0.05    -0.19   0.17   0.13    -0.14   0.08   0.12
    44   6    -0.01  -0.00  -0.00    -0.02  -0.00   0.00    -0.02  -0.00   0.00
    45   1     0.00   0.00   0.00    -0.05   0.04  -0.00    -0.02   0.01   0.00
    46   1    -0.00  -0.00  -0.01    -0.01   0.02   0.05    -0.01   0.01   0.01
    47   1    -0.01   0.00  -0.01     0.04  -0.03   0.00     0.00  -0.01  -0.01
    48   6    -0.03   0.02  -0.00     0.01  -0.01  -0.00     0.00  -0.00   0.00
    49   1     0.07   0.37   0.19    -0.01  -0.09  -0.04     0.02   0.08   0.02
    50   1     0.53  -0.28   0.19    -0.19   0.31  -0.20     0.07  -0.06   0.03
    51   1     0.02  -0.41  -0.31     0.02   0.33   0.21    -0.00  -0.09  -0.05
                    115                    116                    117
                      A                      A                      A
 Frequencies --   1565.9366              1614.4395              1641.4776
 Red. masses --      2.8593                 8.1556                 7.1683
 Frc consts  --      4.1310                12.5242                11.3799
 IR Inten    --     61.3310                35.8070                 1.1062
  Atom  AN      X      Y      Z        X      Y      Z        X      Y      Z
     1   6     0.03  -0.03   0.00     0.52   0.22  -0.02    -0.10  -0.06   0.01
     2   6     0.09   0.06  -0.01    -0.12  -0.11   0.01    -0.09  -0.36   0.04
     3   6    -0.10   0.02  -0.00    -0.03   0.10  -0.01    -0.15   0.37  -0.04
     4   7     0.02   0.03  -0.00    -0.09   0.04  -0.00     0.10  -0.04   0.00
     5   7    -0.01   0.00  -0.00    -0.15  -0.20   0.02     0.07   0.08  -0.01
     6   6     0.11  -0.08   0.02     0.03  -0.03   0.01     0.10  -0.06   0.06
     7   6    -0.01   0.06   0.05     0.01  -0.01   0.01     0.07  -0.09  -0.02
     8   6    -0.05  -0.02  -0.06    -0.01  -0.01  -0.01     0.01  -0.05  -0.04
     9   6    -0.10   0.02  -0.07    -0.03   0.02  -0.01    -0.08   0.09  -0.00
    10   1     0.19  -0.25  -0.08     0.01  -0.01   0.01    -0.03   0.08   0.06
    11   6    -0.05   0.11   0.05    -0.01   0.04   0.02    -0.07   0.16   0.08
    12   1     0.21  -0.12   0.08     0.04  -0.03   0.02     0.09  -0.10   0.01
    13   6     0.07  -0.05   0.02     0.01  -0.03  -0.02     0.02  -0.11  -0.09
    14   1     0.26  -0.13   0.13     0.06  -0.01   0.04     0.14   0.01   0.14
    15   1     0.18  -0.28  -0.10     0.04  -0.06  -0.01     0.15  -0.20  -0.05
    16   1     0.06  -0.08  -0.02     0.03   0.00   0.03     0.13   0.03   0.15
    17   6    -0.10  -0.10   0.01     0.06   0.07  -0.00     0.12   0.03  -0.04
    18   6    -0.02   0.08   0.02     0.03  -0.01  -0.01     0.05   0.11   0.01
    19   6     0.07  -0.02  -0.03     0.01   0.02   0.00    -0.06   0.04   0.03
    20   6     0.13   0.01  -0.04    -0.09  -0.02   0.02    -0.04  -0.10  -0.01
    21   1    -0.13  -0.24  -0.01     0.06   0.06  -0.00    -0.01  -0.09  -0.01
    22   6     0.02   0.11   0.02    -0.04  -0.05  -0.00    -0.01  -0.17  -0.04
    23   1    -0.27  -0.12   0.07     0.04   0.03  -0.01     0.18   0.12  -0.05
    24   6    -0.07  -0.04   0.01     0.06   0.01  -0.02    -0.06   0.16   0.05
    25   1    -0.32  -0.11   0.07     0.16   0.05  -0.03     0.16  -0.06  -0.06
    26   1    -0.12  -0.28  -0.03     0.03   0.13   0.02     0.13   0.18  -0.00
    27   1    -0.06  -0.08   0.00     0.01   0.07   0.01     0.22  -0.14  -0.10
    28   6    -0.04   0.00  -0.00    -0.30  -0.02   0.01     0.04   0.00  -0.01
    29   6     0.02   0.01   0.02     0.02   0.03   0.09     0.01  -0.00  -0.00
    30   6     0.01  -0.01  -0.02     0.04  -0.03  -0.11     0.00   0.01   0.02
    31   6     0.01  -0.01  -0.02     0.10  -0.02  -0.05    -0.02   0.00   0.00
    32   6     0.01   0.00   0.01     0.11   0.03   0.08    -0.03  -0.01  -0.02
    33   6    -0.02   0.00   0.00    -0.14  -0.01  -0.02     0.02   0.00   0.01
    34   1    -0.06   0.01   0.02    -0.27   0.04   0.14     0.03  -0.01  -0.02
    35   1    -0.06  -0.01  -0.03    -0.29  -0.05  -0.13     0.05   0.01   0.02
    36   6    -0.00   0.00   0.00    -0.01   0.01   0.02     0.00  -0.00  -0.00
    37   1    -0.02  -0.02   0.00    -0.03  -0.02  -0.01    -0.00   0.00   0.00
    38   1    -0.03   0.02   0.00    -0.02   0.01  -0.04    -0.00   0.00   0.01
    39   1     0.03   0.02   0.02     0.06   0.02   0.07    -0.00   0.00  -0.01
    40   6    -0.00  -0.00  -0.00    -0.00  -0.00  -0.02     0.00  -0.00   0.00
    41   1    -0.02   0.02   0.00    -0.01   0.03   0.05    -0.00   0.00  -0.01
    42   1    -0.03  -0.01   0.00    -0.03  -0.02  -0.03    -0.00   0.00   0.01
    43   1     0.03  -0.01  -0.03     0.04  -0.07  -0.05     0.00   0.01   0.00
    44   6     0.01   0.00  -0.00     0.03   0.00   0.00    -0.00  -0.00  -0.00
    45   1     0.01  -0.00  -0.00     0.00   0.00  -0.01     0.01  -0.00   0.00
    46   1     0.00  -0.00  -0.00     0.03   0.01   0.01    -0.01  -0.00  -0.01
    47   1    -0.00   0.00   0.00     0.04  -0.01   0.01    -0.01   0.00  -0.00
    48   6     0.00   0.00   0.00     0.01  -0.02   0.00    -0.02   0.01   0.00
    49   1    -0.02  -0.09  -0.03     0.03   0.14   0.02    -0.04  -0.15  -0.01
    50   1    -0.06  -0.06   0.04     0.07  -0.06   0.03    -0.06   0.06  -0.04
    51   1    -0.02  -0.03  -0.01    -0.02  -0.14  -0.05     0.03   0.13   0.04
                    118                    119                    120
                      A                      A                      A
 Frequencies --   1662.3788              1665.9595              1672.1966
 Red. masses --      7.6305                 5.9883                 6.4990
 Frc consts  --     12.4240                 9.7923                10.7071
 IR Inten    --     28.1624                 0.6075                 0.9288
  Atom  AN      X      Y      Z        X      Y      Z        X      Y      Z
     1   6     0.02   0.03   0.03     0.01   0.02   0.00    -0.06  -0.04   0.00
     2   6     0.00   0.00  -0.00    -0.03  -0.04   0.01     0.01  -0.17   0.01
     3   6     0.00  -0.01  -0.00     0.01   0.07   0.01    -0.06   0.15  -0.01
     4   7    -0.01  -0.01  -0.00     0.00  -0.02   0.00     0.04  -0.02   0.00
     5   7    -0.01  -0.01   0.00     0.00  -0.01  -0.00     0.03   0.06  -0.01
     6   6     0.01   0.02   0.03    -0.10  -0.15  -0.21    -0.03  -0.06  -0.07
     7   6    -0.00  -0.02  -0.02    -0.00   0.15   0.13     0.05  -0.01   0.04
     8   6    -0.02  -0.00  -0.02     0.15   0.02   0.15     0.09  -0.03   0.06
     9   6     0.02   0.01   0.03    -0.14  -0.05  -0.17    -0.11   0.03  -0.08
    10   1    -0.03   0.03  -0.00     0.21  -0.19   0.01     0.05   0.00   0.05
    11   6     0.01   0.02   0.02    -0.03  -0.13  -0.15    -0.06   0.02  -0.03
    12   1     0.03  -0.02   0.01    -0.21   0.15  -0.04    -0.10   0.04  -0.05
    13   6    -0.02  -0.03  -0.04     0.13   0.18   0.28     0.07   0.02   0.09
    14   1    -0.03   0.03   0.00     0.17  -0.19  -0.01     0.13  -0.07   0.06
    15   1     0.03  -0.01   0.01    -0.18   0.09  -0.08    -0.02  -0.06  -0.07
    16   1     0.02   0.04   0.06    -0.15  -0.25  -0.36    -0.01  -0.10  -0.09
    17   6    -0.02   0.03   0.01     0.07  -0.07  -0.03    -0.16   0.24   0.09
    18   6     0.00  -0.03  -0.01     0.00   0.09   0.02     0.05  -0.18  -0.05
    19   6     0.02  -0.01  -0.01    -0.05   0.03   0.02     0.18  -0.06  -0.07
    20   6    -0.02   0.02   0.01     0.03  -0.05  -0.02    -0.18   0.08   0.07
    21   1     0.02   0.03  -0.00    -0.05  -0.08   0.00     0.18   0.16  -0.03
    22   6    -0.01   0.03   0.01     0.01  -0.09  -0.02    -0.07   0.17   0.06
    23   1    -0.03  -0.03   0.01     0.07   0.07  -0.01    -0.20  -0.17   0.02
    24   6     0.03  -0.04  -0.02    -0.06   0.10   0.04     0.21  -0.24  -0.12
    25   1     0.01   0.03   0.00    -0.00  -0.06  -0.01     0.16   0.19  -0.01
    26   1    -0.03  -0.02   0.00     0.08   0.08  -0.01    -0.19  -0.10   0.04
    27   1    -0.04   0.05   0.02     0.12  -0.10  -0.06    -0.26   0.31   0.14
    28   6    -0.00  -0.13  -0.36    -0.00  -0.02  -0.05     0.02   0.01   0.02
    29   6     0.04   0.09   0.26     0.00   0.01   0.04     0.01  -0.01  -0.02
    30   6    -0.05   0.09   0.26    -0.01   0.01   0.04     0.01  -0.00  -0.01
    31   6     0.14  -0.07  -0.22     0.02  -0.01  -0.03    -0.03   0.01   0.02
    32   6    -0.13  -0.07  -0.21    -0.02  -0.01  -0.03    -0.01   0.00   0.00
    33   6    -0.00   0.12   0.36    -0.00   0.02   0.05     0.02  -0.01  -0.02
    34   1    -0.33   0.00   0.03    -0.05   0.00   0.01     0.04  -0.01  -0.02
    35   1     0.32   0.01   0.02     0.04   0.00   0.00     0.01   0.01   0.02
    36   6    -0.00  -0.01  -0.04    -0.00  -0.00  -0.01    -0.00   0.00   0.00
    37   1     0.03   0.04   0.03     0.00   0.01   0.00    -0.01  -0.01  -0.00
    38   1     0.03  -0.02   0.03     0.00  -0.00   0.00    -0.01   0.00   0.00
    39   1    -0.06  -0.04  -0.08    -0.01  -0.01  -0.01     0.01   0.01   0.01
    40   6     0.00  -0.01  -0.04     0.00  -0.00  -0.01    -0.00   0.00   0.00
    41   1    -0.02   0.05   0.07    -0.00   0.01   0.01    -0.00   0.00  -0.01
    42   1    -0.04  -0.03  -0.01    -0.01  -0.00  -0.00    -0.00   0.00   0.00
    43   1     0.06  -0.07  -0.08     0.01  -0.01  -0.01     0.00   0.01   0.00
    44   6     0.00  -0.01  -0.03     0.00  -0.00  -0.00    -0.00   0.00   0.00
    45   1     0.22  -0.07   0.05     0.03  -0.01   0.01    -0.01   0.00  -0.00
    46   1    -0.01  -0.05  -0.12    -0.00  -0.01  -0.02    -0.00   0.00   0.00
    47   1    -0.21   0.09  -0.02    -0.03   0.01  -0.00     0.01  -0.00  -0.00
    48   6     0.00   0.00   0.00    -0.00   0.00   0.00    -0.01   0.00   0.00
    49   1     0.00   0.01  -0.00    -0.01  -0.00  -0.01    -0.02  -0.06  -0.01
    50   1     0.01   0.00  -0.00    -0.01   0.01  -0.01    -0.02   0.02  -0.01
    51   1     0.00  -0.00  -0.00     0.02   0.02  -0.00     0.01   0.05   0.01
                    121                    122                    123
                      A                      A                      A
 Frequencies --   1697.1656              1700.5716              1701.5234
 Red. masses --      6.0171                 6.5318                 6.4187
 Frc consts  --     10.2114                11.1295                10.9490
 IR Inten    --     33.4990                32.6286                42.1787
  Atom  AN      X      Y      Z        X      Y      Z        X      Y      Z
     1   6    -0.01  -0.02   0.00    -0.08  -0.03   0.00     0.04  -0.00  -0.00
     2   6     0.05   0.04  -0.00    -0.00  -0.07   0.01    -0.05  -0.12   0.01
     3   6    -0.03   0.02  -0.00    -0.04   0.08  -0.01    -0.08   0.14  -0.01
     4   7    -0.00  -0.00  -0.00     0.02  -0.01   0.00     0.02  -0.00  -0.00
     5   7     0.01   0.01  -0.00     0.02   0.03  -0.00     0.01   0.00  -0.00
     6   6     0.09  -0.08   0.01     0.09  -0.09   0.00     0.15  -0.16   0.01
     7   6    -0.10   0.12   0.02    -0.08   0.11   0.03    -0.14   0.19   0.04
     8   6    -0.13   0.07  -0.05    -0.11   0.07  -0.04    -0.18   0.11  -0.07
     9   6     0.11  -0.07   0.04     0.09  -0.06   0.03     0.15  -0.10   0.05
    10   1     0.07  -0.16  -0.09     0.07  -0.15  -0.08     0.12  -0.26  -0.14
    11   6     0.09  -0.11  -0.01     0.08  -0.10  -0.02     0.13  -0.16  -0.03
    12   1     0.15  -0.02   0.11     0.13  -0.02   0.10     0.22  -0.03   0.17
    13   6    -0.05   0.04  -0.01    -0.04   0.04   0.00    -0.07   0.07   0.00
    14   1    -0.12   0.01  -0.10    -0.09   0.00  -0.08    -0.15   0.01  -0.14
    15   1    -0.04   0.12   0.08    -0.04   0.11   0.07    -0.07   0.18   0.11
    16   1    -0.06   0.05  -0.01    -0.05   0.04  -0.01    -0.09   0.06  -0.02
    17   6    -0.18  -0.12   0.03     0.01   0.04   0.00     0.10   0.11  -0.01
    18   6     0.15   0.21  -0.00    -0.01  -0.04  -0.00    -0.08  -0.13  -0.01
    19   6     0.26   0.12  -0.06    -0.02  -0.02   0.00    -0.13  -0.07   0.03
    20   6    -0.24  -0.11   0.05     0.01   0.02  -0.00     0.11   0.06  -0.02
    21   1    -0.01  -0.29  -0.06     0.02   0.05   0.00     0.03   0.18   0.03
    22   6    -0.14  -0.19   0.00     0.01   0.03   0.00     0.07   0.11   0.00
    23   1    -0.36  -0.04   0.11     0.04  -0.01  -0.01     0.20   0.01  -0.06
    24   6     0.11   0.06  -0.02     0.00  -0.02  -0.01    -0.04  -0.05   0.00
    25   1     0.29   0.01  -0.08    -0.02   0.01   0.01    -0.13   0.01   0.04
    26   1     0.00   0.24   0.06    -0.01  -0.04  -0.01    -0.02  -0.14  -0.03
    27   1     0.08   0.12   0.00    -0.02   0.01   0.01    -0.06  -0.04   0.01
    28   6    -0.02   0.00   0.00     0.17   0.00   0.00    -0.09  -0.00   0.00
    29   6     0.04   0.00  -0.00    -0.26  -0.01  -0.02     0.13   0.00   0.01
    30   6     0.04  -0.00  -0.00    -0.26   0.00   0.02     0.13  -0.00  -0.01
    31   6    -0.04   0.00   0.02     0.28  -0.03  -0.10    -0.14   0.01   0.05
    32   6    -0.04  -0.01  -0.01     0.28   0.04   0.10    -0.14  -0.02  -0.05
    33   6     0.03  -0.00  -0.00    -0.21  -0.00  -0.00     0.11   0.00  -0.00
    34   1     0.05  -0.01  -0.04    -0.31   0.07   0.23     0.16  -0.03  -0.11
    35   1     0.05   0.01   0.03    -0.31  -0.08  -0.22     0.15   0.04   0.11
    36   6    -0.00  -0.00  -0.00     0.02   0.00   0.01    -0.01  -0.00  -0.00
    37   1    -0.01  -0.01  -0.01     0.08   0.06   0.04    -0.04  -0.03  -0.02
    38   1    -0.01   0.00  -0.01     0.08  -0.02   0.06    -0.04   0.01  -0.03
    39   1     0.02   0.01   0.01    -0.10  -0.03  -0.09     0.05   0.02   0.04
    40   6    -0.00   0.00   0.00     0.02  -0.00  -0.01    -0.01   0.00   0.00
    41   1    -0.01   0.01   0.01     0.07  -0.07  -0.06    -0.04   0.04   0.03
    42   1    -0.01  -0.00   0.01     0.08   0.02  -0.03    -0.04  -0.01   0.02
    43   1     0.01  -0.00  -0.01    -0.10   0.05   0.08     0.05  -0.02  -0.04
    44   6    -0.01  -0.00   0.00     0.03   0.00  -0.00    -0.02  -0.00   0.00
    45   1    -0.00   0.00   0.00     0.00  -0.02  -0.02    -0.00   0.01   0.01
    46   1    -0.00  -0.00   0.00     0.03   0.00   0.00    -0.01  -0.00  -0.00
    47   1    -0.00   0.00  -0.00     0.01  -0.01   0.03    -0.00   0.00  -0.01
    48   6     0.00   0.00  -0.00    -0.01   0.00  -0.00    -0.01  -0.00   0.00
    49   1    -0.00  -0.01  -0.01    -0.01  -0.04   0.00    -0.01  -0.02  -0.01
    50   1    -0.01  -0.01   0.01    -0.01   0.01  -0.00    -0.01   0.00  -0.00
    51   1    -0.00  -0.01  -0.01     0.01   0.03   0.00     0.02   0.02  -0.00
                    124                    125                    126
                      A                      A                      A
 Frequencies --   3061.5652              3065.3798              3067.6008
 Red. masses --      1.0393                 1.0385                 1.0377
 Frc consts  --      5.7393                 5.7493                 5.7536
 IR Inten    --     49.3397                42.5665                24.5619
  Atom  AN      X      Y      Z        X      Y      Z        X      Y      Z
     1   6    -0.00   0.00  -0.00     0.00  -0.00   0.00     0.00   0.00  -0.00
     2   6     0.00  -0.00   0.00     0.00  -0.00  -0.00    -0.00   0.00  -0.00
     3   6     0.00  -0.00  -0.00    -0.00  -0.00  -0.00    -0.00  -0.00   0.00
     4   7     0.00  -0.00   0.00    -0.00  -0.00   0.00    -0.00   0.00  -0.00
     5   7     0.00  -0.00  -0.00    -0.00   0.00   0.00    -0.00  -0.00  -0.00
     6   6    -0.00   0.00  -0.00     0.00  -0.00   0.00    -0.00  -0.00   0.00
     7   6    -0.00  -0.00  -0.00    -0.00  -0.00  -0.00    -0.00  -0.00  -0.00
     8   6     0.00  -0.00   0.00     0.00  -0.00  -0.00     0.00  -0.00  -0.00
     9   6    -0.00  -0.00  -0.00     0.00   0.00   0.00     0.00   0.00   0.00
    10   1     0.00   0.00   0.00     0.00   0.00   0.00     0.00   0.00   0.00
    11   6     0.00   0.00   0.00    -0.00   0.00  -0.00    -0.00  -0.00  -0.00
    12   1    -0.00  -0.00  -0.00     0.00   0.00   0.00    -0.00   0.00   0.00
    13   6     0.00  -0.00   0.00    -0.00   0.00  -0.00    -0.00   0.00  -0.00
    14   1     0.00   0.00   0.00    -0.00  -0.00  -0.00    -0.00  -0.00  -0.00
    15   1    -0.00  -0.00  -0.00     0.00   0.00   0.00     0.00   0.00   0.00
    16   1    -0.00   0.00  -0.00     0.00  -0.00  -0.00     0.00  -0.00  -0.00
    17   6    -0.00  -0.00   0.00    -0.00   0.00   0.00     0.00   0.00  -0.00
    18   6     0.00   0.00   0.00     0.00  -0.00  -0.00    -0.00   0.00   0.00
    19   6     0.00   0.00  -0.00    -0.00  -0.00  -0.00    -0.00  -0.00   0.00
    20   6    -0.00   0.00   0.00     0.00  -0.00  -0.00     0.00  -0.00   0.00
    21   1    -0.00  -0.00  -0.00    -0.00   0.00   0.00     0.00  -0.00  -0.00
    22   6     0.00  -0.00  -0.00    -0.00   0.00  -0.00    -0.00   0.00   0.00
    23   1    -0.00   0.00   0.00     0.00  -0.00  -0.00     0.00  -0.00  -0.00
    24   6     0.00   0.00   0.00    -0.00  -0.00  -0.00    -0.00  -0.00   0.00
    25   1     0.00  -0.00  -0.00    -0.00   0.00   0.00    -0.00   0.00   0.00
    26   1    -0.00   0.00   0.00     0.00  -0.00  -0.00     0.00  -0.00  -0.00
    27   1    -0.00  -0.00   0.00     0.00   0.00  -0.00     0.00   0.00   0.00
    28   6     0.00  -0.00  -0.00     0.00   0.00   0.00     0.00  -0.00  -0.00
    29   6     0.00  -0.00   0.00    -0.00   0.00   0.00    -0.00   0.00   0.00
    30   6     0.00  -0.00   0.00     0.00   0.00  -0.00    -0.00  -0.00  -0.00
    31   6    -0.00  -0.00  -0.00    -0.00   0.00   0.00    -0.00   0.00   0.00
    32   6    -0.00   0.00   0.00     0.00  -0.00  -0.00     0.00  -0.00  -0.00
    33   6    -0.00  -0.00  -0.00     0.00  -0.00   0.00     0.00  -0.00  -0.00
    34   1     0.00   0.00   0.00    -0.00  -0.00  -0.01    -0.00  -0.00  -0.00
    35   1     0.00  -0.00  -0.00    -0.00   0.00   0.00    -0.00   0.00   0.01
    36   6     0.00   0.00   0.00    -0.01  -0.00  -0.01     0.03   0.00   0.04
    37   1    -0.02   0.02  -0.01     0.07  -0.09   0.04    -0.42   0.48  -0.20
    38   1    -0.01  -0.02   0.01     0.05   0.08  -0.02    -0.28  -0.44   0.11
    39   1     0.01  -0.00  -0.02    -0.06   0.02   0.06     0.31  -0.10  -0.36
    40   6     0.00  -0.00  -0.00     0.03  -0.02  -0.03     0.01  -0.00  -0.01
    41   1    -0.03  -0.03   0.01    -0.36  -0.35   0.10    -0.06  -0.06   0.02
    42   1    -0.02   0.05  -0.01    -0.31   0.62  -0.09    -0.05   0.11  -0.01
    43   1     0.02   0.00   0.03     0.29   0.02   0.36     0.05   0.00   0.06
    44   6     0.05  -0.02   0.01    -0.00   0.00  -0.00    -0.00   0.00  -0.00
    45   1    -0.17  -0.07   0.45     0.01   0.00  -0.03     0.01   0.00  -0.03
    46   1    -0.24   0.64  -0.25     0.02  -0.04   0.02     0.01  -0.04   0.01
    47   1    -0.16  -0.35  -0.28     0.01   0.02   0.02     0.01   0.02   0.02
    48   6    -0.00  -0.00   0.00     0.00   0.00   0.00    -0.00   0.00   0.00
    49   1     0.00   0.00  -0.00    -0.01   0.00   0.00     0.00  -0.00  -0.00
    50   1     0.00   0.00   0.00     0.00  -0.01  -0.01     0.00  -0.00  -0.00
    51   1    -0.00   0.00  -0.00     0.01  -0.01   0.01     0.00  -0.00   0.00
                    127                    128                    129
                      A                      A                      A
 Frequencies --   3081.9361              3134.7316              3137.0570
 Red. masses --      1.0361                 1.0989                 1.0994
 Frc consts  --      5.7982                 6.3623                 6.3748
 IR Inten    --     53.5282                25.5009                21.1361
  Atom  AN      X      Y      Z        X      Y      Z        X      Y      Z
     1   6    -0.00   0.00  -0.00     0.00  -0.00   0.00    -0.00  -0.00  -0.00
     2   6     0.00  -0.00   0.00    -0.00  -0.00  -0.00     0.00  -0.00   0.00
     3   6     0.00   0.00  -0.00    -0.00  -0.00   0.00     0.00   0.00  -0.00
     4   7    -0.00  -0.00   0.00    -0.00   0.00  -0.00     0.00  -0.00   0.00
     5   7    -0.00  -0.00   0.00    -0.00   0.00   0.00     0.00   0.00  -0.00
     6   6     0.00  -0.00  -0.00     0.00  -0.00  -0.00    -0.00   0.00  -0.00
     7   6     0.00   0.00   0.00     0.00   0.00  -0.00    -0.00  -0.00  -0.00
     8   6    -0.00   0.00  -0.00    -0.00  -0.00  -0.00    -0.00  -0.00  -0.00
     9   6    -0.00   0.00  -0.00     0.00   0.00   0.00     0.00   0.00   0.00
    10   1    -0.00  -0.00  -0.01    -0.00  -0.00  -0.00     0.00   0.00   0.00
    11   6     0.00  -0.00  -0.00    -0.00  -0.00  -0.00     0.00  -0.00  -0.00
    12   1     0.00  -0.00   0.00     0.00   0.00   0.00    -0.00   0.00   0.00
    13   6     0.00   0.00   0.00    -0.00   0.00  -0.00     0.00   0.00  -0.00
    14   1    -0.00   0.00   0.00     0.00  -0.00  -0.00     0.00  -0.00  -0.00
    15   1     0.00   0.00   0.00     0.00   0.00   0.00     0.00  -0.00   0.00
    16   1    -0.00   0.00   0.00     0.00  -0.00  -0.00    -0.00   0.00  -0.00
    17   6     0.00   0.00  -0.00     0.00   0.00   0.00    -0.00  -0.00   0.00
    18   6    -0.00  -0.00   0.00    -0.00  -0.00   0.00    -0.00   0.00   0.00
    19   6    -0.00   0.00   0.00    -0.00   0.00   0.00     0.00   0.00   0.00
    20   6     0.00  -0.00  -0.00     0.00  -0.00   0.00    -0.00   0.00   0.00
    21   1     0.00   0.00   0.00     0.00   0.00   0.00     0.00  -0.00  -0.00
    22   6    -0.00   0.00   0.00    -0.00   0.00   0.00     0.00  -0.00   0.00
    23   1     0.00  -0.00  -0.00     0.00  -0.00  -0.00    -0.00   0.00   0.00
    24   6    -0.00  -0.00   0.00    -0.00  -0.00   0.00     0.00   0.00   0.00
    25   1    -0.00   0.00   0.00    -0.00   0.00   0.00     0.00  -0.00  -0.00
    26   1     0.00  -0.00  -0.00     0.00  -0.00  -0.00    -0.00   0.00   0.00
    27   1     0.00   0.00   0.00     0.00   0.00   0.00     0.00   0.00   0.00
    28   6     0.00   0.00  -0.00    -0.00   0.00  -0.00    -0.00   0.00  -0.00
    29   6    -0.00  -0.00  -0.00     0.00   0.00   0.00     0.00  -0.00  -0.00
    30   6     0.00   0.00   0.00     0.00   0.00  -0.00     0.00  -0.00  -0.00
    31   6     0.00   0.00   0.00     0.00   0.00   0.00    -0.00  -0.00  -0.00
    32   6     0.00  -0.00  -0.00     0.00  -0.00  -0.00    -0.00   0.00   0.00
    33   6    -0.00   0.00   0.00     0.00  -0.00   0.00    -0.00  -0.00  -0.00
    34   1    -0.00  -0.00  -0.00    -0.00  -0.00  -0.00     0.00   0.00   0.00
    35   1    -0.00   0.00   0.00    -0.00   0.00   0.01     0.00  -0.00  -0.00
    36   6     0.00  -0.00  -0.00     0.00   0.00   0.00    -0.00   0.00  -0.00
    37   1     0.00  -0.00   0.00     0.00  -0.00   0.00     0.00  -0.00   0.00
    38   1     0.00   0.00  -0.00    -0.00  -0.00   0.00    -0.00  -0.00   0.00
    39   1    -0.00   0.00   0.00     0.00  -0.00  -0.00     0.00  -0.00  -0.00
    40   6     0.00   0.00  -0.00     0.00  -0.00  -0.00     0.00  -0.08   0.04
    41   1    -0.01  -0.01   0.00    -0.00  -0.00   0.00     0.47   0.42  -0.13
    42   1    -0.01   0.01  -0.00    -0.00   0.00  -0.00    -0.31   0.60  -0.07
    43   1     0.01   0.00   0.01     0.00  -0.00   0.00    -0.21  -0.03  -0.26
    44   6    -0.00   0.00  -0.00    -0.01  -0.08   0.03     0.00   0.00  -0.00
    45   1     0.00   0.00  -0.00     0.19   0.06  -0.50    -0.00  -0.00   0.00
    46   1     0.00  -0.00   0.00    -0.24   0.59  -0.23     0.00  -0.00   0.00
    47   1     0.00   0.00   0.00     0.18   0.35   0.31    -0.00  -0.00  -0.00
    48   6    -0.01  -0.05  -0.01    -0.00  -0.00  -0.00    -0.00  -0.00   0.00
    49   1     0.43  -0.03  -0.15     0.00  -0.00  -0.00     0.01  -0.00  -0.00
    50   1    -0.02   0.39   0.63    -0.00   0.00   0.00     0.00  -0.00  -0.00
    51   1    -0.27   0.22  -0.35    -0.00   0.00  -0.00    -0.01   0.01  -0.01
                    130                    131                    132
                      A                      A                      A
 Frequencies --   3139.0282              3159.9303              3164.4820
 Red. masses --      1.1003                 1.1035                 1.1023
 Frc consts  --      6.3879                 6.4918                 6.5033
 IR Inten    --     18.8788                25.9239                25.9251
  Atom  AN      X      Y      Z        X      Y      Z        X      Y      Z
     1   6    -0.00  -0.00   0.00     0.00   0.00   0.00     0.00  -0.00  -0.00
     2   6     0.00  -0.00   0.00     0.00  -0.00   0.00     0.00  -0.00  -0.00
     3   6    -0.00   0.00   0.00     0.00   0.00  -0.00    -0.00   0.00   0.00
     4   7    -0.00   0.00  -0.00    -0.00   0.00   0.00    -0.00  -0.00   0.00
     5   7    -0.00   0.00   0.00    -0.00  -0.00  -0.00    -0.00   0.00  -0.00
     6   6     0.00  -0.00  -0.00    -0.00   0.00  -0.00     0.00  -0.00   0.00
     7   6    -0.00   0.00  -0.00    -0.00  -0.00  -0.00     0.00   0.00   0.00
     8   6    -0.00  -0.00  -0.00    -0.00   0.00   0.00    -0.00   0.00   0.00
     9   6     0.00   0.00   0.00     0.00   0.00   0.00     0.00  -0.00  -0.00
    10   1     0.00   0.00   0.00     0.00   0.00   0.00    -0.01  -0.00  -0.01
    11   6    -0.00  -0.00  -0.00     0.00   0.00   0.00    -0.00   0.00   0.00
    12   1    -0.00   0.00   0.00    -0.00   0.00   0.00     0.00  -0.00  -0.00
    13   6    -0.00  -0.00  -0.00     0.00   0.00   0.00     0.00  -0.00  -0.00
    14   1     0.00  -0.00  -0.00     0.00  -0.00   0.00    -0.00   0.00   0.00
    15   1     0.00   0.00   0.00    -0.00  -0.00  -0.00    -0.00   0.00  -0.00
    16   1    -0.00   0.00  -0.00     0.00  -0.00   0.00    -0.00   0.00   0.00
    17   6    -0.00  -0.00  -0.00    -0.00  -0.00   0.00    -0.00   0.00  -0.00
    18   6     0.00  -0.00  -0.00     0.00   0.00  -0.00    -0.00  -0.00   0.00
    19   6     0.00   0.00  -0.00     0.00   0.00   0.00    -0.00   0.00   0.00
    20   6    -0.00   0.00   0.00    -0.00   0.00  -0.00     0.00  -0.00   0.00
    21   1    -0.00   0.00   0.00    -0.00   0.00  -0.00     0.00   0.00   0.00
    22   6     0.00  -0.00  -0.00     0.00  -0.00   0.00    -0.00   0.00   0.00
    23   1    -0.00  -0.00  -0.00     0.00  -0.00  -0.00     0.00  -0.00  -0.00
    24   6    -0.00   0.00  -0.00    -0.00  -0.00  -0.00    -0.00  -0.00   0.00
    25   1     0.00  -0.00  -0.00     0.00  -0.00  -0.00    -0.00   0.00   0.00
    26   1    -0.00   0.00   0.00    -0.00   0.00   0.00     0.00  -0.00  -0.00
    27   1     0.00   0.00  -0.00     0.00   0.00  -0.00    -0.00  -0.00  -0.00
    28   6    -0.00   0.00  -0.00     0.00   0.00   0.00    -0.00  -0.00   0.00
    29   6     0.00  -0.00   0.00    -0.00   0.00  -0.00    -0.00  -0.00   0.00
    30   6     0.00  -0.00   0.00     0.00  -0.00  -0.00    -0.00  -0.00   0.00
    31   6    -0.00  -0.00  -0.00     0.00   0.00   0.00     0.00   0.00   0.00
    32   6    -0.00  -0.00   0.00    -0.00   0.00   0.00     0.00   0.00   0.00
    33   6    -0.00  -0.00  -0.00    -0.00  -0.00  -0.00     0.00  -0.00  -0.00
    34   1     0.00   0.00   0.00    -0.01  -0.00  -0.01    -0.00  -0.00  -0.01
    35   1     0.00  -0.00  -0.00     0.01  -0.00  -0.01     0.00  -0.00  -0.00
    36   6     0.02  -0.09   0.01    -0.00  -0.00   0.00     0.00  -0.00  -0.00
    37   1    -0.44   0.49  -0.21    -0.00   0.00  -0.00    -0.00   0.00  -0.00
    38   1     0.39   0.55  -0.14     0.00   0.00  -0.00    -0.00  -0.00   0.00
    39   1    -0.14   0.03   0.17     0.00  -0.00  -0.00    -0.01   0.00   0.01
    40   6    -0.00  -0.00   0.00     0.00   0.00   0.00    -0.03  -0.01  -0.02
    41   1     0.00   0.00  -0.00    -0.00  -0.00   0.00     0.15   0.14  -0.05
    42   1    -0.00   0.00  -0.00     0.00   0.00  -0.00     0.01  -0.03   0.00
    43   1    -0.00  -0.00  -0.00    -0.00  -0.00  -0.00     0.18   0.02   0.23
    44   6    -0.00  -0.00   0.00    -0.00  -0.04  -0.09    -0.00  -0.00  -0.00
    45   1     0.00   0.00  -0.00    -0.25  -0.10   0.63    -0.00  -0.00   0.00
    46   1    -0.00   0.00  -0.00    -0.00  -0.00  -0.02     0.00  -0.00   0.00
    47   1     0.00   0.00   0.00     0.26   0.53   0.42     0.00   0.00   0.00
    48   6    -0.00   0.00   0.00    -0.00   0.00   0.00     0.00  -0.01  -0.09
    49   1     0.00  -0.00  -0.00     0.00  -0.00  -0.00    -0.37   0.03   0.11
    50   1     0.00  -0.00  -0.00     0.00  -0.00  -0.00    -0.02   0.32   0.51
    51   1     0.00  -0.00   0.00    -0.00   0.00  -0.00     0.34  -0.27   0.40
                    133                    134                    135
                      A                      A                      A
 Frequencies --   3164.8801              3166.5166              3196.2073
 Red. masses --      1.1032                 1.1036                 1.0912
 Frc consts  --      6.5104                 6.5199                 6.5681
 IR Inten    --     17.3648                32.9738                37.0523
  Atom  AN      X      Y      Z        X      Y      Z        X      Y      Z
     1   6     0.00   0.00   0.00    -0.00   0.00  -0.00     0.00  -0.00  -0.00
     2   6    -0.00   0.00   0.00    -0.00   0.00  -0.00    -0.00   0.00   0.00
     3   6     0.00  -0.00  -0.00     0.00  -0.00   0.00    -0.00   0.00   0.00
     4   7     0.00   0.00  -0.00    -0.00   0.00   0.00    -0.00   0.00   0.00
     5   7     0.00  -0.00  -0.00    -0.00  -0.00  -0.00    -0.00  -0.00  -0.00
     6   6     0.00   0.00  -0.00    -0.00   0.00  -0.00     0.00  -0.00   0.00
     7   6    -0.00  -0.00  -0.00    -0.00  -0.00  -0.00    -0.00  -0.00  -0.00
     8   6    -0.00  -0.00  -0.00     0.00  -0.00   0.00     0.00  -0.00  -0.00
     9   6    -0.00   0.00   0.00     0.00  -0.00  -0.00     0.00   0.00   0.00
    10   1     0.00   0.00   0.00     0.00   0.00   0.00     0.00   0.00   0.00
    11   6    -0.00  -0.00  -0.00     0.00   0.00   0.00    -0.00  -0.00  -0.00
    12   1    -0.00   0.00   0.00    -0.00  -0.00  -0.00    -0.00   0.00   0.00
    13   6    -0.00   0.00   0.00     0.00  -0.00  -0.00    -0.00   0.00   0.00
    14   1     0.00  -0.00  -0.00    -0.00   0.00   0.00     0.00  -0.00  -0.00
    15   1     0.00   0.00   0.00    -0.00  -0.00  -0.00     0.00   0.00   0.00
    16   1     0.00  -0.00   0.00    -0.00   0.00  -0.00    -0.00   0.00  -0.00
    17   6     0.00   0.00   0.00    -0.00  -0.00   0.00     0.00   0.00   0.00
    18   6    -0.00  -0.00   0.00    -0.00   0.00   0.00    -0.00   0.00   0.00
    19   6    -0.00  -0.00  -0.00     0.00  -0.00  -0.00    -0.00   0.00   0.00
    20   6     0.00  -0.00  -0.00    -0.00   0.00   0.00     0.00  -0.00  -0.00
    21   1     0.00   0.00  -0.00     0.00  -0.00  -0.00     0.00  -0.00  -0.00
    22   6    -0.00   0.00   0.00     0.00  -0.00  -0.00    -0.00   0.00   0.00
    23   1     0.00   0.00   0.00    -0.00   0.00   0.00     0.00  -0.00  -0.00
    24   6    -0.00  -0.00  -0.00     0.00   0.00   0.00     0.00   0.00   0.00
    25   1    -0.00   0.00   0.00     0.00  -0.00  -0.00    -0.00   0.00   0.00
    26   1     0.00  -0.00  -0.00    -0.00   0.00   0.00     0.00  -0.00  -0.00
    27   1     0.00   0.00   0.00    -0.00  -0.00   0.00    -0.00  -0.00   0.00
    28   6    -0.00   0.00   0.00     0.00  -0.00   0.00     0.00   0.00   0.00
    29   6    -0.00   0.00   0.00     0.00   0.00   0.00     0.00  -0.00  -0.00
    30   6    -0.00   0.00   0.00     0.00   0.00   0.00    -0.00  -0.00  -0.00
    31   6     0.00   0.00   0.00    -0.00   0.00   0.00    -0.04  -0.02  -0.06
    32   6     0.00   0.00   0.00    -0.00   0.00   0.00     0.02  -0.01  -0.04
    33   6     0.00  -0.00  -0.00    -0.00  -0.00  -0.00    -0.00   0.00   0.00
    34   1    -0.01  -0.00  -0.02    -0.00  -0.00  -0.00     0.41   0.23   0.68
    35   1     0.00  -0.00  -0.00     0.01  -0.01  -0.02    -0.28   0.15   0.46
    36   6     0.00   0.00  -0.00     0.08   0.01  -0.05     0.00  -0.00  -0.00
    37   1    -0.01   0.01  -0.00    -0.12   0.16  -0.08    -0.00   0.00  -0.00
    38   1    -0.02  -0.02   0.01    -0.26  -0.40   0.09    -0.00  -0.00   0.00
    39   1    -0.03   0.01   0.04    -0.53   0.18   0.63    -0.01   0.00   0.01
    40   6    -0.07  -0.02  -0.04     0.00   0.00   0.00    -0.00  -0.00  -0.00
    41   1     0.36   0.35  -0.11    -0.02  -0.02   0.01     0.00   0.00   0.00
    42   1     0.04  -0.12   0.01    -0.00   0.01  -0.00     0.00  -0.00   0.00
    43   1     0.47   0.04   0.59    -0.03  -0.00  -0.04     0.01   0.00   0.01
    44   6    -0.00  -0.00  -0.00     0.00  -0.00  -0.00    -0.00  -0.00  -0.00
    45   1    -0.00  -0.00   0.00    -0.00  -0.00   0.00    -0.00  -0.00   0.01
    46   1     0.00  -0.00   0.00    -0.00   0.00  -0.00     0.00  -0.00  -0.00
    47   1     0.00   0.00   0.00     0.00   0.00  -0.00     0.01   0.01   0.01
    48   6    -0.00   0.00   0.03    -0.00   0.00  -0.00    -0.00   0.00  -0.00
    49   1     0.14  -0.01  -0.04    -0.00   0.00   0.00     0.02  -0.00  -0.01
    50   1     0.01  -0.12  -0.20    -0.00   0.00   0.00    -0.00  -0.00  -0.00
    51   1    -0.13   0.11  -0.15     0.00  -0.00   0.00     0.01  -0.01   0.01
                    136                    137                    138
                      A                      A                      A
 Frequencies --   3197.8515              3198.7007              3210.9686
 Red. masses --      1.1055                 1.0916                 1.0856
 Frc consts  --      6.6608                 6.5806                 6.5949
 IR Inten    --      9.7059                21.4264                 0.8895
  Atom  AN      X      Y      Z        X      Y      Z        X      Y      Z
     1   6    -0.00  -0.00  -0.00    -0.00  -0.00  -0.00     0.00  -0.00   0.00
     2   6     0.00   0.00  -0.00     0.00  -0.00   0.00    -0.00  -0.00   0.00
     3   6     0.00   0.00   0.00     0.00   0.00   0.00     0.00   0.00  -0.00
     4   7    -0.00   0.00  -0.00     0.00   0.00  -0.00    -0.00  -0.00  -0.00
     5   7     0.00  -0.00   0.00     0.00   0.00  -0.00     0.00  -0.00  -0.00
     6   6     0.00  -0.00   0.00    -0.00   0.00   0.00    -0.00  -0.00   0.00
     7   6    -0.00  -0.00  -0.00    -0.00  -0.00  -0.00    -0.00   0.00  -0.00
     8   6     0.00  -0.00  -0.00     0.00  -0.00  -0.00     0.00  -0.00  -0.00
     9   6     0.00   0.00   0.00     0.00  -0.00  -0.00     0.00  -0.00  -0.00
    10   1     0.01   0.00   0.01     0.00   0.00   0.00     0.00   0.00   0.00
    11   6    -0.00   0.00  -0.00     0.00   0.00   0.00     0.00   0.00   0.00
    12   1    -0.00   0.00   0.00    -0.00   0.00   0.00    -0.00   0.00   0.00
    13   6    -0.00  -0.00  -0.00    -0.00  -0.00  -0.00    -0.00   0.00  -0.00
    14   1     0.00  -0.00  -0.00    -0.00   0.00   0.00    -0.00   0.00   0.00
    15   1     0.00   0.00   0.00    -0.00  -0.00  -0.00    -0.01  -0.00  -0.01
    16   1     0.00  -0.00  -0.00     0.00  -0.00   0.00     0.00  -0.00   0.00
    17   6    -0.00  -0.00  -0.00    -0.00  -0.00   0.00    -0.00  -0.00   0.00
    18   6     0.00   0.00  -0.00     0.00  -0.00  -0.00    -0.01   0.00   0.00
    19   6     0.00  -0.00  -0.00     0.00   0.00  -0.00     0.00  -0.01  -0.00
    20   6    -0.00   0.00   0.00    -0.00   0.00   0.00     0.01  -0.04  -0.01
    21   1    -0.00   0.00   0.00    -0.00   0.00   0.00     0.12  -0.04  -0.04
    22   6     0.00   0.00   0.00     0.00  -0.00  -0.00    -0.04   0.01   0.01
    23   1    -0.00   0.00   0.00    -0.00   0.00   0.00    -0.02   0.12   0.04
    24   6    -0.00  -0.00  -0.00    -0.00  -0.00   0.00     0.04   0.04  -0.00
    25   1     0.00  -0.00  -0.00     0.00  -0.00  -0.00    -0.09   0.52   0.14
    26   1     0.00  -0.00  -0.00    -0.00   0.00   0.00     0.42  -0.13  -0.16
    27   1     0.00   0.00  -0.00     0.00   0.00  -0.00    -0.49  -0.45   0.05
    28   6     0.00   0.00  -0.00    -0.00   0.00   0.00     0.00  -0.00   0.00
    29   6     0.00   0.00  -0.00    -0.00   0.00   0.00    -0.00   0.00   0.00
    30   6     0.00   0.00   0.00    -0.00  -0.00  -0.00    -0.00  -0.00  -0.00
    31   6    -0.00  -0.00  -0.00     0.02   0.01   0.04     0.00   0.00   0.00
    32   6    -0.00   0.00   0.01     0.04  -0.02  -0.06     0.00  -0.00  -0.00
    33   6    -0.00  -0.00  -0.00     0.00   0.00   0.00     0.00  -0.00  -0.00
    34   1     0.02   0.01   0.03    -0.28  -0.16  -0.46    -0.00  -0.00  -0.00
    35   1     0.05  -0.03  -0.08    -0.41   0.22   0.68    -0.00   0.00   0.00
    36   6    -0.00   0.00   0.00     0.00  -0.00  -0.00     0.00  -0.00  -0.00
    37   1     0.00  -0.00   0.00    -0.00   0.00   0.00    -0.00   0.00  -0.00
    38   1    -0.00  -0.00  -0.00    -0.00  -0.00   0.00     0.00  -0.00  -0.00
    39   1     0.00  -0.00  -0.00    -0.01   0.00   0.02    -0.00   0.00   0.00
    40   6    -0.00   0.00   0.00     0.00   0.00   0.00     0.00   0.00   0.00
    41   1    -0.00  -0.00   0.00    -0.00  -0.00  -0.00    -0.00  -0.00   0.00
    42   1     0.00  -0.00   0.00     0.00  -0.00  -0.00     0.00   0.00   0.00
    43   1    -0.00   0.00  -0.00    -0.01  -0.00  -0.01    -0.00  -0.00  -0.00
    44   6    -0.00  -0.00   0.00     0.00   0.00  -0.00     0.00   0.00  -0.00
    45   1     0.00   0.00  -0.00    -0.01  -0.00   0.01    -0.00  -0.00   0.00
    46   1     0.00   0.00  -0.00    -0.00   0.00  -0.00    -0.00   0.00  -0.00
    47   1     0.00  -0.00  -0.00    -0.00  -0.00  -0.00    -0.00  -0.00  -0.00
    48   6    -0.09   0.03  -0.01    -0.01   0.00  -0.00    -0.00   0.00   0.00
    49   1     0.74  -0.05  -0.26     0.07  -0.00  -0.02     0.00  -0.00  -0.00
    50   1    -0.01  -0.04  -0.07    -0.00  -0.00  -0.01     0.00  -0.00  -0.00
    51   1     0.33  -0.27   0.42     0.03  -0.03   0.04     0.00  -0.00   0.00
                    139                    140                    141
                      A                      A                      A
 Frequencies --   3213.9752              3218.2325              3220.7317
 Red. masses --      1.0861                 1.0889                 1.0901
 Frc consts  --      6.6099                 6.6447                 6.6622
 IR Inten    --      6.4691                 0.8577                18.6843
  Atom  AN      X      Y      Z        X      Y      Z        X      Y      Z
     1   6     0.00   0.00  -0.00     0.00  -0.00   0.00     0.00   0.00  -0.00
     2   6     0.00  -0.00  -0.00     0.00  -0.00   0.00    -0.00   0.00   0.00
     3   6     0.00  -0.00  -0.00    -0.00  -0.00  -0.00    -0.00  -0.00  -0.00
     4   7     0.00  -0.00   0.00     0.00  -0.00   0.00    -0.00  -0.00   0.00
     5   7    -0.00  -0.00   0.00     0.00   0.00  -0.00    -0.00  -0.00  -0.00
     6   6    -0.00   0.00   0.00    -0.00   0.00   0.00     0.00   0.00  -0.00
     7   6    -0.02  -0.00  -0.03    -0.04  -0.01  -0.04    -0.00  -0.00  -0.00
     8   6     0.00   0.01   0.01     0.00  -0.02  -0.02     0.00  -0.00  -0.00
     9   6    -0.00   0.03   0.02    -0.00   0.02   0.02    -0.00   0.00   0.00
    10   1     0.28   0.04   0.31     0.46   0.07   0.51     0.01   0.00   0.01
    11   6    -0.04  -0.01  -0.04     0.03   0.01   0.03     0.00   0.00   0.00
    12   1     0.02  -0.19  -0.15    -0.02   0.21   0.18    -0.00   0.00   0.00
    13   6     0.03  -0.02   0.00    -0.01   0.01  -0.00    -0.00   0.00  -0.00
    14   1     0.03  -0.32  -0.27     0.03  -0.29  -0.24     0.00  -0.00  -0.00
    15   1     0.41   0.08   0.45    -0.36  -0.07  -0.39    -0.01  -0.00  -0.01
    16   1    -0.35   0.30  -0.04     0.08  -0.07   0.01     0.01  -0.01   0.00
    17   6     0.00  -0.00  -0.00    -0.00   0.00   0.00     0.00  -0.00  -0.00
    18   6    -0.00   0.00   0.00     0.00  -0.00  -0.00    -0.01   0.01   0.01
    19   6    -0.00   0.00   0.00     0.00  -0.00  -0.00    -0.01   0.02   0.01
    20   6     0.00  -0.00  -0.00    -0.00   0.00   0.00     0.01  -0.05  -0.01
    21   1     0.00  -0.00  -0.00    -0.01   0.00   0.00     0.19  -0.06  -0.07
    22   6    -0.00  -0.00  -0.00    -0.00   0.00   0.00     0.05  -0.02  -0.02
    23   1     0.00  -0.00  -0.00    -0.00   0.01   0.00     0.04  -0.22  -0.07
    24   6     0.00   0.00  -0.00    -0.00  -0.00   0.00    -0.01  -0.00   0.00
    25   1    -0.00   0.01   0.00     0.00  -0.02  -0.00    -0.11   0.62   0.17
    26   1    -0.00   0.00   0.00     0.01  -0.00  -0.01    -0.61   0.19   0.24
    27   1    -0.01  -0.01   0.00     0.01   0.00  -0.00     0.05   0.04  -0.01
    28   6     0.00  -0.00  -0.00    -0.00  -0.00   0.00    -0.00  -0.00  -0.00
    29   6    -0.00   0.00   0.00     0.00  -0.00  -0.00    -0.00   0.00   0.00
    30   6    -0.00  -0.00  -0.00     0.00   0.00   0.00     0.00  -0.00  -0.00
    31   6     0.00   0.00   0.00    -0.00  -0.00  -0.00     0.00   0.00   0.00
    32   6     0.00  -0.00  -0.00    -0.00   0.00   0.00     0.00  -0.00  -0.00
    33   6     0.00  -0.00   0.00    -0.00  -0.00   0.00     0.00  -0.00   0.00
    34   1    -0.00  -0.00  -0.00     0.00   0.00   0.00    -0.00  -0.00  -0.00
    35   1    -0.00   0.00   0.00     0.00  -0.00  -0.00    -0.00   0.00   0.00
    36   6     0.00   0.00  -0.00    -0.00  -0.00   0.00    -0.00  -0.00   0.00
    37   1    -0.00   0.00  -0.00     0.00  -0.00   0.00    -0.00   0.00  -0.00
    38   1    -0.00  -0.00   0.00     0.00   0.00  -0.00     0.00   0.00  -0.00
    39   1    -0.00   0.00   0.00     0.00  -0.00  -0.00    -0.00  -0.00   0.00
    40   6     0.00   0.00  -0.00    -0.00   0.00  -0.00     0.00   0.00   0.00
    41   1    -0.00  -0.00   0.00    -0.00  -0.00   0.00    -0.00  -0.00   0.00
    42   1     0.00  -0.00   0.00     0.00  -0.00   0.00     0.00  -0.00   0.00
    43   1    -0.00  -0.00  -0.00     0.00   0.00   0.00    -0.00  -0.00  -0.00
    44   6     0.00   0.00   0.00    -0.00  -0.00   0.00     0.00  -0.00   0.00
    45   1    -0.00  -0.00   0.00     0.00   0.00  -0.00    -0.00  -0.00   0.00
    46   1    -0.00   0.00  -0.00     0.00  -0.00   0.00    -0.00   0.00  -0.00
    47   1    -0.00  -0.00  -0.00     0.00   0.00   0.00    -0.00  -0.00  -0.00
    48   6     0.00  -0.00  -0.00     0.00  -0.00  -0.00    -0.00   0.00  -0.00
    49   1    -0.01   0.00   0.00    -0.01   0.00   0.00     0.00   0.00   0.00
    50   1    -0.00   0.00   0.01    -0.00   0.01   0.01    -0.00   0.00   0.00
    51   1    -0.00   0.00  -0.00    -0.00   0.00  -0.00     0.00  -0.00   0.00
                    142                    143                    144
                      A                      A                      A
 Frequencies --   3228.3894              3231.7741              3235.6712
 Red. masses --      1.0926                 1.0947                 1.0954
 Frc consts  --      6.7095                 6.7363                 6.7567
 IR Inten    --     23.6241                47.3680                37.9418
  Atom  AN      X      Y      Z        X      Y      Z        X      Y      Z
     1   6     0.00  -0.00   0.00     0.00  -0.00  -0.00     0.00   0.00   0.00
     2   6     0.00   0.00  -0.00    -0.00   0.00  -0.00    -0.00  -0.00   0.00
     3   6     0.00  -0.00  -0.00     0.00   0.00  -0.00    -0.00  -0.00  -0.00
     4   7     0.00  -0.00  -0.00    -0.00  -0.00   0.00    -0.00   0.00  -0.00
     5   7     0.00  -0.00  -0.00    -0.00  -0.00  -0.00    -0.00   0.00   0.00
     6   6    -0.00   0.00   0.00    -0.00  -0.00   0.00     0.00   0.00   0.00
     7   6    -0.03  -0.00  -0.03    -0.00  -0.00  -0.00    -0.01  -0.00  -0.01
     8   6    -0.00   0.02   0.02     0.00  -0.00  -0.00     0.01  -0.05  -0.04
     9   6     0.01  -0.03  -0.02     0.00  -0.00  -0.00     0.00  -0.03  -0.03
    10   1     0.32   0.05   0.36     0.01   0.00   0.01     0.15   0.02   0.17
    11   6    -0.02  -0.01  -0.02    -0.00  -0.00  -0.00    -0.02  -0.00  -0.02
    12   1     0.03  -0.28  -0.23    -0.00   0.01   0.01    -0.06   0.59   0.48
    13   6    -0.04   0.04  -0.00     0.00   0.00   0.00     0.01  -0.01   0.00
    14   1    -0.03   0.32   0.26    -0.00   0.02   0.01    -0.03   0.36   0.30
    15   1     0.18   0.04   0.20     0.01   0.00   0.01     0.22   0.04   0.23
    16   1     0.46  -0.40   0.06     0.00  -0.00  -0.00    -0.14   0.12  -0.02
    17   6     0.00   0.00  -0.00    -0.00  -0.00   0.00    -0.00   0.00   0.00
    18   6     0.00  -0.00  -0.00    -0.02   0.01   0.01     0.00  -0.00  -0.00
    19   6    -0.00   0.00   0.00     0.01  -0.03  -0.01     0.00  -0.00  -0.00
    20   6    -0.00   0.00   0.00     0.01  -0.03  -0.01    -0.00   0.00   0.00
    21   1    -0.00   0.00   0.00     0.27  -0.08  -0.10    -0.02   0.00   0.01
    22   6    -0.00  -0.00   0.00    -0.03   0.01   0.01     0.00  -0.00  -0.00
    23   1     0.00  -0.01  -0.00    -0.06   0.34   0.10    -0.00   0.01   0.00
    24   6     0.00   0.00  -0.00    -0.05  -0.04   0.00     0.00   0.00  -0.00
    25   1     0.00  -0.01  -0.00    -0.07   0.35   0.09     0.00  -0.01  -0.00
    26   1     0.00  -0.00  -0.00     0.34  -0.11  -0.13    -0.02   0.01   0.01
    27   1    -0.01  -0.01   0.00     0.51   0.47  -0.05    -0.02  -0.02   0.00
    28   6    -0.00  -0.00   0.00     0.00  -0.00  -0.00    -0.00   0.00   0.00
    29   6     0.00  -0.00  -0.00    -0.00   0.00   0.00     0.00  -0.00   0.00
    30   6     0.00   0.00   0.00    -0.00  -0.00  -0.00     0.00   0.00  -0.00
    31   6    -0.00  -0.00  -0.00     0.00   0.00   0.00    -0.00  -0.00  -0.00
    32   6    -0.00   0.00   0.00     0.00  -0.00  -0.00    -0.00   0.00   0.00
    33   6    -0.00   0.00   0.00     0.00   0.00   0.00    -0.00   0.00   0.00
    34   1     0.00   0.00   0.00    -0.00  -0.00  -0.00     0.00   0.00   0.00
    35   1     0.00  -0.00  -0.00    -0.00   0.00   0.00     0.00  -0.00  -0.00
    36   6    -0.00  -0.00   0.00     0.00  -0.00  -0.00    -0.00   0.00   0.00
    37   1    -0.00  -0.00   0.00    -0.00   0.00  -0.00     0.00  -0.00   0.00
    38   1     0.00   0.00  -0.00     0.00   0.00  -0.00    -0.00   0.00  -0.00
    39   1     0.00  -0.00  -0.00    -0.00   0.00   0.00     0.00  -0.00  -0.00
    40   6    -0.00   0.00  -0.00     0.00   0.00   0.00    -0.00   0.00  -0.00
    41   1    -0.00  -0.00   0.00    -0.00  -0.00   0.00    -0.00  -0.00   0.00
    42   1     0.00  -0.00   0.00     0.00   0.00   0.00     0.00  -0.00   0.00
    43   1     0.00   0.00   0.00    -0.00  -0.00  -0.00     0.00   0.00   0.00
    44   6    -0.00  -0.00   0.00     0.00   0.00  -0.00    -0.00  -0.00   0.00
    45   1     0.00   0.00  -0.00    -0.00  -0.00   0.00     0.00   0.00  -0.00
    46   1     0.00  -0.00   0.00    -0.00   0.00  -0.00     0.00  -0.00   0.00
    47   1     0.00   0.00   0.00    -0.00  -0.00  -0.00     0.00   0.00   0.00
    48   6     0.00  -0.00  -0.00     0.00   0.00   0.00     0.00  -0.00  -0.00
    49   1    -0.00   0.00   0.00    -0.00   0.00   0.00    -0.00   0.00   0.00
    50   1    -0.00   0.00   0.01     0.00  -0.00  -0.00    -0.00   0.00   0.00
    51   1    -0.00   0.00  -0.00     0.00  -0.00   0.00    -0.00   0.00  -0.00
                    145                    146                    147
                      A                      A                      A
 Frequencies --   3243.2600              3243.7576              3246.6355
 Red. masses --      1.0993                 1.0939                 1.0961
 Frc consts  --      6.8132                 6.7813                 6.8073
 IR Inten    --     15.2334                32.7770                 4.6505
  Atom  AN      X      Y      Z        X      Y      Z        X      Y      Z
     1   6    -0.00   0.00  -0.00    -0.00  -0.00   0.00     0.00   0.00  -0.00
     2   6    -0.00  -0.00  -0.00     0.00  -0.00  -0.00    -0.00   0.00   0.00
     3   6    -0.00   0.00  -0.00     0.00   0.00  -0.00     0.00   0.00  -0.00
     4   7     0.00   0.00  -0.00     0.00   0.00  -0.00     0.00   0.00  -0.00
     5   7    -0.00   0.00   0.00     0.00   0.00   0.00     0.00  -0.00  -0.00
     6   6     0.00  -0.00   0.00    -0.00  -0.00   0.00    -0.00  -0.00   0.00
     7   6     0.02   0.00   0.02    -0.00  -0.00  -0.00    -0.00   0.00  -0.00
     8   6     0.00  -0.03  -0.02    -0.00   0.00   0.00    -0.00   0.00   0.00
     9   6    -0.00   0.04   0.03     0.00  -0.00  -0.00     0.00  -0.00  -0.00
    10   1    -0.16  -0.02  -0.17     0.02   0.00   0.02     0.00   0.00   0.01
    11   6    -0.02  -0.01  -0.03     0.00   0.00   0.00     0.00   0.00   0.00
    12   1    -0.03   0.29   0.23     0.01  -0.06  -0.05     0.00  -0.01  -0.01
    13   6    -0.04   0.04  -0.01     0.01  -0.00   0.00     0.00  -0.00   0.00
    14   1     0.04  -0.41  -0.34    -0.00   0.05   0.04    -0.00   0.01   0.01
    15   1     0.26   0.05   0.28    -0.04  -0.01  -0.04    -0.01  -0.00  -0.01
    16   1     0.44  -0.39   0.06    -0.06   0.05  -0.01    -0.01   0.01  -0.00
    17   6    -0.00   0.00   0.00    -0.00   0.00   0.00    -0.00  -0.00   0.00
    18   6     0.00  -0.00  -0.00     0.05  -0.01  -0.02    -0.06   0.02   0.02
    19   6     0.00  -0.01  -0.00     0.01  -0.06  -0.02     0.01  -0.04  -0.01
    20   6    -0.00  -0.00  -0.00     0.00  -0.01  -0.00    -0.00   0.03   0.01
    21   1    -0.05   0.02   0.02    -0.53   0.16   0.19     0.64  -0.19  -0.23
    22   6     0.00  -0.00  -0.00     0.02  -0.01  -0.01     0.02  -0.01  -0.01
    23   1    -0.02   0.11   0.03    -0.12   0.68   0.20    -0.08   0.48   0.14
    24   6     0.00   0.00   0.00     0.00   0.00   0.00     0.02   0.01  -0.00
    25   1    -0.00   0.01   0.00    -0.02   0.15   0.04     0.05  -0.30  -0.08
    26   1    -0.04   0.01   0.02    -0.25   0.08   0.10    -0.26   0.08   0.10
    27   1    -0.01  -0.01   0.00    -0.04  -0.04   0.00    -0.17  -0.15   0.02
    28   6     0.00   0.00  -0.00     0.00   0.00   0.00    -0.00   0.00  -0.00
    29   6    -0.00   0.00   0.00     0.00  -0.00  -0.00     0.00  -0.00  -0.00
    30   6    -0.00  -0.00  -0.00     0.00   0.00   0.00     0.00   0.00   0.00
    31   6     0.00   0.00   0.00    -0.00  -0.00  -0.00    -0.00  -0.00  -0.00
    32   6     0.00  -0.00  -0.00    -0.00   0.00   0.00    -0.00   0.00   0.00
    33   6     0.00  -0.00  -0.00    -0.00  -0.00   0.00    -0.00   0.00   0.00
    34   1    -0.00  -0.00  -0.00     0.00   0.00   0.00     0.00   0.00   0.00
    35   1    -0.00   0.00   0.00     0.00  -0.00  -0.00     0.00  -0.00  -0.00
    36   6     0.00   0.00  -0.00     0.00   0.00  -0.00    -0.00  -0.00   0.00
    37   1    -0.00   0.00  -0.00     0.00  -0.00   0.00    -0.00   0.00   0.00
    38   1    -0.00  -0.00   0.00    -0.00  -0.00   0.00     0.00   0.00  -0.00
    39   1    -0.00   0.00   0.00     0.00  -0.00  -0.00     0.00  -0.00  -0.00
    40   6     0.00  -0.00   0.00    -0.00  -0.00  -0.00    -0.00  -0.00  -0.00
    41   1    -0.00  -0.00   0.00     0.00   0.00  -0.00     0.00   0.00  -0.00
    42   1    -0.00   0.00  -0.00    -0.00  -0.00  -0.00    -0.00  -0.00  -0.00
    43   1    -0.00  -0.00  -0.00     0.00   0.00   0.00     0.00   0.00   0.00
    44   6     0.00   0.00  -0.00    -0.00  -0.00   0.00    -0.00  -0.00   0.00
    45   1    -0.00  -0.00   0.00     0.00   0.00  -0.00     0.00   0.00  -0.00
    46   1    -0.00   0.00  -0.00     0.00  -0.00   0.00     0.00  -0.00   0.00
    47   1    -0.00  -0.00  -0.00     0.00   0.00   0.00     0.00   0.00   0.00
    48   6     0.00   0.00   0.00    -0.00  -0.00  -0.00     0.00  -0.00  -0.00
    49   1    -0.00   0.00   0.00     0.00  -0.00  -0.00     0.00   0.00  -0.00
    50   1     0.00  -0.00  -0.00    -0.00   0.00   0.00    -0.00   0.00   0.00
    51   1    -0.00   0.00  -0.00    -0.00   0.00  -0.00    -0.00   0.00  -0.00

 -------------------
 - Thermochemistry -
 -------------------
 Temperature   298.150 Kelvin.  Pressure   1.00000 Atm.
 Atom     1 has atomic number  6 and mass  12.00000
 Atom     2 has atomic number  6 and mass  12.00000
 Atom     3 has atomic number  6 and mass  12.00000
 Atom     4 has atomic number  7 and mass  14.00307
 Atom     5 has atomic number  7 and mass  14.00307
 Atom     6 has atomic number  6 and mass  12.00000
 Atom     7 has atomic number  6 and mass  12.00000
 Atom     8 has atomic number  6 and mass  12.00000
 Atom     9 has atomic number  6 and mass  12.00000
 Atom    10 has atomic number  1 and mass   1.00783
 Atom    11 has atomic number  6 and mass  12.00000
 Atom    12 has atomic number  1 and mass   1.00783
 Atom    13 has atomic number  6 and mass  12.00000
 Atom    14 has atomic number  1 and mass   1.00783
 Atom    15 has atomic number  1 and mass   1.00783
 Atom    16 has atomic number  1 and mass   1.00783
 Atom    17 has atomic number  6 and mass  12.00000
 Atom    18 has atomic number  6 and mass  12.00000
 Atom    19 has atomic number  6 and mass  12.00000
 Atom    20 has atomic number  6 and mass  12.00000
 Atom    21 has atomic number  1 and mass   1.00783
 Atom    22 has atomic number  6 and mass  12.00000
 Atom    23 has atomic number  1 and mass   1.00783
 Atom    24 has atomic number  6 and mass  12.00000
 Atom    25 has atomic number  1 and mass   1.00783
 Atom    26 has atomic number  1 and mass   1.00783
 Atom    27 has atomic number  1 and mass   1.00783
 Atom    28 has atomic number  6 and mass  12.00000
 Atom    29 has atomic number  6 and mass  12.00000
 Atom    30 has atomic number  6 and mass  12.00000
 Atom    31 has atomic number  6 and mass  12.00000
 Atom    32 has atomic number  6 and mass  12.00000
 Atom    33 has atomic number  6 and mass  12.00000
 Atom    34 has atomic number  1 and mass   1.00783
 Atom    35 has atomic number  1 and mass   1.00783
 Atom    36 has atomic number  6 and mass  12.00000
 Atom    37 has atomic number  1 and mass   1.00783
 Atom    38 has atomic number  1 and mass   1.00783
 Atom    39 has atomic number  1 and mass   1.00783
 Atom    40 has atomic number  6 and mass  12.00000
 Atom    41 has atomic number  1 and mass   1.00783
 Atom    42 has atomic number  1 and mass   1.00783
 Atom    43 has atomic number  1 and mass   1.00783
 Atom    44 has atomic number  6 and mass  12.00000
 Atom    45 has atomic number  1 and mass   1.00783
 Atom    46 has atomic number  1 and mass   1.00783
 Atom    47 has atomic number  1 and mass   1.00783
 Atom    48 has atomic number  6 and mass  12.00000
 Atom    49 has atomic number  1 and mass   1.00783
 Atom    50 has atomic number  1 and mass   1.00783
 Atom    51 has atomic number  1 and mass   1.00783
 Molecular mass:   352.19395 amu.
 Principal axes and moments of inertia in atomic units:
                           1         2         3
     Eigenvalues --  6054.73062********************
           X            1.00000   0.00019   0.00009
           Y           -0.00020   0.99990   0.01392
           Z           -0.00009  -0.01392   0.99990
 This molecule is an asymmetric top.
 Rotational symmetry number  1.
 Warning -- assumption of classical behavior for rotation
           may cause significant error
 Rotational temperatures (Kelvin)      0.01431     0.00573     0.00462
 Rotational constants (GHZ):           0.29807     0.11937     0.09635
 Zero-point vibrational energy    1128741.8 (Joules/Mol)
                                  269.77577 (Kcal/Mol)
 Warning -- explicit consideration of  37 degrees of freedom as
           vibrations may cause significant error
 Vibrational temperatures:     24.18    37.30    43.81    52.32    67.42
          (Kelvin)             69.43    94.88   110.63   129.70   152.41
                              169.22   234.22   248.05   271.36   283.80
                              287.34   308.55   352.98   371.89   397.92
                              407.25   420.85   451.97   484.52   496.46
                              560.60   603.40   608.90   627.41   668.09
                              727.83   742.17   768.30   770.62   820.75
                              823.95   843.22   894.39   919.05   919.36
                              946.97   965.02  1036.09  1041.51  1045.11
                             1063.86  1093.03  1116.29  1136.22  1157.42
                             1172.71  1256.05  1267.08  1271.84  1317.25
                             1365.17  1380.36  1385.91  1409.07  1426.99
                             1439.84  1454.44  1470.50  1475.13  1477.56
                             1485.54  1496.70  1503.81  1513.00  1532.64
                             1535.44  1538.81  1541.26  1546.76  1549.04
                             1588.83  1608.74  1612.68  1661.48  1693.85
                             1717.01  1718.02  1733.22  1742.26  1749.92
                             1813.93  1858.90  1875.68  1920.37  1925.40
                             1930.22  1937.18  1966.43  1967.97  1999.28
                             2052.84  2055.07  2065.27  2084.30  2101.60
                             2105.24  2122.70  2141.16  2151.35  2154.01
                             2155.55  2157.38  2160.87  2161.94  2178.54
                             2183.43  2203.50  2211.90  2217.93  2253.03
                             2322.82  2361.72  2391.79  2396.94  2405.91
                             2441.84  2446.74  2448.11  4404.90  4410.39
                             4413.59  4434.21  4510.17  4513.52  4516.36
                             4546.43  4552.98  4553.55  4555.91  4598.62
                             4600.99  4602.21  4619.86  4624.19  4630.31
                             4633.91  4644.93  4649.80  4655.40  4666.32
                             4667.04  4671.18
 
 Zero-point correction=                           0.429915 (Hartree/Particle)
 Thermal correction to Energy=                    0.454218
 Thermal correction to Enthalpy=                  0.455162
 Thermal correction to Gibbs Free Energy=         0.373130
 Sum of electronic and zero-point Energies=          -1075.925938
 Sum of electronic and thermal Energies=             -1075.901635
 Sum of electronic and thermal Enthalpies=           -1075.900691
 Sum of electronic and thermal Free Energies=        -1075.982723
 
                     E (Thermal)             CV                S
                      KCal/Mol        Cal/Mol-Kelvin    Cal/Mol-Kelvin
 Total                  285.026             93.047            172.651
 Electronic               0.000              0.000              0.000
 Translational            0.889              2.981             43.471
 Rotational               0.889              2.981             35.793
 Vibrational            283.249             87.086             93.388
 Vibration     1          0.593              1.986              6.980
 Vibration     2          0.593              1.985              6.119
 Vibration     3          0.594              1.984              5.800
 Vibration     4          0.594              1.982              5.448
 Vibration     5          0.595              1.979              4.946
 Vibration     6          0.595              1.978              4.888
 Vibration     7          0.597              1.971              4.271
 Vibration     8          0.599              1.965              3.969
 Vibration     9          0.602              1.956              3.657
 Vibration    10          0.605              1.944              3.342
 Vibration    11          0.608              1.935              3.139
 Vibration    12          0.623              1.888              2.517
 Vibration    13          0.626              1.876              2.409
 Vibration    14          0.633              1.856              2.242
 Vibration    15          0.637              1.844              2.159
 Vibration    16          0.638              1.840              2.136
 Vibration    17          0.644              1.819              2.005
 Vibration    18          0.660              1.771              1.764
 Vibration    19          0.667              1.748              1.672
 Vibration    20          0.678              1.717              1.555
 Vibration    21          0.682              1.705              1.515
 Vibration    22          0.688              1.688              1.459
 Vibration    23          0.702              1.647              1.340
 Vibration    24          0.717              1.602              1.227
 Vibration    25          0.723              1.585              1.189
 Vibration    26          0.758              1.492              1.002
 Vibration    27          0.782              1.428              0.894
 Vibration    28          0.785              1.420              0.881
 Vibration    29          0.797              1.392              0.839
 Vibration    30          0.822              1.329              0.754
 Vibration    31          0.861              1.237              0.644
 Vibration    32          0.871              1.215              0.620
 Vibration    33          0.889              1.175              0.578
 Vibration    34          0.891              1.171              0.575
 Vibration    35          0.927              1.095              0.503
 Vibration    36          0.929              1.090              0.499
 Vibration    37          0.943              1.062              0.474
                       Q            Log10(Q)             Ln(Q)
 Total Bot       0.235841-171       -171.627381       -395.186648
 Total V=0       0.131642D+27         26.119396         60.142131
 Vib (Bot)       0.612426-187       -187.212946       -431.073739
 Vib (Bot)    1  0.123275D+02          1.090876          2.511834
 Vib (Bot)    2  0.798854D+01          0.902467          2.078008
 Vib (Bot)    3  0.679873D+01          0.832428          1.916735
 Vib (Bot)    4  0.569146D+01          0.755224          1.738968
 Vib (Bot)    5  0.441316D+01          0.644749          1.484590
 Vib (Bot)    6  0.428439D+01          0.631890          1.454979
 Vib (Bot)    7  0.312908D+01          0.495416          1.140738
 Vib (Bot)    8  0.267973D+01          0.428090          0.985715
 Vib (Bot)    9  0.228065D+01          0.358059          0.824462
 Vib (Bot)   10  0.193508D+01          0.286699          0.660149
 Vib (Bot)   11  0.173849D+01          0.240172          0.553017
 Vib (Bot)   12  0.124079D+01          0.093698          0.215748
 Vib (Bot)   13  0.116801D+01          0.067447          0.155302
 Vib (Bot)   14  0.106172D+01          0.026010          0.059889
 Vib (Bot)   15  0.101192D+01          0.005148          0.011854
 Vib (Bot)   16  0.998535D+00         -0.000637         -0.001466
 Vib (Bot)   17  0.924484D+00         -0.034101         -0.078519
 Vib (Bot)   18  0.797278D+00         -0.098390         -0.226552
 Vib (Bot)   19  0.752002D+00         -0.123781         -0.285016
 Vib (Bot)   20  0.696419D+00         -0.157129         -0.361804
 Vib (Bot)   21  0.678145D+00         -0.168677         -0.388393
 Vib (Bot)   22  0.652875D+00         -0.185170         -0.426369
 Vib (Bot)   23  0.600504D+00         -0.221484         -0.509986
 Vib (Bot)   24  0.552513D+00         -0.257658         -0.593279
 Vib (Bot)   25  0.536399D+00         -0.270512         -0.622877
 Vib (Bot)   26  0.460883D+00         -0.336409         -0.774611
 Vib (Bot)   27  0.418884D+00         -0.377906         -0.870162
 Vib (Bot)   28  0.413884D+00         -0.383121         -0.882169
 Vib (Bot)   29  0.397661D+00         -0.400487         -0.922155
 Vib (Bot)   30  0.364977D+00         -0.437734         -1.007920
 Vib (Bot)   31  0.323196D+00         -0.490535         -1.129498
 Vib (Bot)   32  0.314111D+00         -0.502917         -1.158009
 Vib (Bot)   33  0.298377D+00         -0.525234         -1.209397
 Vib (Bot)   34  0.297032D+00         -0.527196         -1.213914
 Vib (Bot)   35  0.269674D+00         -0.569161         -1.310543
 Vib (Bot)   36  0.268037D+00         -0.571805         -1.316631
 Vib (Bot)   37  0.258426D+00         -0.587665         -1.353148
 Vib (V=0)       0.341846D+11         10.533830         24.255040
 Vib (V=0)    1  0.128377D+02          1.108486          2.552383
 Vib (V=0)    2  0.850417D+01          0.929632          2.140556
 Vib (V=0)    3  0.731709D+01          0.864338          1.990213
 Vib (V=0)    4  0.621339D+01          0.793328          1.826706
 Vib (V=0)    5  0.494139D+01          0.693849          1.597647
 Vib (V=0)    6  0.481347D+01          0.682458          1.571419
 Vib (V=0)    7  0.366877D+01          0.564521          1.299857
 Vib (V=0)    8  0.322597D+01          0.508661          1.171235
 Vib (V=0)    9  0.283482D+01          0.452525          1.041978
 Vib (V=0)   10  0.249863D+01          0.397703          0.915744
 Vib (V=0)   11  0.230896D+01          0.363417          0.836798
 Vib (V=0)   12  0.183774D+01          0.264285          0.608538
 Vib (V=0)   13  0.177053D+01          0.248103          0.571279
 Vib (V=0)   14  0.167356D+01          0.223642          0.514954
 Vib (V=0)   15  0.162871D+01          0.211844          0.487790
 Vib (V=0)   16  0.161672D+01          0.208636          0.480402
 Vib (V=0)   17  0.155103D+01          0.190621          0.438921
 Vib (V=0)   18  0.144109D+01          0.158691          0.365401
 Vib (V=0)   19  0.140305D+01          0.147075          0.338652
 Vib (V=0)   20  0.135732D+01          0.132683          0.305513
 Vib (V=0)   21  0.134254D+01          0.127929          0.294567
 Vib (V=0)   22  0.132234D+01          0.121344          0.279404
 Vib (V=0)   23  0.128141D+01          0.107689          0.247963
 Vib (V=0)   24  0.124516D+01          0.095227          0.219268
 Vib (V=0)   25  0.123330D+01          0.091068          0.209691
 Vib (V=0)   26  0.118001D+01          0.071886          0.165523
 Vib (V=0)   27  0.115228D+01          0.061556          0.141739
 Vib (V=0)   28  0.114908D+01          0.060349          0.138958
 Vib (V=0)   29  0.113885D+01          0.056468          0.130022
 Vib (V=0)   30  0.111904D+01          0.048845          0.112470
 Vib (V=0)   31  0.109536D+01          0.039557          0.091084
 Vib (V=0)   32  0.109048D+01          0.037617          0.086617
 Vib (V=0)   33  0.108226D+01          0.034332          0.079053
 Vib (V=0)   34  0.108157D+01          0.034056          0.078417
 Vib (V=0)   35  0.106809D+01          0.028607          0.065870
 Vib (V=0)   36  0.106731D+01          0.028292          0.065144
 Vib (V=0)   37  0.106284D+01          0.026466          0.060940
 Electronic      0.100000D+01          0.000000          0.000000
 Translational   0.259793D+09          8.414628         19.375397
 Rotational      0.148231D+08          7.170938         16.511694
 ***** Axes restored to original set *****
 -------------------------------------------------------------------
 Center     Atomic                   Forces (Hartrees/Bohr)
 Number     Number              X              Y              Z
 -------------------------------------------------------------------
      1        6          -0.000942940    0.004870475   -0.000472857
      2        6           0.001652622    0.000375603    0.000039321
      3        6          -0.001978826    0.000639616    0.000119616
      4        7           0.001194641   -0.004383145    0.000046699
      5        7           0.000161515   -0.002438093    0.001017647
      6        6           0.001010703    0.000607721   -0.000119793
      7        6          -0.001178546   -0.000634244    0.001063500
      8        6          -0.000604579   -0.000852967    0.000089936
      9        6           0.000056761    0.000440331    0.000653527
     10        1           0.000048624    0.000456135   -0.000163021
     11        6           0.000720119   -0.000298776   -0.000891060
     12        1           0.000174242    0.000196344   -0.000544943
     13        6           0.000485746    0.000414753   -0.000081266
     14        1          -0.000162276   -0.000148155   -0.000086304
     15        1          -0.000065071    0.000042195    0.000008581
     16        1          -0.000074570   -0.000065493   -0.000022504
     17        6          -0.001129034    0.001030023   -0.000312608
     18        6          -0.000056144    0.000134631    0.000226413
     19        6           0.000328632    0.000553867    0.000429929
     20        6          -0.000370370   -0.001487446   -0.000256238
     21        1           0.000276991   -0.000552784   -0.000582362
     22        6           0.000783034    0.000564835    0.000447919
     23        1           0.000003665   -0.000006593   -0.000111538
     24        6           0.000830833   -0.000945611    0.000041174
     25        1           0.000077807   -0.000001515   -0.000033198
     26        1          -0.000049103   -0.000046328   -0.000040000
     27        1          -0.000105974    0.000060869   -0.000059580
     28        6           0.000127309   -0.000455252    0.000087049
     29        6           0.000656239    0.000236090    0.000816274
     30        6           0.000508390   -0.000087203   -0.000485033
     31        6          -0.000307514    0.000118040    0.001012613
     32        6          -0.000245104   -0.000556862   -0.001100368
     33        6          -0.001027186   -0.000001715    0.000081237
     34        1           0.000106454    0.000020119   -0.000112513
     35        1           0.000055881    0.000079492    0.000034744
     36        6          -0.000133713    0.000381014   -0.000505984
     37        1          -0.000169617    0.000100711    0.000094261
     38        1          -0.000062603   -0.000346255   -0.000507825
     39        1           0.000206700   -0.000129079    0.000210830
     40        6          -0.000282698    0.000618651    0.000224709
     41        1           0.000162408    0.000115454    0.000336812
     42        1          -0.000139099   -0.000377958   -0.000044170
     43        1           0.000120154   -0.000087933   -0.000162299
     44        6          -0.000446538    0.000463154   -0.000236235
     45        1           0.000202685   -0.000220178    0.000002715
     46        1           0.000071203    0.000058447    0.000003677
     47        1           0.000221474   -0.000213891    0.000130529
     48        6          -0.000904520    0.002815506    0.000364131
     49        1           0.000611095    0.000215217   -0.000263736
     50        1           0.000090276   -0.000761278   -0.000348464
     51        1          -0.000510179   -0.000510540   -0.000039945
 -------------------------------------------------------------------
 Cartesian Forces:  Max     0.004870475 RMS     0.000792328

 GradGradGradGradGradGradGradGradGradGradGradGradGradGradGradGradGradGrad
 Berny optimization.
 Search for a local minimum.
 Step number   1 out of a maximum of    2
 All quantities printed in internal units (Hartrees-Bohrs-Radians)
 Second derivative matrix not updated -- analytic derivatives used.
 ITU=  0
     Eigenvalues ---    0.00004   0.00006   0.00011   0.00019   0.00022
     Eigenvalues ---    0.00027   0.00036   0.00075   0.00103   0.00134
     Eigenvalues ---    0.00144   0.00223   0.00244   0.00424   0.00545
     Eigenvalues ---    0.00588   0.00620   0.00655   0.00746   0.01038
     Eigenvalues ---    0.01184   0.01331   0.01538   0.01567   0.01855
     Eigenvalues ---    0.01976   0.02221   0.02502   0.02961   0.03024
     Eigenvalues ---    0.03155   0.03195   0.03334   0.03389   0.03591
     Eigenvalues ---    0.03839   0.04160   0.04723   0.05082   0.05323
     Eigenvalues ---    0.05356   0.05362   0.05424   0.06034   0.06095
     Eigenvalues ---    0.06384   0.06431   0.06701   0.07017   0.07310
     Eigenvalues ---    0.07501   0.07864   0.08629   0.09146   0.09442
     Eigenvalues ---    0.09561   0.09661   0.09690   0.10024   0.10300
     Eigenvalues ---    0.10390   0.10527   0.10732   0.11075   0.11105
     Eigenvalues ---    0.11220   0.11409   0.11836   0.11920   0.12537
     Eigenvalues ---    0.12956   0.13486   0.14331   0.15400   0.15554
     Eigenvalues ---    0.16280   0.18583   0.18792   0.18894   0.19969
     Eigenvalues ---    0.20101   0.20183   0.20441   0.22147   0.23076
     Eigenvalues ---    0.23262   0.23496   0.24209   0.24966   0.27023
     Eigenvalues ---    0.27682   0.29024   0.29305   0.30350   0.30737
     Eigenvalues ---    0.31812   0.32020   0.32531   0.34629   0.41199
     Eigenvalues ---    0.42983   0.43912   0.51497   0.51889   0.54673
     Eigenvalues ---    0.55045   0.58703   0.66071   0.69309   0.69651
     Eigenvalues ---    0.70059   0.70448   0.75514   0.79050   0.79632
     Eigenvalues ---    0.81143   0.81871   0.82062   0.83119   0.83448
     Eigenvalues ---    0.84533   0.84994   0.85993   0.86650   0.87614
     Eigenvalues ---    0.88046   0.91072   0.93867   0.97157   1.00865
     Eigenvalues ---    1.01685   1.05308   1.07049   1.08110   1.10354
     Eigenvalues ---    1.11701   1.13286   1.15822   1.15912   1.20564
     Eigenvalues ---    1.25465   1.29231   1.29333   1.32953   1.33342
     Eigenvalues ---    1.33506   1.33859
 Quadratic step=1.990D+00 exceeds max=3.000D-01 adjusted using Lamda=-5.099D-04.
 Angle between NR and scaled steps=  46.77 degrees.
 Angle between quadratic step and forces=  84.08 degrees.
 Linear search not attempted -- first point.
 B after Tr=     0.000019   -0.001540    0.001010
         Rot=    1.000000    0.000271   -0.000025    0.000002 Ang=   0.03 deg.
 Variable       Old X    -DE/DX   Delta X   Delta X   Delta X     New X
                                 (Linear)    (Quad)   (Total)
    X1       -1.98558  -0.00094   0.00000  -0.00625  -0.00623  -1.99181
    Y1       -0.31316   0.00487   0.00000   0.00542   0.00391  -0.30925
    Z1        0.03600  -0.00047   0.00000   0.00124   0.00252   0.03852
    X2        1.89729   0.00165   0.00000  -0.00450  -0.00448   1.89280
    Y2       -1.49539   0.00038   0.00000  -0.00396  -0.00541  -1.50080
    Z2        0.18217   0.00004   0.00000   0.00464   0.00637   0.18853
    X3        1.94730  -0.00198   0.00000  -0.00586  -0.00584   1.94146
    Y3        1.10125   0.00064   0.00000  -0.00581  -0.00741   1.09384
    Z3       -0.06851   0.00012   0.00000  -0.01828  -0.01796  -0.08647
    X4       -0.56099   0.00119   0.00000  -0.00188  -0.00187  -0.56286
    Y4        1.83432  -0.00438   0.00000  -0.00723  -0.00886   1.82546
    Z4       -0.14930   0.00005   0.00000  -0.02432  -0.02428  -0.17358
    X5       -0.56080   0.00016   0.00000  -0.00801  -0.00799  -0.56879
    Y5       -2.33508  -0.00244   0.00000  -0.00210  -0.00350  -2.33858
    Z5        0.23286   0.00102   0.00000   0.02213   0.02444   0.25730
    X6        4.03083   0.00101   0.00000   0.00062   0.00064   4.03147
    Y6        2.92832   0.00061   0.00000  -0.00999  -0.01174   2.91658
    Z6       -0.32608  -0.00012   0.00000  -0.01826  -0.01904  -0.34512
    X7        4.25986  -0.00118   0.00000   0.01112   0.01122   4.27108
    Y7        4.97082  -0.00063   0.00000  -0.02538  -0.02621   4.94461
    Z7        1.33750   0.00106   0.00000   0.00012  -0.00176   1.33574
    X8        5.82853  -0.00060   0.00000  -0.01005  -0.01013   5.81840
    Y8        2.63775  -0.00085   0.00000  -0.00352  -0.00632   2.63143
    Z8       -2.24402   0.00009   0.00000  -0.02952  -0.03023  -2.27425
    X9        6.22613   0.00006   0.00000   0.02054   0.02064   6.24678
    Y9        6.69535   0.00044   0.00000  -0.03323  -0.03421   6.66114
    Z9        1.07918   0.00065   0.00000   0.00761   0.00469   1.08387
   X10        2.90240   0.00005   0.00000   0.01129   0.01148   2.91388
   Y10        5.18399   0.00046   0.00000  -0.02069  -0.02070   5.16330
   Z10        2.86196  -0.00016   0.00000  -0.00100  -0.00293   2.85902
   X11        7.80637   0.00072   0.00000  -0.00140  -0.00149   7.80488
   Y11        4.34889  -0.00030   0.00000  -0.00985  -0.01279   4.33610
   Z11       -2.48641  -0.00089   0.00000  -0.02258  -0.02432  -2.51073
   X12        5.66676   0.00017   0.00000  -0.02582  -0.02598   5.64078
   Y12        1.04680   0.00020   0.00000   0.01832   0.01482   1.06162
   Z12       -3.52791  -0.00054   0.00000  -0.05505  -0.05491  -3.58282
   X13        8.00562   0.00049   0.00000   0.01415   0.01415   8.01977
   Y13        6.38682   0.00041   0.00000  -0.02634  -0.02837   6.35845
   Z13       -0.83258  -0.00008   0.00000  -0.00190  -0.00474  -0.83732
   X14        6.38007  -0.00016   0.00000   0.02844   0.02862   6.40869
   Y14        8.26725  -0.00015   0.00000  -0.04230  -0.04257   8.22468
   Z14        2.38776  -0.00009   0.00000   0.01687   0.01309   2.40086
   X15        9.19279  -0.00007   0.00000  -0.01046  -0.01062   9.18217
   Y15        4.09629   0.00004   0.00000   0.00049  -0.00326   4.09303
   Z15       -3.97659   0.00001   0.00000  -0.03242  -0.03410  -4.01069
   X16        9.54473  -0.00007   0.00000   0.01844   0.01844   9.56317
   Y16        7.72785  -0.00007   0.00000  -0.03077  -0.03291   7.69494
   Z16       -1.03026  -0.00002   0.00000   0.00378   0.00014  -1.03012
   X17        4.00087  -0.00113   0.00000   0.00015   0.00017   4.00104
   Y17       -3.30394   0.00103   0.00000   0.00095  -0.00038  -3.30432
   Z17        0.41432  -0.00031   0.00000   0.00685   0.00945   0.42377
   X18        3.59503  -0.00006   0.00000   0.03064   0.03062   3.62565
   Y18       -5.83165   0.00013   0.00000   0.00356   0.00186  -5.82979
   Z18       -0.24918   0.00023   0.00000  -0.03052  -0.02654  -0.27572
   X19        6.38072   0.00033   0.00000  -0.01367  -0.01359   6.36713
   Y19       -2.59802   0.00055   0.00000   0.00392   0.00309  -2.59492
   Z19        1.32763   0.00043   0.00000   0.04773   0.04982   1.37745
   X20        5.52585  -0.00037   0.00000   0.03790   0.03788   5.56373
   Y20       -7.59764  -0.00149   0.00000   0.00932   0.00772  -7.58992
   Z20       -0.03847  -0.00026   0.00000  -0.01931  -0.01446  -0.05293
   X21        1.73582   0.00028   0.00000   0.05348   0.05342   1.78924
   Y21       -6.38290  -0.00055   0.00000  -0.00997  -0.01206  -6.39496
   Z21       -0.91317  -0.00058   0.00000  -0.08453  -0.08014  -0.99331
   X22        8.31284   0.00078   0.00000  -0.00434  -0.00426   8.30858
   Y22       -4.36755   0.00056   0.00000   0.01276   0.01204  -4.35551
   Z22        1.52692   0.00045   0.00000   0.05646   0.05941   1.58633
   X23        6.71863   0.00000   0.00000  -0.03221  -0.03209   6.68654
   Y23       -0.66144  -0.00001   0.00000   0.00149   0.00099  -0.66046
   Z23        1.90790  -0.00011   0.00000   0.06733   0.06836   1.97626
   X24        7.89779   0.00083   0.00000   0.02126   0.02129   7.91908
   Y24       -6.87232  -0.00095   0.00000   0.01440   0.01329  -6.85903
   Z24        0.84098   0.00004   0.00000   0.02574   0.03007   0.87105
   X25        5.17708   0.00008   0.00000   0.05749   0.05744   5.23452
   Y25       -9.55131  -0.00000   0.00000   0.01435   0.01245  -9.53885
   Z25       -0.55935  -0.00003   0.00000  -0.05063  -0.04471  -0.60407
   X26       10.14535  -0.00005   0.00000  -0.01720  -0.01708  10.12827
   Y26       -3.78696  -0.00005   0.00000   0.01721   0.01689  -3.77008
   Z26        2.24447  -0.00004   0.00000   0.08489   0.08743   2.33190
   X27        9.40578  -0.00011   0.00000   0.02735   0.02738   9.43316
   Y27       -8.25343   0.00006   0.00000   0.02235   0.02133  -8.23210
   Z27        1.00408  -0.00006   0.00000   0.03207   0.03706   1.04114
   X28       -4.78388   0.00013   0.00000  -0.00691  -0.00689  -4.79077
   Y28       -0.27011  -0.00046   0.00000   0.00143  -0.00007  -0.27018
   Z28        0.02582   0.00009   0.00000   0.00479   0.00619   0.03201
   X29       -6.09434   0.00066   0.00000  -0.00585  -0.00572  -6.10005
   Y29        0.48008   0.00024   0.00000  -0.00584  -0.00615   0.47393
   Z29        2.20480   0.00082   0.00000   0.01019   0.01125   2.21604
   X30       -6.09815   0.00051   0.00000  -0.00743  -0.00753  -6.10568
   Y30       -0.98786  -0.00009   0.00000   0.01051   0.00782  -0.98003
   Z30       -2.16103  -0.00049   0.00000  -0.00009   0.00176  -2.15927
   X31       -8.72607  -0.00031   0.00000  -0.00763  -0.00750  -8.73358
   Y31        0.52155   0.00012   0.00000  -0.01688  -0.01720   0.50435
   Z31        2.15383   0.00101   0.00000   0.01376   0.01494   2.16877
   X32       -8.73038  -0.00025   0.00000  -0.00918  -0.00928  -8.73966
   Y32       -0.92155  -0.00056   0.00000   0.00029  -0.00236  -0.92391
   Z32       -2.13714  -0.00110   0.00000   0.00415   0.00610  -2.13105
   X33      -10.07551  -0.00103   0.00000  -0.00941  -0.00939 -10.08490
   Y33       -0.17334  -0.00000   0.00000  -0.01347  -0.01495  -0.18829
   Z33        0.00089   0.00008   0.00000   0.01125   0.01287   0.01377
   X34       -9.74891   0.00011   0.00000  -0.00688  -0.00666  -9.75557
   Y34        1.09764   0.00002   0.00000  -0.01894  -0.01835   1.07929
   Z34        3.84110  -0.00011   0.00000   0.01442   0.01534   3.85644
   X35       -9.75725   0.00006   0.00000  -0.00950  -0.00968  -9.76692
   Y35       -1.46909   0.00008   0.00000   0.01213   0.00856  -1.46053
   Z35       -3.83117   0.00003   0.00000   0.00087   0.00316  -3.82801
   X36       -4.67945  -0.00013   0.00000  -0.01485  -0.01507  -4.69452
   Y36       -1.81648   0.00038   0.00000   0.04267   0.03871  -1.77777
   Z36       -4.48814  -0.00051   0.00000  -0.01750  -0.01529  -4.50343
   X37       -3.37128  -0.00017   0.00000   0.00455   0.00430  -3.36697
   Y37       -0.34799   0.00010   0.00000   0.04011   0.03582  -0.31218
   Z37       -5.13236   0.00009   0.00000   0.01799   0.01934  -5.11302
   X38       -3.54236  -0.00006   0.00000  -0.04243  -0.04264  -3.58500
   Y38       -3.49431  -0.00035   0.00000   0.01135   0.00758  -3.48673
   Z38       -4.08625  -0.00051   0.00000  -0.06633  -0.06325  -4.14950
   X39       -5.97673   0.00021   0.00000  -0.02087  -0.02116  -5.99789
   Y39       -2.24955  -0.00013   0.00000   0.09681   0.09201  -2.15754
   Z39       -6.03442   0.00021   0.00000  -0.02682  -0.02434  -6.05876
   X40       -4.67609  -0.00028   0.00000  -0.01020  -0.00995  -4.68604
   Y40        1.21348   0.00062   0.00000   0.01557   0.01653   1.23001
   Z40        4.56585   0.00022   0.00000   0.00648   0.00706   4.57292
   X41       -3.19916   0.00016   0.00000  -0.00165  -0.00138  -3.20054
   Y41       -0.16599   0.00012   0.00000   0.02939   0.03058  -0.13541
   Z41        4.99755   0.00034   0.00000   0.02330   0.02455   5.02210
   X42       -3.75355  -0.00014   0.00000  -0.02028  -0.02003  -3.77358
   Y42        3.05566  -0.00038   0.00000   0.01768   0.01852   3.07418
   Z42        4.35551  -0.00004   0.00000  -0.00863  -0.00910   4.34641
   X43       -5.95057   0.00012   0.00000  -0.01253  -0.01219  -5.96277
   Y43        1.33607  -0.00009   0.00000   0.02136   0.02320   1.35927
   Z43        6.18519  -0.00016   0.00000   0.00338   0.00396   6.18915
   X44      -12.92399  -0.00045   0.00000  -0.00938  -0.00936 -12.93335
   Y44       -0.17633   0.00046   0.00000  -0.01295  -0.01442  -0.19075
   Z44        0.01162  -0.00024   0.00000   0.01171   0.01348   0.02510
   X45      -13.68876   0.00020   0.00000  -0.00750  -0.00758 -13.69634
   Y45        0.09939  -0.00022   0.00000  -0.01751  -0.02000   0.07938
   Z45       -1.88749   0.00000   0.00000   0.01082   0.01247  -1.87501
   X46      -13.65308   0.00007   0.00000  -0.00815  -0.00810 -13.66119
   Y46       -1.97962   0.00006   0.00000  -0.01220  -0.01328  -1.99290
   Z46        0.72112   0.00000   0.00000   0.01449   0.01727   0.73839
   X47      -13.67225   0.00022   0.00000  -0.00631  -0.00622 -13.67847
   Y47        1.31468  -0.00021   0.00000  -0.01333  -0.01413   1.30055
   Z47        1.23089   0.00013   0.00000   0.01317   0.01417   1.24506
   X48       -1.51050  -0.00090   0.00000   0.00246   0.00247  -1.50803
   Y48        4.36981   0.00282   0.00000   0.00248   0.00063   4.37045
   Z48       -0.56182   0.00036   0.00000  -0.01923  -0.02051  -0.58233
   X49       -3.45878   0.00061   0.00000   0.00492   0.00489  -3.45389
   Y49        4.24052   0.00022   0.00000   0.00981   0.00761   4.24813
   Z49       -1.21988  -0.00026   0.00000  -0.02344  -0.02456  -1.24444
   X50       -1.46642   0.00009   0.00000   0.00979   0.00989  -1.45653
   Y50        5.48531  -0.00076   0.00000  -0.00992  -0.01082   5.47449
   Z50        1.17783  -0.00035   0.00000  -0.01458  -0.01647   1.16136
   X51       -0.36425  -0.00051   0.00000   0.00309   0.00304  -0.36122
   Y51        5.32369  -0.00051   0.00000  -0.00489  -0.00752   5.31617
   Z51       -1.98626  -0.00004   0.00000  -0.02128  -0.02314  -2.00939
         Item               Value     Threshold  Converged?
 Maximum Force            0.004870     0.000450     NO 
 RMS     Force            0.000792     0.000300     NO 
 Maximum Displacement     0.092009     0.001800     NO 
 RMS     Displacement     0.024193     0.001200     NO 
 Predicted change in Energy=-1.736520D-04
 GradGradGradGradGradGradGradGradGradGradGradGradGradGradGradGradGradGrad

 1\1\GINC-CDR858\Freq\RwB97XD\6-31G(d,p)\C25H24N2\CLR426\20-Jul-2023\0\
 \# freq wb97xd/6-31g(d,p) scrf=(solvent=water)\\Title Card Required\\0
 ,1\C,-1.050723,-0.165718,0.01905\C,1.004,-0.791326,0.0964\C,1.030466,0
 .582755,-0.036254\N,-0.296863,0.970682,-0.079005\N,-0.296764,-1.23567,
 0.123226\C,2.133025,1.549599,-0.172555\C,2.25422,2.630446,0.707777\C,3
 .084323,1.395837,-1.187485\C,3.294728,3.543024,0.571076\H,1.535885,2.7
 43251,1.514482\C,4.130953,2.301334,-1.315753\H,2.99872,0.553945,-1.866
 891\C,4.23639,3.379762,-0.440581\H,3.376189,4.374842,1.26355\H,4.86461
 5,2.167663,-2.10432\H,5.050854,4.089401,-0.545188\C,2.11717,-1.748368,
 0.219249\C,1.902409,-3.085977,-0.131863\C,3.37653,-1.374811,0.70255\C,
 2.924155,-4.0205,-0.020355\H,0.918554,-3.377686,-0.48323\C,4.398966,-2
 .311209,0.808011\H,3.555348,-0.350021,1.009619\C,4.179332,-3.636676,0.
 44503\H,2.739594,-5.054333,-0.295997\H,5.368688,-2.003975,1.187723\H,4
 .977324,-4.367527,0.531336\C,-2.531518,-0.142936,0.013664\C,-3.224984,
 0.25405,1.166728\C,-3.227003,-0.522751,-1.143566\C,-4.617639,0.27599,1
 .139759\C,-4.61992,-0.487662,-1.130928\C,-5.33173,-0.091725,0.000472\H
 ,-5.158901,0.580845,2.032622\H,-5.163313,-0.777409,-2.02737\C,-2.47626
 ,-0.96124,-2.375022\H,-1.784004,-0.184151,-2.715929\H,-1.874536,-1.849
 107,-2.16235\H,-3.162747,-1.19041,-3.19328\C,-2.474481,0.642147,2.4161
 45\H,-1.692925,-0.087839,2.644592\H,-1.986293,1.616984,2.304835\H,-3.1
 48908,0.70702,3.273063\C,-6.839079,-0.093312,0.006148\H,-7.243781,0.05
 2593,-0.998816\H,-7.224901,-1.04757,0.381599\H,-7.235042,0.695701,0.65
 136\C,-0.799323,2.312406,-0.297304\H,-1.83031,2.243985,-0.645531\H,-0.
 775994,2.902703,0.623281\H,-0.192755,2.817174,-1.051082\\Version=EM64L
 -G09RevE.01\State=1-A\HF=-1076.3558532\RMSD=7.667e-09\RMSF=7.923e-04\Z
 eroPoint=0.4299151\Thermal=0.4542178\Dipole=-0.4057896,2.1206432,-0.26
 29195\DipoleDeriv=0.8312368,0.0882462,-0.0215656,0.1319137,0.5054091,-
 0.0405436,-0.0610331,-0.0023117,0.0896765,0.1788033,0.0029137,-0.00486
 24,0.0593463,0.142959,-0.0398507,0.1137427,0.0849432,-0.0079866,0.2210
 496,-0.3942969,0.0438806,-0.1571325,0.388438,-0.0607393,-0.0053841,0.0
 337753,-0.0418885,-0.6164269,0.6940362,-0.0606653,0.1992274,-0.9725532
 ,0.0601104,-0.024414,-0.0141224,-0.1842442,-0.9326862,-0.1315163,0.015
 2887,0.0590817,-0.8489931,0.0683367,-0.0523442,-0.0541758,-0.3856869,0
 .193015,0.3188017,-0.0471621,0.2401382,0.2435242,-0.0163744,-0.0677547
 ,-0.0427339,0.0498159,-0.0823787,-0.0807561,-0.1146942,-0.0457772,-0.1
 748323,0.0296357,-0.0848054,0.0895387,-0.01521,-0.1731389,-0.0632956,0
 .0056954,-0.039647,-0.0831251,0.1406152,-0.0209471,0.0873563,-0.048139
 7,-0.0955395,0.0296357,0.0024299,0.0273118,0.0178506,0.1400759,0.01687
 81,0.1656713,-0.0169359,0.0058549,0.0164304,0.1363444,-0.0063726,0.126
 6999,-0.0154739,0.1239659,-0.0271906,0.0100523,-0.00652,-0.0018827,-0.
 1447313,0.0014121,-0.0747007,0.018187,-0.1612299,0.026061,0.0302331,0.
 1204222,-0.0273342,-0.0068428,-0.0269154,-0.003948,-0.1245619,0.002633
 ,-0.1188196,0.053765,-0.0132964,0.0742859,-0.030868,0.0848454,-0.05308
 47,0.0160556,-0.0251287,-0.0078672,-0.0853216,0.0977276,-0.0407869,0.0
 090738,-0.0440683,-0.0436897,-0.1188588,-0.0025953,-0.1341022,0.023795
 6,-0.0062383,-0.0191472,0.1240053,-0.0010248,0.0958238,-0.0379385,0.13
 60172,-0.0205283,-0.0068656,-0.0226306,-0.1345344,0.0348308,-0.1308022
 ,0.0040399,-0.0021128,0.0351591,0.0000384,0.1115918,0.3141902,-0.45186
 2,0.0509523,-0.3884663,0.4023826,-0.064824,0.0414822,-0.0986149,0.0463
 759,-0.0005116,0.1406608,0.0582699,0.1931827,-0.2502211,0.0513278,0.04
 71102,0.0237372,-0.1348023,-0.2166634,0.214038,0.0022271,0.0826759,-0.
 0292096,0.0732641,-0.0160911,0.1218331,-0.1474951,-0.0241435,0.0360285
 ,0.0427997,-0.0140361,0.1830719,0.0631682,0.0265339,0.1066936,-0.11812
 54,-0.0177349,-0.0762539,-0.0724733,-0.0713598,0.1316659,-0.0219591,-0
 .0763109,-0.0104579,0.1131302,0.126411,-0.021332,0.096695,0.051319,-0.
 0219555,0.0506562,0.1229837,0.0172993,-0.0962139,0.0990921,-0.0413903,
 -0.002723,-0.032151,-0.0545855,-0.0765091,-0.0217455,-0.1047533,0.1253
 909,-0.0682803,-0.0184433,0.0080774,-0.0590457,-0.1123518,0.0033431,0.
 0093038,0.0004845,-0.1482774,0.084294,-0.0334615,-0.0250946,-0.0156473
 ,-0.1511348,-0.0635467,-0.0167486,-0.0743177,0.1191607,-0.1096658,-0.0
 274613,-0.0876579,-0.0586662,0.0734812,-0.0342581,-0.0948412,-0.023647
 6,0.1035751,-0.0396376,0.1322665,-0.0289444,0.12614,-0.0247329,0.00408
 77,-0.0289173,0.0021038,0.1363227,0.0837155,0.007198,-0.0045101,-0.035
 1229,-0.17196,-0.0402274,0.0405873,-0.0145725,-0.2401327,0.1324268,0.0
 602224,0.2046127,-0.025618,0.012431,0.1188394,0.0214993,0.0803032,0.26
 47041,0.1405209,-0.0801871,-0.2218793,-0.0387614,0.0364368,0.1137559,-
 0.0069671,0.1139331,0.2731014,-0.3799131,-0.083658,-0.2464536,-0.05107
 05,-0.1843831,0.0346531,-0.1943263,0.0382378,-0.0917306,-0.3713131,0.0
 822663,0.2550077,0.0443223,-0.1881097,0.0329521,0.194135,0.0366057,-0.
 0936635,0.5437008,0.0176989,-0.0114541,0.1023179,0.0258757,0.0360718,-
 0.0377458,0.0368821,0.127528,-0.004441,0.0319634,0.0906916,0.0495686,0
 .1130839,-0.0696343,0.1121432,-0.0696977,-0.075042,-0.0062324,-0.02964
 31,-0.0930836,-0.0295261,0.1133764,-0.0687435,-0.1210481,-0.0706341,-0
 .0773112,0.0071603,0.0525664,0.1291495,0.0316348,0.0606204,-0.0308306,
 0.0566022,-0.016217,0.0584464,-0.0100246,-0.0806054,0.1017605,-0.11199
 89,-0.038166,0.0444683,0.1084425,-0.0114614,-0.001376,0.037345,0.11215
 82,0.0474019,0.1436317,-0.0341014,-0.0077213,0.0384888,0.0337948,0.014
 2541,-0.052209,-0.0489326,-0.1536262,-0.017766,0.0827296,-0.0510635,-0
 .0675419,-0.0599818,-0.088016,0.0083048,-0.0285352,-0.1075015,-0.03492
 07,0.0618634,-0.064896,-0.0544807,-0.0146574,0.0511572,-0.0257505,0.07
 83078,-0.0876805,0.1086527,-0.0066677,0.0323143,-0.1027409,-0.0233651,
 0.0246261,0.0363442,-0.1185422,-0.0690981,-0.1259129,-0.0985173,-0.031
 6784,-0.0396001,0.0351767,0.010809,-0.0456268,0.0145222,0.1538838,0.00
 61605,0.099575,-0.0111314,0.0666958,-0.0343133,-0.099321,-0.0269582,-0
 .0050272,0.0041277,-0.1483862,0.1040441,0.0065241,0.0705715,0.00736,0.
 1187688,-0.0347163,0.0070247,-0.0315839,0.0360944,0.0893773,0.0213661,
 -0.1263081,0.0269173,-0.1246331,-0.1202634,-0.054322,0.0207143,-0.0895
 835,-0.0802937,0.074115,0.0325812,0.0747765,0.078725,-0.04132,0.026449
 6,0.0187494,0.1087735,-0.0308959,-0.1054509,0.0643133,-0.1119911,-0.00
 23436,0.1782192,-0.1841493,0.0144935,-0.1936807,0.6758638,-0.0073456,0
 .0325015,-0.0305223,0.2708035,-0.0523026,0.0608415,-0.0618163,0.009216
 4,0.0654076,-0.031933,-0.073428,-0.0081228,0.0959051,0.112404,0.025366
 4,-0.0359032,0.0754549,-0.0925272,-0.0238068,-0.0132526,-0.135433,-0.0
 803178,0.0443252,-0.0465728,0.1017126,0.021038,-0.0312908,0.0280902,0.
 0833593,0.0910896,0.0093659\Polar=456.7115032,8.6515725,359.3726358,-3
 .527597,48.3748099,267.5691039\PG=C01 [X(C25H24N2)]\NImag=0\\0.8332395
 0,-0.07380719,0.65360705,0.01240924,-0.03285312,0.20004789,-0.09171782
 ,0.06382554,-0.00762633,0.67382196,0.00961508,0.00415494,0.00010693,-0
 .09125869,0.74608332,-0.00214858,0.00158239,0.01067995,0.02496505,-0.0
 4804720,0.16480017,-0.07613842,-0.05403552,0.00562192,-0.09663152,-0.0
 0469101,0.00266871,0.67071765,-0.00427248,-0.00993537,0.00203381,0.004
 68011,-0.36085483,0.03151640,0.10616902,0.74640059,-0.00065778,0.00029
 416,0.01479500,0.00090172,0.03047747,-0.07310353,-0.02433939,-0.051726
 15,0.16206548,-0.18098392,-0.08933775,0.00270959,-0.02482565,0.0741898
 0,-0.00818643,-0.27147109,0.04115280,-0.00042005,0.66407847,-0.0916931
 5,-0.22980233,0.01310246,0.00911879,-0.05468015,0.00591025,0.04795764,
 -0.13039507,0.00839486,-0.04729158,0.80470236,0.00738864,0.01697092,-0
 .06624589,-0.00206901,0.00721957,0.01217783,-0.00931837,0.00794851,-0.
 05918107,0.01175551,-0.08039006,0.14519355,-0.20390237,0.16615567,-0.0
 1558138,-0.25516187,-0.07491489,0.00513848,-0.02507784,-0.07820550,0.0
 0633168,-0.00582835,0.04186172,-0.00400152,0.55194617,0.14163362,-0.31
 998760,0.02279074,-0.06012232,-0.12839540,0.00321687,-0.01283279,-0.03
 442224,0.00562987,-0.01942677,-0.10534603,0.01251249,-0.08046618,0.582
 92223,-0.01456180,0.02151941,-0.07809500,0.00380746,0.00335055,-0.0726
 8753,0.00008195,0.00425581,0.01587905,0.00426305,0.01370698,0.02114029
 ,0.01107885,-0.04349422,0.10696649,-0.00311554,0.00717770,-0.00087681,
 0.00457261,-0.01121996,-0.00256076,-0.18101761,-0.07727928,0.01743510,
 -0.03259829,-0.02260889,0.00633495,0.00650206,0.00312430,0.00037355,0.
 53598538,0.00441856,-0.00091833,0.00045959,-0.02374707,-0.01208422,-0.
 00132295,-0.08787271,-0.16976654,0.00422115,0.00235003,0.01443424,0.00
 116335,0.00121362,-0.00495867,0.00171369,0.15188821,0.53135148,0.00016
 428,0.00067845,0.00264065,0.00134078,0.00064291,-0.00036330,0.02136661
 ,0.00415071,-0.06682647,0.00069069,-0.00000233,-0.00270427,-0.00052677
 ,0.00035201,0.00707926,-0.17696013,0.17512531,0.47190030,-0.00019821,-
 0.00241174,0.00051430,-0.00162873,0.00117182,-0.00105162,-0.00091397,-
 0.02421983,-0.01606306,0.00241867,0.00101204,-0.00056206,-0.00262042,-
 0.00074787,0.00103234,-0.11044693,-0.00979287,0.03419069,0.55031989,0.
 00010370,-0.00136936,0.00036194,-0.00062433,0.00310046,-0.00074743,-0.
 01189038,-0.02397474,-0.01165619,0.00336349,-0.00014244,-0.00224014,-0
 .00176760,-0.00007136,0.00088524,-0.04803321,-0.22533949,-0.09949575,0
 .17757653,0.51358225,0.00039442,0.00061593,-0.00014475,0.00165324,0.00
 093614,0.00024600,-0.00329898,0.00220142,0.00757962,0.00063254,0.00081
 474,-0.00016158,0.00103972,0.00051403,-0.00051166,-0.00523695,-0.14077
 172,-0.18799482,-0.22478133,0.18000969,0.52149361,-0.00069255,-0.00164
 777,-0.00023310,0.00099190,0.00424888,0.00183756,-0.02358987,-0.006650
 49,0.01995261,0.00127899,-0.00187827,0.00096051,-0.00184508,0.00049880
 ,-0.00088515,-0.19807736,-0.02087532,0.09909971,0.03638385,0.05833547,
 0.02865386,0.51721363,-0.00128551,-0.00146273,-0.00026212,0.00014069,0
 .00051269,0.00051689,-0.01805262,0.00609644,0.01624160,0.00031671,-0.0
 0239931,0.00130994,-0.00172972,0.00021499,-0.00061361,0.01905924,-0.11
 324692,-0.06109464,0.02578767,0.01818163,-0.01574072,0.18602436,0.5719
 1989,-0.00011507,0.00003612,-0.00012189,-0.00096906,-0.00128567,-0.000
 65864,0.00633415,0.00483887,0.00162158,-0.00265714,-0.00061570,0.00033
 177,-0.00036195,-0.00061187,0.00010544,0.14060932,-0.02248501,-0.21174
 986,-0.00161546,-0.04542033,-0.03235514,-0.17649032,0.22045442,0.50224
 973,0.00010002,0.00031738,-0.00011623,-0.00087188,-0.00022448,0.000011
 23,0.00558889,-0.00054291,0.00260810,-0.00038801,0.00036070,0.00071256
 ,0.00037269,-0.00037217,-0.00015809,0.01968910,-0.04800299,-0.05760202
 ,-0.23558933,-0.10892023,0.06073680,-0.05649867,-0.01786518,0.02769805
 ,0.51745660,-0.00034036,-0.00094517,0.00018150,0.00026455,0.00014105,-
 0.00035763,-0.00059570,-0.00002780,-0.00540543,0.00013901,-0.00012316,
 0.00059374,-0.00065301,0.00036621,0.00039207,-0.01428302,-0.03591702,-
 0.02645047,-0.15402244,-0.20730804,0.01054044,-0.01889158,-0.01118654,
 0.01323835,0.17918747,0.56364264,0.00017289,0.00020557,-0.00016420,-0.
 00127544,-0.00036927,-0.00047550,0.00239960,-0.00563547,-0.00022156,0.
 00066290,0.00035130,0.00018190,0.00005640,-0.00051706,0.00048999,-0.02
 578859,0.00438422,0.03638127,0.01959520,-0.03054850,-0.11074451,0.0290
 6837,0.01322075,-0.02085754,-0.18722686,0.22458149,0.51707059,-0.00011
 206,-0.00019774,0.00016916,0.00042927,0.00020308,-0.00000443,-0.000832
 65,0.00082413,-0.00177749,-0.00028096,0.00021150,-0.00007425,-0.000002
 97,0.00031283,0.00000499,0.00460681,-0.00189701,-0.00315605,-0.1776880
 0,0.01276514,0.14700860,0.00292189,-0.00252902,0.00132549,-0.01059839,
 0.00497567,0.01813203,0.18592955,-0.00004964,0.00016211,-0.00004690,-0
 .00044224,-0.00031340,0.00012662,0.00250894,-0.00024588,0.00134278,-0.
 00033498,-0.00002760,-0.00005524,0.00033165,-0.00005537,-0.00010239,0.
 01676326,0.00117574,-0.01797500,0.01215498,-0.05667225,-0.02924455,-0.
 00302528,-0.00162690,-0.00487295,-0.01401527,0.00671080,0.01632758,-0.
 01037841,0.05242734,-0.00033810,-0.00037133,0.00012904,0.00018773,0.00
 011643,0.00008920,-0.00075438,0.00179602,-0.00106736,-0.00055694,-0.00
 049565,-0.00010271,-0.00016102,0.00027788,-0.00008740,0.01428321,0.000
 21155,-0.01001986,0.14709924,-0.02960250,-0.21071593,0.00065813,-0.005
 32996,0.00124329,0.00002484,-0.00192958,0.00184314,-0.15977678,0.03513
 591,0.21742304,-0.00009618,-0.00071849,-0.00003582,-0.00023184,-0.0005
 3749,-0.00044506,0.00082079,0.00014919,0.00433302,0.00080509,0.0002420
 5,0.00035627,-0.00056448,0.00001258,-0.00012134,-0.03661607,0.00340575
 ,0.04442035,-0.02116082,-0.02912416,-0.01402221,-0.23791349,-0.1548586
 3,0.02018770,0.03750189,0.02742377,-0.00260534,-0.00017038,-0.00034021
 ,-0.00078056,0.55288604,0.00005813,0.00102063,0.00007622,0.00017604,-0
 .00120502,-0.00071177,0.00061558,0.00519839,-0.00407429,-0.00144143,-0
 .00048520,0.00024199,0.00063612,-0.00022446,0.00028651,-0.03001455,0.0
 3717360,0.05754127,-0.02887563,-0.05537595,-0.01723044,-0.10828364,-0.
 20809072,-0.03088077,0.06081508,0.01877498,-0.04647889,-0.00024921,-0.
 00103251,0.00002000,0.16759775,0.52265475,0.00014168,-0.00053327,0.000
 18156,-0.00042977,-0.00000624,0.00069394,0.00449533,-0.00442704,0.0000
 0091,0.00116987,0.00136616,-0.00084665,-0.00014775,0.00004844,-0.00038
 382,0.01320272,0.02587179,0.01910031,-0.01405795,-0.01791290,-0.009761
 34,0.06084961,0.00991069,-0.11062334,0.02907825,-0.01484966,-0.0324172
 8,-0.00069191,-0.00002069,0.00001753,-0.22530675,0.19422680,0.51945489
 ,0.00013246,0.00037064,0.00005563,0.00010468,-0.00029961,-0.00021797,-
 0.00021567,0.00266351,-0.00145741,-0.00055789,-0.00028148,0.00008117,0
 .00017445,-0.00003593,0.00002487,0.00492207,0.01654095,0.01369854,-0.0
 0073854,-0.00185888,0.00523943,-0.05493204,-0.02415468,-0.00698054,-0.
 00108335,-0.00006811,0.00025732,0.00030295,0.00083589,0.00082071,0.003
 03545,-0.01842943,-0.01604409,0.05054854,0.00001737,-0.00013782,-0.000
 02934,-0.00003257,-0.00001192,0.00027113,0.00056566,-0.00101535,0.0020
 0109,0.00046635,0.00032136,-0.00007287,0.00005353,0.00008438,-0.000167
 26,-0.00249059,0.00035915,-0.00053456,-0.00127380,0.00292086,-0.001958
 05,-0.02345819,-0.22525308,-0.14935619,0.00008984,0.00013974,0.0006008
 4,-0.00009347,0.00002850,-0.00014045,0.00100793,-0.01043411,-0.0133826
 7,0.02874423,0.23330382,-0.00011972,0.00021862,-0.00002624,0.00067480,
 0.00004086,-0.00020089,-0.00186001,0.00104543,-0.00114730,-0.00036534,
 -0.00012881,0.00025158,0.00019110,0.00013976,0.00014962,-0.00357931,-0
 .01841563,-0.00989674,0.00572761,-0.00141619,0.00016498,-0.00667196,-0
 .14801536,-0.16481225,0.00017189,0.00073451,-0.00022321,-0.00005458,-0
 .00099707,-0.00051076,0.00158795,0.00414469,0.00588397,0.00367500,0.16
 220283,0.16814607,-0.00009996,-0.00021068,0.00007882,0.00013133,0.0006
 0075,0.00035534,-0.00074446,0.00031302,0.00016383,0.00022885,-0.000206
 75,-0.00066717,-0.00047909,-0.00010129,-0.00023502,-0.01122392,0.01687
 992,0.01964663,-0.03698199,-0.03035980,0.01447953,0.02250248,-0.014439
 56,-0.02665868,-0.21417177,0.01753871,0.15272913,0.00006799,-0.0053205
 3,0.00206698,-0.11437103,-0.05722412,-0.00643253,-0.00101251,-0.005328
 74,0.00308198,0.56067126,-0.00006170,-0.00042367,0.00006443,-0.0000618
 1,0.00092931,0.00063417,0.00071387,-0.00129063,0.00055162,0.00037657,0
 .00009677,-0.00032965,-0.00053377,-0.00008267,-0.00030722,0.01647034,-
 0.02207722,-0.03025097,0.00412030,0.03990650,0.02631815,-0.04899842,-0
 .03596012,0.00393065,-0.02775783,-0.11666197,-0.02196769,-0.00588641,-
 0.00019887,-0.00178853,-0.01180788,-0.24391070,-0.15033399,-0.00500304
 ,0.00127818,-0.00143422,0.20972831,0.55317329,-0.00005907,-0.00012339,
 -0.00001318,0.00003604,0.00039531,0.00025930,0.00038601,-0.00057927,-0
 .00059607,-0.00009886,-0.00002979,0.00030779,0.00001219,0.00010209,-0.
 00000487,0.01863065,-0.02887024,-0.05294064,0.04507255,0.05786904,0.01
 818686,-0.05885491,-0.02649885,0.03545940,0.11110155,-0.06388530,-0.22
 459366,0.00173314,-0.00223904,0.00383266,0.03568819,-0.10870060,-0.193
 81364,0.00342161,-0.00080185,0.00362411,-0.19687898,0.18214833,0.48331
 630,-0.00003135,-0.00017398,0.00001521,-0.00018798,0.00004204,-0.00006
 114,0.00031547,-0.00084381,-0.00074812,0.00018137,0.00001503,0.0000174
 6,-0.00024478,-0.00007953,0.00009646,-0.00075706,-0.00472810,0.0035292
 9,0.00234658,-0.01859131,-0.01646634,-0.00101742,-0.00004503,0.0002559
 2,-0.05486862,-0.02344453,-0.00617779,-0.00077287,0.00187341,-0.001581
 23,-0.00056227,-0.00208527,0.00537311,-0.00022532,0.00039828,-0.000492
 80,0.00591756,0.01756460,0.01398932,0.05049862,-0.00005388,-0.00023398
 ,0.00002322,-0.00010060,0.00016764,-0.00005930,0.00033065,-0.00041840,
 -0.00064686,0.00017499,-0.00001477,0.00003232,-0.00032708,-0.00010813,
 0.00005173,-0.00520418,0.00127380,-0.00096283,0.00090005,-0.01076959,-
 0.01405197,-0.00014019,0.00001996,0.00074015,-0.02371565,-0.22234351,-
 0.14794934,0.00158221,-0.00072776,0.00173680,-0.00150251,0.00354694,-0
 .00220074,0.00040442,-0.00041624,0.00033264,-0.00184761,0.00125716,-0.
 00049594,0.02790731,0.22978359,-0.00001074,-0.00003316,0.00000186,-0.0
 0001510,0.00005909,0.00001698,0.00010052,0.00008702,0.00019947,0.00003
 182,-0.00002585,-0.00006538,-0.00008321,-0.00001595,-0.00002504,0.0031
 4091,-0.00106304,0.00368767,0.00155786,0.00387771,0.00559360,0.0003854
 6,0.00074172,-0.00030553,-0.00582860,-0.14827341,-0.16975670,-0.001914
 33,0.00153083,-0.00109230,0.00573859,-0.00187187,0.00029110,-0.0004924
 5,0.00029464,-0.00043707,-0.00429752,-0.01810238,-0.00908438,0.0035633
 2,0.16191772,0.17253309,-0.00010959,-0.00019958,-0.00000861,0.00001214
 ,0.00007350,-0.00004753,-0.00030463,0.00056788,0.00071659,0.00009753,-
 0.00017488,0.00011664,-0.00030312,-0.00005343,-0.00003063,0.00020613,-
 0.00555702,0.00165477,-0.00022225,-0.00032693,-0.00071620,-0.01097756,
 0.00502077,0.01803140,0.00329085,-0.00259052,0.00138188,-0.00039430,0.
 00045451,-0.00031144,-0.18492687,0.01691205,0.14731387,-0.00067499,0.0
 0152023,-0.00187427,0.00553041,-0.00177181,-0.00331180,0.00015395,-0.0
 0008992,-0.00013556,0.18957223,-0.00006765,-0.00010615,-0.00002652,0.0
 0002632,0.00009920,-0.00003974,-0.00057148,0.00041560,0.00062835,-0.00
 007683,-0.00018195,0.00009607,-0.00015335,-0.00001412,-0.00000779,-0.0
 0517685,-0.00001061,-0.00225250,-0.00034417,-0.00111291,-0.00003744,-0
 .01433318,0.00653854,0.01618084,-0.00315725,-0.00141718,-0.00503786,0.
 00046083,-0.00021797,0.00042418,0.01687401,-0.05804593,-0.03299810,0.0
 0187579,-0.00072764,0.00155069,0.01788663,0.00173472,-0.01791964,0.000
 86760,-0.00004374,-0.00095109,-0.01546466,0.05373800,0.00003512,0.0000
 9590,-0.00000695,0.00000521,-0.00017706,-0.00006037,0.00001390,-0.0000
 9543,-0.00000452,-0.00000992,0.00006677,-0.00001151,0.00015466,0.00003
 521,0.00002646,0.00193447,-0.00214298,0.00402441,-0.00072421,0.0000097
 6,-0.00000922,0.00007007,-0.00194101,0.00172356,0.00108767,-0.00545809
 ,0.00137163,-0.00030822,0.00045680,-0.00047659,0.14737483,-0.03302616,
 -0.20372347,-0.00161405,0.00180450,-0.00123493,0.01431997,0.00024453,-
 0.00925699,0.00072374,-0.00005869,-0.00060741,-0.16124027,0.03839176,0
 .20929052,-0.00001445,-0.00004930,0.00002256,0.00007224,0.00007132,-0.
 00005053,-0.00022391,0.00039974,-0.00051371,-0.00002925,-0.00005228,0.
 00003563,-0.00012579,-0.00003027,0.00002131,-0.00004365,0.00079540,0.0
 0002144,0.00089607,-0.00058201,0.00562426,0.00339834,-0.00191437,0.002
 05398,-0.01086916,-0.01511811,-0.00045913,-0.00072183,-0.00076181,0.00
 000416,0.00230077,0.00069564,0.00173529,-0.00002593,-0.00001079,0.0000
 8515,-0.21571964,-0.14766685,0.02828458,-0.00069934,0.00167223,-0.0016
 9932,-0.00087982,0.00135579,-0.00178930,0.22264993,-0.00003140,-0.0000
 7030,-0.00002108,-0.00006440,0.00002795,0.00004939,0.00034917,-0.00025
 400,0.00054020,0.00011906,0.00001944,-0.00001369,-0.00008890,-0.000037
 40,-0.00002217,0.00082084,-0.00029342,-0.00030183,-0.00113832,0.003012
 50,-0.00307022,-0.00132321,-0.00033825,-0.00583795,0.00469462,0.006337
 98,-0.00173972,0.00020100,0.00020061,-0.00007999,-0.01902705,-0.010530
 26,0.00467245,-0.00094305,-0.00064040,0.00019609,-0.14778482,-0.177150
 80,0.01050444,0.00130916,-0.00087330,0.00181791,0.00169233,-0.00057554
 ,0.00167908,0.16127773,0.18115426,-0.00001726,0.00000991,0.00001665,0.
 00010311,0.00003013,-0.00002758,-0.00039758,0.00046185,-0.00037421,-0.
 00013876,-0.00006585,0.00004940,0.00001210,0.00003706,0.00000854,-0.00
 004687,-0.00025899,-0.00110604,0.00528591,-0.00336361,-0.00037211,0.00
 235538,-0.00551472,0.00047852,0.01729247,0.01621754,0.00249411,0.00090
 218,0.00077672,-0.00005137,-0.01593580,-0.01318722,0.00617897,-0.00080
 301,-0.00067154,0.00015659,0.02827188,0.01036640,-0.05509918,-0.002017
 77,0.00156557,-0.00093243,-0.00150015,0.00199490,-0.00101059,-0.033408
 92,-0.00834637,0.04956926,-0.00403296,-0.00858633,0.00046518,-0.180019
 39,0.06819819,-0.01423983,0.00550889,0.00944571,0.00089691,0.00616173,
 -0.00238226,-0.00010402,-0.03911358,0.02332496,-0.00455012,0.00072235,
 0.00059001,-0.00008873,-0.00077730,-0.00041798,0.00024928,-0.00014830,
 -0.00049066,-0.00033121,0.00020895,-0.00002251,-0.00014980,0.00007675,
 0.00005861,0.00001405,-0.00042716,-0.00032578,-0.00015022,0.00025482,-
 0.00010840,-0.00000486,-0.00021182,0.00001159,0.00027913,-0.00008347,-
 0.00008637,-0.00003665,-0.00011825,-0.00002550,0.00001766,-0.00003052,
 -0.00004713,0.00002197,0.65828245,-0.00441192,0.00350156,-0.00011851,0
 .07713745,-0.17171338,0.00605699,0.02584584,-0.02000300,0.00145751,-0.
 00637771,-0.00545570,0.00144969,0.00028785,0.01355019,-0.00094903,-0.0
 0023117,0.00032835,-0.00036122,0.00055989,0.00027032,-0.00038087,0.000
 00910,-0.00044358,0.00089346,-0.00023462,0.00002782,0.00020548,-0.0000
 7598,-0.00002651,0.00000230,0.00068381,0.00057904,0.00023396,-0.000311
 56,0.00001107,0.00009186,0.00018061,-0.00010626,-0.00044388,0.00009134
 ,0.00005831,0.00004828,0.00013454,0.00000486,0.00001934,0.00001753,0.0
 0004702,-0.00002567,-0.01668209,0.65980175,-0.00018963,0.00047027,0.00
 428282,-0.01691971,0.00566204,-0.06111848,-0.00213897,0.00136098,-0.00
 036233,0.00053102,0.00014114,0.00462327,-0.00016953,-0.00061477,-0.003
 64181,0.00031385,-0.00005629,-0.00178335,-0.00020034,-0.00026096,0.000
 11299,0.00011653,0.00027007,-0.00007666,0.00012439,0.00000337,0.000020
 32,-0.00002232,0.00002319,-0.00001037,0.00003576,-0.00003707,-0.000171
 94,0.00019508,0.00016927,-0.00007616,-0.00013427,-0.00005687,0.0000675
 4,-0.00002486,-0.00001765,-0.00001730,-0.00002145,0.00002212,-0.000005
 21,-0.00000645,-0.00001169,0.00000366,0.13928141,0.09498174,0.22272977
 ,0.00086595,0.00142135,-0.00048662,0.00875268,0.03067748,0.00666740,-0
 .00321663,-0.00055360,0.00018201,-0.00254863,0.00230522,-0.00072350,-0
 .00126575,0.00176235,0.00089677,-0.00067849,-0.00053719,0.00011338,0.0
 0026638,0.00028698,-0.00006439,0.00020358,0.00013834,0.00012059,-0.000
 08495,-0.00000400,0.00003791,-0.00003011,-0.00003079,-0.00001237,0.000
 12085,0.00006137,0.00003421,-0.00006405,0.00001340,-0.00003413,0.00010
 399,0.00004241,-0.00009489,0.00003380,0.00003414,0.00001951,0.00004553
 ,0.00001236,-0.00001268,0.00001390,0.00001584,-0.00000845,-0.13333064,
 -0.06304998,-0.03195650,0.71848710,-0.00162815,-0.00191563,0.00046632,
 0.01067743,-0.03228169,-0.00491509,0.00040774,0.00523423,-0.00134780,0
 .00276555,-0.00123491,0.00053974,-0.00266304,-0.00267917,-0.00208699,0
 .00020917,0.00016241,0.00005732,-0.00033302,-0.00047697,0.00006076,0.0
 0006139,0.00043190,-0.00061226,0.00037574,0.00014032,-0.00022322,0.000
 02527,0.00002606,0.00002056,-0.00051213,-0.00044163,-0.00013584,0.0001
 2749,-0.00008974,0.00026618,-0.00012718,0.00023214,0.00043451,-0.00003
 982,-0.00000687,-0.00002429,-0.00005506,0.00001004,-0.00003421,0.00000
 195,-0.00000709,0.00002396,-0.00079490,-0.30401729,-0.04905699,-0.0311
 7586,0.66668280,-0.00066592,0.00030602,-0.00020787,0.00254805,0.002892
 23,0.00552243,-0.00125982,0.00074421,0.00101772,0.00003795,0.00001182,
 0.00000301,0.00010341,-0.00165822,0.00002163,-0.00007683,-0.00015586,0
 .00004569,0.00008967,0.00000994,0.00001075,-0.00003649,-0.00013985,-0.
 00003456,-0.00004000,0.00000465,0.00002324,-0.00000536,0.00000138,0.00
 000723,0.00002269,0.00007324,0.00004606,-0.00002771,-0.00003178,0.0000
 9607,0.00002662,-0.00002160,-0.00003558,0.00000099,0.00001115,-0.00000
 093,0.00000461,0.00000721,-0.00000991,0.00000774,0.00000426,0.00000452
 ,-0.01684656,-0.06902620,-0.08811100,0.16789487,0.10315733,0.21084548,
 -0.00146075,0.00219398,0.00034771,-0.02925281,0.00199178,-0.00989359,0
 .00142393,-0.00405599,-0.00090538,-0.00171451,-0.00138725,0.00062100,0
 .00285265,0.00139057,-0.00111254,-0.00019680,0.00122082,-0.00040531,-0
 .00011580,-0.00043906,-0.00054756,-0.00008336,0.00079151,0.00013996,0.
 00024256,0.00008287,-0.00020253,-0.00002587,-0.00004191,0.00002195,-0.
 00020493,-0.00019898,-0.00009596,0.00001362,-0.00002984,-0.00004273,0.
 00002713,0.00027550,0.00025703,0.00002578,0.00006052,0.00001360,0.0000
 5643,0.00001151,-0.00002988,0.00003033,0.00002082,-0.00000091,-0.28157
 415,-0.01857248,-0.07135259,0.01800095,-0.08122034,-0.01572151,0.63991
 192,0.00138948,-0.00048105,-0.00025763,0.02024075,0.01336490,0.0077727
 8,0.00042221,0.00022203,0.00074123,0.00137478,-0.00016209,-0.00005495,
 0.00302692,-0.00342912,0.00082616,0.00124681,-0.00105283,0.00025305,-0
 .00018542,0.00076811,-0.00007652,-0.00011459,-0.00124370,0.00087327,-0
 .00048643,-0.00030937,0.00019546,0.00004189,0.00001445,0.00002179,0.00
 014666,0.00034892,0.00010970,0.00000859,0.00007188,-0.00012221,0.00005
 800,-0.00023582,-0.00038852,0.00000815,-0.00005343,0.00003769,0.000016
 88,-0.00004223,0.00004834,-0.00001051,0.00000182,-0.00001737,-0.079018
 91,-0.14490010,-0.04224153,-0.03524364,0.00383481,-0.01183163,-0.03700
 442,0.73354646,-0.00010443,0.00032482,0.00010976,-0.00448840,0.0015432
 9,0.00239330,0.00070174,-0.00054482,0.00025556,-0.00015255,-0.00066589
 ,-0.00020773,0.00218736,-0.00034267,0.00146814,-0.00000466,0.00188514,
 -0.00044242,-0.00041902,-0.00105183,-0.00055739,-0.00064510,0.00213218
 ,-0.00068417,0.00073051,0.00025200,-0.00020671,-0.00003905,0.00001932,
 0.00003442,-0.00086209,-0.00074399,-0.00034398,0.00015454,-0.00016566,
 0.00023513,-0.00011580,0.00032347,0.00060547,0.00000158,0.00005571,-0.
 00000667,0.00003011,0.00001062,-0.00003675,0.00003437,0.00002566,0.000
 02713,-0.08793836,-0.02352660,-0.09960816,-0.00547439,-0.02598198,0.00
 055839,0.15181607,0.12885409,0.21655881,-0.00022054,-0.00022694,0.0004
 1381,0.00191417,-0.00491596,-0.00289058,-0.00029602,0.00134011,-0.0005
 7437,0.00086197,-0.00024569,0.00040298,-0.00035182,0.00009189,-0.00025
 547,0.00007327,0.00014679,0.00010139,-0.00010049,-0.00043818,-0.000016
 27,0.00004714,0.00041467,-0.00036684,0.00032420,0.00015874,-0.00018616
 ,-0.00000219,0.00000194,0.00000991,-0.00035245,-0.00035906,-0.00010951
 ,0.00007621,-0.00005874,0.00016792,-0.00008274,0.00021308,0.00035307,-
 0.00001756,0.00002253,-0.00001839,-0.00002043,0.00001879,-0.00003719,0
 .00001080,0.00000291,0.00001589,0.05118472,0.06328610,0.02806383,-0.25
 131779,0.08191108,-0.03934657,-0.06991146,0.01733871,-0.01525666,0.652
 14720,0.00043225,0.00054962,-0.00030307,-0.00425699,-0.00256626,-0.002
 57981,0.00129775,-0.00102471,-0.00024128,-0.00087524,-0.00016314,0.000
 22504,-0.00036581,0.00117604,0.00089545,-0.00001165,-0.00005551,-0.000
 04158,0.00008739,0.00014636,0.00002706,0.00002352,-0.00016044,0.000152
 19,-0.00011826,-0.00003919,0.00005040,-0.00000074,-0.00000862,-0.00000
 765,0.00017842,0.00012537,0.00003780,-0.00003243,0.00001071,-0.0000961
 7,0.00002853,-0.00006791,-0.00012885,0.00000762,-0.00000379,0.00000293
 ,0.00000721,-0.00000261,0.00001198,-0.00000327,-0.00000501,-0.00000487
 ,0.01265962,-0.04572843,-0.00763567,0.15074380,-0.23375274,0.00819993,
 0.01507231,-0.00622070,0.00509624,-0.02233488,0.73357148,0.00012908,0.
 00020791,0.00025200,-0.00280412,-0.00277750,0.00508004,0.00113480,-0.0
 0044224,0.00024514,-0.00071606,-0.00023388,-0.00010569,-0.00019035,0.0
 0054491,-0.00024966,0.00000267,-0.00000200,0.00014140,0.00001534,-0.00
 009607,-0.00000807,0.00004943,0.00014533,-0.00006383,0.00007963,0.0000
 5630,-0.00007705,-0.00000237,-0.00000810,0.00000089,-0.00007322,-0.000
 09427,-0.00002571,0.00000907,-0.00001851,0.00000860,-0.00001052,0.0000
 8017,0.00009127,-0.00000041,0.00001145,-0.00000241,0.00000005,0.000003
 24,-0.00001041,0.00000532,0.00000076,0.00000312,0.01673027,0.00820809,
 0.01366242,-0.02510412,-0.01249883,-0.07354211,-0.01644334,0.00575733,
 -0.01047449,0.15094481,0.12079392,0.21010793,0.00010163,-0.00002510,0.
 00004782,-0.00143000,0.00050298,0.00097390,0.00012340,-0.00039836,0.00
 012278,-0.00013296,-0.00000375,-0.00000957,-0.00035628,0.00153299,0.00
 026129,0.00006755,0.00002222,0.00002398,-0.00001013,0.00000027,0.00002
 496,-0.00001142,-0.00004107,0.00000791,-0.00001032,-0.00000512,0.00000
 344,0.00000348,0.00000233,-0.00000069,0.00001396,0.00001577,0.00000148
 ,0.,0.00000413,-0.00001471,-0.00000758,-0.00001409,-0.00000980,-0.0000
 0294,-0.00000493,-0.00000194,-0.00000489,-0.00000244,0.00000376,-0.000
 00255,-0.00000289,-0.00000002,-0.00123068,-0.00045776,-0.00154741,-0.2
 9432149,-0.07278830,-0.09276646,0.00159751,-0.00029224,-0.00128634,-0.
 01419899,-0.00859316,-0.00689374,0.31038540,0.00091903,-0.00048594,0.0
 0040609,-0.00168293,-0.00020068,0.00045484,-0.00001239,0.00018516,-0.0
 0001506,0.00007931,0.00087363,-0.00013289,-0.00089184,0.00047951,0.000
 17633,-0.00009109,-0.00002178,0.00002120,0.00005694,0.00003467,0.00001
 197,0.00004351,0.00001475,0.00002094,-0.00000741,0.00000224,0.00000263
 ,-0.00000721,-0.00000712,-0.00000722,0.00002914,0.00001244,0.00000520,
 -0.00000810,0.00000404,-0.00001755,0.00001208,0.00000756,-0.00001493,0
 .00000406,0.00000550,0.00000113,0.00000480,0.00000225,-0.00000180,0.00
 000155,0.00000089,-0.00000128,-0.02805021,-0.00302705,-0.00999325,-0.0
 7083151,-0.07969986,-0.02869925,0.00055049,-0.00534727,-0.00244274,0.0
 2028266,0.01001192,0.00747802,0.07685137,0.07950057,0.00029682,0.00003
 524,-0.00020017,0.00079010,0.00045677,-0.00302687,-0.00031747,0.000493
 85,-0.00002197,0.00029523,0.00025196,-0.00001342,-0.00008470,-0.000023
 34,0.00002295,-0.00002560,0.00003341,-0.00006534,0.00000315,0.00001136
 ,-0.00000379,0.00001435,0.00003043,-0.00001003,-0.00000069,-0.00000271
 ,0.00000057,-0.00000137,-0.00000215,-0.00000262,0.00000677,-0.00001179
 ,-0.00000374,-0.00000059,0.00000080,-0.00001263,0.00000507,0.00000198,
 0.00000205,0.00000114,0.00000028,0.00000041,0.00000096,0.00000161,-0.0
 0000096,-0.00000027,-0.00000015,-0.00000071,-0.00797006,-0.00139774,0.
 00139099,-0.09128617,-0.02905161,-0.07163148,-0.00123156,-0.00276937,0
 .00556407,-0.00109529,-0.00143073,0.00269268,0.10108564,0.03300183,0.0
 6338328,0.00009700,-0.00079161,0.00022242,-0.00009880,-0.00460912,-0.0
 0252500,-0.00020765,0.00064206,0.00054965,0.00030499,0.00058204,-0.000
 16502,-0.00167479,0.00116386,-0.00063735,-0.00017836,-0.00048384,-0.00
 005711,0.00013002,0.00042484,0.00025635,0.00011750,-0.00046132,0.00027
 144,-0.00027710,-0.00013407,0.00015649,0.00001244,0.00000539,-0.000024
 38,0.00035079,0.00028085,0.00007556,-0.00008096,0.00003849,-0.00017930
 ,0.00003039,-0.00019220,-0.00029543,0.00000137,-0.00003848,0.00000155,
 -0.00001078,-0.00001275,0.00003717,-0.00002213,-0.00001918,-0.00000970
 ,-0.05013944,-0.00034450,-0.01764927,-0.01008120,0.02272928,0.00408337
 ,-0.24802118,0.14983466,-0.02484974,0.01766560,-0.03535919,-0.00453932
 ,0.00046312,0.00054859,0.00035470,0.69955563,-0.00064946,0.00046789,0.
 00051828,-0.00458680,0.00164562,-0.00356271,-0.00080434,-0.00077695,-0
 .00052713,0.00032249,-0.00054288,0.00008409,0.00084293,-0.00022446,-0.
 00026821,0.00020465,0.00013439,0.00025454,0.00007672,-0.00041858,0.000
 18711,0.00007407,0.00021117,-0.00036049,0.00028060,0.00018772,-0.00012
 809,-0.00001175,0.00000925,-0.00000459,-0.00018006,-0.00019574,-0.0000
 7169,0.00006204,-0.00001646,0.00015863,-0.00010653,0.00013271,0.000252
 40,-0.00002135,0.00001675,-0.00002774,-0.00002769,0.00002121,-0.000028
 69,0.00000436,-0.00000207,0.00001483,0.05063472,0.06210554,0.02846588,
 0.02457622,-0.06907332,-0.00568792,0.08115317,-0.23204084,-0.01381180,
 -0.08796893,0.00351539,-0.02860400,0.00030540,-0.00105776,0.00021975,-
 0.01630572,0.67439025,-0.00013999,-0.00105061,-0.00004571,-0.00222213,
 -0.00406066,0.00509258,0.00014213,0.00011945,0.00010810,0.00081557,0.0
 0025170,-0.00005176,-0.00159416,0.00117811,0.00015066,0.00016429,0.000
 24204,0.00004669,-0.00003719,-0.00009782,0.00002721,0.00009211,0.00006
 614,-0.00027098,0.00007586,0.00005049,-0.00009399,0.00000850,-0.000000
 42,0.00000456,-0.00009588,-0.00006261,0.00000735,0.00002374,0.00000777
 ,0.00006883,-0.00001953,0.00007331,0.00010663,-0.00001056,-0.00000410,
 -0.00000486,-0.00001902,-0.00000635,-0.00000375,0.00000003,-0.00000532
 ,0.00000540,-0.00695830,0.01325124,0.00744814,0.00474925,-0.00695963,-
 0.00715636,-0.03985775,0.00749487,-0.07403193,-0.01649339,-0.01193907,
 0.00018197,0.00035537,0.00007254,-0.00051618,0.17398188,0.11730934,0.2
 1935863,0.00015152,-0.00003789,-0.00001282,0.00083163,-0.00121119,0.00
 105854,-0.00046095,0.00016246,-0.00012402,-0.00004121,0.00003958,0.000
 10819,-0.00002309,0.00019426,0.00016801,-0.00041893,0.00100670,-0.0006
 2726,0.00001470,0.00011937,0.00028568,0.00029215,0.00031624,-0.0005077
 0,0.00009585,0.00005492,-0.00004271,0.00000800,0.00000014,-0.00001747,
 -0.00010138,-0.00010795,-0.00001113,0.00002197,-0.00001182,0.00002234,
 -0.00009716,0.00002666,0.00003905,-0.00002164,-0.00002846,-0.00001756,
 -0.00003432,-0.00000616,0.00001368,-0.00001440,-0.00002146,0.00001082,
 0.00027746,-0.02756771,-0.00741062,-0.00444473,-0.00021019,-0.00370615
 ,-0.06789171,-0.04389182,-0.01987881,-0.00115162,0.00035674,-0.0000588
 1,-0.00012706,-0.00147053,-0.00041125,0.00820163,0.02350911,0.00701945
 ,0.06662652,0.00002440,-0.00009973,-0.00001653,0.00054200,-0.00027035,
 0.00089394,-0.00014733,0.00021401,0.00001917,-0.00007263,0.00014344,-0
 .00007687,-0.00043114,0.00013780,0.00006720,0.00131545,-0.00187761,0.0
 0120302,0.00043880,0.00026440,0.00025815,0.00040235,-0.00198216,0.0015
 3701,-0.00050460,-0.00010155,0.00007707,-0.00002407,0.00002972,-0.0000
 0600,0.00055377,0.00056610,0.00020297,-0.00012403,0.00004531,-0.000258
 21,0.00007827,-0.00021855,-0.00043655,0.00000075,0.00001278,0.00000791
 ,0.00000139,0.00002156,-0.00002089,0.00000256,0.00000881,-0.00002081,0
 .00089088,-0.00391989,-0.00129521,-0.00099213,0.00158504,-0.00143401,-
 0.04435009,-0.31617572,-0.08338444,0.00022317,0.00054877,0.00032113,0.
 00008263,-0.00029979,-0.00010248,-0.00618617,-0.01456466,-0.00615409,0
 .04491698,0.33652158,0.00004921,0.00035815,0.00005621,0.00081093,0.001
 25230,-0.00317420,-0.00079110,-0.00002860,-0.00024455,-0.00028640,0.00
 005358,0.00006456,0.00055675,-0.00013641,0.00001300,-0.00089630,0.0003
 6102,0.00008711,0.00021682,0.00039525,0.00022894,-0.00004563,0.0005383
 8,-0.00080181,-0.00026232,-0.00005325,0.00004558,0.00003401,-0.0000288
 9,-0.00004192,0.00039051,0.00018465,0.00003623,0.00001976,-0.00001251,
 -0.00009768,-0.00004114,-0.00010455,-0.00014412,0.00000056,-0.00004607
 ,-0.00000951,-0.00003843,-0.00001979,0.00003711,-0.00002343,-0.0000379
 4,-0.00000847,0.00012431,-0.01081716,0.00073355,-0.00387853,-0.0010646
 9,0.00536775,-0.01974392,-0.08247480,-0.06318902,-0.00003463,0.0004446
 5,-0.00059715,-0.00004976,-0.00063421,0.00006775,-0.00028359,0.0031832
 8,0.00407727,0.02460641,0.08824396,0.05518650,0.00031270,0.00103736,-0
 .00050307,-0.00120553,0.00096544,0.00050772,0.00085452,-0.00142805,0.0
 0012506,-0.00181057,0.00028602,-0.00001404,0.00014075,0.00054159,0.000
 67559,-0.00026495,-0.00021158,-0.00006759,0.00014115,0.00024809,-0.000
 11588,-0.00000035,-0.00001192,0.00022875,-0.00015449,-0.00005788,0.000
 07218,-0.00001634,-0.00002080,-0.00000428,0.00017398,0.00013007,0.0000
 5307,-0.00005384,-0.00000262,-0.00007445,0.00008642,-0.00004793,-0.000
 16337,0.00002669,0.00001554,0.00001798,0.00003907,0.00000187,0.0000042
 9,0.00000730,0.00000893,-0.00000907,-0.02907991,-0.03683739,-0.0150149
 6,-0.05043510,0.05078527,-0.00737577,0.05159517,0.01106556,0.01627332,
 -0.30530985,-0.08544008,-0.09149305,-0.00050653,0.00354849,-0.00192919
 ,-0.13315489,0.00564928,-0.02077710,-0.00253185,0.00402899,-0.00222141
 ,0.68428119,0.00025098,-0.00113838,-0.00003137,0.00091695,-0.00150924,
 0.00086993,-0.00006446,0.00084793,0.00058528,0.00095026,0.00028621,-0.
 00023677,-0.00099338,0.00033421,-0.00023948,0.00006783,-0.00008122,-0.
 00015856,-0.00005215,0.00038756,0.00012539,-0.00003860,-0.00044972,0.0
 0020987,-0.00027454,-0.00016315,0.00016616,0.00002240,0.00001533,-0.00
 000948,0.00025399,0.00029659,0.00007343,-0.00003452,0.00005801,-0.0001
 4133,0.00002389,-0.00021512,-0.00028720,-0.00000308,-0.00004860,0.0000
 0837,-0.00001355,-0.00002525,0.00004324,-0.00002161,-0.00001486,-0.000
 01075,-0.03670155,-0.03914989,-0.01875631,-0.00151075,0.06283942,0.011
 23652,0.06370393,-0.04635954,0.00685782,-0.01591967,-0.14630052,-0.021
 68796,0.00404317,-0.00221724,-0.00094400,-0.06348000,-0.33009770,-0.07
 915761,0.00343207,-0.00024956,-0.00077396,-0.06975170,0.69967414,0.000
 25322,0.00005692,-0.00013273,0.00009363,0.00014686,-0.00043563,0.00018
 869,-0.00025102,0.00014002,-0.00034956,0.00021999,-0.00001852,-0.00027
 951,0.00028107,0.00008424,-0.00006569,-0.00023720,-0.00001182,0.000080
 23,0.00027329,0.00003077,0.00001090,-0.00026743,0.00015098,-0.00019967
 ,-0.00009319,0.00009783,0.00000537,-0.00000552,-0.00000558,0.00019550,
 0.00017590,0.00007740,-0.00004553,0.00002763,-0.00009072,0.00006112,-0
 .00011640,-0.00019175,0.00000704,-0.00000873,0.00000717,0.00000685,-0.
 00000606,0.00001495,-0.00000586,-0.00000188,-0.00000823,-0.01496923,-0
 .01835974,-0.01616543,-0.01838157,0.02772284,0.00790799,0.02803096,-0.
 00864122,0.01428408,-0.07664669,-0.04364932,-0.09640928,-0.00141355,-0
 .00101486,0.00694746,-0.03595933,-0.05700395,-0.08763367,-0.00251699,-
 0.00053353,0.00675548,0.15240104,0.10229256,0.20451848,0.00000495,0.00
 000613,0.00000158,0.00076198,0.00096080,0.00028870,-0.00027963,0.00008
 848,0.00005780,-0.00003207,0.00015364,-0.00005112,-0.00005954,-0.00006
 537,-0.00003897,-0.00004762,-0.00004257,0.00000819,0.00001977,0.000015
 08,-0.00000178,0.00001058,0.00000322,0.00000132,-0.00000533,-0.0000002
 2,0.00000185,-0.00000205,-0.00000153,-0.00000045,0.00000661,0.00000319
 ,0.00000485,-0.00000546,-0.00000005,0.00000331,0.00000781,0.00000276,-
 0.00000397,0.00000161,0.00000288,0.00000080,0.00000242,0.00000142,-0.0
 0000191,0.00000102,0.00000144,-0.00000042,-0.00256427,0.00349108,-0.00
 244425,0.00824460,0.02329161,0.00659323,-0.00117972,0.00034342,-0.0000
 6422,-0.06837001,-0.04477768,-0.01825806,0.00049499,-0.00080647,0.0013
 2792,-0.00439393,-0.00034753,-0.00367086,0.00008049,-0.00012095,0.0003
 5271,0.00058819,-0.02847265,-0.00689598,0.06629238,-0.00001632,-0.0001
 7797,0.00002962,-0.00085994,-0.00072753,-0.00029144,0.00018173,0.00010
 183,-0.00000299,0.00033987,-0.00023976,0.00003939,0.00006877,-0.000007
 48,-0.00002635,0.00010384,0.00007384,-0.00001675,-0.00004066,-0.000012
 67,0.00003885,-0.00002702,-0.00006528,0.00000368,-0.00001004,-0.000012
 37,0.00000698,0.00000746,0.00000651,-0.00000077,0.00001414,0.00002026,
 -0.00000102,0.00000655,0.00000886,-0.00002418,-0.00001744,-0.00002631,
 -0.00001217,-0.00000665,-0.00001124,-0.00000359,-0.00001057,-0.0000046
 8,0.00000702,-0.00000557,-0.00000538,-0.00000010,0.00393356,-0.0001490
 2,-0.00045629,-0.00662580,-0.01525242,-0.00606947,0.00040001,0.0004707
 5,0.00036854,-0.04474867,-0.31823699,-0.07322757,-0.00021481,0.0007076
 1,0.00101047,-0.00122452,0.00179802,-0.00157021,-0.00011977,-0.0001490
 0,0.00017867,0.00167999,-0.00406617,-0.00108949,0.04756878,0.33579486,
 -0.00003605,-0.00004591,0.00002461,-0.00001150,0.00004544,0.00017708,-
 0.00003725,0.00004219,-0.00010207,0.00007895,-0.00001549,-0.00001165,0
 .00012623,-0.00007315,-0.00001633,0.00001228,0.00003590,0.00000416,-0.
 00001685,-0.00001605,-0.00000038,0.00000224,0.00002540,-0.00001043,0.0
 0001679,0.00000336,-0.00000754,0.00000140,0.00000071,-0.00000013,-0.00
 001765,-0.00002071,-0.00000939,0.00000530,-0.00000418,-0.00000184,-0.0
 0000649,0.00000961,0.00001602,-0.00000078,-0.00000150,-0.00000070,-0.0
 0000168,-0.00000054,0.00000041,-0.00000062,-0.00000103,0.00000061,-0.0
 0248064,-0.00079328,0.00683190,-0.00006073,0.00336195,0.00411587,0.000
 07171,0.00031544,-0.00054749,-0.01810518,-0.07316884,-0.05921416,0.001
 31839,0.00083856,-0.00380951,-0.00379845,-0.00140092,0.00590433,0.0003
 9337,0.00019111,-0.00104481,-0.00049622,-0.01022392,0.00107613,0.02177
 480,0.08036500,0.05009710,-0.00006495,0.00011656,-0.00000288,-0.000306
 68,-0.00092341,-0.00037902,0.00007762,-0.00015957,0.00003971,-0.000342
 05,0.00016952,-0.00000809,-0.00027343,0.00029263,-0.00002270,-0.000100
 19,-0.00009139,0.00000072,0.00004140,0.00001488,-0.00003579,0.00002531
 ,0.00003921,0.00000230,0.00000413,0.00000992,-0.00000088,-0.00000840,-
 0.00000503,0.00000066,-0.00000609,-0.00001276,0.00000761,-0.00000971,-
 0.00000682,0.00002715,0.00002107,0.00001948,0.00000493,0.00000629,0.00
 001128,0.00000350,0.00001070,0.00000522,-0.00000764,0.00000505,0.00000
 630,-0.00000046,-0.00072552,0.00417692,-0.00167300,0.00027261,0.000654
 56,0.00042741,-0.01544818,-0.00945772,-0.00828226,0.00226565,-0.000360
 93,-0.00175309,-0.00016867,-0.00014711,0.00027806,-0.28618102,-0.07055
 500,-0.09562524,0.00043378,-0.00025322,0.00145243,-0.00043433,0.001433
 57,-0.00092482,-0.00014856,0.00002840,-0.00008939,0.30086175,0.0000714
 0,0.00005314,-0.00002891,0.00054273,0.00076323,0.00025611,-0.00000392,
 0.00001281,-0.00005513,0.00000664,-0.00006098,0.00001731,0.00031134,-0
 .00020913,0.00011866,0.00002352,0.00000594,0.00001571,-0.00000523,0.00
 000200,0.00000203,-0.00000923,-0.00000373,-0.00000801,-0.00000787,-0.0
 0000140,-0.00000194,0.00000201,-0.00000016,0.00000089,-0.00000526,0.00
 000367,-0.00000457,0.00000137,0.00000206,-0.00000538,-0.00000199,-0.00
 000152,0.00000117,-0.00000105,-0.00000088,-0.00000061,-0.00000171,-0.0
 0000034,0.00000035,-0.00000020,-0.00000084,0.00000033,0.00363936,-0.00
 237642,-0.00116291,0.00049427,-0.00102119,0.00008126,0.02028675,0.0098
 2370,0.00822165,0.00051781,-0.00512213,-0.00263526,-0.00013349,0.00011
 303,0.00022988,-0.07088179,-0.08161887,-0.03299263,-0.00069418,0.00063
 665,0.00091803,-0.02832544,-0.00282007,-0.01040286,-0.00145650,-0.0003
 6169,-0.00051806,0.07552733,0.08136661,-0.00003986,0.00009648,-0.00002
 894,-0.00005292,-0.00010416,0.00022826,0.00000047,-0.00007057,-0.00003
 216,-0.00009398,0.00001589,0.00000815,-0.00009807,0.00004954,-0.000145
 45,-0.00001710,0.00006364,-0.00002100,-0.00001545,-0.00005398,-0.00003
 940,-0.00001441,0.00008533,-0.00000341,0.00004318,0.00001634,-0.000013
 54,-0.00000313,-0.00000139,0.00000137,-0.00003698,-0.00004351,-0.00001
 391,0.00000721,-0.00001137,0.00001621,-0.00000257,0.00002397,0.0000334
 3,0.00000214,0.00000486,0.00000056,0.00000418,0.00000253,-0.00000480,0
 .00000262,0.00000269,0.00000097,-0.00140787,-0.00086431,0.00695780,0.0
 0055628,-0.00011574,-0.00050692,-0.00172561,-0.00124494,0.00239914,-0.
 00174029,-0.00284682,0.00607240,0.00022780,0.00021695,-0.00100195,-0.0
 9578871,-0.03352806,-0.07643153,0.00139293,0.00104642,-0.00362752,-0.0
 0735639,-0.00040562,0.00094048,-0.00045025,-0.00010618,0.00002213,0.10
 523464,0.03682506,0.06865531,0.00007676,0.00001084,0.00000971,0.000064
 89,-0.00006165,0.00030546,0.00002547,-0.00006974,0.00002060,-0.0001417
 4,0.00014005,-0.00001058,-0.00015495,0.00016308,0.00003294,-0.00003403
 ,-0.00001193,0.00000493,0.00001499,0.00000211,-0.00002139,0.00000950,0
 .00003242,-0.00001056,0.00000475,0.00000664,-0.00000554,-0.00000277,-0
 .00000327,0.00000088,-0.00000980,-0.00000966,0.00000214,-0.00000215,-0
 .00000283,0.00001291,0.00000892,0.00001250,0.00000714,0.00000277,0.000
 00502,0.00000169,0.00000422,0.00000172,-0.00000329,0.00000263,0.000002
 43,0.00000019,-0.00018322,-0.00097194,-0.00002275,-0.00314407,-0.00264
 300,-0.00376386,0.00147809,-0.00112658,-0.00207572,-0.01493026,0.02149
 188,-0.00086523,-0.00077622,0.00101273,-0.00012264,0.00756857,-0.00597
 951,0.00012293,0.00024452,-0.00025861,-0.00004359,-0.21328329,0.142139
 04,-0.02270060,0.00061649,-0.00046735,0.00135379,0.00024293,0.00008219
 ,0.00138497,0.22230997,0.00004035,-0.00007605,0.00001689,-0.00009887,0
 .00012015,0.00023145,-0.00003352,0.00002078,0.00001178,0.00010460,-0.0
 0002894,0.00000237,0.00003721,-0.00000831,0.00001109,0.00003535,0.0000
 0266,0.00001408,0.00000512,0.00002251,0.00004641,0.00001341,-0.0000492
 2,-0.00000386,-0.00001894,-0.00000729,0.00000507,0.00000460,0.00000146
 ,-0.00000268,0.00003039,0.00002245,0.00000491,-0.00000186,0.00000618,-
 0.00002397,-0.00000562,-0.00001742,-0.00001871,-0.00000323,-0.00000681
 ,-0.00000250,-0.00000682,-0.00000272,0.00000504,-0.00000386,-0.0000047
 1,-0.00000024,-0.00093030,-0.00037956,-0.00022592,-0.00177804,0.000663
 09,-0.00195347,-0.00198447,-0.00413165,-0.00320463,-0.00871938,0.00975
 760,-0.00120466,-0.00036923,0.00033218,-0.00009810,0.02413345,-0.01404
 297,0.00378320,0.00119583,-0.00083281,0.00011443,0.14220485,-0.1899425
 4,0.01047485,0.00016327,0.00050204,0.00104743,-0.00053886,0.00084029,0
 .00094938,-0.15349680,0.19723188,-0.00001669,0.00009276,-0.00004690,0.
 00026013,0.00020583,-0.00091540,-0.00013462,0.00009546,-0.00002359,-0.
 00000155,-0.00000525,-0.00001355,0.00006069,-0.00003302,0.00008960,-0.
 00004132,-0.00008345,-0.00000281,0.00002067,0.00002922,0.00003026,0.00
 001578,-0.00005286,0.00004248,-0.00001682,-0.00000460,0.00001768,-0.00
 000181,0.00000162,-0.00000289,0.00002792,0.00002520,-0.00000051,-0.000
 00457,0.00000157,-0.00000504,-0.00000482,-0.00001640,-0.00002290,0.000
 00050,-0.00000206,-0.00000013,0.00000063,0.00000071,0.00000198,-0.0000
 0110,-0.00000059,-0.00000059,-0.00001014,-0.00019372,-0.00084181,-0.00
 361600,-0.00210208,0.00582064,-0.00213268,-0.00300133,0.00602260,-0.00
 726346,0.00799607,0.00250753,-0.00040047,0.00034762,0.00011015,0.00663
 049,-0.00556603,0.00386317,0.00029279,-0.00029652,0.00014784,-0.022840
 68,0.01053511,-0.04199114,0.00147748,0.00085091,-0.00349689,0.00130765
 ,0.00114231,-0.00348108,0.02639747,-0.00996347,0.03214708,-0.24644699,
 -0.00227276,-0.00109233,0.00268700,0.00412136,0.00002546,0.00370425,-0
 .00346511,0.00040162,-0.02201633,-0.00687039,-0.00114677,-0.02355566,0
 .00833266,0.00086991,-0.00061301,-0.00021992,0.00002952,0.00023652,0.0
 0009331,-0.00012275,0.00016298,0.00028419,-0.00000428,0.00003166,0.000
 07591,-0.00003191,-0.00002435,-0.00003129,0.00000394,0.00004276,-0.000
 07015,0.00004054,-0.00006218,0.00000496,0.00002301,0.00006134,0.000089
 10,0.00002566,0.00002705,0.00004593,0.00000866,0.00004415,0.00001497,-
 0.00002094,0.00001587,0.00002054,-0.00000469,-0.00049799,0.00019614,-0
 .00015070,0.00017903,-0.00013834,0.00004313,0.00017031,-0.00014260,0.0
 0002477,0.00002101,0.00003530,0.00001011,-0.00003211,0.00006668,0.0000
 5193,-0.00004157,0.00001663,-0.00005681,-0.00005008,0.00000776,-0.0000
 0337,0.00010988,-0.00012500,0.00000351,0.00001244,-0.00004464,-0.00000
 673,0.00003897,-0.00000327,0.00001655,0.00001719,-0.00001923,0.0000110
 5,0.67345573,0.00176119,-0.08110442,-0.00555956,0.00273247,-0.00335924
 ,0.00095672,0.00022097,-0.00576649,0.00094453,-0.03034231,0.00321441,-
 0.00022210,0.02956699,0.00559972,-0.00074196,-0.00111619,0.00108916,0.
 00016330,-0.00002389,0.00008172,0.00006135,-0.00011969,-0.00025011,-0.
 00017904,0.00004310,0.00003372,0.00000784,0.00002486,0.00002303,0.0000
 1279,-0.00002356,-0.00010852,0.00011732,-0.00002789,0.00003476,-0.0000
 0602,-0.00005357,0.00000923,0.00005075,-0.00000826,-0.00001809,-0.0000
 0757,-0.00003184,-0.00002354,0.00001444,-0.00001619,-0.00000385,-0.000
 00270,0.00105431,0.00107430,0.00012265,-0.00006383,0.00008404,0.000041
 37,0.00016099,-0.00042795,-0.00007045,-0.00001653,0.00000814,-0.000003
 06,-0.00001787,0.00003431,0.00001787,0.00011267,0.00002542,0.00009278,
 0.00000961,0.00001435,0.00000094,0.00002226,0.00001600,0.00001001,0.00
 000656,-0.00001905,-0.00000442,0.00004353,-0.00002820,0.00000774,0.000
 01200,-0.00000880,-0.00000269,-0.00370757,0.23179177,-0.00015815,-0.00
 605896,-0.07615901,0.00006600,0.00102706,0.00672738,0.00027898,0.00026
 661,0.00284456,0.00087000,0.00008443,0.00086385,-0.00242601,-0.0002279
 9,-0.00213364,-0.00026669,0.00006665,0.00200347,0.00019875,0.00023609,
 -0.00001943,-0.00027580,-0.00031805,-0.00007498,-0.00009500,-0.0000204
 0,-0.00010284,0.00002915,-0.00000430,0.00001160,-0.00011615,0.00005428
 ,0.00017448,-0.00000117,-0.00001533,-0.00003380,0.00013272,0.00008973,
 -0.00002243,0.00000373,0.00001361,0.00000853,-0.00002110,-0.00002498,-
 0.00000805,0.00000331,0.00000086,-0.00000449,0.00019828,0.00001531,0.0
 0151780,-0.00004695,0.00001014,-0.00008845,0.00006654,-0.00010692,-0.0
 0013021,-0.00000821,-0.00000228,-0.00006397,0.00001076,-0.00000739,0.0
 0004891,0.00012337,0.00001183,-0.00010960,-0.00003840,-0.00001374,0.00
 002673,-0.00002533,0.00006308,0.00001325,-0.00000001,0.00000493,0.0000
 0206,0.00000272,-0.00001404,0.00001380,-0.00000354,-0.00000321,0.00001
 462,0.00261091,0.15896689,0.61792565,-0.02259329,0.01035503,0.02583686
 ,-0.00156970,-0.00097736,-0.00095545,-0.00195223,0.00114394,-0.0003732
 3,0.00116420,0.00117307,0.00018430,-0.00009131,-0.00121875,0.00097308,
 0.00024192,0.00018189,-0.00038299,-0.00011511,-0.00009610,0.00005922,-
 0.00003676,-0.00005533,0.00000656,0.00001968,-0.00002878,0.00002494,0.
 00000347,0.00001129,-0.00001931,0.00000769,0.00001361,-0.00004079,0.00
 002513,0.00000197,-0.00000662,-0.00005026,-0.00004654,-0.00000323,-0.0
 0001152,-0.00001884,-0.00000559,-0.00001320,-0.00000301,0.00000985,-0.
 00000600,-0.00000751,0.00000129,-0.00000704,-0.00034265,-0.00033443,-0
 .00001760,0.00002425,-0.00001095,-0.00012999,0.00015309,0.00001503,-0.
 00000916,-0.00000303,0.00001573,0.00001198,-0.00001936,-0.00002450,-0.
 00002438,-0.00004023,0.00002407,0.00002692,-0.00000213,-0.00000147,-0.
 00002014,0.00003360,-0.00000048,-0.00000554,0.00001602,0.00000219,-0.0
 0002068,0.00000950,-0.00000880,-0.00000576,0.00000872,-0.00000630,-0.1
 7204977,0.01637977,0.04347774,0.69471489,0.00625066,0.00239938,0.00038
 179,-0.00018173,0.00012332,0.00049937,-0.00045125,0.00015637,-0.000202
 56,-0.00084174,-0.00173028,-0.00089139,-0.00064047,0.00053759,0.000016
 37,0.00009532,0.00015073,-0.00006837,-0.00005483,-0.00007065,0.0000031
 2,-0.00002723,-0.00002061,-0.00001284,0.00003773,0.00002313,-0.0000156
 2,0.00001667,0.00000316,0.00000739,-0.00000568,-0.00000808,-0.00001344
 ,0.00001011,0.00000109,-0.00000428,-0.00003635,-0.00001116,0.00002605,
 -0.00000604,-0.00000609,-0.00000603,-0.00000692,-0.00000266,0.00000484
 ,-0.00000244,-0.00000466,0.00000220,0.00010172,-0.00017872,0.00001643,
 -0.00003734,0.00005060,-0.00001392,-0.00005145,0.00005772,-0.00001782,
 0.00000627,-0.00001614,-0.00000169,0.00000629,-0.00002022,-0.00000825,
 0.00000457,-0.00001025,0.00000559,0.00000764,-0.00000399,0.00000163,-0
 .00003182,0.00002649,-0.00000476,-0.00000288,0.00001040,0.00000234,-0.
 00001116,0.00000215,-0.00000199,-0.00000485,0.00000436,-0.00000159,0.0
 3607281,-0.08739449,-0.06055106,-0.01165415,0.22538284,0.00997668,0.00
 093848,0.00578700,-0.00075265,-0.00007718,-0.00021257,-0.00088620,-0.0
 0024889,0.00000910,-0.00217031,-0.00086313,-0.00097199,-0.00353315,0.0
 0114468,-0.00095759,0.00013540,0.00032895,-0.00006651,-0.00010300,-0.0
 0008952,0.00006485,-0.00010773,-0.00012277,-0.00003000,0.00001504,-0.0
 0000608,0.00000069,0.00000714,0.00000755,0.00001144,-0.00000737,0.0000
 1068,-0.00000105,0.00001996,0.00000828,-0.00001243,-0.00005196,-0.0000
 4431,0.00000909,-0.00001586,-0.00002305,-0.00000909,-0.00002247,-0.000
 01077,0.00001360,-0.00001005,-0.00000992,0.00000192,0.00008379,-0.0003
 6504,-0.00002561,-0.00007340,0.00009379,0.00000180,-0.00013165,0.00014
 513,-0.00000488,0.00000315,-0.00001753,-0.00000678,0.00001322,-0.00005
 239,-0.00002200,-0.00000517,-0.00002420,0.00000164,0.00002308,-0.00000
 963,0.00000833,-0.00005404,0.00005422,-0.00000636,-0.00000774,0.000024
 73,0.00000464,-0.00002798,0.00000797,-0.00000863,-0.00001192,0.0000100
 4,-0.00000245,0.10873194,-0.06376345,-0.24664623,-0.00335318,0.1410976
 6,0.60558697,-0.02271811,-0.00931555,-0.02603599,-0.00166721,-0.001221
 66,0.00106885,-0.00184798,0.00082073,0.00024956,-0.00070990,0.00161273
 ,-0.00057480,0.00197911,-0.00082370,-0.00061993,0.00004163,0.00032757,
 0.00040421,-0.00003613,0.00000013,0.00006136,-0.00014754,-0.00020424,-
 0.00003570,-0.00001681,-0.00002572,-0.00000928,0.00002044,0.00000973,-
 0.00000601,-0.00003684,0.00002750,0.00003348,0.00002082,0.00000103,-0.
 00001709,-0.00001049,-0.00001674,-0.00000600,-0.00001141,-0.00001600,-
 0.00000421,-0.00002519,-0.00001490,0.00000920,-0.00000648,-0.00000879,
 0.00000062,0.00022167,-0.00023573,0.00035796,-0.00005056,0.00006191,-0
 .00003634,-0.00009793,0.00006591,-0.00003752,-0.00000736,-0.00000881,-
 0.00001137,0.00001146,-0.00001658,-0.00000181,0.00004489,-0.00002902,-
 0.00000704,0.00001675,-0.00000622,0.00000948,-0.00003983,0.00006717,0.
 00000614,-0.00000519,0.00001824,0.00000240,-0.00001614,0.00000093,-0.0
 0000428,-0.00000643,0.00000743,-0.00000133,-0.17223395,-0.01417059,-0.
 04538204,0.07631311,-0.01010282,-0.02764074,0.69401272,-0.00436543,0.0
 0374491,0.00168003,-0.00003461,-0.00010979,-0.00052121,0.00048462,0.00
 036608,0.00022189,0.00009110,-0.00032533,0.00010185,0.00169223,-0.0013
 3550,-0.00093166,-0.00010995,-0.00017392,0.00007392,0.00004780,0.00007
 634,-0.00001453,0.00004995,0.00006078,0.00000139,-0.00001850,0.0000039
 9,-0.00000346,-0.00000560,-0.00001356,-0.00000014,0.00000860,-0.000009
 50,0.00000449,-0.00000853,-0.00000230,0.00000188,0.00002542,0.00001988
 ,-0.00000834,0.00000703,0.00000897,0.00000448,0.00001064,0.00000402,-0
 .00000472,0.00000479,0.00000350,-0.00000056,-0.00004568,0.00013341,-0.
 00005203,0.00000793,-0.00004006,0.00000856,0.00004735,-0.00003776,0.00
 003782,-0.00000232,0.00000253,-0.00001193,-0.00000969,0.00002886,0.000
 00546,-0.00000612,0.00002696,0.00000024,-0.00000855,0.00000286,-0.0000
 0399,0.00000998,-0.00002264,-0.00000007,0.00000251,-0.00000682,-0.0000
 0084,0.00000663,-0.00000142,0.00000030,0.00000224,-0.00000285,0.000002
 63,-0.03424845,-0.08702947,-0.06148940,0.00767299,-0.00021517,-0.01916
 352,-0.00766637,0.22754050,-0.01022515,0.00218864,0.00538573,0.0006983
 5,-0.00017929,-0.00019264,0.00048723,0.00033759,-0.00009287,0.00318075
 ,0.00116321,-0.00081654,0.00234396,-0.00145624,-0.00121677,-0.00000923
 ,-0.00033524,-0.00006111,0.00011178,0.00005485,-0.00004155,0.00009586,
 0.00014684,0.00006248,-0.00002455,-0.00001272,0.00000388,-0.00002560,-
 0.00001767,-0.00002321,0.00002741,0.00001417,-0.00001129,-0.00001331,-
 0.00001065,0.00001301,0.00005561,0.00003154,-0.00002703,0.00001586,0.0
 0002237,0.00001040,0.00002789,0.00001252,-0.00001430,0.00001205,0.0000
 1046,-0.00000288,-0.00016236,0.00036578,-0.00004697,0.00010051,-0.0001
 0284,0.00000750,0.00012482,-0.00013760,0.00002324,-0.00001138,0.000021
 91,0.00000563,-0.00001125,0.00004561,0.00002577,-0.00000494,0.00002259
 ,-0.00000591,-0.00002426,0.00000987,-0.00000923,0.00006416,-0.00005955
 ,0.00000727,0.00000847,-0.00002707,-0.00000407,0.00002771,-0.00000686,
 0.00000735,0.00001175,-0.00001055,0.00000298,-0.11008199,-0.06121732,-
 0.24712042,0.02862741,-0.02056985,-0.05373074,0.00861592,0.14549549,0.
 60327172,0.00239946,0.00134873,0.00284889,-0.00030435,-0.00020957,0.00
 001867,-0.00047808,0.00012095,-0.00013510,-0.00030898,-0.00007725,-0.0
 0016234,-0.00048758,-0.00003476,-0.00004357,0.00009093,0.00010795,-0.0
 0001744,-0.00003731,-0.00004114,0.00002597,-0.00004429,-0.00005192,-0.
 00000371,0.00000521,-0.00000329,-0.00000067,0.00001057,0.00000724,0.00
 000116,-0.00000490,0.00000869,-0.00000318,0.00001040,0.00000250,-0.000
 00556,-0.00002066,-0.00001744,0.00000256,-0.00000638,-0.00000853,-0.00
 000391,-0.00000952,-0.00000402,0.00000520,-0.00000346,-0.00000468,0.00
 000142,0.00007037,-0.00015455,0.00001200,-0.00002979,0.00003987,-0.000
 00301,-0.00005288,0.00005675,-0.00000913,-0.00000047,-0.00000986,-0.00
 000340,0.00000630,-0.00002170,-0.00000964,0.00000466,-0.00001246,0.000
 00458,0.00001057,-0.00000358,0.00000185,-0.00002403,0.00002751,-0.0000
 0202,-0.00000315,0.00001100,0.00000191,-0.00001137,0.00000267,-0.00000
 346,-0.00000501,0.00000454,-0.00000138,-0.02717003,0.02576096,0.076229
 25,-0.34097228,-0.00705452,-0.03797880,-0.05995798,-0.01045497,-0.0338
 5045,0.71327621,0.00184865,0.00646102,-0.00345014,0.00017328,0.0005426
 2,-0.00004890,0.00042555,-0.00011025,0.00008935,0.00074544,-0.00021362
 ,-0.00013369,-0.00188989,-0.00016296,0.00024916,0.00000502,-0.00007388
 ,0.00012024,0.00003126,0.00002116,-0.00001298,0.00000320,0.00001065,0.
 00000242,-0.00001102,0.00000220,-0.00000475,0.00000042,0.00000042,0.00
 000337,-0.00000252,0.00000489,0.00000898,-0.00000404,-0.00000162,0.000
 00127,0.00001571,0.00000882,-0.00000454,0.00000290,0.00000398,0.000001
 87,0.00000287,0.00000047,-0.00000218,0.00000126,0.00000168,-0.00000040
 ,-0.00010714,-0.00003276,0.00001112,0.00000533,-0.00001244,0.00000294,
 0.00000620,0.00001510,0.00000493,0.00000336,0.00000344,-0.00000198,-0.
 00000067,-0.00000199,0.00000338,-0.00000986,0.00000261,-0.00001248,-0.
 00000439,-0.00000056,0.00000098,0.00000403,-0.00000861,-0.00000124,-0.
 00000017,-0.00000072,0.00000007,-0.00000060,0.00000145,0.00000086,-0.0
 0000015,-0.00000079,0.00000168,0.00864198,0.00919876,0.00627089,0.0168
 4736,-0.07161649,-0.01807097,-0.00903000,-0.00620937,-0.00342105,-0.01
 595228,0.19342936,0.00299672,-0.00346517,-0.00362429,0.00041592,0.0003
 0017,0.00049134,0.00053448,-0.00049427,-0.00000043,-0.00107470,-0.0001
 6898,0.00028371,0.00022181,-0.00001395,-0.00036976,-0.00010828,-0.0000
 4017,-0.00001843,0.00001189,0.00001817,-0.00001089,0.00002753,0.000017
 18,-0.00001025,0.00000393,0.00000923,-0.00000395,0.00000529,0.00000270
 ,0.00000330,0.00000013,-0.00001481,0.00000814,-0.00000709,0.00000396,0
 .00000113,0.00000350,0.00001069,0.00000615,0.00000145,0.00000311,0.000
 00019,0.00000206,0.00000075,-0.00000135,0.00000034,0.00000126,0.000000
 17,0.00000160,0.00008205,0.00009989,-0.00000301,-0.00000397,-0.0000007
 1,0.00003355,-0.00003445,-0.00000740,0.00000279,-0.00000134,-0.0000033
 9,-0.00000184,0.00000548,0.00000392,0.00000886,0.00001234,-0.00000617,
 -0.00000528,-0.00000023,0.00000087,0.00000040,-0.00000543,-0.00000042,
 0.00000130,-0.00000260,-0.00000050,0.00000400,-0.00000237,0.00000195,0
 .00000091,-0.00000152,0.00000140,0.02576466,0.00815819,0.03445776,0.03
 630865,-0.01969668,-0.12286878,-0.03336565,-0.00378897,-0.01864307,-0.
 01642408,0.18209764,0.67696605,0.00241706,-0.00125559,-0.00288423,-0.0
 0020919,-0.00007562,0.00009862,-0.00023400,-0.00005857,0.00004696,-0.0
 0047566,-0.00004147,-0.00019262,-0.00039696,0.00031506,0.00035347,0.00
 003888,0.00012871,0.00001813,-0.00003921,-0.00002922,0.00001476,-0.000
 04487,-0.00005531,-0.00001504,0.00000655,-0.00000245,0.00000362,0.0000
 0744,0.00000892,0.00000375,-0.00000639,0.00000496,0.00000018,0.0000089
 4,0.00000155,-0.00000397,-0.00001931,-0.00001656,0.00000412,-0.0000057
 3,-0.00000883,-0.00000362,-0.00000970,-0.00000436,0.00000517,-0.000004
 40,-0.00000391,0.00000065,0.00007862,-0.00011688,0.00000549,-0.0000288
 4,0.00003409,-0.00000644,-0.00004466,0.00004259,-0.00001132,0.00000256
 ,-0.00000721,0.00000126,0.00000674,-0.00001710,-0.00000627,0.00000223,
 -0.00001052,0.00000425,0.00000940,-0.00000290,0.00000285,-0.00001896,0
 .00001999,-0.00000134,-0.00000292,0.00000868,0.00000161,-0.00000914,0.
 00000204,-0.00000225,-0.00000375,0.00000377,-0.00000195,-0.02751582,-0
 .02427622,-0.07644823,-0.05993394,0.01190671,0.03314053,-0.34009670,0.
 01822225,0.03538033,0.06984177,0.00636173,0.02577815,0.71188025,-0.001
 08076,0.00630283,-0.00370998,-0.00047328,-0.00021572,0.00037234,-0.000
 48165,0.00067389,-0.00006878,0.00178308,-0.00000785,0.00024360,-0.0008
 5068,-0.00008709,-0.00029441,0.00012075,-0.00003002,-0.00000029,-0.000
 01660,-0.00001969,0.00000364,-0.00000747,-0.00001375,0.00001190,0.0000
 0038,-0.00000582,-0.00000232,0.00000083,0.00000084,-0.00000102,-0.0000
 0737,0.00001010,-0.00001025,0.00000735,-0.00000299,-0.00000223,-0.0000
 0210,-0.00000435,-0.00000084,-0.00000200,-0.00000214,-0.00000061,-0.00
 000240,-0.00000011,0.00000057,-0.00000020,-0.00000158,0.00000071,0.000
 00720,-0.00009344,0.00009088,-0.00000446,0.00000735,-0.00001057,-0.000
 02910,0.00002902,-0.00001336,-0.00000588,-0.00000079,-0.00000012,0.000
 00259,-0.00000615,-0.00000397,0.00000868,-0.00001217,-0.00000631,0.000
 00252,-0.00000161,0.00000231,-0.00000577,0.00001686,0.00000214,-0.0000
 0165,0.00000445,0.00000066,-0.00000430,0.00000086,-0.00000063,-0.00000
 142,0.00000171,-0.00000050,-0.00823531,0.01075698,0.01020819,0.0123463
 6,-0.00726332,-0.00508740,-0.00732960,-0.07228030,-0.02032016,-0.00994
 232,0.00219054,-0.02117308,-0.00413953,0.19392098,-0.00336391,-0.00414
 756,-0.00321289,-0.00035136,-0.00044868,-0.00003501,-0.00048538,0.0002
 5653,0.00012913,-0.00028820,0.00038946,-0.00027741,0.00122640,0.000171
 30,0.00025045,0.00002044,0.00010185,0.00017109,0.00000776,0.00000298,0
 .00000835,-0.00005134,-0.00005694,-0.00000707,-0.00000882,-0.00000335,
 -0.00000220,0.00000722,0.00000363,0.00000032,-0.00001135,0.00001156,0.
 00001240,0.00000373,-0.00000133,-0.00000354,0.00000081,-0.00000357,-0.
 00000335,-0.00000173,-0.00000250,-0.00000065,-0.00000635,-0.00000402,0
 .00000186,-0.00000106,-0.00000190,0.00000026,0.00008887,-0.00002838,0.
 00002866,-0.00001595,0.00001416,-0.00000366,-0.00002040,0.00000411,-0.
 00000567,-0.00000149,-0.00000007,-0.00000238,0.00000004,0.00000015,-0.
 00000542,0.00000994,-0.00000769,0.00000718,0.00000508,0.00000043,0.,-0
 .00000663,0.00001397,0.00000092,-0.00000102,0.00000337,0.00000005,-0.0
 0000182,-0.00000032,-0.00000131,-0.00000076,0.00000128,-0.00000051,-0.
 02570447,0.00905728,0.03303261,0.03229963,-0.00483901,-0.01776055,-0.0
 3854067,-0.01895209,-0.12287837,-0.02475360,-0.01926432,-0.05207705,0.
 02320831,0.18266495,0.67672372,0.00004925,0.00030344,-0.00011766,0.000
 11758,0.00008666,0.00004706,0.00013672,-0.00005753,0.00000138,0.000153
 23,0.00005818,0.00015847,0.00002570,-0.00017863,-0.00015423,-0.0000211
 4,-0.00003362,-0.00002260,0.00000411,0.00001046,-0.00000137,0.00001624
 ,0.00001444,-0.00000148,-0.00000074,-0.00000109,0.00000051,-0.00000210
 ,-0.00000144,-0.00000161,0.00000126,-0.00000421,-0.00000029,-0.0000024
 3,0.00000033,0.00000097,0.00000400,0.00000427,-0.00000044,0.00000097,0
 .00000154,0.00000086,0.00000217,0.00000089,-0.00000109,0.00000072,0.00
 000108,-0.00000036,-0.00002230,0.00002327,0.00000746,0.00000479,-0.000
 00952,0.00000023,0.00001225,-0.00000793,0.00000454,-0.00000015,0.00000
 193,-0.00000041,-0.00000093,0.00000335,0.00000211,-0.00000070,0.000003
 75,-0.00000289,-0.00000241,0.00000038,0.00000003,0.00000401,-0.0000051
 6,0.00000033,0.00000037,-0.00000173,-0.00000027,0.00000196,-0.00000022
 ,0.00000059,0.00000089,-0.00000088,0.00000059,0.00193488,-0.00047112,-
 0.00021776,-0.02621259,-0.00901193,-0.02805939,-0.02564844,0.00978841,
 0.02811475,-0.18204474,-0.03886724,-0.12221197,-0.18195911,0.04297914,
 0.12096199,0.66514785,-0.00054261,-0.00130787,-0.00043290,0.00009721,-
 0.00000836,-0.00003607,0.00007118,-0.00005279,0.00002770,-0.00019264,0
 .00008502,0.00001964,0.00038307,0.00002070,0.00015092,-0.00002470,-0.0
 0001830,0.00000709,0.00001610,0.00000786,-0.00000566,0.00000568,0.0000
 1294,0.00000514,-0.00000350,-0.00000175,0.00000132,-0.00000506,-0.0000
 0234,-0.00000289,0.00000427,0.00000115,0.00000225,-0.00000302,-0.00000
 100,0.00000138,0.00000695,0.00000348,-0.00000386,0.00000202,0.00000271
 ,0.00000135,0.00000292,0.00000120,-0.00000168,0.00000128,0.00000155,-0
 .00000070,-0.00000802,0.00005140,-0.00002219,0.00000923,-0.00001202,0.
 00000223,0.00001641,-0.00001991,0.00000223,0.00000001,0.00000237,0.000
 00124,-0.00000162,0.00000665,0.00000322,-0.00000158,0.00000323,0.00000
 149,-0.00000266,0.00000142,-0.00000156,0.00000741,-0.00000860,0.000000
 50,0.00000110,-0.00000358,-0.00000067,0.00000369,-0.00000095,0.0000011
 0,0.00000159,-0.00000139,0.00000012,0.00037376,-0.01181094,-0.02241269
 ,-0.02733666,0.00862463,0.01079069,0.02852795,0.00775316,0.01169025,-0
 .01480231,-0.08946568,-0.06469922,0.01836179,-0.09099335,-0.06951876,-
 0.00473185,0.23202058,0.00028296,-0.00059650,-0.00216519,0.00003577,0.
 00008043,0.00000132,0.00008350,-0.00007785,0.00006475,-0.00000946,-0.0
 0002500,0.00011781,-0.00016177,0.00017872,0.00030161,-0.00001437,0.000
 01452,-0.00000082,-0.00000739,0.00000127,-0.00000256,-0.00000120,-0.00
 000286,-0.00000666,0.00000191,0.,0.00000303,-0.00000130,0.00000163,0.0
 0000117,-0.00000077,-0.00000258,-0.00000035,0.00000029,-0.00000033,0.0
 0000055,-0.00000231,-0.00000162,0.00000146,-0.00000034,-0.00000125,-0.
 00000023,-0.00000084,-0.00000039,0.00000064,-0.00000097,-0.00000003,-0
 .00000030,0.00000129,-0.00000278,-0.00001421,-0.00000184,0.00000045,-0
 .00000247,-0.00000214,0.00000279,-0.00000138,0.00000124,0.00000035,0.0
 0000274,0.00000084,-0.00000073,0.00000059,-0.00000274,-0.00000053,0.00
 000015,0.00000083,-0.00000028,0.00000080,0.00000019,-0.00000153,-0.000
 00010,-0.00000028,0.00000013,0.00000008,-0.00000044,0.00000024,0.00000
 021,0.,0.00000018,-0.00000059,-0.00033475,-0.02195907,-0.07181992,-0.0
 8382205,0.01316755,0.03815896,0.08345971,0.01040409,0.03888488,-0.0492
 0758,-0.06705399,-0.26735619,0.04765413,-0.06741978,-0.26551785,0.0009
 3823,0.15826658,0.64891110,0.00008077,0.00053783,0.00142498,-0.0002524
 4,-0.00015932,-0.00007403,-0.00032690,0.00012219,-0.00003921,0.0000473
 0,0.00004094,-0.00004001,-0.00020944,0.00002858,0.00007136,0.00005904,
 0.00008022,-0.00002701,-0.00003472,-0.00002511,0.00001729,-0.00002678,
 -0.00003576,-0.00000818,0.00000485,-0.00000294,0.00000235,0.00000567,0
 .00000502,0.00000210,-0.00000448,0.00000298,-0.00000423,0.00000728,0.0
 0000147,-0.00000330,-0.00001597,-0.00001307,0.00000299,-0.00000477,-0.
 00000705,-0.00000272,-0.00000692,-0.00000288,0.00000400,-0.00000304,-0
 .00000321,0.00000079,0.00004711,-0.00010221,-0.00001402,-0.00002042,0.
 00002689,-0.00000241,-0.00003870,0.00004053,-0.00000330,-0.00000047,-0
 .00000576,-0.00000076,0.00000444,-0.00001348,-0.00000640,0.00000064,-0
 .00000880,0.00000428,0.00000754,-0.00000242,0.00000163,-0.00001571,0.0
 0001743,-0.00000124,-0.00000232,0.00000742,0.00000125,-0.00000794,0.00
 000216,-0.00000259,-0.00000328,0.00000322,-0.00000128,-0.00525897,-0.0
 0035586,-0.00140816,-0.01149035,0.00886303,0.02669542,-0.00081236,-0.0
 0027524,-0.00081059,-0.12797843,0.03967028,0.11334110,-0.00123787,-0.0
 0090062,-0.00309432,0.01018630,-0.00465619,-0.01386498,0.13495835,-0.0
 0021012,0.00024082,-0.00007883,0.00002941,0.00001556,-0.00003109,0.000
 05645,-0.00000850,0.00001706,0.00008112,0.00002677,0.00005653,-0.00004
 313,-0.00000775,-0.00002040,-0.00000996,-0.00002000,0.00000738,0.00000
 549,0.00000636,-0.00000342,0.00000582,0.00000649,0.00000107,-0.0000017
 6,-0.00000052,0.00000089,-0.00000105,-0.00000025,-0.00000092,0.0000005
 0,-0.00000025,0.00000026,-0.00000139,-0.00000057,0.00000081,0.00000350
 ,0.00000211,-0.00000112,0.00000086,0.00000124,0.00000057,0.00000130,0.
 00000059,-0.00000079,0.00000049,0.00000072,-0.00000027,-0.00001710,0.0
 0002042,-0.00000119,0.00000604,-0.00000657,0.00000138,0.00000744,-0.00
 000739,0.00000212,-0.00000038,0.00000144,0.00000046,-0.00000125,0.0000
 0298,0.00000062,-0.00000107,0.00000187,-0.00000140,-0.00000149,0.00000
 043,-0.00000022,0.00000399,-0.00000430,0.00000054,0.00000054,-0.000001
 66,-0.00000038,0.00000159,-0.00000030,0.00000036,0.00000070,-0.0000006
 5,0.00000018,0.00019332,0.00603558,-0.00176101,-0.00071928,0.00288379,
 -0.00046499,-0.00004732,-0.00065440,0.00043070,0.03972199,-0.06041740,
 -0.07132035,-0.00136312,0.00587673,-0.00261806,0.00548416,0.00070452,-
 0.00672124,-0.04241956,0.05256111,-0.00047427,-0.00007766,0.00025970,0
 .00004404,0.00000685,-0.00002631,0.00005375,0.00001709,-0.00002091,0.0
 0005493,-0.00002319,-0.00000900,0.00018515,-0.00000274,0.00002762,-0.0
 0001185,-0.00002667,0.00000321,0.00001357,0.00000536,-0.00000635,0.000
 00910,0.00001505,0.00000619,-0.00000120,0.00000072,-0.00000095,-0.0000
 0306,-0.00000252,-0.00000157,0.00000264,0.00000023,0.00000052,-0.00000
 242,-0.00000085,0.00000125,0.00000575,0.00000442,-0.00000155,0.0000019
 3,0.00000289,0.00000111,0.00000291,0.00000129,-0.00000164,0.00000140,0
 .00000128,-0.00000032,-0.00001549,0.00003778,-0.00000509,0.00000923,-0
 .00001081,0.00000069,0.00001258,-0.00001520,0.00000135,-0.00000034,0.0
 0000252,0.00000099,-0.00000180,0.00000609,0.00000203,-0.00000040,0.000
 00197,-0.00000002,-0.00000264,0.00000132,-0.00000111,0.00000668,-0.000
 00630,0.00000066,0.00000088,-0.00000297,-0.00000055,0.00000322,-0.0000
 0080,0.00000089,0.00000147,-0.00000124,0.00000029,-0.00070002,-0.00147
 112,0.00204801,-0.00234088,-0.00029739,0.00156821,-0.00093154,0.000271
 34,-0.00003464,0.11387197,-0.07143207,-0.24550031,-0.00377505,-0.00288
 013,-0.00210919,0.01532485,-0.00697210,-0.01670048,-0.12126905,0.07989
 798,0.25972047,0.00006634,-0.00052247,-0.00141377,-0.00023416,-0.00016
 281,0.00010152,-0.00032222,0.00008904,0.00002527,-0.00010375,0.0000640
 1,-0.00006225,-0.00007021,0.00006023,-0.00000334,0.00004439,0.00009022
 ,0.00002785,-0.00002993,-0.00001867,0.00001606,-0.00003458,-0.00004685
 ,-0.00001186,0.00000300,-0.00000263,0.00000012,0.00000690,0.00000531,0
 .00000269,-0.00000815,0.00000371,0.00000082,0.00000701,0.00000139,-0.0
 0000388,-0.00001349,-0.00001086,0.00000320,-0.00000465,-0.00000675,-0.
 00000262,-0.00000795,-0.00000372,0.00000398,-0.00000311,-0.00000330,0.
 00000073,0.00006100,-0.00009371,0.00002638,-0.00002298,0.00002787,-0.0
 0000417,-0.00003619,0.00003428,-0.00000696,-0.00000037,-0.00000579,-0.
 00000211,0.00000462,-0.00001362,-0.00000551,0.00000489,-0.00000821,0.0
 0000214,0.00000705,-0.00000255,0.00000229,-0.00001632,0.00001922,-0.00
 000074,-0.00000231,0.00000755,0.00000117,-0.00000745,0.00000159,-0.000
 00223,-0.00000327,0.00000309,-0.00000100,-0.00526924,0.00064044,0.0012
 9266,-0.00083212,0.00027137,0.00081981,-0.01157565,-0.00872793,-0.0266
 3250,-0.00117720,0.00119502,0.00300900,-0.12847157,-0.03636092,-0.1149
 6012,0.00999168,0.00459529,0.01376249,0.00058581,0.00018077,0.00074087
 ,0.13562685,0.00025916,0.00026066,0.00004947,0.00000383,0.00001632,0.0
 0001858,-0.00001036,-0.00001354,-0.00001906,0.00009861,-0.00000880,-0.
 00001810,-0.00013658,0.00006126,0.00004993,0.00001164,0.00000747,-0.00
 000705,-0.00000456,-0.00000468,0.00000099,-0.00000193,-0.00000233,-0.0
 0000097,0.00000133,0.00000003,0.00000050,0.00000091,0.00000124,0.00000
 025,-0.00000059,0.00000037,-0.00000111,0.00000071,0.00000007,-0.000000
 07,-0.00000202,-0.00000146,0.00000085,-0.00000051,-0.00000061,-0.00000
 039,-0.00000062,-0.00000017,0.00000035,-0.00000038,-0.00000025,0.00000
 007,0.00000026,-0.00001008,-0.00000010,-0.00000043,0.00000199,0.000000
 34,-0.00000331,0.00000339,-0.00000090,0.00000021,-0.00000063,0.0000007
 4,0.00000046,-0.00000137,-0.00000128,-0.00000031,-0.00000113,-0.000000
 45,0.00000060,-0.00000031,0.00000018,-0.00000094,0.00000084,0.00000006
 ,-0.00000008,0.00000043,0.00000006,-0.00000065,0.00000019,-0.00000015,
 -0.00000023,0.00000028,-0.00000027,0.00036314,0.00611115,-0.00149472,0
 .00043546,-0.00074068,0.00024279,0.00086920,0.00300582,0.00007747,0.00
 138718,0.00561417,-0.00311665,-0.03663209,-0.05837464,-0.06852700,-0.0
 0481041,0.00078674,-0.00703904,-0.00030126,0.00015731,-0.00044313,0.03
 875337,0.05053555,0.00047090,-0.00002124,0.00018736,-0.00007892,-0.000
 03379,0.00000709,-0.00007148,0.00000014,-0.00000983,-0.00011478,0.0000
 1112,0.00002005,-0.00010238,0.00000172,-0.00003481,0.00001471,0.000033
 09,-0.00001026,-0.00001448,-0.00000830,0.00000711,-0.00000974,-0.00001
 558,-0.00000587,0.00000202,-0.00000049,0.00000046,0.00000299,0.0000024
 9,0.00000176,-0.00000205,-0.00000037,-0.00000027,0.00000258,0.00000133
 ,-0.00000161,-0.00000670,-0.00000483,0.00000189,-0.00000203,-0.0000030
 2,-0.00000122,-0.00000318,-0.00000136,0.00000180,-0.00000150,-0.000001
 39,0.00000035,0.00002356,-0.00004221,0.00000628,-0.00001138,0.00001244
 ,-0.00000123,-0.00001540,0.00001701,-0.00000137,-0.00000018,-0.0000030
 2,-0.00000143,0.00000218,-0.00000670,-0.00000212,0.00000132,-0.0000024
 2,0.00000112,0.00000301,-0.00000122,0.00000102,-0.00000800,0.00000828,
 -0.00000066,-0.00000111,0.00000364,0.00000058,-0.00000360,0.00000085,-
 0.00000116,-0.00000165,0.00000145,-0.00000037,0.00051017,-0.00156163,0
 .00197754,0.00081322,0.00024586,0.00004605,0.00228802,-0.00067318,0.00
 145751,0.00374459,-0.00289746,-0.00194694,-0.11534239,-0.06867809,-0.2
 4714587,-0.01557793,-0.00634745,-0.01681913,-0.00070967,-0.00044391,-0
 .00107108,0.12288584,0.07696782,0.26148072,-0.00076116,-0.00048803,-0.
 00271871,0.00010909,-0.00020638,-0.00000126,-0.00033004,0.00011705,0.0
 0015368,0.00054659,0.00014369,-0.00041250,-0.00012837,-0.00048365,-0.0
 0109362,0.00005355,0.00004423,0.00006627,-0.00001143,-0.00000790,0.000
 01041,-0.00002694,-0.00003137,-0.00000578,-0.00000028,-0.00000061,-0.0
 0000184,0.00000577,0.00000227,0.00000175,-0.00000776,0.00000864,-0.000
 00172,0.00000902,-0.00000041,-0.00000126,-0.00000662,-0.00000687,0.000
 00101,-0.00000271,-0.00000368,-0.00000152,-0.00000464,-0.00000239,0.00
 000230,-0.00000108,-0.00000251,0.00000092,0.00004908,-0.00003367,0.000
 04856,-0.00002033,0.00000136,-0.00000062,-0.00001144,0.00001628,-0.000
 00488,-0.00000015,-0.00000092,-0.00000090,0.00000095,-0.00000323,-0.00
 001327,0.00000475,-0.00000129,0.00000113,0.00000448,-0.00000135,0.0000
 0209,-0.00000856,0.00001122,-0.00000091,-0.00000182,0.00000465,0.00000
 105,-0.00000381,0.00000025,-0.00000087,-0.00000181,0.00000160,-0.00000
 021,0.01365351,-0.00329338,-0.00953785,-0.00262984,-0.00156923,-0.0042
 2120,-0.12206474,0.01828823,0.04997141,-0.00108860,0.00035015,0.000938
 30,-0.01741952,0.01063133,0.02935175,-0.00343516,-0.00056288,-0.002032
 05,0.00014818,0.00004026,0.00006914,0.00076223,0.00035050,0.00141502,0
 .57071994,-0.00044183,-0.00253577,-0.00008156,0.00082765,0.00029425,-0
 .00024921,-0.00003173,-0.00048965,0.00008876,-0.00081756,-0.00017951,0
 .00050221,0.00000662,-0.00050132,-0.00098860,0.00004994,0.00005573,-0.
 00002935,-0.00002347,-0.00001989,0.00000757,-0.00001900,-0.00002040,-0
 .00000382,0.00000629,-0.00000063,0.00000931,0.00000051,0.00000514,-0.0
 0000237,-0.00000044,0.00000204,-0.00000744,0.00000188,0.00000202,0.000
 00149,-0.00001506,-0.00001273,0.00000263,-0.00000195,-0.00000383,-0.00
 000171,-0.00000383,-0.00000127,0.00000258,-0.00000183,-0.00000118,0.00
 000017,-0.00002984,0.00002866,-0.00001045,0.00002477,0.00002248,-0.000
 00431,0.00001312,-0.00000586,-0.00000402,-0.00000544,-0.00000669,-0.00
 000098,0.00001536,-0.00004712,0.00002552,-0.00000594,0.00000576,0.0000
 0271,0.00000169,-0.00000235,0.00000188,-0.00000311,-0.00000006,-0.0000
 0301,-0.00000015,0.00000125,-0.00000067,-0.00000122,0.00000025,-0.0000
 0074,-0.00000242,0.00000019,0.00000004,0.00439356,0.00052545,-0.009818
 17,-0.00147736,0.00559750,-0.00178839,0.02036135,-0.08620777,-0.036950
 70,0.00030209,-0.00072911,0.00023741,0.00216765,0.00546351,-0.00255657
 ,-0.00041055,0.00764635,-0.00248702,0.00001966,-0.00082282,0.00029907,
 -0.00072193,-0.00387337,0.00166470,0.01349449,0.54892260,-0.00023855,0
 .00080956,-0.00211047,0.00057353,0.00030022,-0.00022283,0.00030517,-0.
 00018881,0.00020821,0.00033670,0.00001471,-0.00027970,-0.00073507,-0.0
 0078321,-0.00109068,0.00006593,0.00000070,0.00001518,-0.00000155,-0.00
 000595,0.00000028,-0.00001046,0.00000029,0.00000363,-0.00000144,0.0000
 0087,0.00000398,0.00000062,0.00000115,-0.00000045,0.00000143,0.0000042
 6,-0.00000662,0.00000262,-0.00000197,0.,-0.00000411,-0.00000561,-0.000
 00159,-0.00000015,-0.00000102,-0.00000043,-0.00000079,0.00000005,0.000
 00068,-0.00000019,-0.00000062,0.00000014,-0.00001696,-0.00001839,-0.00
 003441,-0.00000785,-0.00000113,-0.00000162,0.00000680,0.00001373,0.000
 00320,0.00000484,-0.00000156,-0.00000056,0.00001052,-0.00000940,-0.000
 00307,-0.00000974,0.00000437,0.00000232,0.00000020,-0.00000087,-0.0000
 0020,-0.00000395,-0.00000435,-0.00000407,-0.00000122,0.00000193,0.0000
 0036,-0.00000230,0.00000159,-0.00000040,-0.00000114,0.00000044,0.00000
 049,0.01279225,-0.01069516,-0.02626762,-0.00470366,-0.00182470,0.00011
 056,0.05679363,-0.03733020,-0.17882864,0.00076117,0.00033395,0.0002157
 7,0.00422572,-0.00225218,0.00015938,-0.00186499,-0.00243874,0.00086118
 ,0.00006985,0.00023937,-0.00001134,-0.00190400,0.00169704,0.00065153,0
 .04768334,-0.00859896,0.53707619,0.00017116,-0.00043323,-0.00007901,0.
 00003403,0.00000972,0.00000167,0.00010086,0.00001229,0.00006194,-0.000
 08840,-0.00006626,-0.00017503,0.00025934,0.00004771,0.00022120,-0.0000
 1563,-0.00002656,0.00001523,0.00001609,0.00001078,-0.00000704,0.000012
 64,0.00001393,0.00000562,-0.00000250,0.00000130,-0.00000069,-0.0000029
 1,-0.00000262,-0.00000066,0.00000303,0.00000007,0.00000260,-0.00000086
 ,0.00000015,0.00000162,0.00000718,0.00000544,-0.00000206,0.00000212,0.
 00000292,0.00000135,0.00000314,0.00000115,-0.00000164,0.00000141,0.000
 00148,-0.00000032,-0.00001031,0.00002965,-0.00002180,0.00001179,-0.000
 01243,0.00000388,0.00001045,-0.00001159,0.00000297,-0.00000162,0.00000
 273,0.00000187,0.00000124,0.00000404,0.00000177,-0.00000111,-0.0000002
 5,0.00000109,-0.00000259,0.00000136,-0.00000132,0.00000729,-0.00000578
 ,0.00000093,0.00000095,-0.00000287,-0.00000054,0.00000285,-0.00000049,
 0.00000081,0.00000151,-0.00000110,0.00000007,-0.00003437,-0.00022897,-
 0.00216910,-0.00070865,0.00071229,0.00034612,-0.01177841,-0.00978699,0
 .00559447,0.00043733,-0.00001304,0.00019220,-0.00045993,0.00081638,0.0
 0280109,-0.00043791,0.00091543,-0.00065317,0.00000428,-0.00011253,0.00
 011546,0.00020265,-0.00048812,0.00022402,-0.15148791,-0.12382715,0.049
 88825,0.16342781,-0.00013420,0.00032743,-0.00032883,0.00002905,-0.0000
 6477,-0.00000985,-0.00011208,0.00005623,0.00009848,0.00013678,0.000054
 00,-0.00017989,0.00007163,-0.00011451,-0.00005947,0.00002624,0.0000116
 0,0.00001363,-0.00000208,-0.00000492,0.00000521,-0.00001142,-0.0000053
 0,0.00000518,-0.00000163,-0.00000440,0.00000036,0.00000038,0.00000017,
 -0.00000302,0.00000036,0.00000458,-0.00000162,0.00000431,-0.00000199,-
 0.00000108,-0.00000034,-0.00000295,-0.00000255,-0.00000066,-0.00000120
 ,-0.00000024,-0.00000068,-0.00000044,0.00000061,-0.00000025,-0.0000007
 2,-0.00000015,0.00000188,-0.00002386,-0.00002247,-0.00000543,0.0000016
 6,-0.00000142,-0.00000598,0.00000935,0.00000214,0.00000166,-0.00000066
 ,-0.00000048,-0.00000341,-0.00000245,-0.00000336,-0.00000279,-0.000002
 25,-0.00000020,0.00000119,-0.00000021,0.,-0.00000075,0.00000020,-0.000
 00056,-0.00000086,0.00000107,0.00000049,-0.00000140,0.00000073,-0.0000
 0021,-0.00000061,0.00000043,0.00000005,-0.00038407,0.00039271,-0.00021
 418,-0.00006845,-0.00021862,0.00042940,0.00904208,0.00982356,-0.004159
 42,0.00024276,0.00003663,0.00001340,0.00040961,-0.00057607,-0.00081826
 ,0.00026074,-0.00066576,0.00001930,-0.00000285,0.00003619,-0.00001008,
 0.00008797,0.00023414,-0.00008450,-0.12303175,-0.18485602,0.05803875,0
 .13280854,0.19851662,0.00055018,0.00062457,-0.00092106,0.00008284,0.00
 012873,-0.00012708,-0.00004330,-0.00009430,-0.00006372,-0.00050084,-0.
 00026749,0.00017631,-0.00055473,0.00005100,0.00034346,-0.00004972,-0.0
 0005190,0.00004076,0.00002973,0.00002006,-0.00001461,0.00001582,0.0000
 2663,0.00000644,-0.00000367,0.00000197,-0.00000099,-0.00000558,-0.0000
 0499,-0.00000417,0.00000441,-0.00000051,0.00000496,-0.00000729,-0.0000
 0067,0.00000376,0.00001324,0.00001038,-0.00000343,0.00000428,0.0000061
 6,0.00000242,0.00000595,0.00000219,-0.00000334,0.00000284,0.00000298,-
 0.00000079,-0.00009991,0.00006356,-0.00002093,0.00003139,-0.00003255,0
 .00000649,0.00002728,-0.00002453,0.00000645,-0.00000109,0.00000717,0.0
 0000374,-0.00000187,0.00001024,0.00000422,-0.00000656,0.00000381,-0.00
 000743,-0.00000576,0.00000185,-0.00000076,0.00001884,-0.00001880,0.000
 00205,0.00000211,-0.00000718,-0.00000135,0.00000649,-0.00000067,0.0000
 0214,0.00000311,-0.00000283,0.00000088,0.00041966,-0.00073233,0.000288
 04,0.00031419,-0.00067663,0.00052459,0.01712527,0.01917670,-0.00813815
 ,0.00026890,0.00002727,-0.00037646,-0.00017464,-0.00070091,-0.00257768
 ,0.00038366,-0.00092573,0.00033917,-0.00000633,0.00000825,-0.00004775,
 0.00016616,0.00026765,0.00001030,0.05050733,0.05854818,-0.07295372,-0.
 05832164,-0.06160741,0.07742945,0.00009627,-0.00000827,-0.00030397,0.0
 0003307,0.00014424,0.00003778,0.00011613,-0.00003550,-0.00001033,0.000
 03854,0.00011369,0.00016217,-0.00030359,-0.00015737,-0.00035253,-0.000
 01772,-0.00002153,-0.00000764,0.00001294,0.00000636,-0.00001185,0.0000
 1401,0.00001782,0.00000855,0.00000088,0.00000126,0.00000272,-0.0000045
 6,-0.00000182,-0.00000219,0.00000260,-0.00000089,-0.00000142,-0.000003
 08,-0.00000051,0.00000247,0.00000493,0.00000424,-0.00000058,0.00000242
 ,0.00000340,0.00000121,0.00000342,0.00000178,-0.00000195,0.00000147,0.
 00000180,-0.00000044,-0.00002855,0.00006516,0.00000445,-0.00000750,-0.
 00002756,-0.00000394,0.00002663,-0.00002546,-0.00000046,0.00000765,0.0
 0000921,0.00000523,0.00000542,0.00003406,0.00001520,-0.00000101,0.0000
 0615,0.00000058,-0.00000302,0.00000229,-0.00000087,0.00000869,-0.00001
 480,-0.00000134,0.00000157,-0.00000500,-0.00000038,0.00000513,-0.00000
 094,0.00000199,0.00000330,-0.00000185,0.00000122,-0.00002932,-0.000901
 84,-0.00176635,-0.00083516,-0.00011414,0.00066494,-0.01066085,0.012959
 69,-0.00111070,0.00054470,0.00010342,0.00019596,-0.00052928,0.00081807
 ,0.00248097,-0.00043969,-0.00115991,-0.00003070,0.00000352,0.00011059,
 0.00003253,0.00016568,0.00055654,-0.00012041,-0.12552135,0.12352455,-0
 .03166013,0.01189431,-0.01766699,0.00422757,0.13526607,0.00076208,-0.0
 0120475,0.00020243,-0.00057396,-0.00014386,0.00018445,0.00015944,0.000
 16505,-0.00012936,-0.00010616,0.00019206,-0.00008797,0.00021253,0.0007
 8106,0.00109660,-0.00011234,-0.00006159,-0.00003554,0.00003588,0.00002
 413,-0.00001617,0.00004163,0.00003941,0.00000770,-0.00000190,0.0000031
 3,-0.00000399,-0.00000586,-0.00000548,-0.00000080,0.00000678,-0.000008
 57,0.00000807,-0.00000880,0.00000040,0.00000211,0.00001683,0.00001634,
 -0.00000149,0.00000455,0.00000737,0.00000287,0.00000746,0.00000306,-0.
 00000433,0.00000303,0.00000361,-0.00000078,-0.00003112,0.00007018,0.00
 001627,0.00000960,-0.00002824,0.00000841,0.00001975,-0.00003425,0.0000
 0040,0.00000106,0.00001001,0.00000345,-0.00002404,0.00003858,-0.000024
 08,0.00000460,0.00000065,-0.00000207,-0.00000515,0.00000403,-0.0000023
 6,0.00001706,-0.00001274,0.00000439,0.00000285,-0.00000815,-0.00000126
 ,0.00000835,-0.00000234,0.00000247,0.00000503,-0.00000294,0.00000012,0
 .00063663,0.00081630,-0.00009238,0.00026227,0.00015853,-0.00023659,0.0
 0387733,-0.00527247,0.00064019,-0.00006363,-0.00012165,-0.00013036,-0.
 00053948,-0.00058516,-0.00074553,0.00009601,0.00014960,0.00002074,-0.0
 0000679,0.00000904,-0.00003072,0.00001140,0.00001189,0.00004399,0.1222
 3645,-0.22764566,0.04471169,0.01333153,-0.01883808,0.00492907,-0.13478
 617,0.24350257,0.00032960,-0.00162357,-0.00037372,-0.00044428,0.000131
 05,0.00020342,0.00002455,0.00016003,-0.00005872,-0.00003656,0.00036891
 ,0.00030398,0.00001840,0.00032494,-0.00029310,-0.00007538,0.00000620,-
 0.00008850,0.00001120,0.00000405,-0.00001233,0.00002450,0.00002533,0.0
 0000993,0.00000624,0.00000259,0.00000345,-0.00000419,-0.00000240,-0.00
 000174,0.00000557,-0.00000843,-0.00000332,-0.00000311,0.00000003,0.000
 00107,0.00000176,0.00000494,0.00000217,0.00000220,0.00000332,0.0000007
 7,0.00000403,0.00000251,-0.00000182,0.00000126,0.00000155,-0.00000034,
 -0.00001126,0.00006016,0.00002560,0.00000328,-0.00002294,-0.00000708,0
 .00001508,-0.00002915,-0.00000642,0.00000427,0.00000893,0.00000594,-0.
 00001406,0.00004065,0.00000733,0.00000629,-0.00000056,0.00000137,-0.00
 000208,0.00000278,-0.00000022,0.00001250,-0.00000977,0.00000245,0.0000
 0220,-0.00000605,-0.00000121,0.00000634,-0.00000179,0.00000204,0.00000
 422,-0.00000192,0.00000047,0.00034961,0.00028141,-0.00017784,0.0000749
 5,0.00117795,0.00013217,0.01640599,-0.02391523,0.00576186,0.00047531,-
 0.00023100,-0.00020633,0.00001941,-0.00067280,-0.00226550,0.00041647,0
 .00104299,-0.00060667,-0.00000314,-0.00008132,-0.00000821,0.00016100,-
 0.00032591,0.00019866,-0.03091530,0.04476924,-0.05746353,-0.00578990,0
 .00730592,-0.00241205,0.02971921,-0.04886847,0.06157870,-0.00049941,0.
 00032833,-0.00035573,0.00012503,-0.00006184,-0.00000802,-0.00015368,0.
 00001572,0.00008677,0.00025358,0.00006161,-0.00002619,0.00005747,-0.00
 038002,-0.00052092,0.00006331,0.00005194,-0.00000475,-0.00002813,-0.00
 001819,0.00001446,-0.00002425,-0.00002999,-0.00000595,0.00000209,-0.00
 000327,0.00000219,0.00000496,0.00000431,0.00000161,-0.00000465,0.00000
 451,-0.00000490,0.00000775,0.00000051,-0.00000259,-0.00001237,-0.00001
 132,0.00000152,-0.00000386,-0.00000588,-0.00000218,-0.00000596,-0.0000
 0245,0.00000339,-0.00000249,-0.00000288,0.00000066,0.00004479,-0.00006
 594,-0.00000094,-0.00001499,0.00002285,-0.00000125,-0.00002312,0.00002
 766,-0.00000219,-0.00000076,-0.00000661,-0.00000250,0.00000545,-0.0000
 1810,-0.00000269,0.00000009,-0.00000401,0.00000256,0.00000535,-0.00000
 234,0.00000161,-0.00001312,0.00001317,-0.00000161,-0.00000186,0.000006
 33,0.00000096,-0.00000625,0.00000149,-0.00000199,-0.00000329,0.0000024
 4,-0.00000065,-0.00215485,0.00094997,0.00257466,0.00054991,0.00023608,
 0.00055435,0.01121574,0.00411518,0.01463693,0.00002580,-0.00001490,-0.
 00001702,0.00095914,0.00053253,0.00167085,0.00024427,-0.00002725,0.000
 07320,-0.00001744,-0.00000227,-0.00004069,-0.00057220,-0.00000588,-0.0
 0006445,-0.16143151,-0.03731307,-0.13292423,-0.01151489,-0.00180348,-0
 .01451614,-0.00986781,-0.00555865,-0.01081526,0.17287668,0.00034703,-0
 .00047474,0.00010738,-0.00030986,-0.00011258,0.00012966,-0.00002410,0.
 00016095,-0.00000631,0.00018410,0.00016458,-0.00011131,0.00040112,0.00
 023874,0.00040075,-0.00001420,0.00001177,-0.00002235,-0.00000248,-0.00
 000066,0.00000250,0.00000369,-0.00000200,-0.00000158,0.00000134,0.0000
 0034,-0.00000127,0.00000112,0.00000006,0.00000137,-0.00000020,-0.00000
 294,0.00000058,0.00000126,0.00000040,-0.00000138,-0.00000114,0.0000005
 1,0.00000137,-0.00000064,-0.00000063,-0.00000034,-0.00000069,-0.000000
 15,0.00000028,-0.00000038,-0.00000040,0.00000014,0.00003007,-0.0000228
 3,0.00000525,-0.00000928,0.00000428,-0.00000233,-0.00001171,0.00000526
 ,-0.00000088,0.00000133,0.00000056,0.00000060,-0.00000173,0.00000603,-
 0.00000508,0.00000364,-0.00000363,0.00000215,0.00000173,0.00000036,-0.
 00000064,-0.00000290,0.00000467,0.00000070,-0.00000016,0.00000083,0.00
 000018,-0.00000086,0.,-0.00000041,0.00000017,0.00000058,-0.00000047,0.
 00152915,0.00052971,-0.00166589,-0.00050050,0.00032097,-0.00034565,-0.
 00676413,-0.00359249,-0.00687384,0.00003925,0.00004188,0.00004576,-0.0
 0073747,0.00012563,0.00041563,-0.00002819,-0.00016902,0.00006292,0.000
 02880,0.00001646,-0.00000240,0.00039644,0.00025817,0.00002940,-0.03604
 517,-0.06034951,-0.04224712,-0.01380829,-0.00407783,-0.01842639,0.0162
 9371,0.00791211,0.02009313,0.03886841,0.05908324,0.00101743,0.00018823
 ,-0.00001999,-0.00007015,-0.00006708,-0.00000020,-0.00016903,-0.000012
 40,-0.00002062,-0.00009815,-0.00003942,0.00007958,-0.00012655,-0.00005
 613,0.00002055,0.00003400,0.00005196,0.00000711,-0.00002267,-0.0000132
 7,0.00001070,-0.00001973,-0.00002941,-0.00000876,0.00000238,-0.0000014
 3,0.00000085,0.00000477,0.00000416,0.00000226,-0.00000515,0.00000194,-
 0.00000059,0.00000404,0.00000145,-0.00000210,-0.00001000,-0.00000797,0
 .00000251,-0.00000320,-0.00000476,-0.00000183,-0.00000533,-0.00000237,
 0.00000279,-0.00000226,-0.00000221,0.00000054,0.00003391,-0.00006278,0
 .00000299,-0.00001602,0.00001877,0.00000138,-0.00002312,0.00002483,-0.
 00000284,-0.00000012,-0.00000449,-0.00000200,0.00000438,-0.00001234,-0
 .00000536,0.00000126,-0.00000425,0.00000147,0.00000475,-0.00000192,0.0
 0000149,-0.00001165,0.00001199,-0.00000102,-0.00000159,0.00000545,0.00
 000091,-0.00000538,0.00000133,-0.00000166,-0.00000253,0.00000216,-0.00
 000065,0.00382776,-0.00152543,-0.00337949,-0.00151018,-0.00029506,-0.0
 0040227,-0.01838190,-0.00494559,-0.01934916,0.00026005,0.00004941,0.00
 017702,-0.00209619,0.00042568,0.00129465,-0.00000679,-0.00002453,-0.00
 005559,0.00008509,-0.00000163,0.00000668,0.00122950,0.00004343,0.00021
 752,-0.12885957,-0.04242119,-0.19994752,0.00737994,0.00165733,0.008861
 15,-0.00237332,-0.00142156,-0.00410826,0.13958100,0.04846120,0.2170616
 7,-0.00078045,0.00027456,0.00247552,-0.00019981,-0.00024046,-0.0001049
 4,-0.00028199,0.00019045,-0.00015389,0.00044469,0.00014760,0.00099694,
 0.00058314,-0.00023144,0.00029600,0.00004995,0.00003749,-0.00007073,-0
 .00002281,-0.00001820,0.00000965,-0.00000340,-0.00001470,-0.00000319,0
 .00000689,-0.00000315,0.00000267,0.00000870,0.00001329,-0.00000331,-0.
 00000271,-0.00000085,-0.00000730,0.00000424,0.00000067,-0.00000186,-0.
 00001009,-0.00000719,0.00000311,-0.00000271,-0.00000405,-0.00000165,-0
 .00000368,-0.00000082,0.00000207,-0.00000196,-0.00000155,0.00000026,0.
 00004511,-0.00005570,-0.00001027,-0.00000136,0.00001116,-0.00000350,-0
 .00002398,0.00001518,-0.00000728,-0.00000195,-0.00000348,0.00000138,0.
 00000274,-0.00000805,-0.00000352,0.00000439,-0.00001003,0.00000487,0.0
 0000523,-0.00000043,0.00000012,-0.00000559,0.00001150,0.00000075,-0.00
 000106,0.00000331,0.00000071,-0.00000315,0.00000077,-0.00000131,-0.000
 00101,0.00000170,-0.00000124,0.01368075,0.00387149,0.00954678,-0.12216
 374,-0.01543294,-0.05074586,-0.00265133,0.00194318,0.00376308,-0.01754
 912,-0.00990535,-0.02999532,-0.00083705,-0.00027762,-0.00078450,-0.003
 66186,0.00039288,0.00223241,0.00077484,-0.00029969,-0.00138421,0.00014
 879,-0.00002880,-0.00007345,0.00083915,0.00024149,0.00083978,-0.000006
 52,-0.00002357,0.00001659,-0.00001423,0.00001940,-0.00002102,-0.000149
 44,0.00011348,0.00039751,0.57130401,-0.00091096,-0.00277990,0.00102033
 ,0.00013025,-0.00028828,-0.00016582,-0.00044875,0.00005322,-0.00003554
 ,-0.00001302,0.00037622,-0.00060372,0.00094085,-0.00013077,0.00042944,
 -0.00001872,0.00003819,-0.00000178,-0.00001058,0.00000953,0.00002031,-
 0.00001680,-0.00001227,0.00000202,0.00000263,-0.00000888,-0.00000132,-
 0.00002638,-0.00002187,-0.00000397,0.00000287,0.00000409,-0.00000153,0
 .00000166,0.00000021,-0.00000111,-0.00000083,-0.00000329,-0.00000364,-
 0.00000085,-0.00000024,-0.00000024,-0.00000052,-0.00000047,0.00000023,
 0.00000135,-0.00000044,-0.00000049,-0.00000096,0.00003410,-0.00002843,
 0.00000490,-0.00000614,0.00000746,0.00000582,-0.00001158,0.00000092,-0
 .00000343,0.00000300,0.00000428,0.00000097,-0.00000057,-0.00000457,-0.
 00000260,-0.00000264,0.00000415,0.00000107,0.00000125,-0.00000080,0.00
 000751,-0.00000441,0.00000099,0.00000006,-0.00000147,-0.00000048,0.000
 00212,-0.00000027,-0.00000012,0.00000080,-0.00000040,-0.00000098,-0.00
 379179,0.00103610,-0.01032381,-0.01582245,-0.08390586,-0.03096887,0.00
 124741,0.00556373,-0.00172646,-0.00128694,0.00602251,-0.00131769,-0.00
 026075,-0.00082540,-0.00023365,0.00140766,0.00778321,-0.00191217,0.000
 19035,-0.00386915,0.00173300,-0.00004335,-0.00078260,0.00029610,-0.000
 21230,0.00008603,-0.00012527,-0.00001725,0.00000260,0.00002942,0.00002
 039,-0.00001063,0.00000215,0.00003114,-0.00013443,-0.00003086,-0.01824
 455,0.55150577,0.00000775,0.00058164,-0.00188340,-0.00027670,-0.000071
 62,0.00020390,-0.00036134,0.00019016,0.00021417,0.00035371,0.00001917,
 -0.00087031,-0.00059926,0.00014502,-0.00063965,-0.00001843,-0.00003141
 ,-0.00007376,-0.00000742,0.00000403,0.00000039,0.00001065,0.00001663,0
 .00000570,0.00000394,-0.00000353,-0.00000107,-0.00000673,-0.00001069,-
 0.00000873,0.00000545,-0.00000079,-0.00000706,0.00000130,0.00000009,-0
 .00000015,-0.00000110,-0.00000054,-0.00000130,0.00000074,0.00000120,0.
 00000020,0.00000205,0.00000160,-0.00000059,0.00000145,0.00000004,0.000
 00012,-0.00004945,-0.00000464,-0.00003162,0.00000764,-0.00001477,-0.00
 000437,0.00000246,0.00000756,0.00000238,-0.00000379,0.00000453,0.00000
 218,-0.00000094,0.00000519,0.00000050,-0.00000560,-0.00000096,-0.00000
 142,0.00000008,0.00000055,-0.00000091,0.00000610,-0.00000373,0.0000001
 8,0.00000040,-0.00000137,-0.00000042,0.00000074,0.00000025,0.00000057,
 0.00000054,-0.00000050,0.00000017,-0.01293408,-0.00946994,-0.02591525,
 -0.05694303,-0.03435015,-0.18081674,0.00436326,-0.00225733,-0.00004797
 ,-0.00513172,-0.00161084,-0.00087759,-0.00037304,0.00033594,0.00006667
 ,0.00163088,-0.00162688,0.00103601,0.00194597,0.00104414,0.00079303,-0
 .00006218,0.00018273,0.00000050,-0.00088590,-0.00024336,-0.00054145,-0
 .00003171,0.00001795,0.00010127,-0.00002865,0.00002761,0.00007214,0.00
 013522,-0.00007092,-0.00026824,-0.04478912,-0.00790574,0.53393590,0.00
 029730,0.00028449,0.00070163,0.00005618,0.00001947,-0.00016480,0.00011
 354,-0.00004504,-0.00006084,0.00016061,0.00009823,-0.00008219,-0.00001
 142,0.00002724,0.00025095,-0.00000499,-0.00000996,0.00002918,0.0000097
 8,0.00001247,-0.00000211,-0.00000046,0.00000346,0.00000042,-0.00000285
 ,-0.00000045,-0.00000169,0.00000124,0.00000024,-0.00000129,0.00000045,
 0.00000229,0.00000237,-0.00000159,-0.00000077,0.00000087,0.00000518,0.
 00000245,-0.00000192,0.00000110,0.00000141,0.00000076,0.00000131,0.000
 00028,-0.00000088,0.00000081,0.00000069,-0.00000033,-0.00001113,0.0000
 2770,-0.00001062,0.00000820,-0.00001062,0.00000304,0.00000892,-0.00000
 958,0.00000341,-0.00000097,0.00000218,0.00000091,-0.00000127,0.0000038
 7,-0.00000142,-0.00000006,-0.00000030,-0.00000124,-0.00000116,0.000000
 50,-0.00000034,0.00000621,-0.00000435,0.00000096,0.00000089,-0.0000023
 2,-0.00000063,0.00000213,-0.00000047,0.00000039,0.00000105,-0.00000086
 ,0.00000030,-0.00016151,0.00017094,0.00197442,-0.01305643,0.00895805,-
 0.00398558,-0.00047218,-0.00051543,-0.00021700,-0.00033562,-0.00054467
 ,-0.00301623,0.00023426,0.00001818,-0.00004542,-0.00060274,-0.00073157
 ,0.00038518,0.00029188,0.00037427,-0.00019677,0.00001002,0.00007580,-0
 .00010347,0.00000942,0.00002668,0.00003330,0.00002728,0.00000116,-0.00
 004239,0.00002528,-0.00001626,-0.00002228,0.00000129,0.00001213,-0.000
 02247,-0.18412913,0.13263796,-0.03857738,0.19868116,0.00024921,0.00050
 445,-0.00044960,0.00007037,0.00006652,0.00019631,0.00001437,-0.0000682
 9,0.00011990,-0.00023486,-0.00028338,-0.00009360,-0.00026169,-0.000096
 50,-0.00029744,-0.00000388,-0.00004467,-0.00005482,-0.00000510,0.00000
 992,0.00000125,0.00001728,0.00001693,0.00000220,0.00000239,-0.00000264
 ,-0.00000362,-0.00000050,-0.00001104,-0.00000108,0.00000311,-0.0000024
 7,-0.00000284,-0.00000159,-0.00000001,0.00000107,0.00000283,0.00000332
 ,-0.00000018,0.00000068,0.00000092,0.00000094,0.00000249,0.00000131,-0
 .00000116,0.00000123,0.00000076,-0.00000031,-0.00003950,0.00003284,-0.
 00000586,0.00000652,-0.00001002,0.00000338,0.00001286,-0.00000783,0.00
 000232,-0.00000038,0.00000219,0.00000157,-0.00000113,0.00000322,0.0000
 0122,-0.00000389,0.00000387,-0.00000325,-0.00000285,-0.00000049,0.0000
 0027,0.00000512,-0.00000745,-0.00000013,0.00000064,-0.00000253,-0.0000
 0031,0.00000193,-0.00000027,0.00000102,0.00000091,-0.00000112,0.000000
 30,0.00033459,0.00046138,-0.00022803,-0.00915993,0.00789312,-0.0027018
 9,0.00015082,-0.00013343,0.00040535,-0.00044362,-0.00048004,-0.0009577
 1,-0.00028845,0.00007391,0.00012780,-0.00039662,-0.00060473,-0.0001938
 2,-0.00002404,0.00021078,-0.00011890,0.00000016,0.00003854,-0.00001910
 ,0.00002203,-0.00000908,0.00000821,-0.00000172,-0.00000737,0.00000465,
 -0.00000232,0.00000673,-0.00000150,-0.00000848,-0.00000137,0.00000725,
 0.13256511,-0.17123552,0.03842227,-0.14270045,0.18278529,-0.00073079,0
 .00100905,-0.00152831,0.00020888,-0.00009525,0.00011138,-0.00020640,0.
 00007814,-0.00013044,0.00057352,0.00006358,0.00013607,0.00043932,-0.00
 040585,0.00045115,0.00011471,0.00005988,-0.00003025,-0.00004884,-0.000
 03566,0.00001997,-0.00003072,-0.00004271,-0.00000875,0.00000512,-0.000
 00590,0.00000274,0.00000619,0.00000958,0.00000183,-0.00000822,0.000006
 89,-0.00000708,0.00000930,0.00000072,-0.00000315,-0.00001806,-0.000015
 54,0.00000246,-0.00000611,-0.00000889,-0.00000294,-0.00000857,-0.00000
 331,0.00000460,-0.00000367,-0.00000396,0.00000112,0.00007571,-0.000083
 36,0.00003652,-0.00004067,0.00004017,0.00000301,-0.00002673,0.00003823
 ,-0.00000586,0.00000419,-0.00001237,-0.00000355,0.00000649,-0.00002232
 ,-0.00000772,0.00000171,0.00000016,0.00000418,0.00000750,-0.00000355,0
 .00000217,-0.00002670,0.00001838,-0.00000341,-0.00000327,0.00000995,0.
 00000160,-0.00000964,0.00000190,-0.00000267,-0.00000476,0.00000396,-0.
 00000195,-0.00027288,-0.00038586,0.00051788,-0.01984926,0.01891950,-0.
 00524161,-0.00046416,-0.00049733,0.00044436,-0.00039895,-0.00102650,-0
 .00340950,-0.00007570,0.00000563,-0.00043325,-0.00063147,-0.00081869,0
 .00068887,-0.00018494,0.00028328,-0.00000131,0.00001401,0.00000220,-0.
 00004759,0.00001470,0.00004203,0.00010332,0.00003626,0.00000739,-0.000
 03109,0.00001671,-0.00002786,-0.00002674,-0.00000381,0.00001047,0.0000
 0424,-0.03808422,0.03732646,-0.05948448,0.04546067,-0.03908376,0.06283
 264,0.00016870,-0.00005897,0.00016061,0.00004177,-0.00004737,-0.000017
 70,-0.00002785,0.00002694,-0.00006382,-0.00011787,-0.00033777,0.000117
 05,0.00020687,-0.00005678,-0.00002939,-0.00001227,-0.00003147,0.000015
 68,0.00001658,0.00001376,0.00000456,0.00001379,0.00002080,0.00000915,0
 .00000225,-0.00000407,-0.00000867,0.00002157,-0.00000224,-0.00002293,0
 .00000398,0.00000029,-0.00000052,-0.00000318,-0.00000268,0.00000113,0.
 00001173,0.00000933,-0.00000141,0.00000378,0.00000568,0.00000221,0.000
 00516,0.00000178,-0.00000297,0.00000315,0.00000248,-0.00000194,-0.0000
 3291,0.00006004,-0.00001071,0.00001720,-0.00002035,0.00000190,0.000022
 08,-0.00002335,0.00000351,-0.00000124,0.00000438,0.00000183,-0.0000029
 9,0.00001024,0.00000263,-0.00000137,0.00000334,-0.00000179,-0.00000410
 ,0.00000166,-0.00000181,0.00001197,-0.00001127,0.00000139,0.00000157,-
 0.00000516,-0.00000091,0.00000526,-0.00000123,0.00000155,0.00000245,-0
 .00000212,0.00000044,-0.00020943,0.00082977,0.00179137,-0.00871947,-0.
 01391482,0.00038644,-0.00098526,0.00029578,-0.00080066,-0.00059161,-0.
 00049419,-0.00247175,0.00065379,-0.00022632,-0.00037660,-0.00018685,0.
 00140562,0.00019816,0.00003988,-0.00058525,0.00017822,-0.00000392,-0.0
 0014786,-0.00001907,-0.00003026,0.00001097,0.00002984,0.00003641,0.000
 00523,-0.00002268,0.00003528,-0.00001391,-0.00002187,-0.00000757,-0.00
 001594,-0.00002466,-0.09762872,-0.10603322,0.01510587,0.01139367,0.021
 49079,-0.00280171,0.10479870,-0.00037442,-0.00068832,-0.00018771,-0.00
 009540,-0.00004133,-0.00002231,0.00018347,-0.00004371,-0.00009009,0.00
 014532,-0.00015435,0.00042705,0.00022866,0.00007888,0.00003699,0.00001
 337,0.00002202,0.00000843,0.00001236,-0.00002042,-0.00000455,-0.000002
 95,-0.00000969,-0.00000259,-0.00000122,0.00000325,0.00000393,0.0000301
 1,0.00002891,-0.00001070,-0.00000295,-0.00000075,0.00000160,-0.0000000
 9,0.00000037,-0.00000042,-0.00000300,-0.00000180,0.00000125,0.00000012
 ,-0.00000108,-0.00000035,-0.00000197,-0.00000092,0.00000102,-0.0000017
 3,-0.00000035,0.00000020,0.00004511,-0.00002274,0.00000547,-0.00001064
 ,0.00001301,-0.00000114,-0.00001268,0.00000577,-0.00000324,0.00000089,
 -0.00000154,-0.00000181,0.00000069,-0.00000302,0.00000030,0.00000335,-
 0.00000311,0.00000394,0.00000240,0.00000012,-0.00000043,-0.00000584,0.
 00000718,-0.00000034,-0.00000081,0.00000248,0.00000044,-0.00000180,0.0
 0000014,-0.00000065,-0.00000087,0.00000092,-0.00000024,-0.00070267,0.0
 0067282,-0.00018925,-0.00273406,-0.00423744,-0.00089638,-0.00006707,0.
 00032442,-0.00022039,0.00087797,-0.00041567,-0.00037380,-0.00013537,-0
 .00005751,0.00002614,-0.00008914,0.00003660,-0.00039032,0.00002114,-0.
 00007993,0.00003425,-0.00000892,-0.00004197,-0.00002309,-0.00004411,0.
 00000013,0.00001045,0.00001928,0.00000706,-0.00001789,0.00001779,-0.00
 001496,-0.00001550,0.00000328,-0.00001866,-0.00002265,-0.10503693,-0.2
 5895440,0.02766982,-0.01047258,-0.01869392,0.00289280,0.11676565,0.278
 77999,-0.00047410,-0.00150593,-0.00018094,0.00013995,0.00025943,-0.000
 12542,0.00053301,-0.00020907,0.00008800,0.00012360,0.00039007,-0.00038
 933,0.00002590,0.00031090,0.00023996,-0.00001275,0.00001494,0.00001581
 ,-0.00001722,0.00001136,-0.00001414,0.00000118,-0.00001238,-0.00001989
 ,0.00000117,0.00001311,0.00000369,0.00001378,0.00000518,0.00002301,-0.
 00000596,-0.00000718,0.00000428,-0.00000049,0.00000265,0.00000088,-0.0
 0000718,-0.00000390,0.00000731,-0.00000276,-0.00000428,-0.00000198,-0.
 00000407,-0.00000142,0.00000210,-0.00000328,-0.00000163,0.00000132,0.0
 0005394,-0.00001312,-0.00002133,-0.00002361,0.00002122,0.00000077,-0.0
 0000832,0.00000828,-0.00000147,0.00000659,-0.00000323,-0.00000197,0.00
 000015,-0.00000439,-0.00000023,-0.00000077,0.00000287,0.00000599,0.000
 00273,-0.00000104,0.00000133,-0.00001110,0.00000433,-0.00000279,-0.000
 00110,0.00000333,0.00000049,-0.00000312,0.00000058,-0.00000094,-0.0000
 0156,0.00000114,-0.00000004,-0.00034633,0.00055871,-0.00053410,-0.0133
 8982,-0.02619874,0.00303593,-0.00004932,0.00124697,-0.00005314,0.00045
 375,-0.00039121,-0.00149387,-0.00047204,-0.00020369,-0.00018902,-0.000
 17669,0.00097904,-0.00069892,-0.00016618,-0.00029719,0.00022486,-0.000
 00311,-0.00006304,-0.00000900,-0.00001521,0.00000213,0.00005702,0.0000
 1900,0.00000073,-0.00001640,0.00002568,-0.00001555,-0.00002336,-0.0000
 0558,-0.00002507,-0.00000197,0.01360330,0.02519193,-0.05062314,0.00334
 194,0.00517240,-0.00138859,-0.01375137,-0.02930223,0.05661376,-0.00056
 996,0.00001632,0.00019890,-0.00005883,-0.00008347,-0.00004394,0.000001
 71,0.00003821,-0.00009602,0.00029175,0.00023059,0.00031144,0.00025285,
 -0.00008244,0.00020731,0.00004654,0.00005585,0.00000553,-0.00002048,-0
 .00001803,0.00000589,-0.00001947,-0.00002992,-0.00000982,0.00000224,0.
 00000164,0.00000266,0.00001307,0.00001358,0.00000524,-0.00000644,0.000
 00089,-0.00000063,0.00000470,0.00000127,-0.00000229,-0.00001149,-0.000
 00867,0.00000359,-0.00000364,-0.00000559,-0.00000227,-0.00000598,-0.00
 000251,0.00000317,-0.00000305,-0.00000255,0.00000095,0.00006888,-0.000
 06618,0.00001907,-0.00002386,0.00002650,-0.00000251,-0.00002661,0.0000
 2495,-0.00000459,0.00000121,-0.00000648,-0.00000225,0.00000377,-0.0000
 1186,-0.00000456,0.00000493,-0.00000428,0.00000426,0.00000588,-0.00000
 182,0.00000141,-0.00001597,0.00001593,-0.00000127,-0.00000194,0.000006
 55,0.00000110,-0.00000630,0.00000114,-0.00000198,-0.00000287,0.0000027
 0,-0.00000089,-0.00204490,-0.00086372,-0.00241816,0.01101942,-0.000926
 35,-0.01532254,0.00045144,-0.00046649,-0.00047904,0.00081526,-0.000459
 86,-0.00171971,0.00006786,0.00002811,-0.00006876,0.00028454,0.00018511
 ,-0.00001555,-0.00059673,-0.00007646,0.00010608,-0.00001763,-0.0000370
 0,0.00005219,-0.00015260,-0.00005811,-0.00011626,-0.00000241,0.0000093
 9,0.00000595,-0.00000246,-0.00000837,0.00000646,0.00004582,-0.00001402
 ,-0.00005237,-0.15721550,0.01079108,0.13686786,-0.01241924,-0.00138440
 ,0.01709277,-0.00833419,0.00219622,0.00955425,0.16816601,-0.00011291,-
 0.00050383,-0.00026204,-0.00000863,0.00014842,0.00000181,0.00031410,-0
 .00010825,0.00006143,-0.00023420,-0.00005399,0.00017293,-0.00018149,0.
 00019774,-0.00016867,-0.00002881,-0.00001812,0.00000262,0.00001478,0.0
 0000810,-0.00001247,0.00001275,0.00001030,-0.00000256,-0.00000223,0.00
 000703,0.00000089,0.00001036,0.00000591,0.00000571,0.00000077,-0.00000
 469,0.00000310,-0.00000319,0.00000079,0.00000098,0.00000267,0.00000315
 ,0.00000162,0.00000091,0.00000125,0.00000016,0.00000123,0.00000064,-0.
 00000070,-0.00000016,0.00000061,0.00000027,0.00000219,0.00001554,-0.00
 000642,-0.00000127,-0.00000085,-0.00000010,0.00000494,-0.00000654,0.00
 000116,0.00000197,0.00000078,-0.00000107,-0.00000187,0.00000481,0.0000
 0297,0.00000013,0.00000283,0.00000089,-0.00000136,0.00000045,-0.000000
 58,0.00000042,-0.00000256,-0.00000042,0.00000050,-0.00000108,-0.000000
 23,0.00000108,-0.00000043,0.00000032,0.00000049,-0.00000051,0.00000047
 ,-0.00119213,0.00063456,-0.00132104,0.00573276,-0.00226456,-0.00756635
 ,0.00029658,0.00014111,-0.00049163,0.00058154,0.00006073,0.00036716,0.
 00013693,0.00004608,0.00005299,-0.00001262,-0.00017945,0.00010972,-0.0
 0015908,0.00028718,0.00004349,-0.00001979,0.00002331,-0.00000814,-0.00
 012110,-0.00012775,-0.00007025,-0.00000988,0.00000016,0.00001415,0.000
 01544,-0.00000971,-0.00001142,0.00001493,-0.00003295,-0.00004698,0.010
 02043,-0.04852374,-0.01065447,0.01246057,-0.00028397,-0.01824377,-0.01
 825288,0.00324584,0.02324401,-0.00927260,0.04708971,-0.00103982,0.0002
 2650,-0.00000040,0.00013442,0.00005273,-0.00000868,0.00014030,-0.00002
 925,-0.00002049,-0.00002968,-0.00001286,0.00015549,0.00013075,-0.00004
 951,0.00008958,-0.00002778,-0.00005118,0.00000787,0.00002271,0.0000113
 5,-0.00000909,0.00001615,0.00002408,0.00000833,-0.00000314,0.,-0.00000
 072,-0.00000548,-0.00000120,-0.00000491,0.00000376,-0.00000031,0.00000
 119,-0.00000429,-0.00000134,0.00000212,0.00001022,0.00000763,-0.000003
 14,0.00000325,0.00000473,0.00000194,0.00000474,0.00000207,-0.00000268,
 0.00000218,0.00000220,-0.00000063,-0.00003441,0.00006096,-0.00000429,0
 .00001667,-0.00001874,0.00000208,0.00002209,-0.00002505,0.00000341,-0.
 00000038,0.00000412,0.00000159,-0.00000295,0.00000933,0.00000321,-0.00
 000108,0.00000367,-0.00000256,-0.00000461,0.00000187,-0.00000146,0.000
 01157,-0.00001149,0.00000124,0.00000155,-0.00000506,-0.00000092,0.0000
 0529,-0.00000124,0.00000157,0.00000231,-0.00000209,0.00000064,-0.00390
 641,-0.00100428,-0.00352466,0.01816967,-0.00148062,-0.02045367,0.00147
 734,-0.00053216,-0.00028454,0.00210059,0.00007643,0.00145287,-0.000290
 83,0.00010185,0.00014005,0.00002136,-0.00020305,-0.00003529,-0.0011935
 7,0.00026349,0.00016248,-0.00008508,0.00003541,-0.00000785,-0.00039492
 ,-0.00007362,-0.00024968,0.00002459,0.00001278,-0.00000540,0.00001997,
 -0.00000963,0.00000244,0.00005323,-0.00004969,-0.00016673,0.13297408,-
 0.01156377,-0.21458379,-0.00542889,-0.00025613,0.00666382,0.00123367,-
 0.00026178,-0.00234133,-0.14407473,0.01484120,0.23292982,0.00016864,-0
 .00020714,0.00006971,0.00000290,0.00000387,0.00000457,0.00000812,-0.00
 002360,-0.00000435,-0.00010220,-0.00003119,-0.00001731,0.00000220,0.00
 003696,0.00001922,-0.00000557,0.00000058,-0.00000126,0.00000141,-0.000
 00028,-0.00000061,0.00000033,0.00000143,0.00000075,0.00000054,0.000000
[truncated: 42,096 more chars]
