# Supplementary material for: An organic proton cage that is ultra-resistant to hydroxide-promoted degradation
Source: Nat Commun. 2024 Apr 22;15:3395. doi: 10.1038/s41467-024-47809-0 (PMC11035699; doi:10.1038/s41467-024-47809-0)
Supplement: Supplementary file 3 — Source Data [file 41467_2024_47809_MOESM3_ESM.zip › Paper/MMI-degRO-freqh2o-wb97xd.out]

 Entering Gaussian System, Link 0=g09
 Initial command:
 /opt/software/gaussian/g09.e01/l1.exe "/localscratch/clr426.7817674.0/Gau-212664.inp" -scrdir="/localscratch/clr426.7817674.0/"
 Entering Link 1 = /opt/software/gaussian/g09.e01/l1.exe PID=    212665.
  
 Copyright (c) 1988,1990,1992,1993,1995,1998,2003,2009,2015,
            Gaussian, Inc.  All Rights Reserved.
  
 This is part of the Gaussian(R) 09 program.  It is based on
 the Gaussian(R) 03 system (copyright 2003, Gaussian, Inc.),
 the Gaussian(R) 98 system (copyright 1998, Gaussian, Inc.),
 the Gaussian(R) 94 system (copyright 1995, Gaussian, Inc.),
 the Gaussian 92(TM) system (copyright 1992, Gaussian, Inc.),
 the Gaussian 90(TM) system (copyright 1990, Gaussian, Inc.),
 the Gaussian 88(TM) system (copyright 1988, Gaussian, Inc.),
 the Gaussian 86(TM) system (copyright 1986, Carnegie Mellon
 University), and the Gaussian 82(TM) system (copyright 1983,
 Carnegie Mellon University). Gaussian is a federally registered
 trademark of Gaussian, Inc.
  
 This software contains proprietary and confidential information,
 including trade secrets, belonging to Gaussian, Inc.
  
 This software is provided under written license and may be
 used, copied, transmitted, or stored only in accord with that
 written license.
  
 The following legend is applicable only to US Government
 contracts under FAR:
  
                    RESTRICTED RIGHTS LEGEND
  
 Use, reproduction and disclosure by the US Government is
 subject to restrictions as set forth in subparagraphs (a)
 and (c) of the Commercial Computer Software - Restricted
 Rights clause in FAR 52.227-19.
  
 Gaussian, Inc.
 340 Quinnipiac St., Bldg. 40, Wallingford CT 06492
  
  
 ---------------------------------------------------------------
 Warning -- This program may not be used in any manner that
 competes with the business of Gaussian, Inc. or will provide
 assistance to any competitor of Gaussian, Inc.  The licensee
 of this program is prohibited from giving any competitor of
 Gaussian, Inc. access to this program.  By using this program,
 the user acknowledges that Gaussian, Inc. is engaged in the
 business of creating and licensing software in the field of
 computational chemistry and represents and warrants to the
 licensee that it is not a competitor of Gaussian, Inc. and that
 it will not use this program in any manner prohibited above.
 ---------------------------------------------------------------
  

 Cite this work as:
 Gaussian 09, Revision E.01,
 M. J. Frisch, G. W. Trucks, H. B. Schlegel, G. E. Scuseria, 
 M. A. Robb, J. R. Cheeseman, G. Scalmani, V. Barone, B. Mennucci, 
 G. A. Petersson, H. Nakatsuji, M. Caricato, X. Li, H. P. Hratchian, 
 A. F. Izmaylov, J. Bloino, G. Zheng, J. L. Sonnenberg, M. Hada, 
 M. Ehara, K. Toyota, R. Fukuda, J. Hasegawa, M. Ishida, T. Nakajima, 
 Y. Honda, O. Kitao, H. Nakai, T. Vreven, J. A. Montgomery, Jr., 
 J. E. Peralta, F. Ogliaro, M. Bearpark, J. J. Heyd, E. Brothers, 
 K. N. Kudin, V. N. Staroverov, T. Keith, R. Kobayashi, J. Normand, 
 K. Raghavachari, A. Rendell, J. C. Burant, S. S. Iyengar, J. Tomasi, 
 M. Cossi, N. Rega, J. M. Millam, M. Klene, J. E. Knox, J. B. Cross, 
 V. Bakken, C. Adamo, J. Jaramillo, R. Gomperts, R. E. Stratmann, 
 O. Yazyev, A. J. Austin, R. Cammi, C. Pomelli, J. W. Ochterski, 
 R. L. Martin, K. Morokuma, V. G. Zakrzewski, G. A. Voth, 
 P. Salvador, J. J. Dannenberg, S. Dapprich, A. D. Daniels, 
 O. Farkas, J. B. Foresman, J. V. Ortiz, J. Cioslowski, 
 and D. J. Fox, Gaussian, Inc., Wallingford CT, 2013.
 
 ******************************************
 Gaussian 09:  EM64L-G09RevE.01 30-Nov-2015
                20-Jul-2023 
 ******************************************
 %chk=c2im-degRO-freqh2o-wb97xd.chk
 %mem=10GB
 ---------------------------------------------
 # freq wb97xd/6-31g(d,p) scrf=(solvent=water)
 ---------------------------------------------
 1/10=4,30=1,38=1/1,3;
 2/12=2,17=6,18=5,40=1/2;
 3/5=1,6=6,7=101,11=2,16=1,25=1,30=1,70=2201,71=2,72=1,74=-58,140=1/1,2,3;
 4//1;
 5/5=2,38=5,53=1,98=1/2;
 8/6=4,10=90,11=11/1;
 11/6=1,8=1,9=11,15=111,16=1/1,2,10;
 10/6=1/2;
 6/7=2,8=2,9=2,10=2,18=1,28=1/1;
 7/8=1,10=1,25=1/1,2,3,16;
 1/10=4,30=1/3;
 99//99;
 -------------------
 Title Card Required
 -------------------
 Symbolic Z-matrix:
 Charge =  0 Multiplicity = 1
 C                    -0.92321  -0.11075   0.38504 
 C                    -1.5951    1.05968   0.29617 
 C                    -3.04365   1.12873  -0.02881 
 C                    -3.89372   1.9103    0.75928 
 C                    -3.56757   0.449    -1.13052 
 C                    -5.25039   1.98731   0.46678 
 H                    -3.47578   2.45217   1.602 
 C                    -4.92431   0.52859  -1.42297 
 H                    -2.90327  -0.14219  -1.75188 
 C                    -5.7692    1.29415  -0.62398 
 H                    -5.90351   2.59017   1.08998 
 H                    -5.32186  -0.00359  -2.28122 
 H                    -6.82836   1.3563   -0.85342 
 C                    -1.5391   -1.45829   0.35732 
 C                    -1.01286  -2.43916  -0.49197 
 C                    -2.61871  -1.79499   1.18 
 C                    -1.55881  -3.71665  -0.52727 
 H                    -0.18667  -2.17967  -1.14646 
 C                    -3.17141  -3.07013   1.13764 
 H                    -3.02688  -1.045     1.85003 
 C                    -2.64299  -4.03648   0.28628 
 H                    -1.1449   -4.46113  -1.20056 
 H                    -4.01246  -3.31272   1.77982 
 H                    -3.07365  -5.03232   0.25688 
 C                     2.79724   0.19966  -0.27641 
 C                     3.48913  -0.9845   -0.5574 
 C                     3.48015   1.34994   0.13498 
 C                     4.87356  -1.0028   -0.40411 
 C                     4.86536   1.29243   0.27677 
 C                     5.57899   0.12413   0.01582 
 H                     5.41546  -1.9201   -0.62276 
 H                     5.40055   2.18458   0.59411 
 C                     2.72691   2.62081   0.44058 
 H                     1.99176   2.83615  -0.3406 
 H                     2.19602   2.54028   1.3975 
 H                     3.4048    3.47389   0.51519 
 C                     2.7457   -2.21175  -1.01987 
 H                     2.03542  -2.5603   -0.26187 
 H                     2.1741   -1.99554  -1.92818 
 H                     3.43408  -3.03132  -1.23724 
 C                     7.07322   0.07212   0.20796 
 H                     7.53233   1.04849   0.03165 
 H                     7.3235   -0.22886   1.23136 
 H                     7.53686  -0.64926  -0.47005 
 C                    -1.09848   3.32413  -0.48469 
 H                    -0.61379   4.23204  -0.11769 
 H                    -0.63487   3.02413  -1.43269 
 H                    -2.15101   3.55225  -0.66405 
 N                     0.50212  -0.09177   0.55352 
 C                     1.00443  -0.64736   1.80323 
 H                     0.51266  -0.15003   2.64409 
 H                     0.7907   -1.72034   1.86736 
 H                     2.08007  -0.49417   1.88074 
 C                     1.30673   0.26875  -0.50271 
 O                     0.85438   0.6614   -1.56818 
 N                    -0.98236   2.28768   0.53856 
 H                    -0.01612   2.15236   0.80612 
 

 GradGradGradGradGradGradGradGradGradGradGradGradGradGradGradGradGradGrad
 Berny optimization.
 Initialization pass.
 Trust Radius=3.00D-01 FncErr=1.00D-07 GrdErr=1.00D-07
 Number of steps in this run=      2 maximum allowed number of steps=      2.
 GradGradGradGradGradGradGradGradGradGradGradGradGradGradGradGradGradGrad

 Stoichiometry    C26H28N2O
 Framework group  C1[X(C26H28N2O)]
 Deg. of freedom   165
 Full point group                 C1      NOp   1
 Largest Abelian subgroup         C1      NOp   1
 Largest concise Abelian subgroup C1      NOp   1
                         Standard orientation:                         
 ---------------------------------------------------------------------
 Center     Atomic      Atomic             Coordinates (Angstroms)
 Number     Number       Type             X           Y           Z
 ---------------------------------------------------------------------
      1          6           0        0.923205    0.110748    0.385042
      2          6           0        1.595097   -1.059681    0.296171
      3          6           0        3.043647   -1.128728   -0.028806
      4          6           0        3.893721   -1.910302    0.759278
      5          6           0        3.567574   -0.449002   -1.130519
      6          6           0        5.250394   -1.987307    0.466780
      7          1           0        3.475784   -2.452172    1.602004
      8          6           0        4.924310   -0.528589   -1.422968
      9          1           0        2.903268    0.142186   -1.751881
     10          6           0        5.769197   -1.294148   -0.623981
     11          1           0        5.903512   -2.590172    1.089983
     12          1           0        5.321857    0.003588   -2.281217
     13          1           0        6.828358   -1.356299   -0.853416
     14          6           0        1.539099    1.458286    0.357324
     15          6           0        1.012863    2.439158   -0.491972
     16          6           0        2.618711    1.794994    1.179996
     17          6           0        1.558811    3.716654   -0.527272
     18          1           0        0.186673    2.179670   -1.146464
     19          6           0        3.171411    3.070131    1.137642
     20          1           0        3.026877    1.045000    1.850034
     21          6           0        2.642991    4.036482    0.286275
     22          1           0        1.144897    4.461130   -1.200557
     23          1           0        4.012455    3.312724    1.779822
     24          1           0        3.073647    5.032323    0.256881
     25          6           0       -2.797244   -0.199661   -0.276414
     26          6           0       -3.489127    0.984503   -0.557403
     27          6           0       -3.480145   -1.349938    0.134982
     28          6           0       -4.873562    1.002797   -0.404110
     29          6           0       -4.865359   -1.292428    0.276766
     30          6           0       -5.578990   -0.124133    0.015818
     31          1           0       -5.415460    1.920104   -0.622762
     32          1           0       -5.400554   -2.184581    0.594113
     33          6           0       -2.726914   -2.620809    0.440577
     34          1           0       -1.991756   -2.836154   -0.340604
     35          1           0       -2.196015   -2.540280    1.397504
     36          1           0       -3.404796   -3.473887    0.515186
     37          6           0       -2.745704    2.211750   -1.019866
     38          1           0       -2.035423    2.560300   -0.261865
     39          1           0       -2.174104    1.995539   -1.928182
     40          1           0       -3.434079    3.031316   -1.237239
     41          6           0       -7.073218   -0.072121    0.207961
     42          1           0       -7.532334   -1.048490    0.031654
     43          1           0       -7.323505    0.228862    1.231361
     44          1           0       -7.536864    0.649263   -0.470049
     45          6           0        1.098480   -3.324132   -0.484694
     46          1           0        0.613788   -4.232040   -0.117688
     47          1           0        0.634869   -3.024125   -1.432689
     48          1           0        2.151013   -3.552247   -0.664045
     49          7           0       -0.502119    0.091772    0.553516
     50          6           0       -1.004426    0.647358    1.803227
     51          1           0       -0.512663    0.150025    2.644085
     52          1           0       -0.790698    1.720340    1.867355
     53          1           0       -2.080069    0.494174    1.880736
     54          6           0       -1.306728   -0.268746   -0.502713
     55          8           0       -0.854379   -0.661401   -1.568181
     56          7           0        0.982360   -2.287677    0.538562
     57          1           0        0.016123   -2.152364    0.806117
 ---------------------------------------------------------------------
 Rotational constants (GHZ):      0.3105665      0.1062150      0.0862527
 Standard basis: 6-31G(d,p) (6D, 7F)
 There are   575 symmetry adapted cartesian basis functions of A   symmetry.
 There are   575 symmetry adapted basis functions of A   symmetry.
   575 basis functions,  1008 primitive gaussians,   575 cartesian basis functions
   103 alpha electrons      103 beta electrons
       nuclear repulsion energy      2737.0009805115 Hartrees.
 NAtoms=   57 NActive=   57 NUniq=   57 SFac= 1.00D+00 NAtFMM=   60 NAOKFM=F Big=F
 Integral buffers will be    131072 words long.
 Raffenetti 2 integral format.
 Two-electron integral symmetry is turned on.
 Nuclear repulsion after empirical dispersion term =     2736.9468091851 Hartrees.
 Force inversion solution in PCM.
 ------------------------------------------------------------------------------
 Polarizable Continuum Model (PCM)
 =================================
 Model                : PCM (using non-symmetric T matrix).
 Atomic radii         : UFF (Universal Force Field).
 Polarization charges : Total charges.
 Charge compensation  : None.
 Solution method      : Matrix inversion.
 Cavity type          : Scaled VdW (van der Waals Surface) (Alpha=1.100).
 Cavity algorithm     : GePol (No added spheres)
                        Default sphere list used, NSphG=   57.
                        Lebedev-Laikov grids with approx.  5.0 points / Ang**2.
                        Smoothing algorithm: York/Karplus (Gamma=1.0000).
                        Polarization charges: spherical gaussians, with
                                              point-specific exponents (IZeta= 3).
                        Self-potential: point-specific (ISelfS= 7).
                        Self-field    : sphere-specific E.n sum rule (ISelfD= 2).
 1st derivatives      : Analytical E(r).r(x)/FMM algorithm (CHGder, D1EAlg=3).
                        Cavity 1st derivative terms included.
 2nd derivatives      : Analytical E(r).r(xy)/FMM algorithm (CHGder, D2EAlg=3).
                        Cavity 2nd derivative terms included.
 Solvent              : Water, Eps=  78.355300 Eps(inf)=   1.777849
 ------------------------------------------------------------------------------
 One-electron integrals computed using PRISM.
 NBasis=   575 RedAO= T EigKep=  2.92D-04  NBF=   575
 NBsUse=   575 1.00D-06 EigRej= -1.00D+00 NBFU=   575
 ExpMin= 1.61D-01 ExpMax= 5.48D+03 ExpMxC= 8.25D+02 IAcc=1 IRadAn=         1 AccDes= 0.00D+00
 Harris functional with IExCor= 4639 and IRadAn=       1 diagonalized for initial guess.
 HarFok:  IExCor= 4639 AccDes= 0.00D+00 IRadAn=         1 IDoV= 1 UseB2=F ITyADJ=14
 ICtDFT=  3500011 ScaDFX=  1.000000  1.000000  1.000000  1.000000
 FoFCou: FMM=F IPFlag=           0 FMFlag=      100000 FMFlg1=           0
         NFxFlg=           0 DoJE=T BraDBF=F KetDBF=T FulRan=T
         wScrn=  0.000000 ICntrl=     500 IOpCl=  0 I1Cent=   200000004 NGrid=           0
         NMat0=    1 NMatS0=      1 NMatT0=    0 NMatD0=    1 NMtDS0=    0 NMtDT0=    0
 Petite list used in FoFCou.
 Requested convergence on RMS density matrix=1.00D-08 within 128 cycles.
 Requested convergence on MAX density matrix=1.00D-06.
 Requested convergence on             energy=1.00D-06.
 No special actions if energy rises.
 Inv3:  Mode=1 IEnd=    42570867.
 Iteration    1 A*A^-1 deviation from unit magnitude is 9.77D-15 for   2238.
 Iteration    1 A*A^-1 deviation from orthogonality  is 1.03D-14 for   3514   3162.
 Iteration    1 A^-1*A deviation from unit magnitude is 8.88D-15 for   2518.
 Iteration    1 A^-1*A deviation from orthogonality  is 3.27D-11 for   3748   3744.
 Error on total polarization charges =  0.01257
 SCF Done:  E(RwB97XD) =  -1192.04930562     A.U. after   14 cycles
            NFock= 14  Conv=0.47D-08     -V/T= 2.0094
 DoSCS=F DFT=T ScalE2(SS,OS)=  1.000000  1.000000
 Range of M.O.s used for correlation:     1   575
 NBasis=   575 NAE=   103 NBE=   103 NFC=     0 NFV=     0
 NROrb=    575 NOA=   103 NOB=   103 NVA=   472 NVB=   472
 Symmetrizing basis deriv contribution to polar:
 IMax=3 JMax=2 DiffMx= 0.00D+00
 G2DrvN: will do    58 centers at a time, making    1 passes.
 Calling FoFCou, ICntrl=  3107 FMM=F I1Cent=   0 AccDes= 0.00D+00.
 NEqPCM:  Using equilibrium solvation (IEInf=0, Eps=  78.3553, EpsInf=   1.7778)
 G2PCM: DoFxE=T DoFxN=T DoGrad=T DoDP/DQ/DG/TGxP=FFFF NFrqRd=   0 IEInf=0 SqF1=F DoCFld=F IF1Alg=4.
 End of G2Drv F.D. properties file   721 does not exist.
 End of G2Drv F.D. properties file   722 does not exist.
 End of G2Drv F.D. properties file   788 does not exist.
          IDoAtm=11111111111111111111111111111111111111111111111111
          IDoAtm=1111111
 NEqPCM:  Using equilibrium solvation (IEInf=0, Eps=  78.3553, EpsInf=   1.7778)
          Differentiating once with respect to electric field.
                with respect to dipole field.
          Differentiating once with respect to nuclear coordinates.
          There are   174 degrees of freedom in the 1st order CPHF.  IDoFFX=6 NUNeed=     3.
    171 vectors produced by pass  0 Test12= 4.86D-14 1.00D-09 XBig12= 1.60D+02 5.11D+00.
 AX will form   171 AO Fock derivatives at one time.
    171 vectors produced by pass  1 Test12= 4.86D-14 1.00D-09 XBig12= 1.13D+01 6.58D-01.
    171 vectors produced by pass  2 Test12= 4.86D-14 1.00D-09 XBig12= 2.14D-01 8.97D-02.
    171 vectors produced by pass  3 Test12= 4.86D-14 1.00D-09 XBig12= 2.11D-03 5.70D-03.
    171 vectors produced by pass  4 Test12= 4.86D-14 1.00D-09 XBig12= 1.26D-05 2.77D-04.
    171 vectors produced by pass  5 Test12= 4.86D-14 1.00D-09 XBig12= 6.51D-08 1.75D-05.
    145 vectors produced by pass  6 Test12= 4.86D-14 1.00D-09 XBig12= 3.31D-10 1.10D-06.
     24 vectors produced by pass  7 Test12= 4.86D-14 1.00D-09 XBig12= 1.58D-12 8.63D-08.
      3 vectors produced by pass  8 Test12= 4.86D-14 1.00D-09 XBig12= 8.25D-15 7.10D-09.
 InvSVY:  IOpt=1 It=  1 EMax= 1.24D-14
 Solved reduced A of dimension  1198 with   174 vectors.
 Isotropic polarizability for W=    0.000000      380.54 Bohr**3.
 End of Minotr F.D. properties file   721 does not exist.
 End of Minotr F.D. properties file   722 does not exist.
 End of Minotr F.D. properties file   788 does not exist.

 **********************************************************************

            Population analysis using the SCF density.

 **********************************************************************

 Orbital symmetries:
       Occupied  (A) (A) (A) (A) (A) (A) (A) (A) (A) (A) (A) (A)
                 (A) (A) (A) (A) (A) (A) (A) (A) (A) (A) (A) (A)
                 (A) (A) (A) (A) (A) (A) (A) (A) (A) (A) (A) (A)
                 (A) (A) (A) (A) (A) (A) (A) (A) (A) (A) (A) (A)
                 (A) (A) (A) (A) (A) (A) (A) (A) (A) (A) (A) (A)
                 (A) (A) (A) (A) (A) (A) (A) (A) (A) (A) (A) (A)
                 (A) (A) (A) (A) (A) (A) (A) (A) (A) (A) (A) (A)
                 (A) (A) (A) (A) (A) (A) (A) (A) (A) (A) (A) (A)
                 (A) (A) (A) (A) (A) (A) (A)
       Virtual   (A) (A) (A) (A) (A) (A) (A) (A) (A) (A) (A) (A)
                 (A) (A) (A) (A) (A) (A) (A) (A) (A) (A) (A) (A)
                 (A) (A) (A) (A) (A) (A) (A) (A) (A) (A) (A) (A)
                 (A) (A) (A) (A) (A) (A) (A) (A) (A) (A) (A) (A)
                 (A) (A) (A) (A) (A) (A) (A) (A) (A) (A) (A) (A)
                 (A) (A) (A) (A) (A) (A) (A) (A) (A) (A) (A) (A)
                 (A) (A) (A) (A) (A) (A) (A) (A) (A) (A) (A) (A)
                 (A) (A) (A) (A) (A) (A) (A) (A) (A) (A) (A) (A)
                 (A) (A) (A) (A) (A) (A) (A) (A) (A) (A) (A) (A)
                 (A) (A) (A) (A) (A) (A) (A) (A) (A) (A) (A) (A)
                 (A) (A) (A) (A) (A) (A) (A) (A) (A) (A) (A) (A)
                 (A) (A) (A) (A) (A) (A) (A) (A) (A) (A) (A) (A)
                 (A) (A) (A) (A) (A) (A) (A) (A) (A) (A) (A) (A)
                 (A) (A) (A) (A) (A) (A) (A) (A) (A) (A) (A) (A)
                 (A) (A) (A) (A) (A) (A) (A) (A) (A) (A) (A) (A)
                 (A) (A) (A) (A) (A) (A) (A) (A) (A) (A) (A) (A)
                 (A) (A) (A) (A) (A) (A) (A) (A) (A) (A) (A) (A)
                 (A) (A) (A) (A) (A) (A) (A) (A) (A) (A) (A) (A)
                 (A) (A) (A) (A) (A) (A) (A) (A) (A) (A) (A) (A)
                 (A) (A) (A) (A) (A) (A) (A) (A) (A) (A) (A) (A)
                 (A) (A) (A) (A) (A) (A) (A) (A) (A) (A) (A) (A)
                 (A) (A) (A) (A) (A) (A) (A) (A) (A) (A) (A) (A)
                 (A) (A) (A) (A) (A) (A) (A) (A) (A) (A) (A) (A)
                 (A) (A) (A) (A) (A) (A) (A) (A) (A) (A) (A) (A)
                 (A) (A) (A) (A) (A) (A) (A) (A) (A) (A) (A) (A)
                 (A) (A) (A) (A) (A) (A) (A) (A) (A) (A) (A) (A)
                 (A) (A) (A) (A) (A) (A) (A) (A) (A) (A) (A) (A)
                 (A) (A) (A) (A) (A) (A) (A) (A) (A) (A) (A) (A)
                 (A) (A) (A) (A) (A) (A) (A) (A) (A) (A) (A) (A)
                 (A) (A) (A) (A) (A) (A) (A) (A) (A) (A) (A) (A)
                 (A) (A) (A) (A) (A) (A) (A) (A) (A) (A) (A) (A)
                 (A) (A) (A) (A) (A) (A) (A) (A) (A) (A) (A) (A)
                 (A) (A) (A) (A) (A) (A) (A) (A) (A) (A) (A) (A)
                 (A) (A) (A) (A) (A) (A) (A) (A) (A) (A) (A) (A)
                 (A) (A) (A) (A) (A) (A) (A) (A) (A) (A) (A) (A)
                 (A) (A) (A) (A) (A) (A) (A) (A) (A) (A) (A) (A)
                 (A) (A) (A) (A) (A) (A) (A) (A) (A) (A) (A) (A)
                 (A) (A) (A) (A) (A) (A) (A) (A) (A) (A) (A) (A)
                 (A) (A) (A) (A) (A) (A) (A) (A) (A) (A) (A) (A)
                 (A) (A) (A) (A)
 The electronic state is 1-A.
 Alpha  occ. eigenvalues --  -19.24510 -14.49241 -14.45844 -10.40871 -10.34282
 Alpha  occ. eigenvalues --  -10.32732 -10.32508 -10.31718 -10.31665 -10.31618
 Alpha  occ. eigenvalues --  -10.31436 -10.31312 -10.31204 -10.30804 -10.30503
 Alpha  occ. eigenvalues --  -10.30477 -10.30456 -10.30413 -10.30383 -10.30283
 Alpha  occ. eigenvalues --  -10.30219 -10.30117 -10.30096 -10.30081 -10.29698
 Alpha  occ. eigenvalues --  -10.29657 -10.29645 -10.29493 -10.29156  -1.14695
 Alpha  occ. eigenvalues --   -1.05414  -1.02363  -0.97135  -0.96227  -0.95670
 Alpha  occ. eigenvalues --   -0.89557  -0.88718  -0.88374  -0.85527  -0.84705
 Alpha  occ. eigenvalues --   -0.84430  -0.82519  -0.80752  -0.80109  -0.79002
 Alpha  occ. eigenvalues --   -0.77990  -0.76321  -0.73040  -0.70333  -0.69785
 Alpha  occ. eigenvalues --   -0.69493  -0.67905  -0.67255  -0.65958  -0.63400
 Alpha  occ. eigenvalues --   -0.61943  -0.60756  -0.60016  -0.58245  -0.57785
 Alpha  occ. eigenvalues --   -0.56419  -0.54859  -0.54473  -0.53849  -0.53438
 Alpha  occ. eigenvalues --   -0.53260  -0.52671  -0.51911  -0.51693  -0.50998
 Alpha  occ. eigenvalues --   -0.50579  -0.50495  -0.50291  -0.50220  -0.49775
 Alpha  occ. eigenvalues --   -0.49581  -0.48932  -0.48873  -0.48532  -0.47967
 Alpha  occ. eigenvalues --   -0.47686  -0.46814  -0.46250  -0.46089  -0.45213
 Alpha  occ. eigenvalues --   -0.44826  -0.43134  -0.42669  -0.42569  -0.42323
 Alpha  occ. eigenvalues --   -0.42051  -0.41993  -0.41419  -0.39087  -0.35171
 Alpha  occ. eigenvalues --   -0.34318  -0.33607  -0.33241  -0.32891  -0.32239
 Alpha  occ. eigenvalues --   -0.31741  -0.30927  -0.26594
 Alpha virt. eigenvalues --    0.03276   0.05937   0.06199   0.06592   0.06869
 Alpha virt. eigenvalues --    0.07332   0.09089   0.12922   0.15206   0.17578
 Alpha virt. eigenvalues --    0.17993   0.18226   0.18877   0.20152   0.20853
 Alpha virt. eigenvalues --    0.21628   0.21846   0.22188   0.22652   0.22921
 Alpha virt. eigenvalues --    0.23359   0.23884   0.24071   0.24543   0.24792
 Alpha virt. eigenvalues --    0.24893   0.25191   0.25695   0.25747   0.26282
 Alpha virt. eigenvalues --    0.26753   0.27200   0.27329   0.27417   0.27820
 Alpha virt. eigenvalues --    0.27937   0.28260   0.28358   0.29181   0.29667
 Alpha virt. eigenvalues --    0.31018   0.31384   0.33101   0.33327   0.34111
 Alpha virt. eigenvalues --    0.34498   0.35030   0.36928   0.37413   0.38441
 Alpha virt. eigenvalues --    0.38602   0.39023   0.40206   0.41772   0.42080
 Alpha virt. eigenvalues --    0.42589   0.43650   0.44040   0.45164   0.45896
 Alpha virt. eigenvalues --    0.46897   0.49403   0.50905   0.53561   0.54045
 Alpha virt. eigenvalues --    0.54626   0.55818   0.55920   0.56619   0.58016
 Alpha virt. eigenvalues --    0.58489   0.59445   0.59833   0.60701   0.61149
 Alpha virt. eigenvalues --    0.62077   0.62233   0.62793   0.62834   0.63554
 Alpha virt. eigenvalues --    0.63590   0.64506   0.64589   0.65103   0.65772
 Alpha virt. eigenvalues --    0.65996   0.66351   0.67143   0.67927   0.67990
 Alpha virt. eigenvalues --    0.68334   0.68562   0.68688   0.68937   0.69360
 Alpha virt. eigenvalues --    0.69526   0.69830   0.70329   0.70452   0.70570
 Alpha virt. eigenvalues --    0.70985   0.71452   0.71878   0.72281   0.72889
 Alpha virt. eigenvalues --    0.73966   0.74628   0.75360   0.76010   0.76414
 Alpha virt. eigenvalues --    0.77148   0.77371   0.79395   0.79595   0.80279
 Alpha virt. eigenvalues --    0.80764   0.80856   0.81567   0.82369   0.83250
 Alpha virt. eigenvalues --    0.84117   0.84705   0.84823   0.86065   0.86607
 Alpha virt. eigenvalues --    0.87437   0.88230   0.88533   0.89992   0.91060
 Alpha virt. eigenvalues --    0.91872   0.92037   0.92187   0.92241   0.92280
 Alpha virt. eigenvalues --    0.92522   0.92678   0.93672   0.94053   0.94990
 Alpha virt. eigenvalues --    0.95337   0.95726   0.96008   0.96665   0.97889
 Alpha virt. eigenvalues --    0.98153   0.98379   0.98655   0.98773   0.99528
 Alpha virt. eigenvalues --    0.99951   1.01183   1.01319   1.01865   1.03053
 Alpha virt. eigenvalues --    1.03480   1.03804   1.04376   1.04830   1.05077
 Alpha virt. eigenvalues --    1.05750   1.06719   1.08049   1.08206   1.09288
 Alpha virt. eigenvalues --    1.10068   1.10308   1.10816   1.11606   1.11938
 Alpha virt. eigenvalues --    1.13604   1.14624   1.15322   1.16711   1.18188
 Alpha virt. eigenvalues --    1.18655   1.18988   1.20435   1.20835   1.21369
 Alpha virt. eigenvalues --    1.22507   1.22870   1.23537   1.24619   1.26457
 Alpha virt. eigenvalues --    1.27284   1.27585   1.28156   1.28636   1.30445
 Alpha virt. eigenvalues --    1.31218   1.31980   1.33046   1.34286   1.34953
 Alpha virt. eigenvalues --    1.35169   1.37826   1.38487   1.39000   1.39434
 Alpha virt. eigenvalues --    1.40421   1.41068   1.42416   1.42723   1.43753
 Alpha virt. eigenvalues --    1.45406   1.45495   1.47572   1.48527   1.48920
 Alpha virt. eigenvalues --    1.49391   1.50026   1.50519   1.50642   1.51256
 Alpha virt. eigenvalues --    1.51888   1.52220   1.52951   1.54427   1.55239
 Alpha virt. eigenvalues --    1.56390   1.56861   1.58195   1.59369   1.63554
 Alpha virt. eigenvalues --    1.65002   1.68650   1.70874   1.72005   1.72467
 Alpha virt. eigenvalues --    1.73570   1.76157   1.77748   1.79105   1.80615
 Alpha virt. eigenvalues --    1.81525   1.82509   1.83988   1.84576   1.85713
 Alpha virt. eigenvalues --    1.86124   1.87068   1.87796   1.88094   1.88282
 Alpha virt. eigenvalues --    1.89646   1.90032   1.90258   1.91012   1.92349
 Alpha virt. eigenvalues --    1.92757   1.93728   1.94336   1.95356   1.95785
 Alpha virt. eigenvalues --    1.96082   1.97450   1.97618   1.98338   2.00356
 Alpha virt. eigenvalues --    2.00892   2.01052   2.01556   2.02496   2.02755
 Alpha virt. eigenvalues --    2.03387   2.03817   2.05875   2.06051   2.06827
 Alpha virt. eigenvalues --    2.07380   2.07795   2.08540   2.08751   2.09346
 Alpha virt. eigenvalues --    2.09713   2.10434   2.11197   2.11913   2.12021
 Alpha virt. eigenvalues --    2.12725   2.13309   2.13669   2.13759   2.13808
 Alpha virt. eigenvalues --    2.14872   2.15172   2.15331   2.16012   2.16615
 Alpha virt. eigenvalues --    2.17176   2.17511   2.17939   2.18797   2.19169
 Alpha virt. eigenvalues --    2.20293   2.21354   2.21802   2.22455   2.22966
 Alpha virt. eigenvalues --    2.23499   2.24049   2.24867   2.26866   2.28449
 Alpha virt. eigenvalues --    2.28751   2.29227   2.29650   2.31335   2.32206
 Alpha virt. eigenvalues --    2.33867   2.34607   2.36703   2.37537   2.38046
 Alpha virt. eigenvalues --    2.38457   2.39385   2.40576   2.41147   2.43367
 Alpha virt. eigenvalues --    2.44475   2.45522   2.46073   2.46164   2.46559
 Alpha virt. eigenvalues --    2.47119   2.47313   2.47575   2.48354   2.49374
 Alpha virt. eigenvalues --    2.49810   2.50528   2.50889   2.51842   2.52629
 Alpha virt. eigenvalues --    2.53490   2.53666   2.54051   2.54592   2.55402
 Alpha virt. eigenvalues --    2.55850   2.57255   2.57667   2.58626   2.59564
 Alpha virt. eigenvalues --    2.60427   2.61437   2.61769   2.62163   2.63576
 Alpha virt. eigenvalues --    2.64207   2.64943   2.65070   2.65749   2.66367
 Alpha virt. eigenvalues --    2.67012   2.68867   2.69118   2.69480   2.70523
 Alpha virt. eigenvalues --    2.71244   2.73092   2.73254   2.73769   2.73999
 Alpha virt. eigenvalues --    2.74735   2.75393   2.76787   2.77434   2.78504
 Alpha virt. eigenvalues --    2.79153   2.80018   2.81043   2.81846   2.82516
 Alpha virt. eigenvalues --    2.82764   2.83435   2.84798   2.85662   2.86217
 Alpha virt. eigenvalues --    2.86440   2.87433   2.87710   2.88971   2.90811
 Alpha virt. eigenvalues --    2.91713   2.93256   2.93823   2.95643   2.96079
 Alpha virt. eigenvalues --    2.96674   2.97310   2.97611   2.98112   2.98622
 Alpha virt. eigenvalues --    3.00383   3.02405   3.03114   3.08642   3.10970
 Alpha virt. eigenvalues --    3.13802   3.15436   3.15797   3.16057   3.16944
 Alpha virt. eigenvalues --    3.18355   3.24136   3.24784   3.28023   3.28498
 Alpha virt. eigenvalues --    3.29055   3.30301   3.30858   3.31391   3.32725
 Alpha virt. eigenvalues --    3.33718   3.33830   3.34343   3.34996   3.36051
 Alpha virt. eigenvalues --    3.37175   3.39008   3.46195   3.47850   3.50539
 Alpha virt. eigenvalues --    3.50888   3.52047   3.52527   3.52851   3.53226
 Alpha virt. eigenvalues --    3.54629   3.54876   3.55397   3.55578   3.57535
 Alpha virt. eigenvalues --    3.59081   3.59611   3.61372   3.62934   3.70502
 Alpha virt. eigenvalues --    3.80925   4.00111   4.00645   4.21762   4.23621
 Alpha virt. eigenvalues --    4.24264   4.24627   4.25207   4.25471   4.27760
 Alpha virt. eigenvalues --    4.29642   4.32375   4.33960   4.36916   4.38571
 Alpha virt. eigenvalues --    4.44001   4.46459   4.48399   4.51445   4.53166
 Alpha virt. eigenvalues --    4.55038   4.59222   4.60982   4.61982   4.63405
 Alpha virt. eigenvalues --    4.66933   4.67929   4.70895   4.78224   4.93660
 Alpha virt. eigenvalues --    4.97312   4.98568
          Condensed to atoms (all electrons):
 Mulliken charges:
               1
     1  C    0.100698
     2  C    0.238509
     3  C    0.001031
     4  C   -0.131467
     5  C   -0.123892
     6  C   -0.145448
     7  H    0.140595
     8  C   -0.147643
     9  H    0.137696
    10  C   -0.135090
    11  H    0.143656
    12  H    0.143646
    13  H    0.143154
    14  C    0.041591
    15  C   -0.137226
    16  C   -0.134670
    17  C   -0.147332
    18  H    0.121222
    19  C   -0.146765
    20  H    0.131490
    21  C   -0.140518
    22  H    0.140986
    23  H    0.140576
    24  H    0.139733
    25  C   -0.095693
    26  C    0.102977
    27  C    0.104472
    28  C   -0.213580
    29  C   -0.212159
    30  C    0.101247
    31  H    0.125418
    32  H    0.125657
    33  C   -0.446919
    34  H    0.148385
    35  H    0.154477
    36  H    0.149678
    37  C   -0.433931
    38  H    0.143966
    39  H    0.153864
    40  H    0.145951
    41  C   -0.430842
    42  H    0.142712
    43  H    0.154484
    44  H    0.142795
    45  C   -0.237917
    46  H    0.144450
    47  H    0.134889
    48  H    0.141706
    49  N   -0.525391
    50  C   -0.221628
    51  H    0.153747
    52  H    0.147020
    53  H    0.159872
    54  C    0.504583
    55  O   -0.547134
    56  N   -0.568494
    57  H    0.276807
 Sum of Mulliken charges =  -0.00000
 Mulliken charges with hydrogens summed into heavy atoms:
               1
     1  C    0.100698
     2  C    0.238509
     3  C    0.001031
     4  C    0.009128
     5  C    0.013804
     6  C   -0.001791
     8  C   -0.003996
    10  C    0.008063
    14  C    0.041591
    15  C   -0.016004
    16  C   -0.003180
    17  C   -0.006346
    19  C   -0.006189
    21  C   -0.000785
    25  C   -0.095693
    26  C    0.102977
    27  C    0.104472
    28  C   -0.088162
    29  C   -0.086503
    30  C    0.101247
    33  C    0.005621
    37  C    0.009850
    41  C    0.009149
    45  C    0.183128
    49  N   -0.525391
    50  C    0.239011
    54  C    0.504583
    55  O   -0.547134
    56  N   -0.291687
 APT charges:
               1
     1  C    0.014354
     2  C    0.807390
     3  C    0.046100
     4  C   -0.069936
     5  C   -0.089225
     6  C   -0.030665
     7  H    0.063323
     8  C   -0.027370
     9  H    0.063755
    10  C   -0.044121
    11  H    0.023082
    12  H    0.028084
    13  H    0.028418
    14  C    0.178769
    15  C   -0.127045
    16  C   -0.121064
    17  C    0.000092
    18  H    0.067392
    19  C    0.004948
    20  H    0.047079
    21  C   -0.094750
    22  H    0.019994
    23  H    0.022525
    24  H    0.026077
    25  C   -0.203776
    26  C    0.133242
    27  C    0.124320
    28  C   -0.180497
    29  C   -0.182740
    30  C    0.197165
    31  H    0.016160
    32  H    0.016323
    33  C    0.031316
    34  H    0.009274
    35  H   -0.020455
    36  H   -0.007758
    37  C    0.037758
    38  H   -0.004667
    39  H   -0.002507
    40  H   -0.012078
    41  C    0.072171
    42  H   -0.023293
    43  H   -0.038662
    44  H   -0.023276
    45  C    0.505533
    46  H   -0.033030
    47  H   -0.057862
    48  H    0.000724
    49  N   -1.067728
    50  C    0.345881
    51  H   -0.014802
    52  H   -0.023749
    53  H    0.011999
    54  C    1.479299
    55  O   -1.081247
    56  N   -1.050754
    57  H    0.210510
 Sum of APT charges =  -0.00000
 APT charges with hydrogens summed into heavy atoms:
               1
     1  C    0.014354
     2  C    0.807390
     3  C    0.046100
     4  C   -0.006613
     5  C   -0.025470
     6  C   -0.007583
     8  C    0.000714
    10  C   -0.015703
    14  C    0.178769
    15  C   -0.059653
    16  C   -0.073986
    17  C    0.020086
    19  C    0.027473
    21  C   -0.068673
    25  C   -0.203776
    26  C    0.133242
    27  C    0.124320
    28  C   -0.164338
    29  C   -0.166417
    30  C    0.197165
    33  C    0.012378
    37  C    0.018506
    41  C   -0.013061
    45  C    0.415367
    49  N   -1.067728
    50  C    0.319328
    54  C    1.479299
    55  O   -1.081247
    56  N   -0.840244
 Electronic spatial extent (au):  <R**2>=          12473.1872
 Charge=              0.0000 electrons
 Dipole moment (field-independent basis, Debye):
    X=             -1.4855    Y=              0.4775    Z=              3.3362  Tot=              3.6831
 Quadrupole moment (field-independent basis, Debye-Ang):
   XX=           -141.8776   YY=           -153.9064   ZZ=           -171.4603
   XY=             -0.9055   XZ=             -4.3847   YZ=             -7.0160
 Traceless Quadrupole moment (field-independent basis, Debye-Ang):
   XX=             13.8705   YY=              1.8417   ZZ=            -15.7122
   XY=             -0.9055   XZ=             -4.3847   YZ=             -7.0160
 Octapole moment (field-independent basis, Debye-Ang**2):
  XXX=            -36.3773  YYY=              3.6000  ZZZ=             11.4181  XYY=             -8.7956
  XXY=            -12.9754  XXZ=             14.5727  XZZ=             16.3523  YZZ=              6.8632
  YYZ=             -4.7452  XYZ=              9.2752
 Hexadecapole moment (field-independent basis, Debye-Ang**3):
 XXXX=         -10783.1872 YYYY=          -3618.4181 ZZZZ=           -900.4568 XXXY=           -133.8643
 XXXZ=            -83.0518 YYYX=            119.2120 YYYZ=            -59.9444 ZZZX=            -25.8180
 ZZZY=            -20.8493 XXYY=          -2496.3363 XXZZ=          -2177.6729 YYZZ=           -808.1130
 XXYZ=            -70.5417 YYXZ=             48.3342 ZZXY=             -5.8940
 N-N= 2.736946809185D+03 E-N=-8.239798743946D+03  KE= 1.180915757251D+03
  Exact polarizability: 455.752  -9.220 417.299  10.529 -48.158 268.559
 Approx polarizability: 351.858  -4.668 337.603   8.878 -41.930 255.065
 D2PCM: PCM CHGder 2nd derivatives, FixD1E=F FixD2E=F DoIter=F DoCFld=F I1PDM=0
 Calling FoFJK, ICntrl=    100127 FMM=F ISym2X=0 I1Cent= 0 IOpClX= 0 NMat=1 NMatS=1 NMatT=0.
 Full mass-weighted force constant matrix:
 Low frequencies ---  -14.3085   -5.9508   -0.0009   -0.0008    0.0003    1.0850
 Low frequencies ---   15.6048   27.0720   35.3417
 Diagonal vibrational polarizability:
       62.2497348     185.9295286      57.4628944
 Harmonic frequencies (cm**-1), IR intensities (KM/Mole), Raman scattering
 activities (A**4/AMU), depolarization ratios for plane and unpolarized
 incident light, reduced masses (AMU), force constants (mDyne/A),
 and normal coordinates:
                      1                      2                      3
                      A                      A                      A
 Frequencies --     14.3778                26.6758                35.1289
 Red. masses --      3.8237                 4.5784                 4.6522
 Frc consts  --      0.0005                 0.0019                 0.0034
 IR Inten    --      0.4217                 0.6142                 0.8381
  Atom  AN      X      Y      Z        X      Y      Z        X      Y      Z
     1   6     0.00  -0.01   0.01    -0.01  -0.06  -0.06     0.00   0.03  -0.05
     2   6     0.00  -0.01  -0.01     0.01  -0.04  -0.06    -0.01   0.02  -0.04
     3   6    -0.00   0.00  -0.03     0.03  -0.00  -0.01    -0.00  -0.02   0.01
     4   6     0.01  -0.01  -0.06     0.01   0.00   0.02    -0.07  -0.06   0.03
     5   6    -0.02   0.03  -0.02     0.07   0.04   0.04     0.07  -0.02   0.04
     6   6     0.01   0.00  -0.08     0.03   0.06   0.09    -0.06  -0.11   0.09
     7   1     0.02  -0.03  -0.07    -0.01  -0.03  -0.02    -0.12  -0.05   0.01
     8   6    -0.02   0.05  -0.04     0.08   0.09   0.11     0.08  -0.08   0.09
     9   1    -0.03   0.04  -0.00     0.08   0.03   0.01     0.12   0.01   0.02
    10   6    -0.01   0.03  -0.07     0.07   0.10   0.14     0.01  -0.12   0.12
    11   1     0.02  -0.01  -0.10     0.02   0.06   0.11    -0.11  -0.15   0.11
    12   1    -0.03   0.07  -0.03     0.11   0.13   0.14     0.13  -0.08   0.12
    13   1    -0.01   0.04  -0.08     0.08   0.15   0.19     0.02  -0.17   0.16
    14   6     0.00  -0.01   0.04    -0.03  -0.04  -0.04     0.01   0.03  -0.03
    15   6     0.00   0.01   0.07     0.02  -0.07  -0.11    -0.01   0.05   0.02
    16   6     0.00  -0.03   0.05    -0.10  -0.01   0.03     0.03   0.00  -0.04
    17   6    -0.00   0.02   0.11    -0.01  -0.06  -0.09    -0.01   0.05   0.04
    18   1     0.00   0.03   0.06     0.08  -0.11  -0.17    -0.02   0.07   0.03
    19   6    -0.00  -0.03   0.09    -0.13   0.00   0.06     0.03   0.01  -0.02
    20   1     0.00  -0.05   0.03    -0.13   0.01   0.07     0.04  -0.01  -0.06
    21   6    -0.00  -0.01   0.12    -0.08  -0.02  -0.00     0.01   0.03   0.03
    22   1    -0.00   0.03   0.13     0.03  -0.09  -0.14    -0.02   0.07   0.07
    23   1    -0.00  -0.05   0.10    -0.18   0.04   0.12     0.04  -0.01  -0.03
    24   1    -0.00  -0.00   0.14    -0.10  -0.01   0.01     0.01   0.03   0.05
    25   6     0.00  -0.01  -0.00    -0.01  -0.01  -0.02     0.00   0.03  -0.04
    26   6     0.00  -0.04  -0.12     0.02   0.01  -0.01    -0.06  -0.01  -0.05
    27   6    -0.00   0.03   0.11    -0.04   0.02   0.02     0.06   0.01   0.02
    28   6     0.00  -0.02  -0.13     0.02   0.06   0.05    -0.05  -0.06   0.01
    29   6    -0.00   0.05   0.10    -0.03   0.07   0.07     0.07  -0.04   0.08
    30   6     0.00   0.02  -0.02     0.00   0.09   0.09     0.01  -0.07   0.08
    31   1     0.00  -0.04  -0.22     0.05   0.08   0.07    -0.10  -0.09   0.01
    32   1    -0.00   0.08   0.18    -0.05   0.09   0.10     0.11  -0.05   0.13
    33   6     0.00   0.06   0.23    -0.06  -0.00   0.00     0.12   0.05   0.03
    34   1    -0.03  -0.03   0.23    -0.10  -0.04  -0.02     0.12   0.07   0.02
    35   1     0.03   0.17   0.20    -0.02  -0.01  -0.02     0.12   0.08   0.03
    36   1    -0.00   0.07   0.35    -0.09   0.02   0.04     0.16   0.02   0.04
    37   6     0.01  -0.08  -0.23     0.04  -0.02  -0.04    -0.12   0.00  -0.11
    38   1    -0.06   0.03  -0.22     0.09  -0.04  -0.08    -0.11   0.06  -0.15
    39   1     0.08  -0.18  -0.16    -0.00  -0.04  -0.07    -0.13  -0.01  -0.12
    40   1     0.00  -0.12  -0.38     0.06   0.00  -0.02    -0.16  -0.03  -0.12
    41   6    -0.00   0.04  -0.03     0.01   0.15   0.16     0.02  -0.13   0.16
    42   1    -0.01   0.04  -0.01    -0.03   0.16   0.17     0.04  -0.13   0.10
    43   1    -0.01   0.07  -0.04     0.07   0.15   0.17     0.06  -0.22   0.19
    44   1     0.01   0.02  -0.05     0.01   0.17   0.19    -0.04  -0.08   0.24
    45   6     0.00  -0.00  -0.04     0.07  -0.03  -0.12    -0.06   0.05  -0.10
    46   1     0.01  -0.01  -0.04     0.08  -0.05  -0.15    -0.09   0.06  -0.12
    47   1    -0.01   0.00  -0.03     0.09  -0.02  -0.12    -0.05   0.09  -0.09
    48   1     0.00   0.00  -0.05     0.08  -0.01  -0.10    -0.07   0.03  -0.10
    49   7    -0.00  -0.01   0.00    -0.00  -0.07  -0.05     0.00   0.04  -0.06
    50   6    -0.01   0.04  -0.02     0.02  -0.08  -0.03     0.00   0.01  -0.04
    51   1    -0.01   0.07   0.00     0.04  -0.08  -0.05     0.01   0.00  -0.06
    52   1    -0.02   0.04  -0.06     0.00  -0.08  -0.03    -0.00   0.01  -0.03
    53   1    -0.01   0.03  -0.02     0.02  -0.10  -0.01     0.00   0.01  -0.04
    54   6     0.00  -0.03   0.01    -0.02  -0.05  -0.05    -0.00   0.08  -0.07
    55   8     0.00  -0.07   0.02    -0.04  -0.04  -0.05    -0.00   0.16  -0.10
    56   7     0.01  -0.01  -0.03     0.03  -0.06  -0.10    -0.05   0.03  -0.07
    57   1     0.01  -0.02  -0.01     0.02  -0.08  -0.13    -0.04   0.05  -0.08
                      4                      5                      6
                      A                      A                      A
 Frequencies --     46.6532                50.5081                54.0868
 Red. masses --      5.2499                 4.6112                 3.9182
 Frc consts  --      0.0067                 0.0069                 0.0068
 IR Inten    --      1.7971                 1.6560                 1.2600
  Atom  AN      X      Y      Z        X      Y      Z        X      Y      Z
     1   6     0.00  -0.06   0.08    -0.02   0.02   0.01    -0.01  -0.02  -0.00
     2   6     0.02  -0.04   0.04    -0.03   0.02  -0.03    -0.02  -0.03  -0.03
     3   6     0.01  -0.02   0.02    -0.03   0.03  -0.02    -0.01  -0.01  -0.01
     4   6     0.03  -0.03  -0.02    -0.05  -0.02  -0.04     0.01   0.11   0.08
     5   6    -0.01   0.02   0.03    -0.00   0.10   0.04    -0.02  -0.08  -0.06
     6   6     0.03  -0.01  -0.04    -0.04   0.02  -0.00     0.03   0.18   0.13
     7   1     0.05  -0.07  -0.03    -0.07  -0.07  -0.09     0.02   0.16   0.12
     8   6    -0.02   0.05   0.01     0.01   0.14   0.08    -0.01  -0.02  -0.01
     9   1    -0.03   0.03   0.06     0.02   0.13   0.06    -0.04  -0.16  -0.12
    10   6     0.01   0.03  -0.03    -0.01   0.10   0.06     0.02   0.12   0.09
    11   1     0.05  -0.02  -0.07    -0.05  -0.01  -0.02     0.05   0.28   0.21
    12   1    -0.04   0.08   0.02     0.03   0.20   0.13    -0.02  -0.07  -0.04
    13   1     0.00   0.05  -0.04     0.00   0.13   0.10     0.03   0.17   0.13
    14   6    -0.02  -0.05   0.03     0.02   0.01   0.01     0.01  -0.03   0.01
    15   6    -0.02  -0.11  -0.03     0.13  -0.00  -0.06    -0.08   0.02   0.12
    16   6    -0.03   0.01   0.02     0.00  -0.02   0.06     0.12  -0.09  -0.11
    17   6    -0.03  -0.11  -0.11     0.23  -0.05  -0.11    -0.05   0.01   0.10
    18   1    -0.00  -0.16  -0.04     0.14   0.02  -0.09    -0.17   0.07   0.22
    19   6    -0.04   0.01  -0.05     0.10  -0.07   0.01     0.15  -0.10  -0.14
    20   1    -0.03   0.04   0.06    -0.08  -0.02   0.11     0.18  -0.11  -0.18
    21   6    -0.03  -0.05  -0.12     0.22  -0.08  -0.08     0.08  -0.06  -0.04
    22   1    -0.02  -0.15  -0.17     0.32  -0.05  -0.17    -0.12   0.05   0.19
    23   1    -0.04   0.05  -0.06     0.08  -0.09   0.04     0.25  -0.16  -0.24
    24   1    -0.04  -0.05  -0.18     0.29  -0.12  -0.12     0.10  -0.07  -0.06
    25   6     0.01   0.06   0.04    -0.03  -0.01   0.05    -0.02   0.01   0.01
    26   6    -0.01   0.04  -0.01    -0.04  -0.02   0.04    -0.02   0.01  -0.00
    27   6     0.03   0.06   0.06    -0.02  -0.02   0.04    -0.03   0.01   0.01
    28   6    -0.02   0.01  -0.06    -0.05  -0.05   0.01    -0.02   0.01  -0.01
    29   6     0.02   0.02   0.00    -0.03  -0.05   0.01    -0.03   0.01   0.01
    30   6    -0.01  -0.01  -0.06    -0.04  -0.06  -0.02    -0.02   0.01  -0.00
    31   1    -0.04  -0.01  -0.10    -0.06  -0.05  -0.01    -0.02   0.01  -0.02
    32   1     0.03   0.02   0.01    -0.02  -0.05  -0.01    -0.03   0.02   0.01
    33   6     0.06   0.09   0.12    -0.01  -0.02   0.05    -0.03   0.01   0.02
    34   1     0.06   0.07   0.13    -0.02  -0.03   0.04    -0.05  -0.01   0.01
    35   1     0.06   0.15   0.11     0.00   0.00   0.04    -0.01   0.03   0.01
    36   1     0.08   0.08   0.16    -0.01  -0.02   0.08    -0.03   0.02   0.05
    37   6    -0.03   0.05  -0.01    -0.05  -0.02   0.05    -0.02   0.01   0.00
    38   1     0.02   0.01  -0.05     0.00  -0.06   0.03    -0.09   0.06   0.04
    39   1    -0.08   0.06  -0.05    -0.10   0.01   0.01     0.06  -0.01   0.05
    40   1    -0.03   0.06   0.05    -0.04   0.00   0.12    -0.03  -0.02  -0.08
    41   6    -0.02  -0.05  -0.13    -0.05  -0.09  -0.07    -0.03   0.02  -0.02
    42   1     0.02  -0.07  -0.11    -0.02  -0.10  -0.07    -0.02   0.01  -0.01
    43   1    -0.08  -0.00  -0.16    -0.09  -0.08  -0.08    -0.03   0.03  -0.02
    44   1    -0.01  -0.09  -0.19    -0.04  -0.11  -0.09    -0.02   0.01  -0.03
    45   6     0.01   0.00  -0.05    -0.06   0.06  -0.12     0.06  -0.03  -0.07
    46   1    -0.00  -0.02  -0.11    -0.07   0.05  -0.16     0.07  -0.04  -0.09
    47   1     0.00   0.07  -0.03    -0.07   0.11  -0.10     0.09  -0.04  -0.09
    48   1     0.00  -0.00  -0.08    -0.07   0.06  -0.14     0.07   0.00  -0.03
    49   7     0.01  -0.09   0.10    -0.02   0.05   0.01    -0.01  -0.02   0.00
    50   6     0.01  -0.19   0.15    -0.00   0.10  -0.00    -0.00  -0.05   0.02
    51   1     0.02  -0.25   0.11    -0.02   0.10   0.01     0.00  -0.07   0.00
    52   1     0.01  -0.19   0.23     0.03   0.09  -0.03    -0.01  -0.05   0.04
    53   1     0.01  -0.20   0.14    -0.01   0.13  -0.01    -0.00  -0.05   0.02
    54   6     0.01   0.10   0.04    -0.03  -0.01   0.04    -0.02   0.00   0.00
    55   8     0.01   0.30  -0.03    -0.05  -0.06   0.06    -0.03   0.01  -0.01
    56   7     0.03  -0.06   0.01    -0.04   0.01  -0.07    -0.01  -0.03  -0.07
    57   1     0.03  -0.07   0.02    -0.04   0.01  -0.05    -0.02  -0.05  -0.11
                      7                      8                      9
                      A                      A                      A
 Frequencies --     56.9411                68.8778                73.9703
 Red. masses --      4.0837                 3.4139                 1.0717
 Frc consts  --      0.0078                 0.0095                 0.0035
 IR Inten    --      1.1467                 1.0047                 0.2413
  Atom  AN      X      Y      Z        X      Y      Z        X      Y      Z
     1   6    -0.03  -0.01   0.02    -0.01  -0.01   0.06    -0.00   0.00   0.00
     2   6    -0.03  -0.01   0.04    -0.01  -0.01   0.05    -0.00   0.00   0.01
     3   6    -0.03   0.01   0.02    -0.02  -0.01   0.03    -0.00  -0.00   0.00
     4   6     0.02   0.11   0.05    -0.01  -0.10  -0.07    -0.00  -0.01  -0.01
     5   6    -0.10  -0.06  -0.05    -0.02   0.11   0.10    -0.01   0.01   0.01
     6   6     0.02   0.14   0.01    -0.01  -0.06  -0.08    -0.00  -0.00  -0.01
     7   1     0.08   0.16   0.11    -0.01  -0.19  -0.13    -0.00  -0.02  -0.01
     8   6    -0.11  -0.03  -0.10    -0.02   0.17   0.09    -0.01   0.02   0.01
     9   1    -0.15  -0.13  -0.07    -0.03   0.18   0.16    -0.01   0.02   0.02
    10   6    -0.05   0.07  -0.06    -0.02   0.08   0.01    -0.00   0.01   0.00
    11   1     0.06   0.22   0.04    -0.01  -0.12  -0.15    -0.00  -0.01  -0.01
    12   1    -0.16  -0.08  -0.16    -0.03   0.27   0.16    -0.01   0.03   0.01
    13   1    -0.06   0.10  -0.10    -0.01   0.12   0.01    -0.00   0.01   0.00
    14   6    -0.00  -0.02   0.03    -0.02  -0.01   0.04    -0.00   0.00   0.00
    15   6     0.09  -0.03  -0.04    -0.07  -0.01   0.08    -0.00   0.00   0.01
    16   6    -0.05  -0.04   0.10     0.05  -0.02  -0.04     0.00  -0.00   0.00
    17   6     0.15  -0.05  -0.03    -0.05  -0.02   0.01     0.00   0.00   0.01
    18   1     0.13  -0.02  -0.10    -0.13   0.00   0.14    -0.01   0.01   0.01
    19   6    -0.00  -0.06   0.11     0.08  -0.03  -0.11     0.01  -0.01  -0.00
    20   1    -0.13  -0.04   0.14     0.08  -0.01  -0.06     0.00  -0.01  -0.00
    21   6     0.10  -0.07   0.04     0.03  -0.03  -0.09     0.01  -0.01  -0.00
    22   1     0.23  -0.05  -0.09    -0.09  -0.02   0.04     0.00   0.00   0.01
    23   1    -0.04  -0.07   0.17     0.14  -0.04  -0.19     0.01  -0.01  -0.01
    24   1     0.13  -0.08   0.04     0.06  -0.05  -0.14     0.02  -0.01  -0.00
    25   6     0.00   0.01  -0.07     0.02  -0.02  -0.06     0.00  -0.01  -0.01
    26   6    -0.02  -0.00  -0.06     0.02  -0.01  -0.05    -0.00  -0.00  -0.01
    27   6     0.03   0.00  -0.05     0.01  -0.01  -0.06     0.01  -0.01  -0.01
    28   6    -0.01  -0.01   0.00     0.03   0.01  -0.01     0.00  -0.01   0.01
    29   6     0.03  -0.01   0.01     0.02   0.01  -0.01     0.01  -0.01   0.00
    30   6     0.01  -0.01   0.05     0.03   0.02   0.02     0.01  -0.01   0.02
    31   1    -0.03  -0.01   0.03     0.03   0.02   0.00    -0.00  -0.01   0.01
    32   1     0.05  -0.01   0.03     0.01   0.01  -0.00     0.01  -0.01   0.01
    33   6     0.05   0.01  -0.08     0.00  -0.03  -0.09     0.01  -0.01  -0.02
    34   1     0.07   0.05  -0.07     0.02   0.00  -0.08     0.02   0.01  -0.02
    35   1     0.02  -0.02  -0.06    -0.03  -0.07  -0.07    -0.00  -0.02  -0.02
    36   1     0.06  -0.01  -0.13    -0.00  -0.03  -0.14     0.01  -0.01  -0.05
    37   6    -0.04  -0.00  -0.10     0.02  -0.02  -0.08    -0.01  -0.01  -0.01
    38   1     0.01  -0.01  -0.14    -0.05   0.05  -0.04    -0.01   0.00  -0.01
    39   1    -0.10   0.00  -0.13     0.10  -0.06  -0.02    -0.00  -0.01  -0.01
    40   1    -0.05   0.01  -0.04     0.02  -0.05  -0.18    -0.01  -0.01  -0.02
    41   6     0.03  -0.02   0.14     0.04   0.05   0.11     0.01   0.02   0.02
    42   1     0.01   0.01   0.04    -0.01   0.10  -0.08     0.05  -0.10   0.57
    43   1     0.09  -0.16   0.20     0.11  -0.17   0.19     0.01   0.59  -0.14
    44   1    -0.01   0.07   0.27     0.03   0.21   0.29    -0.04  -0.38  -0.37
    45   6     0.01  -0.04   0.11    -0.06  -0.01   0.07    -0.01  -0.00   0.01
    46   1     0.02  -0.04   0.13    -0.06  -0.00   0.08    -0.01   0.00   0.02
    47   1     0.02  -0.09   0.09    -0.08  -0.01   0.08    -0.01  -0.00   0.01
    48   1     0.02  -0.03   0.13    -0.06  -0.03   0.04    -0.01  -0.00   0.01
    49   7    -0.03  -0.00  -0.02    -0.02  -0.02   0.02    -0.00  -0.00  -0.00
    50   6    -0.06  -0.01  -0.02    -0.06  -0.02  -0.00    -0.01  -0.01  -0.01
    51   1    -0.07  -0.02  -0.02    -0.07   0.00   0.02    -0.01  -0.01  -0.00
    52   1    -0.06  -0.01  -0.01    -0.09  -0.01  -0.01    -0.02  -0.00  -0.00
    53   1    -0.06  -0.02  -0.04    -0.06  -0.03  -0.02    -0.01  -0.01  -0.01
    54   6     0.00   0.04  -0.06     0.02  -0.01  -0.02     0.00   0.00  -0.01
    55   8     0.04   0.10  -0.07     0.06  -0.00  -0.00     0.01   0.01  -0.01
    56   7    -0.02  -0.01   0.07    -0.01  -0.01   0.07    -0.01   0.00   0.01
    57   1    -0.02  -0.01   0.05    -0.01   0.00   0.10    -0.00   0.00   0.01
                     10                     11                     12
                      A                      A                      A
 Frequencies --     84.3529               103.4999               117.6533
 Red. masses --      3.8215                 3.7586                 3.1734
 Frc consts  --      0.0160                 0.0237                 0.0259
 IR Inten    --      4.3338                 6.3836                 1.9398
  Atom  AN      X      Y      Z        X      Y      Z        X      Y      Z
     1   6     0.02  -0.02  -0.12    -0.03   0.05  -0.01    -0.00  -0.04   0.06
     2   6     0.01  -0.04  -0.06     0.02   0.08  -0.00     0.00  -0.04   0.02
     3   6     0.01  -0.05  -0.06     0.04   0.09   0.03     0.01  -0.00   0.03
     4   6     0.00  -0.07  -0.08     0.00   0.03   0.00     0.02  -0.02   0.00
     5   6     0.03   0.02  -0.01     0.07   0.08   0.03     0.00   0.01   0.04
     6   6     0.02   0.00  -0.02    -0.02  -0.09  -0.04     0.01  -0.04  -0.03
     7   1    -0.01  -0.12  -0.12    -0.02   0.04  -0.00     0.03  -0.04   0.00
     8   6     0.04   0.10   0.05     0.05  -0.03  -0.00    -0.01   0.00   0.01
     9   1     0.03   0.03  -0.00     0.10   0.14   0.05    -0.00   0.03   0.06
    10   6     0.04   0.09   0.05     0.01  -0.12  -0.05    -0.00  -0.03  -0.03
    11   1     0.01  -0.01  -0.03    -0.05  -0.15  -0.07     0.02  -0.06  -0.06
    12   1     0.06   0.17   0.10     0.07  -0.04  -0.00    -0.02   0.02   0.01
    13   1     0.06   0.16   0.10    -0.00  -0.22  -0.09    -0.01  -0.04  -0.06
    14   6     0.03  -0.03  -0.09    -0.04   0.06   0.02    -0.00  -0.05   0.05
    15   6     0.03   0.02  -0.04    -0.01   0.08   0.02    -0.03  -0.07   0.03
    16   6     0.02  -0.06  -0.06    -0.03   0.02   0.02     0.00  -0.02   0.03
    17   6     0.01   0.03   0.05     0.07   0.05  -0.00    -0.05  -0.07  -0.00
    18   1     0.03   0.05  -0.06    -0.02   0.12   0.03    -0.04  -0.09   0.05
    19   6     0.00  -0.05   0.02     0.06  -0.02  -0.01    -0.01  -0.01  -0.01
    20   1     0.02  -0.09  -0.10    -0.06   0.01   0.03     0.02  -0.00   0.04
    21   6    -0.01  -0.00   0.08     0.11  -0.01  -0.03    -0.04  -0.04  -0.03
    22   1    -0.00   0.07   0.10     0.11   0.06  -0.01    -0.06  -0.08  -0.01
    23   1    -0.01  -0.08   0.05     0.08  -0.06  -0.03    -0.01   0.01  -0.03
    24   1    -0.03   0.01   0.16     0.18  -0.04  -0.07    -0.05  -0.04  -0.06
    25   6    -0.02   0.04   0.02    -0.05  -0.02  -0.00    -0.01   0.07  -0.01
    26   6    -0.04   0.03   0.03    -0.04  -0.02  -0.01    -0.04   0.05   0.00
    27   6    -0.01   0.03   0.02    -0.07  -0.01   0.00     0.01   0.05  -0.02
    28   6    -0.04   0.01   0.01    -0.04  -0.01  -0.01    -0.04   0.02   0.01
    29   6    -0.01   0.01   0.01    -0.07   0.00   0.01     0.01   0.01  -0.01
    30   6    -0.03  -0.01  -0.01    -0.06   0.01   0.00    -0.02  -0.00   0.00
    31   1    -0.05  -0.00   0.01    -0.03  -0.00  -0.02    -0.06   0.01   0.02
    32   1     0.00  -0.00   0.00    -0.07   0.01   0.01     0.04  -0.01  -0.02
    33   6     0.02   0.05   0.05    -0.08  -0.02   0.00     0.04   0.06  -0.04
    34   1     0.03   0.05   0.06    -0.10  -0.04  -0.01     0.01   0.06  -0.07
    35   1     0.00   0.08   0.05    -0.06  -0.02  -0.01     0.08   0.08  -0.07
    36   1     0.03   0.04   0.05    -0.09  -0.01   0.03     0.05   0.05  -0.00
    37   6    -0.06   0.05   0.05    -0.03  -0.03  -0.03    -0.09   0.08   0.00
    38   1    -0.01   0.01   0.03    -0.05  -0.02  -0.02    -0.07   0.09  -0.01
    39   1    -0.11   0.09   0.01    -0.02  -0.05  -0.01    -0.11   0.11  -0.02
    40   1    -0.06   0.07   0.13    -0.03  -0.04  -0.05    -0.11   0.06   0.03
    41   6    -0.04  -0.05  -0.06    -0.05   0.03   0.02    -0.02  -0.05   0.02
    42   1    -0.01  -0.06  -0.10    -0.07   0.04   0.01     0.02  -0.07   0.06
    43   1    -0.08  -0.08  -0.07    -0.04   0.02   0.02    -0.02  -0.02   0.01
    44   1    -0.03  -0.05  -0.07    -0.05   0.05   0.03    -0.05  -0.09  -0.01
    45   6    -0.00  -0.16   0.24     0.24  -0.02   0.08     0.21  -0.07  -0.02
    46   1     0.05  -0.12   0.40     0.24  -0.01   0.10     0.18  -0.08  -0.08
    47   1    -0.05  -0.34   0.20     0.34  -0.12   0.00     0.35  -0.11  -0.10
    48   1    -0.00  -0.15   0.24     0.27   0.01   0.22     0.24  -0.06   0.14
    49   7     0.02   0.00  -0.07    -0.03  -0.01  -0.02    -0.01  -0.01   0.03
    50   6     0.08  -0.00  -0.05    -0.04  -0.16   0.04    -0.03   0.22  -0.07
    51   1     0.10  -0.02  -0.07    -0.03  -0.24  -0.01    -0.02   0.39   0.02
    52   1     0.09  -0.01  -0.04    -0.06  -0.16   0.16    -0.05   0.24  -0.27
    53   1     0.08   0.01  -0.01    -0.04  -0.18   0.03    -0.02   0.21  -0.05
    54   6    -0.03   0.03  -0.04    -0.04  -0.02  -0.01    -0.00   0.04   0.01
    55   8    -0.08   0.04  -0.07    -0.05   0.02  -0.03     0.00  -0.02   0.04
    56   7    -0.00  -0.00   0.07     0.07   0.06  -0.01     0.03  -0.06  -0.06
    57   1     0.01   0.03   0.08     0.04   0.00  -0.10    -0.01  -0.11  -0.16
                     13                     14                     15
                      A                      A                      A
 Frequencies --    145.0198               153.0636               164.5276
 Red. masses --      3.6577                 3.6221                 1.3362
 Frc consts  --      0.0453                 0.0500                 0.0213
 IR Inten    --      4.7460                 7.5021                 0.8770
  Atom  AN      X      Y      Z        X      Y      Z        X      Y      Z
     1   6     0.03  -0.03  -0.01    -0.02  -0.02  -0.03    -0.01  -0.00  -0.01
     2   6     0.08  -0.00   0.05     0.04   0.01   0.07     0.00   0.00  -0.00
     3   6     0.09   0.00   0.03     0.04   0.03   0.08     0.00   0.01  -0.00
     4   6     0.12   0.01   0.02     0.07   0.03   0.05     0.00   0.01   0.00
     5   6     0.08  -0.01   0.02     0.02   0.03   0.06     0.01   0.00  -0.00
     6   6     0.12   0.01  -0.02     0.05  -0.00  -0.02     0.00  -0.00   0.00
     7   1     0.14   0.01   0.03     0.10   0.03   0.06    -0.00   0.01   0.00
     8   6     0.07  -0.02  -0.02    -0.00  -0.00  -0.00     0.01  -0.00  -0.00
     9   1     0.07  -0.01   0.02     0.00   0.04   0.09     0.01   0.01  -0.00
    10   6     0.10  -0.01  -0.04     0.02  -0.03  -0.05     0.00  -0.01  -0.00
    11   1     0.13   0.01  -0.02     0.07  -0.02  -0.05    -0.00  -0.00   0.00
    12   1     0.05  -0.03  -0.04    -0.03  -0.01  -0.03     0.01  -0.01  -0.00
    13   1     0.09  -0.02  -0.06     0.00  -0.06  -0.11     0.00  -0.01  -0.00
    14   6     0.02  -0.02  -0.01    -0.05  -0.01  -0.00    -0.01  -0.00  -0.01
    15   6     0.01  -0.02   0.00    -0.05   0.01   0.02    -0.01  -0.00  -0.01
    16   6     0.02  -0.03  -0.01    -0.04  -0.04  -0.00    -0.03  -0.01   0.01
    17   6    -0.00  -0.01   0.02    -0.01  -0.01   0.01     0.01  -0.01  -0.01
    18   1     0.01  -0.01   0.00    -0.06   0.03   0.03    -0.02   0.01   0.00
    19   6     0.01  -0.03   0.00     0.00  -0.06  -0.01    -0.02  -0.01   0.01
    20   1     0.02  -0.03  -0.02    -0.06  -0.05  -0.00    -0.04  -0.01   0.02
    21   6    -0.00  -0.02   0.02     0.02  -0.05  -0.01     0.01  -0.02  -0.01
    22   1    -0.01  -0.00   0.04     0.00   0.01   0.03     0.02  -0.01  -0.02
    23   1     0.01  -0.03   0.00     0.02  -0.09  -0.02    -0.02  -0.01   0.02
    24   1    -0.01  -0.01   0.04     0.06  -0.07  -0.02     0.02  -0.02  -0.01
    25   6    -0.04   0.02   0.06    -0.01  -0.00  -0.11    -0.00  -0.02   0.01
    26   6    -0.07   0.00   0.01    -0.01   0.02  -0.02     0.01  -0.02   0.02
    27   6    -0.07   0.01  -0.00     0.01   0.02  -0.03    -0.00  -0.02   0.02
    28   6    -0.07   0.00   0.00    -0.01   0.01   0.01     0.01  -0.00   0.01
    29   6    -0.07   0.01  -0.01     0.01   0.01  -0.01    -0.00  -0.00   0.02
    30   6    -0.07   0.01   0.01    -0.00  -0.00  -0.01     0.00  -0.00   0.01
    31   1    -0.07  -0.01  -0.03    -0.01   0.03   0.07     0.02  -0.00   0.00
    32   1    -0.07  -0.01  -0.06     0.02   0.02   0.05    -0.01  -0.00   0.02
    33   6    -0.10  -0.04  -0.12     0.05   0.08   0.15    -0.01  -0.03   0.01
    34   1    -0.08   0.04  -0.13     0.06  -0.02   0.18    -0.01  -0.02   0.01
    35   1    -0.12  -0.17  -0.10     0.04   0.26   0.13    -0.02  -0.05   0.01
    36   1    -0.12  -0.03  -0.25     0.08   0.07   0.28    -0.02  -0.02  -0.02
    37   6    -0.10  -0.03  -0.13    -0.01   0.09   0.16     0.04  -0.02   0.05
    38   1    -0.04   0.03  -0.21    -0.01  -0.03   0.22    -0.35   0.26   0.29
    39   1    -0.17  -0.09  -0.15    -0.01   0.24   0.12     0.48  -0.17   0.36
    40   1    -0.12  -0.05  -0.14    -0.01   0.12   0.29     0.03  -0.17  -0.46
    41   6    -0.08   0.01   0.01     0.00  -0.01   0.01    -0.00   0.00  -0.02
    42   1    -0.08   0.01   0.01     0.01  -0.01   0.03     0.00   0.01  -0.04
    43   1    -0.08   0.01   0.01     0.02  -0.00   0.01    -0.03  -0.00  -0.03
    44   1    -0.07   0.01   0.01    -0.02  -0.02   0.02     0.02   0.01  -0.03
    45   6    -0.10   0.10  -0.03    -0.05   0.10  -0.04     0.00  -0.00   0.01
    46   1    -0.05   0.06  -0.05    -0.03   0.07  -0.10     0.01  -0.00   0.01
    47   1    -0.26   0.23   0.09    -0.15   0.23   0.05    -0.01  -0.01   0.01
    48   1    -0.13   0.11  -0.24    -0.07   0.12  -0.17    -0.00   0.00  -0.01
    49   7     0.02  -0.04   0.03    -0.03  -0.05  -0.10    -0.01  -0.02  -0.01
    50   6     0.06   0.07  -0.00    -0.08  -0.03  -0.12    -0.01   0.05  -0.04
    51   1     0.12   0.18   0.02    -0.08  -0.00  -0.10     0.04   0.15  -0.01
    52   1    -0.00   0.09  -0.12    -0.11  -0.03  -0.13    -0.07   0.07  -0.12
    53   1     0.07   0.01   0.06    -0.08  -0.06  -0.13     0.00  -0.00   0.00
    54   6    -0.03   0.01   0.04    -0.01  -0.04  -0.11    -0.01   0.01  -0.01
    55   8    -0.07   0.04   0.01    -0.01  -0.09  -0.10    -0.01   0.08  -0.04
    56   7     0.11  -0.01   0.12     0.07  -0.01   0.10     0.01  -0.00   0.01
    57   1     0.14   0.02   0.22     0.08  -0.01   0.15     0.01  -0.00   0.02
                     16                     17                     18
                      A                      A                      A
 Frequencies --    174.9237               186.5153               191.9417
 Red. masses --      2.3444                 2.2690                 2.3926
 Frc consts  --      0.0423                 0.0465                 0.0519
 IR Inten    --      1.5079                 0.7782                 1.8135
  Atom  AN      X      Y      Z        X      Y      Z        X      Y      Z
     1   6    -0.01   0.00  -0.00     0.03   0.00  -0.03     0.02  -0.00   0.02
     2   6    -0.01   0.00   0.01    -0.00  -0.03   0.08     0.01  -0.01  -0.01
     3   6    -0.01   0.01   0.02    -0.00  -0.04   0.11     0.01  -0.02  -0.02
     4   6    -0.00   0.00   0.01     0.04  -0.05   0.05     0.02  -0.01  -0.02
     5   6    -0.01   0.01   0.02    -0.08  -0.02   0.09     0.02  -0.02  -0.02
     6   6    -0.01  -0.00  -0.00     0.03  -0.01  -0.03     0.02   0.00  -0.00
     7   1    -0.00  -0.00   0.01     0.10  -0.07   0.07     0.01  -0.02  -0.02
     8   6    -0.02   0.01   0.01    -0.09   0.03   0.02     0.02  -0.00  -0.00
     9   1    -0.02   0.01   0.02    -0.13  -0.03   0.13     0.02  -0.02  -0.02
    10   6    -0.02  -0.00  -0.01    -0.04   0.03  -0.04     0.03   0.01   0.01
    11   1    -0.00  -0.01  -0.01     0.08  -0.01  -0.08     0.02   0.01   0.00
    12   1    -0.02   0.01   0.01    -0.15   0.06   0.01     0.03   0.00  -0.00
    13   1    -0.02  -0.01  -0.02    -0.05   0.06  -0.09     0.03   0.03   0.02
    14   6    -0.00  -0.00  -0.01     0.06  -0.01  -0.05     0.03  -0.01   0.00
    15   6    -0.01   0.01   0.00     0.05  -0.00  -0.04     0.03  -0.02  -0.01
    16   6     0.01  -0.01  -0.02     0.06   0.00  -0.05     0.03   0.01  -0.00
    17   6    -0.01   0.01   0.03     0.01   0.02   0.00     0.00  -0.01  -0.00
    18   1     0.00   0.01  -0.01     0.06  -0.01  -0.05     0.03  -0.03  -0.01
    19   6     0.02  -0.02  -0.02     0.01   0.03  -0.00     0.00   0.02   0.01
    20   1     0.02  -0.02  -0.04     0.08   0.01  -0.06     0.05   0.02  -0.00
    21   6    -0.00   0.00   0.02    -0.02   0.04   0.03    -0.02   0.02   0.01
    22   1    -0.02   0.02   0.04    -0.01   0.02   0.02    -0.01  -0.01  -0.01
    23   1     0.03  -0.03  -0.03    -0.00   0.03   0.01    -0.01   0.04   0.01
    24   1    -0.01   0.00   0.03    -0.07   0.06   0.08    -0.04   0.03   0.02
    25   6     0.00  -0.08   0.01    -0.00  -0.00   0.01    -0.02  -0.03  -0.02
    26   6     0.03  -0.06   0.03    -0.01  -0.01   0.01    -0.03  -0.04  -0.07
    27   6    -0.02  -0.06   0.03    -0.01   0.00   0.02    -0.04  -0.03  -0.06
    28   6     0.04  -0.01   0.03    -0.01  -0.00   0.02    -0.04  -0.05  -0.13
    29   6    -0.02  -0.02   0.01    -0.01   0.01   0.04    -0.05  -0.04  -0.11
    30   6     0.01  -0.00   0.01    -0.01   0.00   0.02    -0.04  -0.03  -0.09
    31   1     0.07   0.01   0.04    -0.01  -0.00  -0.00    -0.03  -0.04  -0.12
    32   1    -0.05  -0.00   0.01    -0.01   0.01   0.04    -0.05  -0.03  -0.09
    33   6    -0.06  -0.08   0.06    -0.03  -0.02  -0.02    -0.05  -0.01   0.07
    34   1    -0.05  -0.11   0.08    -0.08  -0.04  -0.07    -0.06  -0.11   0.09
    35   1    -0.08  -0.08   0.07     0.04  -0.04  -0.05    -0.04   0.11   0.06
    36   1    -0.09  -0.06   0.05    -0.05   0.00   0.02    -0.06   0.01   0.18
    37   6     0.08  -0.09   0.02    -0.01  -0.01  -0.01    -0.01  -0.00   0.09
    38   1     0.38  -0.35  -0.15    -0.07   0.05   0.02    -0.09  -0.05   0.19
    39   1    -0.26  -0.00  -0.21     0.07  -0.06   0.05     0.10   0.08   0.13
    40   1     0.14   0.07   0.42    -0.01  -0.05  -0.12     0.01   0.01   0.08
    41   6     0.00   0.06  -0.04    -0.02  -0.01  -0.03    -0.01   0.05   0.15
    42   1    -0.03   0.08  -0.08    -0.00  -0.02  -0.05    -0.10   0.07   0.26
    43   1    -0.02   0.04  -0.04    -0.06  -0.02  -0.03     0.20   0.09   0.19
    44   1     0.06   0.09  -0.03    -0.00  -0.02  -0.04    -0.10   0.07   0.22
    45   6     0.03   0.01  -0.01     0.06   0.05  -0.04    -0.00  -0.02   0.00
    46   1    -0.01   0.02  -0.05    -0.22   0.11  -0.26     0.01  -0.02   0.02
    47   1     0.10   0.03  -0.03     0.38   0.23  -0.14    -0.02  -0.03   0.01
    48   1     0.04  -0.02   0.05     0.06  -0.14   0.23    -0.00  -0.01  -0.01
    49   7    -0.01  -0.02  -0.00     0.02   0.05  -0.07     0.01   0.02   0.03
    50   6    -0.03   0.11  -0.07     0.06  -0.03  -0.02     0.02   0.05   0.02
    51   1     0.05   0.28  -0.01    -0.10  -0.25  -0.05    -0.26  -0.18   0.05
    52   1    -0.12   0.14  -0.22     0.29  -0.09   0.14     0.36  -0.02   0.13
    53   1    -0.01   0.02  -0.01     0.02   0.19  -0.10    -0.04   0.40  -0.15
    54   6     0.00   0.00  -0.02    -0.00   0.00  -0.03     0.00   0.02   0.03
    55   8     0.01   0.16  -0.07    -0.04  -0.01  -0.04     0.02   0.06   0.02
    56   7    -0.00  -0.00   0.00    -0.04  -0.02   0.02     0.00  -0.00  -0.01
    57   1    -0.01  -0.01  -0.02    -0.08  -0.00  -0.11     0.01  -0.00   0.00
                     19                     20                     21
                      A                      A                      A
 Frequencies --    210.8778               215.9228               223.0580
 Red. masses --      1.2428                 1.0779                 2.7767
 Frc consts  --      0.0326                 0.0296                 0.0814
 IR Inten    --      0.4372                 1.5983                 7.1486
  Atom  AN      X      Y      Z        X      Y      Z        X      Y      Z
     1   6    -0.02  -0.01   0.00    -0.00   0.00   0.01     0.05   0.01   0.04
     2   6    -0.00   0.01  -0.01     0.00   0.00  -0.00     0.01  -0.03  -0.00
     3   6    -0.00   0.03  -0.00     0.00   0.00  -0.00     0.02  -0.05   0.04
     4   6    -0.01   0.03   0.01     0.00   0.01   0.00     0.06  -0.04   0.02
     5   6     0.01   0.03   0.00     0.01   0.00   0.00    -0.01  -0.04   0.03
     6   6    -0.01   0.00   0.00     0.00   0.00   0.00     0.06   0.00  -0.01
     7   1    -0.02   0.04   0.01     0.00   0.01   0.00     0.10  -0.05   0.03
     8   6     0.01  -0.00  -0.00     0.00  -0.00  -0.00    -0.02  -0.01  -0.00
     9   1     0.02   0.04   0.00     0.01   0.01  -0.00    -0.04  -0.05   0.05
    10   6    -0.00  -0.02  -0.01     0.00  -0.00  -0.00     0.02   0.01  -0.02
    11   1    -0.02  -0.01   0.01     0.00   0.00   0.00     0.08   0.02  -0.03
    12   1     0.02  -0.01  -0.00     0.01  -0.00  -0.00    -0.06   0.01  -0.01
    13   1    -0.01  -0.05  -0.01     0.00  -0.01  -0.00     0.01   0.04  -0.05
    14   6    -0.02  -0.01   0.00    -0.00   0.00   0.01     0.07   0.02   0.11
    15   6    -0.02  -0.01   0.01    -0.01  -0.00   0.01     0.04  -0.02   0.09
    16   6    -0.02  -0.02   0.00    -0.00   0.00   0.01     0.07   0.10   0.09
    17   6    -0.02  -0.01   0.00    -0.00  -0.00   0.00     0.01  -0.01  -0.01
    18   1    -0.03  -0.01   0.01    -0.01  -0.00   0.01     0.03  -0.07   0.11
    19   6    -0.01  -0.03  -0.01     0.00   0.00   0.00     0.03   0.13   0.01
    20   1    -0.03  -0.02   0.00    -0.00   0.01   0.01     0.12   0.15   0.11
    21   6    -0.00  -0.03  -0.01     0.00  -0.00  -0.01     0.01   0.07  -0.06
    22   1    -0.02  -0.01   0.01    -0.00  -0.01  -0.00    -0.02  -0.07  -0.06
    23   1    -0.00  -0.03  -0.01     0.00   0.01  -0.00     0.03   0.19  -0.02
    24   1     0.01  -0.03  -0.01     0.01  -0.00  -0.02     0.00   0.07  -0.13
    25   6     0.00  -0.00  -0.00     0.00  -0.00  -0.00    -0.00  -0.02  -0.03
    26   6     0.01   0.00   0.00     0.00  -0.00   0.00    -0.02  -0.01   0.01
    27   6     0.01   0.00   0.03     0.00   0.00   0.01    -0.02  -0.00   0.00
    28   6     0.01   0.01   0.03     0.00  -0.00   0.01    -0.02  -0.00   0.03
    29   6     0.01   0.02   0.06     0.01   0.01   0.03    -0.02   0.01   0.02
    30   6     0.01   0.01   0.04     0.00   0.00   0.01    -0.03   0.01   0.03
    31   1     0.01   0.01   0.01     0.00  -0.00  -0.00    -0.01   0.01   0.04
    32   1     0.01   0.02   0.07     0.01   0.01   0.04    -0.02   0.01   0.03
    33   6     0.01  -0.01  -0.02    -0.00  -0.01  -0.05    -0.07  -0.02   0.03
    34   1     0.11   0.11   0.04    -0.39  -0.28  -0.34     0.02   0.00   0.11
    35   1    -0.11  -0.11   0.05     0.46   0.15  -0.32    -0.17  -0.06   0.10
    36   1     0.03  -0.04  -0.21    -0.07   0.09   0.49    -0.08  -0.02  -0.08
    37   6     0.02  -0.01  -0.01     0.01  -0.01  -0.00    -0.05   0.00   0.01
    38   1     0.05  -0.03  -0.03     0.02  -0.02  -0.01    -0.06   0.02   0.01
    39   1    -0.01  -0.02  -0.03    -0.01  -0.00  -0.01    -0.04   0.02   0.01
    40   1     0.03   0.00   0.01     0.01   0.00   0.02    -0.07  -0.01   0.01
    41   6     0.00  -0.01  -0.05    -0.00  -0.01  -0.02    -0.04   0.00  -0.02
    42   1     0.03  -0.01  -0.09     0.01  -0.01  -0.03    -0.03  -0.00  -0.05
    43   1    -0.07  -0.02  -0.06    -0.03  -0.01  -0.03    -0.08  -0.01  -0.03
    44   1     0.04  -0.01  -0.07     0.01  -0.01  -0.03    -0.01   0.00  -0.04
    45   6     0.01  -0.00  -0.00    -0.02  -0.01   0.01    -0.04  -0.08  -0.01
    46   1     0.19  -0.07   0.08     0.06  -0.03   0.07     0.32  -0.18   0.22
    47   1    -0.18  -0.08   0.06    -0.12  -0.06   0.04    -0.36  -0.32   0.08
    48   1     0.01   0.14  -0.16    -0.02   0.05  -0.07    -0.02   0.20  -0.25
    49   7    -0.01   0.01  -0.01    -0.00  -0.00  -0.00     0.02   0.03  -0.07
    50   6     0.00   0.03  -0.01    -0.00   0.01  -0.00    -0.02  -0.03  -0.06
    51   1    -0.35  -0.27   0.02    -0.06  -0.04   0.00     0.02  -0.00  -0.07
    52   1     0.44  -0.07   0.15     0.07  -0.01   0.02    -0.12  -0.02  -0.04
    53   1    -0.07   0.47  -0.22    -0.02   0.08  -0.04    -0.01  -0.13  -0.05
    54   6    -0.00   0.00  -0.01     0.00  -0.00  -0.00     0.01  -0.00  -0.06
    55   8     0.00   0.01  -0.01     0.00   0.01  -0.01    -0.00  -0.01  -0.06
    56   7     0.02  -0.01   0.00     0.00   0.00   0.00    -0.06  -0.01  -0.09
    57   1     0.03  -0.03   0.04     0.00   0.01   0.00    -0.06   0.01  -0.09
                     22                     23                     24
                      A                      A                      A
 Frequencies --    228.7350               231.8677               259.3701
 Red. masses --      1.8789                 2.5211                 4.1462
 Frc consts  --      0.0579                 0.0799                 0.1643
 IR Inten    --      0.5757                 0.2734                12.8421
  Atom  AN      X      Y      Z        X      Y      Z        X      Y      Z
     1   6    -0.01  -0.00  -0.02     0.00   0.00   0.01    -0.00   0.01   0.06
     2   6    -0.02  -0.01   0.02     0.01   0.00  -0.01     0.00   0.01   0.03
     3   6    -0.02   0.02   0.05     0.01  -0.01  -0.03    -0.02  -0.01  -0.07
     4   6    -0.02   0.02   0.05     0.01  -0.01  -0.02    -0.06  -0.04  -0.07
     5   6    -0.05   0.04   0.05     0.02  -0.02  -0.03    -0.00  -0.04  -0.08
     6   6    -0.04  -0.01   0.00     0.02   0.01  -0.00    -0.04  -0.02   0.00
     7   1    -0.02   0.02   0.05     0.01  -0.01  -0.03    -0.10  -0.06  -0.10
     8   6    -0.06   0.02   0.02     0.03  -0.01  -0.01     0.02  -0.01  -0.00
     9   1    -0.06   0.04   0.08     0.03  -0.02  -0.04     0.01  -0.05  -0.11
    10   6    -0.06  -0.02  -0.02     0.03   0.01   0.01    -0.00   0.04   0.06
    11   1    -0.03  -0.03  -0.02     0.01   0.01   0.01    -0.07  -0.02   0.03
    12   1    -0.07   0.02   0.02     0.04  -0.01  -0.01     0.05  -0.01   0.02
    13   1    -0.07  -0.05  -0.06     0.04   0.03   0.03     0.02   0.09   0.13
    14   6     0.02  -0.01  -0.06    -0.01   0.01   0.04     0.06  -0.02  -0.06
    15   6     0.03  -0.00  -0.06    -0.02  -0.00   0.03     0.10  -0.03  -0.09
    16   6     0.03  -0.03  -0.07    -0.01   0.02   0.04     0.09  -0.02  -0.09
    17   6     0.01   0.01   0.01    -0.01  -0.01  -0.00     0.04   0.01  -0.01
    18   1     0.05   0.01  -0.08    -0.03  -0.01   0.04     0.13  -0.03  -0.13
    19   6     0.01  -0.02  -0.01    -0.00   0.01   0.01     0.02   0.01  -0.00
    20   1     0.03  -0.04  -0.08    -0.02   0.02   0.05     0.13  -0.03  -0.12
    21   6    -0.02   0.01   0.04     0.01  -0.01  -0.02    -0.05   0.05   0.08
    22   1    -0.00   0.03   0.03    -0.00  -0.02  -0.01     0.03   0.01   0.00
    23   1    -0.00  -0.04   0.00     0.00   0.02  -0.00     0.00   0.02   0.02
    24   1    -0.06   0.03   0.11     0.03  -0.02  -0.06    -0.15   0.10   0.19
    25   6     0.00   0.01   0.03    -0.00  -0.01  -0.01     0.01  -0.03  -0.11
    26   6     0.01   0.01   0.03     0.01   0.02   0.07    -0.02  -0.02  -0.02
    27   6     0.00  -0.01  -0.03    -0.01  -0.02  -0.07    -0.02   0.00  -0.02
    28   6     0.01   0.02   0.05     0.02   0.06   0.22    -0.02   0.00   0.08
    29   6    -0.01  -0.03  -0.11    -0.03  -0.05  -0.18    -0.02   0.03   0.07
    30   6     0.01  -0.01  -0.03    -0.00   0.01   0.02    -0.04   0.02   0.08
    31   1     0.02   0.03   0.10     0.04   0.11   0.38    -0.00   0.02   0.11
    32   1    -0.02  -0.05  -0.18    -0.04  -0.10  -0.33     0.00   0.04   0.11
    33   6     0.02   0.02   0.03     0.00   0.03   0.10    -0.10  -0.03   0.03
    34   1     0.02  -0.02   0.04     0.01  -0.09   0.13    -0.10  -0.12   0.05
    35   1     0.04   0.11   0.02     0.00   0.20   0.08    -0.11  -0.02   0.03
    36   1     0.04   0.01   0.11     0.01   0.03   0.24    -0.16   0.02   0.06
    37   6     0.02  -0.02  -0.04    -0.02  -0.04  -0.10    -0.12   0.05   0.01
    38   1     0.01   0.04  -0.06    -0.00   0.10  -0.18    -0.20   0.14   0.05
    39   1     0.03  -0.10  -0.01    -0.04  -0.18  -0.08    -0.04   0.12   0.05
    40   1     0.02  -0.04  -0.13    -0.03  -0.08  -0.23    -0.20  -0.03  -0.03
    41   6     0.01   0.00   0.03    -0.01  -0.01  -0.02    -0.06  -0.01  -0.05
    42   1     0.00   0.00   0.05     0.01  -0.01  -0.03    -0.01  -0.02  -0.12
    43   1     0.06   0.01   0.04    -0.05  -0.01  -0.03    -0.19  -0.02  -0.08
    44   1    -0.01   0.00   0.04     0.00  -0.02  -0.03     0.00  -0.02  -0.11
    45   6     0.05   0.01  -0.04    -0.03  -0.01   0.02     0.08   0.06  -0.01
    46   1     0.48  -0.16   0.10    -0.24   0.08  -0.05     0.16   0.00  -0.06
    47   1    -0.33  -0.14   0.11     0.16   0.07  -0.05    -0.00   0.11   0.04
    48   1     0.08   0.37  -0.35    -0.04  -0.19   0.17     0.08   0.14  -0.10
    49   7     0.00   0.02   0.00    -0.00  -0.00  -0.00    -0.02  -0.00   0.05
    50   6     0.04  -0.00   0.02    -0.02   0.01  -0.01    -0.15  -0.03   0.01
    51   1     0.14   0.05  -0.00    -0.17  -0.11   0.01    -0.21  -0.01   0.06
    52   1    -0.05   0.02  -0.00     0.15  -0.03   0.05    -0.21  -0.02   0.03
    53   1     0.06  -0.10   0.10    -0.05   0.19  -0.11    -0.15  -0.07  -0.09
    54   6    -0.01   0.01   0.02     0.00  -0.00  -0.01     0.06  -0.02  -0.02
    55   8    -0.02   0.00   0.02     0.01   0.00  -0.01     0.21   0.01   0.03
    56   7     0.02  -0.03   0.00    -0.01   0.01  -0.00     0.08  -0.02   0.08
    57   1     0.02  -0.07   0.01    -0.00   0.03   0.00     0.08  -0.07   0.12
                     25                     26                     27
                      A                      A                      A
 Frequencies --    276.2162               283.1186               290.0800
 Red. masses --      3.6463                 2.5387                 3.9883
 Frc consts  --      0.1639                 0.1199                 0.1977
 IR Inten    --      3.5951                 0.7680                 2.8055
  Atom  AN      X      Y      Z        X      Y      Z        X      Y      Z
     1   6     0.00  -0.00   0.01     0.00  -0.00  -0.01    -0.01   0.00  -0.06
     2   6    -0.01   0.01  -0.05    -0.00  -0.00  -0.01    -0.00  -0.01  -0.01
     3   6     0.02   0.12   0.02     0.00   0.01   0.01     0.02  -0.05   0.07
     4   6     0.02   0.18   0.08     0.00   0.01   0.02     0.08  -0.03   0.05
     5   6     0.07   0.18   0.07    -0.00   0.01   0.02    -0.01  -0.03   0.07
     6   6    -0.00   0.04   0.01    -0.00   0.00   0.00     0.07  -0.00  -0.02
     7   1     0.02   0.25   0.12     0.01   0.02   0.02     0.14  -0.04   0.07
     8   6     0.04   0.04   0.00    -0.01   0.01   0.00    -0.02   0.00   0.01
     9   1     0.11   0.26   0.10    -0.01   0.02   0.02    -0.04  -0.05   0.09
    10   6    -0.01  -0.12  -0.09    -0.01  -0.01  -0.01     0.03   0.00  -0.04
    11   1    -0.03   0.02   0.01     0.00   0.00  -0.00     0.11   0.01  -0.05
    12   1     0.06   0.02  -0.01    -0.01   0.00   0.00    -0.07   0.02  -0.00
    13   1    -0.04  -0.30  -0.20    -0.01  -0.03  -0.03     0.02   0.01  -0.08
    14   6     0.07  -0.06  -0.00    -0.00  -0.00  -0.01    -0.11   0.04  -0.09
    15   6     0.06  -0.11  -0.04    -0.01   0.00  -0.00    -0.10   0.11  -0.04
    16   6     0.10  -0.07  -0.04    -0.01  -0.01   0.00    -0.15  -0.02  -0.03
    17   6    -0.03  -0.08  -0.00     0.00  -0.00  -0.00     0.01   0.08   0.01
    18   1     0.09  -0.17  -0.05    -0.02   0.01   0.01    -0.12   0.20  -0.04
    19   6     0.02  -0.04  -0.01    -0.01  -0.01   0.01    -0.05  -0.07   0.00
    20   1     0.14  -0.06  -0.06    -0.02  -0.01   0.00    -0.24  -0.06  -0.02
    21   6    -0.08  -0.03   0.05     0.00  -0.01  -0.00     0.06  -0.03  -0.02
    22   1    -0.06  -0.09   0.01     0.01   0.00  -0.00     0.06   0.13   0.04
    23   1     0.02   0.00  -0.02    -0.01  -0.01   0.01    -0.05  -0.15   0.04
    24   1    -0.17   0.01   0.11     0.01  -0.01  -0.01     0.16  -0.08  -0.02
    25   6     0.01  -0.01  -0.03     0.01  -0.04   0.01     0.04  -0.01  -0.04
    26   6    -0.00  -0.00  -0.01    -0.00  -0.05   0.02     0.02   0.00  -0.02
    27   6    -0.00   0.00  -0.01     0.01  -0.05   0.01     0.02   0.01  -0.01
    28   6    -0.00   0.01   0.01     0.02  -0.09   0.02     0.02   0.01   0.01
    29   6    -0.00   0.01   0.01    -0.01  -0.08   0.02     0.02   0.03  -0.00
    30   6    -0.01   0.01   0.01     0.00  -0.06   0.02     0.02   0.02   0.01
    31   1     0.00   0.01   0.02     0.01  -0.09   0.03     0.03   0.02   0.03
    32   1     0.00   0.02   0.02     0.00  -0.09   0.02     0.02   0.03   0.01
    33   6    -0.05  -0.02   0.02     0.12  -0.00  -0.01    -0.14  -0.07   0.05
    34   1    -0.05  -0.06   0.04     0.11   0.07  -0.04    -0.13  -0.20   0.09
    35   1    -0.07  -0.03   0.03     0.14   0.05  -0.03    -0.18  -0.12   0.07
    36   1    -0.09   0.01   0.02     0.20  -0.07   0.02    -0.27   0.03   0.04
    37   6    -0.01   0.01   0.00    -0.17   0.04   0.01    -0.08   0.07  -0.01
    38   1    -0.04   0.03   0.02    -0.21   0.16  -0.01    -0.10   0.13  -0.02
    39   1     0.02   0.02   0.02    -0.15   0.13  -0.00    -0.08   0.15  -0.03
    40   1    -0.03  -0.01  -0.02    -0.30  -0.07   0.02    -0.17   0.01   0.02
    41   6    -0.01  -0.03   0.00     0.00   0.24  -0.07     0.02  -0.06   0.00
    42   1     0.03  -0.05  -0.00    -0.25   0.38  -0.14     0.08  -0.09   0.01
    43   1    -0.03  -0.04  -0.00     0.01   0.28  -0.08    -0.01  -0.07   0.00
    44   1    -0.03  -0.05  -0.01     0.26   0.40  -0.08    -0.03  -0.09  -0.00
    45   6    -0.13  -0.08   0.03    -0.01  -0.01  -0.00    -0.03  -0.04  -0.01
    46   1    -0.33   0.05   0.08    -0.03  -0.00   0.01     0.06  -0.06   0.07
    47   1     0.03  -0.11  -0.05    -0.00  -0.02  -0.01    -0.08  -0.16  -0.03
    48   1    -0.14  -0.28   0.18    -0.01  -0.03   0.01    -0.01   0.04  -0.02
    49   7     0.00   0.04  -0.00     0.01   0.00  -0.00     0.02  -0.03   0.04
    50   6    -0.01  -0.01   0.02     0.04   0.00   0.01     0.11   0.03   0.05
    51   1     0.04   0.00  -0.01     0.04  -0.01  -0.00     0.15   0.04   0.03
    52   1    -0.09   0.00   0.04     0.05   0.00   0.00     0.15   0.02   0.00
    53   1    -0.00  -0.10   0.03     0.04   0.02   0.02     0.11   0.06   0.10
    54   6     0.02   0.01  -0.01     0.01  -0.01   0.01     0.06   0.00   0.01
    55   8     0.06   0.00   0.01     0.03   0.00   0.00     0.19   0.02   0.06
    56   7    -0.07   0.03  -0.09    -0.01   0.00  -0.02    -0.09   0.02  -0.09
    57   1    -0.06   0.10  -0.09    -0.01   0.01  -0.02    -0.11   0.06  -0.18
                     28                     29                     30
                      A                      A                      A
 Frequencies --    299.2182               334.7583               341.0246
 Red. masses --      3.6355                 4.4507                 3.6913
 Frc consts  --      0.1918                 0.2939                 0.2529
 IR Inten    --      1.7308                 2.1577                 2.5306
  Atom  AN      X      Y      Z        X      Y      Z        X      Y      Z
     1   6     0.04  -0.01  -0.04    -0.01   0.08  -0.01     0.02   0.01  -0.05
     2   6     0.02  -0.00  -0.01    -0.01   0.09   0.03     0.01   0.01  -0.01
     3   6    -0.04   0.05  -0.06     0.01  -0.01   0.01    -0.00   0.00  -0.00
     4   6    -0.12   0.04  -0.01     0.03  -0.05  -0.05    -0.02  -0.00   0.00
     5   6    -0.05   0.06  -0.05     0.03  -0.08  -0.04    -0.01   0.00  -0.01
     6   6    -0.13   0.00   0.04     0.05  -0.02  -0.04    -0.02  -0.00   0.00
     7   1    -0.20   0.08  -0.03     0.06  -0.10  -0.07    -0.03   0.00  -0.00
     8   6    -0.04   0.01  -0.00     0.04  -0.02  -0.01    -0.01   0.00  -0.00
     9   1    -0.04   0.07  -0.05     0.03  -0.10  -0.07    -0.02  -0.01  -0.01
    10   6    -0.10  -0.02   0.04     0.08   0.06   0.02    -0.02   0.00   0.01
    11   1    -0.15   0.00   0.05     0.04  -0.04  -0.05    -0.02  -0.00   0.00
    12   1     0.02  -0.01   0.01     0.02  -0.01  -0.02    -0.01   0.00   0.00
    13   1    -0.10  -0.05   0.06     0.10   0.14   0.08    -0.02   0.01   0.01
    14   6     0.04  -0.02   0.06     0.01  -0.03   0.03     0.01  -0.01   0.01
    15   6    -0.03  -0.05   0.09    -0.04  -0.11  -0.00    -0.03  -0.02   0.04
    16   6     0.01   0.01   0.09     0.01  -0.10   0.04    -0.02  -0.01   0.04
    17   6    -0.03  -0.05   0.01    -0.08  -0.13  -0.02    -0.03  -0.03   0.01
    18   1    -0.05  -0.08   0.13    -0.04  -0.19   0.03    -0.04  -0.04   0.06
    19   6    -0.01   0.02   0.02    -0.02  -0.10   0.01    -0.01  -0.01   0.01
    20   1     0.02   0.04   0.11    -0.02  -0.12   0.04    -0.03  -0.00   0.06
    21   6     0.01  -0.04  -0.06    -0.08  -0.14   0.00     0.00  -0.04  -0.03
    22   1    -0.05  -0.08  -0.01    -0.07  -0.12  -0.01    -0.04  -0.03   0.01
    23   1    -0.01   0.07   0.01    -0.03  -0.05  -0.01    -0.02   0.01   0.01
    24   1     0.04  -0.05  -0.15    -0.11  -0.13   0.00     0.03  -0.06  -0.08
    25   6     0.05   0.00   0.01     0.01   0.00   0.02    -0.04  -0.03  -0.10
    26   6     0.03   0.00   0.00     0.02   0.00   0.01    -0.08  -0.05  -0.03
    27   6     0.02   0.00   0.00     0.02  -0.02   0.01    -0.07   0.01  -0.06
    28   6     0.03  -0.01  -0.02     0.02  -0.01  -0.01    -0.08  -0.00   0.03
    29   6     0.03   0.02  -0.02     0.02  -0.01  -0.01    -0.08   0.02   0.04
    30   6     0.02   0.00  -0.02     0.03  -0.01  -0.01    -0.12   0.01   0.06
    31   1     0.03  -0.01  -0.02     0.01  -0.02  -0.02    -0.05   0.03   0.06
    32   1     0.02   0.02  -0.03     0.02  -0.01  -0.02    -0.04   0.01   0.09
    33   6    -0.13  -0.08   0.04    -0.03  -0.05   0.02     0.08   0.12  -0.04
    34   1    -0.14  -0.21   0.07    -0.05  -0.11   0.02     0.11   0.23  -0.05
    35   1    -0.14  -0.14   0.05    -0.03  -0.09   0.03     0.08   0.25  -0.05
    36   1    -0.26   0.02   0.04    -0.09  -0.01   0.03     0.24   0.00  -0.00
    37   6    -0.09   0.08  -0.01    -0.01   0.01  -0.01     0.09  -0.13   0.04
    38   1    -0.11   0.16  -0.04    -0.01   0.04  -0.02     0.11  -0.29   0.09
    39   1    -0.10   0.16  -0.04    -0.02   0.02  -0.01     0.11  -0.20   0.07
    40   1    -0.19  -0.00   0.02    -0.04  -0.01  -0.00     0.25  -0.00   0.03
    41   6     0.03  -0.03   0.01     0.04   0.02  -0.00    -0.15   0.00  -0.00
    42   1     0.05  -0.04   0.04     0.01   0.03   0.00    -0.13   0.00  -0.04
    43   1     0.06  -0.03   0.02     0.06   0.02  -0.00    -0.23  -0.00  -0.02
    44   1    -0.01  -0.04   0.03     0.06   0.03   0.00    -0.12  -0.00  -0.03
    45   6     0.03   0.04   0.01     0.07   0.17   0.06     0.01   0.03   0.01
    46   1    -0.03   0.05  -0.07     0.29   0.06   0.08     0.03   0.01  -0.00
    47   1     0.05   0.16   0.03     0.01   0.04   0.05     0.00   0.03   0.01
    48   1     0.02  -0.01  -0.01     0.12   0.41   0.05     0.01   0.05  -0.00
    49   7     0.07  -0.00  -0.07    -0.02   0.22  -0.08     0.03   0.06  -0.04
    50   6     0.20  -0.00  -0.03    -0.01  -0.00   0.03     0.18   0.02   0.03
    51   1     0.30  -0.01  -0.09     0.09  -0.07  -0.08     0.35   0.04  -0.06
    52   1     0.23  -0.01  -0.05    -0.13   0.01   0.17     0.11   0.03   0.02
    53   1     0.21   0.01   0.09     0.01  -0.14   0.07     0.19  -0.07   0.18
    54   6     0.04  -0.01  -0.04    -0.01   0.06  -0.01     0.03   0.01  -0.03
    55   8     0.00  -0.01  -0.06    -0.02  -0.00   0.00     0.19   0.00   0.03
    56   7     0.10  -0.03   0.09    -0.13   0.17  -0.00     0.01   0.02   0.01
    57   1     0.11  -0.06   0.17    -0.17   0.21  -0.17     0.01   0.02   0.01
                     31                     32                     33
                      A                      A                      A
 Frequencies --    401.7145               420.9535               424.0942
 Red. masses --      4.6988                 2.9883                 2.9934
 Frc consts  --      0.4468                 0.3120                 0.3172
 IR Inten    --     12.9979                 0.3957                 0.0266
  Atom  AN      X      Y      Z        X      Y      Z        X      Y      Z
     1   6    -0.03  -0.01  -0.05     0.00  -0.01  -0.01    -0.00   0.00   0.00
     2   6    -0.05  -0.07  -0.00    -0.00  -0.00  -0.01     0.00   0.01   0.00
     3   6    -0.01  -0.01  -0.00    -0.00  -0.01  -0.02     0.00   0.00   0.01
     4   6     0.02   0.01  -0.01     0.03   0.12   0.09    -0.03  -0.13  -0.09
     5   6     0.02   0.01   0.02    -0.02  -0.11  -0.08     0.03   0.13   0.10
     6   6     0.03   0.02   0.00    -0.02  -0.10  -0.08     0.03   0.12   0.09
     7   1     0.04   0.00  -0.00     0.06   0.27   0.19    -0.06  -0.28  -0.20
     8   6     0.02  -0.01   0.01     0.03   0.12   0.08    -0.03  -0.12  -0.09
     9   1     0.04   0.03   0.02    -0.04  -0.22  -0.16     0.06   0.27   0.20
    10   6     0.03  -0.02  -0.02     0.00  -0.01  -0.01    -0.00   0.00  -0.00
    11   1     0.02   0.03   0.02    -0.05  -0.21  -0.15     0.06   0.25   0.18
    12   1     0.01  -0.00   0.00     0.07   0.26   0.19    -0.07  -0.26  -0.19
    13   1     0.03  -0.04  -0.04    -0.00  -0.03  -0.01    -0.01  -0.00  -0.01
    14   6     0.02  -0.02  -0.06     0.00  -0.01  -0.01    -0.01  -0.00   0.00
    15   6    -0.07   0.05   0.06    -0.10   0.04   0.12    -0.09   0.04   0.09
    16   6    -0.03  -0.00  -0.02     0.10  -0.05  -0.12     0.10  -0.05  -0.11
    17   6     0.00   0.02  -0.01     0.10  -0.04  -0.10     0.09  -0.04  -0.10
    18   1    -0.15   0.11   0.15    -0.22   0.10   0.25    -0.19   0.08   0.21
    19   6    -0.07   0.02   0.05    -0.10   0.04   0.11    -0.08   0.03   0.09
    20   1    -0.04  -0.00  -0.01     0.21  -0.08  -0.22     0.20  -0.09  -0.22
    21   6     0.05  -0.01  -0.05     0.00   0.00  -0.00    -0.01   0.00   0.01
    22   1     0.00   0.02  -0.00     0.20  -0.10  -0.22     0.19  -0.09  -0.21
    23   1    -0.13   0.03   0.13    -0.22   0.10   0.25    -0.18   0.07   0.21
    24   1     0.11  -0.04  -0.10    -0.00   0.01   0.00    -0.02   0.01   0.03
    25   6    -0.01   0.01   0.01    -0.00  -0.00  -0.00    -0.00  -0.00  -0.01
    26   6    -0.01   0.00   0.01     0.00  -0.00  -0.01     0.00  -0.00  -0.01
    27   6     0.02  -0.01   0.00    -0.00  -0.00  -0.00    -0.00  -0.00  -0.00
    28   6    -0.00  -0.00  -0.00     0.00   0.00   0.00     0.00   0.00   0.00
    29   6     0.02  -0.01   0.00    -0.00   0.00  -0.00    -0.00   0.00   0.00
    30   6     0.02  -0.01  -0.00     0.00   0.01   0.00     0.00   0.01   0.00
    31   1    -0.02  -0.01  -0.01     0.01   0.01   0.00     0.01   0.01   0.01
    32   1     0.02  -0.01   0.00    -0.01   0.01  -0.00    -0.01   0.01   0.00
    33   6    -0.02  -0.04   0.01     0.01   0.01  -0.00     0.00   0.00  -0.00
    34   1    -0.03  -0.09   0.02     0.01   0.01  -0.00     0.01   0.01   0.00
    35   1    -0.02  -0.07   0.02     0.01   0.01  -0.00     0.00   0.01  -0.00
    36   1    -0.07  -0.01   0.02     0.01  -0.00  -0.00     0.01  -0.00   0.00
    37   6     0.02  -0.02  -0.00     0.00  -0.00  -0.00     0.00  -0.00  -0.00
    38   1     0.04  -0.05  -0.01     0.01  -0.02  -0.00     0.01  -0.01  -0.00
    39   1    -0.00  -0.05  -0.01    -0.01   0.01  -0.02    -0.01   0.01  -0.01
    40   1     0.04   0.00   0.01     0.00   0.01   0.03     0.00   0.01   0.02
    41   6     0.03   0.02  -0.01    -0.00  -0.00   0.00     0.00  -0.00  -0.00
    42   1    -0.01   0.03  -0.01     0.01  -0.01  -0.00     0.01  -0.01  -0.00
    43   1     0.03   0.03  -0.01    -0.01  -0.01  -0.00    -0.01  -0.01  -0.00
    44   1     0.05   0.03  -0.01    -0.01  -0.01  -0.00    -0.00  -0.01  -0.00
    45   6    -0.01  -0.14  -0.07     0.00   0.02   0.01     0.01   0.02   0.01
    46   1    -0.13  -0.10  -0.14     0.03   0.00  -0.01     0.03   0.01   0.02
    47   1    -0.00   0.02  -0.02     0.01   0.02   0.00     0.01  -0.01   0.00
    48   1    -0.04  -0.27  -0.11     0.01   0.06   0.02     0.01   0.04   0.01
    49   7    -0.04   0.35  -0.09     0.00  -0.04   0.02     0.00  -0.03   0.01
    50   6    -0.10   0.02   0.05     0.00   0.00  -0.00     0.02   0.00   0.00
    51   1    -0.01  -0.11  -0.07    -0.02   0.02   0.02     0.01   0.02   0.01
    52   1    -0.28   0.04   0.30     0.02  -0.00  -0.03     0.03   0.00  -0.03
    53   1    -0.07  -0.18   0.03    -0.00   0.02  -0.01     0.01   0.02   0.01
    54   6    -0.02   0.11   0.01    -0.00  -0.01   0.00    -0.00  -0.01   0.00
    55   8     0.02   0.02   0.05    -0.00   0.00  -0.00    -0.01   0.00  -0.00
    56   7     0.13  -0.20   0.06    -0.03   0.01   0.01    -0.02   0.03  -0.01
    57   1     0.16  -0.31   0.24    -0.04   0.03  -0.03    -0.02   0.04  -0.03
                     34                     35                     36
                      A                      A                      A
 Frequencies --    436.6239               466.4559               491.7904
 Red. masses --      4.4484                 3.7099                 3.3705
 Frc consts  --      0.4997                 0.4756                 0.4803
 IR Inten    --      1.1411                12.0276                 2.6904
  Atom  AN      X      Y      Z        X      Y      Z        X      Y      Z
     1   6     0.07   0.01  -0.02    -0.01   0.06   0.03     0.06   0.02  -0.09
     2   6     0.05   0.01  -0.02     0.10   0.11  -0.01     0.04   0.01  -0.07
     3   6     0.02  -0.01   0.00     0.08   0.13   0.14     0.03  -0.04  -0.01
     4   6    -0.02  -0.02   0.02    -0.00  -0.06   0.05     0.00  -0.03   0.04
     5   6    -0.02   0.01   0.00    -0.05  -0.06  -0.01    -0.02   0.00   0.02
     6   6    -0.02  -0.00   0.02    -0.03  -0.10  -0.03    -0.00   0.01   0.03
     7   1    -0.04  -0.00   0.02    -0.04  -0.14  -0.02    -0.01  -0.01   0.04
     8   6    -0.04   0.01  -0.00    -0.08  -0.04  -0.04    -0.03   0.02   0.00
     9   1    -0.05   0.01   0.03    -0.15  -0.21  -0.05    -0.05   0.01   0.06
    10   6    -0.05   0.00   0.01    -0.06   0.12   0.09    -0.05  -0.01  -0.01
    11   1    -0.00   0.01   0.01    -0.00  -0.21  -0.17     0.04   0.04   0.02
    12   1    -0.02   0.00  -0.00    -0.10  -0.15  -0.11    -0.03   0.04   0.01
    13   1    -0.05  -0.00  -0.00    -0.04   0.23   0.14    -0.06  -0.02  -0.04
    14   6     0.02   0.01  -0.05    -0.05   0.05   0.06     0.11  -0.02  -0.09
    15   6    -0.04   0.01  -0.01    -0.02  -0.00  -0.02    -0.00  -0.02   0.00
    16   6    -0.02  -0.02  -0.00     0.02  -0.04  -0.03     0.01  -0.00   0.04
    17   6    -0.02  -0.01  -0.00     0.02  -0.03  -0.05    -0.06  -0.00   0.04
    18   1    -0.07   0.01   0.02     0.01  -0.04  -0.04    -0.07  -0.02   0.09
    19   6    -0.03  -0.03   0.03     0.01  -0.04  -0.01    -0.03   0.01   0.05
    20   1    -0.06  -0.04   0.00     0.05  -0.07  -0.08    -0.07   0.01   0.10
    21   6     0.01  -0.05  -0.02    -0.06  -0.03   0.05     0.04  -0.06  -0.07
    22   1    -0.01   0.02   0.02     0.10  -0.04  -0.11    -0.14   0.04   0.14
    23   1    -0.06  -0.01   0.06     0.04  -0.04  -0.05    -0.10   0.07   0.12
    24   1     0.04  -0.06  -0.03    -0.10  -0.01   0.11     0.08  -0.07  -0.13
    25   6     0.08   0.05   0.19    -0.01  -0.01  -0.01    -0.01  -0.11   0.02
    26   6     0.02   0.01   0.20    -0.00  -0.00  -0.02     0.07  -0.09  -0.08
    27   6     0.01   0.09   0.18    -0.00  -0.01  -0.02    -0.09  -0.09  -0.03
    28   6    -0.02  -0.03  -0.03     0.00   0.01  -0.00     0.08   0.06  -0.02
    29   6    -0.03   0.02  -0.05    -0.00   0.00   0.00    -0.08   0.06  -0.01
    30   6    -0.09  -0.03  -0.16     0.01   0.01   0.01     0.02   0.14   0.06
    31   1     0.02  -0.02  -0.12     0.00   0.01   0.00     0.18   0.11  -0.04
    32   1    -0.01  -0.02  -0.13    -0.01   0.01   0.01    -0.19   0.12  -0.03
    33   6     0.00   0.05  -0.03     0.00  -0.01   0.00     0.07   0.00  -0.01
    34   1    -0.08   0.19  -0.14     0.01  -0.01   0.02     0.10   0.14  -0.02
    35   1     0.10  -0.13  -0.07    -0.01   0.01   0.00     0.08   0.16  -0.03
    36   1     0.01   0.04  -0.12     0.00  -0.01   0.01     0.25  -0.13   0.04
    37   6    -0.02  -0.05   0.01    -0.00   0.01  -0.00    -0.06   0.02   0.00
    38   1     0.07   0.07  -0.12    -0.01   0.00   0.01    -0.13   0.09   0.03
    39   1    -0.11  -0.21  -0.01     0.01   0.02   0.00    -0.04   0.24  -0.03
    40   1    -0.03  -0.08  -0.07    -0.01   0.00   0.01    -0.23  -0.08   0.11
    41   6    -0.08   0.01   0.05     0.01  -0.00  -0.00     0.00  -0.05   0.01
    42   1    -0.16   0.02   0.16     0.02  -0.01  -0.01     0.23  -0.15  -0.03
    43   1     0.16   0.02   0.10    -0.02  -0.01  -0.01    -0.13  -0.13  -0.00
    44   1    -0.21   0.03   0.15     0.01  -0.01  -0.01    -0.13  -0.16  -0.02
    45   6    -0.01   0.01   0.00    -0.06  -0.10  -0.02     0.01   0.03   0.01
    46   1    -0.02   0.03   0.05    -0.24   0.10   0.21    -0.01   0.05   0.04
    47   1    -0.02  -0.02   0.00    -0.10  -0.18  -0.02    -0.00   0.01   0.01
    48   1    -0.01  -0.03  -0.00    -0.12  -0.39  -0.07    -0.00  -0.00   0.00
    49   7     0.09  -0.00  -0.05    -0.01   0.03  -0.01     0.05   0.03   0.02
    50   6    -0.13  -0.06  -0.14     0.02   0.01   0.02    -0.07  -0.00  -0.01
    51   1    -0.30  -0.08  -0.05     0.04  -0.00  -0.01    -0.17   0.01   0.06
    52   1    -0.16  -0.06  -0.07     0.02   0.01   0.03    -0.14   0.01   0.02
    53   1    -0.13  -0.06  -0.32     0.02   0.01   0.04    -0.07  -0.04  -0.14
    54   6     0.12  -0.02  -0.02    -0.01   0.00   0.00    -0.00  -0.06   0.10
    55   8     0.15  -0.00  -0.01    -0.02   0.00   0.00    -0.05   0.05   0.05
    56   7     0.03   0.04  -0.03     0.20   0.06  -0.14     0.03   0.05  -0.02
    57   1     0.03   0.05  -0.02     0.26  -0.00   0.11     0.05   0.06   0.01
                     37                     38                     39
                      A                      A                      A
 Frequencies --    493.5842               527.3655               532.4553
 Red. masses --      3.3775                 3.2292                 3.8644
 Frc consts  --      0.4848                 0.5291                 0.6455
 IR Inten    --      3.8271                 0.1588                12.6582
  Atom  AN      X      Y      Z        X      Y      Z        X      Y      Z
     1   6     0.09   0.00  -0.04     0.00  -0.00   0.00    -0.03  -0.03  -0.03
     2   6     0.08   0.01  -0.06     0.00  -0.00   0.00    -0.03  -0.01   0.07
     3   6     0.04  -0.05  -0.02     0.00   0.00   0.00     0.00   0.20   0.12
     4   6    -0.00  -0.03   0.04    -0.00   0.00   0.00    -0.02   0.05  -0.03
     5   6    -0.03   0.01   0.01    -0.00   0.00  -0.00     0.03   0.03  -0.01
     6   6    -0.01   0.00   0.04    -0.00  -0.00   0.00    -0.03  -0.06  -0.08
     7   1    -0.03   0.00   0.05    -0.00  -0.00  -0.00    -0.04  -0.10  -0.14
     8   6    -0.04   0.03   0.00    -0.00  -0.00  -0.00     0.02  -0.09  -0.06
     9   1    -0.07   0.02   0.06    -0.00  -0.00  -0.00     0.04  -0.10  -0.14
    10   6    -0.08  -0.01  -0.01    -0.00   0.00   0.00     0.06   0.11   0.08
    11   1     0.04   0.05   0.03    -0.00  -0.01  -0.00    -0.11  -0.25  -0.18
    12   1    -0.02   0.05   0.02     0.00  -0.01  -0.00    -0.02  -0.27  -0.19
    13   1    -0.08  -0.03  -0.03    -0.00   0.00   0.00     0.08   0.15   0.14
    14   6     0.07  -0.01  -0.08     0.00  -0.00  -0.00     0.13  -0.09  -0.13
    15   6    -0.02  -0.00  -0.00     0.00  -0.00  -0.00     0.04  -0.03   0.02
    16   6    -0.00  -0.01   0.01    -0.00   0.00  -0.00     0.03   0.01  -0.01
    17   6    -0.04   0.00   0.03    -0.00   0.00   0.00    -0.04   0.01   0.08
    18   1    -0.06   0.01   0.05    -0.00   0.00   0.00    -0.08   0.04   0.14
    19   6    -0.03  -0.00   0.04     0.00   0.00  -0.00    -0.05   0.05   0.06
    20   1    -0.07  -0.00   0.06    -0.00   0.00   0.00    -0.05   0.09   0.12
    21   6     0.03  -0.05  -0.05     0.00   0.00  -0.00     0.09  -0.00  -0.10
    22   1    -0.09   0.04   0.10    -0.01   0.00   0.01    -0.21   0.05   0.23
    23   1    -0.09   0.04   0.11    -0.00   0.00   0.00    -0.19   0.11   0.23
    24   1     0.07  -0.07  -0.09     0.00   0.00  -0.00     0.11  -0.01  -0.15
    25   6     0.01   0.11  -0.03    -0.01   0.01  -0.01    -0.03   0.01  -0.01
    26   6    -0.08   0.05  -0.07    -0.08  -0.08  -0.26     0.04   0.05  -0.02
    27   6     0.08   0.05  -0.11     0.07   0.07   0.27    -0.06   0.03   0.05
    28   6    -0.07  -0.07   0.02    -0.03   0.07   0.10     0.04  -0.05   0.03
    29   6     0.08  -0.06   0.01     0.02  -0.00  -0.12    -0.05  -0.08   0.03
    30   6     0.01  -0.10   0.13    -0.00   0.02  -0.01     0.01  -0.08  -0.02
    31   1    -0.17  -0.13   0.02     0.01   0.15   0.36    -0.02  -0.07   0.09
    32   1     0.19  -0.13   0.00    -0.02  -0.07  -0.37    -0.03  -0.10   0.03
    33   6    -0.08  -0.00   0.01     0.03  -0.05   0.01    -0.04   0.06  -0.01
    34   1    -0.04  -0.22   0.11    -0.10   0.08  -0.16    -0.07   0.11  -0.05
    35   1    -0.16  -0.00   0.06     0.17  -0.40  -0.04    -0.02   0.01  -0.02
    36   1    -0.24   0.13   0.04    -0.05  -0.00  -0.16    -0.03   0.04  -0.05
    37   6     0.07  -0.01  -0.00    -0.02  -0.03   0.01     0.06   0.08  -0.03
    38   1     0.07  -0.18   0.07    -0.14  -0.27   0.24     0.06   0.07  -0.03
    39   1     0.11  -0.09   0.04     0.13   0.22   0.05     0.05   0.08  -0.04
    40   1     0.24   0.12  -0.02     0.04   0.06   0.15     0.06   0.08  -0.03
    41   6    -0.01   0.05  -0.02    -0.01   0.02  -0.00     0.03  -0.01  -0.00
    42   1    -0.15   0.12  -0.10    -0.01   0.02  -0.00    -0.03   0.01   0.02
    43   1    -0.14   0.10  -0.06    -0.00   0.01  -0.00     0.08   0.01   0.01
    44   1     0.22   0.12  -0.10    -0.01   0.02  -0.00     0.04   0.01   0.01
    45   6     0.00   0.03   0.02    -0.00   0.00   0.00    -0.02  -0.02  -0.00
    46   1    -0.01   0.06   0.07     0.00   0.00   0.00     0.01  -0.04  -0.03
    47   1    -0.01   0.00   0.01    -0.00   0.00   0.00    -0.01  -0.02  -0.01
    48   1    -0.01  -0.00   0.00    -0.00   0.00  -0.00    -0.01   0.03   0.02
    49   7     0.08  -0.05   0.05     0.00  -0.01   0.00    -0.03  -0.05   0.01
    50   6    -0.07  -0.02  -0.02     0.00  -0.01   0.00    -0.00  -0.01   0.00
    51   1    -0.19   0.02   0.07     0.02   0.01  -0.00     0.00   0.02   0.01
    52   1    -0.12  -0.01  -0.02    -0.02  -0.00  -0.00     0.02  -0.01  -0.05
    53   1    -0.07  -0.05  -0.17     0.01  -0.03   0.01    -0.00   0.02   0.02
    54   6     0.02   0.09   0.04    -0.00   0.02  -0.01    -0.03  -0.04   0.00
    55   8    -0.06  -0.01   0.05    -0.00  -0.01   0.01     0.03   0.01   0.01
    56   7     0.04   0.07  -0.03     0.00   0.00   0.00    -0.07  -0.03   0.01
    57   1     0.04   0.12  -0.04    -0.00   0.01  -0.02    -0.11   0.03  -0.14
                     40                     41                     42
                      A                      A                      A
 Frequencies --    536.8059               540.9737               584.4344
 Red. masses --      4.8938                 5.8489                 3.8642
 Frc consts  --      0.8309                 1.0085                 0.7777
 IR Inten    --      0.4634                19.8146                10.9490
  Atom  AN      X      Y      Z        X      Y      Z        X      Y      Z
     1   6     0.02  -0.03   0.07     0.09   0.01   0.24    -0.00  -0.02  -0.13
     2   6     0.00  -0.02   0.08     0.01  -0.03   0.18    -0.03  -0.04  -0.02
     3   6     0.01   0.11   0.05    -0.02   0.06  -0.02    -0.01   0.06   0.04
     4   6    -0.02   0.04  -0.03    -0.02   0.06  -0.05    -0.01   0.03  -0.00
     5   6     0.01   0.03  -0.02     0.01   0.03  -0.05     0.01   0.01   0.01
     6   6    -0.02  -0.03  -0.04    -0.02  -0.01  -0.02    -0.02  -0.02  -0.03
     7   1    -0.04  -0.03  -0.08    -0.04   0.06  -0.06    -0.01  -0.04  -0.05
     8   6     0.01  -0.04  -0.03     0.03  -0.02  -0.01     0.01  -0.03  -0.02
     9   1     0.02  -0.03  -0.09     0.06   0.05  -0.09     0.02  -0.04  -0.04
    10   6     0.02   0.05   0.05     0.03   0.01   0.03     0.03   0.04   0.02
    11   1    -0.07  -0.13  -0.08    -0.08  -0.05   0.00    -0.05  -0.10  -0.08
    12   1     0.01  -0.14  -0.10     0.06  -0.05  -0.02    -0.02  -0.11  -0.08
    13   1     0.03   0.07   0.09     0.04   0.02   0.06     0.03   0.03   0.04
    14   6     0.05  -0.04  -0.08    -0.05   0.05  -0.03    -0.04   0.01   0.07
    15   6    -0.00  -0.01  -0.02    -0.07   0.04  -0.07     0.01   0.02   0.04
    16   6    -0.01   0.01  -0.03    -0.05   0.00  -0.05    -0.01  -0.01   0.03
    17   6    -0.02   0.01   0.04     0.01   0.01  -0.02     0.03   0.00  -0.04
    18   1    -0.07   0.06   0.05    -0.09   0.08  -0.06     0.09  -0.03  -0.04
    19   6    -0.02   0.02   0.03     0.01  -0.05   0.00     0.01  -0.01  -0.05
    20   1    -0.07   0.04   0.04    -0.14  -0.04  -0.05     0.09  -0.02  -0.04
    21   6     0.05  -0.01  -0.04    -0.01  -0.04   0.04    -0.04   0.03   0.04
    22   1    -0.09   0.05   0.13     0.07   0.07   0.01     0.10  -0.06  -0.16
    23   1    -0.10   0.03   0.13     0.00  -0.09   0.02     0.11  -0.05  -0.16
    24   1     0.05  -0.01  -0.05    -0.01  -0.03   0.09    -0.02   0.02   0.04
    25   6     0.02   0.01  -0.00     0.17   0.00   0.08    -0.01   0.04   0.12
    26   6    -0.13  -0.05   0.11     0.11  -0.12  -0.10     0.01   0.07  -0.03
    27   6     0.14  -0.08  -0.10    -0.00   0.08  -0.07     0.03  -0.09  -0.01
    28   6    -0.13   0.15  -0.06     0.10  -0.13  -0.01    -0.03   0.01  -0.08
    29   6     0.14   0.18  -0.04    -0.01   0.01  -0.06    -0.01  -0.04  -0.06
    30   6    -0.01   0.13  -0.03    -0.06   0.03   0.18    -0.04   0.05   0.17
    31   1    -0.05   0.17  -0.16     0.19  -0.10  -0.12    -0.07  -0.06  -0.27
    32   1     0.09   0.23   0.04     0.08  -0.09  -0.20    -0.05  -0.08  -0.24
    33   6     0.11  -0.15   0.04    -0.06   0.13  -0.03     0.09  -0.15   0.04
    34   1     0.15  -0.28   0.11    -0.02   0.08   0.01     0.11  -0.19   0.07
    35   1     0.04  -0.08   0.07    -0.10   0.19  -0.01     0.07  -0.09   0.05
    36   1     0.05  -0.10   0.09    -0.05   0.13  -0.00     0.10  -0.16   0.09
    37   6    -0.12  -0.18   0.07    -0.00  -0.03   0.01     0.09   0.14  -0.05
    38   1    -0.09  -0.16   0.02    -0.07  -0.05   0.09     0.08   0.11  -0.03
    39   1    -0.15  -0.29   0.07     0.05   0.18  -0.01     0.10   0.17  -0.05
    40   1    -0.06  -0.15   0.00    -0.10  -0.07   0.13     0.10   0.16  -0.02
    41   6    -0.02   0.04  -0.01    -0.14  -0.01   0.03    -0.14   0.01   0.03
    42   1     0.03   0.02  -0.02    -0.04  -0.04  -0.07    -0.05  -0.01  -0.07
    43   1    -0.03   0.02  -0.01    -0.37  -0.03  -0.02    -0.37  -0.01  -0.02
    44   1    -0.05   0.02  -0.00    -0.06  -0.05  -0.07    -0.05  -0.02  -0.07
    45   6    -0.01  -0.02  -0.00    -0.01  -0.06  -0.03    -0.00  -0.00  -0.00
    46   1     0.01  -0.04  -0.02     0.02  -0.09  -0.05     0.03  -0.05  -0.08
    47   1    -0.01  -0.03  -0.01    -0.00  -0.07  -0.04     0.02   0.05   0.00
    48   1    -0.00   0.02   0.01     0.00  -0.01  -0.00     0.02   0.07   0.02
    49   7     0.02  -0.05   0.03     0.12   0.08  -0.00     0.04  -0.02  -0.04
    50   6     0.00  -0.01   0.00     0.01   0.01   0.00    -0.01  -0.05  -0.12
    51   1    -0.01   0.01   0.02     0.00  -0.01  -0.00    -0.08  -0.04  -0.07
    52   1     0.01  -0.01  -0.02    -0.04   0.01   0.06    -0.04  -0.04  -0.09
    53   1     0.00  -0.00  -0.01     0.02  -0.05  -0.04    -0.01  -0.06  -0.19
    54   6     0.02   0.08  -0.03     0.14  -0.02   0.01    -0.00   0.01   0.05
    55   8    -0.03  -0.04  -0.01    -0.13  -0.02  -0.11     0.06   0.03   0.08
    56   7    -0.06  -0.02   0.00    -0.08  -0.07   0.00    -0.05  -0.04   0.05
    57   1    -0.08   0.04  -0.13    -0.10  -0.07  -0.07    -0.08  -0.00  -0.06
                     43                     44                     45
                      A                      A                      A
 Frequencies --    585.7911               608.2655               631.5367
 Red. masses --      4.1136                 5.4397                 3.4671
 Frc consts  --      0.8317                 1.1858                 0.8147
 IR Inten    --      3.9518                13.7239                19.6074
  Atom  AN      X      Y      Z        X      Y      Z        X      Y      Z
     1   6    -0.02  -0.02  -0.16     0.11  -0.02   0.17    -0.09   0.02   0.09
     2   6    -0.04  -0.03  -0.06     0.12  -0.03   0.21    -0.05   0.07  -0.02
     3   6    -0.01   0.05   0.05     0.05   0.00  -0.09    -0.04  -0.05   0.01
     4   6    -0.01   0.02   0.01     0.02   0.02  -0.06    -0.03  -0.04   0.01
     5   6     0.02   0.00   0.03    -0.05   0.07  -0.11     0.02  -0.08   0.04
     6   6    -0.01  -0.01  -0.04     0.03  -0.03   0.07    -0.02   0.06  -0.02
     7   1     0.00  -0.05  -0.03    -0.07   0.13  -0.03     0.05  -0.02   0.06
     8   6     0.01  -0.03  -0.02    -0.02   0.02   0.01     0.03   0.03   0.02
     9   1     0.01  -0.06  -0.03    -0.03   0.14  -0.06     0.03  -0.03   0.07
    10   6     0.03   0.04   0.02    -0.06  -0.04   0.03     0.03  -0.03  -0.06
    11   1    -0.04  -0.09  -0.08     0.03   0.03   0.13     0.00   0.13   0.04
    12   1    -0.03  -0.10  -0.08     0.11   0.04   0.09    -0.03   0.14   0.06
    13   1     0.03   0.03   0.02    -0.06   0.01   0.02     0.04  -0.04  -0.02
    14   6    -0.03   0.00   0.07    -0.04   0.03  -0.04     0.01  -0.03  -0.05
    15   6     0.02   0.01   0.05    -0.09  -0.00  -0.06    -0.00  -0.06  -0.04
    16   6     0.00  -0.01   0.04    -0.04   0.05  -0.05     0.02   0.05  -0.06
    17   6     0.02   0.00  -0.03     0.02  -0.04   0.01    -0.01  -0.06   0.08
    18   1     0.09  -0.04  -0.02    -0.10   0.05  -0.06    -0.08   0.01   0.02
    19   6     0.01  -0.01  -0.04     0.05   0.00   0.03     0.02   0.06   0.06
    20   1     0.10  -0.01  -0.02    -0.12   0.01  -0.05    -0.06   0.07   0.01
    21   6    -0.04   0.03   0.03     0.01  -0.02   0.04     0.07  -0.00  -0.03
    22   1     0.07  -0.06  -0.13     0.07   0.02   0.04    -0.11  -0.01   0.20
    23   1     0.09  -0.03  -0.15     0.04  -0.05   0.06    -0.09   0.06   0.19
    24   1    -0.02   0.02   0.02    -0.04  -0.00   0.03    -0.02   0.03  -0.07
    25   6     0.01   0.03   0.09    -0.16   0.00   0.04    -0.01   0.04   0.11
    26   6    -0.05  -0.10  -0.00    -0.10   0.08  -0.02    -0.02   0.03   0.04
    27   6    -0.03   0.08  -0.03    -0.13  -0.08   0.03    -0.00   0.01   0.05
    28   6     0.00  -0.02  -0.04    -0.08   0.09  -0.02    -0.03  -0.01  -0.11
    29   6     0.02   0.01  -0.05    -0.11  -0.10   0.04    -0.02  -0.04  -0.10
    30   6     0.11   0.04   0.11     0.10   0.01   0.03     0.04   0.05   0.18
    31   1    -0.00  -0.06  -0.15    -0.21   0.01  -0.02    -0.09  -0.11  -0.39
    32   1     0.01  -0.03  -0.20    -0.25  -0.03  -0.00    -0.06  -0.11  -0.39
    33   6    -0.11   0.18  -0.04    -0.00  -0.02   0.01     0.00  -0.00   0.01
    34   1    -0.09   0.16  -0.02     0.01   0.09  -0.02    -0.00   0.00   0.00
    35   1    -0.13   0.22  -0.03     0.02   0.06  -0.01     0.01  -0.00   0.00
    36   1    -0.11   0.19  -0.02     0.12  -0.12   0.03    -0.00   0.00   0.02
    37   6    -0.12  -0.18   0.07     0.00   0.03  -0.01    -0.00   0.00   0.01
    38   1    -0.14  -0.23   0.12     0.01  -0.05   0.02     0.01  -0.02   0.01
    39   1    -0.08  -0.13   0.08     0.02  -0.03   0.01    -0.01  -0.02   0.01
    40   1    -0.11  -0.17   0.11     0.10   0.11  -0.03     0.03   0.02   0.01
    41   6     0.20  -0.00  -0.02     0.21  -0.01  -0.03     0.03   0.01   0.02
    42   1     0.27  -0.02  -0.09     0.24  -0.02  -0.04     0.12  -0.02  -0.09
    43   1     0.06  -0.02  -0.06     0.18  -0.02  -0.04    -0.20  -0.01  -0.04
    44   1     0.27  -0.02  -0.08     0.22  -0.02  -0.04     0.13  -0.02  -0.08
    45   6     0.00   0.01   0.00    -0.02  -0.03  -0.02     0.01   0.02   0.01
    46   1     0.02  -0.03  -0.07     0.01  -0.03   0.02    -0.04   0.08   0.09
    47   1     0.02   0.05   0.01    -0.03  -0.07  -0.02    -0.01  -0.03  -0.00
    48   1     0.02   0.06   0.02    -0.01  -0.02  -0.02    -0.02  -0.08  -0.01
    49   7     0.01  -0.02  -0.02     0.07   0.03  -0.08    -0.10  -0.02  -0.02
    50   6    -0.01  -0.03  -0.08     0.05  -0.06  -0.14     0.01   0.01   0.03
    51   1    -0.07  -0.02  -0.04     0.03  -0.06  -0.13     0.13  -0.00  -0.04
    52   1    -0.03  -0.03  -0.07    -0.00  -0.05  -0.08     0.11  -0.00  -0.02
    53   1    -0.01  -0.03  -0.13     0.06  -0.10  -0.17     0.02   0.09   0.21
    54   6    -0.01   0.01   0.05    -0.04   0.02   0.01    -0.02  -0.04  -0.09
    55   8     0.04   0.03   0.07     0.07   0.02   0.07     0.08  -0.03  -0.08
    56   7    -0.03  -0.03   0.05    -0.04  -0.01  -0.02     0.07   0.05  -0.05
    57   1    -0.05  -0.02  -0.01    -0.07   0.10  -0.20     0.12  -0.08   0.20
                     46                     47                     48
                      A                      A                      A
 Frequencies --    635.3880               640.5036               658.1317
 Red. masses --      5.7994                 6.1726                 5.7214
 Frc consts  --      1.3795                 1.4920                 1.4601
 IR Inten    --      2.7267                 0.2201                12.3385
  Atom  AN      X      Y      Z        X      Y      Z        X      Y      Z
     1   6    -0.05   0.01   0.01     0.04   0.02   0.14    -0.03  -0.17   0.01
     2   6     0.00   0.03   0.05     0.03   0.01   0.11     0.14  -0.07  -0.01
     3   6    -0.02   0.04  -0.09     0.02  -0.06   0.04     0.17  -0.01  -0.03
     4   6     0.14   0.07  -0.16    -0.13  -0.08   0.11     0.02  -0.07   0.11
     5   6    -0.19   0.09  -0.09     0.15  -0.09   0.04     0.04   0.08  -0.10
     6   6     0.20  -0.10   0.10    -0.17   0.11  -0.06    -0.01  -0.07   0.07
     7   1     0.05   0.15  -0.15    -0.05  -0.06   0.15    -0.11  -0.03   0.07
     8   6    -0.15  -0.08   0.18     0.14   0.10  -0.14     0.02   0.08  -0.13
     9   1    -0.09   0.16  -0.12     0.09  -0.06   0.12    -0.08   0.03  -0.01
    10   6     0.01  -0.08   0.07    -0.02   0.03  -0.08    -0.17   0.03   0.04
    11   1     0.12  -0.09   0.20    -0.09   0.19  -0.08     0.13  -0.03  -0.04
    12   1    -0.03  -0.07   0.24     0.08   0.19  -0.11     0.17  -0.00  -0.11
    13   1    -0.02   0.12  -0.15     0.01  -0.11   0.14    -0.16  -0.00   0.08
    14   6     0.06  -0.05   0.04     0.08  -0.00   0.05    -0.09  -0.20   0.01
    15   6     0.16   0.07   0.07     0.16   0.13   0.05     0.08  -0.06   0.11
    16   6     0.04  -0.16   0.06     0.04  -0.20   0.09    -0.14   0.01  -0.09
    17   6    -0.04   0.16  -0.07    -0.06   0.23  -0.13     0.11  -0.05   0.09
    18   1     0.12   0.02   0.15     0.09   0.04   0.17     0.09   0.11   0.03
    19   6    -0.17  -0.08  -0.08    -0.19  -0.13  -0.09    -0.10   0.02  -0.13
    20   1     0.08  -0.07   0.14     0.04  -0.12   0.18     0.00   0.12  -0.05
    21   6    -0.02   0.03  -0.09    -0.05  -0.01  -0.09     0.07   0.21   0.01
    22   1    -0.19   0.12  -0.03    -0.18   0.21  -0.07    -0.02  -0.20  -0.01
    23   1    -0.24   0.03  -0.03    -0.26   0.02  -0.05    -0.08  -0.21  -0.08
    24   1     0.11  -0.02   0.10     0.11  -0.07   0.19     0.09   0.20   0.01
    25   6     0.01   0.01   0.04    -0.04   0.00   0.01     0.02  -0.01   0.01
    26   6     0.00   0.00   0.02    -0.04   0.03  -0.00     0.05  -0.02   0.02
    27   6     0.01   0.01   0.02    -0.04  -0.03   0.01     0.00   0.01   0.02
    28   6    -0.00  -0.01  -0.04    -0.03   0.03  -0.01     0.04  -0.04  -0.02
    29   6     0.00  -0.01  -0.04    -0.04  -0.03   0.01    -0.00   0.00  -0.03
    30   6     0.01   0.02   0.07     0.03   0.01   0.01    -0.01   0.02   0.03
    31   1    -0.01  -0.05  -0.15    -0.08  -0.00  -0.03     0.07  -0.04  -0.10
    32   1    -0.00  -0.04  -0.16    -0.08  -0.01  -0.02     0.00  -0.02  -0.09
    33   6    -0.00   0.01   0.00     0.00  -0.01   0.00    -0.01   0.01   0.00
    34   1    -0.00  -0.00   0.00     0.00   0.03  -0.00    -0.01   0.03  -0.01
    35   1     0.00  -0.01   0.00     0.01   0.01  -0.00     0.00  -0.00  -0.00
    36   1    -0.01   0.02   0.00     0.04  -0.05   0.01    -0.00   0.01  -0.01
    37   6    -0.00  -0.00   0.01     0.00   0.01  -0.00    -0.00  -0.01   0.01
    38   1     0.00  -0.00  -0.00     0.01  -0.02   0.00    -0.00   0.04  -0.02
    39   1    -0.01  -0.01   0.01     0.01  -0.01   0.01    -0.01   0.02  -0.01
    40   1    -0.01  -0.01   0.01     0.04   0.04  -0.01    -0.06  -0.05   0.02
    41   6    -0.00   0.00   0.01     0.06  -0.00  -0.01    -0.03  -0.00   0.01
    42   1     0.03  -0.01  -0.03     0.07  -0.00  -0.01     0.01  -0.02  -0.01
    43   1    -0.09  -0.00  -0.01     0.04  -0.00  -0.01    -0.07  -0.01   0.00
    44   1     0.04  -0.01  -0.03     0.06  -0.01  -0.01    -0.03  -0.02  -0.01
    45   6    -0.00   0.00   0.00    -0.00  -0.03  -0.01    -0.01   0.06   0.04
    46   1    -0.03   0.04   0.07    -0.01  -0.01   0.02     0.03   0.03   0.02
    47   1    -0.02  -0.04  -0.01    -0.02  -0.05  -0.01    -0.00   0.05   0.03
    48   1    -0.02  -0.05  -0.01    -0.01  -0.04  -0.02     0.00   0.11   0.05
    49   7    -0.05  -0.02   0.00     0.03  -0.00  -0.01    -0.06   0.09  -0.03
    50   6    -0.00   0.01   0.03     0.02  -0.01  -0.02    -0.03   0.04   0.07
    51   1     0.05   0.01  -0.00     0.03  -0.01  -0.02     0.03  -0.02  -0.00
    52   1     0.05   0.00   0.00     0.02  -0.01  -0.02    -0.04   0.04   0.13
    53   1    -0.00   0.05   0.11     0.02  -0.01  -0.01    -0.03   0.01   0.12
    54   6    -0.01  -0.02  -0.04     0.01  -0.00  -0.02    -0.02   0.05  -0.05
    55   8     0.02  -0.01  -0.03     0.01  -0.01  -0.02     0.01  -0.02  -0.02
    56   7     0.03   0.04  -0.05    -0.00  -0.01  -0.01    -0.03   0.04  -0.01
    57   1     0.05  -0.01   0.06    -0.01  -0.01  -0.04    -0.08   0.27  -0.30
                     49                     50                     51
                      A                      A                      A
 Frequencies --    699.8928               717.7091               724.4499
 Red. masses --      4.6339                 4.1267                 1.9165
 Frc consts  --      1.3374                 1.2524                 0.5926
 IR Inten    --     35.1598                13.4193                32.4324
  Atom  AN      X      Y      Z        X      Y      Z        X      Y      Z
     1   6     0.06   0.01  -0.03    -0.06   0.03  -0.19     0.01   0.00  -0.03
     2   6     0.01  -0.05  -0.13     0.07   0.04   0.26     0.01  -0.00   0.01
     3   6     0.09  -0.03  -0.04     0.06   0.08   0.04     0.01   0.06   0.04
     4   6     0.05   0.00   0.09    -0.02  -0.09  -0.05    -0.01  -0.03  -0.03
     5   6     0.02   0.10  -0.03     0.00  -0.05  -0.13    -0.01  -0.04  -0.03
     6   6     0.03  -0.10   0.03     0.01   0.07   0.09     0.01   0.06   0.04
     7   1    -0.03   0.01   0.06    -0.09  -0.14  -0.11    -0.05  -0.20  -0.17
     8   6    -0.01   0.00  -0.10     0.06   0.12   0.00     0.01   0.06   0.05
     9   1    -0.05   0.06   0.00    -0.04  -0.11  -0.15    -0.05  -0.21  -0.16
    10   6    -0.09   0.06   0.07    -0.07  -0.09  -0.05    -0.01  -0.03  -0.02
    11   1     0.11  -0.17  -0.11     0.05   0.14   0.12    -0.02  -0.06  -0.04
    12   1     0.08  -0.15  -0.15     0.16   0.16   0.07    -0.01  -0.06  -0.04
    13   1    -0.10   0.06   0.04    -0.08  -0.19  -0.06    -0.05  -0.24  -0.17
    14   6     0.05   0.11  -0.01    -0.01   0.06   0.03     0.07  -0.02  -0.07
    15   6    -0.07   0.06  -0.06    -0.01   0.00  -0.04    -0.04   0.02   0.05
    16   6     0.07   0.01   0.08     0.08   0.00   0.02    -0.04   0.03   0.06
    17   6    -0.06   0.05  -0.08    -0.07   0.02   0.02     0.07  -0.04  -0.09
    18   1    -0.02  -0.06  -0.06     0.15  -0.12  -0.19    -0.29   0.12   0.33
    19   6     0.08  -0.01   0.07     0.02   0.04   0.09     0.09  -0.03  -0.09
    20   1     0.04  -0.08  -0.01     0.19  -0.07  -0.13    -0.26   0.11   0.29
    21   6    -0.06  -0.11   0.02    -0.01  -0.06  -0.02    -0.04   0.02   0.04
    22   1     0.10   0.13  -0.09     0.09  -0.00  -0.09    -0.10   0.04   0.10
    23   1     0.15   0.11  -0.06     0.13   0.07  -0.06    -0.08   0.06   0.10
    24   1    -0.01  -0.14  -0.04     0.13  -0.13  -0.24    -0.32   0.15   0.36
    25   6    -0.02  -0.01  -0.04     0.01  -0.01  -0.03    -0.00  -0.00  -0.01
    26   6    -0.02   0.04   0.06     0.04  -0.01   0.03    -0.00   0.01   0.01
    27   6    -0.03  -0.00   0.07     0.05   0.03   0.01     0.00   0.00   0.01
    28   6    -0.04   0.01  -0.06     0.04  -0.04  -0.02    -0.01   0.00  -0.01
    29   6    -0.05  -0.04  -0.04     0.05   0.03  -0.04    -0.00  -0.00  -0.01
    30   6     0.02   0.02   0.07    -0.01   0.00   0.02     0.00   0.00   0.01
    31   1    -0.09  -0.05  -0.20     0.07  -0.03  -0.06    -0.01  -0.01  -0.02
    32   1    -0.10  -0.06  -0.19     0.09  -0.01  -0.07    -0.00  -0.01  -0.02
    33   6     0.00  -0.01   0.01    -0.00   0.02   0.00     0.00   0.00   0.00
    34   1    -0.02   0.07  -0.04    -0.02  -0.02  -0.00    -0.00   0.00  -0.00
    35   1     0.05  -0.05  -0.01    -0.01  -0.05   0.01     0.00  -0.01   0.00
    36   1     0.04  -0.04  -0.02    -0.07   0.07  -0.03    -0.00   0.00  -0.00
    37   6     0.00   0.01   0.01    -0.00  -0.02   0.01     0.00   0.00  -0.00
    38   1     0.04   0.03  -0.03     0.00   0.04  -0.02     0.01  -0.00  -0.00
    39   1    -0.03  -0.07   0.01    -0.02  -0.01  -0.00    -0.01  -0.01  -0.01
    40   1     0.04   0.03  -0.04    -0.06  -0.06   0.01     0.01   0.01   0.00
    41   6     0.05   0.00   0.00    -0.05   0.00   0.01     0.00   0.00   0.00
    42   1     0.08  -0.01  -0.03    -0.04   0.00  -0.00     0.00   0.00  -0.00
    43   1    -0.04  -0.01  -0.02    -0.08   0.00   0.00    -0.01   0.00  -0.00
    44   1     0.08  -0.01  -0.03    -0.03   0.00  -0.00     0.01   0.00  -0.00
    45   6    -0.00  -0.02  -0.01    -0.01  -0.07  -0.04    -0.00  -0.00  -0.00
    46   1     0.05  -0.11  -0.16    -0.02  -0.05   0.00    -0.00  -0.00  -0.00
    47   1     0.02   0.09   0.02    -0.06  -0.08  -0.02    -0.00  -0.00  -0.00
    48   1     0.02   0.10  -0.00    -0.03  -0.10  -0.08    -0.00  -0.00  -0.00
    49   7    -0.02  -0.00   0.07    -0.09  -0.03  -0.01     0.00  -0.01   0.01
    50   6    -0.06   0.08   0.19    -0.02   0.01   0.02    -0.01   0.01   0.03
    51   1    -0.04   0.08   0.18     0.01   0.01  -0.00    -0.02   0.02   0.03
    52   1    -0.04   0.07   0.15     0.03  -0.00  -0.02    -0.01   0.01   0.02
    53   1    -0.07   0.09   0.20    -0.02   0.05   0.08    -0.01   0.01   0.02
    54   6     0.04  -0.02  -0.11    -0.07  -0.02   0.01     0.00  -0.01  -0.01
    55   8     0.02  -0.06  -0.14     0.01   0.02   0.04     0.00  -0.00  -0.02
    56   7    -0.06  -0.08   0.10    -0.02  -0.03   0.00    -0.00  -0.00   0.00
    57   1    -0.14   0.11  -0.28    -0.10   0.09  -0.35    -0.01   0.02  -0.05
                     52                     53                     54
                      A                      A                      A
 Frequencies --    730.0289               753.1969               766.4910
 Red. masses --      1.7067                 3.0316                 4.4497
 Frc consts  --      0.5359                 1.0133                 1.5403
 IR Inten    --     68.0910                13.5907                56.7002
  Atom  AN      X      Y      Z        X      Y      Z        X      Y      Z
     1   6    -0.03   0.02  -0.07     0.07  -0.01  -0.11     0.02  -0.02   0.03
     2   6     0.02   0.02   0.10     0.06  -0.00   0.11     0.03   0.01  -0.05
     3   6    -0.01  -0.06  -0.04    -0.06   0.01   0.02    -0.03   0.02   0.02
     4   6     0.00   0.02   0.02    -0.05   0.04  -0.07    -0.03   0.02  -0.04
     5   6     0.01   0.03   0.01    -0.02  -0.04   0.05    -0.02  -0.04   0.04
     6   6    -0.02  -0.07  -0.05    -0.06   0.05  -0.06    -0.03   0.03  -0.04
     7   1     0.07   0.32   0.25     0.03   0.11   0.02     0.03   0.06   0.01
     8   6    -0.00  -0.06  -0.07    -0.02  -0.05   0.06    -0.02  -0.04   0.06
     9   1     0.08   0.34   0.23     0.05   0.05   0.06     0.02   0.01   0.04
    10   6    -0.01   0.02   0.01     0.08  -0.02  -0.03     0.05  -0.02  -0.02
    11   1     0.04   0.20   0.15    -0.13   0.14   0.09    -0.07   0.09   0.06
    12   1     0.07   0.22   0.14    -0.09   0.10   0.12    -0.08   0.08   0.10
    13   1     0.08   0.38   0.30     0.10   0.10   0.08     0.07   0.08   0.04
    14   6     0.03  -0.00  -0.03     0.05  -0.06  -0.07    -0.00   0.01   0.00
    15   6    -0.02   0.00   0.02    -0.02  -0.01   0.08    -0.00   0.01  -0.00
    16   6     0.00   0.02   0.04    -0.08   0.01   0.02     0.01  -0.00   0.00
    17   6     0.03  -0.02  -0.05     0.03  -0.04   0.03    -0.00   0.01  -0.01
    18   1    -0.15   0.05   0.17     0.13  -0.04  -0.09    -0.01   0.02  -0.00
    19   6     0.06  -0.00  -0.03    -0.04  -0.01  -0.03     0.01  -0.00   0.00
    20   1    -0.12   0.05   0.16     0.08  -0.02  -0.10    -0.02   0.00   0.02
    21   6    -0.02  -0.01   0.01    -0.03   0.07   0.06    -0.00  -0.01  -0.00
    22   1    -0.08   0.03   0.08     0.24  -0.20  -0.28    -0.02   0.03   0.02
    23   1    -0.05   0.07   0.08     0.23  -0.19  -0.32    -0.02   0.02   0.03
    24   1    -0.19   0.07   0.18     0.23  -0.06  -0.26    -0.03   0.00   0.04
    25   6     0.00  -0.00  -0.01    -0.00  -0.01  -0.04    -0.02  -0.02  -0.12
    26   6     0.01  -0.00   0.01    -0.04   0.03   0.02     0.09  -0.03   0.06
    27   6     0.02   0.02   0.00    -0.03  -0.01   0.03    -0.05  -0.02   0.07
    28   6     0.01  -0.01  -0.00    -0.05   0.03  -0.02     0.10  -0.07  -0.03
    29   6     0.03   0.01  -0.01    -0.04  -0.03  -0.00    -0.08  -0.04  -0.02
    30   6    -0.00  -0.00   0.01     0.01   0.00   0.02     0.00   0.04   0.03
    31   1     0.03  -0.01  -0.02    -0.09  -0.00  -0.04     0.16  -0.05  -0.10
    32   1     0.05  -0.00  -0.02    -0.07  -0.02  -0.04    -0.12  -0.03  -0.07
    33   6     0.00   0.01  -0.00     0.00  -0.01   0.01    -0.01  -0.01   0.02
    34   1    -0.01  -0.02   0.00    -0.01   0.04  -0.02    -0.05   0.14  -0.06
    35   1    -0.00  -0.02   0.00     0.03  -0.02  -0.01     0.07  -0.06  -0.02
    36   1    -0.04   0.04  -0.01     0.04  -0.04  -0.01     0.06  -0.08  -0.03
    37   6    -0.00  -0.01   0.00    -0.00   0.02   0.00     0.01  -0.03   0.02
    38   1     0.00   0.01  -0.01     0.03  -0.01  -0.02     0.01   0.14  -0.06
    39   1    -0.01  -0.00  -0.01    -0.00  -0.06   0.02    -0.06   0.01  -0.03
    40   1    -0.02  -0.02   0.01     0.06   0.06  -0.04    -0.12  -0.15   0.01
    41   6    -0.02   0.00   0.00     0.04  -0.00  -0.00    -0.01   0.00   0.01
    42   1    -0.02   0.00  -0.00     0.04   0.00  -0.01     0.10  -0.05  -0.00
    43   1    -0.03   0.00   0.00     0.02   0.00  -0.01    -0.07  -0.05   0.01
    44   1    -0.01   0.00  -0.00     0.06   0.00  -0.01    -0.08  -0.05  -0.00
    45   6    -0.00  -0.02  -0.01    -0.00  -0.00  -0.01    -0.00  -0.01  -0.00
    46   1    -0.01   0.00   0.02    -0.02   0.04   0.08    -0.05   0.02   0.02
    47   1    -0.02  -0.04  -0.01    -0.03  -0.05  -0.00    -0.08   0.06   0.06
    48   1    -0.01  -0.05  -0.03    -0.02  -0.06  -0.03    -0.04  -0.08  -0.10
    49   7    -0.04  -0.01  -0.01     0.08   0.01   0.06     0.01  -0.08   0.03
    50   6    -0.00  -0.00  -0.01    -0.04   0.05   0.13     0.01  -0.02  -0.03
    51   1     0.02  -0.00  -0.02    -0.13   0.07   0.18    -0.01  -0.02  -0.03
    52   1     0.02  -0.01  -0.03    -0.11   0.06   0.13     0.02  -0.02  -0.03
    53   1    -0.00   0.02   0.03    -0.05  -0.00  -0.02     0.01  -0.03  -0.04
    54   6    -0.04  -0.02   0.01     0.08  -0.04  -0.02    -0.03   0.42  -0.12
    55   8     0.00   0.01   0.03    -0.01  -0.03  -0.09    -0.02  -0.07   0.08
    56   7     0.01   0.00  -0.01     0.03   0.03  -0.04     0.06  -0.00   0.05
    57   1    -0.00  -0.00  -0.04     0.02   0.07  -0.08    -0.08   0.24  -0.56
                     55                     56                     57
                      A                      A                      A
 Frequencies --    780.8168               797.3055               805.4138
 Red. masses --      3.8108                 2.2706                 2.5824
 Frc consts  --      1.3689                 0.8504                 0.9870
 IR Inten    --     47.5602                62.9385                28.6453
  Atom  AN      X      Y      Z        X      Y      Z        X      Y      Z
     1   6    -0.03   0.01  -0.05    -0.03  -0.00   0.01    -0.02  -0.01   0.15
     2   6     0.00   0.02  -0.03    -0.02  -0.01   0.09    -0.05   0.01  -0.14
     3   6     0.01   0.06   0.04    -0.00  -0.07  -0.05     0.03   0.11   0.08
     4   6    -0.00  -0.03  -0.02     0.02   0.01   0.04     0.01  -0.06  -0.01
     5   6    -0.01  -0.03  -0.02     0.02   0.04  -0.00    -0.01  -0.04  -0.04
     6   6     0.00  -0.00   0.00     0.01  -0.02   0.02     0.03  -0.02   0.02
     7   1     0.02   0.05   0.04    -0.02  -0.04  -0.01     0.01  -0.01   0.02
     8   6    -0.00  -0.00   0.00     0.02   0.02  -0.03    -0.01   0.00  -0.01
     9   1     0.01   0.06   0.04    -0.01  -0.01  -0.03     0.00   0.04   0.03
    10   6    -0.01  -0.04  -0.03    -0.02   0.04   0.03    -0.03  -0.06  -0.04
    11   1     0.04   0.18   0.13     0.01  -0.17  -0.12     0.12   0.24   0.19
    12   1     0.04   0.19   0.14     0.02  -0.17  -0.15     0.08   0.30   0.21
    13   1     0.03   0.18   0.12    -0.06  -0.17  -0.10     0.04   0.31   0.19
    14   6    -0.01   0.01   0.01     0.10  -0.04  -0.11     0.10  -0.04  -0.11
    15   6     0.01  -0.01  -0.00    -0.04   0.03   0.03    -0.03   0.03   0.03
    16   6     0.02   0.00  -0.00    -0.01   0.02   0.06    -0.02   0.01   0.04
    17   6    -0.00  -0.01  -0.00    -0.01   0.02  -0.03    -0.00   0.03  -0.02
    18   1    -0.01   0.00   0.02    -0.01   0.01   0.01    -0.03   0.01   0.03
    19   6     0.01   0.01   0.00     0.02   0.00   0.02    -0.00  -0.00   0.01
    20   1     0.00   0.01   0.02     0.02  -0.01   0.02     0.01  -0.01   0.01
    21   6     0.00  -0.01  -0.01    -0.06   0.00   0.05    -0.06   0.01   0.06
    22   1    -0.05   0.01   0.05     0.19  -0.05  -0.22     0.21  -0.05  -0.24
    23   1    -0.03   0.04   0.05     0.23  -0.04  -0.24     0.24  -0.09  -0.27
    24   1    -0.06   0.02   0.04     0.17  -0.11  -0.23     0.24  -0.13  -0.26
    25   6     0.05   0.10   0.32     0.00   0.03   0.07    -0.01  -0.01  -0.01
    26   6    -0.02  -0.04  -0.14     0.02  -0.02  -0.02     0.00   0.00   0.00
    27   6    -0.05  -0.06  -0.13    -0.01  -0.01  -0.02     0.02   0.01  -0.00
    28   6    -0.00   0.04   0.09     0.04  -0.01   0.02     0.00  -0.00  -0.00
    29   6    -0.03   0.00   0.10    -0.01  -0.00   0.02     0.03   0.01  -0.01
    30   6    -0.01  -0.02  -0.08    -0.00   0.00  -0.02     0.00  -0.00   0.00
    31   1     0.00   0.05   0.16     0.06  -0.00   0.01     0.01   0.00  -0.00
    32   1    -0.06   0.04   0.17    -0.02  -0.00   0.01     0.05   0.00  -0.00
    33   6    -0.01  -0.03  -0.02    -0.00  -0.01  -0.01     0.00   0.01  -0.00
    34   1     0.11  -0.09   0.10     0.02  -0.02   0.02    -0.01  -0.02  -0.00
    35   1    -0.11   0.25   0.01    -0.02   0.06  -0.01    -0.01  -0.02   0.01
    36   1     0.10  -0.10   0.10     0.01  -0.02   0.04    -0.04   0.04  -0.02
    37   6     0.00  -0.00  -0.04     0.00  -0.01  -0.00    -0.00  -0.00   0.00
    38   1    -0.11  -0.16   0.14    -0.03  -0.01   0.03     0.00   0.01  -0.01
    39   1     0.13   0.21  -0.00     0.02   0.07  -0.01    -0.01  -0.01  -0.00
    40   1     0.03   0.06   0.08    -0.04  -0.04   0.04    -0.01  -0.01   0.00
    41   6     0.02  -0.01  -0.02    -0.01   0.00  -0.00    -0.01   0.00   0.00
    42   1    -0.01  -0.00   0.04     0.01  -0.01   0.02    -0.03   0.01  -0.00
    43   1     0.15  -0.01   0.01     0.01  -0.01   0.01    -0.02   0.01  -0.00
    44   1    -0.06   0.00   0.04    -0.05  -0.01   0.01     0.00   0.01  -0.00
    45   6    -0.00  -0.02  -0.01     0.00   0.02   0.01    -0.00   0.01   0.01
    46   1    -0.02  -0.02  -0.02     0.02   0.03   0.04    -0.00  -0.02  -0.04
    47   1    -0.04   0.03   0.03     0.05  -0.07  -0.05    -0.00   0.06   0.03
    48   1    -0.02  -0.04  -0.06     0.02   0.03   0.08    -0.00   0.03  -0.00
    49   7    -0.03  -0.03   0.01    -0.06  -0.05  -0.00    -0.03   0.01  -0.02
    50   6    -0.04   0.03   0.07    -0.00  -0.01  -0.02     0.03  -0.03  -0.06
    51   1    -0.01   0.02   0.04     0.05  -0.01  -0.05     0.07  -0.03  -0.09
    52   1     0.01   0.02   0.04     0.06  -0.02  -0.04     0.06  -0.03  -0.07
    53   1    -0.04   0.06   0.12    -0.00   0.03   0.08     0.03  -0.00   0.01
    54   6     0.05   0.08  -0.10    -0.03   0.13  -0.06    -0.04  -0.06   0.03
    55   8     0.06  -0.05  -0.08     0.02  -0.03   0.02    -0.00   0.03   0.03
    56   7     0.02  -0.02   0.05    -0.02   0.03  -0.07     0.00  -0.02   0.04
    57   1    -0.09   0.14  -0.38     0.13  -0.22   0.56    -0.06   0.06  -0.19
                     58                     59                     60
                      A                      A                      A
 Frequencies --    817.0175               875.2704               884.4994
 Red. masses --      1.7819                 1.2603                 1.3002
 Frc consts  --      0.7008                 0.5689                 0.5993
 IR Inten    --     97.4940                 0.7260                24.1029
  Atom  AN      X      Y      Z        X      Y      Z        X      Y      Z
     1   6     0.01   0.00  -0.05     0.00  -0.01  -0.01    -0.01   0.02  -0.00
     2   6    -0.05  -0.02  -0.01     0.01  -0.00   0.00    -0.02   0.02   0.00
     3   6     0.03   0.10   0.07     0.00   0.00   0.00    -0.01  -0.01  -0.00
     4   6     0.01  -0.04  -0.01    -0.00   0.00  -0.00     0.00  -0.01   0.00
     5   6     0.00  -0.02  -0.05    -0.00  -0.00  -0.00     0.00   0.00  -0.00
     6   6     0.03  -0.02   0.03    -0.00   0.00  -0.00     0.01  -0.01   0.01
     7   1    -0.02  -0.03  -0.02    -0.01  -0.01  -0.01     0.01   0.01   0.02
     8   6     0.01   0.02  -0.04    -0.00  -0.00   0.00     0.00   0.01  -0.01
     9   1    -0.00   0.04  -0.00     0.00   0.01   0.01     0.00   0.01  -0.00
    10   6    -0.04  -0.05  -0.03     0.00  -0.00  -0.00    -0.01   0.00   0.00
    11   1     0.10   0.18   0.15    -0.01  -0.00  -0.00     0.02  -0.01  -0.00
    12   1     0.12   0.25   0.15    -0.00   0.01   0.01     0.01  -0.02  -0.02
    13   1     0.02   0.25   0.18     0.00   0.01   0.01    -0.01  -0.02  -0.02
    14   6    -0.03   0.01   0.04    -0.01   0.00   0.01     0.01   0.00  -0.01
    15   6     0.01  -0.01  -0.01     0.06  -0.02  -0.07     0.01  -0.01   0.00
    16   6     0.00  -0.00  -0.02    -0.03   0.02   0.04    -0.00  -0.00  -0.00
    17   6     0.00  -0.01   0.01     0.04  -0.02  -0.05     0.01  -0.01   0.01
    18   1     0.02  -0.01  -0.03    -0.36   0.16   0.39    -0.02   0.01   0.03
    19   6    -0.00  -0.00  -0.01    -0.05   0.02   0.06    -0.01  -0.00  -0.00
    20   1    -0.00   0.01  -0.01     0.29  -0.11  -0.30     0.00  -0.00  -0.01
    21   6     0.02  -0.00  -0.02    -0.00  -0.01   0.00    -0.00   0.01   0.00
    22   1    -0.05   0.01   0.06    -0.29   0.15   0.34    -0.02  -0.02   0.01
    23   1    -0.08   0.02   0.08     0.32  -0.15  -0.36     0.01  -0.02  -0.03
    24   1    -0.07   0.04   0.08     0.02  -0.02  -0.02     0.01   0.00  -0.02
    25   6     0.01  -0.01  -0.04     0.00  -0.00  -0.00     0.01   0.01   0.03
    26   6    -0.00   0.00   0.01     0.00   0.00   0.00    -0.00   0.00   0.01
    27   6    -0.02  -0.01   0.02    -0.00  -0.00   0.00    -0.00   0.00   0.01
    28   6    -0.01   0.00  -0.01     0.00   0.00   0.00    -0.01  -0.02  -0.09
    29   6    -0.04  -0.02   0.00    -0.00  -0.00   0.00    -0.02  -0.03  -0.10
    30   6     0.00   0.01   0.01    -0.00  -0.00  -0.00     0.01   0.01   0.03
    31   1    -0.02  -0.00  -0.00    -0.00  -0.01  -0.03     0.06   0.18   0.58
    32   1    -0.06  -0.01  -0.01    -0.00  -0.01  -0.02     0.06   0.19   0.65
    33   6    -0.00  -0.01   0.00    -0.00  -0.00  -0.00    -0.00   0.00   0.01
    34   1    -0.01   0.04  -0.02     0.00  -0.00   0.00    -0.05   0.06  -0.05
    35   1     0.03  -0.01  -0.01    -0.00   0.00  -0.00     0.06  -0.09  -0.01
    36   1     0.04  -0.04   0.02     0.00  -0.00   0.00    -0.00  -0.00  -0.05
    37   6     0.00   0.00   0.00     0.00  -0.00  -0.00    -0.00   0.00   0.01
    38   1     0.02   0.02  -0.02    -0.01  -0.01   0.01     0.04   0.05  -0.05
    39   1    -0.01  -0.03   0.00    -0.00   0.01  -0.01    -0.05  -0.07  -0.00
    40   1     0.01   0.01  -0.02     0.01   0.01   0.01     0.00  -0.01  -0.05
    41   6     0.02   0.00  -0.00    -0.00  -0.00  -0.00     0.01   0.01   0.03
    42   1     0.04  -0.01  -0.00    -0.00   0.00   0.00     0.10  -0.01  -0.11
    43   1     0.01  -0.01  -0.00     0.01   0.00   0.00    -0.23  -0.01  -0.03
    44   1     0.01  -0.01  -0.00    -0.00   0.00   0.00     0.11  -0.05  -0.09
    45   6    -0.00   0.01   0.01    -0.00   0.00   0.00     0.00  -0.01  -0.01
    46   1     0.06  -0.05  -0.06     0.00   0.00   0.00    -0.01  -0.00  -0.00
    47   1     0.10  -0.04  -0.06     0.00  -0.00  -0.00    -0.01  -0.00   0.00
    48   1     0.04   0.12   0.13     0.00   0.01   0.01    -0.00  -0.02  -0.02
    49   7     0.06  -0.02   0.03     0.00   0.00   0.00     0.00  -0.01   0.00
    50   6     0.00   0.00   0.02    -0.00   0.00   0.00    -0.00  -0.00  -0.00
    51   1    -0.07   0.02   0.06    -0.01   0.00   0.01     0.00   0.00  -0.00
    52   1    -0.05   0.01   0.03    -0.01   0.00   0.01     0.01  -0.00  -0.01
    53   1     0.00  -0.03  -0.08    -0.00  -0.00  -0.01    -0.00   0.01   0.00
    54   6     0.06   0.08  -0.01     0.00   0.00  -0.00     0.02   0.01  -0.00
    55   8    -0.02  -0.02  -0.01    -0.00   0.00   0.00     0.00  -0.01  -0.01
    56   7    -0.07  -0.01  -0.04    -0.00   0.00  -0.00     0.00  -0.00   0.01
    57   1     0.11  -0.26   0.68     0.00   0.00   0.01    -0.01  -0.02  -0.03
                     61                     62                     63
                      A                      A                      A
 Frequencies --    889.4309               892.7086               917.5090
 Red. masses --      1.2650                 4.2688                 1.3024
 Frc consts  --      0.5896                 2.0044                 0.6460
 IR Inten    --      0.2001                39.8696                 0.0646
  Atom  AN      X      Y      Z        X      Y      Z        X      Y      Z
     1   6    -0.01   0.02   0.00    -0.06   0.25  -0.02     0.00   0.00   0.00
     2   6    -0.01   0.01  -0.00    -0.16   0.20   0.02    -0.00   0.00  -0.00
     3   6    -0.00   0.01   0.01    -0.06  -0.04  -0.03    -0.00  -0.00  -0.00
     4   6    -0.01  -0.07  -0.04     0.04  -0.03   0.06     0.00  -0.00   0.00
     5   6     0.01   0.06   0.03     0.02  -0.00  -0.05    -0.00  -0.00  -0.00
     6   6    -0.00  -0.06  -0.03     0.09  -0.04   0.07     0.00   0.00   0.00
     7   1     0.11   0.41   0.32     0.04  -0.07   0.04     0.00   0.00   0.00
     8   6     0.02   0.06   0.03     0.04   0.04  -0.08    -0.00  -0.00   0.00
     9   1    -0.08  -0.37  -0.27     0.06   0.21   0.10     0.00   0.00   0.00
    10   6    -0.01  -0.00   0.00    -0.04   0.04   0.03     0.00   0.00   0.00
    11   1     0.10   0.38   0.29     0.15  -0.21  -0.14     0.00  -0.00  -0.00
    12   1    -0.06  -0.39  -0.29     0.12   0.04  -0.04    -0.00   0.00   0.00
    13   1    -0.00   0.01   0.01    -0.09  -0.14  -0.14    -0.00  -0.00  -0.00
    14   6     0.00   0.00  -0.00     0.04   0.05  -0.04     0.00   0.00  -0.00
    15   6     0.01  -0.00   0.00     0.05  -0.06   0.05    -0.00  -0.00   0.00
    16   6    -0.00  -0.00  -0.00    -0.04  -0.02  -0.03    -0.00   0.00   0.00
    17   6     0.00  -0.01   0.00     0.05  -0.12   0.08     0.00  -0.00  -0.00
    18   1    -0.01   0.00   0.02    -0.03  -0.01   0.15    -0.00  -0.00   0.00
    19   6    -0.01  -0.00  -0.00    -0.10  -0.03  -0.06    -0.00   0.00   0.00
    20   1     0.00  -0.00  -0.01    -0.10   0.01   0.02     0.01  -0.00  -0.01
    21   6    -0.00   0.00   0.00    -0.00   0.06   0.01     0.00   0.00  -0.00
    22   1    -0.01  -0.01   0.01    -0.05  -0.23   0.02    -0.01   0.00   0.01
    23   1     0.01  -0.02  -0.02    -0.04  -0.16  -0.09     0.00  -0.00  -0.01
    24   1     0.01   0.00  -0.01     0.08   0.02  -0.15    -0.00   0.00   0.00
    25   6     0.00  -0.00  -0.01     0.03  -0.01  -0.05    -0.00  -0.00   0.00
    26   6    -0.00   0.00   0.00    -0.01   0.00   0.01    -0.00   0.00   0.01
    27   6    -0.00  -0.00   0.00    -0.02  -0.00   0.00     0.00  -0.01  -0.01
    28   6    -0.00   0.00   0.00    -0.02   0.01   0.03    -0.02  -0.03  -0.11
    29   6    -0.00   0.00   0.00    -0.03   0.00   0.03     0.02   0.03   0.10
    30   6    -0.00  -0.00  -0.00    -0.01  -0.00  -0.00     0.00   0.00   0.00
    31   1    -0.01  -0.01  -0.03    -0.07  -0.06  -0.20     0.08   0.21   0.67
    32   1    -0.01  -0.01  -0.03    -0.07  -0.06  -0.21    -0.07  -0.18  -0.61
    33   6    -0.00  -0.00  -0.00    -0.00  -0.01   0.01    -0.00  -0.00  -0.02
    34   1     0.00   0.00   0.00     0.00   0.03  -0.01     0.05  -0.05   0.05
    35   1     0.00   0.00  -0.00     0.01   0.01  -0.00    -0.06   0.11   0.01
    36   1     0.00  -0.00   0.00     0.05  -0.06   0.01     0.01  -0.01   0.06
    37   6    -0.00   0.00  -0.00    -0.00   0.01  -0.01     0.00   0.01   0.02
    38   1    -0.00  -0.00   0.00     0.00  -0.02   0.01     0.06   0.08  -0.07
    39   1     0.00  -0.00   0.00     0.01  -0.01   0.01    -0.07  -0.09  -0.00
    40   1     0.00   0.00   0.00     0.05   0.05  -0.01    -0.01  -0.02  -0.06
    41   6     0.00  -0.00  -0.00     0.02  -0.00  -0.01    -0.00   0.00   0.00
    42   1    -0.00   0.00   0.00    -0.00   0.00   0.03     0.01  -0.00  -0.00
    43   1     0.01  -0.00   0.00     0.10  -0.00   0.01    -0.01  -0.01   0.00
    44   1    -0.00   0.00   0.00    -0.01   0.01   0.03    -0.00  -0.01  -0.01
    45   6     0.00  -0.01  -0.01     0.01  -0.11  -0.08     0.00  -0.00  -0.00
    46   1     0.00  -0.01  -0.01    -0.05  -0.08  -0.08    -0.00  -0.00  -0.00
    47   1    -0.00  -0.00  -0.00    -0.06  -0.02  -0.01    -0.00   0.00   0.00
    48   1     0.00  -0.01  -0.01    -0.02  -0.18  -0.17    -0.00  -0.00  -0.00
    49   7     0.01  -0.00   0.01     0.07  -0.04   0.06    -0.00  -0.00  -0.00
    50   6     0.00  -0.00  -0.00     0.04  -0.03  -0.05     0.00  -0.00   0.00
    51   1    -0.00   0.00   0.00    -0.04   0.03   0.03    -0.00  -0.00   0.00
    52   1     0.00  -0.00  -0.01     0.01  -0.02  -0.10    -0.00  -0.00  -0.00
    53   1     0.00  -0.00  -0.01     0.03  -0.03  -0.15    -0.00   0.00  -0.00
    54   6     0.01   0.00   0.00     0.09   0.03   0.02    -0.00  -0.00  -0.00
    55   8    -0.00  -0.00  -0.00    -0.03  -0.01  -0.01     0.00  -0.00  -0.00
    56   7    -0.00  -0.00   0.01     0.00  -0.02   0.10     0.00  -0.00   0.00
    57   1    -0.01  -0.02   0.01    -0.12  -0.13  -0.25    -0.00   0.00  -0.01
                     64                     65                     66
                      A                      A                      A
 Frequencies --    951.1785               963.3266               963.7122
 Red. masses --      1.4194                 1.7098                 1.8247
 Frc consts  --      0.7566                 0.9349                 0.9985
 IR Inten    --     10.7628                 7.9437                 4.5358
  Atom  AN      X      Y      Z        X      Y      Z        X      Y      Z
     1   6     0.00   0.02   0.02     0.01   0.03  -0.00     0.00   0.02  -0.00
     2   6    -0.02   0.01   0.00     0.00   0.01   0.02     0.00   0.01   0.02
     3   6    -0.01  -0.00  -0.00    -0.01  -0.05  -0.03    -0.01  -0.04  -0.03
     4   6     0.00   0.00   0.01     0.01   0.07   0.05     0.01   0.06   0.04
     5   6     0.00   0.01   0.00     0.02   0.06   0.05     0.01   0.06   0.04
     6   6     0.01  -0.01   0.01    -0.00  -0.01  -0.00     0.00  -0.01  -0.00
     7   1    -0.00  -0.03  -0.01    -0.10  -0.35  -0.27    -0.08  -0.31  -0.24
     8   6     0.00   0.00  -0.01     0.00   0.00  -0.00     0.00   0.00  -0.00
     9   1    -0.00  -0.02  -0.02    -0.08  -0.37  -0.26    -0.07  -0.33  -0.23
    10   6    -0.00  -0.00  -0.00    -0.01  -0.06  -0.05    -0.01  -0.06  -0.04
    11   1     0.02  -0.01  -0.00     0.01   0.03   0.02     0.01   0.02   0.02
    12   1     0.01   0.01  -0.00    -0.01  -0.01  -0.01    -0.00  -0.01  -0.01
    13   1     0.00   0.03   0.01     0.08   0.38   0.27     0.07   0.34   0.24
    14   6     0.05  -0.01  -0.05     0.00   0.02   0.00     0.00   0.01   0.00
    15   6    -0.07   0.03   0.07     0.01  -0.01   0.00     0.01  -0.00   0.00
    16   6    -0.06   0.03   0.07    -0.00  -0.00  -0.01    -0.00  -0.00  -0.00
    17   6     0.02  -0.01  -0.01     0.00  -0.01   0.01     0.00  -0.01   0.01
    18   1     0.35  -0.17  -0.39    -0.02   0.00   0.04    -0.01   0.00   0.02
    19   6    -0.02  -0.00   0.01    -0.01  -0.01  -0.01    -0.01  -0.00  -0.01
    20   1     0.37  -0.13  -0.37    -0.03   0.00   0.01    -0.02  -0.00   0.01
    21   6     0.06  -0.03  -0.07    -0.00   0.01   0.00    -0.00   0.00   0.00
    22   1    -0.09   0.04   0.11     0.00  -0.03  -0.00    -0.00  -0.02  -0.00
    23   1     0.07  -0.05  -0.09    -0.02  -0.01   0.01    -0.02  -0.01   0.00
    24   1    -0.34   0.16   0.43     0.02  -0.01  -0.03     0.01  -0.00  -0.02
    25   6    -0.00  -0.00   0.00    -0.01  -0.07   0.02    -0.00   0.09  -0.02
    26   6     0.00  -0.00  -0.00    -0.01  -0.05   0.01     0.01   0.06  -0.02
    27   6     0.00  -0.00  -0.00     0.01  -0.05   0.02    -0.01   0.06  -0.02
    28   6     0.00   0.00   0.00    -0.07   0.04  -0.00     0.09  -0.04   0.00
    29   6     0.00   0.00  -0.00     0.07   0.03  -0.02    -0.08  -0.04   0.02
    30   6     0.00  -0.00  -0.00     0.01  -0.02   0.00     0.00   0.02  -0.00
    31   1     0.00  -0.00  -0.01    -0.08   0.04  -0.01     0.11  -0.03   0.01
    32   1     0.01   0.00   0.01     0.09   0.02  -0.01    -0.10  -0.04   0.02
    33   6    -0.00   0.00  -0.00    -0.06   0.04  -0.01     0.07  -0.04   0.01
    34   1    -0.00  -0.00  -0.00    -0.04   0.19  -0.03     0.05  -0.25   0.05
    35   1    -0.00   0.00   0.00    -0.02   0.15  -0.04     0.01  -0.18   0.06
    36   1    -0.00   0.01  -0.00     0.06  -0.05   0.01    -0.11   0.09  -0.01
    37   6    -0.00   0.00   0.00     0.06   0.03  -0.02    -0.07  -0.04   0.02
    38   1     0.01   0.01  -0.01     0.02   0.19  -0.04    -0.03  -0.22   0.06
    39   1     0.00   0.00   0.01     0.02   0.19  -0.08    -0.03  -0.21   0.09
    40   1    -0.01  -0.01  -0.01    -0.10  -0.09   0.04     0.10   0.08  -0.03
    41   6    -0.00  -0.00   0.00    -0.01  -0.03   0.01    -0.00   0.04  -0.01
    42   1    -0.01   0.00   0.00    -0.20   0.06  -0.02     0.22  -0.07   0.02
    43   1    -0.00   0.00  -0.00    -0.02   0.09  -0.02     0.00  -0.11   0.03
    44   1     0.00   0.00   0.00     0.19   0.06  -0.03    -0.25  -0.08   0.03
    45   6     0.00  -0.00  -0.00     0.00  -0.01  -0.01     0.00  -0.01  -0.01
    46   1    -0.01   0.01   0.02    -0.01   0.00   0.00    -0.01   0.01   0.01
    47   1    -0.01  -0.00   0.00    -0.01  -0.01  -0.00    -0.01  -0.00   0.00
    48   1    -0.00  -0.03  -0.02    -0.00  -0.02  -0.02    -0.00  -0.03  -0.02
    49   7    -0.01  -0.00   0.00    -0.00  -0.01   0.00    -0.00   0.00  -0.00
    50   6     0.00  -0.00  -0.01    -0.00  -0.00   0.00    -0.00  -0.00  -0.00
    51   1     0.01  -0.00  -0.01     0.00   0.00   0.00     0.01   0.00  -0.00
    52   1     0.02  -0.01  -0.02     0.00  -0.00  -0.01     0.01  -0.00  -0.01
    53   1     0.00   0.01   0.02    -0.00   0.01   0.01    -0.00   0.01   0.01
    54   6    -0.01  -0.00  -0.00    -0.01   0.02  -0.01    -0.01  -0.03   0.01
    55   8     0.00  -0.00   0.00     0.00  -0.00   0.00     0.00   0.01  -0.00
    56   7     0.00   0.00   0.00     0.00   0.00   0.01     0.00   0.00   0.00
    57   1    -0.01  -0.01  -0.03    -0.00  -0.00  -0.02    -0.01   0.00  -0.04
                     67                     68                     69
                      A                      A                      A
 Frequencies --    977.8865              1001.3739              1003.5781
 Red. masses --      2.9770                 2.5700                 1.6212
 Frc consts  --      1.6773                 1.5184                 0.9621
 IR Inten    --      5.9715                 6.1519                 3.2416
  Atom  AN      X      Y      Z        X      Y      Z        X      Y      Z
     1   6    -0.08  -0.05  -0.01    -0.11  -0.07  -0.01    -0.05  -0.04  -0.01
     2   6    -0.03  -0.02   0.02    -0.08  -0.03   0.04    -0.03  -0.02   0.01
     3   6    -0.02  -0.01  -0.01    -0.06  -0.01   0.01    -0.03  -0.01   0.00
     4   6     0.00   0.01   0.01     0.01   0.00   0.01     0.00   0.01   0.00
     5   6     0.00   0.01   0.00     0.00   0.01  -0.00     0.00   0.00   0.00
     6   6     0.01  -0.01   0.01     0.04  -0.03   0.03     0.02  -0.01   0.01
     7   1    -0.00  -0.07  -0.04     0.03  -0.04  -0.01     0.01  -0.02  -0.01
     8   6     0.01   0.01  -0.02     0.03   0.03  -0.05     0.01   0.01  -0.02
     9   1    -0.01  -0.05  -0.05     0.01  -0.00  -0.02     0.00  -0.01  -0.01
    10   6    -0.01  -0.01  -0.01    -0.01  -0.01  -0.00    -0.01  -0.00  -0.00
    11   1     0.02  -0.01   0.00     0.06  -0.03   0.02     0.02  -0.01   0.01
    12   1     0.02  -0.01  -0.02     0.05  -0.00  -0.06     0.02  -0.01  -0.03
    13   1     0.01   0.06   0.05     0.00   0.03   0.03    -0.00   0.02   0.02
    14   6    -0.02  -0.05  -0.01    -0.03  -0.08  -0.00    -0.02  -0.03   0.01
    15   6    -0.00   0.01  -0.00     0.04  -0.00  -0.03    -0.05   0.02   0.05
    16   6     0.01   0.00   0.01    -0.04   0.03   0.05     0.06  -0.04  -0.06
    17   6    -0.02   0.04  -0.03    -0.07   0.07   0.00     0.04   0.00  -0.09
    18   1     0.00   0.03  -0.02    -0.18   0.12   0.19     0.25  -0.11  -0.29
    19   6     0.04   0.02   0.03     0.10   0.01   0.01    -0.01   0.04   0.08
    20   1     0.03   0.00   0.00     0.28  -0.08  -0.26    -0.36   0.12   0.38
    21   6    -0.01  -0.01  -0.00    -0.01  -0.03  -0.01    -0.01   0.01   0.01
    22   1     0.00   0.05  -0.03     0.23  -0.03  -0.30    -0.33   0.17   0.33
    23   1     0.04   0.06   0.02    -0.12   0.15   0.25     0.29  -0.08  -0.27
    24   1    -0.02  -0.00  -0.00    -0.07  -0.00   0.04     0.05  -0.01  -0.09
    25   6     0.09  -0.01  -0.02     0.05  -0.01  -0.02     0.03  -0.00  -0.01
    26   6    -0.04  -0.03   0.01     0.00   0.00  -0.00     0.00  -0.00  -0.01
    27   6    -0.04   0.03  -0.01     0.00  -0.01  -0.00     0.00  -0.00  -0.00
    28   6    -0.04  -0.19   0.06    -0.03   0.11  -0.03    -0.02   0.05  -0.01
    29   6    -0.03   0.20  -0.05    -0.03  -0.11   0.04    -0.01  -0.05   0.02
    30   6    -0.11   0.00   0.02     0.04  -0.00  -0.00     0.02  -0.00  -0.00
    31   1    -0.06  -0.20   0.08    -0.04   0.11  -0.04    -0.02   0.05  -0.03
    32   1    -0.05   0.20  -0.08    -0.03  -0.12   0.02    -0.02  -0.05   0.01
    33   6    -0.02  -0.08   0.04    -0.00   0.02   0.00    -0.00   0.01   0.00
    34   1    -0.00   0.24  -0.05    -0.03  -0.02  -0.01    -0.01  -0.01  -0.01
    35   1     0.13   0.06  -0.05    -0.01  -0.04   0.01    -0.00  -0.02   0.00
    36   1     0.30  -0.34   0.04    -0.05   0.06  -0.03    -0.02   0.03  -0.01
    37   6    -0.01   0.09  -0.02     0.00  -0.02   0.01    -0.00  -0.01   0.01
    38   1     0.08  -0.12  -0.01    -0.01   0.05  -0.01     0.01   0.03  -0.02
    39   1     0.05  -0.15   0.07    -0.03   0.02  -0.02    -0.01  -0.00  -0.00
    40   1     0.28   0.30  -0.13    -0.05  -0.06   0.02    -0.03  -0.03  -0.00
    41   6     0.13  -0.01  -0.02    -0.03  -0.00   0.00    -0.01  -0.00   0.00
    42   1     0.14  -0.01  -0.01    -0.05   0.01   0.01    -0.03   0.00   0.01
    43   1     0.18   0.01  -0.01    -0.03   0.00   0.00    -0.01   0.00   0.00
    44   1     0.18   0.01  -0.02    -0.05   0.00   0.01    -0.02   0.00   0.01
    45   6     0.01   0.04   0.02     0.03   0.07   0.04     0.01   0.03   0.02
    46   1    -0.05   0.11   0.11    -0.11   0.22   0.23    -0.05   0.10   0.10
    47   1    -0.06   0.03   0.06    -0.13   0.05   0.11    -0.06   0.03   0.05
    48   1    -0.02  -0.07  -0.05    -0.05  -0.16  -0.11    -0.02  -0.07  -0.05
    49   7    -0.01   0.02   0.01     0.03   0.03   0.03     0.01   0.01   0.01
    50   6     0.01  -0.01  -0.03     0.03  -0.01  -0.03     0.01  -0.00  -0.01
    51   1     0.04  -0.03  -0.06    -0.03  -0.02  -0.00    -0.01  -0.01  -0.00
    52   1     0.03  -0.02  -0.03    -0.03   0.00  -0.01    -0.01   0.00  -0.00
    53   1     0.01  -0.01  -0.01     0.03  -0.07  -0.13     0.01  -0.03  -0.06
    54   6     0.06   0.01   0.04     0.10   0.01   0.04     0.05   0.00   0.02
    55   8    -0.02   0.00   0.01    -0.02  -0.00  -0.02    -0.01  -0.00  -0.01
    56   7     0.03   0.01  -0.03     0.05   0.00  -0.05     0.02  -0.00  -0.02
    57   1    -0.01  -0.02  -0.16    -0.03  -0.08  -0.29    -0.01  -0.04  -0.13
                     70                     71                     72
                      A                      A                      A
 Frequencies --   1014.5295              1021.0102              1024.0709
 Red. masses --      1.3569                 1.3529                 5.7324
 Frc consts  --      0.8229                 0.8309                 3.5420
 IR Inten    --      0.9524                 0.9382                 2.6754
  Atom  AN      X      Y      Z        X      Y      Z        X      Y      Z
     1   6    -0.00   0.00   0.00    -0.00   0.00  -0.00    -0.02   0.00   0.00
     2   6    -0.00  -0.00   0.00     0.01   0.00  -0.00     0.01   0.02  -0.00
     3   6    -0.01  -0.00  -0.00     0.00  -0.00  -0.00     0.04  -0.00  -0.01
     4   6    -0.01  -0.06  -0.05     0.00   0.00  -0.00    -0.10  -0.17   0.26
     5   6     0.02   0.07   0.06     0.00  -0.00   0.00    -0.18   0.18  -0.20
     6   6     0.01   0.06   0.05    -0.00   0.00  -0.00    -0.03   0.04  -0.04
     7   1     0.09   0.33   0.24    -0.00  -0.00  -0.01    -0.05  -0.19   0.28
     8   6    -0.01  -0.08  -0.06    -0.00  -0.00   0.00    -0.02  -0.04   0.06
     9   1    -0.09  -0.44  -0.31     0.00  -0.00   0.01    -0.14   0.19  -0.25
    10   6    -0.01   0.01   0.01    -0.01  -0.00   0.00     0.28  -0.02  -0.06
    11   1    -0.08  -0.34  -0.24    -0.00   0.00  -0.00     0.02   0.03  -0.09
    12   1     0.10   0.45   0.31    -0.01  -0.01  -0.00     0.04  -0.05   0.06
    13   1    -0.02  -0.07  -0.04    -0.01   0.01   0.00     0.30   0.00  -0.06
    14   6    -0.00   0.00   0.00    -0.00  -0.00   0.00    -0.01  -0.02  -0.01
    15   6     0.01   0.00   0.01     0.06  -0.00   0.01     0.15   0.04   0.14
    16   6    -0.00   0.01  -0.01     0.01   0.02  -0.07    -0.09   0.13  -0.12
    17   6    -0.00   0.00  -0.00    -0.06   0.03   0.04    -0.00   0.02  -0.05
    18   1     0.01  -0.00   0.01    -0.09   0.05   0.19     0.25  -0.05   0.06
    19   6     0.00  -0.00   0.00    -0.04   0.03   0.07     0.04  -0.00   0.02
    20   1    -0.01   0.01  -0.00    -0.28   0.10   0.20    -0.09   0.08  -0.19
    21   6    -0.00  -0.01   0.00     0.04  -0.06  -0.06    -0.09  -0.16   0.02
    22   1    -0.01   0.00   0.00     0.28  -0.16  -0.36    -0.15   0.04   0.08
    23   1     0.00  -0.00   0.00     0.33  -0.15  -0.35    -0.03  -0.01   0.11
    24   1     0.00  -0.01  -0.01    -0.35   0.12   0.40     0.00  -0.21  -0.10
    25   6     0.00  -0.00  -0.00    -0.00  -0.00  -0.00     0.01  -0.00  -0.00
    26   6     0.00  -0.00  -0.00     0.00   0.00   0.00    -0.00  -0.00  -0.00
    27   6     0.00  -0.00   0.00    -0.00   0.00   0.00     0.00   0.00   0.00
    28   6    -0.00   0.00  -0.00     0.00  -0.00  -0.00    -0.00   0.01  -0.00
    29   6    -0.00  -0.00   0.00    -0.00   0.00  -0.00    -0.00  -0.01   0.00
    30   6     0.00   0.00  -0.00    -0.00   0.00   0.00     0.00   0.00  -0.00
    31   1    -0.00   0.00  -0.00     0.00   0.00   0.01    -0.00   0.01  -0.01
    32   1    -0.00  -0.00   0.00    -0.00   0.00  -0.00    -0.00  -0.01   0.00
    33   6    -0.00   0.00  -0.00     0.00  -0.00  -0.00    -0.00   0.00  -0.00
    34   1    -0.00   0.00   0.00     0.00  -0.00   0.00     0.00  -0.00   0.00
    35   1    -0.00   0.00  -0.00    -0.00   0.00   0.00    -0.00   0.00  -0.00
    36   1    -0.00   0.00   0.00    -0.00   0.00   0.00    -0.00   0.00   0.00
    37   6    -0.00  -0.00   0.00     0.00  -0.00  -0.00    -0.00   0.00   0.00
    38   1     0.00  -0.00  -0.00    -0.01  -0.01   0.01     0.01  -0.00  -0.01
    39   1     0.00  -0.00   0.00     0.00   0.01  -0.00     0.00  -0.01   0.01
    40   1    -0.00  -0.00  -0.00     0.00   0.00   0.01     0.00   0.00  -0.00
    41   6    -0.00   0.00  -0.00     0.00   0.00   0.00    -0.00   0.00  -0.00
    42   1    -0.00   0.00   0.00     0.00  -0.00  -0.00    -0.00   0.00   0.00
    43   1    -0.00  -0.00  -0.00    -0.00  -0.00   0.00    -0.00  -0.00   0.00
    44   1    -0.00  -0.00   0.00     0.00  -0.00  -0.00    -0.00  -0.00   0.00
    45   6     0.00   0.00   0.00    -0.00  -0.01  -0.00    -0.00  -0.02  -0.01
    46   1    -0.00   0.00   0.00     0.01  -0.01  -0.01     0.02  -0.04  -0.04
    47   1    -0.00   0.00   0.00     0.01  -0.00  -0.01     0.02  -0.01  -0.02
    48   1    -0.00  -0.00  -0.00     0.00   0.01   0.00     0.01   0.02   0.01
    49   7    -0.00   0.00   0.00     0.00  -0.00   0.00    -0.00   0.00   0.01
    50   6    -0.00  -0.00  -0.00     0.00   0.00   0.00     0.00  -0.00  -0.01
    51   1     0.00  -0.00  -0.00    -0.01   0.00   0.00     0.01  -0.00  -0.01
    52   1     0.00  -0.00  -0.00    -0.00   0.00   0.00     0.01  -0.01  -0.01
    53   1    -0.00   0.00   0.00     0.00  -0.00  -0.01     0.00   0.00  -0.00
    54   6     0.00   0.00   0.00    -0.00   0.00  -0.00     0.01   0.00   0.01
    55   8    -0.00   0.00  -0.00     0.00   0.00   0.00    -0.00  -0.00  -0.00
    56   7     0.00  -0.00  -0.00    -0.00   0.00   0.00    -0.01   0.01   0.01
    57   1     0.00  -0.01   0.00     0.00   0.01   0.01     0.00   0.00   0.05
                     73                     74                     75
                      A                      A                      A
 Frequencies --   1025.2562              1034.1001              1039.9814
 Red. masses --      4.8355                 1.2809                 1.6675
 Frc consts  --      2.9947                 0.8070                 1.0626
 IR Inten    --      1.1158                 0.6169                15.1911
  Atom  AN      X      Y      Z        X      Y      Z        X      Y      Z
     1   6    -0.02  -0.01  -0.01     0.00   0.00  -0.00    -0.00  -0.00  -0.00
     2   6    -0.01  -0.01   0.00    -0.00  -0.00   0.01    -0.00  -0.00   0.00
     3   6     0.01   0.00  -0.00    -0.00  -0.00  -0.00    -0.00   0.00   0.00
     4   6    -0.06  -0.11   0.14     0.00   0.04   0.03    -0.00  -0.00   0.00
     5   6    -0.10   0.12  -0.11    -0.00   0.02   0.01    -0.00   0.00  -0.00
     6   6    -0.01   0.03  -0.01    -0.01  -0.08  -0.05     0.00  -0.00   0.00
     7   1    -0.02  -0.07   0.20    -0.08  -0.25  -0.19    -0.00  -0.00   0.00
     8   6    -0.01  -0.02   0.02    -0.01  -0.05  -0.04     0.00   0.00  -0.00
     9   1    -0.10   0.06  -0.18    -0.05  -0.17  -0.12    -0.00   0.00  -0.00
    10   6     0.17  -0.02  -0.04     0.03   0.07   0.05     0.00  -0.00  -0.00
    11   1     0.00  -0.05  -0.09     0.10   0.46   0.36     0.00  -0.00   0.00
    12   1     0.04   0.00   0.04     0.06   0.34   0.23     0.00   0.00  -0.00
    13   1     0.18   0.02  -0.01    -0.08  -0.44  -0.31     0.00   0.00  -0.00
    14   6     0.00   0.00  -0.00     0.00   0.00   0.00    -0.00  -0.00   0.00
    15   6    -0.21  -0.05  -0.19    -0.00  -0.00  -0.00    -0.00  -0.00  -0.00
    16   6     0.13  -0.19   0.17     0.00  -0.00   0.00    -0.00  -0.00  -0.00
    17   6    -0.00  -0.01   0.06     0.00  -0.00   0.00    -0.00   0.00  -0.00
    18   1    -0.34   0.07  -0.09    -0.01   0.00   0.00    -0.00  -0.01   0.00
    19   6    -0.05   0.01  -0.01    -0.00  -0.00  -0.00     0.00  -0.00   0.00
    20   1     0.07  -0.12   0.31    -0.00   0.00   0.01    -0.00  -0.00  -0.00
    21   6     0.13   0.22  -0.04     0.00   0.00  -0.00     0.00   0.00   0.00
    22   1     0.22  -0.06  -0.15     0.01  -0.00  -0.00    -0.00   0.00  -0.00
    23   1     0.11   0.01  -0.20     0.00  -0.00  -0.01     0.00  -0.01   0.01
    24   1    -0.05   0.32   0.17    -0.00   0.00   0.00     0.00   0.00   0.00
    25   6     0.02   0.00  -0.01    -0.00   0.00   0.00    -0.01   0.00   0.01
    26   6     0.00  -0.00  -0.00     0.00   0.00   0.00    -0.01  -0.05   0.01
    27   6    -0.00   0.00  -0.00    -0.00  -0.00  -0.00    -0.01   0.04  -0.03
    28   6    -0.01   0.02  -0.00     0.00  -0.00  -0.00    -0.08  -0.05   0.02
    29   6    -0.01  -0.02   0.01     0.00   0.00   0.00    -0.07   0.04  -0.00
    30   6     0.00  -0.00   0.00     0.00  -0.00  -0.00    -0.08   0.01   0.03
    31   1    -0.01   0.02  -0.01     0.00  -0.00   0.00    -0.14  -0.07   0.06
    32   1    -0.01  -0.02   0.00     0.00  -0.00  -0.00    -0.12   0.07   0.00
    33   6    -0.00  -0.00   0.00    -0.00   0.00   0.00     0.11   0.03   0.00
    34   1    -0.01   0.01  -0.00    -0.00   0.00  -0.00     0.02  -0.36   0.03
    35   1     0.01  -0.00  -0.00     0.00  -0.00   0.00    -0.02  -0.30   0.10
    36   1     0.01  -0.01  -0.00     0.00  -0.00  -0.00    -0.29   0.32  -0.08
    37   6     0.00  -0.00   0.00    -0.00  -0.00  -0.00     0.11  -0.02   0.00
    38   1    -0.00   0.01   0.00    -0.00  -0.00   0.00     0.01   0.36  -0.08
    39   1    -0.01  -0.01  -0.01    -0.00   0.00  -0.00    -0.02   0.29  -0.15
    40   1     0.00   0.00  -0.00     0.00   0.00   0.00    -0.28  -0.31   0.11
    41   6    -0.00  -0.00  -0.00    -0.00  -0.00   0.00     0.08   0.00  -0.03
    42   1    -0.00   0.00   0.00    -0.00   0.00  -0.00     0.11  -0.02   0.02
    43   1     0.00   0.00   0.00    -0.00   0.00  -0.00     0.17  -0.02   0.00
    44   1    -0.00   0.00   0.00     0.00   0.00  -0.00     0.03   0.01   0.01
    45   6     0.00   0.01   0.01     0.00   0.00   0.00     0.00   0.00   0.00
    46   1    -0.02   0.03   0.03    -0.01   0.02   0.02    -0.00   0.00   0.00
    47   1    -0.02   0.01   0.02    -0.01   0.00   0.01    -0.00  -0.00   0.00
    48   1    -0.01  -0.02  -0.01    -0.00  -0.01  -0.01    -0.00  -0.00  -0.00
    49   7    -0.00   0.00   0.00    -0.00  -0.00   0.00     0.00   0.00   0.00
    50   6    -0.00  -0.00  -0.01    -0.00  -0.00  -0.00     0.00   0.00   0.00
    51   1     0.01  -0.01  -0.02     0.00   0.00  -0.00    -0.01  -0.00   0.01
    52   1     0.01  -0.00  -0.01     0.00  -0.00  -0.00    -0.01   0.00   0.00
    53   1     0.00  -0.00   0.00    -0.00   0.00   0.00     0.00  -0.00  -0.01
    54   6     0.02   0.01   0.01    -0.00  -0.00  -0.00     0.00  -0.00  -0.00
    55   8    -0.01  -0.00  -0.00     0.00   0.00  -0.00     0.00  -0.00  -0.00
    56   7     0.01  -0.00  -0.01     0.00  -0.00  -0.00     0.00  -0.00  -0.00
    57   1    -0.00  -0.03  -0.03    -0.00  -0.00  -0.02     0.00   0.00  -0.00
                     76                     77                     78
                      A                      A                      A
 Frequencies --   1043.8458              1059.5990              1068.2730
 Red. masses --      1.4942                 3.1748                 1.9483
 Frc consts  --      0.9592                 2.1002                 1.3100
 IR Inten    --      1.8772                61.3629                 4.0981
  Atom  AN      X      Y      Z        X      Y      Z        X      Y      Z
     1   6     0.00   0.00  -0.00    -0.09  -0.00   0.00    -0.00   0.00   0.00
     2   6    -0.00  -0.00   0.00     0.07   0.07  -0.01     0.00   0.01  -0.00
     3   6    -0.00   0.00   0.00     0.09  -0.01  -0.04    -0.00  -0.00  -0.00
     4   6    -0.00  -0.00   0.00     0.05  -0.00   0.01    -0.01   0.00  -0.00
     5   6    -0.00   0.00  -0.00     0.06   0.00  -0.00    -0.00  -0.00   0.01
     6   6     0.00  -0.00   0.00    -0.06   0.09  -0.12     0.01  -0.01   0.01
     7   1    -0.00   0.00   0.00     0.20  -0.13  -0.00    -0.04   0.01  -0.01
     8   6     0.00   0.00  -0.00    -0.03  -0.10   0.14    -0.00   0.01  -0.01
     9   1    -0.00   0.00   0.00     0.21  -0.01  -0.17    -0.02  -0.01   0.02
    10   6     0.00  -0.00  -0.00    -0.12   0.01   0.02     0.01   0.00  -0.00
    11   1     0.00  -0.00   0.00     0.12   0.20  -0.23    -0.01  -0.02   0.02
    12   1    -0.00   0.00  -0.00     0.15  -0.14   0.22    -0.04   0.02  -0.02
    13   1     0.00   0.00   0.00    -0.14   0.01  -0.03     0.01   0.01  -0.01
    14   6    -0.00   0.00   0.00    -0.02  -0.05  -0.03    -0.00  -0.01  -0.00
    15   6    -0.00   0.00  -0.00    -0.00  -0.01   0.01     0.00  -0.02   0.01
    16   6     0.00  -0.00   0.00    -0.01  -0.03   0.02    -0.02  -0.01  -0.01
    17   6     0.00  -0.00   0.00    -0.04   0.03  -0.04    -0.03   0.02  -0.04
    18   1     0.00   0.00  -0.00     0.01  -0.05   0.01     0.00  -0.13   0.05
    19   6    -0.00   0.00  -0.00     0.07   0.01   0.05     0.04  -0.01   0.04
    20   1     0.00   0.00   0.00     0.00  -0.11  -0.07    -0.05  -0.08  -0.06
    21   6    -0.00  -0.00  -0.00     0.01   0.05  -0.01     0.02   0.04   0.00
    22   1     0.00  -0.00   0.00    -0.11  -0.04  -0.09    -0.11  -0.05  -0.07
    23   1    -0.00   0.00  -0.00     0.06  -0.03   0.10     0.03  -0.12   0.09
    24   1    -0.00  -0.00  -0.00    -0.02   0.07  -0.05     0.03   0.04   0.00
    25   6    -0.00   0.01  -0.00     0.11  -0.01  -0.02    -0.01   0.14  -0.05
    26   6     0.02   0.03  -0.01    -0.00  -0.03  -0.01     0.04   0.08  -0.02
    27   6    -0.02   0.03  -0.02    -0.00   0.02  -0.01    -0.04   0.09   0.01
    28   6     0.06   0.03  -0.02    -0.05   0.07  -0.01     0.00  -0.01   0.01
    29   6    -0.07   0.05   0.01    -0.05  -0.06   0.02     0.00  -0.00  -0.00
    30   6    -0.01  -0.02  -0.01    -0.00   0.01   0.02    -0.00  -0.01  -0.02
    31   1     0.17   0.09  -0.04    -0.03   0.08  -0.03    -0.11  -0.07   0.02
    32   1    -0.20   0.10  -0.06    -0.04  -0.07   0.04     0.11  -0.05   0.01
    33   6     0.05  -0.01   0.01    -0.00  -0.00   0.01    -0.04  -0.12   0.00
    34   1     0.01  -0.13   0.01    -0.02   0.03  -0.01     0.09   0.14   0.05
    35   1     0.03  -0.14   0.03     0.04  -0.04  -0.01     0.03   0.21  -0.06
    36   1    -0.07   0.07  -0.03     0.02  -0.03  -0.01     0.33  -0.40   0.13
    37   6    -0.03  -0.02   0.00    -0.00   0.02   0.02     0.05  -0.12   0.02
    38   1    -0.03  -0.09   0.03     0.07   0.07  -0.07    -0.10   0.16   0.03
    39   1    -0.00  -0.06   0.03    -0.06  -0.09   0.01    -0.04   0.21  -0.10
    40   1     0.02   0.02   0.00     0.03   0.02  -0.07    -0.34  -0.40   0.19
    41   6     0.01  -0.14   0.06     0.01  -0.01  -0.02     0.00  -0.00   0.03
    42   1    -0.53   0.15  -0.08    -0.06   0.01   0.05     0.01   0.01  -0.05
    43   1    -0.05   0.25  -0.08     0.12   0.01  -0.00    -0.11   0.02  -0.01
    44   1     0.62   0.14  -0.07    -0.02   0.03   0.04     0.09  -0.02  -0.05
    45   6     0.00   0.00   0.00    -0.03  -0.09  -0.06    -0.00  -0.01  -0.01
    46   1     0.00   0.00   0.00     0.11  -0.23  -0.22     0.01  -0.02  -0.02
    47   1     0.00  -0.00  -0.00     0.13  -0.07  -0.13     0.01  -0.01  -0.02
    48   1     0.00  -0.00   0.00     0.05   0.14   0.09     0.00   0.01   0.00
    49   7     0.00  -0.00   0.00    -0.05   0.01   0.02     0.01   0.01  -0.00
    50   6     0.00   0.00  -0.00    -0.02  -0.02  -0.05     0.01   0.00   0.00
    51   1    -0.00  -0.00   0.00     0.13  -0.05  -0.15    -0.03   0.01   0.03
    52   1    -0.00   0.00   0.01     0.12  -0.05  -0.08    -0.03   0.01   0.01
    53   1     0.00  -0.01  -0.00    -0.01   0.04   0.12     0.01  -0.01  -0.04
    54   6    -0.00   0.01  -0.00     0.10   0.02   0.05    -0.01  -0.05   0.01
    55   8     0.00  -0.00   0.00    -0.03   0.00   0.01     0.00   0.01  -0.01
    56   7     0.00  -0.00  -0.00    -0.03   0.05   0.06    -0.00   0.01   0.01
    57   1     0.00   0.00   0.00     0.01   0.15   0.16    -0.00   0.02   0.01
                     79                     80                     81
                      A                      A                      A
 Frequencies --   1068.8538              1070.7985              1072.1381
 Red. masses --      2.1915                 1.5736                 1.6496
 Frc consts  --      1.4751                 1.0630                 1.1172
 IR Inten    --     21.5187                20.2983                 7.2761
  Atom  AN      X      Y      Z        X      Y      Z        X      Y      Z
     1   6    -0.01   0.01   0.01     0.00  -0.00   0.00    -0.00  -0.01  -0.00
     2   6     0.02   0.04  -0.00     0.01   0.00  -0.00     0.04   0.01  -0.01
     3   6    -0.00  -0.00  -0.01     0.00  -0.00  -0.00     0.02  -0.00  -0.01
     4   6    -0.03   0.01  -0.01    -0.01   0.01  -0.01    -0.03   0.02  -0.02
     5   6    -0.01  -0.02   0.03    -0.01  -0.01   0.01    -0.01  -0.02   0.03
     6   6     0.02  -0.04   0.06     0.00  -0.01   0.02     0.01  -0.04   0.06
     7   1    -0.20   0.08  -0.05    -0.06   0.03  -0.01    -0.22   0.11  -0.05
     8   6    -0.01   0.04  -0.05    -0.00   0.01  -0.02    -0.01   0.04  -0.05
     9   1    -0.11  -0.05   0.10    -0.04  -0.01   0.04    -0.14  -0.05   0.13
    10   6     0.06   0.00  -0.02     0.02  -0.00  -0.01     0.07  -0.00  -0.02
    11   1    -0.09  -0.09   0.13    -0.04  -0.03   0.05    -0.12  -0.10   0.15
    12   1    -0.18   0.10  -0.10    -0.06   0.03  -0.03    -0.21   0.11  -0.11
    13   1     0.06   0.02  -0.04     0.02   0.00  -0.01     0.07   0.01  -0.03
    14   6    -0.01  -0.03  -0.00     0.00   0.00  -0.00     0.00  -0.00  -0.00
    15   6     0.00  -0.05   0.02    -0.00   0.01  -0.00     0.00   0.01  -0.00
    16   6    -0.04  -0.03  -0.01     0.00   0.00   0.00     0.00   0.00   0.00
    17   6    -0.09   0.06  -0.10     0.01  -0.00   0.01     0.01  -0.00   0.01
    18   1    -0.00  -0.29   0.11     0.01   0.02  -0.02    -0.02   0.05   0.00
    19   6     0.11  -0.02   0.10    -0.01   0.00  -0.01    -0.01   0.00  -0.01
    20   1    -0.14  -0.21  -0.15     0.01   0.02   0.01     0.03   0.02   0.01
    21   6     0.05   0.11  -0.00    -0.00  -0.01   0.00    -0.01  -0.01  -0.00
    22   1    -0.29  -0.12  -0.20     0.02   0.01   0.02     0.04   0.01   0.01
    23   1     0.09  -0.29   0.24    -0.01   0.03  -0.02    -0.01   0.05  -0.03
    24   1     0.06   0.12  -0.01    -0.01  -0.01  -0.00    -0.02  -0.01  -0.00
    25   6    -0.02  -0.06   0.02     0.02   0.01  -0.02     0.04   0.02   0.01
    26   6    -0.02  -0.02   0.02     0.01   0.02   0.04    -0.00  -0.02  -0.09
    27   6     0.02  -0.03   0.03     0.00   0.02   0.03    -0.01   0.00  -0.05
    28   6     0.01  -0.01  -0.00    -0.00   0.00  -0.05    -0.01   0.03   0.02
    29   6     0.01   0.02  -0.01    -0.01  -0.02  -0.04    -0.01  -0.02   0.02
    30   6     0.00   0.00  -0.01     0.01   0.03   0.13     0.01   0.00   0.02
    31   1     0.06   0.01   0.00     0.04   0.08   0.17    -0.02  -0.00  -0.10
    32   1    -0.04   0.05   0.01     0.02   0.03   0.17     0.02  -0.05  -0.02
    33   6     0.02   0.04  -0.03    -0.01  -0.03  -0.03    -0.01  -0.00   0.06
    34   1     0.04  -0.14   0.04     0.09  -0.05   0.07    -0.14   0.19  -0.11
    35   1    -0.10   0.04   0.03    -0.08   0.15  -0.00     0.17  -0.20  -0.03
    36   1    -0.14   0.17   0.01     0.05  -0.06   0.09     0.05  -0.07  -0.10
    37   6    -0.02   0.04  -0.03    -0.01  -0.02  -0.04     0.01   0.02   0.10
    38   1    -0.01  -0.12   0.03    -0.10  -0.11   0.10     0.24   0.27  -0.24
    39   1     0.06  -0.02   0.04     0.10   0.12   0.00    -0.27  -0.34   0.00
    40   1     0.14   0.18  -0.04    -0.00   0.02   0.08    -0.04  -0.10  -0.20
    41   6    -0.00   0.01   0.00    -0.02  -0.05  -0.13    -0.01  -0.01  -0.02
    42   1     0.03  -0.01  -0.01    -0.33   0.02   0.29    -0.07   0.01   0.06
    43   1    -0.03  -0.01   0.00     0.64   0.04   0.02     0.12   0.01   0.00
    44   1    -0.01  -0.01  -0.01    -0.20   0.17   0.24    -0.04   0.03   0.05
    45   6    -0.01  -0.05  -0.04    -0.00  -0.00  -0.00    -0.01  -0.03  -0.02
    46   1     0.05  -0.10  -0.09     0.01  -0.01  -0.01     0.05  -0.09  -0.08
    47   1     0.06  -0.05  -0.07     0.01  -0.00  -0.01     0.05  -0.02  -0.05
    48   1     0.02   0.04   0.03     0.00   0.01   0.01     0.02   0.07   0.05
    49   7     0.02  -0.00   0.01    -0.01   0.00  -0.00    -0.03  -0.00  -0.01
    50   6     0.02   0.01   0.00    -0.00  -0.00  -0.00    -0.02  -0.00  -0.01
    51   1    -0.06   0.00   0.05     0.02  -0.00  -0.02     0.08  -0.02  -0.08
    52   1    -0.06   0.02   0.04     0.02  -0.01  -0.01     0.08  -0.02  -0.04
    53   1     0.02  -0.05  -0.09    -0.00   0.01   0.02    -0.02   0.05   0.12
    54   6    -0.02   0.02  -0.02     0.00  -0.00   0.01     0.03   0.00   0.02
    55   8     0.00  -0.01  -0.00    -0.00   0.00   0.00    -0.00   0.00   0.00
    56   7    -0.01   0.03   0.04    -0.00   0.00   0.00    -0.01   0.02   0.02
    57   1     0.01   0.09   0.07     0.00   0.02   0.00     0.02   0.08   0.07
                     82                     83                     84
                      A                      A                      A
 Frequencies --   1075.2105              1076.4493              1098.4234
 Red. masses --      1.5099                 1.8936                 1.9172
 Frc consts  --      1.0285                 1.2928                 1.3629
 IR Inten    --      1.7770                40.9612               133.1713
  Atom  AN      X      Y      Z        X      Y      Z        X      Y      Z
     1   6    -0.01  -0.01  -0.00    -0.04  -0.02  -0.00     0.11   0.04  -0.02
     2   6     0.00   0.00   0.00     0.05   0.02  -0.01    -0.01  -0.06  -0.01
     3   6     0.00  -0.00  -0.00     0.03  -0.00  -0.02     0.00   0.00   0.03
     4   6    -0.00   0.00  -0.00    -0.03   0.02  -0.02     0.02   0.01  -0.02
     5   6    -0.00  -0.00   0.00    -0.00  -0.02   0.03    -0.03   0.01  -0.01
     6   6     0.00  -0.00   0.00     0.01  -0.03   0.04    -0.01   0.01  -0.01
     7   1    -0.01   0.00  -0.00    -0.22   0.10  -0.06     0.10  -0.01   0.01
     8   6    -0.00   0.00  -0.00    -0.02   0.03  -0.03     0.01   0.01  -0.02
     9   1    -0.01  -0.00   0.00    -0.11  -0.06   0.11    -0.08   0.02   0.06
    10   6     0.00  -0.00  -0.00     0.06   0.00  -0.02     0.01  -0.01   0.02
    11   1    -0.00  -0.00   0.01    -0.11  -0.08   0.13    -0.07  -0.01   0.03
    12   1    -0.01   0.00  -0.00    -0.21   0.10  -0.08     0.07  -0.01  -0.01
    13   1     0.00   0.00  -0.00     0.06   0.02  -0.04     0.02  -0.08   0.10
    14   6    -0.00  -0.00  -0.00    -0.01  -0.02  -0.01     0.04   0.08   0.02
    15   6     0.00   0.01  -0.01    -0.00   0.03  -0.01     0.00  -0.03   0.01
    16   6     0.01   0.00   0.00     0.02   0.00   0.02    -0.02   0.02  -0.03
    17   6     0.01  -0.01   0.01     0.03  -0.02   0.03    -0.03  -0.01  -0.02
    18   1    -0.01   0.06  -0.01     0.02   0.17  -0.09    -0.02  -0.26   0.13
    19   6    -0.01   0.01  -0.01    -0.02   0.02  -0.03    -0.02  -0.04   0.00
    20   1     0.03   0.03   0.02     0.09   0.07   0.06    -0.09  -0.04  -0.07
    21   6    -0.01  -0.02  -0.00    -0.03  -0.05  -0.01     0.03   0.04   0.01
    22   1     0.05   0.02   0.02     0.11   0.07   0.08    -0.11  -0.10  -0.07
    23   1    -0.01   0.06  -0.04    -0.02   0.18  -0.10    -0.02  -0.28   0.10
    24   1    -0.01  -0.02  -0.00    -0.06  -0.04  -0.03     0.10   0.01   0.08
    25   6     0.01  -0.02  -0.01     0.08  -0.02  -0.04     0.07  -0.01  -0.02
    26   6    -0.01  -0.03  -0.06     0.00  -0.00   0.08     0.00  -0.02   0.01
    27   6     0.02   0.03   0.11     0.00   0.02   0.02     0.00   0.02   0.00
    28   6     0.00   0.01   0.02    -0.05   0.03  -0.01    -0.03   0.04  -0.01
    29   6    -0.02  -0.01  -0.03    -0.04  -0.04   0.03    -0.03  -0.03   0.01
    30   6    -0.01  -0.00  -0.01    -0.02  -0.01  -0.05    -0.01  -0.00  -0.00
    31   1     0.00  -0.02  -0.11    -0.04   0.05   0.03    -0.01   0.05  -0.02
    32   1    -0.04   0.06   0.13    -0.04  -0.06  -0.03    -0.02  -0.04   0.01
    33   6     0.01  -0.03  -0.13     0.01  -0.01  -0.02     0.00  -0.01  -0.01
    34   1     0.31  -0.34   0.25     0.06  -0.08   0.05     0.03  -0.03   0.02
    35   1    -0.35   0.46   0.04    -0.05   0.06   0.01    -0.02   0.03   0.01
    36   1    -0.01   0.02   0.26     0.00   0.00   0.05     0.01  -0.01   0.02
    37   6     0.01   0.03   0.07    -0.00  -0.02  -0.09    -0.00   0.01  -0.01
    38   1     0.18   0.18  -0.17    -0.19  -0.20   0.19    -0.00  -0.02   0.01
    39   1    -0.18  -0.24   0.01     0.23   0.30  -0.01     0.03   0.02   0.00
    40   1     0.01  -0.02  -0.16     0.03   0.08   0.17     0.03   0.04  -0.00
    41   6     0.01  -0.00   0.02     0.03   0.02   0.05     0.02   0.00   0.01
    42   1     0.02   0.00  -0.04     0.17  -0.01  -0.13     0.03  -0.00  -0.02
    43   1    -0.07   0.01  -0.01    -0.26  -0.02  -0.01    -0.02  -0.00  -0.00
    44   1     0.07  -0.01  -0.03     0.10  -0.08  -0.11     0.03  -0.01  -0.01
    45   6     0.00  -0.00  -0.00    -0.02  -0.04  -0.03     0.02   0.05   0.05
    46   1    -0.00   0.00   0.00     0.06  -0.13  -0.12    -0.07   0.11   0.08
    47   1    -0.00   0.00   0.00     0.08  -0.03  -0.07    -0.08   0.11   0.12
    48   1    -0.00  -0.01  -0.01     0.03   0.09   0.06    -0.03  -0.07  -0.07
    49   7    -0.00   0.00   0.00    -0.04   0.01   0.01    -0.06  -0.02  -0.04
    50   6     0.00  -0.00  -0.00    -0.02  -0.01  -0.03    -0.10  -0.02  -0.01
    51   1     0.00  -0.00  -0.01     0.11  -0.04  -0.13     0.27  -0.00  -0.21
    52   1    -0.00  -0.00  -0.00     0.10  -0.04  -0.05     0.28  -0.09  -0.17
    53   1     0.00  -0.00  -0.01    -0.02   0.05   0.13    -0.10   0.24   0.47
    54   6     0.01   0.01   0.00     0.06   0.01   0.04     0.04   0.02   0.04
    55   8    -0.00  -0.00   0.00    -0.02   0.01   0.01    -0.01   0.01   0.03
    56   7     0.00   0.00   0.00    -0.01   0.03   0.03    -0.00  -0.05  -0.04
    57   1    -0.01   0.01  -0.02     0.02   0.12   0.07    -0.02  -0.14  -0.07
                     85                     86                     87
                      A                      A                      A
 Frequencies --   1119.2572              1124.8880              1157.9952
 Red. masses --      1.5201                 1.5900                 1.3437
 Frc consts  --      1.1219                 1.1854                 1.0616
 IR Inten    --      6.1841                 8.5390                75.2363
  Atom  AN      X      Y      Z        X      Y      Z        X      Y      Z
     1   6    -0.02   0.00   0.01    -0.03  -0.01  -0.01    -0.01   0.00   0.00
     2   6     0.00   0.01  -0.02    -0.00   0.02  -0.00     0.00   0.00   0.00
     3   6     0.01  -0.03   0.03    -0.01  -0.01   0.00     0.02  -0.00  -0.00
     4   6     0.09   0.02  -0.05     0.02   0.00  -0.01    -0.00   0.00  -0.00
     5   6    -0.10   0.03  -0.01    -0.02   0.01  -0.00     0.00  -0.00   0.00
     6   6    -0.06   0.03  -0.02    -0.01   0.00  -0.00    -0.00   0.00  -0.00
     7   1     0.45  -0.14   0.01     0.12  -0.05   0.01    -0.04   0.02  -0.01
     8   6     0.04   0.03  -0.06     0.01   0.01  -0.01    -0.01  -0.00   0.01
     9   1    -0.42  -0.07   0.23    -0.08  -0.02   0.03    -0.02  -0.01   0.02
    10   6     0.02  -0.05   0.06    -0.00  -0.01   0.01     0.00  -0.00   0.00
    11   1    -0.27  -0.03   0.13    -0.04  -0.00   0.02    -0.01   0.00  -0.00
    12   1     0.24  -0.04  -0.02     0.07  -0.01  -0.00    -0.02   0.00   0.00
    13   1     0.08  -0.30   0.42     0.01  -0.06   0.08     0.00  -0.00   0.00
    14   6    -0.01  -0.01  -0.01     0.03  -0.05   0.03    -0.01  -0.02   0.00
    15   6     0.02   0.02   0.01    -0.07  -0.08  -0.03    -0.00   0.00  -0.00
    16   6    -0.00  -0.03   0.01     0.02   0.10  -0.03    -0.00  -0.00   0.00
    17   6     0.00  -0.01   0.01    -0.01   0.07  -0.04    -0.00   0.01  -0.00
    18   1     0.02   0.12  -0.04    -0.08  -0.39   0.09    -0.00   0.03  -0.01
    19   6     0.02   0.01   0.01    -0.06  -0.02  -0.04     0.00   0.01   0.00
    20   1    -0.04  -0.09  -0.03     0.25   0.39   0.16     0.02   0.01   0.01
    21   6    -0.01   0.00  -0.02     0.05  -0.03   0.06    -0.00  -0.00   0.00
    22   1    -0.03  -0.05  -0.01     0.19   0.27   0.05     0.01   0.02   0.00
    23   1     0.02   0.08  -0.01    -0.05  -0.17   0.00     0.01   0.03  -0.01
    24   1    -0.10   0.04  -0.10     0.38  -0.17   0.38     0.00  -0.01   0.00
    25   6    -0.00   0.00   0.00     0.01  -0.00   0.00    -0.01   0.00   0.00
    26   6     0.00   0.00  -0.00    -0.00  -0.00   0.00    -0.00   0.01  -0.00
    27   6    -0.00  -0.00  -0.00     0.00   0.00  -0.00    -0.00  -0.01   0.00
    28   6     0.00  -0.00   0.00    -0.00   0.00  -0.00     0.00  -0.01   0.00
    29   6     0.00   0.00  -0.00    -0.00  -0.00   0.00     0.00   0.01  -0.00
    30   6     0.00  -0.00   0.00    -0.00  -0.00  -0.00     0.01   0.00  -0.00
    31   1    -0.00  -0.00   0.00     0.00   0.01  -0.00    -0.01  -0.01   0.01
    32   1     0.00   0.00  -0.00     0.00  -0.01   0.00    -0.01   0.02  -0.00
    33   6    -0.00   0.00   0.00    -0.00   0.00   0.00     0.00   0.00  -0.00
    34   1    -0.00   0.00  -0.00    -0.00   0.01  -0.00    -0.00   0.00  -0.01
    35   1     0.00  -0.00  -0.00     0.01  -0.00  -0.00    -0.00  -0.00   0.00
    36   1     0.00  -0.00  -0.00     0.00  -0.00  -0.00    -0.01   0.01  -0.00
    37   6     0.00  -0.00   0.00    -0.00   0.00  -0.00     0.00  -0.00   0.00
    38   1     0.00   0.00  -0.00    -0.00  -0.00   0.00    -0.00  -0.00   0.00
    39   1    -0.00  -0.00  -0.00     0.00   0.00   0.00    -0.00   0.00  -0.00
    40   1    -0.00  -0.01   0.00     0.01   0.01  -0.00    -0.01  -0.01   0.00
    41   6    -0.00   0.00  -0.00     0.00   0.00   0.00    -0.00  -0.00  -0.00
    42   1    -0.00  -0.00   0.00     0.00  -0.00  -0.00    -0.01   0.00   0.00
    43   1     0.00  -0.00   0.00    -0.00  -0.00  -0.00    -0.00   0.00   0.00
    44   1    -0.00   0.00   0.00     0.00  -0.00  -0.00    -0.01   0.00   0.00
    45   6    -0.01  -0.02  -0.02    -0.00  -0.03  -0.03     0.06  -0.10   0.08
    46   1     0.02  -0.04  -0.04     0.02  -0.05  -0.04    -0.17  -0.17  -0.41
    47   1     0.03  -0.02  -0.03     0.03  -0.04  -0.05    -0.12   0.60   0.39
    48   1     0.01   0.02   0.01     0.01   0.01   0.01    -0.02  -0.04  -0.43
    49   7     0.00   0.00   0.01     0.00   0.00   0.01     0.00   0.01  -0.00
    50   6     0.01   0.00  -0.00     0.02   0.00  -0.00     0.00  -0.01   0.01
    51   1    -0.03  -0.00   0.02    -0.04   0.00   0.03    -0.02   0.04   0.05
    52   1    -0.04   0.01   0.02    -0.04   0.01   0.01     0.00  -0.01  -0.06
    53   1     0.02  -0.03  -0.06     0.02  -0.04  -0.08    -0.00   0.02  -0.02
    54   6    -0.00  -0.00  -0.00     0.00   0.00  -0.00     0.00   0.00   0.00
    55   8     0.00  -0.00  -0.00    -0.00  -0.00  -0.00     0.00  -0.00  -0.00
    56   7     0.00   0.02   0.02     0.00   0.04   0.03    -0.04   0.06  -0.05
    57   1     0.01   0.05   0.03     0.01   0.08   0.03    -0.02  -0.09   0.08
                     88                     89                     90
                      A                      A                      A
 Frequencies --   1166.5595              1177.5421              1189.7930
 Red. masses --      1.3196                 2.7391                 1.1132
 Frc consts  --      1.0580                 2.2377                 0.9284
 IR Inten    --      4.6524                54.6181                 1.3028
  Atom  AN      X      Y      Z        X      Y      Z        X      Y      Z
     1   6    -0.00   0.01  -0.00     0.10  -0.05  -0.01    -0.00   0.00   0.00
     2   6     0.00   0.00   0.00    -0.03  -0.04  -0.01    -0.00   0.00  -0.00
     3   6     0.01  -0.00  -0.00    -0.14   0.02   0.04     0.01  -0.00  -0.00
     4   6     0.00   0.00  -0.00    -0.01  -0.01   0.01    -0.00   0.00  -0.00
     5   6     0.00  -0.00   0.00    -0.01   0.01  -0.01     0.00   0.00  -0.00
     6   6    -0.00   0.00  -0.00     0.04  -0.02   0.02     0.00   0.00  -0.01
     7   1    -0.02   0.01  -0.00     0.17  -0.09   0.06    -0.03   0.01  -0.01
     8   6    -0.00  -0.00   0.00     0.03   0.01  -0.03    -0.01   0.00   0.00
     9   1    -0.01  -0.01   0.01     0.17   0.08  -0.14    -0.00  -0.00  -0.00
    10   6     0.00  -0.00   0.00    -0.02   0.01  -0.00     0.00  -0.01   0.01
    11   1    -0.01  -0.00   0.00     0.11  -0.00  -0.02     0.03   0.01  -0.03
    12   1    -0.01   0.00   0.00     0.15  -0.02  -0.00    -0.05   0.02  -0.01
    13   1     0.00  -0.00   0.00    -0.03   0.04  -0.06     0.01  -0.05   0.06
    14   6     0.01   0.02  -0.01    -0.04  -0.09   0.02     0.00   0.00   0.00
    15   6     0.00  -0.00   0.00    -0.00   0.01  -0.01    -0.00   0.01  -0.01
    16   6     0.00   0.00  -0.00    -0.00  -0.02  -0.00    -0.01  -0.01  -0.01
    17   6     0.00  -0.01   0.00    -0.01   0.02  -0.01    -0.03  -0.03  -0.02
    18   1     0.00  -0.05   0.02    -0.01   0.21  -0.08     0.00   0.17  -0.07
    19   6    -0.01  -0.01  -0.00     0.03   0.03   0.01     0.00   0.04  -0.02
    20   1    -0.00  -0.00  -0.01     0.01   0.01   0.03    -0.10  -0.11  -0.07
    21   6     0.00   0.00   0.00    -0.00  -0.01   0.00     0.04  -0.02   0.05
    22   1    -0.01  -0.02  -0.00     0.01   0.04  -0.00    -0.34  -0.33  -0.16
    23   1    -0.01  -0.03   0.01     0.03   0.15  -0.03     0.00   0.44  -0.16
    24   1     0.01  -0.00   0.01    -0.01  -0.01  -0.00     0.46  -0.18   0.44
    25   6     0.01  -0.00   0.00    -0.06  -0.00  -0.01     0.00   0.00   0.00
    26   6     0.00  -0.00  -0.00     0.00   0.03  -0.01     0.00  -0.00   0.00
    27   6    -0.00   0.01  -0.00    -0.00  -0.03   0.01    -0.00   0.00  -0.00
    28   6    -0.00   0.00  -0.00     0.02  -0.03   0.01    -0.00   0.00  -0.00
    29   6    -0.00  -0.00   0.00     0.02   0.03  -0.01    -0.00  -0.00   0.00
    30   6    -0.00  -0.00   0.00     0.04  -0.00  -0.00    -0.00   0.00   0.00
    31   1     0.00   0.01  -0.00    -0.11  -0.10   0.04     0.01   0.01  -0.00
    32   1     0.02  -0.01   0.00    -0.11   0.10  -0.02     0.01  -0.01   0.00
    33   6    -0.00  -0.00   0.00     0.00   0.01  -0.01     0.00  -0.00   0.00
    34   1     0.00  -0.00   0.00    -0.00   0.00  -0.00     0.00  -0.00   0.00
    35   1     0.00   0.00  -0.00    -0.02   0.01   0.00     0.00  -0.00  -0.00
    36   1     0.01  -0.01  -0.00    -0.04   0.04   0.00     0.00  -0.00  -0.00
    37   6     0.00   0.00   0.00     0.00  -0.01   0.00     0.00   0.00  -0.00
    38   1     0.00   0.00  -0.00    -0.02  -0.01   0.01     0.00   0.00  -0.00
    39   1    -0.00  -0.00  -0.00    -0.01  -0.00  -0.01    -0.00  -0.00  -0.00
    40   1     0.00   0.00  -0.01    -0.04  -0.05   0.02     0.00   0.00  -0.00
    41   6     0.00   0.00  -0.00    -0.02  -0.00  -0.00     0.00   0.00  -0.00
    42   1     0.01  -0.00  -0.00    -0.04   0.01   0.01     0.00  -0.00  -0.00
    43   1     0.00  -0.00   0.00    -0.02   0.00   0.00     0.00  -0.00  -0.00
    44   1     0.00  -0.00  -0.00    -0.04  -0.00   0.01     0.00   0.00  -0.00
    45   6     0.00   0.00   0.02     0.07  -0.08  -0.13     0.00   0.00   0.00
    46   1    -0.02  -0.01  -0.04    -0.07   0.10   0.12    -0.00   0.01   0.01
    47   1    -0.01   0.07   0.05    -0.10  -0.14  -0.05    -0.00  -0.01  -0.00
    48   1    -0.01   0.00  -0.04     0.01  -0.27  -0.19    -0.00  -0.00   0.00
    49   7    -0.01  -0.06   0.04     0.05  -0.03  -0.06    -0.00  -0.00   0.00
    50   6     0.00   0.12  -0.07    -0.10   0.04   0.01     0.00  -0.00  -0.00
    51   1     0.07  -0.43  -0.43     0.22  -0.10  -0.25    -0.01   0.00   0.01
    52   1    -0.12   0.10   0.67     0.18  -0.03   0.12    -0.01   0.00   0.00
    53   1     0.07  -0.32   0.05    -0.08   0.10   0.40     0.00  -0.00  -0.01
    54   6    -0.00  -0.01  -0.00     0.03   0.00   0.03    -0.00  -0.00  -0.00
    55   8    -0.00   0.00  -0.00    -0.00   0.01   0.01     0.00   0.00   0.00
    56   7    -0.01  -0.01  -0.01    -0.02   0.16   0.10    -0.00  -0.01  -0.00
    57   1    -0.01  -0.04  -0.01     0.00   0.16   0.17    -0.00  -0.02  -0.01
                     91                     92                     93
                      A                      A                      A
 Frequencies --   1193.3124              1195.9795              1201.1191
 Red. masses --      1.1470                 2.0542                 1.6074
 Frc consts  --      0.9624                 1.7312                 1.3663
 IR Inten    --      0.5999                59.0944                 5.8414
  Atom  AN      X      Y      Z        X      Y      Z        X      Y      Z
     1   6    -0.00   0.00  -0.00     0.06  -0.02   0.02    -0.01   0.00   0.00
     2   6    -0.00   0.00  -0.01    -0.01  -0.02  -0.01    -0.01   0.01  -0.02
     3   6     0.03  -0.01   0.00    -0.06   0.01   0.02     0.14  -0.01  -0.01
     4   6    -0.00   0.01  -0.01    -0.01  -0.00   0.00    -0.00   0.01  -0.02
     5   6     0.01   0.01  -0.01    -0.00   0.00  -0.01    -0.00  -0.01   0.01
     6   6     0.03   0.02  -0.03     0.02  -0.01   0.00    -0.03   0.03  -0.02
     7   1    -0.18   0.08  -0.05     0.03  -0.01   0.02    -0.30   0.16  -0.08
     8   6    -0.05   0.01  -0.00     0.00   0.01  -0.01    -0.01  -0.03   0.04
     9   1     0.10   0.04  -0.08     0.10   0.05  -0.08    -0.30  -0.11   0.24
    10   6     0.01  -0.04   0.05    -0.00  -0.01   0.01     0.01   0.01  -0.01
    11   1     0.33   0.12  -0.26     0.11   0.02  -0.06    -0.09   0.01   0.01
    12   1    -0.45   0.16  -0.10    -0.03   0.02  -0.02     0.17  -0.09   0.08
    13   1     0.09  -0.40   0.54     0.01  -0.06   0.08    -0.01   0.09  -0.13
    14   6    -0.00  -0.00   0.00    -0.00  -0.00   0.01    -0.00  -0.00  -0.00
    15   6    -0.00  -0.00   0.00     0.00   0.01  -0.00    -0.00  -0.01   0.00
    16   6     0.00   0.00   0.00    -0.00  -0.01  -0.00    -0.00  -0.00   0.00
    17   6     0.00   0.01   0.00     0.00  -0.00   0.00     0.00   0.00   0.00
    18   1    -0.00  -0.03   0.01     0.00   0.03  -0.01    -0.00  -0.04   0.01
    19   6     0.00  -0.00   0.00     0.00   0.00   0.00     0.00   0.00  -0.00
    20   1     0.02   0.02   0.01    -0.03  -0.03  -0.01     0.00  -0.00  -0.00
    21   6    -0.00   0.00  -0.00    -0.00   0.00  -0.00     0.00   0.00  -0.00
    22   1     0.05   0.05   0.02     0.01   0.01   0.01     0.03   0.03   0.01
    23   1     0.00  -0.04   0.02     0.00  -0.00   0.00     0.00   0.02  -0.01
    24   1    -0.05   0.02  -0.05    -0.05   0.02  -0.05    -0.00   0.00  -0.00
    25   6    -0.01   0.00   0.00     0.08  -0.00   0.00     0.00   0.00   0.00
    26   6     0.00   0.01  -0.00    -0.00  -0.09   0.03    -0.00  -0.00   0.00
    27   6     0.00  -0.01   0.00    -0.01   0.09  -0.03    -0.00   0.00  -0.00
    28   6     0.00  -0.01   0.00    -0.03   0.07  -0.02     0.00   0.00  -0.00
    29   6     0.00   0.01  -0.00    -0.03  -0.07   0.02     0.00  -0.00   0.00
    30   6     0.01  -0.00  -0.00    -0.12   0.00   0.01    -0.00   0.00   0.00
    31   1    -0.04  -0.03   0.01     0.42   0.31  -0.15     0.01   0.00  -0.00
    32   1    -0.05   0.04  -0.01     0.46  -0.35   0.05     0.01  -0.00   0.00
    33   6     0.00   0.00  -0.00     0.00  -0.03   0.01     0.00  -0.00   0.00
    34   1    -0.00   0.00  -0.00     0.01  -0.01   0.02    -0.01   0.00  -0.01
    35   1    -0.01   0.00   0.00     0.06  -0.05  -0.01    -0.00  -0.01   0.01
    36   1    -0.01   0.01  -0.00     0.09  -0.11   0.01     0.00  -0.00   0.00
    37   6     0.00  -0.00   0.00    -0.00   0.04  -0.01     0.00   0.00  -0.00
    38   1    -0.00  -0.00   0.00     0.04   0.01  -0.03     0.00   0.00  -0.00
    39   1    -0.00  -0.00  -0.00     0.03   0.02   0.01     0.00   0.00   0.00
    40   1    -0.01  -0.01   0.01     0.09   0.10  -0.05     0.00   0.00  -0.00
    41   6    -0.01   0.00   0.00     0.06  -0.00  -0.00     0.00  -0.00  -0.00
    42   1    -0.01   0.00   0.00     0.13  -0.02  -0.02     0.00  -0.00   0.00
    43   1    -0.01   0.00   0.00     0.07  -0.00  -0.00     0.00   0.00  -0.00
    44   1    -0.01  -0.00   0.00     0.12   0.01  -0.03     0.00   0.00  -0.00
    45   6     0.02   0.01  -0.01     0.03  -0.03  -0.03     0.09   0.02  -0.07
    46   1    -0.02   0.06   0.06    -0.04   0.04   0.02    -0.14   0.29   0.30
    47   1    -0.04  -0.04  -0.00    -0.05  -0.01   0.01    -0.22  -0.18   0.02
    48   1    -0.01  -0.07  -0.03     0.00  -0.11  -0.10    -0.03  -0.41  -0.22
    49   7    -0.00   0.00   0.01    -0.00  -0.02  -0.06    -0.02   0.01   0.01
    50   6    -0.00  -0.00  -0.00     0.03   0.02   0.04     0.02  -0.00  -0.01
    51   1     0.01  -0.00  -0.01    -0.15   0.03   0.15    -0.03   0.01   0.03
    52   1     0.01  -0.00  -0.01    -0.14   0.05   0.08    -0.03   0.01  -0.01
    53   1    -0.00   0.00   0.01     0.02  -0.05  -0.12     0.01  -0.02  -0.06
    54   6     0.01   0.00   0.00    -0.11  -0.01  -0.04    -0.00   0.00  -0.00
    55   8    -0.00  -0.00  -0.00     0.01   0.01   0.03     0.00  -0.00  -0.00
    56   7    -0.01   0.00   0.01    -0.01   0.05   0.03    -0.09   0.01   0.07
    57   1    -0.02  -0.05   0.01     0.00   0.06   0.08    -0.12  -0.27   0.10
                     94                     95                     96
                      A                      A                      A
 Frequencies --   1212.5073              1218.7114              1253.0374
 Red. masses --      1.1944                 1.1250                 1.9879
 Frc consts  --      1.0346                 0.9844                 1.8389
 IR Inten    --      1.6970                 0.1515                23.3353
  Atom  AN      X      Y      Z        X      Y      Z        X      Y      Z
     1   6     0.01  -0.00  -0.00    -0.00  -0.00   0.00     0.03  -0.03   0.02
     2   6    -0.01  -0.01   0.01    -0.00  -0.00   0.00     0.01  -0.04  -0.00
     3   6    -0.05  -0.00   0.01    -0.01   0.00   0.00    -0.04   0.00   0.02
     4   6    -0.05   0.01  -0.01    -0.00   0.00  -0.00    -0.01   0.00  -0.00
     5   6    -0.05  -0.01   0.03    -0.00  -0.00   0.00    -0.00   0.00  -0.00
     6   6     0.05   0.01  -0.03     0.00  -0.00  -0.00     0.01  -0.01   0.00
     7   1    -0.41   0.17  -0.09    -0.02   0.01  -0.00     0.02  -0.01   0.01
     8   6     0.05  -0.01  -0.00     0.00   0.00  -0.00     0.01   0.01  -0.01
     9   1    -0.32  -0.10   0.23    -0.01  -0.00   0.01     0.06   0.03  -0.05
    10   6     0.00  -0.00   0.00    -0.00   0.00   0.00    -0.00   0.00   0.00
    11   1     0.43   0.13  -0.31     0.03   0.01  -0.02     0.04   0.00  -0.02
    12   1     0.47  -0.16   0.10     0.03  -0.01   0.01     0.05  -0.01  -0.00
    13   1     0.01  -0.04   0.05    -0.00  -0.00   0.00    -0.00   0.01  -0.01
    14   6     0.00  -0.00   0.00    -0.00   0.01  -0.00     0.03   0.06  -0.00
    15   6    -0.00   0.00  -0.00     0.00  -0.05   0.02     0.00   0.01  -0.00
    16   6     0.00   0.00  -0.00    -0.04  -0.04  -0.02     0.00   0.01   0.00
    17   6    -0.00  -0.00  -0.00     0.03   0.03   0.02     0.00  -0.02   0.01
    18   1    -0.00   0.05  -0.02    -0.00  -0.47   0.19     0.01  -0.05   0.03
    19   6     0.00  -0.00   0.00     0.00   0.04  -0.02    -0.02  -0.01  -0.01
    20   1     0.02   0.02   0.01    -0.32  -0.35  -0.19    -0.07  -0.06  -0.04
    21   6    -0.00  -0.00  -0.00     0.01   0.01   0.00     0.00   0.00  -0.00
    22   1    -0.02  -0.02  -0.01     0.30   0.29   0.15    -0.04  -0.07  -0.01
    23   1     0.00  -0.04   0.01     0.00   0.48  -0.18    -0.02  -0.06   0.01
    24   1    -0.01   0.00  -0.00     0.01   0.01  -0.00    -0.01   0.00  -0.01
    25   6    -0.00  -0.00  -0.00     0.00   0.00  -0.00     0.18   0.00  -0.01
    26   6     0.00  -0.00   0.00    -0.00   0.00  -0.00     0.03  -0.02  -0.00
    27   6    -0.00   0.00   0.00     0.00  -0.00   0.00     0.04   0.01  -0.01
    28   6    -0.00   0.00  -0.00     0.00  -0.00   0.00    -0.05   0.02   0.00
    29   6    -0.00  -0.00   0.00    -0.00   0.00  -0.00    -0.05  -0.02   0.01
    30   6    -0.00  -0.00   0.00     0.00  -0.00  -0.00     0.09  -0.00  -0.01
    31   1     0.00   0.00  -0.00    -0.00  -0.00   0.00    -0.49  -0.21   0.12
    32   1     0.00  -0.00   0.00    -0.01   0.00  -0.00    -0.53   0.26  -0.02
    33   6    -0.00  -0.00  -0.00    -0.00   0.00  -0.00    -0.01   0.00   0.00
    34   1     0.00  -0.00   0.00    -0.00   0.00   0.00     0.00   0.05   0.00
    35   1     0.00   0.00  -0.00    -0.00   0.00  -0.00     0.03   0.02  -0.02
    36   1     0.00  -0.00   0.00    -0.00   0.00  -0.00     0.02  -0.02  -0.01
    37   6     0.00   0.00  -0.00    -0.00  -0.00   0.00    -0.01   0.00   0.00
    38   1    -0.00  -0.00   0.00     0.00   0.00  -0.00     0.02  -0.04  -0.01
    39   1    -0.00  -0.00  -0.00     0.00   0.00   0.00     0.01  -0.03   0.02
    40   1    -0.00   0.00  -0.00     0.00   0.00  -0.00     0.02   0.02  -0.01
    41   6     0.00   0.00  -0.00    -0.00  -0.00   0.00    -0.03   0.00   0.01
    42   1     0.00  -0.00  -0.00    -0.00   0.00  -0.00    -0.08   0.02  -0.00
    43   1     0.00  -0.00   0.00    -0.00   0.00   0.00    -0.07   0.00  -0.00
    44   1     0.00   0.00  -0.00    -0.00  -0.00   0.00    -0.08  -0.02   0.01
    45   6    -0.03  -0.01   0.01    -0.01  -0.00   0.00     0.02  -0.02  -0.02
    46   1     0.05  -0.08  -0.08     0.01  -0.02  -0.02    -0.02   0.02   0.01
    47   1     0.07   0.04  -0.02     0.01   0.01  -0.00    -0.03  -0.00   0.01
    48   1     0.01   0.12   0.07     0.00   0.02   0.01     0.00  -0.06  -0.06
    49   7     0.01  -0.00  -0.01     0.00  -0.00  -0.00    -0.07  -0.02  -0.04
    50   6    -0.01   0.00   0.00    -0.00   0.00   0.00     0.06   0.01   0.03
    51   1     0.02  -0.00  -0.01     0.01  -0.00  -0.01    -0.20   0.01   0.17
    52   1     0.01  -0.00   0.01     0.01  -0.00  -0.00    -0.20   0.06   0.06
    53   1    -0.01   0.01   0.03    -0.00   0.01   0.01     0.05  -0.08  -0.22
    54   6    -0.00  -0.00   0.00     0.00   0.00   0.00    -0.09  -0.01  -0.03
    55   8    -0.00   0.00   0.00    -0.00  -0.00   0.00    -0.00   0.01   0.03
    56   7     0.03   0.00  -0.02     0.01   0.00  -0.00    -0.00   0.04   0.01
    57   1     0.04   0.10  -0.04     0.01   0.02  -0.01     0.02   0.11   0.07
                     97                     98                     99
                      A                      A                      A
 Frequencies --   1273.5933              1295.1721              1326.0977
 Red. masses --      5.0982                 1.4068                 4.1688
 Frc consts  --      4.8722                 1.3904                 4.3192
 IR Inten    --     86.0131                 0.3302                18.0301
  Atom  AN      X      Y      Z        X      Y      Z        X      Y      Z
     1   6     0.03  -0.11  -0.04    -0.00  -0.00   0.00    -0.19  -0.14   0.04
     2   6     0.03  -0.18   0.01     0.00  -0.00  -0.00    -0.01  -0.06   0.01
     3   6    -0.07   0.01   0.04    -0.00   0.00   0.00     0.01   0.02  -0.03
     4   6    -0.03   0.00  -0.00    -0.00   0.00   0.00     0.02  -0.01   0.01
     5   6    -0.01  -0.00  -0.00    -0.00  -0.00   0.00    -0.00  -0.01   0.01
     6   6     0.02  -0.01   0.01     0.00  -0.00   0.00    -0.02  -0.00   0.01
     7   1     0.02   0.00   0.02     0.00  -0.00   0.00    -0.01   0.00   0.00
     8   6     0.01   0.01  -0.02     0.00   0.00  -0.00     0.02  -0.01   0.01
     9   1     0.12   0.07  -0.08     0.00   0.00  -0.00    -0.02  -0.01   0.03
    10   6    -0.00   0.00   0.00    -0.00   0.00  -0.00    -0.00   0.01  -0.01
    11   1     0.08   0.01  -0.03     0.00   0.00  -0.00     0.01   0.01  -0.02
    12   1     0.09  -0.02  -0.00     0.00  -0.00  -0.00    -0.07   0.02  -0.01
    13   1    -0.00   0.02  -0.02     0.00  -0.00   0.00     0.00  -0.01   0.01
    14   6     0.07   0.18   0.00    -0.00   0.00  -0.00    -0.08   0.23  -0.16
    15   6     0.01   0.04  -0.01     0.00   0.00   0.00     0.03  -0.02   0.03
    16   6     0.02   0.03   0.00     0.00   0.00   0.00     0.10   0.07   0.06
    17   6     0.01  -0.05   0.03     0.00  -0.00   0.00     0.09   0.01   0.08
    18   1     0.00  -0.17   0.10     0.00  -0.01   0.00     0.04  -0.51   0.22
    19   6    -0.04  -0.03  -0.03    -0.00  -0.00  -0.00    -0.03  -0.12   0.02
    20   1    -0.18  -0.15  -0.09     0.00   0.00   0.00     0.09   0.07   0.06
    21   6     0.00   0.01  -0.00    -0.00  -0.00  -0.00    -0.05   0.02  -0.05
    22   1    -0.12  -0.18  -0.03    -0.01  -0.01  -0.00    -0.33  -0.42  -0.12
    23   1    -0.05  -0.17   0.03    -0.00  -0.00   0.00    -0.03   0.10  -0.07
    24   1    -0.01   0.01  -0.00    -0.00  -0.00  -0.00     0.04  -0.02   0.05
    25   6    -0.08   0.00   0.02    -0.00   0.06  -0.02    -0.04   0.01  -0.01
    26   6    -0.02   0.02  -0.01    -0.11  -0.01   0.02     0.01   0.03  -0.01
    27   6    -0.02  -0.01   0.01     0.11  -0.02  -0.01    -0.01  -0.05   0.02
    28   6     0.03  -0.01   0.00     0.01  -0.03   0.01     0.00  -0.01   0.00
    29   6     0.02   0.01  -0.01    -0.01  -0.03   0.01     0.02   0.00  -0.00
    30   6    -0.02   0.00   0.00    -0.01  -0.05   0.01    -0.04   0.01   0.00
    31   1     0.17   0.06  -0.04     0.60   0.27  -0.16     0.06   0.02  -0.01
    32   1     0.22  -0.10   0.01    -0.57   0.29  -0.02     0.09  -0.04   0.00
    33   6     0.00   0.00  -0.00    -0.04  -0.00   0.01     0.00   0.01  -0.01
    34   1     0.00  -0.02   0.01    -0.01   0.16  -0.02    -0.01   0.01  -0.01
    35   1    -0.01  -0.02   0.01     0.03   0.11  -0.04    -0.03   0.01   0.01
    36   1    -0.01   0.02   0.01     0.01  -0.03  -0.01    -0.04   0.05   0.01
    37   6     0.00  -0.01   0.00     0.04  -0.00  -0.00    -0.00  -0.01   0.00
    38   1    -0.01   0.02   0.01    -0.02   0.14  -0.01    -0.02  -0.01   0.01
    39   1    -0.01   0.01  -0.01    -0.02   0.13  -0.07    -0.01  -0.02   0.00
    40   1    -0.01  -0.01   0.01    -0.00  -0.02   0.01    -0.02  -0.02   0.02
    41   6     0.01  -0.00  -0.00     0.00   0.02  -0.00     0.01  -0.00  -0.00
    42   1     0.02  -0.01   0.00     0.05  -0.02   0.02     0.03  -0.01  -0.00
    43   1     0.02   0.00   0.00     0.00  -0.05   0.02     0.03   0.01   0.00
    44   1     0.02   0.01  -0.00    -0.04  -0.02  -0.01     0.04   0.01  -0.01
    45   6     0.04  -0.05  -0.06     0.00  -0.00  -0.00     0.02  -0.02  -0.02
    46   1    -0.03   0.05   0.06    -0.00   0.00   0.00    -0.02   0.01   0.01
    47   1    -0.04   0.01   0.00    -0.00  -0.00   0.00    -0.01   0.01   0.00
    48   1     0.03  -0.08  -0.08     0.00  -0.00  -0.00     0.01  -0.02  -0.04
    49   7    -0.20   0.14   0.29    -0.00   0.00  -0.00     0.12  -0.05  -0.15
    50   6     0.09  -0.09  -0.16     0.00   0.00   0.00    -0.04   0.04   0.08
    51   1     0.02  -0.01  -0.07     0.00  -0.01  -0.00     0.02  -0.00   0.02
    52   1     0.02  -0.06  -0.17    -0.00   0.00   0.00     0.02   0.02   0.02
    53   1     0.08  -0.06  -0.22     0.00  -0.00  -0.00    -0.04  -0.01   0.00
    54   6     0.08   0.00   0.02     0.00  -0.02   0.01     0.06   0.01   0.03
    55   8     0.01  -0.03  -0.10     0.00   0.00  -0.00    -0.01   0.01   0.03
    56   7     0.01   0.12   0.03    -0.00   0.00   0.00     0.00   0.06   0.01
    57   1     0.09   0.43   0.15    -0.00   0.00  -0.00     0.03   0.18   0.05
                    100                    101                    102
                      A                      A                      A
 Frequencies --   1339.5108              1341.3671              1344.2385
 Red. masses --      6.3757                 3.0366                 2.9365
 Frc consts  --      6.7402                 3.2191                 3.1263
 IR Inten    --      1.0911                10.4884                 7.5941
  Atom  AN      X      Y      Z        X      Y      Z        X      Y      Z
     1   6     0.03   0.01  -0.01    -0.09  -0.02   0.01    -0.07  -0.06  -0.00
     2   6     0.02   0.02  -0.00    -0.07  -0.03   0.00    -0.02  -0.02   0.02
     3   6    -0.02   0.04  -0.04     0.07  -0.15   0.17     0.00   0.10  -0.13
     4   6     0.01  -0.01   0.01    -0.03   0.03  -0.03     0.03  -0.03   0.02
     5   6    -0.01  -0.01   0.02     0.05   0.04  -0.06    -0.01  -0.02   0.03
     6   6    -0.01  -0.01   0.02     0.07   0.05  -0.09    -0.06  -0.02   0.05
     7   1     0.09  -0.04   0.03    -0.36   0.17  -0.11     0.24  -0.11   0.07
     8   6     0.03  -0.01   0.01    -0.11   0.05  -0.03     0.07  -0.04   0.04
     9   1    -0.06  -0.02   0.05     0.27   0.10  -0.23    -0.27  -0.11   0.22
    10   6    -0.00   0.01  -0.01     0.01  -0.04   0.06    -0.01   0.02  -0.03
    11   1     0.10   0.02  -0.06    -0.40  -0.10   0.25     0.23   0.07  -0.16
    12   1    -0.07   0.02  -0.02     0.31  -0.11   0.06    -0.30   0.09  -0.05
    13   1     0.00  -0.00   0.00    -0.00  -0.00   0.00    -0.01   0.03  -0.03
    14   6    -0.02  -0.01  -0.01     0.10   0.02   0.07     0.15   0.02   0.10
    15   6     0.00  -0.01   0.01    -0.01   0.06  -0.03    -0.01   0.07  -0.04
    16   6     0.00  -0.00   0.00    -0.03  -0.01  -0.02    -0.03  -0.01  -0.02
    17   6     0.01   0.01   0.00    -0.04  -0.05  -0.01    -0.06  -0.07  -0.02
    18   1    -0.00   0.00   0.00    -0.00   0.04  -0.02    -0.01   0.13  -0.06
    19   6     0.01  -0.01   0.01    -0.02   0.05  -0.04    -0.03   0.07  -0.05
    20   1     0.04   0.04   0.02    -0.13  -0.13  -0.09    -0.24  -0.22  -0.14
    21   6    -0.01   0.00  -0.01     0.03  -0.01   0.03     0.04  -0.02   0.04
    22   1    -0.01  -0.00  -0.01     0.07   0.05   0.04     0.12   0.11   0.07
    23   1     0.01   0.05  -0.01    -0.03  -0.21   0.06    -0.04  -0.31   0.10
    24   1     0.00   0.00   0.00    -0.02   0.00  -0.02    -0.01  -0.00  -0.01
    25   6    -0.02   0.32  -0.09    -0.00   0.05  -0.02     0.02   0.02  -0.01
    26   6     0.15  -0.23   0.05     0.05   0.02  -0.01     0.07   0.09  -0.04
    27   6    -0.22  -0.11   0.06    -0.00  -0.08   0.02     0.05  -0.12   0.03
    28   6    -0.20  -0.14   0.07    -0.03  -0.02   0.01    -0.02   0.00   0.00
    29   6     0.21  -0.14   0.02     0.03  -0.02   0.00     0.00  -0.02   0.00
    30   6     0.07   0.27  -0.09    -0.06   0.04  -0.01    -0.13   0.02   0.01
    31   1     0.26   0.09  -0.07     0.05   0.03  -0.01    -0.01   0.02  -0.00
    32   1    -0.24   0.12  -0.00    -0.01  -0.00   0.01    -0.02  -0.01   0.01
    33   6     0.04   0.01  -0.01    -0.00   0.01  -0.01    -0.01   0.02  -0.01
    34   1    -0.02  -0.14  -0.02    -0.02   0.03  -0.02    -0.04   0.11  -0.05
    35   1    -0.10  -0.09   0.08    -0.04   0.04   0.01    -0.05   0.10   0.00
    36   1    -0.09   0.11  -0.00    -0.07   0.07  -0.01    -0.10   0.10  -0.02
    37   6    -0.02   0.04  -0.01    -0.01  -0.01   0.00    -0.02  -0.02   0.01
    38   1     0.11  -0.03  -0.10    -0.01  -0.05   0.02    -0.03  -0.10   0.05
    39   1     0.11   0.02   0.07    -0.01  -0.05   0.02    -0.03  -0.11   0.02
    40   1     0.19   0.19  -0.08    -0.02  -0.02   0.01    -0.08  -0.08   0.03
    41   6    -0.02  -0.06   0.02     0.01  -0.01   0.00     0.03  -0.00  -0.00
    42   1    -0.21   0.05  -0.06     0.03  -0.01  -0.02     0.11  -0.04  -0.02
    43   1    -0.05   0.22  -0.07     0.05   0.03  -0.00     0.11   0.01   0.01
    44   1     0.11   0.07   0.05     0.08   0.02  -0.01     0.13   0.03  -0.04
    45   6     0.00   0.01   0.00    -0.02  -0.02  -0.01     0.01  -0.01  -0.01
    46   1    -0.00   0.01  -0.00     0.03  -0.04  -0.00    -0.02   0.01   0.01
    47   1    -0.01  -0.01   0.01     0.06   0.03  -0.03    -0.01  -0.00   0.00
    48   1    -0.00  -0.02  -0.01     0.01   0.08   0.05     0.00  -0.01  -0.02
    49   7    -0.01   0.02   0.02     0.04  -0.03  -0.06     0.03  -0.02  -0.04
    50   6     0.00  -0.01  -0.02    -0.01   0.02   0.03    -0.01   0.01   0.02
    51   1     0.00  -0.00  -0.01     0.00  -0.01   0.00     0.00  -0.00   0.01
    52   1    -0.01  -0.00   0.00     0.00   0.01   0.02     0.00   0.01   0.01
    53   1     0.00   0.01   0.01    -0.01  -0.02  -0.01    -0.01  -0.01  -0.01
    54   6    -0.00  -0.04   0.01     0.02  -0.00   0.01     0.01  -0.00   0.01
    55   8     0.00   0.01  -0.01    -0.00   0.01   0.01    -0.00   0.01   0.01
    56   7    -0.01  -0.02  -0.00     0.04   0.05   0.00    -0.00   0.02   0.01
    57   1    -0.01  -0.04   0.00     0.03   0.09  -0.04     0.00   0.07   0.01
                    103                    104                    105
                      A                      A                      A
 Frequencies --   1346.8099              1365.7842              1371.7857
 Red. masses --      3.9260                 2.0292                 1.7590
 Frc consts  --      4.1958                 2.2302                 1.9502
 IR Inten    --      6.8908                 2.0517                 0.7954
  Atom  AN      X      Y      Z        X      Y      Z        X      Y      Z
     1   6    -0.12  -0.07   0.00    -0.00   0.00  -0.00    -0.00  -0.00  -0.01
     2   6    -0.05  -0.04   0.02    -0.01  -0.00  -0.00    -0.01  -0.00   0.00
     3   6     0.04   0.02  -0.04     0.00   0.02  -0.02     0.01  -0.01   0.01
     4   6     0.02  -0.01   0.01     0.16  -0.05   0.02    -0.03   0.01  -0.01
     5   6     0.01  -0.00  -0.00    -0.13  -0.03   0.08     0.03   0.01  -0.02
     6   6    -0.02   0.00   0.01    -0.07  -0.01   0.03     0.01   0.00  -0.01
     7   1     0.04  -0.02   0.01    -0.47   0.21  -0.12     0.07  -0.03   0.02
     8   6     0.01  -0.02   0.02     0.07  -0.02   0.01    -0.02   0.00  -0.00
     9   1    -0.12  -0.05   0.10     0.41   0.15  -0.33    -0.08  -0.03   0.06
    10   6    -0.00   0.00  -0.00    -0.02   0.09  -0.12     0.00  -0.02   0.03
    11   1     0.02   0.02  -0.03    -0.20  -0.05   0.13     0.02   0.01  -0.02
    12   1    -0.14   0.04  -0.01     0.19  -0.07   0.03    -0.04   0.01  -0.01
    13   1    -0.01   0.02  -0.02     0.05  -0.24   0.32    -0.01   0.05  -0.06
    14   6     0.13   0.05   0.08     0.01  -0.00   0.01    -0.00   0.00   0.00
    15   6    -0.01   0.07  -0.03    -0.00  -0.02   0.01    -0.01  -0.13   0.04
    16   6    -0.02  -0.00  -0.02     0.01   0.02   0.00     0.09   0.10   0.04
    17   6    -0.04  -0.07  -0.01    -0.00   0.00  -0.00     0.03   0.04   0.01
    18   1     0.00   0.03  -0.02    -0.00   0.14  -0.06    -0.01   0.49  -0.21
    19   6    -0.03   0.06  -0.05    -0.00  -0.00  -0.00    -0.01  -0.05   0.01
    20   1    -0.19  -0.18  -0.12    -0.10  -0.10  -0.06    -0.38  -0.38  -0.22
    21   6     0.03  -0.02   0.03    -0.02   0.01  -0.02    -0.09   0.04  -0.10
    22   1     0.06   0.04   0.04     0.05   0.06   0.02     0.18   0.18   0.08
    23   1    -0.04  -0.27   0.08    -0.00  -0.07   0.02    -0.01  -0.23   0.08
    24   1    -0.01  -0.00  -0.01     0.06  -0.02   0.06     0.26  -0.10   0.26
    25   6    -0.07  -0.03   0.01    -0.00   0.00  -0.00    -0.00   0.00  -0.00
    26   6    -0.14  -0.16   0.07    -0.00  -0.00   0.00    -0.00  -0.00   0.00
    27   6    -0.11   0.20  -0.04    -0.00   0.00  -0.00    -0.00   0.00  -0.00
    28   6     0.04  -0.01   0.00    -0.00  -0.00   0.00    -0.00  -0.00   0.00
    29   6     0.00   0.04  -0.01     0.00  -0.00   0.00     0.00   0.00  -0.00
    30   6     0.23  -0.03  -0.02     0.00   0.00  -0.00     0.00  -0.00  -0.00
    31   1     0.07  -0.02  -0.01     0.00   0.00  -0.00     0.01   0.00  -0.00
    32   1     0.10   0.00  -0.02    -0.00   0.00  -0.00     0.00   0.00  -0.00
    33   6     0.02  -0.04   0.01     0.00  -0.00   0.00     0.00  -0.00  -0.00
    34   1     0.07  -0.21   0.10    -0.00  -0.00   0.00     0.00  -0.00   0.00
    35   1     0.08  -0.21  -0.00    -0.00  -0.00   0.00     0.00  -0.00   0.00
    36   1     0.19  -0.17   0.05     0.00  -0.00  -0.00     0.00  -0.00   0.00
    37   6     0.03   0.03  -0.02     0.00   0.00  -0.00     0.00   0.00  -0.00
    38   1     0.04   0.19  -0.09    -0.00  -0.00   0.00    -0.00  -0.01   0.01
    39   1     0.05   0.21  -0.05    -0.00  -0.00  -0.00    -0.00  -0.01  -0.00
    40   1     0.15   0.14  -0.05    -0.00  -0.00   0.00    -0.01  -0.01   0.00
    41   6    -0.05   0.01   0.00    -0.00   0.00  -0.00    -0.00   0.00  -0.00
    42   1    -0.21   0.07   0.04    -0.00   0.00   0.00    -0.00   0.00   0.00
    43   1    -0.21  -0.02  -0.02    -0.00  -0.00  -0.00    -0.00  -0.00  -0.00
    44   1    -0.24  -0.04   0.07    -0.00  -0.00   0.00    -0.00  -0.00   0.00
    45   6    -0.00  -0.02  -0.01    -0.00  -0.00  -0.00    -0.00  -0.00  -0.00
    46   1     0.00  -0.01   0.01    -0.00   0.00   0.01     0.00  -0.00  -0.00
    47   1     0.02   0.02  -0.01     0.00   0.01  -0.00     0.01   0.00  -0.00
    48   1     0.01   0.03   0.01     0.00   0.01   0.00     0.00   0.01   0.01
    49   7     0.08  -0.02  -0.05     0.00  -0.00  -0.00    -0.00  -0.00  -0.01
    50   6    -0.03   0.02   0.03    -0.00   0.00   0.00     0.00   0.00   0.00
    51   1     0.04  -0.01  -0.02    -0.00  -0.00  -0.00    -0.01  -0.01   0.00
    52   1     0.04   0.00  -0.00     0.00   0.00   0.00    -0.01   0.00  -0.00
    53   1    -0.02  -0.01   0.03    -0.00  -0.00   0.00     0.00  -0.01  -0.01
    54   6     0.04   0.01   0.01    -0.00  -0.00  -0.00     0.00  -0.00   0.00
    55   8    -0.00   0.00   0.01     0.00   0.00   0.00    -0.00   0.00   0.00
    56   7     0.02   0.04   0.01     0.00   0.00  -0.00     0.00   0.00   0.00
    57   1     0.02   0.11  -0.01    -0.00   0.01  -0.01     0.00   0.00  -0.00
                    106                    107                    108
                      A                      A                      A
 Frequencies --   1397.9434              1420.6936              1426.1665
 Red. masses --      3.5713                 1.3295                 2.6443
 Frc consts  --      4.1121                 1.5811                 3.1688
 IR Inten    --    192.7037                31.3122               268.2268
  Atom  AN      X      Y      Z        X      Y      Z        X      Y      Z
     1   6    -0.08  -0.09   0.01     0.03   0.01   0.00    -0.10  -0.04  -0.01
     2   6     0.29   0.16  -0.08    -0.02  -0.01   0.00     0.05   0.03  -0.01
     3   6    -0.14  -0.02   0.04     0.01   0.00  -0.00    -0.02  -0.00   0.01
     4   6    -0.07   0.03  -0.01     0.00  -0.00  -0.00    -0.01   0.00   0.00
     5   6    -0.05  -0.02   0.04     0.00   0.00  -0.00    -0.00  -0.00   0.01
     6   6     0.05  -0.02   0.02    -0.00   0.00   0.00     0.02  -0.00  -0.00
     7   1     0.16  -0.08   0.03    -0.01   0.00  -0.00     0.01  -0.01   0.01
     8   6    -0.01   0.04  -0.05     0.00  -0.00   0.00    -0.01   0.01  -0.01
     9   1     0.23   0.07  -0.18    -0.01  -0.00   0.01     0.04   0.01  -0.02
    10   6     0.02  -0.00  -0.00    -0.00   0.00  -0.00     0.00  -0.00   0.00
    11   1     0.13  -0.01  -0.03     0.00   0.00  -0.00    -0.01  -0.01   0.02
    12   1     0.31  -0.08   0.02    -0.02   0.01  -0.00     0.07  -0.02   0.01
    13   1     0.03  -0.05   0.05    -0.00   0.01  -0.01     0.01  -0.02   0.03
    14   6     0.06   0.03   0.01    -0.00  -0.01   0.00     0.01   0.02  -0.00
    15   6     0.00   0.03  -0.01    -0.00  -0.00   0.00    -0.00   0.01  -0.00
    16   6     0.00   0.00   0.00    -0.00  -0.00  -0.00     0.01   0.01   0.01
    17   6    -0.02  -0.03  -0.00     0.00   0.00  -0.00     0.00  -0.01   0.01
    18   1     0.01  -0.01   0.00    -0.00   0.01  -0.00     0.00  -0.02   0.00
    19   6    -0.01   0.03  -0.02     0.00  -0.00   0.00    -0.01   0.00  -0.01
    20   1    -0.10  -0.11  -0.06     0.00   0.01   0.00    -0.04  -0.04  -0.02
    21   6     0.01  -0.01   0.01     0.00   0.00   0.00    -0.01  -0.00  -0.00
    22   1     0.04   0.02   0.03    -0.00   0.00  -0.00    -0.01  -0.02   0.00
    23   1    -0.02  -0.16   0.05     0.00   0.01  -0.00    -0.01  -0.06   0.02
    24   1     0.03  -0.02   0.03    -0.00   0.00  -0.00     0.02  -0.01   0.02
    25   6    -0.03  -0.00  -0.00    -0.01   0.00  -0.00     0.03   0.00   0.00
    26   6    -0.03   0.01  -0.00    -0.02  -0.00   0.00     0.03  -0.04   0.01
    27   6    -0.02  -0.01   0.01    -0.01   0.01  -0.00     0.03   0.05  -0.02
    28   6     0.02  -0.01   0.00     0.02  -0.00  -0.00    -0.01   0.02  -0.01
    29   6     0.00   0.01  -0.00    -0.02   0.01  -0.00    -0.02  -0.02   0.01
    30   6     0.01  -0.00  -0.00     0.01   0.00  -0.00     0.01  -0.00   0.00
    31   1     0.06   0.01  -0.01    -0.02  -0.02   0.01    -0.15  -0.05   0.03
    32   1     0.09  -0.03  -0.00     0.11  -0.07   0.00    -0.10   0.02   0.00
    33   6     0.01   0.00  -0.00     0.07  -0.11   0.03     0.03  -0.07   0.03
    34   1    -0.02   0.00  -0.03    -0.15   0.37  -0.30    -0.06   0.21  -0.13
    35   1    -0.04  -0.02   0.03    -0.17   0.47   0.10    -0.01   0.31   0.01
    36   1    -0.01   0.02   0.03    -0.41   0.27  -0.13    -0.21   0.11  -0.14
    37   6     0.00  -0.01  -0.00    -0.02  -0.03   0.01    -0.02  -0.00   0.01
    38   1    -0.02   0.06  -0.00     0.04   0.14  -0.11     0.10  -0.00  -0.10
    39   1    -0.01   0.03  -0.02     0.06   0.17   0.01     0.07   0.12   0.03
    40   1     0.03   0.02   0.02     0.14   0.09  -0.03     0.07   0.04  -0.10
    41   6     0.00  -0.00  -0.00     0.03  -0.01  -0.01    -0.05   0.00   0.01
    42   1    -0.02   0.01   0.01    -0.11   0.05   0.04     0.16  -0.07  -0.09
    43   1    -0.03   0.00  -0.01    -0.15   0.02  -0.05     0.22   0.00   0.07
    44   1    -0.02   0.00   0.02    -0.11  -0.00   0.09     0.17   0.00  -0.13
    45   6     0.04   0.07   0.05    -0.01  -0.01  -0.01     0.02   0.02   0.02
    46   1    -0.02  -0.03  -0.23     0.00   0.00   0.03    -0.02  -0.02  -0.12
    47   1    -0.11  -0.25  -0.00     0.02   0.03  -0.00    -0.03  -0.13  -0.01
    48   1    -0.08  -0.30  -0.20     0.01   0.05   0.03    -0.03  -0.11  -0.12
    49   7    -0.05  -0.01  -0.06    -0.04  -0.01  -0.03     0.18   0.07   0.13
    50   6     0.01   0.02   0.04     0.02   0.01   0.02    -0.06  -0.05  -0.08
    51   1    -0.02  -0.09  -0.01    -0.03  -0.06  -0.00     0.17   0.25  -0.03
    52   1    -0.05   0.03  -0.11    -0.08   0.03  -0.04     0.26  -0.11   0.19
    53   1     0.01  -0.06  -0.15     0.01  -0.01  -0.08    -0.06   0.11   0.30
    54   6     0.09   0.02   0.04     0.04   0.01   0.02    -0.16  -0.03  -0.09
    55   8    -0.01   0.00   0.01    -0.00   0.00  -0.00     0.02  -0.00  -0.01
    56   7    -0.11  -0.09   0.01     0.01   0.01   0.00    -0.02  -0.02  -0.00
    57   1    -0.11  -0.32   0.11    -0.01  -0.04  -0.03     0.00   0.05   0.06
                    109                    110                    111
                      A                      A                      A
 Frequencies --   1427.1582              1433.8703              1464.5561
 Red. masses --      1.2984                 1.4654                 1.7759
 Frc consts  --      1.5581                 1.7752                 2.2443
 IR Inten    --     17.5362                18.9882                 2.7877
  Atom  AN      X      Y      Z        X      Y      Z        X      Y      Z
     1   6     0.02   0.01   0.00     0.02   0.00   0.00    -0.00   0.00  -0.00
     2   6    -0.01  -0.01   0.00    -0.01  -0.00   0.00    -0.00   0.00   0.00
     3   6     0.00   0.00  -0.00     0.00   0.00  -0.00     0.00   0.00  -0.00
     4   6     0.00  -0.00  -0.00     0.00  -0.00  -0.00     0.00  -0.00   0.00
     5   6     0.00   0.00  -0.00    -0.00   0.00  -0.00     0.00  -0.00  -0.00
     6   6    -0.00   0.00   0.00    -0.00  -0.00   0.00     0.00   0.00  -0.00
     7   1    -0.00   0.00  -0.00     0.00   0.00  -0.00    -0.00   0.00   0.00
     8   6     0.00  -0.00   0.00     0.00  -0.00   0.00    -0.00   0.00   0.00
     9   1    -0.01  -0.00   0.00    -0.00  -0.00   0.00    -0.00  -0.00   0.00
    10   6    -0.00   0.00  -0.00    -0.00   0.00  -0.00    -0.00   0.00  -0.00
    11   1     0.00   0.00  -0.00     0.00   0.00  -0.00    -0.00  -0.00   0.00
    12   1    -0.01   0.00  -0.00    -0.01   0.00  -0.00     0.00  -0.00   0.00
    13   1    -0.00   0.00  -0.00    -0.00   0.00  -0.00     0.00  -0.00   0.00
    14   6    -0.00  -0.01   0.00     0.00  -0.00   0.00    -0.00  -0.00  -0.00
    15   6    -0.00  -0.00   0.00     0.00  -0.00   0.00     0.00  -0.00   0.00
    16   6    -0.00  -0.00  -0.00    -0.00  -0.00  -0.00    -0.00  -0.00  -0.00
    17   6     0.00   0.00  -0.00    -0.00   0.00  -0.00    -0.00  -0.00  -0.00
    18   1    -0.00   0.01  -0.00     0.00  -0.01   0.00     0.00   0.00  -0.01
    19   6     0.00  -0.00   0.00     0.00  -0.00   0.00     0.00   0.00   0.00
    20   1     0.00   0.00   0.00     0.01   0.01   0.00     0.00   0.00   0.00
    21   6    -0.00   0.00  -0.00     0.00  -0.00   0.00    -0.00   0.00  -0.00
    22   1     0.00   0.00   0.00    -0.00   0.00  -0.00     0.00   0.00   0.00
    23   1     0.00   0.01  -0.00     0.00   0.01  -0.00     0.00  -0.00   0.00
    24   1     0.00   0.00   0.00    -0.01   0.00  -0.01     0.00  -0.00   0.00
    25   6    -0.01   0.00  -0.00    -0.01  -0.00  -0.00     0.00   0.02  -0.01
    26   6     0.00   0.02  -0.01    -0.03  -0.04   0.01    -0.11  -0.03   0.02
    27   6     0.00  -0.01   0.00    -0.03   0.04  -0.01     0.10  -0.04  -0.00
    28   6     0.02   0.00  -0.00     0.00  -0.00   0.00     0.08  -0.04   0.00
    29   6     0.00   0.00  -0.00     0.01   0.00  -0.00    -0.08  -0.04   0.02
    30   6     0.01  -0.00   0.00     0.06  -0.00  -0.00     0.00   0.13  -0.04
    31   1    -0.06  -0.04   0.02     0.03   0.01  -0.01    -0.16  -0.18   0.08
    32   1     0.00   0.00  -0.00    -0.00   0.01  -0.00     0.17  -0.19   0.03
    33   6    -0.01   0.02  -0.01     0.03  -0.05   0.01    -0.04   0.02  -0.00
    34   1     0.02  -0.05   0.05    -0.06   0.11  -0.11     0.07   0.04   0.09
    35   1     0.02  -0.08  -0.01    -0.07   0.15   0.05     0.12   0.04  -0.09
    36   1     0.06  -0.04   0.03    -0.13   0.08  -0.04    -0.01  -0.00  -0.04
    37   6    -0.06  -0.08   0.03     0.06   0.08  -0.03     0.04   0.01  -0.01
    38   1     0.12   0.28  -0.29    -0.13  -0.22   0.27    -0.13   0.09   0.11
    39   1     0.16   0.38   0.04    -0.15  -0.36  -0.05    -0.14   0.02  -0.12
    40   1     0.31   0.20  -0.08    -0.28  -0.17   0.10     0.05   0.03  -0.02
    41   6    -0.09   0.01   0.02    -0.11   0.01   0.02    -0.01  -0.07   0.02
    42   1     0.29  -0.13  -0.14     0.28  -0.14  -0.15     0.15  -0.06  -0.37
    43   1     0.40   0.00   0.13     0.41  -0.01   0.14     0.04   0.60  -0.16
    44   1     0.30   0.02  -0.22     0.30   0.01  -0.25    -0.08   0.17   0.30
    45   6    -0.00  -0.00  -0.00    -0.01  -0.01  -0.00     0.00  -0.00  -0.00
    46   1     0.00   0.00   0.02     0.01   0.00   0.02    -0.01   0.01   0.01
    47   1     0.00   0.03   0.00     0.01   0.02  -0.00    -0.01   0.01   0.01
    48   1     0.01   0.02   0.02     0.01   0.03   0.02     0.00   0.00   0.01
    49   7    -0.03  -0.01  -0.02    -0.03  -0.01  -0.03     0.00   0.00   0.00
    50   6     0.01   0.01   0.02     0.01   0.01   0.02    -0.00  -0.00  -0.00
    51   1    -0.02  -0.07  -0.01    -0.03  -0.04   0.01    -0.00   0.01   0.00
    52   1    -0.06   0.02  -0.05    -0.04   0.02  -0.03     0.00  -0.00   0.01
    53   1     0.01  -0.01  -0.06     0.01  -0.03  -0.07    -0.00   0.00   0.01
    54   6     0.03   0.00   0.02     0.03   0.01   0.02    -0.00  -0.01   0.00
    55   8    -0.00   0.00   0.00    -0.00  -0.00  -0.00     0.00   0.00  -0.00
    56   7     0.00   0.00  -0.00     0.00   0.01   0.00    -0.00  -0.00  -0.00
    57   1     0.00  -0.00  -0.01    -0.01  -0.04  -0.02     0.01   0.03   0.01
                    112                    113                    114
                      A                      A                      A
 Frequencies --   1477.4185              1486.6996              1490.3365
 Red. masses --      1.3038                 1.1923                 1.1472
 Frc consts  --      1.6768                 1.5527                 1.5013
 IR Inten    --      2.4346                21.3125                10.4404
  Atom  AN      X      Y      Z        X      Y      Z        X      Y      Z
     1   6    -0.03   0.02   0.01    -0.00   0.03   0.00     0.01  -0.04  -0.00
     2   6     0.06   0.02  -0.01    -0.01  -0.02   0.00     0.01   0.02  -0.00
     3   6    -0.02   0.01  -0.01     0.00  -0.00  -0.00    -0.00  -0.00   0.00
     4   6    -0.02   0.00   0.00     0.01  -0.00   0.00    -0.00   0.00  -0.00
     5   6     0.00  -0.01   0.01     0.00   0.00  -0.00    -0.01  -0.00   0.00
     6   6     0.02  -0.01   0.00     0.00   0.00  -0.00    -0.00  -0.00   0.00
     7   1     0.05  -0.03   0.02    -0.02   0.01  -0.00     0.02  -0.00  -0.00
     8   6    -0.02   0.01  -0.01     0.00  -0.00   0.00     0.00   0.00  -0.00
     9   1     0.04   0.00  -0.01    -0.02  -0.00   0.01     0.02   0.01  -0.02
    10   6     0.01   0.00  -0.01    -0.00   0.00   0.00     0.00  -0.00   0.00
    11   1     0.00  -0.01   0.02    -0.02  -0.00   0.01     0.02   0.01  -0.02
    12   1     0.09  -0.03   0.02    -0.01   0.00   0.00     0.00   0.00  -0.00
    13   1     0.02  -0.04   0.05    -0.00  -0.00   0.00     0.00   0.01  -0.01
    14   6    -0.01   0.00  -0.01    -0.00  -0.01  -0.00     0.01   0.00   0.01
    15   6     0.01   0.01   0.01     0.00  -0.01   0.00    -0.01   0.01  -0.01
    16   6    -0.00  -0.01   0.01    -0.01  -0.01  -0.00     0.01   0.01   0.00
    17   6    -0.01  -0.02  -0.00    -0.01  -0.00  -0.00     0.01   0.01   0.01
    18   1     0.01  -0.00   0.01    -0.00   0.03  -0.00    -0.01  -0.03   0.01
    19   6     0.01   0.02  -0.00     0.00  -0.00   0.00    -0.01  -0.00  -0.00
    20   1     0.02   0.00   0.01     0.02   0.02   0.01    -0.03  -0.03  -0.02
    21   6    -0.01   0.00  -0.01     0.00   0.00  -0.00     0.00  -0.01   0.00
    22   1     0.05   0.04   0.03     0.02   0.02   0.01    -0.04  -0.04  -0.02
    23   1     0.01  -0.05   0.03     0.00   0.02  -0.00    -0.01  -0.01  -0.00
    24   1     0.05  -0.02   0.05     0.01   0.00   0.00    -0.02   0.00  -0.02
    25   6    -0.01  -0.00   0.00    -0.03   0.00   0.01    -0.02  -0.00   0.00
    26   6     0.01  -0.01   0.00     0.02  -0.03  -0.00     0.01  -0.02  -0.01
    27   6     0.00   0.01  -0.00     0.03   0.03  -0.01     0.02   0.02   0.00
    28   6    -0.00   0.00  -0.00     0.00   0.01  -0.00     0.00   0.01  -0.00
    29   6     0.00  -0.00   0.00    -0.00  -0.01   0.00    -0.00  -0.01   0.00
    30   6    -0.00  -0.00   0.00    -0.02   0.00   0.00    -0.01  -0.00   0.00
    31   1    -0.01  -0.00   0.00    -0.06  -0.02   0.01    -0.03  -0.01   0.01
    32   1    -0.01   0.01  -0.00    -0.06   0.02   0.00    -0.05   0.02  -0.00
    33   6    -0.00  -0.01   0.00    -0.02  -0.02  -0.00    -0.01   0.01   0.02
    34   1     0.04   0.03   0.03     0.16   0.13   0.12    -0.09  -0.21  -0.00
    35   1     0.05   0.01  -0.03     0.16   0.00  -0.10     0.06   0.16  -0.04
    36   1    -0.03   0.02  -0.00    -0.10   0.06   0.04     0.08  -0.09  -0.27
    37   6    -0.00   0.00  -0.00    -0.02   0.01  -0.03    -0.02   0.00  -0.03
    38   1     0.02  -0.02  -0.02     0.08   0.13  -0.16     0.03   0.22  -0.15
    39   1     0.03  -0.01   0.02     0.27  -0.24   0.22     0.26  -0.27   0.21
    40   1    -0.02  -0.01   0.00    -0.09   0.05   0.37    -0.05   0.09   0.44
    41   6     0.00   0.00  -0.00     0.01  -0.00  -0.00     0.00  -0.00   0.00
    42   1    -0.01   0.00   0.01     0.01  -0.00  -0.02     0.02  -0.01  -0.04
    43   1    -0.00  -0.02   0.00    -0.00   0.03  -0.01     0.00   0.06  -0.02
    44   1     0.00  -0.01  -0.01    -0.01   0.01   0.02    -0.02   0.01   0.03
    45   6     0.03  -0.07  -0.08     0.03   0.03   0.02    -0.04  -0.02  -0.01
    46   1    -0.17   0.27   0.48    -0.05  -0.00  -0.15     0.11  -0.03   0.15
    47   1    -0.20   0.45   0.22    -0.10  -0.15   0.02     0.14   0.16  -0.04
    48   1     0.18   0.33   0.35    -0.01  -0.10  -0.05    -0.01   0.06   0.03
    49   7     0.02   0.00   0.00     0.01   0.00   0.01     0.00   0.00   0.01
    50   6    -0.01   0.00   0.01    -0.02   0.03   0.06     0.01  -0.02  -0.02
    51   1     0.04  -0.00  -0.02     0.16  -0.19  -0.19     0.00   0.05   0.03
    52   1     0.04  -0.01  -0.02     0.14   0.00  -0.28    -0.12   0.01   0.10
    53   1    -0.01  -0.02  -0.04    -0.01  -0.16  -0.29    -0.01   0.14   0.08
    54   6    -0.01  -0.00  -0.00    -0.01   0.00   0.00     0.00   0.00   0.00
    55   8     0.00  -0.00  -0.00     0.00  -0.00  -0.01     0.00  -0.00  -0.01
    56   7    -0.03  -0.06  -0.01    -0.01  -0.03  -0.01     0.01   0.04   0.01
    57   1     0.03   0.15   0.11     0.07   0.32   0.09    -0.09  -0.41  -0.12
                    115                    116                    117
                      A                      A                      A
 Frequencies --   1492.7726              1496.9474              1498.9392
 Red. masses --      1.1702                 1.1581                 1.5249
 Frc consts  --      1.5364                 1.5290                 2.0186
 IR Inten    --     20.2973                 7.5958                55.0081
  Atom  AN      X      Y      Z        X      Y      Z        X      Y      Z
     1   6    -0.01   0.02   0.00     0.00  -0.03  -0.01     0.01   0.01   0.01
     2   6    -0.00  -0.01   0.00     0.01   0.02  -0.00    -0.00  -0.01  -0.00
     3   6    -0.00   0.00  -0.01    -0.00  -0.00   0.00     0.00  -0.01   0.02
     4   6    -0.00  -0.00   0.00    -0.00   0.00  -0.00     0.01   0.01  -0.01
     5   6     0.01  -0.00   0.00    -0.00  -0.00   0.00    -0.02   0.01  -0.00
     6   6     0.01   0.00  -0.00    -0.00  -0.00   0.00    -0.02   0.00   0.01
     7   1    -0.00  -0.00   0.01     0.01  -0.00  -0.00    -0.02   0.02  -0.02
     8   6    -0.01   0.00   0.00     0.00   0.00  -0.00     0.02  -0.00  -0.01
     9   1    -0.01  -0.01   0.01     0.01   0.00  -0.01     0.01   0.02  -0.03
    10   6    -0.00   0.00  -0.00     0.00  -0.00   0.00     0.00  -0.01   0.01
    11   1    -0.02  -0.01   0.02     0.01   0.00  -0.01     0.05   0.03  -0.05
    12   1     0.01  -0.01   0.01     0.00   0.00  -0.00    -0.05   0.03  -0.03
    13   1     0.00  -0.02   0.02    -0.00   0.01  -0.01    -0.01   0.06  -0.08
    14   6    -0.01   0.00  -0.01     0.02  -0.01   0.02    -0.06   0.02  -0.06
    15   6     0.01   0.00   0.01    -0.02  -0.01  -0.01     0.04   0.04   0.02
    16   6    -0.00  -0.01   0.00     0.01   0.03  -0.01    -0.00  -0.06   0.02
    17   6    -0.01  -0.02  -0.00     0.02   0.03   0.00    -0.04  -0.08  -0.00
    18   1     0.02  -0.00   0.00    -0.02   0.01  -0.02     0.04  -0.07   0.08
    19   6     0.01   0.02   0.00    -0.02  -0.03  -0.00     0.03   0.08  -0.00
    20   1     0.03   0.02   0.02    -0.06  -0.03  -0.04     0.11   0.04   0.08
    21   6    -0.01   0.01  -0.01     0.02  -0.01   0.02    -0.04   0.02  -0.04
    22   1     0.05   0.04   0.03    -0.09  -0.07  -0.05     0.18   0.13   0.11
    23   1     0.01  -0.03   0.02    -0.02   0.06  -0.04     0.04  -0.19   0.11
    24   1     0.05  -0.02   0.05    -0.10   0.03  -0.09     0.23  -0.09   0.22
    25   6     0.05   0.00  -0.00    -0.00  -0.00   0.00    -0.04  -0.00   0.00
    26   6    -0.03   0.02  -0.02     0.00  -0.01   0.00     0.01  -0.01   0.01
    27   6    -0.03  -0.03   0.01     0.01   0.01  -0.02     0.01   0.02  -0.01
    28   6    -0.00  -0.01   0.00    -0.00   0.01  -0.00    -0.00   0.01  -0.00
    29   6    -0.00   0.01  -0.00    -0.00  -0.00   0.00     0.01  -0.00   0.00
    30   6     0.02   0.00  -0.00    -0.00  -0.01   0.00    -0.01  -0.01   0.01
    31   1     0.06   0.01  -0.01    -0.01   0.00   0.00    -0.01   0.01  -0.00
    32   1     0.08  -0.03   0.00    -0.02   0.01   0.00    -0.05   0.03  -0.00
    33   6     0.02   0.01  -0.02     0.01  -0.01  -0.04    -0.01  -0.02  -0.01
    34   1    -0.02   0.14  -0.08     0.12   0.40  -0.03     0.12   0.19   0.05
    35   1    -0.18  -0.17   0.11    -0.18  -0.35   0.11     0.03  -0.11  -0.02
    36   1    -0.01   0.05   0.27    -0.06   0.09   0.57    -0.07   0.06   0.20
    37   6     0.02  -0.03  -0.03    -0.01   0.01  -0.00    -0.02   0.03   0.00
    38   1    -0.30   0.42   0.07     0.08  -0.03  -0.06     0.26  -0.21  -0.15
    39   1    -0.09  -0.25  -0.03     0.10  -0.01   0.07     0.23   0.05   0.14
    40   1     0.17   0.22   0.40    -0.06  -0.03   0.03    -0.18  -0.14  -0.06
    41   6    -0.01   0.00  -0.00     0.00  -0.01   0.00     0.00  -0.01   0.01
    42   1    -0.03   0.00   0.05     0.04  -0.01  -0.08     0.05   0.00  -0.13
    43   1    -0.00  -0.07   0.02     0.01   0.11  -0.03     0.03   0.14  -0.03
    44   1     0.03  -0.01  -0.04    -0.05   0.02   0.06    -0.08  -0.01   0.06
    45   6     0.02   0.01   0.01    -0.03  -0.02  -0.01    -0.00   0.01   0.01
    46   1    -0.08   0.03  -0.06     0.09  -0.02   0.14     0.05  -0.03  -0.03
    47   1    -0.07  -0.07   0.02     0.13   0.14  -0.03     0.02  -0.03  -0.02
    48   1     0.01   0.01  -0.01    -0.01   0.04   0.00    -0.02  -0.06  -0.03
    49   7     0.01  -0.00  -0.00     0.01   0.01   0.01    -0.02  -0.01  -0.02
    50   6     0.01  -0.02  -0.03    -0.01   0.01  -0.00     0.03  -0.03  -0.03
    51   1    -0.06   0.11   0.09    -0.03  -0.01   0.01    -0.04   0.11   0.09
    52   1    -0.13   0.00   0.18     0.14  -0.02  -0.06    -0.26   0.02   0.22
    53   1    -0.00   0.16   0.17     0.01  -0.14   0.01    -0.01   0.28   0.13
    54   6    -0.01  -0.00  -0.01    -0.02  -0.00  -0.00     0.04   0.01   0.02
    55   8    -0.00   0.00   0.00     0.01  -0.00  -0.01    -0.00  -0.00  -0.00
    56   7    -0.00  -0.02  -0.01     0.00   0.03   0.01     0.00   0.00  -0.00
    57   1     0.04   0.19   0.05    -0.07  -0.28  -0.09     0.00   0.02  -0.01
                    118                    119                    120
                      A                      A                      A
 Frequencies --   1501.3611              1502.0467              1504.1103
 Red. masses --      1.7396                 1.0725                 1.1452
 Frc consts  --      2.3103                 1.4257                 1.5265
 IR Inten    --     18.2308                18.2164                42.3281
  Atom  AN      X      Y      Z        X      Y      Z        X      Y      Z
     1   6    -0.01   0.01   0.01     0.00  -0.00  -0.00    -0.01   0.00  -0.00
     2   6     0.02  -0.00  -0.02    -0.00  -0.00   0.00     0.01   0.01  -0.01
     3   6     0.01  -0.06   0.08    -0.00   0.01  -0.01     0.00  -0.02   0.02
     4   6     0.05   0.02  -0.05    -0.01  -0.00   0.01     0.01   0.01  -0.01
     5   6    -0.07   0.02  -0.01     0.01  -0.00   0.00    -0.02   0.01  -0.00
     6   6    -0.10   0.00   0.02     0.02  -0.00  -0.00    -0.03   0.00   0.01
     7   1    -0.06   0.08  -0.08     0.01  -0.01   0.01    -0.02   0.02  -0.02
     8   6     0.10  -0.00  -0.03    -0.02   0.00   0.00     0.03  -0.00  -0.01
     9   1     0.07   0.08  -0.13    -0.01  -0.01   0.02     0.02   0.02  -0.04
    10   6     0.01  -0.05   0.07    -0.00   0.01  -0.01     0.00  -0.01   0.02
    11   1     0.20   0.11  -0.21    -0.03  -0.02   0.03     0.05   0.03  -0.06
    12   1    -0.21   0.12  -0.11     0.04  -0.02   0.02    -0.06   0.03  -0.03
    13   1    -0.05   0.25  -0.33     0.01  -0.04   0.06    -0.02   0.07  -0.09
    14   6    -0.03   0.01  -0.03     0.00   0.00   0.00     0.02  -0.01   0.02
    15   6     0.02   0.02   0.01    -0.00  -0.00  -0.00    -0.02  -0.02  -0.01
    16   6    -0.00  -0.03   0.01     0.00   0.00  -0.00    -0.00   0.02  -0.01
    17   6    -0.02  -0.04   0.00     0.00   0.00   0.00     0.01   0.03  -0.00
    18   1     0.03  -0.04   0.03    -0.00  -0.00   0.00    -0.02   0.04  -0.03
    19   6     0.02   0.04  -0.00    -0.00  -0.00  -0.00    -0.01  -0.03   0.00
    20   1     0.05   0.02   0.04    -0.00  -0.00  -0.00    -0.04  -0.01  -0.03
    21   6    -0.02   0.01  -0.02     0.00  -0.00   0.00     0.02  -0.01   0.02
    22   1     0.08   0.06   0.05    -0.00  -0.00  -0.00    -0.06  -0.04  -0.04
    23   1     0.02  -0.09   0.05    -0.00   0.00  -0.00    -0.01   0.08  -0.04
    24   1     0.11  -0.04   0.11    -0.01   0.00  -0.01    -0.09   0.04  -0.09
    25   6     0.03   0.00  -0.00    -0.01   0.00  -0.00     0.01  -0.00   0.00
    26   6    -0.01   0.00  -0.00    -0.00  -0.01   0.00    -0.00   0.00   0.00
    27   6    -0.00  -0.01   0.01     0.00   0.01  -0.00    -0.00  -0.00  -0.00
    28   6     0.00  -0.00   0.00     0.01   0.00   0.00    -0.00  -0.00   0.00
    29   6    -0.01   0.00   0.00     0.00  -0.00   0.00    -0.00   0.00  -0.00
    30   6     0.01   0.01  -0.01     0.01  -0.00  -0.02     0.00  -0.00   0.00
    31   1    -0.01  -0.01   0.01    -0.04  -0.02   0.01     0.01   0.00  -0.00
    32   1     0.02  -0.02   0.00    -0.03   0.01  -0.00     0.01  -0.00  -0.00
    33   6     0.00   0.01   0.00    -0.00  -0.01  -0.00     0.00   0.00  -0.00
    34   1    -0.06  -0.04  -0.04     0.04   0.04   0.02     0.01   0.03  -0.01
    35   1    -0.06   0.00   0.03     0.03  -0.01  -0.01    -0.03  -0.05   0.02
    36   1     0.04  -0.02  -0.01    -0.02   0.01   0.03     0.00   0.01   0.06
    37   6     0.01  -0.01  -0.00    -0.00   0.01  -0.00     0.00   0.00   0.00
    38   1    -0.16   0.12   0.09     0.04  -0.04  -0.02    -0.00  -0.04   0.03
    39   1    -0.15  -0.02  -0.09     0.03   0.01   0.02    -0.03   0.03  -0.03
    40   1     0.11   0.08   0.02    -0.03  -0.02  -0.01    -0.00  -0.02  -0.06
    41   6    -0.01   0.00  -0.01    -0.03  -0.01  -0.05    -0.00  -0.00   0.00
    42   1     0.04  -0.06   0.20     0.31  -0.27   0.52    -0.00   0.00  -0.01
    43   1    -0.08  -0.10   0.00    -0.29  -0.05  -0.08     0.00   0.01  -0.00
    44   1     0.12   0.11   0.02     0.32   0.50   0.27    -0.01  -0.00   0.00
    45   6    -0.02  -0.01  -0.01     0.00   0.00   0.00     0.01  -0.01  -0.00
    46   1     0.15  -0.04   0.12    -0.01  -0.00  -0.01    -0.07   0.04   0.00
    47   1     0.07   0.15   0.00     0.00  -0.01  -0.00    -0.03  -0.02   0.01
    48   1    -0.02  -0.07   0.04    -0.00  -0.00  -0.01     0.02   0.07   0.01
    49   7     0.02   0.01   0.02    -0.00  -0.00  -0.00     0.01  -0.01   0.01
    50   6    -0.03   0.02   0.03     0.01  -0.01  -0.00    -0.00  -0.04   0.03
    51   1     0.07  -0.07  -0.08    -0.00   0.02   0.01     0.49   0.05  -0.22
    52   1     0.26  -0.03  -0.18    -0.06   0.01   0.04    -0.35   0.04   0.16
    53   1     0.00  -0.25  -0.15    -0.00   0.06   0.02    -0.11   0.53  -0.40
    54   6    -0.04  -0.01  -0.01     0.01   0.00   0.00    -0.01  -0.00  -0.01
    55   8     0.00  -0.00  -0.00    -0.00   0.00  -0.00     0.00   0.00   0.00
    56   7    -0.00   0.01   0.00     0.00   0.00   0.00    -0.00  -0.01  -0.00
    57   1    -0.03  -0.12  -0.02    -0.00   0.00  -0.00     0.00   0.02   0.01
                    121                    122                    123
                      A                      A                      A
 Frequencies --   1505.3034              1505.9970              1508.6575
 Red. masses --      1.4313                 1.2068                 1.2148
 Frc consts  --      1.9109                 1.6126                 1.6290
 IR Inten    --     36.2090                14.2555                 0.6383
  Atom  AN      X      Y      Z        X      Y      Z        X      Y      Z
     1   6     0.02  -0.01   0.00     0.01  -0.00   0.00     0.02  -0.03  -0.00
     2   6    -0.01  -0.01   0.01    -0.00  -0.01   0.00    -0.01   0.01   0.00
     3   6    -0.00   0.04  -0.05    -0.00   0.01  -0.01    -0.00   0.01  -0.01
     4   6    -0.03  -0.01   0.03    -0.00  -0.00   0.00    -0.01  -0.00   0.01
     5   6     0.04  -0.02   0.01     0.01  -0.00   0.00     0.01  -0.00   0.00
     6   6     0.06  -0.00  -0.01     0.01  -0.00  -0.00     0.01  -0.00  -0.00
     7   1     0.05  -0.05   0.05     0.00  -0.01   0.01     0.01  -0.01   0.01
     8   6    -0.06   0.00   0.02    -0.01  -0.00   0.00    -0.01  -0.00   0.00
     9   1    -0.04  -0.05   0.08    -0.01  -0.01   0.01    -0.01  -0.01   0.02
    10   6    -0.01   0.03  -0.04    -0.00   0.00  -0.01    -0.00   0.01  -0.01
    11   1    -0.11  -0.06   0.12    -0.02  -0.01   0.02    -0.02  -0.01   0.03
    12   1     0.12  -0.07   0.07     0.01  -0.01   0.01     0.03  -0.02   0.01
    13   1     0.03  -0.15   0.20     0.00  -0.02   0.03     0.01  -0.03   0.04
    14   6    -0.04   0.01  -0.03    -0.01   0.00  -0.01    -0.02   0.01  -0.02
    15   6     0.02   0.03   0.01     0.01   0.01   0.00     0.01   0.02   0.00
    16   6     0.00  -0.03   0.01    -0.00  -0.01   0.00     0.00  -0.02   0.01
    17   6    -0.01  -0.04   0.00    -0.01  -0.02   0.00    -0.00  -0.02   0.01
    18   1     0.03  -0.06   0.05     0.01  -0.02   0.02     0.02  -0.05   0.03
    19   6     0.02   0.04  -0.00     0.01   0.02   0.00     0.01   0.03  -0.00
    20   1     0.05   0.01   0.05     0.02   0.01   0.02     0.02  -0.00   0.02
    21   6    -0.03   0.01  -0.03    -0.01   0.00  -0.01    -0.02   0.00  -0.02
    22   1     0.09   0.05   0.06     0.04   0.02   0.02     0.04   0.02   0.03
    23   1     0.02  -0.12   0.07     0.01  -0.04   0.02     0.01  -0.08   0.04
    24   1     0.13  -0.05   0.13     0.05  -0.02   0.05     0.07  -0.03   0.07
    25   6     0.02   0.00   0.00     0.03  -0.03   0.01    -0.01   0.02  -0.00
    26   6    -0.00   0.00   0.00     0.01   0.04  -0.01    -0.02  -0.03   0.01
    27   6    -0.00  -0.01   0.00    -0.04   0.01   0.01     0.04  -0.01  -0.00
    28   6     0.00  -0.00   0.00    -0.03   0.00   0.00     0.03  -0.00  -0.00
    29   6    -0.00   0.00   0.00     0.03   0.01  -0.01    -0.03  -0.01   0.01
    30   6     0.00   0.01  -0.00     0.01  -0.06   0.01    -0.01   0.05  -0.01
    31   1    -0.00  -0.01   0.00     0.12   0.09  -0.04    -0.10  -0.07   0.03
    32   1     0.01  -0.01   0.00    -0.06   0.07  -0.02     0.04  -0.06   0.01
    33   6     0.01   0.01  -0.00     0.03   0.02   0.00    -0.02   0.00  -0.01
    34   1    -0.06  -0.00  -0.06    -0.27  -0.16  -0.22     0.09   0.07   0.07
    35   1    -0.09  -0.04   0.05    -0.29  -0.01   0.18     0.08  -0.03  -0.05
    36   1     0.04  -0.02   0.05     0.18  -0.11  -0.02    -0.04   0.03   0.05
    37   6     0.01  -0.01   0.00    -0.01  -0.01   0.00     0.01   0.01  -0.00
    38   1    -0.09   0.04   0.07     0.04  -0.02  -0.04    -0.03   0.01   0.03
    39   1    -0.10   0.01  -0.07     0.05  -0.00   0.04    -0.05   0.01  -0.04
    40   1     0.06   0.03  -0.03    -0.04  -0.03   0.02     0.03   0.02  -0.03
    41   6     0.00   0.00   0.00    -0.01  -0.02   0.00     0.01   0.01  -0.00
    42   1    -0.03   0.02   0.00     0.22  -0.08  -0.20    -0.16   0.05   0.15
    43   1     0.01  -0.03   0.01    -0.01   0.36  -0.11     0.00  -0.25   0.07
    44   1     0.00  -0.03  -0.03    -0.14   0.13   0.23     0.11  -0.09  -0.17
    45   6    -0.04   0.01  -0.01     0.01  -0.02   0.01    -0.00  -0.03   0.03
    46   1     0.40  -0.18   0.11    -0.29   0.12  -0.07    -0.40   0.17  -0.02
    47   1     0.12   0.23  -0.01     0.02  -0.18  -0.05     0.19  -0.23  -0.15
    48   1    -0.09  -0.32   0.05     0.05   0.28  -0.11     0.05   0.47  -0.28
    49   7     0.01   0.01   0.02     0.01   0.00   0.01    -0.00   0.01   0.01
    50   6    -0.02   0.00   0.04    -0.02   0.01   0.02    -0.01   0.00   0.01
    51   1     0.31  -0.06  -0.20     0.09  -0.04  -0.07     0.08  -0.03  -0.06
    52   1     0.02   0.00  -0.10     0.11  -0.01  -0.10     0.03  -0.00  -0.06
    53   1    -0.05   0.06  -0.35    -0.01  -0.09  -0.13    -0.01  -0.02  -0.11
    54   6    -0.04  -0.00  -0.01    -0.02   0.00  -0.01    -0.01  -0.01   0.00
    55   8     0.01  -0.00  -0.00     0.00  -0.00   0.00     0.00  -0.00  -0.01
    56   7     0.00   0.03   0.00     0.01   0.00   0.00     0.01   0.03   0.02
    57   1    -0.03  -0.15  -0.04    -0.00  -0.04  -0.01    -0.06  -0.28  -0.10
                    124                    125                    126
                      A                      A                      A
 Frequencies --   1521.9273              1536.9644              1541.2728
 Red. masses --      1.3388                 1.1499                 1.1161
 Frc consts  --      1.8270                 1.6004                 1.5621
 IR Inten    --     53.5251                23.6463                68.9653
  Atom  AN      X      Y      Z        X      Y      Z        X      Y      Z
     1   6     0.00  -0.01  -0.00     0.02  -0.03  -0.00     0.02   0.00   0.00
     2   6     0.00   0.01  -0.00    -0.01   0.01   0.01    -0.01   0.00   0.00
     3   6     0.00   0.00  -0.00    -0.00   0.00   0.00    -0.00   0.00  -0.00
     4   6    -0.00   0.00  -0.00     0.01  -0.00   0.00    -0.00  -0.00   0.00
     5   6     0.00  -0.00   0.00     0.00   0.00  -0.00     0.00   0.00  -0.00
     6   6     0.00  -0.00   0.00     0.00   0.00  -0.01     0.00  -0.00  -0.00
     7   1     0.01  -0.00   0.00    -0.02   0.01  -0.00    -0.00  -0.00   0.00
     8   6    -0.00   0.00   0.00     0.01  -0.00   0.00    -0.00  -0.00   0.00
     9   1     0.00  -0.00  -0.00    -0.02  -0.00   0.01    -0.01  -0.00   0.01
    10   6     0.00   0.00  -0.00    -0.01   0.00   0.00    -0.00   0.00  -0.00
    11   1     0.00  -0.00   0.00    -0.02  -0.00   0.01    -0.01  -0.00   0.01
    12   1     0.01  -0.00   0.00    -0.03   0.01  -0.00    -0.00  -0.00   0.00
    13   1     0.00  -0.01   0.01    -0.01   0.00   0.00     0.00  -0.01   0.01
    14   6    -0.00   0.00  -0.00    -0.01  -0.01  -0.00     0.00  -0.00  -0.00
    15   6     0.00   0.00  -0.00    -0.00   0.02  -0.01    -0.00  -0.00   0.00
    16   6     0.00  -0.00   0.00     0.01   0.00   0.01    -0.00   0.00  -0.00
    17   6     0.00  -0.00   0.00     0.02   0.00   0.01    -0.00   0.00  -0.00
    18   1     0.01  -0.02  -0.00    -0.00  -0.08   0.03    -0.00   0.00   0.00
    19   6     0.00   0.00  -0.00    -0.00   0.02  -0.01    -0.00  -0.00   0.00
    20   1    -0.00  -0.01   0.00    -0.03  -0.05  -0.01    -0.00   0.00  -0.00
    21   6    -0.00  -0.00  -0.00    -0.01  -0.01  -0.01     0.00   0.00   0.00
    22   1    -0.00  -0.00   0.00    -0.03  -0.05  -0.01     0.00   0.00  -0.00
    23   1     0.00  -0.02   0.01    -0.00  -0.08   0.03    -0.00   0.00  -0.00
    24   1     0.01  -0.01   0.01     0.02  -0.03   0.02    -0.00   0.00  -0.00
    25   6    -0.02  -0.04   0.01    -0.03  -0.00   0.00     0.02  -0.00  -0.00
    26   6     0.08   0.02  -0.02     0.03  -0.02   0.00    -0.02   0.02  -0.01
    27   6    -0.06   0.05  -0.01     0.01   0.02  -0.01    -0.02  -0.02   0.01
    28   6    -0.05   0.02  -0.00     0.00   0.01  -0.00    -0.01  -0.01   0.01
    29   6     0.06   0.00  -0.01     0.01  -0.01   0.00    -0.01   0.01  -0.00
    30   6    -0.01  -0.06   0.02    -0.02  -0.00   0.00     0.02  -0.00  -0.00
    31   1     0.05   0.08  -0.03    -0.06  -0.02   0.01     0.07   0.03  -0.02
    32   1    -0.12   0.11  -0.02    -0.07   0.03  -0.00     0.06  -0.02  -0.00
    33   6    -0.02  -0.04   0.00    -0.00  -0.01  -0.00    -0.00  -0.00  -0.00
    34   1     0.32   0.09   0.27     0.02   0.03   0.01     0.08   0.00   0.08
    35   1     0.37   0.04  -0.21     0.01  -0.03  -0.00     0.10   0.02  -0.06
    36   1    -0.22   0.14  -0.06     0.00  -0.01   0.04    -0.07   0.05  -0.04
    37   6     0.00  -0.03   0.01     0.00  -0.00   0.00    -0.00  -0.00  -0.00
    38   1    -0.26   0.12   0.18    -0.08   0.03   0.06     0.05   0.02  -0.05
    39   1    -0.28  -0.03  -0.16    -0.09  -0.01  -0.05     0.07   0.00   0.04
    40   1     0.22   0.15  -0.04     0.07   0.06  -0.02    -0.04  -0.02   0.04
    41   6     0.00  -0.00   0.00     0.01   0.00  -0.00    -0.01   0.00   0.00
    42   1     0.14  -0.04  -0.14     0.01   0.00  -0.01    -0.00  -0.00   0.00
    43   1     0.01   0.21  -0.06     0.00   0.01  -0.00    -0.00   0.00   0.00
    44   1    -0.12   0.06   0.14    -0.01  -0.00   0.01    -0.00   0.00   0.00
    45   6    -0.01  -0.01   0.01     0.02   0.01  -0.03     0.00   0.00   0.00
    46   1    -0.01   0.03   0.09    -0.11  -0.09  -0.37    -0.01  -0.01  -0.04
    47   1     0.16   0.02  -0.07    -0.53  -0.17   0.19    -0.04  -0.03   0.01
    48   1    -0.02   0.06  -0.15     0.10   0.02   0.54     0.01   0.00   0.03
    49   7    -0.00  -0.00  -0.00    -0.00   0.00   0.01    -0.05  -0.01  -0.03
    50   6     0.00  -0.00   0.00    -0.00   0.00   0.00    -0.03  -0.01  -0.01
    51   1    -0.00  -0.01  -0.00     0.02  -0.01  -0.02     0.21   0.54   0.19
    52   1    -0.04   0.01  -0.00     0.00   0.00  -0.02     0.41  -0.11   0.46
    53   1    -0.00   0.03   0.01    -0.00   0.00  -0.02    -0.01  -0.23  -0.32
    54   6     0.01   0.01  -0.00    -0.01   0.00   0.01     0.02   0.00   0.01
    55   8    -0.00  -0.00  -0.00     0.00  -0.00  -0.01    -0.00   0.00   0.00
    56   7    -0.00   0.01   0.01     0.03   0.04   0.00     0.00   0.00   0.00
    57   1    -0.02  -0.09  -0.03    -0.05  -0.30  -0.12    -0.00  -0.03  -0.02
                    127                    128                    129
                      A                      A                      A
 Frequencies --   1552.5729              1555.1936              1558.7532
 Red. masses --      2.1336                 2.2878                 2.3434
 Frc consts  --      3.0302                 3.2601                 3.3546
 IR Inten    --     12.4561                18.4525                14.3137
  Atom  AN      X      Y      Z        X      Y      Z        X      Y      Z
     1   6     0.02  -0.01  -0.00    -0.01   0.01  -0.00    -0.02  -0.06   0.00
     2   6     0.01   0.03  -0.00    -0.05  -0.04   0.01     0.04   0.00  -0.01
     3   6    -0.04   0.00   0.01     0.13  -0.00  -0.03    -0.07   0.00   0.01
     4   6     0.03  -0.02   0.02    -0.07   0.05  -0.05     0.03  -0.03   0.03
     5   6     0.01   0.02  -0.03    -0.04  -0.05   0.08     0.02   0.02  -0.04
     6   6     0.02   0.02  -0.03    -0.08  -0.05   0.10     0.05   0.03  -0.05
     7   1    -0.11   0.03  -0.01     0.34  -0.10   0.03    -0.16   0.04  -0.01
     8   6     0.04  -0.02   0.01    -0.11   0.06  -0.05     0.05  -0.03   0.02
     9   1    -0.10  -0.02   0.05     0.30   0.05  -0.16    -0.15  -0.03   0.09
    10   6    -0.03  -0.00   0.01     0.09   0.00  -0.03    -0.05   0.00   0.01
    11   1    -0.11  -0.02   0.06     0.34   0.08  -0.20    -0.18  -0.05   0.11
    12   1    -0.12   0.04  -0.02     0.37  -0.12   0.06    -0.18   0.05  -0.03
    13   1    -0.04   0.01  -0.00     0.11  -0.02  -0.00    -0.06  -0.00   0.02
    14   6    -0.02  -0.04  -0.00     0.02   0.04  -0.00     0.06   0.13  -0.00
    15   6    -0.01   0.04  -0.03     0.01  -0.03   0.02     0.03  -0.07   0.06
    16   6     0.03   0.01   0.02    -0.03  -0.01  -0.02    -0.08  -0.03  -0.06
    17   6     0.04   0.02   0.03    -0.04  -0.02  -0.02    -0.10  -0.07  -0.06
    18   1    -0.02  -0.15   0.06     0.01   0.13  -0.04     0.05   0.36  -0.10
    19   6    -0.01   0.05  -0.03     0.01  -0.04   0.02     0.02  -0.12   0.06
    20   1    -0.09  -0.11  -0.03     0.08   0.10   0.03     0.22   0.29   0.10
    21   6    -0.02  -0.03  -0.01     0.01   0.03  -0.00     0.04   0.09   0.00
    22   1    -0.10  -0.12  -0.04     0.09   0.10   0.04     0.25   0.29   0.10
    23   1    -0.01  -0.16   0.05     0.01   0.13  -0.04     0.03   0.37  -0.12
    24   1    -0.00  -0.05   0.02     0.01   0.04  -0.00     0.04   0.11  -0.01
    25   6     0.13  -0.01  -0.01     0.06  -0.00  -0.00     0.03  -0.00  -0.00
    26   6    -0.08   0.10  -0.02    -0.03   0.04  -0.01    -0.01   0.02  -0.00
    27   6    -0.09  -0.09   0.03    -0.04  -0.04   0.01    -0.02  -0.02   0.01
    28   6    -0.04  -0.06   0.02    -0.02  -0.02   0.01    -0.01  -0.01   0.00
    29   6    -0.04   0.06  -0.01    -0.02   0.02  -0.01    -0.01   0.01  -0.00
    30   6     0.10  -0.00  -0.01     0.04  -0.00  -0.01     0.02  -0.00  -0.00
    31   1     0.28   0.10  -0.07     0.12   0.04  -0.03     0.05   0.02  -0.01
    32   1     0.27  -0.11  -0.00     0.11  -0.05  -0.00     0.05  -0.02  -0.00
    33   6    -0.00   0.00  -0.01    -0.00   0.00  -0.00    -0.00  -0.00  -0.00
    34   1     0.22   0.01   0.20     0.12   0.02   0.10     0.07   0.01   0.06
    35   1     0.25   0.02  -0.15     0.12   0.00  -0.07     0.07  -0.00  -0.04
    36   1    -0.20   0.16  -0.08    -0.10   0.08  -0.03    -0.05   0.04  -0.01
    37   6     0.00  -0.01   0.00     0.00  -0.00   0.00     0.00  -0.00   0.00
    38   1     0.17  -0.06  -0.12     0.06  -0.02  -0.05     0.02  -0.00  -0.02
    39   1     0.18   0.03   0.10     0.07   0.02   0.04     0.03   0.01   0.01
    40   1    -0.18  -0.15   0.06    -0.07  -0.06   0.02    -0.02  -0.02   0.01
    41   6    -0.03   0.00   0.00    -0.01   0.00   0.00    -0.01   0.00   0.00
    42   1    -0.01  -0.01   0.00    -0.00  -0.00   0.00     0.00  -0.00  -0.00
    43   1    -0.01   0.01   0.00    -0.01   0.00   0.00    -0.00   0.00   0.00
    44   1    -0.02   0.01   0.00    -0.01   0.00   0.00    -0.00   0.00   0.00
    45   6    -0.00  -0.00  -0.00    -0.00   0.00  -0.01    -0.00  -0.01  -0.01
    46   1    -0.02  -0.01  -0.03    -0.03  -0.04  -0.13    -0.02  -0.02  -0.05
    47   1    -0.06   0.00   0.02    -0.12  -0.09   0.02    -0.09  -0.01   0.03
    48   1     0.02   0.02   0.07     0.02   0.02   0.13     0.02   0.04   0.12
    49   7     0.02   0.01   0.03     0.02   0.00   0.01     0.01   0.01   0.01
    50   6     0.01   0.00   0.00     0.00   0.00   0.00    -0.00   0.00   0.00
    51   1    -0.05  -0.21  -0.09    -0.02  -0.10  -0.04    -0.02  -0.05  -0.03
    52   1    -0.11   0.03  -0.20    -0.04   0.02  -0.10    -0.02   0.01  -0.06
    53   1    -0.00   0.07   0.10    -0.00   0.02   0.04    -0.00   0.01   0.03
    54   6    -0.06  -0.01  -0.02    -0.03  -0.00  -0.01    -0.02  -0.00  -0.01
    55   8    -0.00   0.00   0.01     0.00   0.00   0.00     0.00   0.00   0.00
    56   7     0.00   0.00   0.00     0.02   0.04   0.01     0.00   0.03   0.01
    57   1    -0.02  -0.11  -0.03    -0.03  -0.16  -0.08    -0.05  -0.24  -0.06
                    130                    131                    132
                      A                      A                      A
 Frequencies --   1663.3101              1664.5611              1666.2393
 Red. masses --      5.8606                 7.5766                 6.0472
 Frc consts  --      9.5531                12.3687                 9.8919
 IR Inten    --      5.9458                14.3675                 7.5981
  Atom  AN      X      Y      Z        X      Y      Z        X      Y      Z
     1   6    -0.02   0.06   0.02    -0.01   0.01  -0.00     0.05  -0.06  -0.00
     2   6     0.03  -0.07  -0.01     0.01  -0.01  -0.00    -0.04   0.03   0.02
     3   6     0.01  -0.05   0.07     0.00  -0.02   0.02    -0.04   0.18  -0.22
     4   6    -0.06   0.04  -0.04    -0.02   0.01  -0.01     0.15  -0.12   0.12
     5   6     0.01   0.03  -0.05     0.00   0.01  -0.02    -0.05  -0.10   0.16
     6   6     0.01  -0.04   0.05     0.00  -0.01   0.02     0.01   0.11  -0.16
     7   1     0.10  -0.02  -0.00     0.03  -0.01  -0.00    -0.28   0.04   0.03
     8   6     0.05  -0.05   0.05     0.01  -0.01   0.02    -0.12   0.13  -0.15
     9   1    -0.09   0.01   0.02    -0.03   0.00   0.01     0.25  -0.02  -0.06
    10   6    -0.03   0.07  -0.09    -0.01   0.02  -0.03     0.07  -0.22   0.28
    11   1     0.05  -0.03   0.02     0.02  -0.01   0.00    -0.21   0.06  -0.02
    12   1    -0.10   0.00   0.02    -0.03  -0.00   0.01     0.25   0.01  -0.08
    13   1     0.01  -0.09   0.13     0.00  -0.03   0.04    -0.04   0.27  -0.37
    14   6    -0.19   0.06  -0.18     0.06  -0.03   0.06    -0.07   0.04  -0.06
    15   6     0.07  -0.15   0.12    -0.02   0.05  -0.04     0.03  -0.04   0.04
    16   6     0.15   0.04   0.12    -0.04  -0.01  -0.04     0.05   0.02   0.04
    17   6    -0.15   0.01  -0.13     0.04  -0.00   0.04    -0.06  -0.01  -0.05
    18   1     0.08   0.26  -0.04    -0.03  -0.08   0.02     0.03   0.09  -0.01
    19   6    -0.11   0.13  -0.14     0.03  -0.04   0.04    -0.04   0.03  -0.05
    20   1    -0.13  -0.26  -0.02     0.04   0.07   0.00    -0.04  -0.08  -0.00
    21   6     0.23  -0.10   0.24    -0.07   0.03  -0.07     0.08  -0.03   0.08
    22   1     0.03   0.21  -0.05    -0.01  -0.06   0.02     0.02   0.08  -0.01
    23   1    -0.13  -0.21  -0.02     0.04   0.06   0.01    -0.04  -0.06  -0.01
    24   1    -0.31   0.11  -0.31     0.09  -0.03   0.09    -0.10   0.04  -0.10
    25   6     0.00  -0.06   0.02     0.00  -0.36   0.11     0.00  -0.05   0.02
    26   6    -0.01   0.05  -0.01    -0.05   0.26  -0.07    -0.01   0.04  -0.01
    27   6     0.01   0.05  -0.01     0.04   0.26  -0.08     0.01   0.04  -0.01
    28   6    -0.02  -0.04   0.01    -0.13  -0.20   0.08    -0.02  -0.03   0.01
    29   6     0.02  -0.04   0.01     0.14  -0.22   0.05     0.02  -0.03   0.01
    30   6    -0.00   0.06  -0.02    -0.01   0.36  -0.10     0.00   0.05  -0.02
    31   1     0.06   0.00  -0.01     0.30   0.01  -0.04     0.05   0.00  -0.01
    32   1    -0.05   0.00   0.00    -0.31   0.03   0.03    -0.04   0.00   0.00
    33   6     0.00  -0.01   0.00     0.00  -0.04   0.01     0.00  -0.01   0.00
    34   1    -0.00   0.01  -0.00    -0.03   0.06  -0.05    -0.01   0.01  -0.01
    35   1    -0.00  -0.00   0.00    -0.04  -0.02   0.03    -0.01  -0.00   0.01
    36   1     0.01  -0.01   0.01     0.06  -0.08   0.06     0.01  -0.01   0.01
    37   6     0.00  -0.01   0.00    -0.00  -0.04   0.01    -0.00  -0.01   0.00
    38   1    -0.00   0.01  -0.00     0.03   0.01  -0.04     0.00   0.00  -0.00
    39   1    -0.00   0.01  -0.00     0.04   0.04   0.02     0.00   0.01   0.00
    40   1    -0.01  -0.01   0.00    -0.07  -0.09   0.03    -0.01  -0.01   0.00
    41   6     0.00  -0.00   0.00     0.00  -0.03   0.01     0.00  -0.00   0.00
    42   1    -0.04   0.01   0.02    -0.20   0.05   0.10    -0.03   0.01   0.02
    43   1    -0.00  -0.02   0.01    -0.00  -0.11   0.03    -0.00  -0.02   0.00
    44   1     0.03  -0.00  -0.02     0.19  -0.02  -0.11     0.03  -0.00  -0.02
    45   6    -0.00   0.00  -0.00     0.00   0.00  -0.00     0.00  -0.00   0.00
    46   1    -0.00  -0.01  -0.02     0.00   0.00   0.01     0.01  -0.01  -0.00
    47   1    -0.00  -0.03  -0.01     0.00   0.00  -0.00     0.00   0.01   0.00
    48   1    -0.00   0.01   0.01     0.00  -0.00   0.00    -0.01  -0.02  -0.01
    49   7     0.01   0.00   0.00     0.00  -0.01   0.00    -0.01   0.00  -0.00
    50   6    -0.00   0.00   0.00     0.00   0.00  -0.00    -0.00   0.00   0.00
    51   1    -0.00  -0.01  -0.00    -0.01   0.00   0.01     0.00  -0.00  -0.00
    52   1     0.01   0.00  -0.02    -0.00   0.00   0.00     0.00   0.00  -0.01
    53   1     0.00  -0.01   0.00     0.00  -0.00   0.01    -0.00  -0.01  -0.01
    54   6    -0.00   0.01  -0.00     0.01   0.04  -0.02    -0.01   0.01   0.00
    55   8     0.00  -0.00   0.00    -0.00  -0.01   0.01     0.00  -0.00  -0.00
    56   7     0.01   0.02   0.00    -0.00  -0.00   0.00    -0.00  -0.01  -0.00
    57   1    -0.02  -0.10  -0.03    -0.00   0.00   0.01     0.00   0.03   0.00
                    133                    134                    135
                      A                      A                      A
 Frequencies --   1693.4511              1694.7213              1700.1314
 Red. masses --      5.8877                 6.0145                 6.2980
 Frc consts  --      9.9481                10.1776                10.7255
 IR Inten    --     27.2166                16.0698                56.0952
  Atom  AN      X      Y      Z        X      Y      Z        X      Y      Z
     1   6     0.01   0.05   0.00     0.04  -0.07  -0.00    -0.00   0.00   0.00
     2   6     0.00  -0.01  -0.00     0.01   0.07  -0.01     0.00  -0.01  -0.00
     3   6     0.01   0.00  -0.00    -0.20  -0.02   0.08    -0.00   0.00  -0.00
     4   6    -0.02   0.00  -0.00     0.29  -0.05  -0.01     0.00  -0.00   0.00
     5   6    -0.02  -0.00   0.01     0.29   0.05  -0.16     0.00  -0.00  -0.00
     6   6     0.02   0.00  -0.01    -0.27  -0.04   0.14    -0.00   0.00  -0.00
     7   1     0.02  -0.01   0.01    -0.26   0.17  -0.16    -0.00   0.00  -0.00
     8   6     0.02  -0.00   0.00    -0.27   0.05   0.02    -0.00   0.00  -0.00
     9   1     0.01   0.01  -0.01    -0.27  -0.14   0.27    -0.00  -0.00   0.00
    10   6    -0.01   0.00   0.00     0.13   0.02  -0.06     0.00  -0.00   0.00
    11   1    -0.01  -0.01   0.01     0.24   0.13  -0.24    -0.00   0.00  -0.00
    12   1    -0.01   0.01  -0.01     0.22  -0.15   0.14     0.00  -0.00   0.00
    13   1    -0.01   0.00   0.00     0.17  -0.04   0.00     0.00   0.00  -0.00
    14   6    -0.10  -0.20  -0.00    -0.02   0.00  -0.01    -0.00  -0.00  -0.00
    15   6     0.06   0.30  -0.06     0.01   0.02   0.00    -0.00  -0.00   0.00
    16   6     0.18   0.25   0.06     0.02   0.02   0.01    -0.00  -0.00   0.00
    17   6    -0.17  -0.24  -0.05    -0.02  -0.02  -0.01     0.00   0.00   0.00
    18   1     0.07  -0.33   0.19     0.01  -0.01   0.02    -0.00   0.00   0.00
    19   6    -0.06  -0.28   0.06    -0.01  -0.01  -0.00     0.00   0.00  -0.00
    20   1    -0.29  -0.20  -0.18    -0.02  -0.02  -0.01     0.00  -0.00   0.00
    21   6     0.06   0.13   0.00     0.02   0.01   0.01    -0.00  -0.00   0.00
    22   1     0.25   0.16   0.16     0.03   0.03   0.01    -0.00  -0.00  -0.00
    23   1    -0.06   0.27  -0.17    -0.01   0.01  -0.01     0.00  -0.00   0.00
    24   1     0.06   0.15  -0.01    -0.01   0.02  -0.01    -0.00  -0.00  -0.00
    25   6    -0.00   0.00  -0.00    -0.00  -0.01   0.00     0.15   0.00  -0.02
    26   6     0.00  -0.00   0.00     0.00   0.00  -0.00    -0.28   0.02   0.03
    27   6    -0.00  -0.00   0.00     0.00   0.00  -0.00    -0.28  -0.01   0.04
    28   6     0.00   0.00  -0.00    -0.00  -0.00   0.00     0.32   0.11  -0.07
    29   6    -0.00   0.00  -0.00     0.00  -0.00   0.00     0.31  -0.12  -0.00
    30   6    -0.00  -0.00   0.00     0.00   0.00  -0.00    -0.24   0.01   0.03
    31   1    -0.00  -0.00   0.00     0.00   0.00  -0.00    -0.37  -0.25   0.13
    32   1     0.00   0.00  -0.00    -0.00  -0.00   0.00    -0.36   0.27  -0.04
    33   6    -0.00  -0.00  -0.00     0.00  -0.00   0.00     0.03  -0.01  -0.00
    34   1     0.00   0.00   0.00    -0.00   0.00  -0.00     0.09  -0.06   0.08
    35   1     0.00   0.00  -0.00    -0.00   0.00   0.00     0.08  -0.03  -0.03
    36   1    -0.00   0.00   0.00     0.00  -0.00   0.00    -0.11   0.09  -0.04
    37   6     0.00   0.00  -0.00    -0.00  -0.00   0.00     0.03   0.01  -0.01
    38   1    -0.00  -0.00   0.00     0.00  -0.00  -0.00     0.08   0.03  -0.07
    39   1    -0.01  -0.00  -0.00     0.00   0.00   0.00     0.10   0.07   0.02
    40   1     0.00   0.00  -0.00    -0.00  -0.00  -0.00    -0.11  -0.09   0.04
    41   6     0.00   0.00  -0.00    -0.00  -0.00   0.00     0.04  -0.00  -0.00
    42   1     0.00  -0.00  -0.00    -0.00   0.00   0.00     0.01   0.02  -0.02
    43   1    -0.00   0.00  -0.00    -0.00  -0.00   0.00     0.03  -0.00  -0.00
    44   1    -0.00  -0.00   0.00     0.00  -0.00  -0.00     0.01  -0.03  -0.01
    45   6    -0.00   0.00   0.00     0.00  -0.00   0.00    -0.00  -0.00  -0.00
    46   1    -0.00   0.00  -0.00     0.00   0.00   0.01    -0.00  -0.00  -0.00
    47   1     0.01  -0.02  -0.01    -0.00   0.02   0.01    -0.00   0.00   0.00
    48   1    -0.00  -0.00  -0.01     0.00  -0.00  -0.00     0.00   0.00   0.01
    49   7     0.00  -0.00   0.00    -0.01   0.01   0.00     0.00   0.00   0.01
    50   6     0.00  -0.00  -0.00    -0.00  -0.00  -0.00    -0.00  -0.00  -0.00
    51   1    -0.00   0.00   0.00     0.00   0.00  -0.00    -0.00  -0.01  -0.00
    52   1    -0.00  -0.00   0.00    -0.00  -0.00  -0.00     0.00   0.00  -0.01
    53   1     0.00   0.01   0.00    -0.00   0.01   0.00    -0.00   0.00   0.01
    54   6     0.00  -0.00  -0.00     0.00   0.00   0.00    -0.01  -0.01  -0.03
    55   8    -0.00   0.00   0.00    -0.00  -0.00  -0.00    -0.01   0.01   0.02
    56   7    -0.00  -0.01   0.00    -0.01  -0.02  -0.01     0.00   0.00   0.00
    57   1    -0.00   0.00  -0.00     0.01   0.04   0.02    -0.01  -0.03  -0.01
                    136                    137                    138
                      A                      A                      A
 Frequencies --   1726.5556              1781.6324              3045.2009
 Red. masses --      7.4595                12.4257                 1.0419
 Frc consts  --     13.1015                23.2384                 5.6927
 IR Inten    --    253.0114               415.3544                97.4129
  Atom  AN      X      Y      Z        X      Y      Z        X      Y      Z
     1   6     0.23  -0.42  -0.03    -0.06   0.07   0.02    -0.00  -0.00  -0.00
     2   6    -0.27   0.45   0.05     0.05  -0.05  -0.01     0.00   0.00  -0.00
     3   6     0.13  -0.08   0.02    -0.02   0.01  -0.00    -0.00   0.00   0.00
     4   6    -0.06   0.04  -0.04     0.01  -0.00   0.00     0.00   0.00   0.00
     5   6    -0.05   0.02   0.00     0.01  -0.00  -0.00    -0.00  -0.00   0.00
     6   6     0.02  -0.01   0.02    -0.00   0.00  -0.00    -0.00   0.00  -0.00
     7   1     0.12  -0.03  -0.01    -0.01   0.00  -0.00     0.00   0.00  -0.00
     8   6     0.06  -0.02   0.02    -0.00   0.00  -0.00     0.00  -0.00   0.00
     9   1     0.02   0.02  -0.08    -0.00  -0.00   0.01    -0.00   0.00  -0.00
    10   6    -0.02   0.03  -0.04     0.00  -0.00   0.00    -0.00   0.00  -0.00
    11   1     0.03  -0.01   0.01     0.00   0.00  -0.00     0.00  -0.00   0.00
    12   1    -0.07   0.02  -0.01     0.01  -0.00   0.00     0.00   0.00  -0.00
    13   1    -0.01  -0.03   0.04     0.00   0.00  -0.00     0.00  -0.00  -0.00
    14   6    -0.03   0.08  -0.03     0.02  -0.01   0.01     0.00   0.00  -0.00
    15   6     0.02   0.01   0.02    -0.00   0.00  -0.00    -0.00  -0.00   0.00
    16   6     0.03   0.01   0.01    -0.01   0.00  -0.00    -0.00  -0.00  -0.00
    17   6    -0.03  -0.03  -0.02     0.00   0.00   0.00     0.00  -0.00   0.00
    18   1     0.03   0.02   0.02    -0.01   0.02  -0.00    -0.00   0.00  -0.00
    19   6    -0.01  -0.01  -0.01     0.00  -0.00   0.00    -0.00  -0.00  -0.00
    20   1    -0.02  -0.01   0.02    -0.00   0.00  -0.01     0.00  -0.00   0.00
    21   6     0.03   0.01   0.02    -0.00   0.00  -0.00    -0.00  -0.00  -0.00
    22   1     0.04   0.05   0.02     0.00  -0.00  -0.00    -0.00   0.00  -0.00
    23   1    -0.02  -0.00  -0.01     0.00   0.01  -0.00     0.00   0.00   0.00
    24   1    -0.01   0.02  -0.02     0.00  -0.00   0.00     0.00   0.00  -0.00
    25   6     0.01  -0.02   0.00     0.08  -0.02  -0.03     0.00   0.00   0.00
    26   6    -0.01   0.01  -0.00    -0.02   0.00   0.00     0.00  -0.00  -0.00
    27   6    -0.01   0.01  -0.00    -0.02   0.01   0.00    -0.00   0.00  -0.00
    28   6     0.00  -0.00   0.00     0.01   0.01  -0.00     0.00  -0.00   0.00
    29   6     0.01  -0.01   0.00     0.01  -0.01   0.00    -0.00   0.00  -0.00
    30   6    -0.00   0.01  -0.00    -0.01   0.00  -0.00     0.00  -0.00   0.00
    31   1     0.00  -0.00   0.00    -0.02  -0.01   0.01    -0.00   0.00  -0.00
    32   1    -0.02   0.01  -0.00    -0.03   0.02  -0.00    -0.00  -0.00   0.00
    33   6     0.00   0.00   0.00     0.00   0.00   0.00     0.00  -0.00   0.00
    34   1    -0.03  -0.02  -0.02    -0.01  -0.09   0.02    -0.04   0.01   0.05
    35   1    -0.03   0.00   0.01     0.02   0.02  -0.01    -0.04  -0.01  -0.07
    36   1     0.02  -0.01  -0.01     0.02  -0.02  -0.05     0.03   0.03  -0.00
    37   6     0.00  -0.00   0.00     0.00  -0.00   0.00    -0.00  -0.00   0.00
    38   1     0.00  -0.00  -0.00     0.01  -0.02   0.00     0.00   0.00   0.00
    39   1     0.00   0.01  -0.00    -0.01   0.06  -0.02     0.00  -0.00  -0.00
    40   1    -0.00  -0.01  -0.00     0.01  -0.01  -0.04    -0.00   0.00  -0.00
    41   6     0.00  -0.00   0.00     0.00  -0.00  -0.00     0.00  -0.00  -0.00
    42   1    -0.00   0.00   0.00    -0.00   0.00   0.00    -0.00  -0.00  -0.00
    43   1    -0.00  -0.00   0.00    -0.01  -0.00  -0.00    -0.00   0.00   0.00
    44   1     0.00  -0.00  -0.00    -0.00  -0.00   0.00    -0.00   0.00  -0.00
    45   6     0.02  -0.01   0.01     0.00   0.01   0.00    -0.02  -0.01  -0.05
    46   1     0.00   0.00   0.05    -0.01   0.01  -0.01     0.17   0.32  -0.14
    47   1    -0.01   0.12   0.07     0.04  -0.07  -0.03     0.36  -0.24   0.72
    48   1     0.01  -0.03  -0.03    -0.01   0.00  -0.05    -0.35   0.08   0.05
    49   7    -0.03   0.02   0.01     0.05  -0.04  -0.08     0.00  -0.00   0.00
    50   6    -0.01  -0.00  -0.00    -0.00   0.00  -0.01    -0.00  -0.00  -0.00
    51   1     0.01  -0.01  -0.02    -0.05   0.05   0.02     0.00  -0.01   0.01
    52   1    -0.00  -0.01  -0.03    -0.05  -0.01   0.10     0.00   0.01   0.00
    53   1    -0.01   0.02   0.01     0.00   0.03   0.06    -0.01  -0.00   0.00
    54   6    -0.04   0.02   0.05    -0.34   0.26   0.68     0.00  -0.00  -0.00
    55   8     0.02  -0.01  -0.04     0.20  -0.16  -0.44    -0.00   0.00   0.00
    56   7    -0.01  -0.11  -0.04    -0.01  -0.01   0.00    -0.00  -0.00  -0.00
    57   1     0.13   0.55   0.16     0.01   0.04   0.03     0.00  -0.00  -0.00
                    139                    140                    141
                      A                      A                      A
 Frequencies --   3053.3510              3060.2006              3061.4785
 Red. masses --      1.0414                 1.0384                 1.0382
 Frc consts  --      5.7204                 5.7293                 5.7331
 IR Inten    --     39.9755                60.7287                65.3479
  Atom  AN      X      Y      Z        X      Y      Z        X      Y      Z
     1   6    -0.00  -0.00  -0.00    -0.00  -0.00  -0.00    -0.00  -0.00  -0.00
     2   6     0.00   0.00  -0.00     0.00   0.00  -0.00     0.00   0.00  -0.00
     3   6    -0.00  -0.00   0.00    -0.00  -0.00   0.00    -0.00  -0.00   0.00
     4   6     0.00  -0.00   0.00     0.00  -0.00  -0.00     0.00  -0.00  -0.00
     5   6    -0.00  -0.00   0.00     0.00   0.00  -0.00     0.00   0.00  -0.00
     6   6    -0.00   0.00  -0.00     0.00  -0.00   0.00     0.00  -0.00   0.00
     7   1     0.00   0.00  -0.00     0.00   0.00  -0.00     0.00   0.00  -0.00
     8   6     0.00  -0.00   0.00     0.00   0.00  -0.00     0.00   0.00  -0.00
     9   1    -0.00   0.00  -0.00     0.00  -0.00   0.00     0.00  -0.00   0.00
    10   6    -0.00   0.00  -0.00     0.00  -0.00  -0.00     0.00   0.00  -0.00
    11   1     0.00  -0.00   0.00    -0.00   0.00  -0.00    -0.00   0.00  -0.00
    12   1     0.00   0.00  -0.00    -0.00  -0.00   0.00    -0.00  -0.00   0.00
    13   1     0.00  -0.00  -0.00    -0.00  -0.00   0.00    -0.00  -0.00   0.00
    14   6     0.00   0.00  -0.00     0.00  -0.00   0.00     0.00  -0.00   0.00
    15   6    -0.00  -0.00  -0.00     0.00   0.00   0.00    -0.00   0.00  -0.00
    16   6    -0.00  -0.00   0.00     0.00   0.00   0.00     0.00   0.00   0.00
    17   6     0.00  -0.00   0.00    -0.00  -0.00  -0.00    -0.00   0.00  -0.00
    18   1     0.00   0.00   0.00    -0.00  -0.00  -0.00     0.00  -0.00   0.00
    19   6    -0.00  -0.00  -0.00     0.00  -0.00   0.00     0.00  -0.00   0.00
    20   1     0.00  -0.00   0.00     0.00  -0.00  -0.00    -0.00   0.00  -0.00
    21   6    -0.00  -0.00   0.00     0.00  -0.00   0.00     0.00   0.00  -0.00
    22   1    -0.00   0.00  -0.00     0.00  -0.00   0.00     0.00  -0.00   0.00
    23   1     0.00   0.00   0.00    -0.00   0.00  -0.00    -0.00  -0.00  -0.00
    24   1     0.00  -0.00   0.00    -0.00   0.00   0.00    -0.00  -0.00   0.00
    25   6    -0.00  -0.00   0.00    -0.00   0.00   0.00     0.00  -0.00   0.00
    26   6    -0.00   0.00  -0.00     0.00   0.00  -0.00    -0.00  -0.00   0.00
    27   6     0.00  -0.00   0.00    -0.00  -0.00   0.00     0.00   0.00  -0.00
    28   6    -0.00   0.00  -0.00     0.00   0.00  -0.00    -0.00   0.00   0.00
    29   6     0.00  -0.00   0.00     0.00  -0.00   0.00    -0.00  -0.00   0.00
    30   6    -0.00   0.00  -0.00     0.00   0.00  -0.00    -0.00   0.00   0.00
    31   1     0.00  -0.00   0.00     0.00  -0.00   0.00     0.00  -0.00   0.00
    32   1     0.00   0.00  -0.00     0.00   0.00  -0.00     0.00   0.00  -0.00
    33   6    -0.04   0.03  -0.03     0.00  -0.00   0.00    -0.00   0.00  -0.00
    34   1     0.32  -0.09  -0.35    -0.00   0.00   0.00     0.00  -0.00  -0.00
    35   1     0.37   0.07   0.68    -0.00  -0.00  -0.01     0.00   0.00   0.01
    36   1    -0.25  -0.30   0.02     0.00   0.01  -0.00    -0.00  -0.00  -0.00
    37   6     0.00   0.00  -0.00    -0.02  -0.02   0.01     0.01   0.01  -0.00
    38   1    -0.02  -0.01  -0.02     0.27   0.13   0.30    -0.10  -0.05  -0.11
    39   1    -0.01   0.01   0.02     0.19  -0.08  -0.31    -0.07   0.03   0.12
    40   1     0.01  -0.01   0.00    -0.18   0.20  -0.05     0.07  -0.08   0.02
    41   6    -0.00   0.00   0.00    -0.01   0.00   0.00     0.04  -0.00  -0.02
    42   1     0.01   0.02   0.00     0.04   0.09   0.02    -0.18  -0.41  -0.08
    43   1     0.01  -0.01  -0.02     0.03  -0.04  -0.13    -0.13   0.17   0.57
    44   1     0.01  -0.01   0.01     0.04  -0.06   0.06    -0.18   0.29  -0.28
    45   6    -0.00  -0.00  -0.01     0.00   0.00   0.00     0.00   0.00   0.00
    46   1     0.02   0.04  -0.02    -0.00  -0.00   0.00    -0.00  -0.00   0.00
    47   1     0.04  -0.03   0.08    -0.01   0.00  -0.01    -0.00   0.00  -0.01
    48   1    -0.04   0.01   0.01     0.00  -0.00  -0.00     0.00  -0.00  -0.00
    49   7     0.00  -0.00   0.00    -0.00  -0.00  -0.00     0.00  -0.00  -0.00
    50   6     0.00  -0.00  -0.00    -0.00  -0.03  -0.03    -0.00  -0.01  -0.02
    51   1     0.01  -0.01   0.02     0.18  -0.20   0.32     0.11  -0.11   0.18
    52   1     0.01   0.03   0.00     0.11   0.56   0.02     0.06   0.31   0.01
    53   1    -0.02  -0.00   0.00    -0.25  -0.04   0.01    -0.14  -0.02   0.01
    54   6    -0.00   0.00  -0.00     0.00   0.00   0.00     0.00   0.00   0.00
    55   8     0.00  -0.00   0.00     0.00  -0.00  -0.00     0.00  -0.00  -0.00
    56   7     0.00  -0.00  -0.00    -0.00  -0.00   0.00     0.00  -0.00   0.00
    57   1    -0.01   0.00   0.00     0.00   0.00  -0.00     0.00   0.00  -0.00
                    142                    143                    144
                      A                      A                      A
 Frequencies --   3061.9569              3127.8708              3130.1746
 Red. masses --      1.0382                 1.0977                 1.1034
 Frc consts  --      5.7348                 6.3275                 6.3695
 IR Inten    --     12.7248                18.1368                24.8693
  Atom  AN      X      Y      Z        X      Y      Z        X      Y      Z
     1   6    -0.00  -0.00  -0.00     0.00   0.00  -0.00     0.00  -0.00   0.00
     2   6     0.00   0.00  -0.00    -0.00  -0.00   0.00     0.00  -0.00  -0.00
     3   6    -0.00  -0.00   0.00    -0.00  -0.00   0.00    -0.00  -0.00  -0.00
     4   6     0.00  -0.00  -0.00    -0.00  -0.00  -0.00     0.00  -0.00   0.00
     5   6     0.00   0.00  -0.00     0.00  -0.00  -0.00     0.00  -0.00   0.00
     6   6     0.00  -0.00   0.00     0.00   0.00  -0.00     0.00  -0.00   0.00
     7   1     0.00   0.00  -0.00    -0.00  -0.00   0.00     0.00   0.00  -0.00
     8   6     0.00   0.00  -0.00    -0.00  -0.00   0.00     0.00   0.00  -0.00
     9   1     0.00  -0.00   0.00    -0.00   0.00  -0.00    -0.00   0.00  -0.00
    10   6     0.00   0.00  -0.00    -0.00  -0.00   0.00     0.00   0.00  -0.00
    11   1    -0.00   0.00  -0.00     0.00  -0.00   0.00    -0.00   0.00  -0.00
    12   1    -0.00  -0.00   0.00     0.00   0.00  -0.00    -0.00  -0.00   0.00
    13   1    -0.00  -0.00   0.00     0.00  -0.00   0.00    -0.00  -0.00   0.00
    14   6     0.00  -0.00   0.00    -0.00   0.00  -0.00     0.00   0.00  -0.00
    15   6    -0.00  -0.00  -0.00     0.00   0.00   0.00     0.00   0.00   0.00
    16   6     0.00   0.00   0.00     0.00  -0.00   0.00    -0.00  -0.00   0.00
    17   6     0.00   0.00  -0.00    -0.00   0.00  -0.00    -0.00   0.00  -0.00
    18   1     0.00   0.00   0.00    -0.00  -0.00  -0.00    -0.00  -0.00  -0.00
    19   6     0.00  -0.00   0.00     0.00   0.00  -0.00     0.00   0.00   0.00
    20   1    -0.00   0.00  -0.00    -0.00   0.00  -0.00    -0.00   0.00  -0.00
    21   6     0.00   0.00  -0.00     0.00  -0.00  -0.00     0.00   0.00   0.00
    22   1     0.00  -0.00   0.00     0.00  -0.00   0.00     0.00  -0.00   0.00
    23   1    -0.00  -0.00  -0.00     0.00  -0.00  -0.00    -0.00  -0.00  -0.00
    24   1    -0.00  -0.00   0.00     0.00   0.00  -0.00    -0.00  -0.00   0.00
    25   6     0.00  -0.00   0.00     0.00   0.00   0.00     0.00  -0.00   0.00
    26   6    -0.00  -0.00   0.00    -0.00  -0.00   0.00     0.00   0.00   0.00
    27   6    -0.00   0.00  -0.00    -0.00   0.00  -0.00     0.00   0.00   0.00
    28   6     0.00  -0.00   0.00     0.00  -0.00   0.00    -0.00   0.00   0.00
    29   6     0.00   0.00  -0.00     0.00   0.00  -0.00    -0.00  -0.00   0.00
    30   6     0.00  -0.00  -0.00     0.00   0.00   0.00     0.00   0.00  -0.00
    31   1    -0.00   0.01  -0.00    -0.00   0.00  -0.00     0.00  -0.00   0.00
    32   1    -0.00  -0.00   0.00    -0.00  -0.00   0.00     0.00   0.00  -0.00
    33   6     0.00  -0.00   0.00    -0.00  -0.04  -0.08     0.00   0.00   0.00
    34   1    -0.02   0.01   0.02    -0.49   0.13   0.51     0.02  -0.00  -0.02
    35   1    -0.02  -0.00  -0.04     0.29   0.04   0.52    -0.01  -0.00  -0.02
    36   1     0.02   0.02  -0.00     0.21   0.26  -0.04    -0.01  -0.01   0.00
    37   6     0.03   0.03  -0.01     0.00   0.00   0.00     0.00   0.01   0.03
    38   1    -0.31  -0.15  -0.34    -0.01  -0.00  -0.01    -0.15  -0.07  -0.15
    39   1    -0.23   0.09   0.38     0.01  -0.00  -0.01     0.13  -0.05  -0.20
    40   1     0.21  -0.24   0.07    -0.00   0.00   0.00    -0.02   0.02   0.00
    41   6    -0.02   0.00   0.01     0.00  -0.00   0.00    -0.00  -0.00  -0.00
    42   1     0.09   0.21   0.04    -0.00  -0.00  -0.00     0.00   0.00   0.00
    43   1     0.06  -0.09  -0.29     0.00  -0.00  -0.00    -0.00   0.00   0.00
    44   1     0.09  -0.15   0.14    -0.00   0.00  -0.00     0.00  -0.00   0.00
    45   6     0.00   0.00   0.00    -0.00   0.00  -0.00     0.00  -0.00   0.00
    46   1    -0.00  -0.00   0.00    -0.02  -0.03   0.01     0.00   0.00  -0.00
    47   1    -0.01   0.00  -0.01     0.01  -0.01   0.02    -0.00   0.00  -0.00
    48   1     0.00  -0.00  -0.00     0.03  -0.01  -0.01    -0.00   0.00   0.00
    49   7    -0.00  -0.00  -0.00    -0.00  -0.00   0.00    -0.00  -0.00   0.00
    50   6    -0.00  -0.02  -0.02     0.00   0.00  -0.00    -0.01   0.07  -0.05
    51   1     0.12  -0.13   0.21     0.01  -0.01   0.02     0.34  -0.33   0.56
    52   1     0.07   0.37   0.02    -0.00  -0.02  -0.00    -0.12  -0.56  -0.03
    53   1    -0.16  -0.03   0.01    -0.01  -0.00   0.00    -0.11  -0.00  -0.00
    54   6     0.00   0.00   0.00     0.00  -0.00  -0.00    -0.00   0.00   0.00
    55   8    -0.00  -0.00  -0.00     0.00   0.00   0.00     0.00   0.00  -0.00
    56   7    -0.00  -0.00   0.00     0.00  -0.00  -0.00     0.00  -0.00  -0.00
    57   1     0.00   0.00  -0.00    -0.00   0.00  -0.00    -0.00  -0.00  -0.00
                    145                    146                    147
                      A                      A                      A
 Frequencies --   3130.9202              3134.8568              3137.0099
 Red. masses --      1.1017                 1.1004                 1.0956
 Frc consts  --      6.3629                 6.3714                 6.3524
 IR Inten    --     24.2423                25.2528                46.4909
  Atom  AN      X      Y      Z        X      Y      Z        X      Y      Z
     1   6     0.00  -0.00   0.00     0.00   0.00  -0.00     0.00  -0.00   0.00
     2   6     0.00  -0.00  -0.00    -0.00  -0.00   0.00     0.00   0.00  -0.00
     3   6    -0.00  -0.00  -0.00     0.00  -0.00  -0.00     0.00   0.00   0.00
     4   6    -0.00   0.00  -0.00    -0.00  -0.00  -0.00     0.00   0.00   0.00
     5   6     0.00  -0.00   0.00     0.00   0.00   0.00    -0.00   0.00   0.00
     6   6    -0.00   0.00  -0.00    -0.00   0.00  -0.00    -0.00  -0.00   0.00
     7   1     0.00  -0.00   0.00    -0.00  -0.00   0.00     0.00   0.00  -0.00
     8   6    -0.00   0.00   0.00    -0.00  -0.00   0.00     0.00  -0.00   0.00
     9   1    -0.00   0.00  -0.00    -0.00   0.00  -0.00     0.00  -0.00   0.00
    10   6    -0.00   0.00  -0.00    -0.00   0.00   0.00    -0.00   0.00  -0.00
    11   1     0.00  -0.00   0.00     0.00  -0.00   0.00    -0.00  -0.00  -0.00
    12   1     0.00   0.00  -0.00     0.00   0.00  -0.00     0.00   0.00  -0.00
    13   1    -0.00   0.00  -0.00     0.00   0.00  -0.00     0.00  -0.00  -0.00
    14   6     0.00   0.00  -0.00    -0.00   0.00   0.00     0.00   0.00   0.00
    15   6    -0.00  -0.00  -0.00    -0.00  -0.00  -0.00    -0.00  -0.00   0.00
    16   6     0.00  -0.00  -0.00    -0.00   0.00   0.00    -0.00   0.00  -0.00
    17   6     0.00  -0.00   0.00     0.00  -0.00   0.00     0.00  -0.00   0.00
    18   1     0.01   0.00   0.01     0.00   0.00   0.00    -0.00   0.00  -0.00
    19   6     0.00   0.00  -0.00    -0.00  -0.00   0.00    -0.00  -0.00  -0.00
    20   1    -0.00   0.00  -0.00     0.00  -0.00   0.00     0.00  -0.00   0.00
    21   6     0.00   0.00   0.00    -0.00  -0.00   0.00    -0.00  -0.00   0.00
    22   1    -0.00   0.00  -0.00    -0.00   0.00  -0.00    -0.00   0.00  -0.00
    23   1    -0.00  -0.00  -0.00     0.00   0.00   0.00     0.00   0.00   0.00
    24   1    -0.00  -0.00   0.00     0.00   0.00   0.00    -0.00   0.00   0.00
    25   6     0.00   0.00   0.00    -0.00   0.00   0.00    -0.00  -0.00   0.00
    26   6    -0.00  -0.00  -0.00     0.00  -0.00   0.00     0.00   0.00  -0.00
    27   6     0.00   0.00   0.00     0.00   0.00   0.00    -0.00   0.00  -0.00
    28   6     0.00  -0.00  -0.00     0.00  -0.00   0.00     0.00  -0.00   0.00
    29   6    -0.00   0.00  -0.00     0.00   0.00  -0.00     0.00   0.00  -0.00
    30   6     0.00  -0.00   0.00     0.00  -0.00  -0.00     0.00   0.00  -0.00
    31   1    -0.00   0.00  -0.00    -0.00   0.00  -0.00    -0.00   0.00  -0.00
    32   1    -0.00  -0.00  -0.00    -0.00  -0.01   0.00    -0.00  -0.00   0.00
    33   6     0.00  -0.00  -0.00     0.00  -0.00  -0.00    -0.00  -0.00  -0.00
    34   1    -0.00   0.00   0.00    -0.00   0.00   0.00    -0.03   0.01   0.03
    35   1     0.00   0.00   0.00     0.00   0.00   0.00     0.02   0.00   0.03
    36   1     0.00   0.00  -0.00     0.00   0.00  -0.00     0.02   0.02  -0.00
    37   6    -0.01  -0.02  -0.08    -0.00  -0.00  -0.00     0.00  -0.00  -0.00
    38   1     0.43   0.20   0.45     0.00   0.00   0.00     0.00   0.00   0.00
    39   1    -0.36   0.13   0.55    -0.00   0.00   0.00    -0.00   0.00   0.00
    40   1     0.04  -0.05  -0.00     0.00  -0.00   0.00    -0.00   0.00  -0.00
    41   6     0.00   0.00   0.00    -0.02  -0.03  -0.08    -0.00  -0.00  -0.00
    42   1    -0.00  -0.00  -0.00     0.22   0.48   0.07     0.00   0.00   0.00
    43   1     0.00  -0.00  -0.00    -0.16   0.19   0.66    -0.00   0.00   0.00
    44   1    -0.00   0.00  -0.00     0.19  -0.31   0.27     0.00  -0.00   0.00
    45   6    -0.00   0.00  -0.00    -0.00   0.00  -0.00     0.03  -0.07   0.05
    46   1    -0.00  -0.00   0.00    -0.00  -0.00   0.00     0.31   0.55  -0.23
    47   1     0.00  -0.00   0.00     0.00  -0.00   0.00    -0.22   0.14  -0.44
    48   1     0.00  -0.00  -0.00     0.00  -0.00  -0.00    -0.51   0.09   0.09
    49   7    -0.00   0.00   0.00    -0.00   0.00  -0.00     0.00  -0.00  -0.00
    50   6    -0.00   0.03  -0.02     0.00  -0.00   0.00     0.00   0.00   0.00
    51   1     0.12  -0.11   0.19    -0.00   0.00  -0.00    -0.00   0.00  -0.00
    52   1    -0.05  -0.20  -0.01     0.00   0.00   0.00    -0.00  -0.00  -0.00
    53   1    -0.04  -0.00   0.00     0.00   0.00   0.00     0.00   0.00  -0.00
    54   6     0.00  -0.00  -0.00     0.00  -0.00  -0.00    -0.00   0.00   0.00
    55   8    -0.00  -0.00   0.00    -0.00   0.00   0.00     0.00  -0.00  -0.00
    56   7     0.00   0.00  -0.00     0.00   0.00  -0.00    -0.00   0.00   0.00
    57   1    -0.00  -0.00  -0.00    -0.00  -0.00   0.00     0.01  -0.00  -0.00
                    148                    149                    150
                      A                      A                      A
 Frequencies --   3155.8871              3164.9267              3165.1399
 Red. masses --      1.1034                 1.1022                 1.1021
 Frc consts  --      6.4747                 6.5050                 6.5051
 IR Inten    --     25.9744                23.4179                31.2877
  Atom  AN      X      Y      Z        X      Y      Z        X      Y      Z
     1   6    -0.00   0.00   0.00    -0.00  -0.00  -0.00     0.00  -0.00  -0.00
     2   6    -0.00  -0.00   0.00    -0.00   0.00   0.00    -0.00   0.00   0.00
     3   6    -0.00  -0.00   0.00    -0.00  -0.00   0.00     0.00  -0.00  -0.00
     4   6    -0.00   0.00   0.00    -0.00  -0.00   0.00    -0.00  -0.00   0.00
     5   6     0.00  -0.00   0.00     0.00  -0.00   0.00     0.00  -0.00   0.00
     6   6     0.00  -0.00   0.00    -0.00   0.00  -0.00    -0.00   0.00  -0.00
     7   1    -0.00  -0.00   0.00     0.00   0.00  -0.00     0.00  -0.00   0.00
     8   6     0.00  -0.00   0.00    -0.00   0.00   0.00    -0.00  -0.00   0.00
     9   1     0.00  -0.00   0.00    -0.00   0.00  -0.00    -0.00   0.00  -0.00
    10   6     0.00  -0.00   0.00    -0.00   0.00  -0.00    -0.00  -0.00   0.00
    11   1    -0.00   0.00  -0.00     0.00  -0.00   0.00     0.00  -0.00   0.00
    12   1    -0.00  -0.00   0.00     0.00   0.00  -0.00     0.00   0.00  -0.00
    13   1    -0.00  -0.00   0.00     0.00  -0.00  -0.00     0.00  -0.00  -0.00
    14   6     0.00  -0.00   0.00     0.00   0.00   0.00    -0.00   0.00  -0.00
    15   6     0.00   0.00   0.00    -0.00  -0.00  -0.00     0.00   0.00   0.00
    16   6    -0.00   0.00   0.00     0.00  -0.00   0.00    -0.00   0.00  -0.00
    17   6    -0.00   0.00  -0.00    -0.00   0.00  -0.00     0.00  -0.00   0.00
    18   1    -0.00  -0.00  -0.00     0.00   0.00   0.00    -0.00  -0.00  -0.00
    19   6     0.00   0.00   0.00     0.00   0.00   0.00    -0.00  -0.00  -0.00
    20   1     0.00  -0.00   0.00    -0.00   0.00  -0.00     0.00  -0.00   0.00
    21   6     0.00   0.00  -0.00     0.00   0.00   0.00    -0.00  -0.00  -0.00
    22   1     0.00  -0.00   0.00     0.00  -0.00   0.00    -0.00   0.00  -0.00
    23   1    -0.00  -0.00  -0.00     0.00   0.00   0.00     0.00   0.00   0.00
    24   1     0.00  -0.00  -0.00    -0.00  -0.00   0.00     0.00   0.00  -0.00
    25   6     0.00   0.00  -0.00    -0.00   0.00  -0.00    -0.00  -0.00  -0.00
    26   6     0.00  -0.00  -0.00     0.00   0.00  -0.00    -0.00  -0.00   0.00
    27   6    -0.00  -0.00   0.00    -0.00   0.00  -0.00    -0.00   0.00   0.00
    28   6    -0.00   0.00  -0.00    -0.00   0.00  -0.00     0.00  -0.00   0.00
    29   6     0.00   0.00  -0.00     0.00   0.00  -0.00     0.00   0.00  -0.00
    30   6    -0.00  -0.00   0.00    -0.00  -0.00   0.00     0.00  -0.00   0.00
    31   1     0.01  -0.01   0.00     0.01  -0.02   0.00    -0.01   0.01  -0.00
    32   1    -0.01  -0.01   0.00    -0.01  -0.01   0.00    -0.01  -0.01   0.00
    33   6     0.00   0.00   0.00    -0.05  -0.03   0.02    -0.06  -0.04   0.02
    34   1     0.00  -0.00  -0.00     0.21  -0.07  -0.23     0.24  -0.08  -0.27
    35   1    -0.00  -0.00  -0.00     0.03   0.00   0.07     0.03   0.00   0.08
    36   1    -0.00  -0.00   0.00     0.35   0.44  -0.04     0.41   0.50  -0.04
    37   6    -0.00   0.00  -0.00     0.06  -0.04   0.01    -0.05   0.04  -0.00
    38   1     0.00   0.00   0.00    -0.12  -0.07  -0.15     0.11   0.06   0.13
    39   1    -0.00   0.00   0.00    -0.13   0.05   0.22     0.11  -0.04  -0.19
    40   1     0.00  -0.00   0.00    -0.43   0.50  -0.13     0.37  -0.44   0.12
    41   6     0.00  -0.09   0.03     0.00  -0.00   0.00    -0.00  -0.00   0.00
    42   1     0.28   0.59   0.12     0.00   0.00   0.00     0.00   0.00   0.00
    43   1     0.01  -0.03  -0.03     0.00   0.00   0.00     0.00  -0.00  -0.00
    44   1    -0.31   0.48  -0.46    -0.00   0.00  -0.00    -0.00   0.00  -0.00
    45   6     0.00   0.00  -0.00    -0.00  -0.00  -0.00    -0.00  -0.00  -0.00
    46   1    -0.00  -0.00   0.00     0.00   0.00  -0.00     0.00   0.01  -0.00
    47   1     0.00  -0.00   0.00     0.00  -0.00   0.01     0.00  -0.00   0.01
    48   1    -0.00   0.00   0.00     0.01  -0.00  -0.00     0.01  -0.00  -0.00
    49   7     0.00   0.00   0.00     0.00  -0.00   0.00    -0.00   0.00  -0.00
    50   6     0.00   0.00  -0.00    -0.00   0.00  -0.00     0.00   0.00   0.00
    51   1     0.00  -0.00   0.00     0.00  -0.00   0.00    -0.00   0.00  -0.00
    52   1    -0.00  -0.00  -0.00     0.00   0.00   0.00    -0.00  -0.00  -0.00
    53   1    -0.00  -0.00  -0.00     0.00   0.00  -0.00     0.00   0.00   0.00
    54   6    -0.00   0.00  -0.00    -0.00   0.00  -0.00     0.00  -0.00   0.00
    55   8     0.00  -0.00  -0.00    -0.00  -0.00   0.00    -0.00  -0.00   0.00
    56   7    -0.00   0.00   0.00     0.00  -0.00  -0.00     0.00  -0.00  -0.00
    57   1     0.00  -0.00  -0.00    -0.00   0.00   0.00    -0.00   0.00   0.00
                    151                    152                    153
                      A                      A                      A
 Frequencies --   3172.0305              3198.0106              3201.3422
 Red. masses --      1.1039                 1.0913                 1.0923
 Frc consts  --      6.5441                 6.5759                 6.5956
 IR Inten    --     33.4021                33.1508                29.3473
  Atom  AN      X      Y      Z        X      Y      Z        X      Y      Z
     1   6    -0.00   0.00  -0.00     0.00   0.00  -0.00    -0.00   0.00   0.00
     2   6     0.00   0.00   0.00    -0.00  -0.00   0.00    -0.00   0.00  -0.00
     3   6    -0.00  -0.00  -0.00     0.00   0.00  -0.00    -0.00  -0.00   0.00
     4   6    -0.00  -0.00  -0.00    -0.00   0.00   0.00    -0.00  -0.00   0.00
     5   6     0.00  -0.00  -0.00    -0.00   0.00  -0.00     0.00  -0.00   0.00
     6   6    -0.00   0.00  -0.00    -0.00   0.00  -0.00     0.00  -0.00   0.00
     7   1    -0.00  -0.00   0.00     0.00   0.00   0.00     0.00   0.00  -0.00
     8   6    -0.00  -0.00   0.00    -0.00  -0.00   0.00     0.00   0.00  -0.00
     9   1    -0.00   0.00  -0.00     0.00  -0.00   0.00    -0.00   0.00  -0.00
    10   6    -0.00  -0.00   0.00     0.00   0.00   0.00    -0.00   0.00   0.00
    11   1     0.00  -0.00   0.00     0.00  -0.00   0.00    -0.00   0.00  -0.00
    12   1     0.00   0.00  -0.00     0.00   0.00  -0.00    -0.00  -0.00   0.00
    13   1    -0.00  -0.00   0.00    -0.00   0.00   0.00     0.00  -0.00  -0.00
    14   6    -0.00  -0.00  -0.00    -0.00   0.00  -0.00    -0.00  -0.00   0.00
    15   6     0.00   0.00  -0.00    -0.00  -0.00  -0.00    -0.00  -0.00  -0.00
    16   6     0.00  -0.00   0.00    -0.00   0.00  -0.00     0.00  -0.00   0.00
    17   6    -0.00   0.00  -0.00     0.00  -0.00   0.00    -0.00   0.00  -0.00
    18   1    -0.00  -0.00   0.00     0.00   0.00   0.00    -0.00  -0.00   0.00
    19   6     0.00   0.00  -0.00    -0.00  -0.00  -0.00     0.00   0.00   0.00
    20   1    -0.00   0.00  -0.00     0.00  -0.00   0.00    -0.00   0.00  -0.00
    21   6    -0.00  -0.00  -0.00     0.00   0.00  -0.00    -0.00  -0.00   0.00
    22   1     0.00  -0.00   0.00    -0.00   0.00  -0.00     0.00  -0.00   0.00
    23   1     0.00   0.00   0.00     0.00   0.00   0.00    -0.00  -0.00  -0.00
    24   1     0.00   0.00  -0.00    -0.00  -0.00  -0.00     0.00   0.00  -0.00
    25   6     0.00   0.00   0.00     0.00   0.00  -0.00    -0.00   0.00   0.00
    26   6     0.00  -0.00   0.00    -0.00  -0.00   0.00    -0.00  -0.00   0.00
    27   6     0.00  -0.00   0.00     0.00  -0.00  -0.00    -0.00   0.00   0.00
    28   6    -0.00   0.00  -0.00     0.02  -0.03   0.01     0.04  -0.07   0.02
    29   6    -0.00  -0.00   0.00    -0.04  -0.07   0.02     0.01   0.02  -0.01
    30   6    -0.00   0.00  -0.00    -0.00   0.00  -0.00     0.00   0.00  -0.00
    31   1     0.00  -0.00   0.00    -0.17   0.29  -0.07    -0.44   0.75  -0.18
    32   1     0.00   0.00  -0.00     0.46   0.77  -0.27    -0.16  -0.27   0.09
    33   6     0.00   0.00  -0.00    -0.00  -0.00   0.00     0.00   0.00   0.00
    34   1    -0.01   0.00   0.01     0.00   0.00  -0.00     0.00  -0.00   0.00
    35   1    -0.00  -0.00  -0.00     0.00   0.00   0.00    -0.00  -0.00  -0.00
    36   1    -0.01  -0.01   0.00     0.01   0.02  -0.00    -0.00  -0.01   0.00
    37   6     0.00  -0.00   0.00     0.00  -0.00   0.00     0.00  -0.00   0.00
    38   1    -0.00  -0.00  -0.00    -0.00  -0.00  -0.00    -0.00  -0.00  -0.00
    39   1    -0.00   0.00   0.00    -0.00   0.00   0.00    -0.00   0.00   0.00
    40   1    -0.00   0.00  -0.00    -0.00   0.01  -0.00    -0.01   0.02  -0.00
    41   6     0.00  -0.00   0.00    -0.00  -0.00   0.00     0.00  -0.00   0.00
    42   1    -0.00  -0.00  -0.00     0.01   0.01   0.00    -0.00  -0.00  -0.00
    43   1    -0.00   0.00   0.00     0.00  -0.00  -0.00    -0.00  -0.00  -0.00
    44   1    -0.00   0.00  -0.00    -0.00   0.00  -0.00    -0.01   0.01  -0.01
    45   6    -0.09  -0.03   0.03     0.00  -0.00  -0.00    -0.00   0.00   0.00
    46   1     0.27   0.52  -0.22    -0.00  -0.00   0.00    -0.00  -0.00   0.00
    47   1    -0.00  -0.02   0.03     0.00   0.00  -0.00    -0.00  -0.00  -0.00
    48   1     0.75  -0.16  -0.12    -0.00   0.00   0.00     0.00  -0.00  -0.00
    49   7    -0.00   0.00   0.00    -0.00  -0.00  -0.00     0.00   0.00   0.00
    50   6    -0.00  -0.00  -0.00    -0.00  -0.00  -0.00     0.03   0.00   0.00
    51   1     0.00  -0.00   0.00     0.00  -0.00   0.00    -0.04   0.04  -0.07
    52   1     0.00   0.00   0.00     0.00   0.00  -0.00    -0.01  -0.06  -0.00
    53   1    -0.00  -0.00   0.00     0.02   0.00  -0.00    -0.30  -0.04   0.02
    54   6     0.00  -0.00   0.00     0.00  -0.00   0.00    -0.00  -0.00   0.00
    55   8    -0.00   0.00  -0.00    -0.00   0.00   0.00     0.00  -0.00  -0.00
    56   7     0.00   0.00  -0.00     0.00   0.00  -0.00    -0.00  -0.00   0.00
    57   1    -0.02  -0.00  -0.00    -0.00   0.00   0.00     0.00   0.00  -0.00
                    154                    155                    156
                      A                      A                      A
 Frequencies --   3201.9437              3210.8166              3210.9673
 Red. masses --      1.0988                 1.0859                 1.0868
 Frc consts  --      6.6375                 6.5958                 6.6020
 IR Inten    --      6.0626                10.3693                 4.4225
  Atom  AN      X      Y      Z        X      Y      Z        X      Y      Z
     1   6     0.00  -0.00  -0.00     0.00  -0.00  -0.00     0.00  -0.00   0.00
     2   6     0.00  -0.00   0.00    -0.00   0.00  -0.00     0.00  -0.00   0.00
     3   6    -0.00   0.00  -0.00     0.00  -0.00  -0.00    -0.00   0.00   0.00
     4   6     0.00   0.00  -0.00     0.00   0.00  -0.00    -0.01  -0.01   0.02
     5   6    -0.00   0.00  -0.00     0.00  -0.00   0.00    -0.00   0.00  -0.00
     6   6    -0.00   0.00  -0.00     0.01  -0.01   0.01    -0.04   0.04  -0.04
     7   1    -0.00  -0.00   0.00    -0.02  -0.03   0.05     0.10   0.14  -0.21
     8   6    -0.00  -0.00   0.00     0.00   0.00  -0.00    -0.01  -0.01   0.01
     9   1     0.00  -0.00   0.00    -0.01   0.01  -0.01     0.06  -0.05   0.05
    10   6     0.00  -0.00   0.00    -0.01   0.00   0.00     0.04  -0.00  -0.01
    11   1     0.00  -0.00   0.00    -0.12   0.11  -0.12     0.48  -0.44   0.46
    12   1     0.00   0.00  -0.00    -0.02  -0.02   0.04     0.06   0.08  -0.14
    13   1    -0.00   0.00   0.00     0.10  -0.01  -0.02    -0.42   0.03   0.09
    14   6     0.00   0.00  -0.00    -0.00  -0.00  -0.00    -0.00  -0.00  -0.00
    15   6     0.00   0.00  -0.00    -0.01  -0.00  -0.01    -0.00  -0.00  -0.00
    16   6     0.00  -0.00   0.00     0.01  -0.01   0.01     0.00  -0.00   0.00
    17   6     0.00  -0.00   0.00     0.02  -0.04   0.03     0.01  -0.01   0.01
    18   1    -0.00  -0.00  -0.00     0.18   0.05   0.14     0.05   0.01   0.04
    19   6    -0.00  -0.00  -0.00    -0.03  -0.01  -0.02    -0.01  -0.00  -0.01
    20   1    -0.00   0.00  -0.00    -0.10   0.18  -0.16    -0.02   0.04  -0.04
    21   6     0.00   0.00   0.00     0.01   0.03  -0.00     0.00   0.01  -0.00
    22   1    -0.00   0.00  -0.00    -0.25   0.44  -0.40    -0.06   0.11  -0.10
    23   1     0.00   0.00   0.00     0.37   0.11   0.28     0.09   0.03   0.07
    24   1    -0.00  -0.00   0.00    -0.17  -0.38   0.01    -0.04  -0.10   0.00
    25   6    -0.00  -0.00  -0.00     0.00  -0.00   0.00     0.00  -0.00  -0.00
    26   6    -0.00  -0.00  -0.00    -0.00  -0.00  -0.00    -0.00  -0.00  -0.00
    27   6    -0.00   0.00  -0.00    -0.00   0.00  -0.00    -0.00   0.00  -0.00
    28   6     0.01  -0.02   0.01     0.00  -0.00   0.00     0.00  -0.00   0.00
    29   6     0.01   0.01  -0.00     0.00   0.00  -0.00     0.00   0.00  -0.00
    30   6     0.00   0.00  -0.00     0.00  -0.00   0.00     0.00   0.00  -0.00
    31   1    -0.15   0.25  -0.06    -0.00   0.00  -0.00    -0.00   0.00  -0.00
    32   1    -0.06  -0.11   0.04    -0.00  -0.00   0.00    -0.00  -0.00   0.00
    33   6    -0.00   0.00  -0.00     0.00   0.00  -0.00     0.00   0.00  -0.00
    34   1    -0.00   0.00   0.00    -0.00   0.00   0.00    -0.00   0.00   0.00
    35   1     0.00   0.00   0.01    -0.00  -0.00  -0.00    -0.00   0.00  -0.00
    36   1    -0.00  -0.00   0.00    -0.00  -0.00   0.00    -0.00  -0.00   0.00
    37   6     0.00  -0.00  -0.00    -0.00   0.00   0.00     0.00   0.00   0.00
    38   1     0.00   0.00   0.00    -0.00  -0.00  -0.00    -0.00  -0.00  -0.00
    39   1    -0.00   0.00   0.00     0.00  -0.00  -0.00     0.00  -0.00  -0.00
    40   1    -0.00   0.01  -0.00    -0.00   0.00  -0.00    -0.00   0.00  -0.00
    41   6     0.00  -0.00   0.00     0.00   0.00   0.00     0.00   0.00   0.00
    42   1    -0.00  -0.00  -0.00    -0.00  -0.00  -0.00    -0.00  -0.00  -0.00
    43   1    -0.00   0.00   0.00    -0.00   0.00   0.00    -0.00   0.00   0.00
    44   1    -0.00   0.00  -0.00    -0.00   0.00  -0.00    -0.00   0.00  -0.00
    45   6    -0.00  -0.00  -0.00    -0.00   0.00   0.00     0.00   0.00   0.00
    46   1     0.00   0.00  -0.00    -0.00  -0.00   0.00    -0.00  -0.00   0.00
    47   1     0.00  -0.00   0.00    -0.00   0.00  -0.00    -0.00   0.00  -0.00
    48   1    -0.00  -0.00   0.00     0.00  -0.00  -0.00    -0.00   0.00   0.00
    49   7     0.00  -0.00  -0.00     0.00  -0.00   0.00    -0.00  -0.00  -0.00
    50   6    -0.08  -0.01  -0.01     0.00   0.00  -0.00     0.00   0.00  -0.00
    51   1     0.11  -0.13   0.20     0.00   0.00   0.00     0.00   0.00  -0.00
    52   1     0.02   0.18   0.00    -0.00  -0.00  -0.00     0.00  -0.00  -0.00
    53   1     0.87   0.13  -0.05    -0.00  -0.00   0.00    -0.00  -0.00   0.00
    54   6    -0.00   0.00   0.00     0.00   0.00   0.00     0.00   0.00   0.00
    55   8     0.00   0.00   0.00    -0.00  -0.00  -0.00    -0.00  -0.00  -0.00
    56   7    -0.00   0.00  -0.00     0.00  -0.00   0.00    -0.00   0.00  -0.00
    57   1     0.00  -0.00  -0.00    -0.00   0.00  -0.00    -0.00   0.00  -0.00
                    157                    158                    159
                      A                      A                      A
 Frequencies --   3216.0083              3222.2595              3229.2720
 Red. masses --      1.0889                 1.0882                 1.0929
 Frc consts  --      6.6356                 6.6570                 6.7151
 IR Inten    --      7.6924                 2.3358                22.2728
  Atom  AN      X      Y      Z        X      Y      Z        X      Y      Z
     1   6     0.00  -0.00   0.00    -0.00   0.00  -0.00     0.00   0.00   0.00
     2   6     0.00   0.00  -0.00     0.00  -0.00   0.00     0.00   0.00  -0.00
     3   6    -0.00  -0.00  -0.00     0.00   0.00  -0.00    -0.00  -0.00   0.00
     4   6    -0.00  -0.00   0.00    -0.01  -0.01   0.01    -0.00  -0.00   0.00
     5   6    -0.00   0.00  -0.00     0.03  -0.03   0.03    -0.01   0.01  -0.01
     6   6    -0.00   0.00  -0.00    -0.02   0.02  -0.02    -0.00   0.00  -0.00
     7   1     0.00   0.00  -0.00     0.07   0.10  -0.15     0.02   0.03  -0.05
     8   6     0.00   0.00  -0.00     0.02   0.03  -0.04     0.00   0.00  -0.00
     9   1     0.00  -0.00   0.00    -0.36   0.32  -0.34     0.07  -0.06   0.06
    10   6     0.00  -0.00  -0.00    -0.03   0.00   0.01    -0.01   0.00   0.00
    11   1     0.00  -0.00   0.00     0.19  -0.18   0.18     0.02  -0.02   0.02
    12   1    -0.00  -0.00   0.00    -0.23  -0.30   0.49    -0.01  -0.01   0.01
    13   1    -0.00   0.00   0.00     0.34  -0.02  -0.08     0.11  -0.01  -0.02
    14   6    -0.00  -0.00  -0.00     0.00   0.00  -0.00    -0.00  -0.00  -0.00
    15   6     0.02   0.00   0.01     0.00   0.00   0.00    -0.01  -0.00  -0.01
    16   6     0.02  -0.02   0.02    -0.00   0.00  -0.00     0.02  -0.05   0.04
    17   6    -0.02   0.03  -0.03     0.00  -0.00   0.00     0.01  -0.01   0.01
    18   1    -0.19  -0.06  -0.15    -0.00  -0.00  -0.00     0.16   0.05   0.13
    19   6    -0.04  -0.01  -0.03    -0.00  -0.00  -0.00     0.02   0.01   0.01
    20   1    -0.17   0.30  -0.27     0.00  -0.00   0.00    -0.28   0.52  -0.46
    21   6     0.00   0.00   0.00    -0.00   0.00  -0.00    -0.02  -0.04  -0.00
    22   1     0.22  -0.39   0.35    -0.00   0.00  -0.00    -0.06   0.10  -0.09
    23   1     0.50   0.14   0.38     0.00   0.00   0.00    -0.22  -0.07  -0.16
    24   1    -0.01  -0.02  -0.00    -0.00  -0.00   0.00     0.20   0.46  -0.01
    25   6    -0.00  -0.00  -0.00     0.00   0.00   0.00     0.00  -0.00   0.00
    26   6     0.00   0.00   0.00    -0.00   0.00   0.00     0.00  -0.00  -0.00
    27   6     0.00  -0.00   0.00     0.00  -0.00   0.00    -0.00  -0.00  -0.00
    28   6    -0.00   0.00  -0.00    -0.00   0.00   0.00    -0.00   0.00  -0.00
    29   6    -0.00  -0.00   0.00    -0.00  -0.00   0.00    -0.00  -0.00   0.00
    30   6    -0.00   0.00   0.00    -0.00  -0.00   0.00    -0.00  -0.00   0.00
    31   1     0.00  -0.00   0.00     0.00  -0.00   0.00     0.00  -0.00   0.00
    32   1     0.00   0.00  -0.00     0.00   0.00  -0.00     0.00   0.00  -0.00
    33   6    -0.00  -0.00   0.00     0.00   0.00  -0.00    -0.00  -0.00   0.00
    34   1     0.00  -0.00  -0.00    -0.00   0.00   0.00     0.00  -0.00  -0.00
    35   1     0.00  -0.00   0.00    -0.00  -0.00  -0.00    -0.00  -0.00   0.00
    36   1     0.00   0.00  -0.00    -0.00  -0.00   0.00     0.00   0.00  -0.00
    37   6     0.00  -0.00  -0.00    -0.00   0.00  -0.00    -0.00   0.00   0.00
    38   1     0.00   0.00   0.00     0.00   0.00   0.00    -0.00  -0.00  -0.00
    39   1    -0.00   0.00   0.00    -0.00   0.00   0.00     0.00  -0.00  -0.00
    40   1     0.00  -0.00   0.00     0.00  -0.00   0.00     0.00  -0.00   0.00
    41   6    -0.00   0.00   0.00    -0.00  -0.00   0.00    -0.00  -0.00   0.00
    42   1     0.00   0.00   0.00     0.00   0.00   0.00     0.00   0.00   0.00
    43   1     0.00  -0.00  -0.00     0.00  -0.00  -0.00     0.00  -0.00  -0.00
    44   1     0.00  -0.00   0.00     0.00  -0.00   0.00     0.00  -0.00   0.00
    45   6     0.00  -0.00  -0.00     0.00   0.00   0.00     0.00  -0.00  -0.00
    46   1    -0.00  -0.00   0.00    -0.00  -0.00   0.00    -0.00  -0.00   0.00
    47   1    -0.00   0.00  -0.00    -0.00   0.00  -0.00     0.00   0.00   0.00
    48   1    -0.00   0.00   0.00    -0.00   0.00   0.00    -0.00   0.00   0.00
    49   7     0.00   0.00  -0.00     0.00   0.00   0.00     0.00   0.00   0.00
    50   6     0.00  -0.00   0.00    -0.00  -0.00   0.00    -0.00  -0.00   0.00
    51   1    -0.00   0.00  -0.00    -0.00  -0.00   0.00    -0.00   0.00  -0.00
    52   1     0.00   0.00   0.00     0.00   0.00   0.00     0.00   0.00  -0.00
    53   1    -0.00  -0.00   0.00     0.00   0.00  -0.00     0.00   0.00  -0.00
    54   6    -0.00  -0.00  -0.00    -0.00  -0.00  -0.00    -0.00  -0.00  -0.00
    55   8     0.00   0.00   0.00     0.00   0.00   0.00    -0.00   0.00   0.00
    56   7    -0.00   0.00  -0.00    -0.00   0.00  -0.00    -0.00   0.00  -0.00
    57   1    -0.00  -0.00   0.00    -0.00  -0.00  -0.00    -0.00   0.00   0.00
                    160                    161                    162
                      A                      A                      A
 Frequencies --   3229.8060              3234.3261              3236.2685
 Red. masses --      1.0928                 1.0939                 1.0949
 Frc consts  --      6.7162                 6.7419                 6.7565
 IR Inten    --     26.7531                35.1865                30.8550
  Atom  AN      X      Y      Z        X      Y      Z        X      Y      Z
     1   6     0.00  -0.00  -0.00    -0.00   0.00  -0.00    -0.00  -0.00   0.00
     2   6    -0.00  -0.00  -0.00     0.00   0.00  -0.00     0.00   0.00  -0.00
     3   6    -0.00  -0.00   0.00     0.00   0.00   0.00     0.00  -0.00   0.00
     4   6    -0.01  -0.01   0.02     0.00   0.00  -0.00     0.03   0.04  -0.06
     5   6    -0.03   0.03  -0.03     0.00   0.00   0.00    -0.02   0.01  -0.01
     6   6    -0.01   0.01  -0.01    -0.00   0.00  -0.00    -0.02   0.02  -0.02
     7   1     0.13   0.17  -0.26    -0.00  -0.01   0.01    -0.32  -0.42   0.65
     8   6     0.01   0.00  -0.00     0.00   0.00  -0.00     0.01   0.01  -0.02
     9   1     0.38  -0.34   0.36    -0.00   0.00  -0.00     0.16  -0.15   0.15
    10   6    -0.06   0.00   0.01    -0.00  -0.00   0.00    -0.00  -0.00   0.00
    11   1     0.10  -0.10   0.10     0.00  -0.00   0.00     0.21  -0.19   0.20
    12   1    -0.02  -0.02   0.03    -0.00  -0.00   0.00    -0.11  -0.15   0.24
    13   1     0.63  -0.04  -0.14     0.00  -0.00  -0.00     0.06  -0.00  -0.02
    14   6     0.00   0.00   0.00     0.00  -0.00   0.00    -0.00  -0.00  -0.00
    15   6     0.00   0.00   0.00    -0.05  -0.02  -0.04     0.00   0.00   0.00
    16   6    -0.00   0.01  -0.01    -0.01   0.02  -0.01     0.00  -0.00   0.00
    17   6    -0.00   0.00  -0.00    -0.00   0.02  -0.01    -0.00  -0.00  -0.00
    18   1    -0.02  -0.01  -0.02     0.62   0.19   0.49    -0.01  -0.00  -0.00
    19   6    -0.00  -0.00  -0.00    -0.02  -0.01  -0.02     0.00   0.00   0.00
    20   1     0.05  -0.09   0.08     0.10  -0.19   0.17    -0.00   0.01  -0.01
    21   6     0.00   0.01   0.00    -0.01  -0.03   0.00     0.00   0.00  -0.00
    22   1     0.01  -0.02   0.02     0.08  -0.15   0.13    -0.00   0.00  -0.00
    23   1     0.04   0.01   0.03     0.25   0.07   0.19    -0.01  -0.00  -0.00
    24   1    -0.04  -0.08   0.00     0.13   0.29  -0.01    -0.00  -0.01   0.00
    25   6    -0.00   0.00  -0.00    -0.00  -0.00   0.00    -0.00  -0.00  -0.00
    26   6    -0.00  -0.00  -0.00     0.00  -0.00  -0.00    -0.00  -0.00  -0.00
    27   6    -0.00   0.00   0.00     0.00   0.00  -0.00    -0.00   0.00  -0.00
    28   6     0.00  -0.00   0.00    -0.00   0.00  -0.00     0.00  -0.00   0.00
    29   6     0.00   0.00  -0.00     0.00   0.00  -0.00     0.00   0.00  -0.00
    30   6     0.00  -0.00  -0.00    -0.00  -0.00   0.00     0.00   0.00  -0.00
    31   1    -0.00   0.00  -0.00     0.00  -0.00   0.00    -0.00   0.00  -0.00
    32   1    -0.00  -0.00   0.00    -0.00  -0.00   0.00    -0.00  -0.00   0.00
    33   6     0.00   0.00  -0.00     0.00   0.00   0.00    -0.00  -0.00   0.00
    34   1    -0.00   0.00   0.00    -0.00   0.00   0.00     0.00  -0.00  -0.00
    35   1     0.00   0.00   0.00    -0.00   0.00  -0.00     0.00   0.00   0.00
    36   1    -0.00  -0.00   0.00    -0.00  -0.00   0.00     0.00   0.00  -0.00
    37   6     0.00  -0.00  -0.00    -0.00   0.00   0.00     0.00  -0.00  -0.00
    38   1     0.00   0.00   0.00    -0.01  -0.00  -0.01     0.00  -0.00  -0.00
    39   1    -0.00   0.00   0.00     0.01  -0.00  -0.01    -0.00   0.00   0.00
    40   1    -0.00   0.00  -0.00     0.00  -0.00  -0.00    -0.00   0.00  -0.00
    41   6     0.00  -0.00  -0.00     0.00   0.00   0.00     0.00   0.00  -0.00
    42   1    -0.00  -0.00  -0.00    -0.00  -0.00  -0.00    -0.00  -0.00  -0.00
    43   1    -0.00   0.00   0.00    -0.00   0.00   0.00    -0.00   0.00   0.00
    44   1    -0.00   0.00  -0.00    -0.00   0.00  -0.00    -0.00   0.00  -0.00
    45   6    -0.00   0.00   0.00    -0.00   0.00  -0.00     0.00  -0.00  -0.00
    46   1    -0.00  -0.00   0.00     0.00   0.00  -0.00     0.00   0.00  -0.00
    47   1     0.00  -0.00   0.00     0.00  -0.00   0.00     0.00  -0.00   0.00
    48   1     0.00  -0.00  -0.00     0.00  -0.00  -0.00    -0.00   0.00  -0.00
    49   7    -0.00  -0.00  -0.00     0.00  -0.00   0.00    -0.00   0.00   0.00
    50   6     0.00   0.00  -0.00     0.00   0.00  -0.00     0.00   0.00  -0.00
    51   1     0.00  -0.00   0.00     0.00  -0.00   0.00     0.00  -0.00   0.00
    52   1    -0.00  -0.00  -0.00     0.00   0.00  -0.00     0.00  -0.00   0.00
    53   1    -0.00  -0.00  -0.00    -0.00  -0.00   0.00    -0.00  -0.00   0.00
    54   6     0.00  -0.00   0.00     0.00   0.00   0.00     0.00   0.00   0.00
    55   8    -0.00   0.00  -0.00    -0.00  -0.00  -0.00    -0.00  -0.00  -0.00
    56   7     0.00   0.00  -0.00    -0.00  -0.00   0.00     0.00  -0.00   0.00
    57   1    -0.00   0.00   0.00    -0.00   0.00   0.00     0.00  -0.00  -0.00
                    163                    164                    165
                      A                      A                      A
 Frequencies --   3242.0099              3244.2337              3637.6104
 Red. masses --      1.0989                 1.0990                 1.0734
 Frc consts  --      6.8050                 6.8149                 8.3688
 IR Inten    --     23.6213                22.5236                36.7860
  Atom  AN      X      Y      Z        X      Y      Z        X      Y      Z
     1   6     0.00  -0.00   0.00     0.00  -0.00  -0.00    -0.00   0.00   0.00
     2   6    -0.00   0.00   0.00    -0.00   0.00  -0.00    -0.00   0.00  -0.00
     3   6    -0.00   0.00   0.00    -0.00  -0.00   0.00     0.00   0.00   0.00
     4   6     0.00   0.00  -0.00    -0.01  -0.01   0.02     0.00  -0.00   0.00
     5   6    -0.00   0.00  -0.00    -0.02   0.02  -0.02    -0.00   0.00  -0.00
     6   6     0.00  -0.00   0.00     0.01  -0.01   0.01     0.00   0.00  -0.00
     7   1    -0.00  -0.00   0.00     0.09   0.12  -0.19     0.00   0.00  -0.00
     8   6     0.00   0.00  -0.00     0.02   0.03  -0.05    -0.00  -0.00   0.00
     9   1     0.01  -0.01   0.01     0.24  -0.21   0.22     0.00  -0.00   0.00
    10   6     0.00  -0.00  -0.00     0.04  -0.00  -0.01     0.00  -0.00   0.00
    11   1    -0.00   0.00  -0.00    -0.14   0.13  -0.14    -0.00   0.00   0.00
    12   1    -0.00  -0.01   0.01    -0.25  -0.34   0.55    -0.00   0.00   0.00
    13   1    -0.01   0.00   0.00    -0.48   0.03   0.10     0.00   0.00   0.00
    14   6     0.00   0.00  -0.00     0.00   0.00   0.00    -0.00  -0.00   0.00
    15   6     0.03   0.01   0.02    -0.00  -0.00  -0.00     0.00   0.00  -0.00
    16   6    -0.01   0.02  -0.01    -0.00   0.00  -0.00     0.00   0.00   0.00
    17   6     0.01  -0.02   0.02    -0.00   0.00  -0.00    -0.00  -0.00   0.00
    18   1    -0.31  -0.10  -0.24     0.01   0.00   0.00     0.00  -0.00  -0.00
    19   6    -0.03  -0.01  -0.02     0.00   0.00   0.00    -0.00  -0.00  -0.00
    20   1     0.10  -0.18   0.16     0.00  -0.00   0.00    -0.00  -0.00   0.00
    21   6    -0.02  -0.06   0.00     0.00   0.00  -0.00     0.00   0.00  -0.00
    22   1    -0.15   0.26  -0.24     0.00  -0.01   0.01    -0.00   0.00  -0.00
    23   1     0.31   0.09   0.24    -0.01  -0.00  -0.00     0.00   0.00   0.00
    24   1     0.27   0.61  -0.02    -0.01  -0.01   0.00     0.00   0.00   0.00
    25   6     0.00   0.00  -0.00    -0.00   0.00   0.00     0.00  -0.00   0.00
    26   6    -0.00   0.00   0.00     0.00   0.00  -0.00     0.00   0.00  -0.00
    27   6    -0.00   0.00   0.00     0.00  -0.00   0.00    -0.00   0.00  -0.00
    28   6     0.00  -0.00   0.00    -0.00   0.00  -0.00     0.00  -0.00   0.00
    29   6     0.00   0.00  -0.00    -0.00  -0.00   0.00     0.00  -0.00   0.00
    30   6     0.00   0.00  -0.00    -0.00   0.00  -0.00    -0.00   0.00  -0.00
    31   1    -0.00   0.00  -0.00     0.00  -0.00   0.00     0.00  -0.00   0.00
    32   1    -0.00  -0.00   0.00     0.00   0.00  -0.00     0.00   0.00  -0.00
    33   6     0.00   0.00  -0.00    -0.00  -0.00   0.00    -0.00   0.00  -0.00
    34   1    -0.00   0.00   0.00     0.00  -0.00  -0.00     0.00  -0.00  -0.00
    35   1    -0.00   0.00  -0.00     0.00  -0.00   0.00    -0.00  -0.00   0.01
    36   1    -0.00  -0.00   0.00     0.00   0.00  -0.00     0.00   0.00   0.00
    37   6     0.00  -0.00  -0.00    -0.00   0.00   0.00     0.00   0.00  -0.00
    38   1     0.00   0.00   0.00     0.00   0.00   0.00    -0.00  -0.00  -0.00
    39   1    -0.00   0.00   0.01     0.00  -0.00  -0.00    -0.00   0.00   0.00
    40   1    -0.00   0.00  -0.00     0.00  -0.00   0.00     0.00  -0.00   0.00
    41   6     0.00  -0.00   0.00    -0.00  -0.00  -0.00    -0.00  -0.00   0.00
    42   1    -0.00  -0.00  -0.00     0.00   0.00   0.00     0.00   0.00   0.00
    43   1    -0.00   0.00   0.00     0.00  -0.00  -0.00     0.00  -0.00  -0.00
    44   1    -0.00   0.00  -0.00     0.00  -0.00   0.00     0.00  -0.00   0.00
    45   6    -0.00   0.00   0.00    -0.00  -0.00  -0.00    -0.00  -0.00  -0.00
    46   1    -0.00  -0.00   0.00     0.00   0.00  -0.00     0.00   0.00   0.00
    47   1    -0.00   0.00  -0.00     0.00  -0.00   0.00     0.00  -0.00   0.00
    48   1     0.00  -0.00  -0.00     0.00  -0.00  -0.00     0.01  -0.00  -0.00
    49   7    -0.00  -0.00  -0.00     0.00  -0.00   0.00     0.00   0.00   0.00
    50   6     0.00   0.00  -0.00    -0.00   0.00   0.00    -0.00   0.00  -0.00
    51   1     0.00  -0.00   0.00    -0.00   0.00  -0.00     0.00  -0.00   0.00
    52   1    -0.00  -0.00   0.00    -0.00  -0.00  -0.00    -0.00  -0.00  -0.00
    53   1    -0.00  -0.00   0.00     0.00   0.00  -0.00    -0.00   0.00   0.00
    54   6     0.00   0.00   0.00    -0.00  -0.00  -0.00    -0.00   0.00  -0.00
    55   8     0.00  -0.00  -0.00     0.00   0.00   0.00    -0.00   0.00   0.00
    56   7     0.00  -0.00   0.00     0.00   0.00  -0.00    -0.07   0.01   0.02
    57   1    -0.00   0.00  -0.00    -0.00   0.00   0.00     0.95  -0.13  -0.27

 -------------------
 - Thermochemistry -
 -------------------
 Temperature   298.150 Kelvin.  Pressure   1.00000 Atm.
 Atom     1 has atomic number  6 and mass  12.00000
 Atom     2 has atomic number  6 and mass  12.00000
 Atom     3 has atomic number  6 and mass  12.00000
 Atom     4 has atomic number  6 and mass  12.00000
 Atom     5 has atomic number  6 and mass  12.00000
 Atom     6 has atomic number  6 and mass  12.00000
 Atom     7 has atomic number  1 and mass   1.00783
 Atom     8 has atomic number  6 and mass  12.00000
 Atom     9 has atomic number  1 and mass   1.00783
 Atom    10 has atomic number  6 and mass  12.00000
 Atom    11 has atomic number  1 and mass   1.00783
 Atom    12 has atomic number  1 and mass   1.00783
 Atom    13 has atomic number  1 and mass   1.00783
 Atom    14 has atomic number  6 and mass  12.00000
 Atom    15 has atomic number  6 and mass  12.00000
 Atom    16 has atomic number  6 and mass  12.00000
 Atom    17 has atomic number  6 and mass  12.00000
 Atom    18 has atomic number  1 and mass   1.00783
 Atom    19 has atomic number  6 and mass  12.00000
 Atom    20 has atomic number  1 and mass   1.00783
 Atom    21 has atomic number  6 and mass  12.00000
 Atom    22 has atomic number  1 and mass   1.00783
 Atom    23 has atomic number  1 and mass   1.00783
 Atom    24 has atomic number  1 and mass   1.00783
 Atom    25 has atomic number  6 and mass  12.00000
 Atom    26 has atomic number  6 and mass  12.00000
 Atom    27 has atomic number  6 and mass  12.00000
 Atom    28 has atomic number  6 and mass  12.00000
 Atom    29 has atomic number  6 and mass  12.00000
 Atom    30 has atomic number  6 and mass  12.00000
 Atom    31 has atomic number  1 and mass   1.00783
 Atom    32 has atomic number  1 and mass   1.00783
 Atom    33 has atomic number  6 and mass  12.00000
 Atom    34 has atomic number  1 and mass   1.00783
 Atom    35 has atomic number  1 and mass   1.00783
 Atom    36 has atomic number  1 and mass   1.00783
 Atom    37 has atomic number  6 and mass  12.00000
 Atom    38 has atomic number  1 and mass   1.00783
 Atom    39 has atomic number  1 and mass   1.00783
 Atom    40 has atomic number  1 and mass   1.00783
 Atom    41 has atomic number  6 and mass  12.00000
 Atom    42 has atomic number  1 and mass   1.00783
 Atom    43 has atomic number  1 and mass   1.00783
 Atom    44 has atomic number  1 and mass   1.00783
 Atom    45 has atomic number  6 and mass  12.00000
 Atom    46 has atomic number  1 and mass   1.00783
 Atom    47 has atomic number  1 and mass   1.00783
 Atom    48 has atomic number  1 and mass   1.00783
 Atom    49 has atomic number  7 and mass  14.00307
 Atom    50 has atomic number  6 and mass  12.00000
 Atom    51 has atomic number  1 and mass   1.00783
 Atom    52 has atomic number  1 and mass   1.00783
 Atom    53 has atomic number  1 and mass   1.00783
 Atom    54 has atomic number  6 and mass  12.00000
 Atom    55 has atomic number  8 and mass  15.99491
 Atom    56 has atomic number  7 and mass  14.00307
 Atom    57 has atomic number  1 and mass   1.00783
 Molecular mass:   384.22016 amu.
 Principal axes and moments of inertia in atomic units:
                           1         2         3
     Eigenvalues --  5811.12553********************
           X            1.00000  -0.00128  -0.00212
           Y            0.00126   0.99996  -0.00882
           Z            0.00213   0.00882   0.99996
 This molecule is an asymmetric top.
 Rotational symmetry number  1.
 Warning -- assumption of classical behavior for rotation
           may cause significant error
 Rotational temperatures (Kelvin)      0.01490     0.00510     0.00414
 Rotational constants (GHZ):           0.31057     0.10622     0.08625
 Zero-point vibrational energy    1273989.3 (Joules/Mol)
                                  304.49074 (Kcal/Mol)
 Warning -- explicit consideration of  44 degrees of freedom as
           vibrations may cause significant error
 Vibrational temperatures:     20.69    38.38    50.54    67.12    72.67
          (Kelvin)             77.82    81.93    99.10   106.43   121.36
                              148.91   169.28   208.65   220.22   236.72
                              251.68   268.35   276.16   303.41   310.66
                              320.93   329.10   333.61   373.18   397.41
                              407.34   417.36   430.51   481.64   490.66
                              577.98   605.66   610.18   628.20   671.13
                              707.58   710.16   758.76   766.08   772.34
                              778.34   840.87   842.82   875.16   908.64
                              914.18   921.54   946.90  1006.99  1032.62
                             1042.32  1050.35  1083.68  1102.81  1123.42
                             1147.14  1158.81  1175.50  1259.32  1272.60
                             1279.69  1284.41  1320.09  1368.53  1386.01
                             1386.57  1406.96  1440.75  1443.92  1459.68
                             1469.00  1473.41  1475.11  1487.84  1496.30
                             1501.86  1524.52  1537.00  1537.84  1540.64
                             1542.57  1546.99  1548.77  1580.38  1610.36
                             1618.46  1666.09  1678.42  1694.22  1711.84
                             1716.91  1720.75  1728.14  1744.53  1753.45
                             1802.84  1832.41  1863.46  1907.96  1927.25
                             1929.93  1934.06  1937.76  1965.06  1973.69
                             2011.33  2044.06  2051.93  2053.36  2063.02
                             2107.17  2125.67  2139.03  2144.26  2147.76
                             2153.77  2156.64  2160.12  2161.11  2164.08
                             2165.79  2166.79  2170.62  2189.71  2211.35
                             2217.54  2233.80  2237.57  2242.70  2393.13
                             2394.93  2397.34  2436.50  2438.32  2446.11
                             2484.13  2563.37  4381.36  4393.09  4402.94
                             4404.78  4405.47  4500.30  4503.62  4504.69
                             4510.35  4513.45  4540.61  4553.62  4553.92
                             4563.84  4601.22  4606.01  4606.88  4619.64
                             4619.86  4627.11  4636.11  4646.20  4646.96
                             4653.47  4656.26  4664.52  4667.72  5233.70
 
 Zero-point correction=                           0.485237 (Hartree/Particle)
 Thermal correction to Energy=                    0.513153
 Thermal correction to Enthalpy=                  0.514097
 Thermal correction to Gibbs Free Energy=         0.424996
 Sum of electronic and zero-point Energies=          -1191.564069
 Sum of electronic and thermal Energies=             -1191.536153
 Sum of electronic and thermal Enthalpies=           -1191.535208
 Sum of electronic and thermal Free Energies=        -1191.624310
 
                     E (Thermal)             CV                S
                      KCal/Mol        Cal/Mol-Kelvin    Cal/Mol-Kelvin
 Total                  322.008            105.844            187.529
 Electronic               0.000              0.000              0.000
 Translational            0.889              2.981             43.730
 Rotational               0.889              2.981             35.978
 Vibrational            320.231             99.882            107.821
 Vibration     1          0.593              1.986              7.290
 Vibration     2          0.593              1.984              6.062
 Vibration     3          0.594              1.982              5.516
 Vibration     4          0.595              1.979              4.954
 Vibration     5          0.595              1.977              4.797
 Vibration     6          0.596              1.976              4.662
 Vibration     7          0.596              1.975              4.560
 Vibration     8          0.598              1.969              4.185
 Vibration     9          0.599              1.966              4.045
 Vibration    10          0.601              1.960              3.787
 Vibration    11          0.605              1.946              3.387
 Vibration    12          0.608              1.935              3.139
 Vibration    13          0.616              1.908              2.737
 Vibration    14          0.619              1.899              2.634
 Vibration    15          0.623              1.886              2.497
 Vibration    16          0.627              1.873              2.382
 Vibration    17          0.632              1.858              2.262
 Vibration    18          0.634              1.851              2.209
 Vibration    19          0.643              1.824              2.036
 Vibration    20          0.645              1.817              1.993
 Vibration    21          0.649              1.806              1.934
 Vibration    22          0.651              1.797              1.889
 Vibration    23          0.653              1.792              1.864
 Vibration    24          0.668              1.747              1.666
 Vibration    25          0.678              1.717              1.557
 Vibration    26          0.682              1.705              1.515
 Vibration    27          0.686              1.692              1.473
 Vibration    28          0.692              1.675              1.421
 Vibration    29          0.716              1.606              1.237
 Vibration    30          0.721              1.593              1.207
 Vibration    31          0.767              1.466              0.956
 Vibration    32          0.783              1.425              0.889
 Vibration    33          0.786              1.418              0.878
 Vibration    34          0.797              1.390              0.837
 Vibration    35          0.824              1.324              0.748
 Vibration    36          0.848              1.268              0.679
 Vibration    37          0.849              1.264              0.674
 Vibration    38          0.882              1.189              0.593
 Vibration    39          0.887              1.178              0.582
 Vibration    40          0.892              1.169              0.572
 Vibration    41          0.896              1.159              0.563
 Vibration    42          0.941              1.065              0.477
 Vibration    43          0.943              1.062              0.475
 Vibration    44          0.967              1.014              0.436
                       Q            Log10(Q)             Ln(Q)
 Total Bot       0.327972-195       -195.484163       -450.118920
 Total V=0       0.511487D+28         27.708835         63.801950
 Vib (Bot)       0.680925-211       -211.166901       -486.229758
 Vib (Bot)    1  0.144100D+02          1.158663          2.667921
 Vib (Bot)    2  0.776292D+01          0.890025          2.049359
 Vib (Bot)    3  0.589194D+01          0.770258          1.773585
 Vib (Bot)    4  0.443245D+01          0.646644          1.488953
 Vib (Bot)    5  0.409266D+01          0.612006          1.409196
 Vib (Bot)    6  0.382049D+01          0.582119          1.340378
 Vib (Bot)    7  0.362786D+01          0.559650          1.288642
 Vib (Bot)    8  0.299478D+01          0.476366          1.096872
 Vib (Bot)    9  0.278664D+01          0.445081          1.024838
 Vib (Bot)   10  0.243976D+01          0.387348          0.891901
 Vib (Bot)   11  0.198151D+01          0.296997          0.683861
 Vib (Bot)   12  0.173788D+01          0.240020          0.552667
 Vib (Bot)   13  0.140019D+01          0.146188          0.336611
 Vib (Bot)   14  0.132355D+01          0.121742          0.280321
 Vib (Bot)   15  0.122703D+01          0.088856          0.204597
 Vib (Bot)   16  0.115020D+01          0.060775          0.139939
 Vib (Bot)   17  0.107440D+01          0.031166          0.071761
 Vib (Bot)   18  0.104197D+01          0.017857          0.041118
 Vib (Bot)   19  0.941523D+00         -0.026169         -0.060257
 Vib (Bot)   20  0.917638D+00         -0.037328         -0.085952
 Vib (Bot)   21  0.885638D+00         -0.052744         -0.121446
 Vib (Bot)   22  0.861552D+00         -0.064718         -0.149020
 Vib (Bot)   23  0.848747D+00         -0.071222         -0.163995
 Vib (Bot)   24  0.749091D+00         -0.125465         -0.288895
 Vib (Bot)   25  0.697438D+00         -0.156495         -0.360342
 Vib (Bot)   26  0.677964D+00         -0.168794         -0.388661
 Vib (Bot)   27  0.659215D+00         -0.180973         -0.416706
 Vib (Bot)   28  0.635858D+00         -0.196640         -0.452779
 Vib (Bot)   29  0.556511D+00         -0.254526         -0.586068
 Vib (Bot)   30  0.544139D+00         -0.264290         -0.608551
 Vib (Bot)   31  0.443132D+00         -0.353467         -0.813888
 Vib (Bot)   32  0.416819D+00         -0.380053         -0.875104
 Vib (Bot)   33  0.412735D+00         -0.384329         -0.884949
 Vib (Bot)   34  0.396989D+00         -0.401222         -0.923848
 Vib (Bot)   35  0.362686D+00         -0.440469         -1.014218
 Vib (Bot)   36  0.336621D+00         -0.472859         -1.088799
 Vib (Bot)   37  0.334870D+00         -0.475124         -1.094012
 Vib (Bot)   38  0.304004D+00         -0.517121         -1.190715
 Vib (Bot)   39  0.299674D+00         -0.523351         -1.205060
 Vib (Bot)   40  0.296035D+00         -0.528657         -1.217279
 Vib (Bot)   41  0.292600D+00         -0.533725         -1.228948
 Vib (Bot)   42  0.259576D+00         -0.585736         -1.348707
 Vib (Bot)   43  0.258620D+00         -0.587337         -1.352395
 Vib (Bot)   44  0.243395D+00         -0.613688         -1.413068
 Vib (V=0)       0.106193D+13         12.026097         27.691112
 Vib (V=0)    1  0.149187D+02          1.173730          2.702612
 Vib (V=0)    2  0.827901D+01          0.917978          2.113723
 Vib (V=0)    3  0.641311D+01          0.807069          1.858345
 Vib (V=0)    4  0.496056D+01          0.695531          1.601519
 Vib (V=0)    5  0.462309D+01          0.664933          1.531064
 Vib (V=0)    6  0.435307D+01          0.638795          1.470881
 Vib (V=0)    7  0.416215D+01          0.619318          1.426032
 Vib (V=0)    8  0.353624D+01          0.548541          1.263063
 Vib (V=0)    9  0.333115D+01          0.522594          1.203316
 Vib (V=0)   10  0.299047D+01          0.475739          1.095431
 Vib (V=0)   11  0.254362D+01          0.405453          0.933590
 Vib (V=0)   12  0.230838D+01          0.363307          0.836545
 Vib (V=0)   13  0.198679D+01          0.298152          0.686520
 Vib (V=0)   14  0.191485D+01          0.282134          0.649639
 Vib (V=0)   15  0.182499D+01          0.261261          0.601576
 Vib (V=0)   16  0.175418D+01          0.244074          0.562002
 Vib (V=0)   17  0.168505D+01          0.226612          0.521793
 Vib (V=0)   18  0.165573D+01          0.218989          0.504242
 Vib (V=0)   19  0.156605D+01          0.194806          0.448557
 Vib (V=0)   20  0.154502D+01          0.188933          0.435035
 Vib (V=0)   21  0.151703D+01          0.180995          0.416756
 Vib (V=0)   22  0.149613D+01          0.174969          0.402881
 Vib (V=0)   23  0.148507D+01          0.171748          0.395465
 Vib (V=0)   24  0.140063D+01          0.146324          0.336923
 Vib (V=0)   25  0.135815D+01          0.132947          0.306122
 Vib (V=0)   26  0.134240D+01          0.127881          0.294458
 Vib (V=0)   27  0.132738D+01          0.122996          0.283210
 Vib (V=0)   28  0.130890D+01          0.116906          0.269186
 Vib (V=0)   29  0.124813D+01          0.096261          0.221650
 Vib (V=0)   30  0.123898D+01          0.093063          0.214286
 Vib (V=0)   31  0.116811D+01          0.067482          0.155384
 Vib (V=0)   32  0.115095D+01          0.061057          0.140589
 Vib (V=0)   33  0.114834D+01          0.060072          0.138321
 Vib (V=0)   34  0.113844D+01          0.056308          0.129655
 Vib (V=0)   35  0.111769D+01          0.048321          0.111264
 Vib (V=0)   36  0.110275D+01          0.042479          0.097811
 Vib (V=0)   37  0.110178D+01          0.042095          0.096926
 Vib (V=0)   38  0.108517D+01          0.035496          0.081732
 Vib (V=0)   39  0.108293D+01          0.034599          0.079668
 Vib (V=0)   40  0.108106D+01          0.033852          0.077947
 Vib (V=0)   41  0.107932D+01          0.033151          0.076334
 Vib (V=0)   42  0.106336D+01          0.026682          0.061438
 Vib (V=0)   43  0.106292D+01          0.026503          0.061024
 Vib (V=0)   44  0.105609D+01          0.023703          0.054578
 Electronic      0.100000D+01          0.000000          0.000000
 Translational   0.296023D+09          8.471325         19.505948
 Rotational      0.162709D+08          7.211412         16.604890
 ***** Axes restored to original set *****
 -------------------------------------------------------------------
 Center     Atomic                   Forces (Hartrees/Bohr)
 Number     Number              X              Y              Z
 -------------------------------------------------------------------
      1        6           0.000293877    0.000076392   -0.000593808
      2        6          -0.000212221    0.000506370    0.000289529
      3        6           0.000278229   -0.000037704    0.000198872
      4        6           0.000667831    0.000095443    0.000214238
      5        6           0.000360123    0.000265614    0.000208482
      6        6          -0.000440279    0.000640678    0.000740346
      7        1          -0.000487777   -0.000006229    0.000089432
      8        6          -0.000226996   -0.000792345   -0.001123681
      9        1          -0.000236579   -0.000245085   -0.000323435
     10        6          -0.000948766    0.000072883   -0.000114343
     11        1           0.000098564   -0.000075484   -0.000054270
     12        1          -0.000084941    0.000073867   -0.000044354
     13        1           0.000132053   -0.000019586    0.000021835
     14        6           0.000239833   -0.000034338    0.000073841
     15        6          -0.000036894    0.000788860   -0.000122090
     16        6          -0.000050861    0.000770268    0.000165224
     17        6           0.000536022   -0.000672371   -0.000952295
     18        1           0.000299876   -0.000601902    0.000127705
     19        6          -0.000930672   -0.000024708    0.000697822
     20        1           0.000030926   -0.000122335    0.000339060
     21        6          -0.000305435   -0.000854790   -0.000146233
     22        1           0.000011412    0.000068693    0.000091442
     23        1           0.000043687   -0.000058278    0.000045633
     24        1           0.000059592    0.000065998   -0.000005143
     25        6          -0.000337323    0.000115844   -0.000468396
     26        6          -0.000687673   -0.000724720   -0.000185008
     27        6          -0.000793098    0.001085127    0.000249184
     28        6           0.000346203   -0.001077480   -0.000431815
     29        6           0.000413158    0.000945970    0.000156980
     30        6           0.000894212   -0.000069730    0.000364188
     31        1          -0.000120023    0.000059518    0.000035763
     32        1          -0.000159115   -0.000107506    0.000009435
     33        6           0.000279193    0.000144300    0.000451790
     34        1          -0.000157667    0.000440997    0.000279279
     35        1           0.000204445   -0.000025156   -0.000395975
     36        1          -0.000210374   -0.000173009   -0.000091700
     37        6           0.000239087   -0.000306010    0.000063226
     38        1           0.000187303    0.000077098    0.000023015
     39        1          -0.000134006   -0.000505073   -0.000192098
     40        1          -0.000260918    0.000197807   -0.000048311
     41        6           0.000539132    0.000106555   -0.000438993
     42        1          -0.000216444    0.000052195    0.000248922
     43        1          -0.000204851    0.000038067   -0.000137160
     44        1          -0.000197353   -0.000190857    0.000164564
     45        6          -0.000424531    0.000847186    0.000788966
     46        1           0.000081658   -0.000475147   -0.000518618
     47        1           0.000070019    0.000434027   -0.000042835
     48        1           0.000063499    0.000114268   -0.000180195
     49        7           0.001684691    0.000878114   -0.004864511
     50        6           0.000406797   -0.000455818    0.001854769
     51        1           0.000477840    0.000136748   -0.000528246
     52        1           0.000351126    0.000287208   -0.000434639
     53        1          -0.000553991   -0.000036800    0.000244129
     54        6           0.001257007   -0.003543829    0.010733064
     55        8          -0.002612214    0.001926770   -0.007011802
     56        7           0.000162416   -0.000580902   -0.000195679
     57        1           0.000321189    0.000504327    0.000674898
 -------------------------------------------------------------------
 Cartesian Forces:  Max     0.010733064 RMS     0.001199380

 GradGradGradGradGradGradGradGradGradGradGradGradGradGradGradGradGradGrad
 Berny optimization.
 Search for a local minimum.
 Step number   1 out of a maximum of    2
 All quantities printed in internal units (Hartrees-Bohrs-Radians)
 Second derivative matrix not updated -- analytic derivatives used.
 ITU=  0
     Eigenvalues ---    0.00003   0.00012   0.00019   0.00024   0.00036
     Eigenvalues ---    0.00043   0.00052   0.00055   0.00073   0.00099
     Eigenvalues ---    0.00133   0.00137   0.00153   0.00179   0.00186
     Eigenvalues ---    0.00216   0.00307   0.00425   0.00587   0.00592
     Eigenvalues ---    0.00679   0.00743   0.00779   0.00877   0.00934
     Eigenvalues ---    0.01025   0.01072   0.01477   0.01563   0.01588
     Eigenvalues ---    0.01811   0.02309   0.02478   0.02562   0.02826
     Eigenvalues ---    0.03132   0.03191   0.03312   0.03367   0.03518
     Eigenvalues ---    0.03818   0.03952   0.04326   0.04416   0.04683
     Eigenvalues ---    0.05166   0.05301   0.05340   0.05376   0.05447
     Eigenvalues ---    0.05665   0.06081   0.06213   0.06390   0.06462
     Eigenvalues ---    0.06574   0.07254   0.07398   0.07521   0.07644
     Eigenvalues ---    0.08134   0.08933   0.09432   0.09668   0.09684
     Eigenvalues ---    0.09793   0.10026   0.10121   0.10230   0.10305
     Eigenvalues ---    0.10521   0.10610   0.10817   0.10923   0.11211
     Eigenvalues ---    0.11457   0.11841   0.11898   0.11972   0.12123
     Eigenvalues ---    0.12791   0.13132   0.14329   0.15059   0.15413
     Eigenvalues ---    0.15503   0.15919   0.16264   0.17595   0.18599
     Eigenvalues ---    0.18740   0.19130   0.19681   0.19937   0.20334
     Eigenvalues ---    0.20396   0.20882   0.21941   0.22900   0.23291
     Eigenvalues ---    0.24010   0.24354   0.25881   0.26920   0.27438
     Eigenvalues ---    0.29250   0.29263   0.30066   0.31100   0.31708
     Eigenvalues ---    0.33201   0.33472   0.36399   0.40918   0.43092
     Eigenvalues ---    0.44354   0.49191   0.51741   0.52051   0.55003
     Eigenvalues ---    0.55312   0.61226   0.66017   0.69081   0.69599
     Eigenvalues ---    0.69907   0.70516   0.73568   0.79166   0.79380
     Eigenvalues ---    0.81197   0.81364   0.81653   0.82340   0.83129
     Eigenvalues ---    0.83552   0.84508   0.84797   0.85307   0.85410
     Eigenvalues ---    0.87277   0.87539   0.88168   0.90559   0.93614
     Eigenvalues ---    0.94676   0.95037   1.01324   1.02569   1.03136
     Eigenvalues ---    1.07408   1.08681   1.12409   1.12698   1.14140
     Eigenvalues ---    1.15333   1.15820   1.28724   1.29513   1.31145
     Eigenvalues ---    1.32662   1.33036   1.33404   1.35442   1.60945
 Quadratic step=1.767D+00 exceeds max=3.000D-01 adjusted using Lamda=-6.952D-04.
 Angle between NR and scaled steps=  56.13 degrees.
 Angle between quadratic step and forces=  84.35 degrees.
 Linear search not attempted -- first point.
 B after Tr=     0.000383   -0.002612   -0.003982
         Rot=    1.000000    0.000108   -0.000024    0.000069 Ang=   0.01 deg.
 Variable       Old X    -DE/DX   Delta X   Delta X   Delta X     New X
                                 (Linear)    (Quad)   (Total)
    X1       -1.74460   0.00029   0.00000   0.00299   0.00338  -1.74123
    Y1       -0.20928   0.00008   0.00000   0.00042  -0.00180  -0.21109
    Z1        0.72762  -0.00059   0.00000  -0.02841  -0.03226   0.69536
    X2       -3.01430  -0.00021   0.00000   0.00039   0.00107  -3.01322
    Y2        2.00251   0.00051   0.00000   0.00279   0.00072   2.00322
    Z2        0.55968   0.00029   0.00000  -0.00435  -0.00862   0.55107
    X3       -5.75166   0.00028   0.00000  -0.00176  -0.00109  -5.75275
    Y3        2.13299  -0.00004   0.00000   0.00422   0.00239   2.13537
    Z3       -0.05444   0.00020   0.00000  -0.00355  -0.00772  -0.06215
    X4       -7.35807   0.00067   0.00000  -0.00786  -0.00691  -7.36498
    Y4        3.60995   0.00010   0.00000  -0.01215  -0.01344   3.59651
    Z4        1.43483   0.00021   0.00000   0.00766   0.00326   1.43809
    X5       -6.74174   0.00036   0.00000  -0.00057  -0.00017  -6.74191
    Y5        0.84849   0.00027   0.00000   0.02027   0.01812   0.86661
    Z5       -2.13637   0.00021   0.00000  -0.01587  -0.01971  -2.15608
    X6       -9.92181  -0.00044   0.00000  -0.00904  -0.00810  -9.92990
    Y6        3.75547   0.00064   0.00000  -0.01192  -0.01297   3.74250
    Z6        0.88209   0.00074   0.00000   0.00640   0.00209   0.88418
    X7       -6.56828  -0.00049   0.00000  -0.02015  -0.01898  -6.58726
    Y7        4.63393  -0.00001   0.00000  -0.02512  -0.02617   4.60776
    Z7        3.02735   0.00009   0.00000   0.02171   0.01705   3.04440
    X8       -9.30560  -0.00023   0.00000  -0.00169  -0.00130  -9.30689
    Y8        0.99889  -0.00079   0.00000   0.01842   0.01650   1.01539
    Z8       -2.68902  -0.00112   0.00000  -0.01887  -0.02262  -2.71164
    X9       -5.48638  -0.00024   0.00000  -0.00282  -0.00263  -5.48901
    Y9       -0.26869  -0.00025   0.00000   0.02818   0.02560  -0.24309
    Z9       -3.31058  -0.00032   0.00000  -0.02681  -0.03047  -3.34105
   X10      -10.90220  -0.00095   0.00000  -0.00651  -0.00584 -10.90805
   Y10        2.44559   0.00007   0.00000   0.00382   0.00245   2.44804
   Z10       -1.17915  -0.00011   0.00000  -0.00681  -0.01079  -1.18995
   X11      -11.15602   0.00010   0.00000  -0.01088  -0.00973 -11.16575
   Y11        4.89472  -0.00008   0.00000  -0.02415  -0.02478   4.86994
   Z11        2.05977  -0.00005   0.00000   0.01555   0.01106   2.07083
   X12      -10.05685  -0.00008   0.00000   0.00159   0.00177 -10.05509
   Y12       -0.00678   0.00007   0.00000   0.03131   0.02915   0.02237
   Z12       -4.31088  -0.00004   0.00000  -0.02830  -0.03180  -4.34268
   X13      -12.90373   0.00013   0.00000  -0.00604  -0.00539 -12.90911
   Y13        2.56303  -0.00002   0.00000   0.00409   0.00290   2.56594
   Z13       -1.61272   0.00002   0.00000  -0.00699  -0.01090  -1.62362
   X14       -2.90848   0.00024   0.00000   0.00335   0.00339  -2.90509
   Y14       -2.75576  -0.00003   0.00000  -0.00093  -0.00300  -2.75876
   Z14        0.67524   0.00007   0.00000  -0.01683  -0.02008   0.65517
   X15       -1.91403  -0.00004   0.00000   0.00443   0.00413  -1.90990
   Y15       -4.60934   0.00079   0.00000  -0.01237  -0.01492  -4.62426
   Z15       -0.92969  -0.00012   0.00000  -0.00393  -0.00682  -0.93651
   X16       -4.94865  -0.00005   0.00000   0.00200   0.00203  -4.94662
   Y16       -3.39205   0.00077   0.00000   0.00749   0.00604  -3.38601
   Z16        2.22987   0.00017   0.00000  -0.01216  -0.01517   2.21470
   X17       -2.94573   0.00054   0.00000  -0.00091  -0.00155  -2.94727
   Y17       -7.02346  -0.00067   0.00000  -0.01189  -0.01431  -7.03777
   Z17       -0.99640  -0.00095   0.00000   0.00302   0.00070  -0.99570
   X18       -0.35276   0.00030   0.00000   0.01932   0.01903  -0.33373
   Y18       -4.11898  -0.00060   0.00000  -0.03337  -0.03641  -4.15539
   Z18       -2.16650   0.00013   0.00000   0.00653   0.00347  -2.16304
   X19       -5.99310  -0.00093   0.00000  -0.00337  -0.00368  -5.99678
   Y19       -5.80171  -0.00002   0.00000   0.00766   0.00633  -5.79537
   Z19        2.14983   0.00070   0.00000  -0.00243  -0.00487   2.14496
   X20       -5.71997   0.00003   0.00000   0.00968   0.00997  -5.71000
   Y20       -1.97476  -0.00012   0.00000   0.00830   0.00723  -1.96754
   Z20        3.49606   0.00034   0.00000  -0.00800  -0.01128   3.48478
   X21       -4.99453  -0.00031   0.00000  -0.00698  -0.00762  -5.00215
   Y21       -7.62785  -0.00085   0.00000  -0.00114  -0.00294  -7.63079
   Z21        0.54098  -0.00015   0.00000   0.00177  -0.00032   0.54066
   X22       -2.16354   0.00001   0.00000   0.00277   0.00188  -2.16166
   Y22       -8.43031   0.00007   0.00000  -0.01936  -0.02216  -8.45248
   Z22       -2.26872   0.00009   0.00000   0.01416   0.01211  -2.25661
   X23       -7.58244   0.00004   0.00000  -0.00034  -0.00065  -7.58309
   Y23       -6.26014  -0.00006   0.00000   0.01299   0.01215  -6.24799
   Z23        3.36338   0.00005   0.00000   0.00346   0.00120   3.36458
   X24       -5.80835   0.00006   0.00000  -0.00992  -0.01082  -5.81917
   Y24       -9.50971   0.00007   0.00000   0.00019  -0.00152  -9.51123
   Z24        0.48543  -0.00001   0.00000   0.00897   0.00733   0.49276
   X25        5.28603  -0.00034   0.00000   0.00383   0.00424   5.29027
   Y25        0.37730   0.00012   0.00000  -0.01287  -0.01632   0.36098
   Z25       -0.52235  -0.00047   0.00000  -0.01153  -0.01585  -0.53820
   X26        6.59349  -0.00069   0.00000   0.00898   0.00906   6.60255
   Y26       -1.86044  -0.00072   0.00000  -0.01391  -0.01766  -1.87810
   Z26       -1.05334  -0.00019   0.00000  -0.00414  -0.00804  -1.06138
   X27        6.57652  -0.00079   0.00000  -0.00530  -0.00455   6.57197
   Y27        2.55101   0.00109   0.00000  -0.00531  -0.00877   2.54224
   Z27        0.25508   0.00025   0.00000  -0.01195  -0.01680   0.23828
   X28        9.20970   0.00035   0.00000   0.01043   0.01051   9.22021
   Y28       -1.89501  -0.00108   0.00000  -0.00492  -0.00897  -1.90398
   Z28       -0.76366  -0.00043   0.00000  -0.00507  -0.00909  -0.77275
   X29        9.19420   0.00041   0.00000  -0.00294  -0.00220   9.19200
   Y29        2.44233   0.00095   0.00000   0.00220  -0.00156   2.44077
   Z29        0.52301   0.00016   0.00000  -0.01368  -0.01863   0.50438
   X30       10.54276   0.00089   0.00000   0.00416   0.00458  10.54734
   Y30        0.23458  -0.00007   0.00000   0.00334  -0.00072   0.23386
   Z30        0.02989   0.00036   0.00000  -0.00954  -0.01408   0.01581
   X31       10.23374  -0.00012   0.00000   0.01486   0.01468  10.24842
   Y31       -3.62847   0.00006   0.00000  -0.00392  -0.00819  -3.63666
   Z31       -1.17685   0.00004   0.00000   0.00369  -0.00001  -1.17686
   X32       10.20557  -0.00016   0.00000  -0.00883  -0.00783  10.19774
   Y32        4.12826  -0.00011   0.00000   0.00465   0.00088   4.12913
   Z32        1.12271   0.00001   0.00000  -0.01214  -0.01752   1.10520
   X33        5.15312   0.00028   0.00000  -0.00945  -0.00835   5.14477
   Y33        4.95261   0.00014   0.00000  -0.01189  -0.01503   4.93758
   Z33        0.83257   0.00045   0.00000   0.00552   0.00022   0.83279
   X34        3.76387  -0.00016   0.00000  -0.03220  -0.03111   3.73277
   Y34        5.35955   0.00044   0.00000  -0.00803  -0.01129   5.34827
   Z34       -0.64365   0.00028   0.00000   0.02763   0.02231  -0.62134
   X35        4.14987   0.00020   0.00000   0.01592   0.01709   4.16696
   Y35        4.80043  -0.00003   0.00000  -0.01937  -0.02198   4.77845
   Z35        2.64090  -0.00040   0.00000   0.01760   0.01238   2.65328
   X36        6.43413  -0.00021   0.00000  -0.01477  -0.01344   6.42070
   Y36        6.56470  -0.00017   0.00000  -0.00733  -0.01061   6.55408
   Z36        0.97356  -0.00009   0.00000  -0.00857  -0.01428   0.95928
   X37        5.18863   0.00024   0.00000   0.01699   0.01670   5.20533
   Y37       -4.17960  -0.00031   0.00000  -0.02881  -0.03255  -4.21215
   Z37       -1.92727   0.00006   0.00000   0.02023   0.01690  -1.91037
   X38        3.84639   0.00019   0.00000   0.02961   0.02930   3.87570
   Y38       -4.83827   0.00008   0.00000  -0.02158  -0.02483  -4.86309
   Z38       -0.49485   0.00002   0.00000   0.03494   0.03182  -0.46303
   X39        4.10846  -0.00013   0.00000   0.00459   0.00427   4.11273
   Y39       -3.77102  -0.00051   0.00000  -0.05886  -0.06282  -3.83384
   Z39       -3.64374  -0.00019   0.00000   0.02059   0.01724  -3.62650
   X40        6.48947  -0.00026   0.00000   0.02327   0.02275   6.51222
   Y40       -5.72836   0.00020   0.00000  -0.02496  -0.02897  -5.75732
   Z40       -2.33804  -0.00005   0.00000   0.02990   0.02685  -2.31119
   X41       13.36644   0.00054   0.00000   0.00399   0.00441  13.37086
   Y41        0.13629   0.00011   0.00000   0.01121   0.00684   0.14313
   Z41        0.39299  -0.00044   0.00000  -0.00605  -0.01071   0.38228
   X42       14.23405  -0.00022   0.00000  -0.00179  -0.00112  14.23292
   Y42        1.98136   0.00005   0.00000   0.01439   0.00983   1.99119
   Z42        0.05982   0.00025   0.00000  -0.00077  -0.00588   0.05394
   X43       13.83942  -0.00020   0.00000  -0.00287  -0.00243  13.83699
   Y43       -0.43249   0.00004   0.00000   0.01286   0.00884  -0.42365
   Z43        2.32694  -0.00014   0.00000  -0.00425  -0.00881   2.31812
   X44       14.24261  -0.00020   0.00000   0.00790   0.00807  14.25068
   Y44       -1.22693  -0.00019   0.00000   0.00936   0.00460  -1.22233
   Z44       -0.88826   0.00016   0.00000  -0.00084  -0.00525  -0.89351
   X45       -2.07583  -0.00042   0.00000  -0.01202  -0.01081  -2.08663
   Y45        6.28170   0.00085   0.00000   0.03535   0.03284   6.31454
   Z45       -0.91594   0.00079   0.00000   0.05865   0.05341  -0.86253
   X46       -1.15989   0.00008   0.00000  -0.00170  -0.00022  -1.16011
   Y46        7.99740  -0.00048   0.00000   0.01888   0.01640   8.01380
   Z46       -0.22240  -0.00052   0.00000   0.08064   0.07498  -0.14742
   X47       -1.19973   0.00007   0.00000  -0.02068  -0.01963  -1.21936
   Y47        5.71477   0.00043   0.00000   0.07324   0.07022   5.78498
   Z47       -2.70739  -0.00004   0.00000   0.04174   0.03657  -2.67082
   X48       -4.06483   0.00006   0.00000  -0.01201  -0.01076  -4.07558
   Y48        6.71277   0.00011   0.00000   0.04555   0.04324   6.75601
   Z48       -1.25486  -0.00018   0.00000   0.07251   0.06727  -1.18759
   X49        0.94887   0.00168   0.00000   0.00414   0.00454   0.95341
   Y49       -0.17342   0.00088   0.00000   0.00036  -0.00216  -0.17558
   Z49        1.04599  -0.00486   0.00000  -0.02604  -0.03003   1.01597
   X50        1.89809   0.00041   0.00000  -0.00287  -0.00248   1.89561
   Y50       -1.22333  -0.00046   0.00000   0.05286   0.05072  -1.17261
   Z50        3.40761   0.00185   0.00000   0.00645   0.00263   3.41023
   X51        0.96879   0.00048   0.00000  -0.02535  -0.02475   0.94404
   Y51       -0.28351   0.00014   0.00000   0.07482   0.07316  -0.21035
   Z51        4.99660  -0.00053   0.00000  -0.02236  -0.02634   4.97026
   X52        1.49420   0.00035   0.00000   0.02078   0.02090   1.51510
   Y52       -3.25097   0.00029   0.00000   0.05109   0.04904  -3.20193
   Z52        3.52879  -0.00043   0.00000   0.03144   0.02807   3.55686
   X53        3.93076  -0.00055   0.00000  -0.00874  -0.00830   3.92246
   Y53       -0.93385  -0.00004   0.00000   0.07765   0.07527  -0.85859
   Z53        3.55408   0.00024   0.00000   0.02044   0.01645   3.57052
   X54        2.46936   0.00126   0.00000   0.00616   0.00656   2.47592
   Y54        0.50786  -0.00354   0.00000  -0.03304  -0.03620   0.47165
   Z54       -0.94999   0.01073   0.00000  -0.01698  -0.02118  -0.97117
   X55        1.61454  -0.00261   0.00000   0.01340   0.01380   1.62834
   Y55        1.24987   0.00193   0.00000  -0.08748  -0.09096   1.15890
   Z55       -2.96343  -0.00701   0.00000  -0.05330  -0.05761  -3.02105
   X56       -1.85639   0.00016   0.00000  -0.00220  -0.00117  -1.85756
   Y56        4.32308  -0.00058   0.00000  -0.00232  -0.00445   4.31863
   Z56        1.01773  -0.00020   0.00000   0.01898   0.01415   1.03189
   X57       -0.03047   0.00032   0.00000  -0.00555  -0.00453  -0.03500
   Y57        4.06738   0.00050   0.00000   0.00929   0.00702   4.07440
   Z57        1.52334   0.00067   0.00000   0.03890   0.03404   1.55738
         Item               Value     Threshold  Converged?
 Maximum Force            0.010733     0.000450     NO 
 RMS     Force            0.001199     0.000300     NO 
 Maximum Displacement     0.090965     0.001800     NO 
 RMS     Displacement     0.022757     0.001200     NO 
 Predicted change in Energy=-2.626590D-04
 GradGradGradGradGradGradGradGradGradGradGradGradGradGradGradGradGradGrad

 1\1\GINC-CDR1482\Freq\RwB97XD\6-31G(d,p)\C26H28N2O1\CLR426\20-Jul-2023
 \0\\# freq wb97xd/6-31g(d,p) scrf=(solvent=water)\\Title Card Required
 \\0,1\C,-0.923205,-0.110748,0.385042\C,-1.595097,1.059681,0.296171\C,-
 3.043647,1.128728,-0.028806\C,-3.893721,1.910302,0.759278\C,-3.567574,
 0.449002,-1.130519\C,-5.250394,1.987307,0.46678\H,-3.475784,2.452172,1
 .602004\C,-4.92431,0.528589,-1.422968\H,-2.903268,-0.142186,-1.751881\
 C,-5.769197,1.294148,-0.623981\H,-5.903512,2.590172,1.089983\H,-5.3218
 57,-0.003588,-2.281217\H,-6.828358,1.356299,-0.853416\C,-1.539099,-1.4
 58286,0.357324\C,-1.012863,-2.439158,-0.491972\C,-2.618711,-1.794994,1
 .179996\C,-1.558811,-3.716654,-0.527272\H,-0.186673,-2.17967,-1.146464
 \C,-3.171411,-3.070131,1.137642\H,-3.026877,-1.045,1.850034\C,-2.64299
 1,-4.036482,0.286275\H,-1.144897,-4.46113,-1.200557\H,-4.012455,-3.312
 724,1.779822\H,-3.073647,-5.032323,0.256881\C,2.797244,0.199661,-0.276
 414\C,3.489127,-0.984503,-0.557403\C,3.480145,1.349938,0.134982\C,4.87
 3562,-1.002797,-0.40411\C,4.865359,1.292428,0.276766\C,5.57899,0.12413
 3,0.015818\H,5.41546,-1.920104,-0.622762\H,5.400554,2.184581,0.594113\
 C,2.726914,2.620809,0.440577\H,1.991756,2.836154,-0.340604\H,2.196015,
 2.54028,1.397504\H,3.404796,3.473887,0.515186\C,2.745704,-2.21175,-1.0
 19866\H,2.035423,-2.5603,-0.261865\H,2.174104,-1.995539,-1.928182\H,3.
 434079,-3.031316,-1.237239\C,7.073218,0.072121,0.207961\H,7.532334,1.0
 4849,0.031654\H,7.323505,-0.228862,1.231361\H,7.536864,-0.649263,-0.47
 0049\C,-1.09848,3.324132,-0.484694\H,-0.613788,4.23204,-0.117688\H,-0.
 634869,3.024125,-1.432689\H,-2.151013,3.552247,-0.664045\N,0.502119,-0
 .091772,0.553516\C,1.004426,-0.647358,1.803227\H,0.512663,-0.150025,2.
 644085\H,0.790698,-1.72034,1.867355\H,2.080069,-0.494174,1.880736\C,1.
 306728,0.268746,-0.502713\O,0.854379,0.661401,-1.568181\N,-0.98236,2.2
 87677,0.538562\H,-0.016123,2.152364,0.806117\\Version=EM64L-G09RevE.01
 \State=1-A\HF=-1192.0493056\RMSD=4.665e-09\RMSF=1.199e-03\ZeroPoint=0.
 4852369\Thermal=0.5131529\Dipole=0.5844542,-0.1878457,1.3125555\Dipole
 Deriv=0.7610759,0.3458139,0.0018335,-0.0339473,-0.446412,0.0901439,-0.
 0342541,0.319632,-0.2716007,0.5299694,0.0612127,0.0831008,-0.0979705,1
 .8721655,0.0097605,-0.0115679,0.456771,0.0200359,0.1059163,-0.1223827,
 0.0095429,-0.0557816,-0.0174878,-0.0214809,0.1316406,-0.2248414,0.0498
 723,-0.1445962,0.1026423,0.0758237,-0.002014,-0.0590678,0.0976735,-0.0
 162351,0.1677192,-0.0061453,-0.0817928,0.0034354,-0.084291,-0.0092461,
 -0.112962,0.097386,-0.0506589,0.0908635,-0.0729189,0.0089175,-0.072411
 8,-0.0984242,-0.0899748,-0.0582151,0.103721,-0.0971226,0.125381,-0.042
 6973,0.107209,-0.0525541,-0.0793904,-0.0193565,0.0770747,-0.0898472,-0
 .0688502,-0.0832749,0.0056864,-0.0780254,0.0125654,0.098666,0.0301849,
 -0.0614011,0.1105229,0.105219,0.1047558,0.0573167,0.0355502,0.0602745,
 0.0836607,0.0723288,0.0830457,-0.0869993,0.0552215,-0.0935836,0.072667
 9,0.0584901,0.0374133,0.0368047,-0.0191313,-0.1224121,0.0360471,0.0316
 204,0.0138634,-0.0684404,-0.0122123,0.1012207,0.0693117,0.0925634,0.04
 58225,-0.0937731,0.0819806,-0.0978885,0.0356348,0.0439514,-0.020546,-0
 .068743,-0.0449525,0.0756516,-0.1094803,-0.0842737,-0.09971,-0.0353524
 ,-0.1345137,0.0292394,-0.05299,0.0232932,0.1204352,-0.0191202,-0.05867
 22,-0.0168905,0.0993316,-0.1746569,0.2788665,-0.010785,0.1289527,0.641
 8238,-0.058675,0.0457607,-0.1136034,0.0691391,-0.002786,0.0251482,-0.0
 839593,0.0120332,-0.3023206,0.0053076,-0.1771512,-0.0048188,-0.0760276
 ,-0.1066489,-0.1894692,-0.0788764,-0.0378293,-0.1890545,0.1405453,-0.0
 793259,0.1093498,-0.06749,-0.0360798,-0.0275297,-0.1038229,0.0321821,0
 .0506004,0.1118326,-0.0955565,0.1710771,-0.0142435,0.0420537,-0.033389
 7,0.1204241,-0.0512429,0.113792,0.0380845,0.1362965,0.031446,0.0463306
 ,0.0250583,0.0583748,-0.1382069,0.0101254,0.0073496,-0.0175476,-0.1418
 37,-0.0365207,-0.0175636,0.084764,0.0365415,0.0606584,0.0480375,-0.005
 2235,-0.1251773,0.0782892,-0.0966287,0.0616958,-0.1125789,0.0549781,-0
 .0142224,0.0939831,-0.0469686,0.0255928,0.0204144,-0.0112047,-0.124702
 3,0.0751564,0.0540413,0.0792758,0.0558061,-0.0449383,-0.1029485,0.0721
 66,-0.1298013,0.0297624,-0.0295377,-0.0726326,0.1300687,-0.0488051,0.0
 647775,0.0204841,0.1308744,0.0393917,0.0323361,0.0737984,-0.102253,0.0
 22414,-0.0935833,-0.1177163,-0.014802,0.0217718,-0.0159591,0.1221475,-
 0.2603619,0.0239101,-0.0517737,-0.0700761,-0.2277873,-0.0532039,0.0413
 221,-0.0550332,-0.1231789,0.1292539,0.1648231,0.0763371,0.0450985,0.25
 94218,0.1214486,0.0815561,0.1032396,0.01105,0.1178588,-0.168466,-0.034
 278,-0.0512637,0.2646192,0.0676066,-0.0008466,0.1194938,-0.0095182,-0.
 3029945,-0.2036852,-0.0726739,-0.1840643,-0.0457975,0.0204504,-0.07092
 32,0.0157642,-0.1927005,-0.3121077,0.2067598,0.0502884,0.1875762,-0.06
 99557,0.057156,0.0388096,0.0631899,-0.1661568,0.4899287,-0.0203513,0.0
 76169,-0.0498973,0.0720408,0.0139693,0.1637235,0.0121144,0.029526,0.00
 93228,0.0939334,0.0218761,0.1160294,-0.0810983,-0.0561028,0.0215457,-0
 .0598456,0.1202555,0.0098026,-0.0882922,-0.0326442,-0.1088178,-0.07524
 74,-0.0695827,-0.0429613,-0.0646491,0.1144136,0.000854,0.0846487,0.002
 2074,0.0211145,0.0244148,-0.0089017,0.0230985,-0.0595075,0.0686798,-0.
 0043524,0.110877,-0.0795626,0.0863967,0.0486163,-0.0269877,-0.1209262,
 0.0167124,-0.0164408,0.0061774,0.0821651,0.1317595,0.0391926,0.0011422
 ,0.0320998,0.1565563,-0.0100796,-0.0686856,-0.0452279,-0.1593632,-0.01
 34116,-0.0472635,-0.0827721,-0.0283843,-0.0008939,-0.0214466,0.1047274
 ,-0.0042139,-0.1094288,-0.0315837,-0.0349463,0.0387551,-0.0233144,-0.0
 28343,-0.0043902,0.0787328,0.0145169,-0.1175074,0.0647173,-0.1085641,0
 .0089359,-0.003856,0.1287028,0.0360321,-0.0374535,0.0239445,-0.0425572
 ,-0.1293448,-0.0187097,0.0086985,0.0431654,-0.15455,-0.0141982,-0.0401
 652,-0.0498454,0.1538259,0.0496238,0.051052,-0.0720536,-0.0562595,0.00
 86083,-0.0530129,0.0856654,0.0078746,0.0049458,-0.0185116,0.0448113,0.
 1189192,0.0090585,-0.1581977,0.0102159,0.0897202,-0.0454407,-0.0392222
 ,-0.0009057,-0.1262021,-0.113305,0.0304044,0.0297214,0.0330855,0.08886
 52,-0.0957507,0.0142355,-0.0470538,0.0266985,0.0892214,0.0650132,-0.09
 18176,0.0645042,-0.1094568,-0.0461408,0.0334466,0.0202167,0.0908705,-0
 .0245395,-0.1039105,0.0954893,-0.1064548,0.0008509,0.2580236,-0.303941
 5,-0.0031293,-0.0394517,0.8099461,-0.1912335,-0.0926584,-0.1809121,0.4
 486306,0.031127,-0.1451254,-0.0259808,-0.0884815,-0.1545326,-0.0269658
 ,-0.0568604,-0.0435385,0.024317,0.030444,0.0022733,0.0957792,0.0168354
 ,-0.0447433,-0.0522744,0.0979702,0.1649327,-0.1592861,-0.1336524,0.127
 4057,-0.0572531,0.0548465,0.0803931,0.0233883,-0.0129509,0.0260583,0.0
 554328,-1.4550401,-0.2408693,0.4588389,-0.151485,-0.7101445,0.2061256,
 0.4991844,0.1757979,-1.0379995,-0.0171595,-0.0251945,0.1325059,-0.1401
 022,0.4587631,-0.1246642,0.1644369,-0.1745713,0.5960395,0.0450706,0.05
 02807,0.1065912,0.0542563,0.016208,-0.0848777,0.0581585,-0.011741,-0.1
 056851,0.1216426,-0.037914,-0.0018928,-0.0336035,-0.1779374,0.0984741,
 0.0109208,-0.0028608,-0.0149527,-0.1122679,0.008774,-0.0705324,-0.0056
 984,0.0567801,0.0124697,-0.0836392,0.0366989,0.0914838,2.0574992,0.172
 0926,-0.3232616,0.4618397,0.4114973,-0.5910331,-0.9894242,-0.6002448,1
 .9689012,-1.1320811,0.0935172,-0.3033661,-0.0965121,-0.6209676,0.36796
 08,0.2125213,0.3759859,-1.4906909,-0.5445472,-0.2666146,0.0365576,0.07
 57159,-2.0206249,0.0716448,0.0466924,-0.5733298,-0.5870886,0.169361,-0
 .0279812,-0.0841816,-0.0128502,0.1847753,0.1138663,0.0302251,0.1764656
 ,0.2773925\Polar=455.7515032,-9.2204393,417.2987456,-10.5288941,48.157
 5919,268.5590257\PG=C01 [X(C26H28N2O1)]\NImag=0\\0.60140782,-0.0996188
 5,0.76125124,0.03668362,-0.02617733,0.17990827,-0.19456253,0.15162301,
 -0.02481497,0.64787296,0.16870391,-0.37525639,0.02873904,-0.09349144,0
 .77242807,-0.02756106,0.03149678,-0.05705414,0.10614992,-0.00308090,0.
 21501881,-0.02216494,0.01247170,-0.00000769,-0.22402367,0.00688296,-0.
 03185195,0.65298511,0.02509581,0.00526556,0.00417307,0.01713533,-0.092
 52586,-0.00875877,-0.06356522,0.39318143,-0.00133951,-0.00137161,0.003
 33399,-0.03312259,-0.00413235,-0.08502604,0.05672886,0.24662694,0.4986
 0285,-0.00199013,-0.00371119,-0.00055785,-0.02819733,0.02072001,0.0160
 9060,-0.19685054,0.05537033,0.03457037,0.69843014,-0.00192827,0.002396
 84,-0.00050761,0.01120092,0.00156806,0.00243091,0.09189373,-0.15566771
 ,-0.09049340,-0.05515384,0.36015448,-0.00234667,-0.00029028,-0.0002493
 9,-0.00151698,0.00689473,0.00975922,0.09032783,-0.10228008,-0.17270700
 ,0.08618033,0.27597694,0.53600759,0.00108388,-0.00281452,-0.00232900,-
 0.01514230,-0.01428701,-0.02772213,-0.15158015,-0.00778799,-0.03596474
 ,0.06686014,-0.01314747,-0.00154618,0.71295315,0.00222710,-0.00193802,
 0.00003278,-0.00687930,0.00631285,0.00027086,-0.04609137,-0.13767174,-
 0.11488219,0.01791317,-0.01519366,-0.02795888,-0.10487997,0.35694211,0
 .00187108,-0.00161650,-0.00090910,-0.00963120,-0.00111440,-0.00283242,
 -0.09316307,-0.10649867,-0.23778953,0.04072417,-0.03547557,-0.02986666
 ,0.02966575,0.26753565,0.52506811,-0.00084097,0.00045711,0.00000962,0.
 00316075,0.00298158,0.00253285,-0.04045331,0.04831500,0.05272936,-0.34
 637715,-0.00053189,-0.08116486,-0.04921907,-0.01665154,-0.03363934,0.7
 0387086,-0.00001612,0.00001286,-0.00013115,0.00263939,0.00210870,-0.00
 575709,0.01692384,0.01471541,0.01557177,0.04339855,-0.08953979,-0.0231
 3271,-0.01635409,-0.00999685,-0.00853653,-0.09811549,0.36492578,0.0009
 8877,0.00076255,-0.00001752,0.00245841,-0.00633570,0.00030597,0.008099
 11,0.02537792,0.04490438,-0.02357254,-0.03646004,-0.11956824,-0.034792
 55,-0.00864732,-0.02864892,0.03170514,0.27794151,0.52483474,0.00014041
 ,-0.00022978,0.00000578,0.00005398,0.00053170,0.00131688,0.01101399,0.
 00950488,0.01514060,-0.10056579,-0.05191147,-0.08830208,-0.00203594,0.
 00302421,0.00157549,-0.00564995,-0.01607945,-0.02421845,0.10173433,0.0
 0043058,-0.00003923,0.00015858,-0.00186468,-0.00292165,0.00134082,-0.0
 0756947,-0.00461038,-0.01346027,-0.05140099,-0.11899363,-0.12176684,0.
 00360488,0.00279698,-0.00413022,0.00224039,0.00486831,0.00240963,0.054
 22618,0.11683451,-0.00010309,0.00022650,-0.00002774,-0.00059945,0.0007
 7098,-0.00158281,-0.00878376,-0.00826042,-0.00991352,-0.08688403,-0.12
 174328,-0.22698465,0.00224582,-0.00444678,0.00170833,0.00029030,-0.003
 04439,-0.00050177,0.09504167,0.13526929,0.23500421,-0.00079024,0.00057
 790,0.00025994,0.00280663,-0.00105069,-0.00130435,-0.00921965,-0.04971
 618,-0.07421813,-0.06609933,0.02404036,0.01510463,-0.34413633,0.045558
 52,-0.02430111,0.06917967,0.01800895,0.04296277,-0.00085385,0.00048746
 ,0.00053806,0.68668631,-0.00039066,-0.00080426,-0.00056078,-0.00068865
 ,0.00428545,-0.00592352,-0.01745736,0.02211736,0.01543206,0.02397497,-
 0.01472712,-0.00293499,0.00060597,-0.08979175,-0.03541914,-0.01445351,
 -0.01628881,-0.03713999,0.00038826,-0.00038579,0.00047878,-0.06333480,
 0.35698258,0.00026499,0.00039442,0.00097975,-0.00000722,-0.00678291,-0
 .00064275,-0.03061163,0.00713879,0.00735044,0.01578877,-0.00323412,-0.
 00684335,-0.08216606,-0.02315328,-0.12089428,-0.00163201,-0.02772466,-
 0.03029864,0.00046668,0.00048965,0.00007335,0.07666670,0.28311852,0.55
 327460,0.00006131,0.00015292,-0.00000212,0.00063805,-0.00156581,-0.000
 21526,0.00943126,-0.00684080,-0.00791040,-0.00011639,-0.00036200,-0.00
 289479,-0.16631710,0.09788366,0.10006430,-0.00039273,-0.00053951,-0.00
 059685,0.00039610,-0.00037332,-0.00042540,-0.01236728,0.01735014,0.018
 96273,0.17294347,-0.00011908,0.00059641,0.00078988,0.00133887,-0.00336
 339,0.00252262,0.00967390,-0.00465930,-0.00809380,-0.00101257,0.003277
 11,-0.00485865,0.09762338,-0.13184893,-0.10061441,-0.00056043,-0.00031
 438,0.00029621,0.00054482,-0.00019570,-0.00048338,-0.00091196,0.003214
 99,-0.00086301,-0.10673717,0.13054505,-0.00081339,-0.00022944,-0.00043
 223,0.00105978,0.00149909,-0.00124707,0.01700037,-0.01303587,-0.009311
 53,-0.00369848,-0.00464837,-0.00084629,0.09837163,-0.09968365,-0.14846
 603,-0.00074555,0.00038671,-0.00039799,0.00082675,-0.00078719,-0.00053
 501,-0.00599354,0.00443615,0.00783146,-0.10456671,0.11121345,0.1513878
 0,0.00039882,-0.00067376,-0.00073722,0.00018980,0.00032570,-0.00019514
 ,-0.00072011,0.00485174,0.00987427,-0.00910124,-0.01872471,-0.03058990
 ,-0.03960574,0.01677251,0.00985887,-0.16173607,-0.05308068,-0.10037372
 ,-0.00507063,0.00166680,-0.00151518,-0.21268796,0.10439860,0.09881191,
 -0.00450953,0.00068815,-0.00257285,0.74461773,0.00000036,-0.00000252,0
 .00013132,-0.00048005,-0.00133517,-0.00022605,0.00592578,-0.03347554,-
 0.03453282,-0.05122945,0.02363584,0.00599649,0.04987315,0.01614904,0.0
 2523011,-0.00967083,-0.14417543,-0.11084098,0.00197147,0.00525308,-0.0
 0268380,0.06132764,-0.15650850,-0.10773373,0.00043526,0.00542137,-0.00
 281919,-0.07925583,0.34161591,-0.00013905,-0.00017836,0.00008930,-0.00
 022226,-0.00050103,-0.00141090,0.00987873,-0.03418579,-0.05190102,-0.0
 7454183,0.01633883,0.00678148,0.05469315,0.01690141,0.04487561,-0.0411
 9352,-0.12396967,-0.24403517,-0.00090991,-0.00261969,0.00378615,0.0391
 5659,-0.09470181,-0.18340785,-0.00324736,-0.00269247,0.00291497,0.0703
 2642,0.25383306,0.50576176,-0.00034252,-0.00013477,-0.00009891,0.00009
 036,0.00101038,0.00106296,-0.00462134,0.00029339,-0.00300665,-0.012981
 43,0.01786815,0.01957108,-0.00056435,-0.00059055,-0.00074720,-0.163779
 68,0.09759286,0.09556981,0.00098142,-0.00088184,0.00037094,0.00003977,
 -0.00060619,-0.00295944,0.00002380,-0.00007192,0.00023481,0.01105776,-
 0.00784279,-0.00836243,0.16954056,-0.00001082,0.00002334,0.00007822,-0
 .00028021,0.00015344,-0.00013088,0.00084738,0.00554754,-0.00268851,-0.
 00065356,0.00262259,-0.00111421,-0.00058827,-0.00036780,0.00021847,0.0
 9761638,-0.13517317,-0.10063989,-0.00050588,-0.00243900,0.00239991,-0.
 00112137,0.00377057,-0.00517938,-0.00008904,-0.00073455,0.00052649,0.0
 1096854,-0.00437103,-0.00733989,-0.10607307,0.13363721,-0.00003454,0.0
 0003849,-0.00001325,-0.00024466,0.00007532,0.00034216,-0.00264978,-0.0
 0288725,0.00295610,-0.00598544,0.00432372,0.00751207,-0.00068785,0.000
 32268,-0.00033338,0.09562456,-0.10060210,-0.14765568,0.00078621,0.0022
 2938,-0.00109459,-0.00353739,-0.00501394,-0.00053924,0.00027089,0.0005
 3177,-0.00035695,0.01700157,-0.01276170,-0.00884090,-0.10193295,0.1119
 6740,0.14946012,-0.00005093,-0.00007379,-0.00003542,0.00049732,-0.0007
 8160,-0.00104485,-0.00520790,0.00201123,-0.00114235,-0.00102583,0.0004
 6018,0.00050164,-0.00587669,-0.01608046,-0.02551943,-0.00176186,0.0032
 2063,0.00167086,0.00010198,-0.00025795,0.00005539,-0.09889516,-0.04906
 528,-0.08531479,0.00090311,-0.00053803,0.00080952,0.01135193,0.0102107
 4,0.01645709,0.00043114,0.00055382,0.00080643,0.09963769,-0.00003346,0
 .00000482,-0.00000743,0.00025963,0.00017069,0.00001537,0.00158520,0.00
 521439,-0.00272240,0.00024005,-0.00042739,0.00042127,0.00244820,0.0044
 3954,0.00216235,0.00374464,0.00344719,-0.00436537,-0.00024099,-0.00073
 328,0.00053758,-0.04930214,-0.11543690,-0.12176103,-0.00091364,-0.0024
 6254,0.00221192,-0.00815752,-0.00426253,-0.01314532,-0.00036206,-0.000
 30608,-0.00069505,0.05133980,0.11266843,0.00001036,-0.00008120,-0.0001
 1075,0.00032898,-0.00024095,-0.00006069,-0.00150418,-0.00245428,0.0037
 7020,0.00061002,0.00043032,0.00013718,0.00001875,-0.00345853,-0.001286
 57,0.00219761,-0.00454611,0.00169312,0.00002941,0.00050330,-0.00046787
 ,-0.08523764,-0.12201977,-0.23353514,0.00041478,0.00230110,-0.00097930
 ,-0.00921905,-0.00718044,-0.00927562,-0.00043316,-0.00046589,-0.000598
 00,0.09265273,0.13480358,0.24163930,0.00000526,-0.00000848,-0.00003584
 ,0.00025942,-0.00021735,0.00012002,0.00049411,-0.00003382,0.00038393,0
 .00136123,-0.00042831,-0.00239837,0.00002155,0.00309856,0.00204382,-0.
 00672794,0.00257893,0.00043882,-0.00045594,0.00012714,0.00000149,-0.01
 319676,-0.00119864,-0.00661170,-0.00079302,-0.00005428,-0.00031853,-0.
 33315588,0.01929372,-0.06119778,0.00055912,-0.00075686,0.00037394,0.00
 065706,-0.00062368,0.00058609,0.35131885,0.00003701,0.00007554,0.00016
 200,-0.00007552,-0.00081589,0.00066931,-0.00009149,-0.00090273,-0.0002
 3190,0.00008792,0.00309696,-0.00583637,0.00267620,0.00295654,-0.005523
 92,-0.01626912,0.00482317,-0.00302808,-0.00076982,0.00014475,-0.000171
 46,0.01738679,0.00315054,0.00477636,0.00081905,0.00004424,0.00019339,0
 .01945382,-0.04732239,-0.00668961,-0.00039946,-0.00226502,0.00243582,-
 0.00098607,-0.00232500,0.00228456,-0.02186280,0.03920476,-0.00008718,-
 0.00003701,-0.00010168,0.00004953,0.00058450,-0.00036310,0.00044715,-0
 .00028943,-0.00106506,-0.00183578,-0.00592267,-0.00105396,0.00145529,-
 0.00540884,0.00061028,-0.02492600,0.00267074,-0.00032443,-0.00121212,0
 .00010365,-0.00013140,0.01884743,-0.00084869,0.00793572,0.00093742,-0.
 00003136,0.00026829,-0.06122358,-0.00676620,-0.06652972,0.00085266,0.0
 0235225,-0.00073357,0.00009035,0.00242984,-0.00083734,0.06665560,0.011
 13168,0.06210903,-0.11196281,-0.04784434,0.00497003,0.01527637,0.00538
 828,-0.00014738,-0.00002925,0.00219830,0.00107591,-0.00014952,-0.00026
 959,-0.00047362,-0.00138023,0.00179934,-0.00104275,-0.00032682,-0.0000
 0609,-0.00005755,0.00011164,-0.00000233,-0.00005891,0.00022454,-0.0001
 5197,0.00001725,-0.00000767,0.00023469,-0.00008570,-0.00018475,0.00011
 864,0.00016903,-0.00010182,-0.00000051,0.00002310,-0.00004889,-0.00000
 474,-0.00005756,-0.00004673,0.00001417,-0.00001506,0.50712999,-0.06004
 921,-0.20840815,-0.00775312,-0.00421059,-0.04028562,-0.00691872,0.0007
 3106,-0.00218085,0.00090781,-0.00129401,-0.00040610,-0.00008642,0.0013
 1750,-0.00135693,0.00203811,0.00041759,0.00022780,0.00043783,0.0001247
 7,0.00008584,-0.00007050,-0.00168983,0.00004106,0.00044599,0.00053261,
 0.00031645,0.00017050,0.00003107,-0.00040164,-0.00089344,-0.00015906,0
 .00002841,0.00003310,-0.00015493,-0.00008930,-0.00002313,-0.00005277,0
 .00008119,-0.00008275,0.08129666,0.62216341,0.00465745,-0.00311963,-0.
 06255465,0.00504373,-0.00223804,-0.00240856,0.00036993,0.00042703,-0.0
 0406181,0.00094580,-0.00012196,0.00052624,-0.00103034,0.00072622,-0.00
 066337,-0.00023353,-0.00034584,-0.00001972,-0.00000704,0.00009058,-0.0
 0009724,0.00013330,-0.00003313,-0.00027162,-0.00090351,0.00083185,-0.0
 0070887,0.00020123,0.00004051,0.00014619,0.00009306,-0.00000693,-0.000
 01621,0.00002788,0.00004487,0.00001550,0.00002633,-0.00000468,0.000012
 33,-0.22860836,0.10205296,0.39604015,0.01161680,-0.00702205,-0.0084224
 9,-0.00099647,-0.00224535,-0.00063536,-0.00060703,0.00022406,-0.000562
 44,0.00028441,-0.00014985,0.00016061,0.00021355,-0.00008817,0.00019714
 ,-0.00006584,-0.00002927,0.00001943,-0.00002530,0.00002225,-0.00000080
 ,-0.00006084,0.00007089,-0.00004385,-0.00015597,0.00015509,-0.00008332
 ,0.00016261,0.00000834,0.00003037,0.00003959,-0.00000938,-0.00001277,0
 .00002878,0.00000234,0.00002318,0.00001410,-0.00001056,0.00001242,-0.1
 3770522,0.06464632,0.08553761,0.50321837,0.00780734,-0.03668274,-0.019
 85265,-0.00464573,0.00426873,-0.00107726,-0.00053804,0.00053033,-0.001
 25148,0.00101709,-0.00002175,-0.00009616,-0.00061713,0.00050585,-0.000
 61876,-0.00047352,-0.00023028,-0.00036987,-0.00006029,-0.00000483,0.00
 005179,0.00092834,-0.00017441,-0.00011644,0.00012543,-0.00008521,0.000
 10504,-0.00012672,0.00032690,0.00060921,0.00006381,-0.00000333,-0.0000
 0536,0.00005110,0.00002729,-0.00000210,0.00001502,0.00001521,0.0000067
 2,0.02001991,-0.21228390,-0.07369075,0.12764188,0.65849830,-0.00450809
 ,-0.00431668,0.00407307,0.00025300,0.00165287,0.00082046,-0.00020739,0
 .00035439,0.00025625,0.00034711,-0.00019026,-0.00020901,-0.00032470,0.
 00063357,-0.00055361,-0.00036600,-0.00005832,-0.00016786,0.00000137,0.
 00002570,0.00001996,0.00050300,0.00009325,-0.00005227,-0.00020753,-0.0
 0011189,0.00033236,-0.00015580,0.00020027,0.00032124,-0.00003148,0.000
 02247,0.00000392,-0.00001849,0.00000159,-0.00004497,-0.00004423,-0.000
 01512,0.00002942,0.06696268,-0.11824537,-0.16952267,-0.27740959,0.0956
 4970,0.42454160,-0.00850683,-0.01592610,0.00888991,-0.00222846,0.00519
 428,0.00171353,0.00012182,0.00087523,0.00002518,0.00022485,0.00008987,
 -0.00014876,-0.00049829,0.00056250,-0.00105073,-0.00017135,-0.00001527
 ,-0.00001197,-0.00002443,0.00001309,0.00004624,0.00057397,0.00007293,-
 0.00011441,-0.00023134,0.00003253,0.00034946,-0.00003332,0.00004149,0.
 00034921,0.00000313,0.00000362,-0.00000547,0.00001513,0.00002186,-0.00
 001643,-0.00001786,-0.00001382,0.00003118,-0.22404851,-0.06739131,0.11
 006971,-0.00972325,0.05163660,0.03925972,0.46966136,-0.02265454,-0.010
 50293,0.01882038,-0.00265628,0.00459063,0.00219950,0.00087757,-0.00235
 454,0.00063811,-0.00082134,0.00058451,0.00062680,0.00166685,-0.0021610
 7,0.00131308,0.00077439,0.00026114,0.00048430,-0.00006298,0.00000046,-
 0.00000396,-0.00123762,0.00021248,0.00022332,-0.00007204,0.00020405,-0
 .00009185,0.00036451,-0.00047196,-0.00078148,0.00007154,-0.00006920,0.
 00001720,0.00004737,0.00002812,0.00005111,0.00004625,-0.00000662,-0.00
 000037,-0.02148598,-0.13195458,-0.01035198,0.01548247,0.05515768,0.005
 31697,0.08695856,0.68917152,0.00087113,0.00385851,0.00506203,-0.000489
 68,-0.00118361,-0.00027727,-0.00104394,0.00147571,-0.00039549,0.000593
 05,-0.00036480,-0.00052281,-0.00015352,0.00161827,-0.00058032,-0.00006
 629,-0.00005405,-0.00021456,-0.00002736,-0.00006711,0.00003617,0.00049
 168,-0.00006120,-0.00004300,-0.00005272,-0.00003159,-0.00015017,-0.000
 13867,0.00007175,0.00034925,-0.00001809,0.00004728,-0.00001812,0.00000
 120,0.00000323,-0.00003215,-0.00001868,-0.00000693,-0.00000557,0.13353
 230,0.03427217,-0.16785888,0.02270477,-0.02571263,-0.02418899,-0.25770
 833,0.14695132,0.42908299,0.00193527,0.00342319,0.00586785,0.00022909,
 -0.00119403,0.00041265,0.00024922,-0.00041632,0.00046519,-0.00050440,0
 .00016385,0.00016725,0.00051294,-0.00038167,0.00015458,0.00033921,0.00
 012852,0.00024926,0.00000244,-0.00000338,-0.00001481,-0.00054629,0.000
 11313,0.00011975,-0.00001363,-0.00008717,0.00009889,0.00012393,-0.0002
 2416,-0.00038644,-0.00000517,-0.00001101,0.00000292,-0.00000610,-0.000
 00218,0.00001211,0.00000208,-0.00000913,0.00000405,0.04523828,-0.01003
 212,-0.03957671,-0.13919162,-0.06899180,0.04080394,-0.03936727,-0.0339
 1902,0.01329251,0.48092672,0.00303672,0.00227180,-0.00236983,0.0004470
 6,-0.00111537,-0.00069978,0.00016113,-0.00036221,0.00007645,-0.0004211
 2,0.00012943,0.00027683,0.00049138,-0.00042910,0.00007796,0.00030198,0
 .00011035,0.00025007,-0.00000530,0.00001279,-0.00002163,-0.00056384,0.
 00016402,0.00010415,-0.00005822,-0.00003161,0.00015150,0.00016305,-0.0
 0021105,-0.00035408,0.00001391,-0.00001323,-0.00000329,0.00000547,0.00
 000996,0.00001586,0.00000740,-0.00001331,0.00001205,0.02898346,-0.0474
 1263,-0.04865890,-0.12169913,-0.31795337,0.00241648,-0.03336441,-0.035
 79098,0.01655802,0.08559590,0.67954838,0.00475423,-0.00304902,0.000581
 70,-0.00086121,-0.00176023,-0.00065833,-0.00031174,0.00011027,0.000061
 87,0.00017072,-0.00014156,-0.00007958,-0.00020977,0.00016980,-0.000185
 26,-0.00016954,-0.00004534,-0.00016293,0.00000935,0.00000328,0.0000043
 7,0.00023873,-0.00005433,-0.00001257,0.00002572,-0.00011254,0.00002137
 ,-0.00011044,0.00012380,0.00017733,-0.00000939,0.00001717,-0.00000467,
 0.00000156,-0.00000099,-0.00001324,-0.00000710,0.00000055,0.00000082,-
 0.02214593,-0.01356150,0.02194368,0.01874270,-0.04345011,-0.09741813,0
 .01491084,0.01869973,-0.01178214,-0.26700653,0.14590744,0.43178207,-0.
 00151515,-0.00056187,-0.00223758,0.00017646,0.00059880,-0.00003291,0.0
 0009830,-0.00000492,-0.00008083,0.00000065,0.00003194,-0.00002143,-0.0
 0002283,-0.00000585,0.00006842,0.00001630,-0.00000619,0.00000878,0.000
 00216,-0.00000284,-0.00000095,0.00000779,-0.00001552,-0.00001304,-0.00
 000972,0.00002490,-0.00003704,-0.00000138,-0.00000858,-0.00000453,-0.0
 0000067,-0.00000267,0.00000288,-0.00000312,-0.00000193,0.00000039,0.00
 000083,0.00000237,-0.00000378,-0.00570045,-0.00441460,0.00636739,-0.21
 557918,-0.05533580,0.14253822,0.00293211,0.00096782,0.00367531,-0.0049
 9638,-0.00030791,0.00741532,0.22525116,0.00122584,0.00026912,0.0002857
 7,-0.00004041,-0.00051660,0.00012329,0.00002581,0.00004354,0.00006261,
 -0.00004811,-0.00002558,-0.00002700,-0.00005185,0.00002975,-0.00002376
 ,-0.00000917,0.00000827,-0.00000587,0.00000928,0.00000292,-0.00000273,
 0.00000076,0.00000005,0.00001034,0.00000387,0.00000460,0.00002737,-0.0
 0002789,0.00000618,-0.00000120,-0.00001137,0.00000387,0.00000187,-0.00
 000835,-0.00000339,-0.00000627,-0.00000630,0.00000062,-0.00000040,0.01
 728746,0.00932294,-0.01313051,-0.05593505,-0.07477384,0.03646974,0.000
 33758,-0.00264076,-0.00405993,-0.02250788,-0.00152027,0.01862607,0.061
 93469,0.07424197,-0.00055134,0.00093644,-0.00173187,0.00008665,0.00015
 555,0.00002335,0.00005549,0.00005515,-0.00005576,-0.00004087,0.0000138
 6,0.00000469,-0.00000838,-0.00004400,0.00004835,0.00002133,0.00000343,
 0.00001738,0.00000380,0.00000106,-0.00000435,-0.00003434,-0.00000862,0
 .00000203,0.00003642,0.00001940,-0.00003227,0.00000228,-0.00001589,-0.
 00002247,-0.00000094,-0.00000285,0.00000161,-0.00000209,-0.00000114,0.
 00000142,0.00000181,0.00000249,-0.00000300,0.01432874,0.00639473,-0.00
 689315,0.14293704,0.03610613,-0.15391007,0.00349086,-0.00447669,0.0018
 8969,-0.00204894,-0.00189739,0.00433417,-0.15720362,-0.03671416,0.1545
 9633,0.00014206,-0.00184268,0.00549010,-0.00081355,0.00019663,-0.00001
 837,-0.00046918,0.00018724,-0.00005727,0.00024193,-0.00003835,-0.00024
 963,-0.00008573,0.00038841,-0.00008884,-0.00007275,-0.00004720,-0.0000
 7869,-0.00000880,-0.00001099,0.00002228,0.00026165,0.00003656,-0.00000
 255,-0.00001564,-0.00004710,0.00004937,-0.00007612,0.00005098,0.000104
 28,-0.00000918,0.00001272,0.00000479,-0.00000120,-0.00001134,-0.000008
 32,-0.00001652,-0.00000499,0.00000528,-0.01292579,-0.02586617,0.006910
 90,-0.00410934,0.00082595,-0.00285116,-0.14003995,-0.12080623,0.018997
 26,-0.01162571,0.01569316,0.02358880,0.00018197,0.00021081,-0.00067491
 ,0.51314857,-0.00168394,0.00504196,-0.00281267,0.00089517,-0.00109811,
 -0.00075509,-0.00098926,0.00089676,-0.00029498,0.00076656,-0.00047445,
 -0.00031999,-0.00072943,0.00096260,-0.00039400,-0.00062904,-0.00016670
 ,-0.00040508,0.00001673,0.00002283,0.00001917,0.00088252,-0.00011809,-
 0.00017049,-0.00000947,-0.00002316,-0.00003563,-0.00020040,0.00035245,
 0.00062369,-0.00002010,0.00004239,-0.00001249,-0.00001227,-0.00000782,
 -0.00003552,-0.00002355,0.00002014,-0.00000874,-0.06528290,0.00771803,
 0.06003302,-0.00020890,-0.06738273,-0.02466933,-0.06622064,-0.31585759
 ,-0.04298106,0.05574030,0.05771668,-0.02899097,0.00034940,-0.00105583,
 -0.00048443,0.11358506,0.64942969,0.00501168,-0.00364309,0.00151606,-0
 .00081468,0.00047660,0.00098379,-0.00054043,0.00040718,-0.00039708,0.0
 0032072,-0.00009857,-0.00012886,-0.00028149,0.00045574,-0.00015129,-0.
 00026347,-0.00009519,-0.00014239,-0.00000411,0.00001571,0.00001879,0.0
 0038816,-0.00007910,-0.00003608,0.00003673,-0.00007751,0.00002246,-0.0
 0005672,0.00015725,0.00021709,0.00000400,-0.00000050,0.00000125,0.0000
 0276,-0.00001512,0.00000583,-0.00000138,0.00000526,0.00000283,-0.00928
 947,0.02548894,0.02590932,-0.00264849,-0.02653721,-0.01480887,0.040751
 48,0.00275545,-0.09759909,0.04063042,0.00712697,-0.02506530,-0.0006054
 5,-0.00032651,-0.00033573,-0.28331110,0.10833624,0.42934956,-0.0008884
 4,0.00307237,-0.00225815,0.00036964,-0.00072220,-0.00042449,0.00046382
 ,0.00012671,-0.00016396,0.00007882,0.00003112,0.00006044,0.00012924,0.
 00003795,0.00012482,-0.00006023,-0.00005748,0.00005259,0.00000298,-0.0
 0000012,-0.00001756,-0.00005729,-0.00000505,0.00002030,0.00000724,0.00
 003326,-0.00003494,-0.00001086,-0.00004540,-0.00004330,-0.00000402,0.0
 0000187,-0.00000111,-0.00001111,-0.00000051,-0.00000154,0.00000015,0.0
 0000418,-0.00000098,-0.00528559,0.01751420,0.01457822,-0.00086691,-0.0
 0318528,0.00537132,-0.09230090,0.06970115,0.07691026,-0.00080574,-0.00
 070513,-0.00012067,-0.00030914,0.00099625,0.00084824,0.00870462,-0.009
 81394,-0.00873002,0.08971297,-0.00005264,-0.00006917,0.00130736,-0.000
 16746,-0.00012702,0.00039119,0.00021637,-0.00193267,0.00179073,-0.0001
 4802,-0.00019620,0.00011774,-0.00020810,-0.00031724,0.00005738,0.00008
 090,0.00009376,0.00001088,-0.00001921,-0.00001481,-0.00001099,-0.00007
 117,0.00001597,-0.00006979,-0.00000138,-0.00000958,0.00000381,0.000052
 59,-0.00000544,-0.00005470,-0.00001757,0.00000869,0.00000307,-0.000005
 67,-0.00000661,-0.00000534,-0.00001343,-0.00000123,-0.00000657,-0.0037
 9822,0.00681509,0.00545943,-0.00238756,0.00095177,0.00019830,0.0703706
 1,-0.19398088,-0.12745039,-0.00054674,-0.00018052,0.00057705,-0.000205
 57,0.00035439,0.00025345,0.01305498,-0.01405808,-0.01825981,-0.0739745
 0,0.20584963,-0.00218768,0.00120281,-0.00179230,0.00112577,0.00038477,
 -0.00052203,0.00010672,0.00072353,-0.00058642,-0.00015211,0.00008228,0
 .00037423,-0.00010217,-0.00028584,-0.00029819,-0.00020508,-0.00003183,
 -0.00001352,0.00001313,0.00003559,-0.00004102,-0.00000007,-0.00005804,
 -0.00001241,0.00001786,0.00002747,0.00001955,0.00006851,0.00006155,0.0
 0003475,0.00003373,-0.00001576,-0.00001558,0.00002375,0.00001321,0.000
 02525,0.00002846,0.00000068,0.00000924,0.00530854,-0.01432054,-0.00724
 699,0.00549249,0.00070575,0.00209482,0.07622984,-0.12603505,-0.1584056
 1,-0.00025458,0.00071608,-0.00015368,0.00040020,-0.00073902,-0.0003753
 6,0.00088612,0.00153613,0.00327319,-0.08632441,0.13595806,0.16081919,-
 0.00126634,-0.00091908,-0.00079206,-0.00041791,0.00119239,0.00030661,-
 0.00031920,0.00034527,-0.00024847,0.00039772,-0.00009825,-0.00012577,-
 0.00035909,0.00027941,-0.00011265,-0.00025759,-0.00010172,-0.00019504,
 -0.00000605,-0.00000351,0.00001888,0.00041964,-0.00011354,-0.00009152,
 0.00001568,-0.00003150,-0.00009921,-0.00007767,0.00016502,0.00029133,0
 .00000841,0.00000386,-0.00000068,0.00001060,-0.00000562,0.00000112,0.0
 0000371,0.00001170,-0.00000739,-0.03748249,0.01711180,0.03454380,-0.01
 301084,-0.06712003,-0.00813306,0.04732858,0.03053176,-0.02110630,-0.23
 854225,-0.02519816,0.14146401,0.00355221,-0.00283811,0.00236941,-0.138
 16011,0.01859690,0.07122956,0.00235955,-0.00445488,0.00279281,0.483251
 37,0.00110941,-0.00188836,0.00112272,-0.00092381,0.00214610,0.00100160
 ,0.00016093,-0.00016510,-0.00021133,-0.00014083,0.00023605,0.00023299,
 0.00033157,-0.00029325,0.00010515,0.00020734,0.00004368,0.00017485,-0.
 00003418,-0.00000607,0.00000451,-0.00025695,0.00003211,0.00002704,-0.0
 0001386,0.00002337,-0.00005134,0.00016731,-0.00012476,-0.00019903,0.00
 004081,-0.00002849,-0.00000104,0.00002730,0.00001020,0.00003328,0.0000
 2687,-0.00000223,0.00000262,0.01596597,-0.00355808,-0.01409760,-0.0263
 7122,0.00814181,0.02457305,-0.01028833,-0.04674697,-0.01469506,-0.0785
 4823,-0.13922347,0.03810701,-0.00349213,-0.00429049,-0.00192941,0.0720
 9537,-0.23394750,-0.13124735,-0.00404686,-0.00323713,-0.00107634,0.129
 73057,0.70647809,0.00079799,0.00027011,0.00024021,0.00008966,0.0000255
 2,0.00019165,0.00056032,-0.00051995,0.00020602,-0.00055737,0.00025758,
 0.00025861,0.00044572,-0.00070507,0.00029978,0.00041190,0.00014236,0.0
 0029913,-0.00000388,-0.00000346,-0.00001838,-0.00062587,0.00013970,0.0
 0007105,0.00000976,0.00003109,0.00001526,0.00017935,-0.00026032,-0.000
 43754,0.00001283,-0.00002661,0.00000622,0.00000683,0.00000164,0.000027
 48,0.00001446,-0.00001271,0.00000455,0.03311107,-0.01345918,-0.0435499
 7,0.00755856,0.05940482,0.02506440,-0.03933487,-0.04959123,0.02016151,
 0.11945953,-0.00913957,-0.17171626,0.00225970,-0.00233833,0.00466725,0
 .09355556,-0.08393106,-0.17869609,0.00293291,-0.00039186,0.00469391,-0
 .24843546,0.11862841,0.39932194,0.00051311,-0.00035895,-0.00039450,-0.
 00006688,-0.00012934,-0.00012155,-0.00003545,-0.00000939,-0.00004206,0
 .00001859,-0.00000557,-0.00000441,-0.00001753,0.00002271,-0.00002691,-
 0.00000670,-0.00000453,-0.00001228,-0.00000145,-0.00000108,0.00000150,
 0.00002515,-0.00000376,0.00000428,0.00000220,-0.00000269,0.00000263,-0
 .00000884,0.00000594,0.00001498,0.00000084,0.00000169,-0.00000071,0.00
 000062,0.00000044,-0.00000126,-0.00000034,0.00000084,-0.00000001,0.002
 40057,-0.00388930,0.00324281,0.00840354,-0.00978304,-0.00872280,-0.000
 69443,-0.00057802,-0.00016154,-0.09311492,0.07019852,0.07735825,-0.001
 31015,0.00126091,-0.00216997,-0.00052166,-0.00355017,0.00546212,-0.000
 37264,0.00032714,-0.00055553,-0.00452856,0.01869238,0.01467947,0.09069
 209,0.00125035,-0.00057229,-0.00071832,-0.00033954,0.00022664,-0.00007
 016,-0.00008223,0.00002600,-0.00012271,0.00004563,0.00001888,0.0000618
 9,0.00005807,-0.00006903,0.00003826,0.00001394,-0.00000691,0.00001250,
 -0.00001062,0.00000054,0.00000043,-0.00002730,0.00000319,-0.00001343,-
 0.00001271,0.00000921,-0.00003942,0.00004409,-0.00000840,-0.00001089,0
 .00001566,-0.00000615,-0.00000308,0.00001215,0.00000375,0.00001063,0.0
 0000974,-0.00000217,0.00000149,-0.00450967,-0.00306252,-0.00055449,0.0
 1298851,-0.01435790,-0.01905248,-0.00069376,-0.00036466,0.00067308,0.0
 7000491,-0.19294596,-0.12525762,0.00089114,0.00062089,0.00121954,-0.00
 278421,0.00139173,-0.00007160,0.00033933,-0.00009103,0.00017053,-0.004
 22057,0.00886754,0.00588089,-0.07385050,0.20030423,0.00034510,-0.00009
 028,0.00006754,-0.00011776,0.00023866,-0.00000822,-0.00004678,-0.00000
 060,-0.00006327,0.00001861,0.00001287,0.00001819,-0.00000222,0.0000059
 6,-0.00001607,0.00000562,-0.00000463,-0.00000491,-0.00000532,-0.000002
 68,0.00000193,0.00000984,-0.00001111,0.00000028,-0.00000286,0.00000940
 ,-0.00002464,0.00000611,-0.00000155,0.00000724,0.00000678,-0.00000134,
 -0.00000177,0.00000533,0.00000203,0.00000331,0.00000455,0.00000066,-0.
 00000045,0.00288601,-0.00069311,0.00491271,0.00094293,0.00122423,0.003
 01972,-0.00019494,0.00071644,-0.00011696,0.07787600,-0.12525062,-0.158
 84116,-0.00239247,0.00085451,-0.00186320,0.00572578,0.00029097,0.00230
 393,-0.00054752,0.00012386,-0.00063923,0.00462902,-0.01416517,-0.00646
 109,-0.08701011,0.13670195,0.15987795,0.00004659,0.00011845,0.00040575
 ,-0.00013247,0.00033429,0.00003989,-0.00008634,0.00005647,-0.00008967,
 0.00003506,0.00000197,0.00002975,0.00004513,-0.00001576,0.00000923,0.0
 0001171,-0.00000647,0.00000082,-0.00000829,-0.00000190,0.00000136,-0.0
 0001654,-0.00000643,0.00000444,-0.00000649,0.00000822,-0.00003199,0.00
 002181,-0.00000840,-0.00000257,0.00001056,-0.00000334,-0.00000262,0.00
 000844,0.00000338,0.00000606,0.00000707,-0.00000029,0.,0.00341148,-0.0
 0326797,0.00219971,0.00008538,0.00007840,-0.00065377,-0.00540419,-0.00
 010985,0.00788037,0.00349475,0.00107037,0.00390341,-0.00053946,0.00017
 874,-0.00047908,-0.22244340,-0.05369149,0.14109620,-0.00120659,0.00079
 577,-0.00231363,-0.00508082,-0.00481567,0.00561207,-0.00038884,-0.0002
 2840,0.00036807,0.22956008,-0.00057596,0.00021152,0.00082003,-0.000160
 81,0.00033525,-0.00000189,-0.00006497,0.00001528,-0.00002515,0.0000262
 2,0.00001950,0.00003466,0.00002241,-0.00002793,0.00000319,0.00000203,-
 0.00000237,-0.00000296,-0.00000759,-0.00000283,0.00000164,0.00000035,0
 .00000723,-0.00001215,-0.00000098,-0.00000755,-0.00002124,0.00002351,0
 .00000485,0.00000026,0.00001008,-0.00000366,-0.00000218,0.00000825,0.0
 0000247,0.00000615,0.00000606,-0.00000237,0.00000191,-0.00291875,-0.00
 419189,-0.00235710,0.00022963,-0.00111882,-0.00037581,-0.02295099,-0.0
 0151456,0.01868267,0.00031422,-0.00233489,-0.00417699,0.00017906,0.000
 07480,0.00031683,-0.05354448,-0.07305010,0.03269971,0.00128164,0.00058
 052,0.00088302,0.01820295,0.00937150,-0.01353010,0.00092647,0.00033220
 ,-0.00073986,0.05896088,0.07158845,-0.00014923,-0.00000225,0.00001837,
 0.00011779,-0.00022876,-0.00010622,-0.00002840,0.00004490,0.00000233,0
 .00002252,-0.00002893,-0.00004566,-0.00001122,0.00005561,-0.00002329,-
 0.00001521,-0.00000535,-0.00001712,0.00000348,0.00000016,0.00000060,0.
 00002629,-0.00000952,0.00001497,0.00000197,-0.00000481,0.00001636,-0.0
 0002717,0.00000578,0.00002077,-0.00000646,0.00000472,0.00000056,-0.000
 00413,-0.00000076,-0.00000694,-0.00000510,0.00000251,-0.00000149,0.002
 34146,-0.00208072,0.00476257,-0.00067164,-0.00043953,-0.00027619,-0.00
 151049,-0.00178953,0.00420879,0.00382440,-0.00457539,0.00207361,-0.000
 46883,0.00033200,-0.00060707,0.14128161,0.03246763,-0.14900225,-0.0021
 6275,0.00120608,-0.00187215,0.01450344,0.00700423,-0.00642278,0.000825
 22,0.00026796,-0.00044869,-0.15565185,-0.03357171,0.14932048,-0.000194
 99,0.00031222,-0.00064331,0.00005505,0.00010538,-0.00008803,0.00002915
 ,-0.00001786,-0.00001345,0.00001159,-0.00000492,0.00003059,0.00000516,
 -0.00002603,0.00001379,-0.00000593,-0.00000247,0.00000167,-0.00000226,
 0.00000046,-0.00000187,0.00000126,-0.00000968,-0.00000660,-0.00000081,
 0.00000904,-0.00001450,0.00001448,0.00000267,0.00000667,0.00000407,-0.
 00000058,-0.00000185,0.00000250,0.00000206,0.00000163,0.00000247,0.000
 00049,-0.00000041,-0.00081018,0.00055014,0.00022258,-0.00043084,-0.001
 12784,0.00631016,0.00224233,0.00053376,0.00475679,-0.00491341,-0.02343
 114,-0.00250460,-0.00034275,-0.00122493,-0.00006342,0.00847267,0.01268
 365,0.00042987,0.00033729,0.00055260,0.00009062,-0.09758529,-0.1091138
 9,0.00739753,-0.00096008,0.00123683,-0.00227009,-0.00120104,0.00049442
 ,-0.00238348,0.09532496,0.00030403,-0.00011886,0.00037048,-0.00011726,
 0.00023370,0.00008087,-0.00005761,0.00001523,-0.00004747,0.00000239,0.
 00001639,0.00003613,0.00002135,-0.00003502,0.00001086,0.00001330,-0.00
 000063,0.00000605,-0.00000500,-0.00000008,0.00000012,-0.00002520,-0.00
 000010,-0.00000590,-0.00000861,0.00001017,-0.00002948,0.00002088,-0.00
 000718,-0.00001194,0.00000884,-0.00000430,-0.00000182,0.00000721,0.000
 00199,0.00000734,0.00000702,-0.00000197,0.00000093,0.00064542,0.000487
 19,-0.00009200,-0.00192966,0.00194123,-0.00049242,0.00127664,-0.000373
 32,-0.00435572,-0.00004020,-0.00215576,-0.00205675,-0.00006193,-0.0002
 2512,-0.00011948,-0.01067760,-0.01465018,0.00208485,-0.00054287,-0.000
 88435,0.00004273,-0.10909702,-0.30053231,-0.01198783,0.00072237,0.0002
 4399,0.00116035,0.00102433,0.00048379,0.00101860,0.11861546,0.31591058
 ,-0.00039747,0.00041884,-0.00055246,0.00013548,0.00004433,-0.00008683,
 0.00005731,-0.00003109,0.00002184,-0.00001387,-0.00000770,0.00004043,0
 .00000073,-0.00004036,-0.00000573,-0.00001127,0.00000114,0.00000345,0.
 00000051,0.00000309,-0.00000340,-0.00000404,-0.00000947,-0.00000038,0.
 00000500,-0.00000008,0.00000346,0.00001147,0.00000445,0.00000339,0.000
 00192,-0.00000046,-0.00000163,0.00000085,0.00000200,0.00000056,0.00000
 138,0.00000073,0.00000023,0.00014628,-0.00020486,-0.00111113,0.0060514
 8,-0.00075306,0.00172933,0.00495401,-0.00396040,0.00158285,0.00660839,
 0.01801895,0.00463498,0.00040618,0.00083538,0.00014182,-0.00891160,-0.
 01799229,0.00365656,-0.00039955,-0.00097854,0.00007432,0.00762894,-0.0
 1211209,-0.04823328,-0.00249287,0.00077249,-0.00163811,-0.00225204,0.0
 0143832,-0.00165663,-0.01139458,0.01448858,0.04124385,0.00079716,-0.00
 028726,0.00102176,-0.00016885,-0.00011999,-0.00017112,-0.00000242,0.00
 004787,-0.00004636,0.00001753,0.00000033,0.00000505,0.00000224,-0.0000
 1832,0.00000137,-0.00000652,0.,0.00000089,-0.00000496,0.00000179,0.000
 00456,0.00000579,-0.00000459,-0.00000143,-0.00000265,0.00000365,-0.000
 00202,0.00000798,0.00000361,0.00000527,0.00000260,-0.00000092,-0.00000
 078,0.00000211,0.00000121,0.00000123,0.00000164,-0.00000006,0.00000063
 ,-0.00025585,-0.00007104,0.00005717,0.00001170,0.00011532,0.00005123,0
 .00001085,-0.00002684,0.00000867,-0.00001224,-0.00007307,0.00000169,-0
 .00000568,-0.00011065,-0.00009023,0.00001650,0.00002572,0.00002232,-0.
 00000348,-0.00000378,-0.00000488,0.00004485,0.00002030,-0.00002680,-0.
 00000047,0.00000914,0.00000528,-0.00000207,0.00000476,-0.00000709,0.00
 000011,0.00000681,-0.00000852,0.63469398,-0.00092238,0.00735427,0.0033
 5519,-0.00101953,-0.00118193,-0.00055144,0.00018029,0.00017525,-0.0003
 2903,-0.00007863,-0.00003559,-0.00004244,-0.00013618,0.00008371,0.0000
 2884,0.00001028,-0.00004177,0.00000274,0.00001490,0.00001959,-0.000019
 71,-0.00004494,-0.00004200,0.00005103,-0.00000932,0.00002662,-0.000021
 97,-0.00006588,-0.00000546,-0.00003247,-0.00001806,0.00000861,0.000006
 39,-0.00002029,-0.00000825,-0.00001223,-0.00000929,0.00001141,-0.00001
 075,0.00124126,-0.00031299,0.00006264,0.00009669,0.00001163,-0.0000842
 9,0.00000171,0.00021476,0.00011216,-0.00000277,-0.00001226,-0.00002440
 ,0.00004845,-0.00008868,0.00006181,-0.00000647,0.00002156,-0.00008511,
 0.00003362,-0.00001527,-0.00000311,0.00003185,0.00002088,0.00000697,-0
 .00000307,0.00000736,0.00000254,0.00000745,0.00002161,-0.00000505,-0.0
 0000098,0.00000318,-0.00000098,-0.01527357,0.63416779,0.00108458,0.002
 88783,-0.00258196,0.00003126,0.00109593,0.00024773,-0.00010624,-0.0000
 5389,0.00003310,0.00005433,0.00002692,0.00004576,0.00008420,-0.0000400
 4,-0.00002507,0.00000420,-0.00000214,0.00000601,-0.00001050,-0.0000049
 7,0.00000189,0.00001702,0.00001554,-0.00001519,0.00000291,0.00000482,-
 0.00000421,0.00003883,-0.00000155,0.00000927,0.00001590,-0.00000547,-0
 .00000360,0.00001453,0.00000478,0.00000936,0.00000798,-0.00000349,0.00
 000396,0.00107595,-0.00028679,0.00005150,0.00006523,0.00001619,-0.0001
 9768,0.00005400,0.00027092,0.00012027,0.00002101,0.00002306,0.00000884
 ,-0.00002109,0.00000298,0.00007474,-0.00001680,0.00003038,-0.00009107,
 0.00001406,-0.00002589,0.00003494,0.00001126,0.00003720,0.00000451,0.0
 0000291,0.00002327,0.00001039,0.00002100,0.00003249,-0.00001002,0.0000
 0625,0.00001093,0.00000666,0.04856242,0.12944919,0.22872990,-0.0000723
 4,-0.00129592,0.00009187,0.00017588,-0.00019225,0.00003326,0.00003136,
 -0.00000923,0.00003983,-0.00002007,-0.00000461,-0.00001959,-0.00001247
 ,0.00001037,0.00000013,-0.00000176,0.00000381,-0.00000135,0.00000506,-
 0.00000082,-0.00000143,-0.00000029,-0.00000076,0.00000296,0.00001127,0
 .00000259,0.00000794,-0.00001106,0.00000088,-0.00000168,-0.00000560,0.
 00000167,0.00000112,-0.00000415,-0.00000144,-0.00000303,-0.00000304,0.
 00000033,-0.00000060,-0.00032711,0.00013558,-0.00003662,-0.00016505,0.
 00003953,0.00005018,-0.00000481,-0.00009791,-0.00003222,0.00001759,0.0
 0002536,-0.00000085,-0.00000437,-0.00005857,-0.00000546,-0.00000296,-0
 .00001190,0.00002848,-0.00000789,0.00001133,-0.00000698,-0.00001125,-0
 .00002012,0.00000388,0.00000157,-0.00001330,-0.00001209,-0.00000748,-0
 .00001284,0.00000410,-0.00000021,-0.00000695,0.00000290,-0.17553022,0.
 05216624,0.00278699,0.68911507,0.00060190,-0.00055519,0.00017186,-0.00
 013750,-0.00034138,-0.00008501,0.00009312,0.00003696,0.00003587,-0.000
 07285,-0.00001068,-0.00004294,-0.00005006,0.00002704,0.00001181,0.0000
 0502,0.00000397,0.00000697,0.00001320,0.00000154,-0.00000712,-0.000013
 30,-0.00001049,0.00001058,0.00001591,0.00001199,0.00000456,-0.00002915
 ,-0.00000284,-0.00001403,-0.00001420,0.00000384,0.00000318,-0.00001167
 ,-0.00000377,-0.00000761,-0.00000689,0.00000242,-0.00000331,-0.0002413
 5,0.00040131,-0.00000945,-0.00001409,-0.00021983,0.00032080,-0.0000392
 5,-0.00017117,-0.00008447,0.00006658,-0.00006652,-0.00008538,-0.000376
 40,0.00018793,-0.00017937,0.00003067,-0.00000205,0.00001759,0.00002040
 ,0.00001437,-0.00002675,-0.00002295,-0.00001835,-0.00001168,-0.0000062
 8,-0.00001352,0.00000404,-0.00000648,-0.00001766,0.00000215,0.00001376
 ,0.00000248,-0.00001036,0.11443558,-0.25549693,-0.04603379,-0.02271468
 ,0.61307741,0.00007896,0.00002977,0.00039293,-0.00005633,-0.00004462,-
 0.00003659,0.00003095,0.00000802,-0.00001629,-0.00001395,-0.00000181,-
 0.00000558,-0.00001291,0.00000352,0.00000380,0.00000285,-0.00000009,0.
 00000039,0.00000246,0.00000043,-0.00000171,-0.00000513,-0.00000355,0.0
 0000330,0.00000579,0.00000520,-0.00000181,-0.00000735,-0.00000125,-0.0
 0000447,-0.00000282,0.00000076,0.00000088,-0.00000259,-0.00000099,-0.0
 0000168,-0.00000142,0.00000065,-0.00000088,-0.00003823,0.00006839,-0.0
 0005560,0.00007900,-0.00014527,0.00024785,-0.00000148,-0.00001380,-0.0
 0001419,0.00000788,-0.00001896,-0.00004438,-0.00001237,0.00011979,-0.0
 0024275,0.00001268,-0.00000244,-0.00001801,0.00000387,0.00000086,-0.00
 001094,-0.00001508,-0.00000517,0.00000362,-0.00000074,-0.00000155,0.00
 000381,0.00000361,-0.00000309,0.00000088,0.00000605,0.00000419,-0.0000
 0361,0.02233821,-0.05362219,-0.07751365,0.05259403,0.13202500,0.222124
 70,-0.00023477,0.00125287,0.00095162,-0.00013925,-0.00047028,-0.000114
 04,0.00006607,0.00003848,-0.00004503,-0.00005052,-0.00001862,-0.000025
 82,-0.00003590,0.00003593,0.00000946,0.00000927,-0.00000993,0.00000469
 ,0.00000819,0.00000648,-0.00000843,-0.00001922,-0.00000864,0.00002176,
 0.00000806,0.00001307,0.00000102,-0.00002886,-0.00000492,-0.00001740,-
 0.00000966,0.00000372,0.00000318,-0.00000859,-0.00000402,-0.00000558,-
 0.00000508,0.00000415,-0.00000409,0.00015491,0.00008426,-0.00003463,0.
 00001179,-0.00003396,0.00000591,-0.00001041,0.00000184,-0.00000821,0.0
 0000704,0.00001306,-0.00000159,0.00001085,0.00002816,0.00001808,-0.000
 00268,-0.00001124,-0.00000638,0.00000694,0.00000476,-0.00000476,-0.000
 01380,-0.00001023,0.00000518,-0.00000086,-0.00000678,-0.00000273,-0.00
 000246,-0.00000360,0.00000391,-0.00000204,-0.00000404,0.00000091,-0.17
 328703,-0.04448998,-0.02727815,0.07539970,-0.03004430,-0.00079358,0.68
 735181,-0.00050909,-0.00048447,-0.00056891,0.00027906,0.00093102,0.000
 17412,-0.00012911,-0.00012895,-0.00005097,0.00007562,0.00000433,0.0000
 4267,0.00003693,-0.00002848,0.00001030,-0.00000063,-0.00000202,-0.0000
 0663,-0.00000393,-0.00000635,0.00000085,0.00000828,0.00001508,-0.00002
 652,-0.00001327,-0.00001557,-0.00000739,0.00003248,0.00000086,0.000010
 63,0.00001289,-0.00000367,-0.00000304,0.00000861,0.00000445,0.00000594
 ,0.00000561,-0.00000428,0.00000361,0.00014404,-0.00015003,0.00004099,-
 0.00003858,0.00003562,0.00004149,-0.00000302,0.00006432,0.00002102,0.0
 0002075,-0.00003301,-0.00001137,-0.00001665,-0.00005871,-0.00005516,0.
 00000103,0.00001621,-0.00001955,0.00000153,-0.00001153,0.00000577,0.00
 002033,0.00003055,-0.00001155,0.00000071,0.00001365,0.00000876,0.00001
 197,0.00001188,-0.00000484,0.00000732,0.00001011,-0.00000232,-0.107219
 64,-0.24951336,-0.06612763,0.02613842,-0.05469981,-0.01514531,-0.00765
 666,0.61490203,-0.00024157,-0.00037882,0.00003284,0.00024469,0.0003495
 1,0.00006693,-0.00007585,-0.00003816,0.00000609,0.00002658,-0.00000558
 ,0.00001463,0.00002619,-0.00001115,0.00000895,-0.00000182,-0.00000146,
 -0.00000179,-0.00000125,-0.00000239,-0.00000178,0.00000227,0.00000867,
[truncated: 137,616 more chars]
