# Supplementary material for: An organic proton cage that is ultra-resistant to hydroxide-promoted degradation
Source: Nat Commun. 2024 Apr 22;15:3395. doi: 10.1038/s41467-024-47809-0 (PMC11035699; doi:10.1038/s41467-024-47809-0)
Supplement: Supplementary file 3 — Source Data [file 41467_2024_47809_MOESM3_ESM.zip › Paper/MMI-E1degredation-opt-wb97xd.out]

 Entering Gaussian System, Link 0=g09
 Initial command:
 /opt/software/gaussian/g09.e01/l1.exe "/localscratch/clr426.6622258.0/Gau-222689.inp" -scrdir="/localscratch/clr426.6622258.0/"
 Entering Link 1 = /opt/software/gaussian/g09.e01/l1.exe PID=    222848.
  
 Copyright (c) 1988,1990,1992,1993,1995,1998,2003,2009,2015,
            Gaussian, Inc.  All Rights Reserved.
  
 This is part of the Gaussian(R) 09 program.  It is based on
 the Gaussian(R) 03 system (copyright 2003, Gaussian, Inc.),
 the Gaussian(R) 98 system (copyright 1998, Gaussian, Inc.),
 the Gaussian(R) 94 system (copyright 1995, Gaussian, Inc.),
 the Gaussian 92(TM) system (copyright 1992, Gaussian, Inc.),
 the Gaussian 90(TM) system (copyright 1990, Gaussian, Inc.),
 the Gaussian 88(TM) system (copyright 1988, Gaussian, Inc.),
 the Gaussian 86(TM) system (copyright 1986, Carnegie Mellon
 University), and the Gaussian 82(TM) system (copyright 1983,
 Carnegie Mellon University). Gaussian is a federally registered
 trademark of Gaussian, Inc.
  
 This software contains proprietary and confidential information,
 including trade secrets, belonging to Gaussian, Inc.
  
 This software is provided under written license and may be
 used, copied, transmitted, or stored only in accord with that
 written license.
  
 The following legend is applicable only to US Government
 contracts under FAR:
  
                    RESTRICTED RIGHTS LEGEND
  
 Use, reproduction and disclosure by the US Government is
 subject to restrictions as set forth in subparagraphs (a)
 and (c) of the Commercial Computer Software - Restricted
 Rights clause in FAR 52.227-19.
  
 Gaussian, Inc.
 340 Quinnipiac St., Bldg. 40, Wallingford CT 06492
  
  
 ---------------------------------------------------------------
 Warning -- This program may not be used in any manner that
 competes with the business of Gaussian, Inc. or will provide
 assistance to any competitor of Gaussian, Inc.  The licensee
 of this program is prohibited from giving any competitor of
 Gaussian, Inc. access to this program.  By using this program,
 the user acknowledges that Gaussian, Inc. is engaged in the
 business of creating and licensing software in the field of
 computational chemistry and represents and warrants to the
 licensee that it is not a competitor of Gaussian, Inc. and that
 it will not use this program in any manner prohibited above.
 ---------------------------------------------------------------
  

 Cite this work as:
 Gaussian 09, Revision E.01,
 M. J. Frisch, G. W. Trucks, H. B. Schlegel, G. E. Scuseria, 
 M. A. Robb, J. R. Cheeseman, G. Scalmani, V. Barone, B. Mennucci, 
 G. A. Petersson, H. Nakatsuji, M. Caricato, X. Li, H. P. Hratchian, 
 A. F. Izmaylov, J. Bloino, G. Zheng, J. L. Sonnenberg, M. Hada, 
 M. Ehara, K. Toyota, R. Fukuda, J. Hasegawa, M. Ishida, T. Nakajima, 
 Y. Honda, O. Kitao, H. Nakai, T. Vreven, J. A. Montgomery, Jr., 
 J. E. Peralta, F. Ogliaro, M. Bearpark, J. J. Heyd, E. Brothers, 
 K. N. Kudin, V. N. Staroverov, T. Keith, R. Kobayashi, J. Normand, 
 K. Raghavachari, A. Rendell, J. C. Burant, S. S. Iyengar, J. Tomasi, 
 M. Cossi, N. Rega, J. M. Millam, M. Klene, J. E. Knox, J. B. Cross, 
 V. Bakken, C. Adamo, J. Jaramillo, R. Gomperts, R. E. Stratmann, 
 O. Yazyev, A. J. Austin, R. Cammi, C. Pomelli, J. W. Ochterski, 
 R. L. Martin, K. Morokuma, V. G. Zakrzewski, G. A. Voth, 
 P. Salvador, J. J. Dannenberg, S. Dapprich, A. D. Daniels, 
 O. Farkas, J. B. Foresman, J. V. Ortiz, J. Cioslowski, 
 and D. J. Fox, Gaussian, Inc., Wallingford CT, 2013.
 
 ******************************************
 Gaussian 09:  EM64L-G09RevE.01 30-Nov-2015
                 6-Jul-2023 
 ******************************************
 %chk=c2im-degE1-opt-wb97xd.chk
 %mem=10GB
 ----------------------------
 # opt freq wb97xd/6-31g(d,p)
 ----------------------------
 1/14=-1,18=20,19=15,26=3,38=1/1,3;
 2/9=110,12=2,17=6,18=5,40=1/2;
 3/5=1,6=6,7=101,11=2,16=1,25=1,30=1,71=1,74=-58/1,2,3;
 4//1;
 5/5=2,38=5/2;
 6/7=2,8=2,9=2,10=2,28=1/1;
 7//1,2,3,16;
 1/14=-1,18=20,19=15,26=3/3(2);
 2/9=110/2;
 99//99;
 2/9=110/2;
 3/5=1,6=6,7=101,11=2,16=1,25=1,30=1,71=1,74=-58/1,2,3;
 4/5=5,16=3,69=1/1;
 5/5=2,38=5/2;
 7//1,2,3,16;
 1/14=-1,18=20,19=15,26=3/3(-5);
 2/9=110/2;
 6/7=2,8=2,9=2,10=2,19=2,28=1/1;
 99/9=1/99;
 -------------------
 Title Card Required
 -------------------
 Symbolic Z-matrix:
 Charge =  0 Multiplicity = 1
 C                    -1.86583   1.94304  -0.78707 
 C                     0.09833   2.38701   0.28666 
 C                    -0.75548   1.89909   1.20526 
 N                    -2.01584   1.61948   0.50996 
 N                    -0.62248   2.41057  -0.99334 
 C                    -0.47528   1.67511   2.70243 
 C                    -1.11593   0.62692   3.37596 
 C                     0.41449   2.51214   3.39174 
 C                    -0.86943   0.41417   4.73717 
 H                    -1.79496  -0.01335   2.85012 
 C                     0.6546    2.30247   4.75754 
 H                     0.90955   3.31067   2.87808 
 C                     0.01559   1.25159   5.42976 
 H                    -1.35739  -0.38966   5.24803 
 H                     1.32662   2.94555   5.28711 
 H                     0.20318   1.08916   6.47106 
 C                     1.55166   2.83407   0.53388 
 C                     1.88953   4.19219   0.4484 
 C                     2.53243   1.88331   0.84259 
 C                     3.21185   4.59866   0.67627 
 H                     1.13875   4.91712   0.20972 
 C                     3.85381   2.29062   1.06988 
 H                     2.27141   0.84688   0.90448 
 C                     4.19336   3.6471    0.98471 
 H                     3.47272   5.63452   0.61464 
 H                     4.60411   1.56528   1.30823 
 H                     5.20379   3.95576   1.15516 
 C                    -2.94902   1.80888  -1.87158 
 C                    -3.34857   0.54178  -2.31781 
 C                    -3.53288   2.95927  -2.41369 
 C                    -4.3162    0.42759  -3.32323 
 C                    -4.50198   2.84562  -3.42145 
 C                    -4.88793   1.57727  -3.88212 
 H                    -4.61888  -0.54025  -3.66504 
 H                    -4.94483   3.72544  -3.83916 
 C                    -3.10341   4.34666  -1.90142 
 H                    -2.80291   4.27184  -0.87641 
 H                    -2.28296   4.70438  -2.48762 
 H                    -3.92437   5.02738  -1.98349 
 C                    -2.72969  -0.7298   -1.70702 
 H                    -1.86289  -1.00942  -2.26789 
 H                    -2.45203  -0.53959  -0.69092 
 H                    -3.44662  -1.52544  -1.7376 
 C                    -5.93859   1.44246  -5.00292 
 H                    -6.62055   2.26588  -4.95579 
 H                    -5.44727   1.44049  -5.9536 
 H                    -6.47732   0.52625  -4.87781 
 C                    -3.23389   1.07871   1.13425 
 H                    -4.09495   1.43844   0.61047 
 H                    -3.21337   0.00859   1.0935 
 H                    -3.28035   1.39642   2.1536 
 

 GradGradGradGradGradGradGradGradGradGradGradGradGradGradGradGradGradGrad
 Berny optimization.
 Initialization pass.
                           ----------------------------
                           !    Initial Parameters    !
                           ! (Angstroms and Degrees)  !
 --------------------------                            --------------------------
 ! Name  Definition              Value          Derivative Info.                !
 --------------------------------------------------------------------------------
 ! R1    R(1,4)                  1.3452         estimate D2E/DX2                !
 ! R2    R(1,5)                  1.3443         estimate D2E/DX2                !
 ! R3    R(1,28)                 1.5387         estimate D2E/DX2                !
 ! R4    R(2,3)                  1.3457         estimate D2E/DX2                !
 ! R5    R(2,5)                  1.4692         estimate D2E/DX2                !
 ! R6    R(2,17)                 1.5405         estimate D2E/DX2                !
 ! R7    R(3,4)                  1.4663         estimate D2E/DX2                !
 ! R8    R(3,6)                  1.5395         estimate D2E/DX2                !
 ! R9    R(4,48)                 1.4717         estimate D2E/DX2                !
 ! R10   R(6,7)                  1.401          estimate D2E/DX2                !
 ! R11   R(6,8)                  1.4027         estimate D2E/DX2                !
 ! R12   R(7,9)                  1.3996         estimate D2E/DX2                !
 ! R13   R(7,10)                 1.0712         estimate D2E/DX2                !
 ! R14   R(8,11)                 1.4025         estimate D2E/DX2                !
 ! R15   R(8,12)                 1.0708         estimate D2E/DX2                !
 ! R16   R(9,13)                 1.4015         estimate D2E/DX2                !
 ! R17   R(9,14)                 1.0701         estimate D2E/DX2                !
 ! R18   R(11,13)                1.4016         estimate D2E/DX2                !
 ! R19   R(11,15)                1.0703         estimate D2E/DX2                !
 ! R20   R(13,16)                1.0705         estimate D2E/DX2                !
 ! R21   R(17,18)                1.4021         estimate D2E/DX2                !
 ! R22   R(17,19)                1.4004         estimate D2E/DX2                !
 ! R23   R(18,20)                1.402          estimate D2E/DX2                !
 ! R24   R(18,21)                1.0706         estimate D2E/DX2                !
 ! R25   R(19,22)                1.4013         estimate D2E/DX2                !
 ! R26   R(19,23)                1.0706         estimate D2E/DX2                !
 ! R27   R(20,24)                1.4014         estimate D2E/DX2                !
 ! R28   R(20,25)                1.07           estimate D2E/DX2                !
 ! R29   R(22,24)                1.4009         estimate D2E/DX2                !
 ! R30   R(22,26)                1.0705         estimate D2E/DX2                !
 ! R31   R(24,27)                1.0702         estimate D2E/DX2                !
 ! R32   R(28,29)                1.4015         estimate D2E/DX2                !
 ! R33   R(28,30)                1.3994         estimate D2E/DX2                !
 ! R34   R(29,31)                1.4001         estimate D2E/DX2                !
 ! R35   R(29,40)                1.5405         estimate D2E/DX2                !
 ! R36   R(30,32)                1.4027         estimate D2E/DX2                !
 ! R37   R(30,36)                1.54           estimate D2E/DX2                !
 ! R38   R(31,33)                1.4004         estimate D2E/DX2                !
 ! R39   R(31,34)                1.0701         estimate D2E/DX2                !
 ! R40   R(32,33)                1.4035         estimate D2E/DX2                !
 ! R41   R(32,35)                1.0699         estimate D2E/DX2                !
 ! R42   R(33,44)                1.5422         estimate D2E/DX2                !
 ! R43   R(36,37)                1.0708         estimate D2E/DX2                !
 ! R44   R(36,38)                1.0699         estimate D2E/DX2                !
 ! R45   R(36,39)                1.0696         estimate D2E/DX2                !
 ! R46   R(40,41)                1.0696         estimate D2E/DX2                !
 ! R47   R(40,42)                1.0704         estimate D2E/DX2                !
 ! R48   R(40,43)                1.0714         estimate D2E/DX2                !
 ! R49   R(44,45)                1.0702         estimate D2E/DX2                !
 ! R50   R(44,46)                1.0701         estimate D2E/DX2                !
 ! R51   R(44,47)                1.0702         estimate D2E/DX2                !
 ! R52   R(48,49)                1.0701         estimate D2E/DX2                !
 ! R53   R(48,50)                1.0711         estimate D2E/DX2                !
 ! R54   R(48,51)                1.0687         estimate D2E/DX2                !
 ! A1    A(4,1,5)              109.5573         estimate D2E/DX2                !
 ! A2    A(4,1,28)             125.4604         estimate D2E/DX2                !
 ! A3    A(5,1,28)             124.9815         estimate D2E/DX2                !
 ! A4    A(3,2,5)              106.8132         estimate D2E/DX2                !
 ! A5    A(3,2,17)             126.459          estimate D2E/DX2                !
 ! A6    A(5,2,17)             126.7278         estimate D2E/DX2                !
 ! A7    A(2,3,4)              106.9061         estimate D2E/DX2                !
 ! A8    A(2,3,6)              126.9492         estimate D2E/DX2                !
 ! A9    A(4,3,6)              126.1446         estimate D2E/DX2                !
 ! A10   A(1,4,3)              108.3906         estimate D2E/DX2                !
 ! A11   A(1,4,48)             126.1359         estimate D2E/DX2                !
 ! A12   A(3,4,48)             125.4734         estimate D2E/DX2                !
 ! A13   A(1,5,2)              108.3322         estimate D2E/DX2                !
 ! A14   A(3,6,7)              119.5469         estimate D2E/DX2                !
 ! A15   A(3,6,8)              120.4339         estimate D2E/DX2                !
 ! A16   A(7,6,8)              120.0191         estimate D2E/DX2                !
 ! A17   A(6,7,9)              120.0502         estimate D2E/DX2                !
 ! A18   A(6,7,10)             120.0699         estimate D2E/DX2                !
 ! A19   A(9,7,10)             119.8799         estimate D2E/DX2                !
 ! A20   A(6,8,11)             119.8652         estimate D2E/DX2                !
 ! A21   A(6,8,12)             120.1693         estimate D2E/DX2                !
 ! A22   A(11,8,12)            119.9655         estimate D2E/DX2                !
 ! A23   A(7,9,13)             120.0663         estimate D2E/DX2                !
 ! A24   A(7,9,14)             119.8778         estimate D2E/DX2                !
 ! A25   A(13,9,14)            120.0558         estimate D2E/DX2                !
 ! A26   A(8,11,13)            120.0711         estimate D2E/DX2                !
 ! A27   A(8,11,15)            119.9663         estimate D2E/DX2                !
 ! A28   A(13,11,15)           119.9626         estimate D2E/DX2                !
 ! A29   A(9,13,11)            119.926          estimate D2E/DX2                !
 ! A30   A(9,13,16)            120.0478         estimate D2E/DX2                !
 ! A31   A(11,13,16)           120.0262         estimate D2E/DX2                !
 ! A32   A(2,17,18)            119.9104         estimate D2E/DX2                !
 ! A33   A(2,17,19)            119.9385         estimate D2E/DX2                !
 ! A34   A(18,17,19)           120.1511         estimate D2E/DX2                !
 ! A35   A(17,18,20)           119.8797         estimate D2E/DX2                !
 ! A36   A(17,18,21)           120.0325         estimate D2E/DX2                !
 ! A37   A(20,18,21)           120.0878         estimate D2E/DX2                !
 ! A38   A(17,19,22)           119.9225         estimate D2E/DX2                !
 ! A39   A(17,19,23)           119.9499         estimate D2E/DX2                !
 ! A40   A(22,19,23)           120.1276         estimate D2E/DX2                !
 ! A41   A(18,20,24)           119.9648         estimate D2E/DX2                !
 ! A42   A(18,20,25)           120.0832         estimate D2E/DX2                !
 ! A43   A(24,20,25)           119.9519         estimate D2E/DX2                !
 ! A44   A(19,22,24)           120.0092         estimate D2E/DX2                !
 ! A45   A(19,22,26)           120.0074         estimate D2E/DX2                !
 ! A46   A(24,22,26)           119.9834         estimate D2E/DX2                !
 ! A47   A(20,24,22)           120.0721         estimate D2E/DX2                !
 ! A48   A(20,24,27)           120.0318         estimate D2E/DX2                !
 ! A49   A(22,24,27)           119.8961         estimate D2E/DX2                !
 ! A50   A(1,28,29)            120.2609         estimate D2E/DX2                !
 ! A51   A(1,28,30)            119.6762         estimate D2E/DX2                !
 ! A52   A(29,28,30)           120.0627         estimate D2E/DX2                !
 ! A53   A(28,29,31)           119.9606         estimate D2E/DX2                !
 ! A54   A(28,29,40)           120.365          estimate D2E/DX2                !
 ! A55   A(31,29,40)           119.6743         estimate D2E/DX2                !
 ! A56   A(28,30,32)           119.9976         estimate D2E/DX2                !
 ! A57   A(28,30,36)           119.6955         estimate D2E/DX2                !
 ! A58   A(32,30,36)           120.3066         estimate D2E/DX2                !
 ! A59   A(29,31,33)           120.1199         estimate D2E/DX2                !
 ! A60   A(29,31,34)           119.9089         estimate D2E/DX2                !
 ! A61   A(33,31,34)           119.9711         estimate D2E/DX2                !
 ! A62   A(30,32,33)           119.9337         estimate D2E/DX2                !
 ! A63   A(30,32,35)           119.9883         estimate D2E/DX2                !
 ! A64   A(33,32,35)           120.0779         estimate D2E/DX2                !
 ! A65   A(31,33,32)           119.9114         estimate D2E/DX2                !
 ! A66   A(31,33,44)           119.765          estimate D2E/DX2                !
 ! A67   A(32,33,44)           120.3236         estimate D2E/DX2                !
 ! A68   A(30,36,37)           109.4958         estimate D2E/DX2                !
 ! A69   A(30,36,38)           109.4394         estimate D2E/DX2                !
 ! A70   A(30,36,39)           109.4981         estimate D2E/DX2                !
 ! A71   A(37,36,38)           109.4288         estimate D2E/DX2                !
 ! A72   A(37,36,39)           109.4695         estimate D2E/DX2                !
 ! A73   A(38,36,39)           109.4958         estimate D2E/DX2                !
 ! A74   A(29,40,41)           109.4783         estimate D2E/DX2                !
 ! A75   A(29,40,42)           109.5064         estimate D2E/DX2                !
 ! A76   A(29,40,43)           109.4413         estimate D2E/DX2                !
 ! A77   A(41,40,42)           109.5122         estimate D2E/DX2                !
 ! A78   A(41,40,43)           109.4607         estimate D2E/DX2                !
 ! A79   A(42,40,43)           109.4286         estimate D2E/DX2                !
 ! A80   A(33,44,45)           109.5646         estimate D2E/DX2                !
 ! A81   A(33,44,46)           109.4517         estimate D2E/DX2                !
 ! A82   A(33,44,47)           109.4411         estimate D2E/DX2                !
 ! A83   A(45,44,46)           109.4571         estimate D2E/DX2                !
 ! A84   A(45,44,47)           109.4376         estimate D2E/DX2                !
 ! A85   A(46,44,47)           109.4753         estimate D2E/DX2                !
 ! A86   A(4,48,49)            109.5613         estimate D2E/DX2                !
 ! A87   A(4,48,50)            109.5798         estimate D2E/DX2                !
 ! A88   A(4,48,51)            109.3506         estimate D2E/DX2                !
 ! A89   A(49,48,50)           109.4292         estimate D2E/DX2                !
 ! A90   A(49,48,51)           109.3867         estimate D2E/DX2                !
 ! A91   A(50,48,51)           109.5197         estimate D2E/DX2                !
 ! D1    D(5,1,4,3)             -0.1679         estimate D2E/DX2                !
 ! D2    D(5,1,4,48)           179.7355         estimate D2E/DX2                !
 ! D3    D(28,1,4,3)          -179.8432         estimate D2E/DX2                !
 ! D4    D(28,1,4,48)            0.0602         estimate D2E/DX2                !
 ! D5    D(4,1,5,2)              0.026          estimate D2E/DX2                !
 ! D6    D(28,1,5,2)           179.7033         estimate D2E/DX2                !
 ! D7    D(4,1,28,29)          -70.52           estimate D2E/DX2                !
 ! D8    D(4,1,28,30)          109.611          estimate D2E/DX2                !
 ! D9    D(5,1,28,29)          109.8534         estimate D2E/DX2                !
 ! D10   D(5,1,28,30)          -70.0156         estimate D2E/DX2                !
 ! D11   D(5,2,3,4)             -0.2295         estimate D2E/DX2                !
 ! D12   D(5,2,3,6)            179.8685         estimate D2E/DX2                !
 ! D13   D(17,2,3,4)           179.7632         estimate D2E/DX2                !
 ! D14   D(17,2,3,6)            -0.1387         estimate D2E/DX2                !
 ! D15   D(3,2,5,1)              0.1375         estimate D2E/DX2                !
 ! D16   D(17,2,5,1)          -179.8552         estimate D2E/DX2                !
 ! D17   D(3,2,17,18)         -110.96           estimate D2E/DX2                !
 ! D18   D(3,2,17,19)           69.0799         estimate D2E/DX2                !
 ! D19   D(5,2,17,18)           69.0313         estimate D2E/DX2                !
 ! D20   D(5,2,17,19)         -110.9288         estimate D2E/DX2                !
 ! D21   D(2,3,4,1)              0.2546         estimate D2E/DX2                !
 ! D22   D(2,3,4,48)          -179.6496         estimate D2E/DX2                !
 ! D23   D(6,3,4,1)           -179.8424         estimate D2E/DX2                !
 ! D24   D(6,3,4,48)             0.2534         estimate D2E/DX2                !
 ! D25   D(2,3,6,7)           -148.558          estimate D2E/DX2                !
 ! D26   D(2,3,6,8)             31.4439         estimate D2E/DX2                !
 ! D27   D(4,3,6,7)             31.5582         estimate D2E/DX2                !
 ! D28   D(4,3,6,8)           -148.44           estimate D2E/DX2                !
 ! D29   D(1,4,48,49)          -29.7792         estimate D2E/DX2                !
 ! D30   D(1,4,48,50)           90.2913         estimate D2E/DX2                !
 ! D31   D(1,4,48,51)         -149.6568         estimate D2E/DX2                !
 ! D32   D(3,4,48,49)          150.1083         estimate D2E/DX2                !
 ! D33   D(3,4,48,50)          -89.8212         estimate D2E/DX2                !
 ! D34   D(3,4,48,51)           30.2306         estimate D2E/DX2                !
 ! D35   D(3,6,7,9)           -179.9687         estimate D2E/DX2                !
 ! D36   D(3,6,7,10)             0.0553         estimate D2E/DX2                !
 ! D37   D(8,6,7,9)              0.0295         estimate D2E/DX2                !
 ! D38   D(8,6,7,10)          -179.9465         estimate D2E/DX2                !
 ! D39   D(3,6,8,11)           179.6017         estimate D2E/DX2                !
 ! D40   D(3,6,8,12)            -0.3372         estimate D2E/DX2                !
 ! D41   D(7,6,8,11)            -0.3964         estimate D2E/DX2                !
 ! D42   D(7,6,8,12)           179.6646         estimate D2E/DX2                !
 ! D43   D(6,7,9,13)             0.1874         estimate D2E/DX2                !
 ! D44   D(6,7,9,14)          -179.763          estimate D2E/DX2                !
 ! D45   D(10,7,9,13)         -179.8365         estimate D2E/DX2                !
 ! D46   D(10,7,9,14)            0.213          estimate D2E/DX2                !
 ! D47   D(6,8,11,13)            0.5475         estimate D2E/DX2                !
 ! D48   D(6,8,11,15)         -179.4603         estimate D2E/DX2                !
 ! D49   D(12,8,11,13)        -179.5134         estimate D2E/DX2                !
 ! D50   D(12,8,11,15)           0.4788         estimate D2E/DX2                !
 ! D51   D(7,9,13,11)           -0.0365         estimate D2E/DX2                !
 ! D52   D(7,9,13,16)          179.9418         estimate D2E/DX2                !
 ! D53   D(14,9,13,11)         179.9139         estimate D2E/DX2                !
 ! D54   D(14,9,13,16)          -0.1078         estimate D2E/DX2                !
 ! D55   D(8,11,13,9)           -0.3315         estimate D2E/DX2                !
 ! D56   D(8,11,13,16)         179.6902         estimate D2E/DX2                !
 ! D57   D(15,11,13,9)         179.6763         estimate D2E/DX2                !
 ! D58   D(15,11,13,16)         -0.302          estimate D2E/DX2                !
 ! D59   D(2,17,18,20)         179.8666         estimate D2E/DX2                !
 ! D60   D(2,17,18,21)          -0.122          estimate D2E/DX2                !
 ! D61   D(19,17,18,20)         -0.1733         estimate D2E/DX2                !
 ! D62   D(19,17,18,21)        179.8381         estimate D2E/DX2                !
 ! D63   D(2,17,19,22)        -179.88           estimate D2E/DX2                !
 ! D64   D(2,17,19,23)           0.1217         estimate D2E/DX2                !
 ! D65   D(18,17,19,22)          0.1599         estimate D2E/DX2                !
 ! D66   D(18,17,19,23)       -179.8383         estimate D2E/DX2                !
 ! D67   D(17,18,20,24)          0.197          estimate D2E/DX2                !
 ! D68   D(17,18,20,25)       -179.8252         estimate D2E/DX2                !
 ! D69   D(21,18,20,24)       -179.8144         estimate D2E/DX2                !
 ! D70   D(21,18,20,25)          0.1634         estimate D2E/DX2                !
 ! D71   D(17,19,22,24)         -0.1703         estimate D2E/DX2                !
 ! D72   D(17,19,22,26)        179.8552         estimate D2E/DX2                !
 ! D73   D(23,19,22,24)        179.828          estimate D2E/DX2                !
 ! D74   D(23,19,22,26)         -0.1466         estimate D2E/DX2                !
 ! D75   D(18,20,24,22)         -0.208          estimate D2E/DX2                !
 ! D76   D(18,20,24,27)        179.7658         estimate D2E/DX2                !
 ! D77   D(25,20,24,22)        179.8142         estimate D2E/DX2                !
 ! D78   D(25,20,24,27)         -0.212          estimate D2E/DX2                !
 ! D79   D(19,22,24,20)          0.1946         estimate D2E/DX2                !
 ! D80   D(19,22,24,27)       -179.7792         estimate D2E/DX2                !
 ! D81   D(26,22,24,20)       -179.8309         estimate D2E/DX2                !
 ! D82   D(26,22,24,27)          0.1953         estimate D2E/DX2                !
 ! D83   D(1,28,29,31)        -178.7681         estimate D2E/DX2                !
 ! D84   D(1,28,29,40)           1.2915         estimate D2E/DX2                !
 ! D85   D(30,28,29,31)          1.1003         estimate D2E/DX2                !
 ! D86   D(30,28,29,40)       -178.84           estimate D2E/DX2                !
 ! D87   D(1,28,30,32)         178.7409         estimate D2E/DX2                !
 ! D88   D(1,28,30,36)          -1.0898         estimate D2E/DX2                !
 ! D89   D(29,28,30,32)         -1.1284         estimate D2E/DX2                !
 ! D90   D(29,28,30,36)        179.041          estimate D2E/DX2                !
 ! D91   D(28,29,31,33)         -0.1366         estimate D2E/DX2                !
 ! D92   D(28,29,31,34)        179.8471         estimate D2E/DX2                !
 ! D93   D(40,29,31,33)        179.8042         estimate D2E/DX2                !
 ! D94   D(40,29,31,34)         -0.2122         estimate D2E/DX2                !
 ! D95   D(28,29,40,41)        -90.2609         estimate D2E/DX2                !
 ! D96   D(28,29,40,42)         29.8151         estimate D2E/DX2                !
 ! D97   D(28,29,40,43)        149.7661         estimate D2E/DX2                !
 ! D98   D(31,29,40,41)         89.7986         estimate D2E/DX2                !
 ! D99   D(31,29,40,42)       -150.1253         estimate D2E/DX2                !
 ! D100  D(31,29,40,43)        -30.1744         estimate D2E/DX2                !
 ! D101  D(28,30,32,33)          0.1945         estimate D2E/DX2                !
 ! D102  D(28,30,32,35)       -179.7028         estimate D2E/DX2                !
 ! D103  D(36,30,32,33)       -179.9759         estimate D2E/DX2                !
 ! D104  D(36,30,32,35)          0.1268         estimate D2E/DX2                !
 ! D105  D(28,30,36,37)        -29.7829         estimate D2E/DX2                !
 ! D106  D(28,30,36,38)         90.1606         estimate D2E/DX2                !
 ! D107  D(28,30,36,39)       -149.8123         estimate D2E/DX2                !
 ! D108  D(32,30,36,37)        150.3869         estimate D2E/DX2                !
 ! D109  D(32,30,36,38)        -89.6695         estimate D2E/DX2                !
 ! D110  D(32,30,36,39)         30.3575         estimate D2E/DX2                !
 ! D111  D(29,31,33,32)         -0.7957         estimate D2E/DX2                !
 ! D112  D(29,31,33,44)        179.1441         estimate D2E/DX2                !
 ! D113  D(34,31,33,32)        179.2207         estimate D2E/DX2                !
 ! D114  D(34,31,33,44)         -0.8395         estimate D2E/DX2                !
 ! D115  D(30,32,33,31)          0.7666         estimate D2E/DX2                !
 ! D116  D(30,32,33,44)       -179.1729         estimate D2E/DX2                !
 ! D117  D(35,32,33,31)       -179.3362         estimate D2E/DX2                !
 ! D118  D(35,32,33,44)          0.7243         estimate D2E/DX2                !
 ! D119  D(31,33,44,45)        149.9525         estimate D2E/DX2                !
 ! D120  D(31,33,44,46)        -90.0196         estimate D2E/DX2                !
 ! D121  D(31,33,44,47)         29.955          estimate D2E/DX2                !
 ! D122  D(32,33,44,45)        -30.108          estimate D2E/DX2                !
 ! D123  D(32,33,44,46)         89.92           estimate D2E/DX2                !
 ! D124  D(32,33,44,47)       -150.1055         estimate D2E/DX2                !
 --------------------------------------------------------------------------------
 Trust Radius=3.00D-01 FncErr=1.00D-07 GrdErr=1.00D-06
 Number of steps in this run=    279 maximum allowed number of steps=    306.
 GradGradGradGradGradGradGradGradGradGradGradGradGradGradGradGradGradGrad

 Stoichiometry    C25H24N2
 Framework group  C1[X(C25H24N2)]
 Deg. of freedom   147
 Full point group                 C1      NOp   1
 Largest Abelian subgroup         C1      NOp   1
 Largest concise Abelian subgroup C1      NOp   1
                         Standard orientation:                         
 ---------------------------------------------------------------------
 Center     Atomic      Atomic             Coordinates (Angstroms)
 Number     Number       Type             X           Y           Z
 ---------------------------------------------------------------------
      1          6           0       -1.177562   -0.135897    0.025926
      2          6           0        1.011984   -0.767093    0.150005
      3          6           0        0.992910    0.555129   -0.099514
      4          7           0       -0.415930    0.953305   -0.181564
      5          7           0       -0.388233   -1.204451    0.231347
      6          6           0        2.210021    1.482268   -0.270559
      7          6           0        2.117451    2.823638    0.123062
      8          6           0        3.405531    0.991990   -0.816279
      9          6           0        3.217234    3.675966   -0.028291
     10          1           0        1.205080    3.198720    0.540729
     11          6           0        4.504266    1.849192   -0.974464
     12          1           0        3.480661   -0.034129   -1.112966
     13          6           0        4.411687    3.190225   -0.577438
     14          1           0        3.144702    4.699133    0.276812
     15          1           0        5.414499    1.478914   -1.398702
     16          1           0        5.252347    3.842604   -0.693923
     17          6           0        2.263833   -1.649145    0.317350
     18          6           0        2.579421   -2.607122   -0.656634
     19          6           0        3.083510   -1.493078    1.442041
     20          6           0        3.720439   -3.407621   -0.505077
     21          1           0        1.950040   -2.726604   -1.514400
     22          6           0        4.223530   -2.293867    1.592676
     23          1           0        2.838085   -0.762397    2.185028
     24          6           0        4.540366   -3.251716    0.620703
     25          1           0        3.965873   -4.137744   -1.247724
     26          1           0        4.852308   -2.174125    2.450688
     27          1           0        5.409510   -3.864748    0.739328
     28          6           0       -2.715968   -0.163303    0.022072
     29          6           0       -3.435698    0.438385    1.063352
     30          6           0       -3.395019   -0.794968   -1.025819
     31          6           0       -4.834834    0.387335    1.066880
     32          6           0       -4.796786   -0.846997   -1.022625
     33          6           0       -5.516960   -0.261492    0.030189
     34          1           0       -5.383462    0.844904    1.863617
     35          1           0       -5.315651   -1.334134   -1.821464
     36          6           0       -2.596242   -1.434083   -2.176981
     37          1           0       -1.677750   -0.900950   -2.313714
     38          1           0       -2.383018   -2.455073   -1.938548
     39          1           0       -3.171281   -1.390467   -3.077823
     40          6           0       -2.695957    1.158732    2.206542
     41          1           0       -2.495015    0.464173    2.994782
     42          1           0       -1.773775    1.559141    1.839127
     43          1           0       -3.306823    1.955731    2.580158
     44          6           0       -7.057440   -0.329972    0.052495
     45          1           0       -7.429603   -0.355381   -0.950585
     46          1           0       -7.367411   -1.213759    0.570201
     47          1           0       -7.445082    0.532057    0.554452
     48          6           0       -0.904230    2.315718   -0.448434
     49          1           0       -1.846224    2.266143   -0.953770
     50          1           0       -1.023531    2.841935    0.476834
     51          1           0       -0.198271    2.830741   -1.063688
 ---------------------------------------------------------------------
 Rotational constants (GHZ):      0.3217108      0.1096413      0.0916577
 Standard basis: 6-31G(d,p) (6D, 7F)
 There are   525 symmetry adapted cartesian basis functions of A   symmetry.
 There are   525 symmetry adapted basis functions of A   symmetry.
   525 basis functions,   924 primitive gaussians,   525 cartesian basis functions
    94 alpha electrons       94 beta electrons
       nuclear repulsion energy      2281.4971846172 Hartrees.
 NAtoms=   51 NActive=   51 NUniq=   51 SFac= 1.00D+00 NAtFMM=   60 NAOKFM=F Big=F
 Integral buffers will be    131072 words long.
 Raffenetti 2 integral format.
 Two-electron integral symmetry is turned on.
 Nuclear repulsion after empirical dispersion term =     2281.4554490742 Hartrees.
 One-electron integrals computed using PRISM.
 NBasis=   525 RedAO= T EigKep=  3.06D-04  NBF=   525
 NBsUse=   525 1.00D-06 EigRej= -1.00D+00 NBFU=   525
 ExpMin= 1.61D-01 ExpMax= 4.17D+03 ExpMxC= 6.27D+02 IAcc=1 IRadAn=         1 AccDes= 0.00D+00
 Harris functional with IExCor= 4639 and IRadAn=       1 diagonalized for initial guess.
 HarFok:  IExCor= 4639 AccDes= 0.00D+00 IRadAn=         1 IDoV= 1 UseB2=F ITyADJ=14
 ICtDFT=  3500011 ScaDFX=  1.000000  1.000000  1.000000  1.000000
 FoFCou: FMM=F IPFlag=           0 FMFlag=      100000 FMFlg1=           0
         NFxFlg=           0 DoJE=T BraDBF=F KetDBF=T FulRan=T
         wScrn=  0.000000 ICntrl=     500 IOpCl=  0 I1Cent=   200000004 NGrid=           0
         NMat0=    1 NMatS0=      1 NMatT0=    0 NMatD0=    1 NMtDS0=    0 NMtDT0=    0
 Petite list used in FoFCou.
 Requested convergence on RMS density matrix=1.00D-08 within 128 cycles.
 Requested convergence on MAX density matrix=1.00D-06.
 Requested convergence on             energy=1.00D-06.
 No special actions if energy rises.
 Integral accuracy reduced to 1.0D-05 until final iterations.
 Initial convergence to 1.0D-05 achieved.  Increase integral accuracy.
 SCF Done:  E(RwB97XD) =  -1076.29856195     A.U. after   16 cycles
            NFock= 16  Conv=0.38D-08     -V/T= 2.0099

 **********************************************************************

            Population analysis using the SCF density.

 **********************************************************************

 Orbital symmetries:
       Occupied  (A) (A) (A) (A) (A) (A) (A) (A) (A) (A) (A) (A)
                 (A) (A) (A) (A) (A) (A) (A) (A) (A) (A) (A) (A)
                 (A) (A) (A) (A) (A) (A) (A) (A) (A) (A) (A) (A)
                 (A) (A) (A) (A) (A) (A) (A) (A) (A) (A) (A) (A)
                 (A) (A) (A) (A) (A) (A) (A) (A) (A) (A) (A) (A)
                 (A) (A) (A) (A) (A) (A) (A) (A) (A) (A) (A) (A)
                 (A) (A) (A) (A) (A) (A) (A) (A) (A) (A) (A) (A)
                 (A) (A) (A) (A) (A) (A) (A) (A) (A) (A)
       Virtual   (A) (A) (A) (A) (A) (A) (A) (A) (A) (A) (A) (A)
                 (A) (A) (A) (A) (A) (A) (A) (A) (A) (A) (A) (A)
                 (A) (A) (A) (A) (A) (A) (A) (A) (A) (A) (A) (A)
                 (A) (A) (A) (A) (A) (A) (A) (A) (A) (A) (A) (A)
                 (A) (A) (A) (A) (A) (A) (A) (A) (A) (A) (A) (A)
                 (A) (A) (A) (A) (A) (A) (A) (A) (A) (A) (A) (A)
                 (A) (A) (A) (A) (A) (A) (A) (A) (A) (A) (A) (A)
                 (A) (A) (A) (A) (A) (A) (A) (A) (A) (A) (A) (A)
                 (A) (A) (A) (A) (A) (A) (A) (A) (A) (A) (A) (A)
                 (A) (A) (A) (A) (A) (A) (A) (A) (A) (A) (A) (A)
                 (A) (A) (A) (A) (A) (A) (A) (A) (A) (A) (A) (A)
                 (A) (A) (A) (A) (A) (A) (A) (A) (A) (A) (A) (A)
                 (A) (A) (A) (A) (A) (A) (A) (A) (A) (A) (A) (A)
                 (A) (A) (A) (A) (A) (A) (A) (A) (A) (A) (A) (A)
                 (A) (A) (A) (A) (A) (A) (A) (A) (A) (A) (A) (A)
                 (A) (A) (A) (A) (A) (A) (A) (A) (A) (A) (A) (A)
                 (A) (A) (A) (A) (A) (A) (A) (A) (A) (A) (A) (A)
                 (A) (A) (A) (A) (A) (A) (A) (A) (A) (A) (A) (A)
                 (A) (A) (A) (A) (A) (A) (A) (A) (A) (A) (A) (A)
                 (A) (A) (A) (A) (A) (A) (A) (A) (A) (A) (A) (A)
                 (A) (A) (A) (A) (A) (A) (A) (A) (A) (A) (A) (A)
                 (A) (A) (A) (A) (A) (A) (A) (A) (A) (A) (A) (A)
                 (A) (A) (A) (A) (A) (A) (A) (A) (A) (A) (A) (A)
                 (A) (A) (A) (A) (A) (A) (A) (A) (A) (A) (A) (A)
                 (A) (A) (A) (A) (A) (A) (A) (A) (A) (A) (A) (A)
                 (A) (A) (A) (A) (A) (A) (A) (A) (A) (A) (A) (A)
                 (A) (A) (A) (A) (A) (A) (A) (A) (A) (A) (A) (A)
                 (A) (A) (A) (A) (A) (A) (A) (A) (A) (A) (A) (A)
                 (A) (A) (A) (A) (A) (A) (A) (A) (A) (A) (A) (A)
                 (A) (A) (A) (A) (A) (A) (A) (A) (A) (A) (A) (A)
                 (A) (A) (A) (A) (A) (A) (A) (A) (A) (A) (A) (A)
                 (A) (A) (A) (A) (A) (A) (A) (A) (A) (A) (A) (A)
                 (A) (A) (A) (A) (A) (A) (A) (A) (A) (A) (A) (A)
                 (A) (A) (A) (A) (A) (A) (A) (A) (A) (A) (A) (A)
                 (A) (A) (A) (A) (A) (A) (A) (A) (A) (A) (A) (A)
                 (A) (A) (A) (A) (A) (A) (A) (A) (A) (A) (A)
 The electronic state is 1-A.
 Alpha  occ. eigenvalues --  -14.50651 -14.41621 -10.35477 -10.33554 -10.33206
 Alpha  occ. eigenvalues --  -10.32331 -10.31673 -10.31283 -10.31279 -10.31080
 Alpha  occ. eigenvalues --  -10.31076 -10.30974 -10.30381 -10.30316 -10.30237
 Alpha  occ. eigenvalues --  -10.30144 -10.29982 -10.29791 -10.29744 -10.29695
 Alpha  occ. eigenvalues --  -10.29607 -10.29606 -10.29102 -10.29090 -10.28733
 Alpha  occ. eigenvalues --  -10.28684 -10.27761  -1.09567  -0.96139  -0.95805
 Alpha  occ. eigenvalues --   -0.95462  -0.94196  -0.88859  -0.87545  -0.86877
 Alpha  occ. eigenvalues --   -0.84602  -0.84241  -0.83738  -0.81680  -0.80499
 Alpha  occ. eigenvalues --   -0.79700  -0.77522  -0.77298  -0.71232  -0.70099
 Alpha  occ. eigenvalues --   -0.69324  -0.69160  -0.66715  -0.66553  -0.64731
 Alpha  occ. eigenvalues --   -0.63164  -0.61274  -0.59397  -0.58587  -0.57705
 Alpha  occ. eigenvalues --   -0.56178  -0.55201  -0.54441  -0.53891  -0.52870
 Alpha  occ. eigenvalues --   -0.52407  -0.51747  -0.51357  -0.50419  -0.50286
 Alpha  occ. eigenvalues --   -0.50033  -0.49959  -0.49589  -0.49318  -0.48610
 Alpha  occ. eigenvalues --   -0.48477  -0.48153  -0.48087  -0.47425  -0.46705
 Alpha  occ. eigenvalues --   -0.45173  -0.44805  -0.44535  -0.42658  -0.42248
 Alpha  occ. eigenvalues --   -0.42095  -0.41980  -0.41481  -0.40711  -0.40469
 Alpha  occ. eigenvalues --   -0.34901  -0.33381  -0.32604  -0.32190  -0.31828
 Alpha  occ. eigenvalues --   -0.31147  -0.30996  -0.30814  -0.27628
 Alpha virt. eigenvalues --    0.04896   0.06111   0.06415   0.07297   0.07594
 Alpha virt. eigenvalues --    0.07753   0.12426   0.15237   0.16565   0.18451
 Alpha virt. eigenvalues --    0.18545   0.19087   0.21041   0.21353   0.21844
 Alpha virt. eigenvalues --    0.21958   0.22483   0.22847   0.23309   0.23896
 Alpha virt. eigenvalues --    0.24047   0.24115   0.24354   0.24914   0.25094
 Alpha virt. eigenvalues --    0.25640   0.26059   0.26524   0.26853   0.27796
 Alpha virt. eigenvalues --    0.27913   0.27968   0.28578   0.28982   0.29505
 Alpha virt. eigenvalues --    0.29936   0.30566   0.31643   0.32475   0.32727
 Alpha virt. eigenvalues --    0.33644   0.33959   0.36241   0.37650   0.37866
 Alpha virt. eigenvalues --    0.38206   0.38838   0.38919   0.40944   0.41583
 Alpha virt. eigenvalues --    0.42840   0.42941   0.43664   0.44995   0.45296
 Alpha virt. eigenvalues --    0.45681   0.47821   0.51554   0.54040   0.54607
 Alpha virt. eigenvalues --    0.55246   0.56284   0.57281   0.57669   0.58902
 Alpha virt. eigenvalues --    0.59511   0.61030   0.61241   0.61630   0.62496
 Alpha virt. eigenvalues --    0.62755   0.63171   0.63446   0.63519   0.64312
 Alpha virt. eigenvalues --    0.64735   0.64787   0.65188   0.65267   0.65643
 Alpha virt. eigenvalues --    0.66412   0.66736   0.67415   0.67770   0.68224
 Alpha virt. eigenvalues --    0.68256   0.68866   0.69477   0.69586   0.70163
 Alpha virt. eigenvalues --    0.70327   0.70561   0.70730   0.71158   0.71852
 Alpha virt. eigenvalues --    0.72106   0.72866   0.73469   0.74260   0.74930
 Alpha virt. eigenvalues --    0.75941   0.76682   0.77606   0.78460   0.79390
 Alpha virt. eigenvalues --    0.79475   0.80036   0.80498   0.81377   0.81624
 Alpha virt. eigenvalues --    0.83441   0.84534   0.84692   0.85346   0.86276
 Alpha virt. eigenvalues --    0.88044   0.88286   0.88471   0.89778   0.90789
 Alpha virt. eigenvalues --    0.91108   0.92274   0.92447   0.92738   0.92843
 Alpha virt. eigenvalues --    0.93124   0.93238   0.93533   0.93793   0.95385
 Alpha virt. eigenvalues --    0.95727   0.96160   0.97038   0.97717   0.98095
 Alpha virt. eigenvalues --    0.98577   0.99056   0.99527   0.99685   1.00156
 Alpha virt. eigenvalues --    1.01090   1.01290   1.01710   1.02622   1.03352
 Alpha virt. eigenvalues --    1.03814   1.04969   1.05319   1.06332   1.07203
 Alpha virt. eigenvalues --    1.08043   1.08581   1.09018   1.10077   1.10988
 Alpha virt. eigenvalues --    1.11601   1.12157   1.12863   1.13995   1.15537
 Alpha virt. eigenvalues --    1.16776   1.17826   1.19225   1.20284   1.21207
 Alpha virt. eigenvalues --    1.22069   1.23478   1.24704   1.24745   1.25272
 Alpha virt. eigenvalues --    1.26304   1.27147   1.28531   1.29325   1.29658
 Alpha virt. eigenvalues --    1.31047   1.31960   1.33500   1.34018   1.34507
 Alpha virt. eigenvalues --    1.35319   1.35549   1.37727   1.38898   1.41376
 Alpha virt. eigenvalues --    1.42065   1.42952   1.43286   1.44485   1.45501
 Alpha virt. eigenvalues --    1.46839   1.48374   1.48717   1.49073   1.49461
 Alpha virt. eigenvalues --    1.49783   1.50137   1.50240   1.51117   1.52246
 Alpha virt. eigenvalues --    1.52456   1.52747   1.53258   1.55841   1.57361
 Alpha virt. eigenvalues --    1.59502   1.60340   1.61988   1.64187   1.65717
 Alpha virt. eigenvalues --    1.69621   1.73636   1.75212   1.76657   1.78541
 Alpha virt. eigenvalues --    1.79045   1.79780   1.81919   1.82404   1.83103
 Alpha virt. eigenvalues --    1.84048   1.84929   1.86392   1.86678   1.87070
 Alpha virt. eigenvalues --    1.87714   1.88487   1.88933   1.89117   1.90603
 Alpha virt. eigenvalues --    1.90989   1.91846   1.92373   1.94810   1.95166
 Alpha virt. eigenvalues --    1.96500   1.97391   1.98601   1.99145   1.99992
 Alpha virt. eigenvalues --    2.01068   2.01962   2.02204   2.03538   2.04017
 Alpha virt. eigenvalues --    2.04371   2.04910   2.05239   2.05810   2.07136
 Alpha virt. eigenvalues --    2.07446   2.08067   2.08661   2.08882   2.09609
 Alpha virt. eigenvalues --    2.10766   2.11057   2.12555   2.13121   2.13804
 Alpha virt. eigenvalues --    2.13883   2.14698   2.15493   2.15856   2.16059
 Alpha virt. eigenvalues --    2.16673   2.16936   2.18293   2.19463   2.19755
 Alpha virt. eigenvalues --    2.20746   2.20998   2.21999   2.22642   2.23551
 Alpha virt. eigenvalues --    2.23838   2.24480   2.25723   2.26904   2.28939
 Alpha virt. eigenvalues --    2.30251   2.30601   2.31202   2.33311   2.34155
 Alpha virt. eigenvalues --    2.36424   2.36960   2.37570   2.38250   2.38382
 Alpha virt. eigenvalues --    2.39295   2.40049   2.40755   2.42837   2.45532
 Alpha virt. eigenvalues --    2.45856   2.46615   2.46891   2.47579   2.47961
 Alpha virt. eigenvalues --    2.48564   2.49140   2.49862   2.51145   2.51837
 Alpha virt. eigenvalues --    2.52439   2.52723   2.53087   2.53742   2.54262
 Alpha virt. eigenvalues --    2.54343   2.55297   2.55610   2.57009   2.57967
 Alpha virt. eigenvalues --    2.58319   2.59845   2.60747   2.61983   2.62393
 Alpha virt. eigenvalues --    2.62540   2.63718   2.64551   2.64786   2.65913
 Alpha virt. eigenvalues --    2.67429   2.68638   2.70080   2.70338   2.70887
 Alpha virt. eigenvalues --    2.71376   2.72462   2.73021   2.73142   2.74063
 Alpha virt. eigenvalues --    2.74517   2.75412   2.76543   2.76986   2.77213
 Alpha virt. eigenvalues --    2.77989   2.78626   2.80121   2.80528   2.82399
 Alpha virt. eigenvalues --    2.84010   2.85359   2.85654   2.87528   2.88510
 Alpha virt. eigenvalues --    2.89538   2.89734   2.91202   2.92218   2.93504
 Alpha virt. eigenvalues --    2.96200   2.96467   2.97559   2.97880   2.99745
 Alpha virt. eigenvalues --    3.00875   3.01902   3.02527   3.05237   3.06930
 Alpha virt. eigenvalues --    3.10987   3.12137   3.16147   3.16431   3.17238
 Alpha virt. eigenvalues --    3.17654   3.21120   3.23815   3.29043   3.30426
 Alpha virt. eigenvalues --    3.31554   3.33707   3.36399   3.37262   3.37570
 Alpha virt. eigenvalues --    3.37647   3.38062   3.38447   3.38687   3.39520
 Alpha virt. eigenvalues --    3.41299   3.46991   3.48800   3.53241   3.55020
 Alpha virt. eigenvalues --    3.56252   3.56663   3.56794   3.57069   3.58357
 Alpha virt. eigenvalues --    3.59046   3.59489   3.60163   3.62340   3.63770
 Alpha virt. eigenvalues --    3.64791   3.81639   4.00083   4.01035   4.18090
 Alpha virt. eigenvalues --    4.21674   4.23821   4.24108   4.24849   4.25003
 Alpha virt. eigenvalues --    4.25951   4.27511   4.28190   4.29806   4.35132
 Alpha virt. eigenvalues --    4.37564   4.45954   4.47210   4.49389   4.53385
 Alpha virt. eigenvalues --    4.54849   4.56855   4.58142   4.60489   4.63770
 Alpha virt. eigenvalues --    4.67339   4.68692   4.73207   4.92376   4.95335
 Alpha virt. eigenvalues --    4.97423
          Condensed to atoms (all electrons):
 Mulliken charges:
               1
     1  C    0.385228
     2  C    0.076597
     3  C    0.218037
     4  N   -0.534793
     5  N   -0.530621
     6  C    0.057253
     7  C   -0.137888
     8  C   -0.115927
     9  C   -0.134062
    10  H    0.110869
    11  C   -0.135705
    12  H    0.133542
    13  C   -0.120293
    14  H    0.122882
    15  H    0.128220
    16  H    0.122493
    17  C   -0.003490
    18  C   -0.119233
    19  C   -0.106409
    20  C   -0.129271
    21  H    0.132951
    22  C   -0.129209
    23  H    0.130710
    24  C   -0.119272
    25  H    0.123593
    26  H    0.124051
    27  H    0.121281
    28  C   -0.020690
    29  C    0.066806
    30  C    0.069064
    31  C   -0.184073
    32  C   -0.184503
    33  C    0.082593
    34  H    0.106361
    35  H    0.108666
    36  C   -0.397798
    37  H    0.139826
    38  H    0.166923
    39  H    0.122682
    40  C   -0.397489
    41  H    0.164429
    42  H    0.118664
    43  H    0.130007
    44  C   -0.418227
    45  H    0.135393
    46  H    0.153630
    47  H    0.134226
    48  C   -0.236558
    49  H    0.162822
    50  H    0.143746
    51  H    0.161967
 Sum of Mulliken charges =  -0.00000
 Mulliken charges with hydrogens summed into heavy atoms:
               1
     1  C    0.385228
     2  C    0.076597
     3  C    0.218037
     4  N   -0.534793
     5  N   -0.530621
     6  C    0.057253
     7  C   -0.027019
     8  C    0.017614
     9  C   -0.011180
    11  C   -0.007486
    13  C    0.002200
    17  C   -0.003490
    18  C    0.013718
    19  C    0.024301
    20  C   -0.005678
    22  C   -0.005158
    24  C    0.002009
    28  C   -0.020690
    29  C    0.066806
    30  C    0.069064
    31  C   -0.077712
    32  C   -0.075836
    33  C    0.082593
    36  C    0.031633
    40  C    0.015612
    44  C    0.005022
    48  C    0.231976
 Electronic spatial extent (au):  <R**2>=          11878.7254
 Charge=             -0.0000 electrons
 Dipole moment (field-independent basis, Debye):
    X=             -0.4380    Y=              3.0635    Z=             -0.7211  Tot=              3.1776
 Quadrupole moment (field-independent basis, Debye-Ang):
   XX=           -134.2135   YY=           -149.5683   ZZ=           -152.1420
   XY=             -4.4305   XZ=              0.0128   YZ=              6.7488
 Traceless Quadrupole moment (field-independent basis, Debye-Ang):
   XX=             11.0945   YY=             -4.2604   ZZ=             -6.8341
   XY=             -4.4305   XZ=              0.0128   YZ=              6.7488
 Octapole moment (field-independent basis, Debye-Ang**2):
  XXX=            -27.2412  YYY=             36.6927  ZZZ=              7.0964  XYY=             30.4532
  XXY=            -17.8192  XXZ=              0.5903  XZZ=            -11.8447  YZZ=             -9.1656
  YYZ=            -11.7043  XYZ=            -11.8641
 Hexadecapole moment (field-independent basis, Debye-Ang**3):
 XXXX=         -10755.8415 YYYY=          -3354.5800 ZZZZ=          -1101.1754 XXXY=             -6.1622
 XXXZ=            -30.5413 YYYX=              2.6228 YYYZ=             86.4590 ZZZX=             31.9946
 ZZZY=             24.9682 XXYY=          -2339.4339 XXZZ=          -2049.0888 YYZZ=           -780.6413
 XXYZ=             20.2935 YYXZ=            -17.1815 ZZXY=            -38.5230
 N-N= 2.281455449074D+03 E-N=-7.056289791221D+03  KE= 1.065748880362D+03
 Calling FoFJK, ICntrl=      2127 FMM=F ISym2X=0 I1Cent= 0 IOpClX= 0 NMat=1 NMatS=1 NMatT=0.
 ***** Axes restored to original set *****
 -------------------------------------------------------------------
 Center     Atomic                   Forces (Hartrees/Bohr)
 Number     Number              X              Y              Z
 -------------------------------------------------------------------
      1        6           0.040565286    0.015990408   -0.015609909
      2        6          -0.016552633    0.006049453   -0.053090579
      3        6          -0.031669407   -0.016842444    0.028623193
      4        7           0.014338534   -0.004265591    0.051969738
      5        7           0.012950161    0.002807605    0.018141156
      6        6          -0.018222301    0.000557029   -0.033516726
      7        6           0.011921027    0.007515774    0.015418114
      8        6          -0.006678807   -0.010162111    0.014645000
      9        6           0.009415034    0.014860437   -0.008051303
     10        1          -0.002677073   -0.007261652   -0.002765229
     11        6          -0.013134359   -0.013906128   -0.012906340
     12        1           0.002900562    0.007035649   -0.003042668
     13        6          -0.003733796    0.002468452   -0.017948262
     14        1          -0.005077256   -0.008326270    0.005246045
     15        1           0.006907642    0.006661659    0.004467603
     16        1           0.001642722   -0.001699064    0.010525758
     17        6          -0.028037523   -0.006807039   -0.017524187
     18        6           0.016271026   -0.010507273    0.003054912
     19        6           0.008635918    0.016743150   -0.000534249
     20        6          -0.005592169   -0.020151674    0.001538606
     21        1          -0.008127618    0.005939767   -0.002769486
     22        6          -0.014848031    0.013600533   -0.003870382
     23        1          -0.003609743   -0.009607727    0.000425130
     24        6          -0.017706531   -0.005182283   -0.002672946
     25        1           0.002402132    0.010794948   -0.000860352
     26        1           0.007319312   -0.007536849    0.002155210
     27        1           0.010412030    0.003347447    0.001894568
     28        6           0.015152589   -0.000483902    0.017715886
     29        6           0.003899442   -0.016337000    0.005702134
     30        6           0.002658502    0.018878220    0.002490983
     31        6           0.007588644    0.023871087    0.008339060
     32        6           0.011848689   -0.024016595    0.010232094
     33        6          -0.009673484    0.000604635   -0.009845979
     34        1          -0.003311025   -0.010806679   -0.003290508
     35        1          -0.005047035    0.009886917   -0.003940882
     36        6          -0.013058232   -0.031049293   -0.011149346
     37        1           0.005798641    0.002545193    0.012989123
     38        1           0.013378469    0.006428568   -0.006441340
     39        1          -0.011469553    0.011896419   -0.001408540
     40        6          -0.016425923    0.028150052   -0.013162074
     41        1           0.014454295   -0.005494182   -0.006745676
     42        1           0.006782659   -0.002795315    0.010718499
     43        1          -0.008285145   -0.012448906   -0.000187211
     44        6           0.024215889    0.003752435    0.028905799
     45        1          -0.011067444    0.011290413   -0.001947555
     46        1           0.005517374   -0.000204203   -0.015892153
     47        1          -0.009142560   -0.012970896   -0.000814720
     48        6           0.021536569    0.012420092   -0.010789740
     49        1          -0.010691226    0.005058422   -0.009028615
     50        1          -0.002970774   -0.015911886    0.001316413
     51        1          -0.001703500    0.005620198    0.013291936
 -------------------------------------------------------------------
 Cartesian Forces:  Max     0.053090579 RMS     0.013826495

 GradGradGradGradGradGradGradGradGradGradGradGradGradGradGradGradGradGrad
 Berny optimization.
 FormGI is forming the generalized inverse of G from B-inverse, IUseBI=4.
 Internal  Forces:  Max     0.058442393 RMS     0.009433847
 Search for a local minimum.
 Step number   1 out of a maximum of  279
 All quantities printed in internal units (Hartrees-Bohrs-Radians)
 Mixed Optimization -- RFO/linear search
 Second derivative matrix not updated -- first step.
 ITU=  0
     Eigenvalues ---    0.00230   0.00230   0.00231   0.00236   0.00243
     Eigenvalues ---    0.00255   0.00744   0.01087   0.01185   0.01264
     Eigenvalues ---    0.01283   0.01342   0.01347   0.01367   0.01505
     Eigenvalues ---    0.01507   0.01547   0.01926   0.02047   0.02055
     Eigenvalues ---    0.02057   0.02059   0.02061   0.02061   0.02064
     Eigenvalues ---    0.02066   0.02067   0.02068   0.02072   0.02073
     Eigenvalues ---    0.02074   0.02076   0.02079   0.02079   0.02080
     Eigenvalues ---    0.02081   0.02082   0.02086   0.02086   0.02153
     Eigenvalues ---    0.07229   0.07234   0.07237   0.07243   0.07243
     Eigenvalues ---    0.07245   0.07506   0.07532   0.16000   0.16000
     Eigenvalues ---    0.16000   0.16000   0.16000   0.16000   0.16000
     Eigenvalues ---    0.16000   0.16000   0.16000   0.16000   0.16000
     Eigenvalues ---    0.16000   0.16000   0.16000   0.16000   0.16000
     Eigenvalues ---    0.16000   0.16000   0.16000   0.16000   0.16000
     Eigenvalues ---    0.16000   0.16000   0.22000   0.22000   0.22000
     Eigenvalues ---    0.22000   0.23477   0.23485   0.23486   0.23491
     Eigenvalues ---    0.24999   0.25000   0.25000   0.25000   0.25000
     Eigenvalues ---    0.25000   0.25000   0.25000   0.25000   0.25000
     Eigenvalues ---    0.25000   0.25000   0.25000   0.28328   0.28475
     Eigenvalues ---    0.28479   0.28516   0.28559   0.28638   0.34111
     Eigenvalues ---    0.35541   0.35800   0.37050   0.37074   0.37091
     Eigenvalues ---    0.37131   0.37133   0.37156   0.37156   0.37172
     Eigenvalues ---    0.37173   0.37181   0.37188   0.37205   0.37205
     Eigenvalues ---    0.37207   0.37211   0.37213   0.37214   0.37215
     Eigenvalues ---    0.37234   0.37240   0.37244   0.37277   0.37278
     Eigenvalues ---    0.37392   0.41256   0.41272   0.41424   0.41477
     Eigenvalues ---    0.41505   0.41781   0.45163   0.45228   0.45304
     Eigenvalues ---    0.45311   0.45313   0.45354   0.45407   0.45423
     Eigenvalues ---    0.45502   0.45535   0.45566   0.45660   0.49837
     Eigenvalues ---    0.54542   0.56043
 RFO step:  Lambda=-6.42586337D-02 EMin= 2.30000000D-03
 Linear search not attempted -- first point.
 Maximum step size (   0.300) exceeded in Quadratic search.
    -- Step size scaled by   0.754
 Iteration  1 RMS(Cart)=  0.10909044 RMS(Int)=  0.00120239
 Iteration  2 RMS(Cart)=  0.00269524 RMS(Int)=  0.00010820
 Iteration  3 RMS(Cart)=  0.00000271 RMS(Int)=  0.00010819
 Iteration  4 RMS(Cart)=  0.00000000 RMS(Int)=  0.00010819
 Variable       Old X    -DE/DX   Delta X   Delta X   Delta X     New X
                                 (Linear)    (Quad)   (Total)
    R1        2.54201   0.01742   0.00000   0.02079   0.02071   2.56272
    R2        2.54029  -0.03617   0.00000  -0.04559  -0.04587   2.49442
    R3        2.90764  -0.03252   0.00000  -0.06990  -0.06990   2.83773
    R4        2.54300   0.02806   0.00000   0.03533   0.03555   2.57854
    R5        2.77636  -0.05844   0.00000  -0.10593  -0.10603   2.67033
    R6        2.91113  -0.03681   0.00000  -0.07951  -0.07951   2.83162
    R7        2.77095  -0.05734   0.00000  -0.09853  -0.09829   2.67266
    R8        2.90932  -0.02988   0.00000  -0.06437  -0.06437   2.84495
    R9        2.78106  -0.00996   0.00000  -0.01789  -0.01789   2.76318
   R10        2.64749  -0.00042   0.00000  -0.00018  -0.00017   2.64732
   R11        2.65063  -0.00451   0.00000  -0.00634  -0.00633   2.64430
   R12        2.64487  -0.00778   0.00000  -0.01108  -0.01108   2.63379
   R13        2.02435   0.00739   0.00000   0.01281   0.01281   2.03716
   R14        2.65036  -0.01108   0.00000  -0.01637  -0.01636   2.63400
   R15        2.02350   0.00805   0.00000   0.01393   0.01393   2.03743
   R16        2.64846  -0.01097   0.00000  -0.01622  -0.01623   2.63223
   R17        2.02229   0.01107   0.00000   0.01912   0.01912   2.04141
   R18        2.64870  -0.00933   0.00000  -0.01403  -0.01403   2.63467
   R19        2.02263   0.01055   0.00000   0.01824   0.01824   2.04087
   R20        2.02287   0.01078   0.00000   0.01864   0.01864   2.04151
   R21        2.64964  -0.00786   0.00000  -0.01143  -0.01143   2.63820
   R22        2.64640  -0.00672   0.00000  -0.00968  -0.00968   2.63672
   R23        2.64945  -0.00951   0.00000  -0.01390  -0.01390   2.63556
   R24        2.02312   0.01033   0.00000   0.01787   0.01787   2.04099
   R25        2.64805  -0.00926   0.00000  -0.01343  -0.01343   2.63461
   R26        2.02312   0.01021   0.00000   0.01766   0.01766   2.04078
   R27        2.64829  -0.00840   0.00000  -0.01228  -0.01228   2.63601
   R28        2.02196   0.01108   0.00000   0.01913   0.01913   2.04109
   R29        2.64736  -0.00801   0.00000  -0.01167  -0.01166   2.63570
   R30        2.02288   0.01072   0.00000   0.01854   0.01854   2.04142
   R31        2.02235   0.01110   0.00000   0.01917   0.01917   2.04152
   R32        2.64852   0.00222   0.00000   0.00398   0.00398   2.65250
   R33        2.64439   0.00153   0.00000   0.00280   0.00279   2.64718
   R34        2.64575  -0.00671   0.00000  -0.00957  -0.00956   2.63619
   R35        2.91104  -0.01124   0.00000  -0.02427  -0.02427   2.88677
   R36        2.65079  -0.00939   0.00000  -0.01388  -0.01389   2.63690
   R37        2.91023  -0.01266   0.00000  -0.02730  -0.02730   2.88293
   R38        2.64629  -0.00680   0.00000  -0.01045  -0.01044   2.63586
   R39        2.02223   0.01176   0.00000   0.02031   0.02031   2.04254
   R40        2.65228  -0.01009   0.00000  -0.01554  -0.01554   2.63674
   R41        2.02180   0.01176   0.00000   0.02030   0.02030   2.04210
   R42        2.91426  -0.01410   0.00000  -0.03058  -0.03058   2.88368
   R43        2.02347   0.01388   0.00000   0.02402   0.02402   2.04749
   R44        2.02186   0.01594   0.00000   0.02752   0.02752   2.04938
   R45        2.02129   0.01648   0.00000   0.02842   0.02842   2.04971
   R46        2.02131   0.01668   0.00000   0.02877   0.02877   2.05008
   R47        2.02275   0.01144   0.00000   0.01977   0.01977   2.04252
   R48        2.02470   0.01480   0.00000   0.02565   0.02565   2.05035
   R49        2.02238   0.01566   0.00000   0.02705   0.02705   2.04943
   R50        2.02226   0.01665   0.00000   0.02876   0.02876   2.05101
   R51        2.02238   0.01561   0.00000   0.02697   0.02697   2.04935
   R52        2.02225   0.01472   0.00000   0.02543   0.02543   2.04768
   R53        2.02409   0.01579   0.00000   0.02734   0.02734   2.05143
   R54        2.01959   0.01443   0.00000   0.02481   0.02481   2.04440
    A1        1.91214   0.02810   0.00000   0.06370   0.06332   1.97546
    A2        2.18970  -0.01405   0.00000  -0.03189  -0.03183   2.15787
    A3        2.18134  -0.01407   0.00000  -0.03194  -0.03188   2.14945
    A4        1.86424   0.02602   0.00000   0.06374   0.06388   1.92813
    A5        2.20713   0.00518   0.00000   0.01176   0.01168   2.21880
    A6        2.21182  -0.03120   0.00000  -0.07550  -0.07558   2.13623
    A7        1.86586  -0.01422   0.00000  -0.02725  -0.02678   1.83908
    A8        2.21568   0.01967   0.00000   0.04376   0.04351   2.25920
    A9        2.20164  -0.00546   0.00000  -0.01651  -0.01675   2.18489
   A10        1.89177  -0.01534   0.00000  -0.03321  -0.03308   1.85869
   A11        2.20149   0.00271   0.00000   0.00469   0.00452   2.20600
   A12        2.18992   0.01263   0.00000   0.02848   0.02831   2.21823
   A13        1.89075  -0.02457   0.00000  -0.06704  -0.06752   1.82323
   A14        2.08649   0.00997   0.00000   0.02345   0.02343   2.10992
   A15        2.10197  -0.00289   0.00000  -0.00738  -0.00740   2.09457
   A16        2.09473  -0.00708   0.00000  -0.01607  -0.01606   2.07867
   A17        2.09527   0.00280   0.00000   0.00831   0.00829   2.10356
   A18        2.09562   0.00050   0.00000   0.00223   0.00220   2.09781
   A19        2.09230  -0.00330   0.00000  -0.01054  -0.01056   2.08173
   A20        2.09204   0.00220   0.00000   0.00569   0.00571   2.09775
   A21        2.09735  -0.00052   0.00000  -0.00088  -0.00089   2.09646
   A22        2.09379  -0.00169   0.00000  -0.00481  -0.00482   2.08897
   A23        2.09555   0.00035   0.00000   0.00052   0.00051   2.09606
   A24        2.09226  -0.00022   0.00000  -0.00042  -0.00042   2.09185
   A25        2.09537  -0.00013   0.00000  -0.00010  -0.00010   2.09527
   A26        2.09564   0.00291   0.00000   0.00628   0.00628   2.10192
   A27        2.09381  -0.00231   0.00000  -0.00602  -0.00602   2.08778
   A28        2.09374  -0.00060   0.00000  -0.00026  -0.00026   2.09348
   A29        2.09310  -0.00118   0.00000  -0.00471  -0.00472   2.08839
   A30        2.09523   0.00039   0.00000   0.00167   0.00168   2.09691
   A31        2.09485   0.00079   0.00000   0.00304   0.00304   2.09789
   A32        2.09283  -0.00015   0.00000  -0.00043  -0.00043   2.09240
   A33        2.09332   0.00088   0.00000   0.00206   0.00206   2.09538
   A34        2.09703  -0.00073   0.00000  -0.00163  -0.00163   2.09540
   A35        2.09230   0.00034   0.00000   0.00084   0.00084   2.09314
   A36        2.09496  -0.00158   0.00000  -0.00518  -0.00518   2.08979
   A37        2.09593   0.00124   0.00000   0.00433   0.00433   2.10026
   A38        2.09304  -0.00007   0.00000  -0.00003  -0.00004   2.09300
   A39        2.09352  -0.00114   0.00000  -0.00394  -0.00394   2.08958
   A40        2.09662   0.00121   0.00000   0.00397   0.00397   2.10059
   A41        2.09378   0.00046   0.00000   0.00101   0.00101   2.09479
   A42        2.09585  -0.00058   0.00000  -0.00167  -0.00167   2.09418
   A43        2.09356   0.00011   0.00000   0.00065   0.00065   2.09421
   A44        2.09456   0.00045   0.00000   0.00118   0.00118   2.09573
   A45        2.09452  -0.00058   0.00000  -0.00179  -0.00179   2.09274
   A46        2.09411   0.00013   0.00000   0.00061   0.00061   2.09471
   A47        2.09565  -0.00045   0.00000  -0.00138  -0.00138   2.09427
   A48        2.09495   0.00010   0.00000   0.00026   0.00026   2.09521
   A49        2.09258   0.00035   0.00000   0.00112   0.00112   2.09370
   A50        2.09895   0.00415   0.00000   0.00901   0.00901   2.10796
   A51        2.08874  -0.00594   0.00000  -0.01518  -0.01518   2.07356
   A52        2.09549   0.00179   0.00000   0.00616   0.00613   2.10162
   A53        2.09371  -0.00632   0.00000  -0.01402  -0.01408   2.07963
   A54        2.10077   0.01082   0.00000   0.02539   0.02533   2.12609
   A55        2.08871  -0.00450   0.00000  -0.01135  -0.01140   2.07731
   A56        2.09435  -0.00441   0.00000  -0.01024  -0.01027   2.08408
   A57        2.08908   0.00760   0.00000   0.01805   0.01806   2.10714
   A58        2.09975  -0.00318   0.00000  -0.00780  -0.00779   2.09196
   A59        2.09649   0.00576   0.00000   0.01400   0.01401   2.11050
   A60        2.09281  -0.00326   0.00000  -0.00829  -0.00831   2.08449
   A61        2.09389  -0.00249   0.00000  -0.00571  -0.00572   2.08817
   A62        2.09324   0.00587   0.00000   0.01342   0.01342   2.10666
   A63        2.09419  -0.00336   0.00000  -0.00813  -0.00813   2.08606
   A64        2.09576  -0.00251   0.00000  -0.00529  -0.00529   2.09047
   A65        2.09285  -0.00265   0.00000  -0.00905  -0.00903   2.08382
   A66        2.09029   0.00235   0.00000   0.00697   0.00695   2.09725
   A67        2.10004   0.00031   0.00000   0.00207   0.00206   2.10210
   A68        1.91106   0.00471   0.00000   0.01598   0.01593   1.92699
   A69        1.91008   0.00159   0.00000   0.00442   0.00440   1.91448
   A70        1.91110   0.00146   0.00000   0.00564   0.00559   1.91670
   A71        1.90989  -0.00401   0.00000  -0.01498  -0.01500   1.89489
   A72        1.91060  -0.00203   0.00000  -0.00501  -0.00509   1.90551
   A73        1.91106  -0.00171   0.00000  -0.00607  -0.00608   1.90498
   A74        1.91076   0.00088   0.00000   0.00148   0.00146   1.91222
   A75        1.91125   0.00771   0.00000   0.02670   0.02658   1.93783
   A76        1.91011   0.00162   0.00000   0.00611   0.00601   1.91612
   A77        1.91135  -0.00508   0.00000  -0.01842  -0.01845   1.89290
   A78        1.91045  -0.00218   0.00000  -0.00894  -0.00894   1.90151
   A79        1.90989  -0.00294   0.00000  -0.00693  -0.00712   1.90277
   A80        1.91226   0.00311   0.00000   0.01067   0.01061   1.92288
   A81        1.91029   0.00198   0.00000   0.00614   0.00611   1.91640
   A82        1.91011   0.00321   0.00000   0.01111   0.01106   1.92116
   A83        1.91039  -0.00291   0.00000  -0.01039  -0.01042   1.89997
   A84        1.91005  -0.00256   0.00000  -0.00758  -0.00766   1.90239
   A85        1.91070  -0.00284   0.00000  -0.00997  -0.01000   1.90070
   A86        1.91220  -0.00422   0.00000  -0.01568  -0.01567   1.89654
   A87        1.91253   0.00639   0.00000   0.02285   0.02284   1.93537
   A88        1.90853  -0.00002   0.00000   0.00005  -0.00003   1.90850
   A89        1.90990  -0.00125   0.00000  -0.00446  -0.00438   1.90552
   A90        1.90916   0.00042   0.00000  -0.00134  -0.00140   1.90776
   A91        1.91148  -0.00133   0.00000  -0.00146  -0.00156   1.90992
    D1       -0.00293  -0.00174   0.00000  -0.01579  -0.01647  -0.01940
    D2        3.13698  -0.00396   0.00000  -0.03765  -0.03789   3.09908
    D3       -3.13886   0.00068   0.00000   0.00775   0.00766  -3.13120
    D4        0.00105  -0.00153   0.00000  -0.01411  -0.01376  -0.01271
    D5        0.00045   0.00144   0.00000   0.01312   0.01335   0.01380
    D6        3.13641  -0.00097   0.00000  -0.01028  -0.01065   3.12576
    D7       -1.23081  -0.00562   0.00000  -0.06108  -0.06080  -1.29160
    D8        1.91307  -0.00480   0.00000  -0.05322  -0.05292   1.86015
    D9        1.91730  -0.00296   0.00000  -0.03430  -0.03459   1.88271
   D10       -1.22200  -0.00213   0.00000  -0.02644  -0.02672  -1.24872
   D11       -0.00401  -0.00047   0.00000  -0.00433  -0.00455  -0.00856
   D12        3.13930   0.00012   0.00000   0.00078   0.00055   3.13985
   D13        3.13746   0.00020   0.00000   0.00242   0.00257   3.14003
   D14       -0.00242   0.00078   0.00000   0.00753   0.00767   0.00525
   D15        0.00240  -0.00060   0.00000  -0.00510  -0.00502  -0.00263
   D16       -3.13907  -0.00127   0.00000  -0.01188  -0.01175   3.13236
   D17       -1.93662  -0.00152   0.00000  -0.01687  -0.01679  -1.95340
   D18        1.20567  -0.00171   0.00000  -0.01872  -0.01864   1.18703
   D19        1.20482  -0.00072   0.00000  -0.00880  -0.00888   1.19595
   D20       -1.93607  -0.00091   0.00000  -0.01065  -0.01073  -1.94680
   D21        0.00444   0.00121   0.00000   0.01209   0.01183   0.01627
   D22       -3.13548   0.00342   0.00000   0.03380   0.03348  -3.10200
   D23       -3.13884   0.00066   0.00000   0.00711   0.00708  -3.13176
   D24        0.00442   0.00287   0.00000   0.02882   0.02873   0.03315
   D25       -2.59283   0.00530   0.00000   0.06008   0.06013  -2.53269
   D26        0.54880   0.00445   0.00000   0.05191   0.05188   0.60068
   D27        0.55079   0.00600   0.00000   0.06613   0.06615   0.61695
   D28       -2.59077   0.00514   0.00000   0.05796   0.05790  -2.53287
   D29       -0.51974   0.00164   0.00000   0.01945   0.01965  -0.50010
   D30        1.57588   0.00144   0.00000   0.01839   0.01846   1.59434
   D31       -2.61200   0.00370   0.00000   0.03061   0.03077  -2.58124
   D32        2.61988  -0.00097   0.00000  -0.00608  -0.00617   2.61372
   D33       -1.56768  -0.00117   0.00000  -0.00714  -0.00735  -1.57503
   D34        0.52762   0.00109   0.00000   0.00508   0.00495   0.53257
   D35       -3.14105  -0.00059   0.00000  -0.00555  -0.00561   3.13653
   D36        0.00097   0.00084   0.00000   0.00715   0.00715   0.00811
   D37        0.00052   0.00026   0.00000   0.00258   0.00256   0.00308
   D38       -3.14066   0.00170   0.00000   0.01529   0.01533  -3.12533
   D39        3.13464   0.00086   0.00000   0.00788   0.00780  -3.14074
   D40       -0.00589   0.00119   0.00000   0.01088   0.01081   0.00493
   D41       -0.00692  -0.00000   0.00000  -0.00033  -0.00030  -0.00722
   D42        3.13574   0.00033   0.00000   0.00268   0.00271   3.13845
   D43        0.00327  -0.00019   0.00000  -0.00172  -0.00174   0.00153
   D44       -3.13746   0.00024   0.00000   0.00211   0.00210  -3.13536
   D45       -3.13874  -0.00162   0.00000  -0.01440  -0.01438   3.13007
   D46        0.00372  -0.00119   0.00000  -0.01057  -0.01055  -0.00683
   D47        0.00956  -0.00031   0.00000  -0.00272  -0.00274   0.00682
   D48       -3.13217  -0.00001   0.00000  -0.00009  -0.00010  -3.13228
   D49       -3.13310  -0.00064   0.00000  -0.00572  -0.00574  -3.13884
   D50        0.00836  -0.00035   0.00000  -0.00309  -0.00310   0.00526
   D51       -0.00064  -0.00016   0.00000  -0.00140  -0.00139  -0.00202
   D52        3.14058   0.00009   0.00000   0.00080   0.00081   3.14138
   D53        3.14009  -0.00059   0.00000  -0.00524  -0.00523   3.13486
   D54       -0.00188  -0.00034   0.00000  -0.00304  -0.00304  -0.00492
   D55       -0.00579   0.00041   0.00000   0.00364   0.00364  -0.00214
   D56        3.13619   0.00016   0.00000   0.00144   0.00145   3.13763
   D57        3.13594   0.00011   0.00000   0.00102   0.00100   3.13694
   D58       -0.00527  -0.00013   0.00000  -0.00119  -0.00120  -0.00647
   D59        3.13926  -0.00073   0.00000  -0.00657  -0.00657   3.13270
   D60       -0.00213  -0.00053   0.00000  -0.00478  -0.00478  -0.00691
   D61       -0.00303  -0.00054   0.00000  -0.00471  -0.00471  -0.00774
   D62        3.13877  -0.00033   0.00000  -0.00292  -0.00293   3.13584
   D63       -3.13950   0.00080   0.00000   0.00716   0.00716  -3.13234
   D64        0.00212   0.00029   0.00000   0.00269   0.00269   0.00482
   D65        0.00279   0.00060   0.00000   0.00531   0.00530   0.00809
   D66       -3.13877   0.00010   0.00000   0.00083   0.00084  -3.13793
   D67        0.00344   0.00012   0.00000   0.00102   0.00102   0.00446
   D68       -3.13854   0.00012   0.00000   0.00107   0.00107  -3.13747
   D69       -3.13835  -0.00009   0.00000  -0.00078  -0.00078  -3.13913
   D70        0.00285  -0.00008   0.00000  -0.00073  -0.00073   0.00212
   D71       -0.00297  -0.00025   0.00000  -0.00220  -0.00220  -0.00517
   D72        3.13907  -0.00020   0.00000  -0.00179  -0.00179   3.13727
   D73        3.13859   0.00026   0.00000   0.00229   0.00229   3.14088
   D74       -0.00256   0.00030   0.00000   0.00269   0.00270   0.00014
   D75       -0.00363   0.00024   0.00000   0.00209   0.00209  -0.00154
   D76        3.13750   0.00009   0.00000   0.00078   0.00078   3.13828
   D77        3.13835   0.00023   0.00000   0.00204   0.00204   3.14039
   D78       -0.00370   0.00008   0.00000   0.00073   0.00073  -0.00297
   D79        0.00340  -0.00017   0.00000  -0.00150  -0.00150   0.00190
   D80       -3.13774  -0.00002   0.00000  -0.00019  -0.00019  -3.13793
   D81       -3.13864  -0.00022   0.00000  -0.00191  -0.00190  -3.14055
   D82        0.00341  -0.00007   0.00000  -0.00060  -0.00059   0.00281
   D83       -3.12009  -0.00083   0.00000  -0.00640  -0.00632  -3.12642
   D84        0.02254  -0.00289   0.00000  -0.02639  -0.02645  -0.00391
   D85        0.01920  -0.00167   0.00000  -0.01432  -0.01435   0.00485
   D86       -3.12135  -0.00373   0.00000  -0.03431  -0.03447   3.12736
   D87        3.11962   0.00052   0.00000   0.00413   0.00415   3.12377
   D88       -0.01902   0.00041   0.00000   0.00311   0.00314  -0.01588
   D89       -0.01969   0.00134   0.00000   0.01197   0.01199  -0.00770
   D90        3.12485   0.00123   0.00000   0.01095   0.01098   3.13583
   D91       -0.00238   0.00089   0.00000   0.00700   0.00704   0.00466
   D92        3.13892   0.00004   0.00000  -0.00036  -0.00029   3.13863
   D93        3.13817   0.00294   0.00000   0.02687   0.02662  -3.11839
   D94       -0.00370   0.00209   0.00000   0.01952   0.01929   0.01558
   D95       -1.57535   0.00088   0.00000   0.00869   0.00876  -1.56659
   D96        0.52037  -0.00008   0.00000   0.00341   0.00343   0.52381
   D97        2.61391   0.00202   0.00000   0.01499   0.01514   2.62905
   D98        1.56728  -0.00117   0.00000  -0.01124  -0.01134   1.55594
   D99       -2.62018  -0.00212   0.00000  -0.01652  -0.01666  -2.63684
   D100      -0.52664  -0.00003   0.00000  -0.00494  -0.00495  -0.53160
   D101       0.00339  -0.00026   0.00000  -0.00236  -0.00229   0.00111
   D102      -3.13641  -0.00054   0.00000  -0.00469  -0.00466  -3.14107
   D103      -3.14117  -0.00013   0.00000  -0.00129  -0.00124   3.14077
   D104       0.00221  -0.00041   0.00000  -0.00362  -0.00362  -0.00140
   D105      -0.51981   0.00042   0.00000   0.00008   0.00010  -0.51971
   D106       1.57360  -0.00064   0.00000  -0.00579  -0.00579   1.56781
   D107      -2.61472  -0.00087   0.00000  -0.00706  -0.00709  -2.62181
   D108       2.62475   0.00031   0.00000  -0.00094  -0.00091   2.62383
   D109      -1.56503  -0.00075   0.00000  -0.00680  -0.00680  -1.57183
   D110       0.52984  -0.00098   0.00000  -0.00807  -0.00810   0.52174
   D111      -0.01389   0.00025   0.00000   0.00282   0.00272  -0.01117
   D112       3.12665  -0.00038   0.00000  -0.00339  -0.00344   3.12322
   D113       3.12799   0.00110   0.00000   0.01018   0.01007   3.13806
   D114      -0.01465   0.00047   0.00000   0.00397   0.00391  -0.01074
   D115       0.01338  -0.00057   0.00000  -0.00514  -0.00514   0.00824
   D116      -3.12716   0.00006   0.00000   0.00110   0.00103  -3.12613
   D117      -3.13001  -0.00029   0.00000  -0.00281  -0.00276  -3.13277
   D118       0.01264   0.00034   0.00000   0.00343   0.00341   0.01605
   D119       2.61717   0.00074   0.00000   0.00557   0.00559   2.62275
   D120      -1.57114   0.00030   0.00000   0.00315   0.00314  -1.56799
   D121       0.52281  -0.00000   0.00000   0.00150   0.00147   0.52429
   D122      -0.52548   0.00010   0.00000  -0.00067  -0.00064  -0.52612
   D123       1.56940  -0.00034   0.00000  -0.00309  -0.00308   1.56632
   D124      -2.61984  -0.00064   0.00000  -0.00474  -0.00475  -2.62459
         Item               Value     Threshold  Converged?
 Maximum Force            0.058442     0.000450     NO 
 RMS     Force            0.009434     0.000300     NO 
 Maximum Displacement     0.426772     0.001800     NO 
 RMS     Displacement     0.109782     0.001200     NO 
 Predicted change in Energy=-3.420082D-02
 GradGradGradGradGradGradGradGradGradGradGradGradGradGradGradGradGradGrad

 Stoichiometry    C25H24N2
 Framework group  C1[X(C25H24N2)]
 Deg. of freedom   147
 Full point group                 C1      NOp   1
 Largest Abelian subgroup         C1      NOp   1
 Largest concise Abelian subgroup C1      NOp   1
                         Standard orientation:                         
 ---------------------------------------------------------------------
 Center     Atomic      Atomic             Coordinates (Angstroms)
 Number     Number       Type             X           Y           Z
 ---------------------------------------------------------------------
      1          6           0       -1.103809   -0.122890    0.046182
      2          6           0        0.961263   -0.753296    0.140812
      3          6           0        0.993842    0.591210   -0.089669
      4          7           0       -0.360526    0.991835   -0.163611
      5          7           0       -0.373966   -1.208092    0.225162
      6          6           0        2.178970    1.505675   -0.249986
      7          6           0        2.139070    2.824118    0.221861
      8          6           0        3.344280    1.039217   -0.868468
      9          6           0        3.242824    3.662339    0.074786
     10          1           0        1.255758    3.197182    0.714514
     11          6           0        4.444132    1.882304   -1.017977
     12          1           0        3.393977    0.026514   -1.235060
     13          6           0        4.397912    3.193652   -0.546764
     14          1           0        3.202264    4.675338    0.447840
     15          1           0        5.335772    1.515345   -1.504471
     16          1           0        5.253845    3.842762   -0.661352
     17          6           0        2.134004   -1.672150    0.301040
     18          6           0        2.399659   -2.637202   -0.672167
     19          6           0        2.959898   -1.562517    1.420287
     20          6           0        3.497143   -3.485858   -0.529206
     21          1           0        1.753861   -2.721025   -1.533804
     22          6           0        4.056712   -2.411587    1.561034
     23          1           0        2.747441   -0.816319    2.171491
     24          6           0        4.325219   -3.373827    0.587724
     25          1           0        3.705773   -4.230297   -1.283455
     26          1           0        4.698295   -2.323827    2.425704
     27          1           0        5.173668   -4.033032    0.700371
     28          6           0       -2.605391   -0.135394    0.036652
     29          6           0       -3.334965    0.405133    1.107053
     30          6           0       -3.268711   -0.708364   -1.056064
     31          6           0       -4.728765    0.359169    1.071431
     32          6           0       -4.663540   -0.746025   -1.068003
     33          6           0       -5.399558   -0.219016   -0.006206
     34          1           0       -5.295005    0.771591    1.894566
     35          1           0       -5.177114   -1.188038   -1.909806
     36          6           0       -2.483084   -1.291214   -2.226738
     37          1           0       -1.542452   -0.767477   -2.348607
     38          1           0       -2.273465   -2.338853   -2.040679
     39          1           0       -3.062058   -1.200885   -3.139491
     40          6           0       -2.644608    1.021041    2.322646
     41          1           0       -2.475382    0.254473    3.071411
     42          1           0       -1.690634    1.450316    2.050788
     43          1           0       -3.272955    1.796525    2.748122
     44          6           0       -6.924228   -0.281431   -0.016109
     45          1           0       -7.293182   -0.250675   -1.035467
     46          1           0       -7.257516   -1.203198    0.449986
     47          1           0       -7.334738    0.558542    0.533432
     48          6           0       -0.869235    2.334007   -0.442620
     49          1           0       -1.825235    2.245022   -0.944917
     50          1           0       -1.000213    2.897051    0.476232
     51          1           0       -0.173463    2.854187   -1.087383
 ---------------------------------------------------------------------
 Rotational constants (GHZ):      0.3143862      0.1147175      0.0951088
 Standard basis: 6-31G(d,p) (6D, 7F)
 There are   525 symmetry adapted cartesian basis functions of A   symmetry.
 There are   525 symmetry adapted basis functions of A   symmetry.
   525 basis functions,   924 primitive gaussians,   525 cartesian basis functions
    94 alpha electrons       94 beta electrons
       nuclear repulsion energy      2301.2163966108 Hartrees.
 NAtoms=   51 NActive=   51 NUniq=   51 SFac= 1.00D+00 NAtFMM=   60 NAOKFM=F Big=F
 Integral buffers will be    131072 words long.
 Raffenetti 2 integral format.
 Two-electron integral symmetry is turned on.
 Nuclear repulsion after empirical dispersion term =     2301.1740877899 Hartrees.
 One-electron integrals computed using PRISM.
 NBasis=   525 RedAO= T EigKep=  2.92D-04  NBF=   525
 NBsUse=   525 1.00D-06 EigRej= -1.00D+00 NBFU=   525
 Initial guess from the checkpoint file:  "c2im-degE1-opt-wb97xd.chk"
 B after Tr=     0.000000    0.000000   -0.000000
         Rot=    0.999902   -0.012558    0.001296    0.006004 Ang=  -1.60 deg.
 ExpMin= 1.61D-01 ExpMax= 4.17D+03 ExpMxC= 6.27D+02 IAcc=1 IRadAn=         1 AccDes= 0.00D+00
 Harris functional with IExCor= 4639 and IRadAn=       1 diagonalized for initial guess.
 HarFok:  IExCor= 4639 AccDes= 0.00D+00 IRadAn=         1 IDoV= 1 UseB2=F ITyADJ=14
 ICtDFT=  3500011 ScaDFX=  1.000000  1.000000  1.000000  1.000000
 FoFCou: FMM=F IPFlag=           0 FMFlag=      100000 FMFlg1=           0
         NFxFlg=           0 DoJE=T BraDBF=F KetDBF=T FulRan=T
         wScrn=  0.000000 ICntrl=     500 IOpCl=  0 I1Cent=   200000004 NGrid=           0
         NMat0=    1 NMatS0=      1 NMatT0=    0 NMatD0=    1 NMtDS0=    0 NMtDT0=    0
 Petite list used in FoFCou.
 Requested convergence on RMS density matrix=1.00D-08 within 128 cycles.
 Requested convergence on MAX density matrix=1.00D-06.
 Requested convergence on             energy=1.00D-06.
 No special actions if energy rises.
 Integral accuracy reduced to 1.0D-05 until final iterations.
 Initial convergence to 1.0D-05 achieved.  Increase integral accuracy.
 SCF Done:  E(RwB97XD) =  -1076.33092897     A.U. after   13 cycles
            NFock= 13  Conv=0.95D-08     -V/T= 2.0096
 Calling FoFJK, ICntrl=      2127 FMM=F ISym2X=0 I1Cent= 0 IOpClX= 0 NMat=1 NMatS=1 NMatT=0.
 ***** Axes restored to original set *****
 -------------------------------------------------------------------
 Center     Atomic                   Forces (Hartrees/Bohr)
 Number     Number              X              Y              Z
 -------------------------------------------------------------------
      1        6           0.000592745    0.003795721   -0.019149603
      2        6          -0.000069447    0.004969176   -0.025013657
      3        6          -0.011754280   -0.007051637    0.016039541
      4        7           0.010569878   -0.002789548    0.020590194
      5        7           0.007991917   -0.001782169    0.026818894
      6        6          -0.008927068    0.000557093   -0.021289331
      7        6           0.005154501    0.002961074    0.006411336
      8        6          -0.002109898   -0.003270378    0.007371016
      9        6           0.002263822    0.004896634   -0.003204565
     10        1          -0.000849409   -0.003661717   -0.001921694
     11        6          -0.003181233   -0.004387858   -0.004649533
     12        1           0.000903077    0.003211276   -0.002189651
     13        6          -0.000863056    0.000777155   -0.004751674
     14        1          -0.001689854   -0.002981921    0.001395436
     15        1           0.002485288    0.002418517    0.001443775
     16        1           0.000491512   -0.000398432    0.003462278
     17        6          -0.015110938   -0.004939458   -0.006162910
     18        6           0.008183840   -0.002375863    0.000925720
     19        6           0.005863534    0.006580805    0.001167261
     20        6          -0.002120683   -0.006177986    0.000365322
     21        1          -0.003154814    0.001679877   -0.001099111
     22        6          -0.004498227    0.004099947   -0.001197465
     23        1          -0.001602994   -0.003224997    0.000316183
     24        6          -0.005245521   -0.001673995   -0.000451854
     25        1           0.000850530    0.003707584   -0.000518506
     26        1           0.002663054   -0.002524459    0.000640500
     27        1           0.003453940    0.001233413    0.000549979
     28        6           0.004861692   -0.001945445    0.008681580
     29        6           0.002070877   -0.008490311    0.002854431
     30        6           0.000992291    0.010339863    0.002163663
     31        6           0.003235898    0.009626081    0.003417995
     32        6           0.004849810   -0.009469959    0.003645623
     33        6          -0.007632485   -0.000378161   -0.007636918
     34        1          -0.001450075   -0.004025585   -0.001254370
     35        1          -0.002146666    0.003752230   -0.001277571
     36        6          -0.006915874   -0.015982740   -0.005932790
     37        1           0.002535810    0.002415262    0.004876138
     38        1           0.005281157    0.003098293   -0.001441193
     39        1          -0.003280554    0.004821299   -0.000462773
     40        6          -0.008915285    0.016023959   -0.006689448
     41        1           0.005549296   -0.002546063   -0.002048380
     42        1           0.003989911   -0.001711307    0.005931474
     43        1          -0.002027301   -0.004943828   -0.000273045
     44        6           0.012249857    0.001486728    0.014814131
     45        1          -0.004417236    0.003677719   -0.001670260
     46        1           0.000872391   -0.000027169   -0.006380523
     47        1          -0.003748339   -0.004402320   -0.001640128
     48        6           0.009296709    0.007280891   -0.007245080
     49        1          -0.003530038    0.001106340   -0.003432363
     50        1          -0.001360842   -0.005507035    0.000288357
     51        1          -0.000651221    0.002153403    0.004813569
 -------------------------------------------------------------------
 Cartesian Forces:  Max     0.026818894 RMS     0.006623984

 GradGradGradGradGradGradGradGradGradGradGradGradGradGradGradGradGradGrad
 Berny optimization.
 Using GEDIIS/GDIIS optimizer.
 FormGI is forming the generalized inverse of G from B-inverse, IUseBI=4.
 Internal  Forces:  Max     0.026431310 RMS     0.003429038
 Search for a local minimum.
 Step number   2 out of a maximum of  279
 All quantities printed in internal units (Hartrees-Bohrs-Radians)
 Mixed Optimization -- RFO/linear search
 Update second derivatives using D2CorX and points    1    2
 DE= -3.24D-02 DEPred=-3.42D-02 R= 9.46D-01
 TightC=F SS=  1.41D+00  RLast= 3.54D-01 DXNew= 5.0454D-01 1.0619D+00
 Trust test= 9.46D-01 RLast= 3.54D-01 DXMaxT set to 5.05D-01
 ITU=  1  0
 Use linear search instead of GDIIS.
     Eigenvalues ---    0.00230   0.00230   0.00231   0.00236   0.00247
     Eigenvalues ---    0.00265   0.00745   0.01113   0.01206   0.01276
     Eigenvalues ---    0.01291   0.01335   0.01365   0.01404   0.01495
     Eigenvalues ---    0.01506   0.01550   0.01986   0.02047   0.02055
     Eigenvalues ---    0.02058   0.02059   0.02061   0.02061   0.02064
     Eigenvalues ---    0.02066   0.02067   0.02068   0.02072   0.02073
     Eigenvalues ---    0.02074   0.02076   0.02079   0.02080   0.02081
     Eigenvalues ---    0.02081   0.02085   0.02086   0.02099   0.02178
     Eigenvalues ---    0.07023   0.07101   0.07105   0.07152   0.07180
     Eigenvalues ---    0.07189   0.07373   0.07614   0.15707   0.15999
     Eigenvalues ---    0.16000   0.16000   0.16000   0.16000   0.16000
     Eigenvalues ---    0.16000   0.16000   0.16000   0.16000   0.16000
     Eigenvalues ---    0.16000   0.16000   0.16000   0.16000   0.16000
     Eigenvalues ---    0.16000   0.16000   0.16000   0.16000   0.16000
     Eigenvalues ---    0.16000   0.16038   0.21990   0.22000   0.22000
     Eigenvalues ---    0.22003   0.22490   0.23463   0.23481   0.23497
     Eigenvalues ---    0.24016   0.24984   0.24995   0.24996   0.24997
     Eigenvalues ---    0.24999   0.24999   0.24999   0.24999   0.24999
     Eigenvalues ---    0.25000   0.25000   0.26336   0.28105   0.28346
     Eigenvalues ---    0.28490   0.28521   0.28577   0.30880   0.33403
     Eigenvalues ---    0.35289   0.36257   0.36951   0.37059   0.37093
     Eigenvalues ---    0.37101   0.37134   0.37144   0.37156   0.37160
     Eigenvalues ---    0.37172   0.37178   0.37190   0.37205   0.37206
     Eigenvalues ---    0.37209   0.37212   0.37213   0.37215   0.37230
     Eigenvalues ---    0.37236   0.37243   0.37266   0.37276   0.37384
     Eigenvalues ---    0.38110   0.41214   0.41221   0.41417   0.41462
     Eigenvalues ---    0.41650   0.41847   0.45157   0.45220   0.45299
     Eigenvalues ---    0.45310   0.45329   0.45396   0.45418   0.45437
     Eigenvalues ---    0.45521   0.45557   0.45615   0.46150   0.49542
     Eigenvalues ---    0.55305   0.56002
 RFO step:  Lambda=-7.77572283D-03 EMin= 2.29783864D-03
 Quartic linear search produced a step of  0.42783.
 Iteration  1 RMS(Cart)=  0.14175179 RMS(Int)=  0.00636060
 Iteration  2 RMS(Cart)=  0.01216622 RMS(Int)=  0.00015032
 Iteration  3 RMS(Cart)=  0.00008708 RMS(Int)=  0.00014611
 Iteration  4 RMS(Cart)=  0.00000001 RMS(Int)=  0.00014611
 Variable       Old X    -DE/DX   Delta X   Delta X   Delta X     New X
                                 (Linear)    (Quad)   (Total)
    R1        2.56272   0.00513   0.00886   0.00248   0.01135   2.57407
    R2        2.49442  -0.00811  -0.01963   0.00268  -0.01709   2.47732
    R3        2.83773  -0.01113  -0.02991  -0.01232  -0.04223   2.79550
    R4        2.57854   0.00917   0.01521   0.00478   0.02007   2.59861
    R5        2.67033  -0.02643  -0.04536  -0.04446  -0.08994   2.58039
    R6        2.83162  -0.01189  -0.03402  -0.01055  -0.04456   2.78706
    R7        2.67266  -0.01780  -0.04205  -0.01120  -0.05308   2.61958
    R8        2.84495  -0.01855  -0.02754  -0.05154  -0.07908   2.76587
    R9        2.76318  -0.00712  -0.00765  -0.01774  -0.02540   2.73778
   R10        2.64732  -0.00020  -0.00007  -0.00033  -0.00038   2.64694
   R11        2.64430   0.00011  -0.00271   0.00385   0.00117   2.64547
   R12        2.63379  -0.00258  -0.00474  -0.00184  -0.00657   2.62722
   R13        2.03716   0.00380   0.00548   0.00708   0.01256   2.04972
   R14        2.63400  -0.00371  -0.00700  -0.00271  -0.00971   2.62429
   R15        2.03743   0.00389   0.00596   0.00679   0.01275   2.05017
   R16        2.63223  -0.00215  -0.00694   0.00201  -0.00495   2.62728
   R17        2.04141   0.00368   0.00818   0.00306   0.01124   2.05265
   R18        2.63467  -0.00225  -0.00600   0.00043  -0.00560   2.62907
   R19        2.04087   0.00372   0.00780   0.00374   0.01154   2.05240
   R20        2.04151   0.00352   0.00798   0.00274   0.01071   2.05223
   R21        2.63820  -0.00062  -0.00489   0.00437  -0.00051   2.63769
   R22        2.63672   0.00020  -0.00414   0.00605   0.00192   2.63863
   R23        2.63556  -0.00289  -0.00594  -0.00155  -0.00749   2.62807
   R24        2.04099   0.00360   0.00765   0.00348   0.01112   2.05211
   R25        2.63461  -0.00222  -0.00575   0.00052  -0.00522   2.62939
   R26        2.04078   0.00355   0.00756   0.00340   0.01096   2.05174
   R27        2.63601  -0.00248  -0.00525  -0.00125  -0.00651   2.62950
   R28        2.04109   0.00383   0.00818   0.00360   0.01178   2.05287
   R29        2.63570  -0.00242  -0.00499  -0.00129  -0.00629   2.62941
   R30        2.04142   0.00373   0.00793   0.00359   0.01152   2.05293
   R31        2.04152   0.00370   0.00820   0.00313   0.01133   2.05286
   R32        2.65250  -0.00119   0.00170  -0.00541  -0.00372   2.64878
   R33        2.64718   0.00208   0.00119   0.00525   0.00644   2.65362
   R34        2.63619  -0.00113  -0.00409   0.00163  -0.00246   2.63373
   R35        2.88677  -0.00739  -0.01038  -0.02145  -0.03183   2.85494
   R36        2.63690  -0.00155  -0.00594   0.00273  -0.00320   2.63370
   R37        2.88293  -0.00673  -0.01168  -0.01641  -0.02808   2.85485
   R38        2.63586  -0.00166  -0.00447   0.00010  -0.00435   2.63150
   R39        2.04254   0.00444   0.00869   0.00524   0.01393   2.05647
   R40        2.63674  -0.00241  -0.00665   0.00054  -0.00609   2.63065
   R41        2.04210   0.00449   0.00868   0.00542   0.01410   2.05620
   R42        2.88368  -0.00716  -0.01308  -0.01675  -0.02984   2.85385
   R43        2.04749   0.00523   0.01028   0.00616   0.01644   2.06393
   R44        2.04938   0.00592   0.01177   0.00674   0.01851   2.06789
   R45        2.04971   0.00560   0.01216   0.00502   0.01718   2.06689
   R46        2.05008   0.00615   0.01231   0.00685   0.01916   2.06924
   R47        2.04252   0.00663   0.00846   0.01374   0.02220   2.06472
   R48        2.05035   0.00507   0.01097   0.00468   0.01565   2.06600
   R49        2.04943   0.00555   0.01157   0.00564   0.01721   2.06664
   R50        2.05101   0.00609   0.01230   0.00668   0.01898   2.07000
   R51        2.04935   0.00553   0.01154   0.00561   0.01715   2.06649
   R52        2.04768   0.00494   0.01088   0.00425   0.01513   2.06280
   R53        2.05143   0.00554   0.01170   0.00547   0.01717   2.06860
   R54        2.04440   0.00529   0.01062   0.00583   0.01644   2.06085
    A1        1.97546  -0.00126   0.02709  -0.04614  -0.01920   1.95626
    A2        2.15787  -0.00364  -0.01362  -0.00018  -0.01379   2.14407
    A3        2.14945   0.00488  -0.01364   0.04667   0.03305   2.18250
    A4        1.92813   0.00355   0.02733  -0.02048   0.00681   1.93493
    A5        2.21880   0.00404   0.00500   0.01554   0.02050   2.23930
    A6        2.13623  -0.00758  -0.03234   0.00506  -0.02732   2.10892
    A7        1.83908  -0.00329  -0.01146   0.00185  -0.00938   1.82970
    A8        2.25920   0.00385   0.01862  -0.00732   0.01114   2.27034
    A9        2.18489  -0.00055  -0.00717   0.00540  -0.00191   2.18297
   A10        1.85869  -0.00098  -0.01415   0.01842   0.00398   1.86267
   A11        2.20600  -0.00507   0.00193  -0.03296  -0.03150   2.17450
   A12        2.21823   0.00602   0.01211   0.01357   0.02503   2.24326
   A13        1.82323   0.00198  -0.02889   0.04696   0.01773   1.84096
   A14        2.10992   0.00466   0.01002   0.01106   0.02091   2.13082
   A15        2.09457  -0.00197  -0.00316  -0.00656  -0.00987   2.08470
   A16        2.07867  -0.00269  -0.00687  -0.00468  -0.01163   2.06704
   A17        2.10356   0.00093   0.00355   0.00086   0.00439   2.10796
   A18        2.09781  -0.00008   0.00094  -0.00171  -0.00084   2.09697
   A19        2.08173  -0.00086  -0.00452   0.00073  -0.00386   2.07787
   A20        2.09775   0.00140   0.00244   0.00493   0.00740   2.10515
   A21        2.09646  -0.00129  -0.00038  -0.00885  -0.00925   2.08721
   A22        2.08897  -0.00011  -0.00206   0.00393   0.00186   2.09083
   A23        2.09606   0.00050   0.00022   0.00250   0.00268   2.09874
   A24        2.09185  -0.00066  -0.00018  -0.00457  -0.00477   2.08707
   A25        2.09527   0.00015  -0.00004   0.00203   0.00197   2.09724
   A26        2.10192   0.00049   0.00269  -0.00177   0.00089   2.10281
   A27        2.08778  -0.00066  -0.00258  -0.00062  -0.00319   2.08459
   A28        2.09348   0.00017  -0.00011   0.00239   0.00228   2.09576
   A29        2.08839  -0.00063  -0.00202  -0.00181  -0.00388   2.08451
   A30        2.09691   0.00032   0.00072   0.00144   0.00217   2.09907
   A31        2.09789   0.00031   0.00130   0.00037   0.00168   2.09957
   A32        2.09240  -0.00030  -0.00018  -0.00158  -0.00177   2.09063
   A33        2.09538   0.00326   0.00088   0.01649   0.01737   2.11275
   A34        2.09540  -0.00296  -0.00070  -0.01491  -0.01559   2.07980
   A35        2.09314   0.00159   0.00036   0.00906   0.00942   2.10256
   A36        2.08979  -0.00176  -0.00221  -0.00931  -0.01155   2.07824
   A37        2.10026   0.00017   0.00185   0.00027   0.00211   2.10237
   A38        2.09300   0.00118  -0.00002   0.00777   0.00775   2.10076
   A39        2.08958  -0.00135  -0.00168  -0.00751  -0.00920   2.08039
   A40        2.10059   0.00017   0.00170  -0.00025   0.00144   2.10203
   A41        2.09479   0.00033   0.00043   0.00038   0.00080   2.09560
   A42        2.09418  -0.00026  -0.00071  -0.00017  -0.00088   2.09330
   A43        2.09421  -0.00007   0.00028  -0.00021   0.00008   2.09429
   A44        2.09573   0.00025   0.00050   0.00040   0.00089   2.09663
   A45        2.09274  -0.00013  -0.00076   0.00059  -0.00017   2.09257
   A46        2.09471  -0.00012   0.00026  -0.00099  -0.00073   2.09399
   A47        2.09427  -0.00039  -0.00059  -0.00265  -0.00326   2.09102
   A48        2.09521   0.00007   0.00011   0.00056   0.00068   2.09590
   A49        2.09370   0.00032   0.00048   0.00208   0.00257   2.09627
   A50        2.10796  -0.00112   0.00385  -0.01216  -0.00831   2.09965
   A51        2.07356   0.00110  -0.00650   0.01490   0.00840   2.08197
   A52        2.10162   0.00002   0.00262  -0.00273  -0.00013   2.10150
   A53        2.07963  -0.00106  -0.00602   0.00281  -0.00327   2.07636
   A54        2.12609   0.00007   0.01084  -0.01518  -0.00440   2.12169
   A55        2.07731   0.00097  -0.00488   0.01229   0.00736   2.08466
   A56        2.08408  -0.00204  -0.00439  -0.00462  -0.00904   2.07504
   A57        2.10714   0.00326   0.00773   0.00668   0.01438   2.12152
   A58        2.09196  -0.00121  -0.00333  -0.00208  -0.00544   2.08652
   A59        2.11050   0.00266   0.00599   0.00606   0.01207   2.12256
   A60        2.08449  -0.00138  -0.00356  -0.00254  -0.00611   2.07839
   A61        2.08817  -0.00128  -0.00245  -0.00350  -0.00596   2.08221
   A62        2.10666   0.00328   0.00574   0.01064   0.01640   2.12306
   A63        2.08606  -0.00175  -0.00348  -0.00520  -0.00869   2.07737
   A64        2.09047  -0.00154  -0.00226  -0.00544  -0.00772   2.08275
   A65        2.08382  -0.00286  -0.00386  -0.01220  -0.01605   2.06777
   A66        2.09725   0.00188   0.00298   0.00707   0.01003   2.10727
   A67        2.10210   0.00098   0.00088   0.00510   0.00596   2.10806
   A68        1.92699   0.00350   0.00681   0.01895   0.02558   1.95257
   A69        1.91448   0.00137   0.00188   0.00649   0.00831   1.92279
   A70        1.91670   0.00137   0.00239   0.00905   0.01127   1.92797
   A71        1.89489  -0.00297  -0.00642  -0.01729  -0.02379   1.87110
   A72        1.90551  -0.00180  -0.00218  -0.00775  -0.01021   1.89530
   A73        1.90498  -0.00157  -0.00260  -0.01012  -0.01277   1.89221
   A74        1.91222   0.00127   0.00062   0.00726   0.00783   1.92005
   A75        1.93783   0.00358   0.01137   0.01244   0.02360   1.96143
   A76        1.91612   0.00150   0.00257   0.01009   0.01245   1.92857
   A77        1.89290  -0.00301  -0.00789  -0.01551  -0.02347   1.86943
   A78        1.90151  -0.00178  -0.00383  -0.01047  -0.01433   1.88718
   A79        1.90277  -0.00171  -0.00305  -0.00459  -0.00798   1.89479
   A80        1.92288   0.00228   0.00454   0.01244   0.01681   1.93968
   A81        1.91640   0.00189   0.00261   0.01050   0.01300   1.92941
   A82        1.92116   0.00246   0.00473   0.01366   0.01821   1.93937
   A83        1.89997  -0.00235  -0.00446  -0.01371  -0.01827   1.88170
   A84        1.90239  -0.00202  -0.00328  -0.00925  -0.01276   1.88963
   A85        1.90070  -0.00240  -0.00428  -0.01440  -0.01879   1.88192
   A86        1.89654  -0.00102  -0.00670   0.00127  -0.00541   1.89113
   A87        1.93537   0.00189   0.00977  -0.00033   0.00943   1.94480
   A88        1.90850   0.00003  -0.00001   0.00162   0.00156   1.91006
   A89        1.90552  -0.00084  -0.00187  -0.00677  -0.00859   1.89693
   A90        1.90776   0.00028  -0.00060   0.00383   0.00322   1.91098
   A91        1.90992  -0.00035  -0.00067   0.00044  -0.00030   1.90962
    D1       -0.01940  -0.00009  -0.00705   0.03474   0.02715   0.00775
    D2        3.09908  -0.00138  -0.01621  -0.00811  -0.02361   3.07548
    D3       -3.13120   0.00055   0.00328   0.02162   0.02453  -3.10666
    D4       -0.01271  -0.00074  -0.00589  -0.02123  -0.02622  -0.03893
    D5        0.01380  -0.00012   0.00571  -0.03772  -0.03180  -0.01800
    D6        3.12576  -0.00092  -0.00456  -0.02558  -0.03006   3.09570
    D7       -1.29160  -0.00168  -0.02601   0.05780   0.03198  -1.25962
    D8        1.86015  -0.00139  -0.02264   0.05714   0.03471   1.89486
    D9        1.88271  -0.00085  -0.01480   0.04504   0.03004   1.91274
   D10       -1.24872  -0.00056  -0.01143   0.04438   0.03276  -1.21596
   D11       -0.00856  -0.00033  -0.00195  -0.00678  -0.00862  -0.01718
   D12        3.13985  -0.00001   0.00024   0.00360   0.00406  -3.13927
   D13        3.14003  -0.00029   0.00110  -0.02503  -0.02397   3.11605
   D14        0.00525   0.00003   0.00328  -0.01465  -0.01129  -0.00603
   D15       -0.00263   0.00023  -0.00215   0.02650   0.02447   0.02184
   D16        3.13236   0.00024  -0.00503   0.04379   0.03871  -3.11211
   D17       -1.95340  -0.00162  -0.00718  -0.15785  -0.16500  -2.11840
   D18        1.18703  -0.00170  -0.00797  -0.15811  -0.16604   1.02099
   D19        1.19595  -0.00163  -0.00380  -0.17801  -0.18185   1.01410
   D20       -1.94680  -0.00170  -0.00459  -0.17827  -0.18290  -2.12970
   D21        0.01627   0.00018   0.00506  -0.01504  -0.01039   0.00589
   D22       -3.10200   0.00167   0.01432   0.02901   0.04403  -3.05797
   D23       -3.13176  -0.00010   0.00303  -0.02491  -0.02218   3.12924
   D24        0.03315   0.00139   0.01229   0.01914   0.03224   0.06539
   D25       -2.53269   0.00304   0.02573   0.12566   0.15143  -2.38126
   D26        0.60068   0.00229   0.02220   0.09914   0.12116   0.72184
   D27        0.61695   0.00343   0.02830   0.13794   0.16642   0.78337
   D28       -2.53287   0.00268   0.02477   0.11142   0.13615  -2.39672
   D29       -0.50010   0.00135   0.00841   0.03584   0.04427  -0.45583
   D30        1.59434   0.00082   0.00790   0.02811   0.03596   1.63030
   D31       -2.58124   0.00160   0.01316   0.02950   0.04268  -2.53856
   D32        2.61372  -0.00033  -0.00264  -0.01581  -0.01842   2.59530
   D33       -1.57503  -0.00086  -0.00315  -0.02354  -0.02673  -1.60176
   D34        0.53257  -0.00008   0.00212  -0.02215  -0.02001   0.51256
   D35        3.13653  -0.00040  -0.00240  -0.01138  -0.01401   3.12252
   D36        0.00811   0.00035   0.00306   0.00008   0.00298   0.01109
   D37        0.00308   0.00034   0.00110   0.01491   0.01596   0.01904
   D38       -3.12533   0.00109   0.00656   0.02637   0.03295  -3.09238
   D39       -3.14074   0.00067   0.00334   0.02179   0.02479  -3.11595
   D40        0.00493   0.00068   0.00463   0.01687   0.02121   0.02614
   D41       -0.00722  -0.00004  -0.00013  -0.00418  -0.00422  -0.01144
   D42        3.13845  -0.00002   0.00116  -0.00910  -0.00780   3.13065
   D43        0.00153  -0.00030  -0.00074  -0.01240  -0.01321  -0.01167
   D44       -3.13536   0.00007   0.00090  -0.00141  -0.00056  -3.13592
   D45        3.13007  -0.00104  -0.00615  -0.02377  -0.02999   3.10007
   D46       -0.00683  -0.00067  -0.00451  -0.01278  -0.01735  -0.02417
   D47        0.00682  -0.00031  -0.00117  -0.00914  -0.01037  -0.00356
   D48       -3.13228  -0.00015  -0.00004  -0.00637  -0.00644  -3.13872
   D49       -3.13884  -0.00033  -0.00246  -0.00427  -0.00681   3.13754
   D50        0.00526  -0.00016  -0.00133  -0.00149  -0.00288   0.00238
   D51       -0.00202  -0.00006  -0.00059  -0.00102  -0.00161  -0.00363
   D52        3.14138   0.00014   0.00035   0.00551   0.00587  -3.13593
   D53        3.13486  -0.00043  -0.00224  -0.01205  -0.01434   3.12052
   D54       -0.00492  -0.00023  -0.00130  -0.00551  -0.00687  -0.01178
   D55       -0.00214   0.00037   0.00156   0.01178   0.01335   0.01120
   D56        3.13763   0.00017   0.00062   0.00524   0.00587  -3.13968
   D57        3.13694   0.00020   0.00043   0.00900   0.00938  -3.13686
   D58       -0.00647  -0.00000  -0.00051   0.00246   0.00190  -0.00457
   D59        3.13270  -0.00010  -0.00281   0.00769   0.00489   3.13758
   D60       -0.00691  -0.00023  -0.00205  -0.00237  -0.00438  -0.01129
   D61       -0.00774  -0.00003  -0.00202   0.00792   0.00589  -0.00185
   D62        3.13584  -0.00016  -0.00125  -0.00214  -0.00338   3.13246
   D63       -3.13234   0.00018   0.00306  -0.00510  -0.00202  -3.13436
   D64        0.00482   0.00005   0.00115  -0.00292  -0.00175   0.00306
   D65        0.00809   0.00010   0.00227  -0.00534  -0.00305   0.00504
   D66       -3.13793  -0.00003   0.00036  -0.00316  -0.00279  -3.14072
   D67        0.00446  -0.00009   0.00044  -0.00712  -0.00672  -0.00226
   D68       -3.13747  -0.00008   0.00046  -0.00621  -0.00579   3.13993
   D69       -3.13913   0.00003  -0.00033   0.00298   0.00267  -3.13647
   D70        0.00212   0.00005  -0.00031   0.00389   0.00360   0.00572
   D71       -0.00517  -0.00006  -0.00094   0.00195   0.00103  -0.00414
   D72        3.13727   0.00001  -0.00077   0.00441   0.00365   3.14092
   D73        3.14088   0.00008   0.00098  -0.00022   0.00079  -3.14152
   D74        0.00014   0.00015   0.00115   0.00224   0.00340   0.00354
   D75       -0.00154   0.00016   0.00089   0.00385   0.00473   0.00319
   D76        3.13828   0.00007   0.00033   0.00209   0.00242   3.14071
   D77        3.14039   0.00015   0.00087   0.00294   0.00380  -3.13900
   D78       -0.00297   0.00005   0.00031   0.00118   0.00149  -0.00148
   D79        0.00190  -0.00009  -0.00064  -0.00126  -0.00190  -0.00000
   D80       -3.13793   0.00000  -0.00008   0.00050   0.00041  -3.13752
   D81       -3.14055  -0.00016  -0.00081  -0.00372  -0.00452   3.13812
   D82        0.00281  -0.00006  -0.00025  -0.00196  -0.00221   0.00060
   D83       -3.12642  -0.00023  -0.00270   0.00351   0.00085  -3.12557
   D84       -0.00391  -0.00105  -0.01131  -0.00180  -0.01308  -0.01699
   D85        0.00485  -0.00052  -0.00614   0.00428  -0.00186   0.00300
   D86        3.12736  -0.00134  -0.01475  -0.00103  -0.01579   3.11157
   D87        3.12377   0.00008   0.00178  -0.00642  -0.00461   3.11916
   D88       -0.01588   0.00024   0.00134   0.00745   0.00885  -0.00703
   D89       -0.00770   0.00038   0.00513  -0.00701  -0.00183  -0.00953
   D90        3.13583   0.00054   0.00470   0.00685   0.01163  -3.13573
   D91        0.00466   0.00032   0.00301   0.00011   0.00314   0.00780
   D92        3.13863   0.00009  -0.00013   0.00311   0.00300  -3.14156
   D93       -3.11839   0.00113   0.01139   0.00557   0.01689  -3.10150
   D94        0.01558   0.00090   0.00825   0.00857   0.01675   0.03234
   D95       -1.56659   0.00048   0.00375   0.00777   0.01156  -1.55503
   D96        0.52381  -0.00020   0.00147   0.00101   0.00243   0.52623
   D97        2.62905   0.00096   0.00648   0.00995   0.01660   2.64566
   D98        1.55594  -0.00037  -0.00485   0.00236  -0.00255   1.55339
   D99       -2.63684  -0.00104  -0.00713  -0.00439  -0.01168  -2.64853
   D100      -0.53160   0.00012  -0.00212   0.00455   0.00249  -0.52910
   D101       0.00111  -0.00002  -0.00098   0.00548   0.00451   0.00562
   D102      -3.14107  -0.00019  -0.00200   0.00185  -0.00019  -3.14125
   D103       3.14077  -0.00017  -0.00053  -0.00825  -0.00865   3.13213
   D104      -0.00140  -0.00034  -0.00155  -0.01188  -0.01334  -0.01475
   D105      -0.51971  -0.00002   0.00004  -0.04040  -0.04030  -0.56001
   D106       1.56781  -0.00065  -0.00248  -0.04586  -0.04834   1.51947
   D107      -2.62181  -0.00088  -0.00303  -0.04866  -0.05181  -2.67362
   D108       2.62383   0.00015  -0.00039  -0.02647  -0.02676   2.59708
   D109      -1.57183  -0.00049  -0.00291  -0.03193  -0.03480  -1.60662
   D110       0.52174  -0.00072  -0.00347  -0.03473  -0.03826   0.48348
   D111      -0.01117   0.00005   0.00116  -0.00156  -0.00047  -0.01163
   D112       3.12322  -0.00023  -0.00147  -0.00570  -0.00719   3.11603
   D113       3.13806   0.00028   0.00431  -0.00457  -0.00033   3.13774
   D114      -0.01074  -0.00000   0.00167  -0.00872  -0.00705  -0.01778
   D115       0.00824  -0.00021  -0.00220  -0.00126  -0.00344   0.00479
   D116      -3.12613   0.00007   0.00044   0.00289   0.00326  -3.12287
   D117      -3.13277  -0.00004  -0.00118   0.00238   0.00126  -3.13150
   D118       0.01605   0.00024   0.00146   0.00653   0.00797   0.02402
   D119       2.62275   0.00043   0.00239   0.00569   0.00816   2.63091
   D120      -1.56799   0.00016   0.00135   0.00317   0.00453  -1.56346
   D121       0.52429  -0.00009   0.00063   0.00053   0.00114   0.52542
   D122      -0.52612   0.00013  -0.00027   0.00143   0.00119  -0.52494
   D123       1.56632  -0.00015  -0.00132  -0.00109  -0.00244   1.56388
   D124      -2.62459  -0.00039  -0.00203  -0.00373  -0.00583  -2.63042
         Item               Value     Threshold  Converged?
 Maximum Force            0.026431     0.000450     NO 
 RMS     Force            0.003429     0.000300     NO 
 Maximum Displacement     0.794271     0.001800     NO 
 RMS     Displacement     0.146683     0.001200     NO 
 Predicted change in Energy=-8.902836D-03
 GradGradGradGradGradGradGradGradGradGradGradGradGradGradGradGradGradGrad

 Stoichiometry    C25H24N2
 Framework group  C1[X(C25H24N2)]
 Deg. of freedom   147
 Full point group                 C1      NOp   1
 Largest Abelian subgroup         C1      NOp   1
 Largest concise Abelian subgroup C1      NOp   1
                         Standard orientation:                         
 ---------------------------------------------------------------------
 Center     Atomic      Atomic             Coordinates (Angstroms)
 Number     Number       Type             X           Y           Z
 ---------------------------------------------------------------------
      1          6           0       -1.076833   -0.116278    0.087616
      2          6           0        0.961577   -0.726044    0.195683
      3          6           0        0.995061    0.623240   -0.067539
      4          7           0       -0.335918    1.003879   -0.139794
      5          7           0       -0.325614   -1.168169    0.306175
      6          6           0        2.137313    1.516659   -0.265754
      7          6           0        2.197779    2.788040    0.318967
      8          6           0        3.229304    1.079502   -1.024850
      9          6           0        3.306387    3.605609    0.130808
     10          1           0        1.387398    3.136456    0.950145
     11          6           0        4.338740    1.895525   -1.203124
     12          1           0        3.206674    0.093896   -1.477714
     13          6           0        4.380882    3.163836   -0.632884
     14          1           0        3.335101    4.585939    0.597707
     15          1           0        5.174196    1.538132   -1.797989
     16          1           0        5.249259    3.800155   -0.775710
     17          6           0        2.095938   -1.656630    0.345385
     18          6           0        2.198579   -2.765703   -0.495861
     19          6           0        3.076527   -1.446480    1.316957
     20          6           0        3.264803   -3.649725   -0.370319
     21          1           0        1.430598   -2.932456   -1.245290
     22          6           0        4.145277   -2.328899    1.439994
     23          1           0        2.996786   -0.584407    1.972155
     24          6           0        4.241139   -3.431603    0.596836
     25          1           0        3.335347   -4.510996   -1.028611
     26          1           0        4.904253   -2.157729    2.198181
     27          1           0        5.073675   -4.122410    0.695686
     28          6           0       -2.555639   -0.121651    0.049114
     29          6           0       -3.292017    0.485879    1.075437
     30          6           0       -3.212738   -0.755155   -1.018016
     31          6           0       -4.684141    0.447625    1.021078
     32          6           0       -4.606161   -0.778780   -1.032047
     33          6           0       -5.356841   -0.185849   -0.020714
     34          1           0       -5.257725    0.918732    1.816890
     35          1           0       -5.117556   -1.269357   -1.857734
     36          6           0       -2.444984   -1.424439   -2.133761
     37          1           0       -1.496432   -0.921349   -2.333789
     38          1           0       -2.212056   -2.458982   -1.863733
     39          1           0       -3.036390   -1.432257   -3.053800
     40          6           0       -2.612622    1.141172    2.255029
     41          1           0       -2.454781    0.406944    3.051903
     42          1           0       -1.633132    1.550419    1.996375
     43          1           0       -3.232711    1.948312    2.654129
     44          6           0       -6.865755   -0.243833   -0.042868
     45          1           0       -7.243970   -0.280159   -1.068360
     46          1           0       -7.223811   -1.138335    0.478238
     47          1           0       -7.300875    0.628723    0.452257
     48          6           0       -0.886902    2.297807   -0.487795
     49          1           0       -1.849427    2.140899   -0.978196
     50          1           0       -1.042903    2.918089    0.400565
     51          1           0       -0.208849    2.808833   -1.172194
 ---------------------------------------------------------------------
 Rotational constants (GHZ):      0.3132834      0.1175043      0.0963356
 Standard basis: 6-31G(d,p) (6D, 7F)
 There are   525 symmetry adapted cartesian basis functions of A   symmetry.
 There are   525 symmetry adapted basis functions of A   symmetry.
   525 basis functions,   924 primitive gaussians,   525 cartesian basis functions
    94 alpha electrons       94 beta electrons
       nuclear repulsion energy      2313.6128671670 Hartrees.
 NAtoms=   51 NActive=   51 NUniq=   51 SFac= 1.00D+00 NAtFMM=   60 NAOKFM=F Big=F
 Integral buffers will be    131072 words long.
 Raffenetti 2 integral format.
 Two-electron integral symmetry is turned on.
 Nuclear repulsion after empirical dispersion term =     2313.5701867920 Hartrees.
 One-electron integrals computed using PRISM.
 NBasis=   525 RedAO= T EigKep=  2.83D-04  NBF=   525
 NBsUse=   525 1.00D-06 EigRej= -1.00D+00 NBFU=   525
 Initial guess from the checkpoint file:  "c2im-degE1-opt-wb97xd.chk"
 B after Tr=    -0.000000    0.000000    0.000000
         Rot=    0.999910    0.012723   -0.002784    0.003219 Ang=   1.54 deg.
 ExpMin= 1.61D-01 ExpMax= 4.17D+03 ExpMxC= 6.27D+02 IAcc=1 IRadAn=         1 AccDes= 0.00D+00
 Harris functional with IExCor= 4639 and IRadAn=       1 diagonalized for initial guess.
 HarFok:  IExCor= 4639 AccDes= 0.00D+00 IRadAn=         1 IDoV= 1 UseB2=F ITyADJ=14
 ICtDFT=  3500011 ScaDFX=  1.000000  1.000000  1.000000  1.000000
 FoFCou: FMM=F IPFlag=           0 FMFlag=      100000 FMFlg1=           0
         NFxFlg=           0 DoJE=T BraDBF=F KetDBF=T FulRan=T
         wScrn=  0.000000 ICntrl=     500 IOpCl=  0 I1Cent=   200000004 NGrid=           0
         NMat0=    1 NMatS0=      1 NMatT0=    0 NMatD0=    1 NMtDS0=    0 NMtDT0=    0
 Petite list used in FoFCou.
 Requested convergence on RMS density matrix=1.00D-08 within 128 cycles.
 Requested convergence on MAX density matrix=1.00D-06.
 Requested convergence on             energy=1.00D-06.
 No special actions if energy rises.
 Integral accuracy reduced to 1.0D-05 until final iterations.
 Initial convergence to 1.0D-05 achieved.  Increase integral accuracy.
 SCF Done:  E(RwB97XD) =  -1076.33838793     A.U. after   15 cycles
            NFock= 15  Conv=0.44D-08     -V/T= 2.0094
 Calling FoFJK, ICntrl=      2127 FMM=F ISym2X=0 I1Cent= 0 IOpClX= 0 NMat=1 NMatS=1 NMatT=0.
 ***** Axes restored to original set *****
 -------------------------------------------------------------------
 Center     Atomic                   Forces (Hartrees/Bohr)
 Number     Number              X              Y              Z
 -------------------------------------------------------------------
      1        6          -0.003561622   -0.001296719   -0.006265217
      2        6           0.005325453    0.000114963   -0.000495251
      3        6          -0.002014892   -0.001455627    0.000084780
      4        7          -0.000066605   -0.001283536    0.002694703
      5        7          -0.000247035    0.006398772   -0.002820301
      6        6          -0.000182651   -0.001273978    0.002339543
      7        6           0.000012989   -0.000029360    0.000493265
      8        6          -0.000204131    0.001174498    0.001778333
      9        6          -0.000439729   -0.001059429    0.000326728
     10        1          -0.000644681    0.000147570   -0.001407503
     11        6           0.000920759    0.001323996    0.000395269
     12        1          -0.000585269   -0.000321146   -0.000460076
     13        6           0.000326736   -0.000450865    0.001083225
     14        1           0.000050185    0.000509396   -0.000154985
     15        1          -0.000154871   -0.000393012   -0.000201723
     16        1          -0.000170765    0.000122353   -0.000505150
     17        6           0.000753032   -0.001844625    0.001141638
     18        6           0.000663805    0.001071222   -0.001901683
     19        6           0.001142364    0.000630090    0.001656896
     20        6          -0.000336317    0.000769946   -0.000448065
     21        1           0.000082437   -0.000376271   -0.000007448
     22        6          -0.000025175   -0.001076667    0.000626210
     23        1           0.000151200    0.000068289    0.000046831
     24        6           0.001287909    0.000272333    0.000197614
     25        1          -0.000375636   -0.000353240    0.000089223
     26        1          -0.000467657    0.000120800   -0.000270946
     27        1          -0.000472131   -0.000101870   -0.000046768
     28        6          -0.000085852    0.000609289   -0.000417240
     29        6          -0.000940992   -0.002024141   -0.000116633
     30        6           0.000403553    0.001591775   -0.000176746
     31        6           0.000172023   -0.000404912    0.000212938
     32        6           0.000328444    0.000398504    0.000863930
     33        6          -0.001825859   -0.000675435   -0.001697701
     34        1           0.000022299    0.000167968    0.000314243
     35        1          -0.000065239   -0.000154181    0.000366738
     36        6          -0.001052196   -0.001853456   -0.000835005
     37        1           0.000152974    0.000193757    0.000012012
     38        1           0.000361415    0.000274338    0.000758889
     39        1           0.000769530    0.000199927   -0.000205320
     40        6          -0.000495381    0.001057696   -0.000861647
     41        1           0.000147354   -0.000376045    0.000342274
     42        1           0.000376012   -0.001227021   -0.001877244
     43        1           0.000803746   -0.000440081   -0.000027712
     44        6           0.001310563    0.000060260    0.002028827
     45        1           0.000080628   -0.000270587   -0.000614986
     46        1          -0.000553276    0.000019381   -0.000161721
     47        1          -0.000029759    0.000258066   -0.000579003
     48        6           0.000124331    0.002092364    0.002227863
     49        1           0.000008700   -0.000823169    0.000966173
     50        1          -0.000468692    0.000613487    0.001227972
     51        1          -0.000312029   -0.000695671    0.000279953
 -------------------------------------------------------------------
 Cartesian Forces:  Max     0.006398772 RMS     0.001253377

 GradGradGradGradGradGradGradGradGradGradGradGradGradGradGradGradGradGrad
 Berny optimization.
 Using GEDIIS/GDIIS optimizer.
 FormGI is forming the generalized inverse of G from B-inverse, IUseBI=4.
 Internal  Forces:  Max     0.007714415 RMS     0.001348048
 Search for a local minimum.
 Step number   3 out of a maximum of  279
 All quantities printed in internal units (Hartrees-Bohrs-Radians)
 Mixed Optimization -- RFO/linear search
 Update second derivatives using D2CorX and points    2    3
 DE= -7.46D-03 DEPred=-8.90D-03 R= 8.38D-01
 TightC=F SS=  1.41D+00  RLast= 5.38D-01 DXNew= 8.4853D-01 1.6130D+00
 Trust test= 8.38D-01 RLast= 5.38D-01 DXMaxT set to 8.49D-01
 ITU=  1  1  0
 Use linear search instead of GDIIS.
     Eigenvalues ---    0.00210   0.00230   0.00231   0.00236   0.00258
     Eigenvalues ---    0.00298   0.00745   0.01109   0.01214   0.01266
     Eigenvalues ---    0.01306   0.01328   0.01363   0.01397   0.01496
     Eigenvalues ---    0.01510   0.01549   0.02007   0.02045   0.02052
     Eigenvalues ---    0.02055   0.02058   0.02061   0.02061   0.02063
     Eigenvalues ---    0.02066   0.02068   0.02068   0.02071   0.02073
     Eigenvalues ---    0.02074   0.02075   0.02078   0.02080   0.02081
     Eigenvalues ---    0.02083   0.02084   0.02088   0.02098   0.02209
     Eigenvalues ---    0.06771   0.06859   0.06889   0.06991   0.07063
     Eigenvalues ---    0.07075   0.07323   0.07629   0.14827   0.15995
     Eigenvalues ---    0.15998   0.15999   0.16000   0.16000   0.16000
     Eigenvalues ---    0.16000   0.16000   0.16000   0.16000   0.16000
     Eigenvalues ---    0.16000   0.16000   0.16000   0.16000   0.16000
     Eigenvalues ---    0.16000   0.16000   0.16000   0.16000   0.16000
     Eigenvalues ---    0.16037   0.16070   0.21607   0.22000   0.22000
     Eigenvalues ---    0.22002   0.22019   0.23454   0.23472   0.23490
     Eigenvalues ---    0.23969   0.24916   0.24983   0.24986   0.24986
     Eigenvalues ---    0.24995   0.24996   0.24996   0.24997   0.24998
     Eigenvalues ---    0.25000   0.25687   0.27912   0.28149   0.28434
     Eigenvalues ---    0.28492   0.28576   0.29585   0.30778   0.34746
     Eigenvalues ---    0.35611   0.36266   0.36869   0.37059   0.37101
     Eigenvalues ---    0.37121   0.37134   0.37155   0.37158   0.37172
     Eigenvalues ---    0.37175   0.37186   0.37193   0.37205   0.37208
     Eigenvalues ---    0.37209   0.37212   0.37215   0.37229   0.37232
     Eigenvalues ---    0.37243   0.37263   0.37273   0.37333   0.37401
     Eigenvalues ---    0.38152   0.41177   0.41185   0.41429   0.41524
     Eigenvalues ---    0.41633   0.41844   0.45202   0.45209   0.45295
     Eigenvalues ---    0.45320   0.45358   0.45396   0.45425   0.45450
     Eigenvalues ---    0.45553   0.45596   0.45735   0.46232   0.50291
     Eigenvalues ---    0.54858   0.57394
 RFO step:  Lambda=-6.23116445D-03 EMin= 2.09525765D-03
 Quartic linear search produced a step of -0.00075.
 Iteration  1 RMS(Cart)=  0.22989579 RMS(Int)=  0.01389979
 Iteration  2 RMS(Cart)=  0.06357860 RMS(Int)=  0.00088849
 Iteration  3 RMS(Cart)=  0.00180197 RMS(Int)=  0.00012586
 Iteration  4 RMS(Cart)=  0.00000200 RMS(Int)=  0.00012586
 Iteration  5 RMS(Cart)=  0.00000000 RMS(Int)=  0.00012586
 Variable       Old X    -DE/DX   Delta X   Delta X   Delta X     New X
                                 (Linear)    (Quad)   (Total)
    R1        2.57407   0.00771  -0.00001   0.01419   0.01435   2.58842
    R2        2.47732   0.00567   0.00001   0.00941   0.00944   2.48676
    R3        2.79550   0.00211   0.00003   0.00100   0.00103   2.79654
    R4        2.59861   0.00456  -0.00002   0.00908   0.00895   2.60757
    R5        2.58039   0.00588   0.00007  -0.00132  -0.00143   2.57896
    R6        2.78706   0.00213   0.00003   0.00135   0.00138   2.78844
    R7        2.61958  -0.00023   0.00004  -0.00693  -0.00679   2.61279
    R8        2.76587   0.00349   0.00006  -0.00601  -0.00595   2.75992
    R9        2.73778   0.00197   0.00002  -0.00072  -0.00070   2.73708
   R10        2.64694  -0.00030   0.00000  -0.00079  -0.00079   2.64615
   R11        2.64547   0.00117  -0.00000   0.00330   0.00330   2.64877
   R12        2.62722   0.00053   0.00000   0.00017   0.00018   2.62740
   R13        2.04972   0.00091  -0.00001   0.00465   0.00464   2.05436
   R14        2.62429   0.00048   0.00001  -0.00020  -0.00019   2.62410
   R15        2.05017  -0.00025  -0.00001   0.00177   0.00176   2.05193
   R16        2.62728   0.00099   0.00000   0.00221   0.00221   2.62950
   R17        2.05265  -0.00051  -0.00001   0.00017   0.00016   2.05281
   R18        2.62907   0.00113   0.00000   0.00212   0.00212   2.63119
   R19        2.05240  -0.00046  -0.00001   0.00048   0.00047   2.05287
   R20        2.05223  -0.00054  -0.00001  -0.00001  -0.00001   2.05221
   R21        2.63769   0.00112   0.00000   0.00327   0.00327   2.64096
   R22        2.63863   0.00110  -0.00000   0.00374   0.00374   2.64237
   R23        2.62807  -0.00010   0.00001  -0.00098  -0.00097   2.62710
   R24        2.05211  -0.00029  -0.00001   0.00079   0.00078   2.05290
   R25        2.62939  -0.00037   0.00000  -0.00095  -0.00095   2.62844
   R26        2.05174  -0.00008  -0.00001   0.00128   0.00127   2.05301
   R27        2.62950   0.00095   0.00000   0.00122   0.00123   2.63073
   R28        2.05287  -0.00045  -0.00001   0.00047   0.00046   2.05333
   R29        2.62941   0.00077   0.00000   0.00084   0.00084   2.63025
   R30        2.05293  -0.00049  -0.00001   0.00036   0.00035   2.05328
   R31        2.05286  -0.00048  -0.00001   0.00026   0.00025   2.05311
   R32        2.64878   0.00380   0.00000   0.00631   0.00633   2.65511
   R33        2.65362  -0.00022  -0.00000   0.00125   0.00123   2.65484
   R34        2.63373   0.00021   0.00000   0.00080   0.00085   2.63458
   R35        2.85494   0.00034   0.00002  -0.00593  -0.00590   2.84904
   R36        2.63370  -0.00031   0.00000  -0.00031  -0.00035   2.63335
   R37        2.85485  -0.00107   0.00002  -0.00899  -0.00897   2.84588
   R38        2.63150   0.00044   0.00000   0.00059   0.00062   2.63212
   R39        2.05647  -0.00027  -0.00001   0.00144   0.00143   2.05790
   R40        2.63065   0.00090   0.00000   0.00136   0.00134   2.63199
   R41        2.05620  -0.00024  -0.00001   0.00157   0.00156   2.05776
   R42        2.85385  -0.00105   0.00002  -0.00913  -0.00910   2.84474
   R43        2.06393   0.00005  -0.00001   0.00257   0.00256   2.06649
   R44        2.06789  -0.00002  -0.00001   0.00267   0.00266   2.07055
   R45        2.06689  -0.00041  -0.00001   0.00123   0.00122   2.06811
   R46        2.06924   0.00001  -0.00001   0.00282   0.00280   2.07204
   R47        2.06472  -0.00175  -0.00002   0.00033   0.00031   2.06504
   R48        2.06600  -0.00020  -0.00001   0.00157   0.00156   2.06756
   R49        2.06664  -0.00028  -0.00001   0.00170   0.00168   2.06832
   R50        2.07000  -0.00009  -0.00001   0.00251   0.00250   2.07249
   R51        2.06649  -0.00025  -0.00001   0.00176   0.00174   2.06824
   R52        2.06280  -0.00086  -0.00001  -0.00017  -0.00018   2.06263
   R53        2.06860  -0.00059  -0.00001   0.00091   0.00089   2.06949
   R54        2.06085   0.00006  -0.00001   0.00252   0.00251   2.06336
    A1        1.95626  -0.00279   0.00001  -0.01989  -0.02053   1.93573
    A2        2.14407   0.00251   0.00001   0.00631   0.00582   2.14989
    A3        2.18250   0.00025  -0.00002   0.01204   0.01149   2.19399
    A4        1.93493  -0.00143  -0.00001  -0.01034  -0.01097   1.92397
    A5        2.23930  -0.00054  -0.00002   0.00340   0.00352   2.24282
    A6        2.10892   0.00197   0.00002   0.00675   0.00692   2.11584
    A7        1.82970   0.00170   0.00001   0.00444   0.00414   1.83385
    A8        2.27034   0.00315  -0.00001   0.01128   0.01137   2.28171
    A9        2.18297  -0.00485   0.00000  -0.01544  -0.01535   2.16762
   A10        1.86267   0.00143  -0.00000   0.00940   0.00912   1.87179
   A11        2.17450   0.00534   0.00002   0.00849   0.00822   2.18272
   A12        2.24326  -0.00681  -0.00002  -0.02075  -0.02096   2.22231
   A13        1.84096   0.00113  -0.00001   0.01793   0.01727   1.85823
   A14        2.13082  -0.00232  -0.00002  -0.00414  -0.00418   2.12665
   A15        2.08470   0.00215   0.00001   0.00583   0.00582   2.09052
   A16        2.06704   0.00019   0.00001  -0.00125  -0.00128   2.06576
   A17        2.10796   0.00014  -0.00000   0.00081   0.00080   2.10876
   A18        2.09697  -0.00131   0.00000  -0.00737  -0.00736   2.08961
   A19        2.07787   0.00117   0.00000   0.00657   0.00658   2.08445
   A20        2.10515   0.00009  -0.00001   0.00199   0.00197   2.10711
   A21        2.08721  -0.00079   0.00001  -0.00690  -0.00689   2.08032
   A22        2.09083   0.00070  -0.00000   0.00491   0.00492   2.09575
   A23        2.09874  -0.00015  -0.00000   0.00008   0.00008   2.09882
   A24        2.08707   0.00013   0.00000  -0.00074  -0.00074   2.08634
   A25        2.09724   0.00003  -0.00000   0.00065   0.00065   2.09789
   A26        2.10281  -0.00044  -0.00000  -0.00185  -0.00187   2.10094
   A27        2.08459   0.00029   0.00000   0.00073   0.00074   2.08533
   A28        2.09576   0.00016  -0.00000   0.00110   0.00110   2.09686
   A29        2.08451   0.00019   0.00000   0.00034   0.00033   2.08484
   A30        2.09907  -0.00008  -0.00000   0.00003   0.00003   2.09910
   A31        2.09957  -0.00010  -0.00000  -0.00033  -0.00033   2.09924
   A32        2.09063  -0.00070   0.00000  -0.00297  -0.00297   2.08766
   A33        2.11275   0.00118  -0.00001   0.00913   0.00911   2.12186
   A34        2.07980  -0.00048   0.00001  -0.00615  -0.00614   2.07367
   A35        2.10256   0.00013  -0.00001   0.00325   0.00324   2.10580
   A36        2.07824  -0.00029   0.00001  -0.00444  -0.00444   2.07380
   A37        2.10237   0.00016  -0.00000   0.00117   0.00116   2.10353
   A38        2.10076   0.00039  -0.00001   0.00374   0.00374   2.10450
   A39        2.08039  -0.00005   0.00001  -0.00226  -0.00225   2.07814
   A40        2.10203  -0.00034  -0.00000  -0.00149  -0.00150   2.10054
   A41        2.09560   0.00008  -0.00000   0.00050   0.00049   2.09609
   A42        2.09330  -0.00031   0.00000  -0.00177  -0.00177   2.09153
   A43        2.09429   0.00023  -0.00000   0.00128   0.00128   2.09556
   A44        2.09663  -0.00001  -0.00000  -0.00003  -0.00004   2.09659
   A45        2.09257  -0.00022   0.00000  -0.00105  -0.00105   2.09152
   A46        2.09399   0.00023   0.00000   0.00107   0.00107   2.09506
   A47        2.09102  -0.00010   0.00000  -0.00131  -0.00131   2.08970
   A48        2.09590   0.00001  -0.00000   0.00022   0.00022   2.09612
   A49        2.09627   0.00009  -0.00000   0.00109   0.00109   2.09736
   A50        2.09965   0.00410   0.00001   0.01110   0.01107   2.11072
   A51        2.08197  -0.00355  -0.00001  -0.00911  -0.00915   2.07282
   A52        2.10150  -0.00056   0.00000  -0.00213  -0.00214   2.09935
   A53        2.07636  -0.00065   0.00000  -0.00166  -0.00190   2.07447
   A54        2.12169   0.00285   0.00000   0.00576   0.00540   2.12709
   A55        2.08466  -0.00223  -0.00001  -0.00544  -0.00580   2.07886
   A56        2.07504   0.00056   0.00001   0.00025   0.00019   2.07524
   A57        2.12152  -0.00141  -0.00001  -0.00247  -0.00245   2.11907
   A58        2.08652   0.00085   0.00000   0.00230   0.00233   2.08884
   A59        2.12256   0.00062  -0.00001   0.00494   0.00499   2.12755
   A60        2.07839  -0.00044   0.00000  -0.00313  -0.00318   2.07521
   A61        2.08221  -0.00018   0.00000  -0.00188  -0.00193   2.08028
   A62        2.12306   0.00040  -0.00001   0.00447   0.00440   2.12745
   A63        2.07737  -0.00031   0.00001  -0.00286  -0.00283   2.07454
   A64        2.08275  -0.00009   0.00001  -0.00162  -0.00159   2.08116
   A65        2.06777  -0.00036   0.00001  -0.00566  -0.00568   2.06209
   A66        2.10727   0.00029  -0.00001   0.00349   0.00344   2.11071
   A67        2.10806   0.00007  -0.00000   0.00198   0.00194   2.11000
   A68        1.95257   0.00000  -0.00002   0.00561   0.00557   1.95814
   A69        1.92279   0.00068  -0.00001   0.00517   0.00515   1.92794
   A70        1.92797   0.00070  -0.00001   0.00757   0.00753   1.93549
   A71        1.87110  -0.00070   0.00002  -0.01128  -0.01127   1.85983
   A72        1.89530  -0.00019   0.00001  -0.00260  -0.00262   1.89268
   A73        1.89221  -0.00055   0.00001  -0.00544  -0.00545   1.88676
   A74        1.92005   0.00005  -0.00001   0.00068   0.00068   1.92073
   A75        1.96143   0.00170  -0.00002   0.01482   0.01473   1.97616
   A76        1.92857   0.00083  -0.00001   0.00850   0.00842   1.93698
   A77        1.86943  -0.00117   0.00002  -0.01318  -0.01316   1.85627
   A78        1.88718  -0.00078   0.00001  -0.00948  -0.00947   1.87771
   A79        1.89479  -0.00079   0.00001  -0.00291  -0.00303   1.89176
   A80        1.93968   0.00054  -0.00001   0.00709   0.00705   1.94673
   A81        1.92941   0.00048  -0.00001   0.00525   0.00522   1.93463
   A82        1.93937   0.00061  -0.00001   0.00809   0.00804   1.94741
   A83        1.88170  -0.00069   0.00001  -0.00905  -0.00905   1.87265
   A84        1.88963  -0.00040   0.00001  -0.00415  -0.00418   1.88545
   A85        1.88192  -0.00062   0.00001  -0.00834  -0.00835   1.87357
   A86        1.89113   0.00128   0.00000   0.00849   0.00847   1.89959
   A87        1.94480   0.00099  -0.00001   0.00572   0.00569   1.95050
   A88        1.91006   0.00027  -0.00000   0.00078   0.00078   1.91084
   A89        1.89693  -0.00068   0.00001  -0.00359  -0.00362   1.89331
   A90        1.91098  -0.00054  -0.00000  -0.00105  -0.00107   1.90991
   A91        1.90962  -0.00133   0.00000  -0.01028  -0.01028   1.89934
    D1        0.00775  -0.00111  -0.00002  -0.03952  -0.03902  -0.03127
    D2        3.07548  -0.00203   0.00002  -0.07881  -0.07890   2.99658
    D3       -3.10666   0.00009  -0.00002   0.01982   0.01983  -3.08684
    D4       -0.03893  -0.00082   0.00002  -0.01947  -0.02006  -0.05899
    D5       -0.01800   0.00172   0.00002   0.06452   0.06439   0.04639
    D6        3.09570   0.00052   0.00002   0.00350   0.00361   3.09931
    D7       -1.25962  -0.00293  -0.00002  -0.26435  -0.26467  -1.52429
    D8        1.89486  -0.00264  -0.00003  -0.25139  -0.25167   1.64319
    D9        1.91274  -0.00152  -0.00002  -0.19667  -0.19643   1.71631
   D10       -1.21596  -0.00123  -0.00002  -0.18371  -0.18344  -1.39940
   D11       -0.01718   0.00104   0.00001   0.04290   0.04265   0.02547
   D12       -3.13927   0.00084  -0.00000   0.02697   0.02658  -3.11269
   D13        3.11605   0.00050   0.00002   0.01501   0.01497   3.13103
   D14       -0.00603   0.00030   0.00001  -0.00092  -0.00110  -0.00714
   D15        0.02184  -0.00170  -0.00002  -0.06624  -0.06642  -0.04458
   D16       -3.11211  -0.00119  -0.00003  -0.04074  -0.04108   3.12999
   D17       -2.11840  -0.00166   0.00012  -0.22326  -0.22312  -2.34152
   D18        1.02099  -0.00166   0.00012  -0.22322  -0.22308   0.79791
   D19        1.01410  -0.00227   0.00014  -0.25369  -0.25357   0.76053
   D20       -2.12970  -0.00227   0.00014  -0.25364  -0.25352  -2.38322
   D21        0.00589   0.00001   0.00001  -0.00317  -0.00314   0.00274
   D22       -3.05797   0.00027  -0.00003   0.03644   0.03622  -3.02175
   D23        3.12924   0.00031   0.00002   0.01210   0.01195   3.14120
   D24        0.06539   0.00056  -0.00002   0.05171   0.05132   0.11671
   D25       -2.38126   0.00009  -0.00011   0.05570   0.05554  -2.32573
   D26        0.72184   0.00058  -0.00009   0.06918   0.06906   0.79089
   D27        0.78337  -0.00023  -0.00012   0.03659   0.03650   0.81987
   D28       -2.39672   0.00025  -0.00010   0.05008   0.05002  -2.34670
   D29       -0.45583   0.00034  -0.00003   0.03643   0.03634  -0.41949
   D30        1.63030   0.00092  -0.00003   0.04088   0.04083   1.67113
   D31       -2.53856   0.00008  -0.00003   0.03222   0.03213  -2.50643
   D32        2.59530  -0.00025   0.00001  -0.00999  -0.00994   2.58536
   D33       -1.60176   0.00033   0.00002  -0.00553  -0.00545  -1.60721
   D34        0.51256  -0.00051   0.00002  -0.01420  -0.01414   0.49842
   D35        3.12252   0.00023   0.00001   0.00520   0.00518   3.12770
   D36        0.01109   0.00005  -0.00000   0.00456   0.00454   0.01563
   D37        0.01904  -0.00030  -0.00001  -0.00830  -0.00830   0.01074
   D38       -3.09238  -0.00048  -0.00002  -0.00894  -0.00895  -3.10133
   D39       -3.11595  -0.00001  -0.00002   0.00212   0.00208  -3.11388
   D40        0.02614  -0.00009  -0.00002  -0.00146  -0.00149   0.02465
   D41       -0.01144   0.00040   0.00000   0.01504   0.01505   0.00361
   D42        3.13065   0.00032   0.00001   0.01146   0.01149  -3.14105
   D43       -0.01167   0.00001   0.00001  -0.00223  -0.00222  -0.01390
   D44       -3.13592  -0.00006   0.00000  -0.00177  -0.00177  -3.13769
   D45        3.10007   0.00015   0.00002  -0.00184  -0.00182   3.09826
   D46       -0.02417   0.00007   0.00001  -0.00138  -0.00136  -0.02554
   D47       -0.00356  -0.00022   0.00001  -0.01135  -0.01135  -0.01491
   D48       -3.13872  -0.00015   0.00000  -0.00746  -0.00746   3.13700
   D49        3.13754  -0.00015   0.00001  -0.00776  -0.00775   3.12978
   D50        0.00238  -0.00008   0.00000  -0.00388  -0.00387  -0.00149
   D51       -0.00363   0.00017   0.00000   0.00615   0.00616   0.00253
   D52       -3.13593  -0.00003  -0.00000   0.00040   0.00040  -3.13553
   D53        3.12052   0.00025   0.00001   0.00568   0.00569   3.12620
   D54       -0.01178   0.00004   0.00001  -0.00007  -0.00007  -0.01185
   D55        0.01120  -0.00007  -0.00001   0.00057   0.00056   0.01177
   D56       -3.13968   0.00013  -0.00000   0.00633   0.00632  -3.13336
   D57       -3.13686  -0.00014  -0.00001  -0.00334  -0.00335  -3.14021
   D58       -0.00457   0.00006  -0.00000   0.00242   0.00241  -0.00216
   D59        3.13758  -0.00003  -0.00000   0.00011   0.00010   3.13769
   D60       -0.01129  -0.00007   0.00000  -0.00372  -0.00371  -0.01500
   D61       -0.00185  -0.00004  -0.00000   0.00005   0.00004  -0.00180
   D62        3.13246  -0.00008   0.00000  -0.00378  -0.00377   3.12869
   D63       -3.13436   0.00006   0.00000   0.00164   0.00165  -3.13271
   D64        0.00306   0.00001   0.00000  -0.00026  -0.00026   0.00281
   D65        0.00504   0.00007   0.00000   0.00169   0.00169   0.00674
   D66       -3.14072   0.00001   0.00000  -0.00021  -0.00021  -3.14093
   D67       -0.00226  -0.00001   0.00001  -0.00200  -0.00200  -0.00426
   D68        3.13993   0.00002   0.00000  -0.00085  -0.00084   3.13908
   D69       -3.13647   0.00004  -0.00000   0.00190   0.00191  -3.13456
   D70        0.00572   0.00006  -0.00000   0.00306   0.00306   0.00878
   D71       -0.00414  -0.00005  -0.00000  -0.00147  -0.00148  -0.00562
   D72        3.14092   0.00001  -0.00000   0.00134   0.00134  -3.14093
   D73       -3.14152   0.00001  -0.00000   0.00045   0.00045  -3.14106
   D74        0.00354   0.00007  -0.00000   0.00327   0.00327   0.00681
   D75        0.00319   0.00003  -0.00000   0.00223   0.00223   0.00542
   D76        3.14071   0.00002  -0.00000   0.00117   0.00116  -3.14131
   D77       -3.13900   0.00000  -0.00000   0.00108   0.00107  -3.13792
   D78       -0.00148  -0.00001  -0.00000   0.00001   0.00001  -0.00147
   D79       -0.00000  -0.00000   0.00000  -0.00051  -0.00051  -0.00052
   D80       -3.13752   0.00001  -0.00000   0.00056   0.00056  -3.13696
   D81        3.13812  -0.00007   0.00000  -0.00334  -0.00334   3.13478
   D82        0.00060  -0.00005   0.00000  -0.00227  -0.00227  -0.00166
   D83       -3.12557  -0.00056  -0.00000  -0.01368  -0.01359  -3.13916
   D84       -0.01699  -0.00152   0.00001  -0.06113  -0.06116  -0.07815
   D85        0.00300  -0.00088   0.00000  -0.02684  -0.02683  -0.02384
   D86        3.11157  -0.00184   0.00001  -0.07429  -0.07441   3.03717
   D87        3.11916   0.00053   0.00000   0.01445   0.01449   3.13365
   D88       -0.00703   0.00030  -0.00001   0.00765   0.00769   0.00066
   D89       -0.00953   0.00078   0.00000   0.02732   0.02729   0.01776
   D90       -3.13573   0.00055  -0.00001   0.02052   0.02049  -3.11523
   D91        0.00780   0.00043  -0.00000   0.00865   0.00868   0.01648
   D92       -3.14156   0.00009  -0.00000  -0.00189  -0.00184   3.13979
   D93       -3.10150   0.00127  -0.00001   0.05485   0.05471  -3.04679
   D94        0.03234   0.00093  -0.00001   0.04432   0.04419   0.07652
   D95       -1.55503   0.00041  -0.00001   0.02051   0.02052  -1.53452
   D96        0.52623   0.00007  -0.00000   0.01396   0.01393   0.54016
   D97        2.64566   0.00082  -0.00001   0.02649   0.02654   2.67220
   D98        1.55339  -0.00053   0.00000  -0.02709  -0.02710   1.52629
   D99       -2.64853  -0.00087   0.00001  -0.03364  -0.03369  -2.68222
   D100      -0.52910  -0.00012  -0.00000  -0.02110  -0.02107  -0.55018
   D101       0.00562  -0.00023  -0.00000  -0.00958  -0.00957  -0.00395
   D102      -3.14125  -0.00034   0.00000  -0.01277  -0.01277   3.12916
   D103       3.13213  -0.00002   0.00001  -0.00296  -0.00293   3.12920
   D104      -0.01475  -0.00014   0.00001  -0.00615  -0.00614  -0.02088
   D105      -0.56001   0.00001   0.00003  -0.03353  -0.03348  -0.59350
   D106       1.51947  -0.00042   0.00004  -0.04064  -0.04062   1.47885
   D107      -2.67362  -0.00022   0.00004  -0.03928  -0.03924  -2.71286
   D108       2.59708  -0.00021   0.00002  -0.04035  -0.04032   2.55676
   D109      -1.60662  -0.00065   0.00003  -0.04747  -0.04745  -1.65407
   D110       0.48348  -0.00045   0.00003  -0.04610  -0.04608   0.43740
   D111      -0.01163   0.00011   0.00000   0.00876   0.00871  -0.00293
   D112       3.11603  -0.00015   0.00001  -0.00663  -0.00664   3.10939
   D113       3.13774   0.00046   0.00000   0.01932   0.01926  -3.12619
   D114      -0.01778   0.00019   0.00001   0.00393   0.00392  -0.01386
   D115       0.00479  -0.00021   0.00000  -0.00827  -0.00826  -0.00347
   D116      -3.12287   0.00005  -0.00000   0.00711   0.00706  -3.11581
   D117      -3.13150  -0.00010  -0.00000  -0.00507  -0.00504  -3.13655
   D118       0.02402   0.00016  -0.00001   0.01031   0.01028   0.03430
   D119       2.63091   0.00031  -0.00001   0.01237   0.01238   2.64329
   D120      -1.56346   0.00011  -0.00000   0.00908   0.00909  -1.55437
   D121       0.52542   0.00004  -0.00000   0.00734   0.00734   0.53276
   D122      -0.52494   0.00003  -0.00000  -0.00344  -0.00344  -0.52838
   D123       1.56388  -0.00017   0.00000  -0.00672  -0.00674   1.55715
   D124      -2.63042  -0.00024   0.00000  -0.00847  -0.00848  -2.63890
         Item               Value     Threshold  Converged?
 Maximum Force            0.007714     0.000450     NO 
 RMS     Force            0.001348     0.000300     NO 
 Maximum Displacement     1.072063     0.001800     NO 
 RMS     Displacement     0.284428     0.001200     NO 
 Predicted change in Energy=-4.717187D-03
 GradGradGradGradGradGradGradGradGradGradGradGradGradGradGradGradGradGrad

 Stoichiometry    C25H24N2
 Framework group  C1[X(C25H24N2)]
 Deg. of freedom   147
 Full point group                 C1      NOp   1
 Largest Abelian subgroup         C1      NOp   1
 Largest concise Abelian subgroup C1      NOp   1
                         Standard orientation:                         
 ---------------------------------------------------------------------
 Center     Atomic      Atomic             Coordinates (Angstroms)
 Number     Number       Type             X           Y           Z
 ---------------------------------------------------------------------
      1          6           0       -1.077640   -0.119936    0.109508
      2          6           0        0.974480   -0.752161    0.148473
      3          6           0        1.008247    0.616901   -0.020508
      4          7           0       -0.317430    1.008813   -0.045986
      5          7           0       -0.317141   -1.190718    0.191700
      6          6           0        2.137716    1.532799   -0.156357
      7          6           0        2.210372    2.728883    0.568144
      8          6           0        3.200478    1.205682   -1.009703
      9          6           0        3.303650    3.577408    0.434563
     10          1           0        1.416397    2.986263    1.264702
     11          6           0        4.299316    2.046271   -1.128898
     12          1           0        3.157978    0.281633   -1.578358
     13          6           0        4.353903    3.239454   -0.413342
     14          1           0        3.340167    4.498396    1.009451
     15          1           0        5.113633    1.770766   -1.793054
     16          1           0        5.210566    3.899332   -0.513595
     17          6           0        2.105948   -1.695561    0.232824
     18          6           0        2.068651   -2.885859   -0.498552
     19          6           0        3.224268   -1.428291    1.028514
     20          6           0        3.124760   -3.787916   -0.438697
     21          1           0        1.194554   -3.099308   -1.107273
     22          6           0        4.284019   -2.327411    1.084535
     23          1           0        3.257345   -0.504505    1.599302
     24          6           0        4.236969   -3.509257    0.350825
     25          1           0        3.080797   -4.710491   -1.011033
     26          1           0        5.146861   -2.107857    1.707343
     27          1           0        5.062458   -4.214090    0.397416
     28          6           0       -2.556866   -0.112362    0.066756
     29          6           0       -3.311713    0.132968    1.226113
     30          6           0       -3.199366   -0.386961   -1.152048
     31          6           0       -4.703006    0.127054    1.136969
     32          6           0       -4.592256   -0.390036   -1.193420
     33          6           0       -5.362643   -0.133636   -0.061771
     34          1           0       -5.288760    0.315436    2.035473
     35          1           0       -5.089529   -0.591378   -2.141007
     36          6           0       -2.415496   -0.686607   -2.402536
     37          1           0       -1.477018   -0.126955   -2.445808
     38          1           0       -2.148003   -1.748418   -2.441735
     39          1           0       -3.001095   -0.450220   -3.296351
     40          6           0       -2.664028    0.300003    2.577260
     41          1           0       -2.547788   -0.676745    3.061737
     42          1           0       -1.664419    0.738377    2.524747
     43          1           0       -3.280080    0.922859    3.232700
     44          6           0       -6.866132   -0.175146   -0.124588
     45          1           0       -7.234970    0.109806   -1.114895
     46          1           0       -7.237681   -1.185844    0.083326
     47          1           0       -7.318460    0.496678    0.611553
     48          6           0       -0.837666    2.328605   -0.338165
     49          1           0       -1.809503    2.224749   -0.824076
     50          1           0       -0.966334    2.924713    0.571453
     51          1           0       -0.150918    2.850807   -1.007410
 ---------------------------------------------------------------------
 Rotational constants (GHZ):      0.3101741      0.1165389      0.0965836
 Standard basis: 6-31G(d,p) (6D, 7F)
 There are   525 symmetry adapted cartesian basis functions of A   symmetry.
 There are   525 symmetry adapted basis functions of A   symmetry.
   525 basis functions,   924 primitive gaussians,   525 cartesian basis functions
    94 alpha electrons       94 beta electrons
       nuclear repulsion energy      2309.5379193282 Hartrees.
 NAtoms=   51 NActive=   51 NUniq=   51 SFac= 1.00D+00 NAtFMM=   60 NAOKFM=F Big=F
 Integral buffers will be    131072 words long.
 Raffenetti 2 integral format.
 Two-electron integral symmetry is turned on.
 Nuclear repulsion after empirical dispersion term =     2309.4955713724 Hartrees.
 One-electron integrals computed using PRISM.
 NBasis=   525 RedAO= T EigKep=  2.87D-04  NBF=   525
 NBsUse=   525 1.00D-06 EigRej= -1.00D+00 NBFU=   525
 Initial guess from the checkpoint file:  "c2im-degE1-opt-wb97xd.chk"
 B after Tr=    -0.000000    0.000000   -0.000000
         Rot=    0.998354   -0.057331   -0.000994    0.000868 Ang=  -6.57 deg.
 ExpMin= 1.61D-01 ExpMax= 4.17D+03 ExpMxC= 6.27D+02 IAcc=1 IRadAn=         1 AccDes= 0.00D+00
 Harris functional with IExCor= 4639 and IRadAn=       1 diagonalized for initial guess.
 HarFok:  IExCor= 4639 AccDes= 0.00D+00 IRadAn=         1 IDoV= 1 UseB2=F ITyADJ=14
 ICtDFT=  3500011 ScaDFX=  1.000000  1.000000  1.000000  1.000000
 FoFCou: FMM=F IPFlag=           0 FMFlag=      100000 FMFlg1=           0
         NFxFlg=           0 DoJE=T BraDBF=F KetDBF=T FulRan=T
         wScrn=  0.000000 ICntrl=     500 IOpCl=  0 I1Cent=   200000004 NGrid=           0
         NMat0=    1 NMatS0=      1 NMatT0=    0 NMatD0=    1 NMtDS0=    0 NMtDT0=    0
 Petite list used in FoFCou.
 Requested convergence on RMS density matrix=1.00D-08 within 128 cycles.
 Requested convergence on MAX density matrix=1.00D-06.
 Requested convergence on             energy=1.00D-06.
 No special actions if energy rises.
 Integral accuracy reduced to 1.0D-05 until final iterations.
 Initial convergence to 1.0D-05 achieved.  Increase integral accuracy.
 SCF Done:  E(RwB97XD) =  -1076.34016650     A.U. after   15 cycles
            NFock= 15  Conv=0.94D-08     -V/T= 2.0095
 Calling FoFJK, ICntrl=      2127 FMM=F ISym2X=0 I1Cent= 0 IOpClX= 0 NMat=1 NMatS=1 NMatT=0.
 ***** Axes restored to original set *****
 -------------------------------------------------------------------
 Center     Atomic                   Forces (Hartrees/Bohr)
 Number     Number              X              Y              Z
 -------------------------------------------------------------------
      1        6           0.004486181    0.006616979    0.004422140
      2        6           0.000353518    0.003632437    0.003429446
      3        6           0.000908235   -0.001818773   -0.004485606
      4        7          -0.002136310   -0.002713892   -0.002210156
      5        7          -0.000454718   -0.003981770   -0.009221307
      6        6           0.000290060   -0.000012565    0.006895396
      7        6          -0.000260529   -0.000955447   -0.001093943
      8        6          -0.000477104    0.000910882   -0.000209272
      9        6           0.000067901   -0.000935393    0.000710584
     10        1           0.000166298    0.000911757    0.000198991
     11        6           0.000289364    0.000889647    0.000695381
     12        1          -0.000099802   -0.000775884   -0.000020242
     13        6          -0.000136234   -0.000425100    0.000010176
     14        1           0.000042359    0.000613943   -0.000001914
     15        1          -0.000359089   -0.000479510   -0.000285973
     16        1          -0.000088603   -0.000060148   -0.000541506
     17        6           0.000259120    0.000070302    0.000498804
     18        6          -0.000499028    0.000456928   -0.002396543
     19        6          -0.000893134   -0.000284752    0.001167768
     20        6          -0.000134061    0.000199013   -0.000153738
     21        1           0.000408744   -0.000586970    0.000257908
     22        6          -0.000278500   -0.000532630    0.000416870
     23        1           0.000849799    0.000139343   -0.000302966
     24        6           0.001196722    0.000227530    0.000133036
     25        1          -0.000242093   -0.000524360    0.000251961
     26        1          -0.000595437    0.000186430   -0.000299495
     27        1          -0.000554909   -0.000161603   -0.000034749
     28        6          -0.000753075   -0.000328185   -0.002149601
     29        6           0.001861724    0.001708750   -0.000969563
     30        6          -0.002313868   -0.001957034    0.000368291
     31        6          -0.000377850   -0.000800524   -0.000790387
     32        6          -0.001307529    0.001700335    0.000309137
     33        6           0.001197782   -0.000371354    0.000926559
     34        1           0.000139769    0.000486626    0.000605956
     35        1           0.000430949   -0.000595672    0.000067668
     36        6           0.001003136    0.001645730    0.000682985
     37        1          -0.000505382   -0.000212249   -0.000148732
     38        1          -0.000264495   -0.000462330    0.000284045
     39        1           0.000982573   -0.000331150   -0.000108928
     40        6           0.001008734   -0.001666369    0.001169887
     41        1          -0.000767235    0.000601345    0.000387506
     42        1          -0.001324680    0.001268714    0.000841328
     43        1           0.000250624    0.000453563    0.000175181
     44        6          -0.001701775   -0.000049120   -0.001514742
     45        1           0.000622843   -0.000410140    0.000077798
     46        1          -0.000064145   -0.000090112    0.000746217
     47        1           0.000528842    0.000521024    0.000312641
     48        6          -0.001652797   -0.001714894    0.001476010
     49        1           0.000492532   -0.000165570    0.000272435
     50        1           0.000451814    0.000641206   -0.000190341
     51        1          -0.000047239   -0.000478983   -0.000662405
 -------------------------------------------------------------------
 Cartesian Forces:  Max     0.009221307 RMS     0.001587174

 GradGradGradGradGradGradGradGradGradGradGradGradGradGradGradGradGradGrad
 Berny optimization.
 Using GEDIIS/GDIIS optimizer.
 FormGI is forming the generalized inverse of G from B-inverse, IUseBI=4.
 Internal  Forces:  Max     0.006231309 RMS     0.001087980
 Search for a local minimum.
 Step number   4 out of a maximum of  279
 All quantities printed in internal units (Hartrees-Bohrs-Radians)
 Mixed Optimization -- RFO/linear search
 Update second derivatives using D2CorX and points    3    4
 DE= -1.78D-03 DEPred=-4.72D-03 R= 3.77D-01
 Trust test= 3.77D-01 RLast= 7.17D-01 DXMaxT set to 8.49D-01
 ITU=  0  1  1  0
 Use linear search instead of GDIIS.
     Eigenvalues ---    0.00201   0.00230   0.00232   0.00236   0.00269
     Eigenvalues ---    0.00417   0.00745   0.01142   0.01231   0.01274
     Eigenvalues ---    0.01315   0.01329   0.01368   0.01491   0.01496
     Eigenvalues ---    0.01539   0.01721   0.01985   0.02047   0.02055
     Eigenvalues ---    0.02056   0.02059   0.02060   0.02062   0.02064
     Eigenvalues ---    0.02066   0.02068   0.02068   0.02072   0.02073
     Eigenvalues ---    0.02073   0.02075   0.02077   0.02079   0.02082
     Eigenvalues ---    0.02083   0.02086   0.02095   0.02116   0.03159
     Eigenvalues ---    0.06634   0.06775   0.06793   0.06929   0.06996
     Eigenvalues ---    0.07053   0.07273   0.07559   0.14912   0.15994
     Eigenvalues ---    0.15997   0.15998   0.15998   0.15999   0.15999
     Eigenvalues ---    0.15999   0.16000   0.16000   0.16000   0.16000
     Eigenvalues ---    0.16000   0.16000   0.16000   0.16000   0.16000
     Eigenvalues ---    0.16000   0.16000   0.16000   0.16000   0.16000
     Eigenvalues ---    0.16027   0.16177   0.21711   0.21999   0.22000
     Eigenvalues ---    0.22003   0.22069   0.23432   0.23470   0.23487
     Eigenvalues ---    0.23664   0.24542   0.24839   0.24930   0.24956
     Eigenvalues ---    0.24965   0.24979   0.24988   0.24990   0.24997
     Eigenvalues ---    0.25000   0.26544   0.27575   0.28160   0.28334
     Eigenvalues ---    0.28480   0.28576   0.28992   0.31298   0.33691
     Eigenvalues ---    0.35388   0.36304   0.36858   0.37059   0.37101
     Eigenvalues ---    0.37120   0.37133   0.37155   0.37158   0.37171
     Eigenvalues ---    0.37176   0.37189   0.37192   0.37205   0.37207
     Eigenvalues ---    0.37209   0.37212   0.37214   0.37229   0.37233
     Eigenvalues ---    0.37237   0.37254   0.37274   0.37282   0.37386
     Eigenvalues ---    0.38114   0.41166   0.41181   0.41442   0.41535
     Eigenvalues ---    0.41630   0.42115   0.45140   0.45214   0.45281
     Eigenvalues ---    0.45322   0.45371   0.45406   0.45421   0.45467
     Eigenvalues ---    0.45558   0.45617   0.45743   0.46182   0.50651
     Eigenvalues ---    0.53567   0.55959
 RFO step:  Lambda=-2.41346818D-03 EMin= 2.01191762D-03
 Quartic linear search produced a step of -0.26150.
 Iteration  1 RMS(Cart)=  0.12937734 RMS(Int)=  0.00513478
 Iteration  2 RMS(Cart)=  0.01188716 RMS(Int)=  0.00009613
 Iteration  3 RMS(Cart)=  0.00011565 RMS(Int)=  0.00008599
 Iteration  4 RMS(Cart)=  0.00000001 RMS(Int)=  0.00008599
 Variable       Old X    -DE/DX   Delta X   Delta X   Delta X     New X
                                 (Linear)    (Quad)   (Total)
    R1        2.58842  -0.00084  -0.00375   0.00615   0.00235   2.59078
    R2        2.48676  -0.00103  -0.00247   0.00424   0.00178   2.48854
    R3        2.79654   0.00002  -0.00027   0.00374   0.00347   2.80000
    R4        2.60757   0.00253  -0.00234   0.00732   0.00500   2.61257
    R5        2.57896   0.00500   0.00037   0.01840   0.01882   2.59779
    R6        2.78844  -0.00073  -0.00036   0.00200   0.00164   2.79008
    R7        2.61279  -0.00016   0.00178  -0.00104   0.00070   2.61349
    R8        2.75992   0.00623   0.00156   0.02093   0.02249   2.78241
    R9        2.73708   0.00142   0.00018   0.00569   0.00588   2.74296
   R10        2.64615  -0.00007   0.00021  -0.00052  -0.00031   2.64584
   R11        2.64877  -0.00029  -0.00086   0.00088   0.00002   2.64879
   R12        2.62740   0.00027  -0.00005   0.00097   0.00092   2.62832
   R13        2.05436  -0.00085  -0.00121  -0.00025  -0.00146   2.05290
   R14        2.62410   0.00032   0.00005   0.00109   0.00114   2.62523
   R15        2.05193  -0.00066  -0.00046  -0.00155  -0.00201   2.04992
   R16        2.62950  -0.00023  -0.00058   0.00083   0.00025   2.62975
   R17        2.05281  -0.00053  -0.00004  -0.00164  -0.00168   2.05113
   R18        2.63119   0.00046  -0.00055   0.00204   0.00148   2.63268
   R19        2.05287  -0.00066  -0.00012  -0.00180  -0.00192   2.05095
   R20        2.05221  -0.00054   0.00000  -0.00170  -0.00169   2.05052
   R21        2.64096   0.00032  -0.00086   0.00175   0.00089   2.64185
   R22        2.64237   0.00010  -0.00098   0.00133   0.00035   2.64272
   R23        2.62710  -0.00004   0.00025  -0.00010   0.00015   2.62725
   R24        2.05290  -0.00071  -0.00020  -0.00166  -0.00186   2.05104
   R25        2.62844  -0.00069   0.00025  -0.00150  -0.00126   2.62718
   R26        2.05301  -0.00053  -0.00033  -0.00104  -0.00137   2.05163
   R27        2.63073   0.00052  -0.00032   0.00189   0.00157   2.63230
   R28        2.05333  -0.00062  -0.00012  -0.00173  -0.00185   2.05148
   R29        2.63025   0.00033  -0.00022   0.00135   0.00113   2.63138
   R30        2.05328  -0.00065  -0.00009  -0.00183  -0.00192   2.05136
   R31        2.05311  -0.00058  -0.00007  -0.00169  -0.00175   2.05135
   R32        2.65511  -0.00374  -0.00166  -0.00103  -0.00267   2.65244
   R33        2.65484  -0.00092  -0.00032  -0.00178  -0.00209   2.65276
   R34        2.63458  -0.00025  -0.00022  -0.00019  -0.00040   2.63417
   R35        2.84904  -0.00057   0.00154  -0.00051   0.00104   2.85007
   R36        2.63335   0.00012   0.00009  -0.00018  -0.00010   2.63325
   R37        2.84588   0.00110   0.00234   0.00059   0.00294   2.84882
   R38        2.63212   0.00057  -0.00016   0.00146   0.00129   2.63342
   R39        2.05790  -0.00073  -0.00037  -0.00166  -0.00203   2.05587
   R40        2.63199   0.00115  -0.00035   0.00289   0.00253   2.63452
   R41        2.05776  -0.00073  -0.00041  -0.00163  -0.00204   2.05572
   R42        2.84474   0.00070   0.00238  -0.00028   0.00210   2.84684
   R43        2.06649  -0.00026  -0.00067  -0.00040  -0.00107   2.06542
   R44        2.07055  -0.00055  -0.00069  -0.00099  -0.00169   2.06886
   R45        2.06811  -0.00098  -0.00032  -0.00228  -0.00260   2.06551
   R46        2.07204  -0.00085  -0.00073  -0.00148  -0.00222   2.06983
   R47        2.06504   0.00022  -0.00008  -0.00224  -0.00232   2.06272
   R48        2.06756  -0.00054  -0.00041  -0.00122  -0.00163   2.06593
   R49        2.06832  -0.00072  -0.00044  -0.00166  -0.00210   2.06623
   R50        2.07249  -0.00072  -0.00065  -0.00139  -0.00205   2.07045
   R51        2.06824  -0.00071  -0.00046  -0.00159  -0.00205   2.06619
   R52        2.06263  -0.00058   0.00005  -0.00223  -0.00218   2.06045
   R53        2.06949  -0.00071  -0.00023  -0.00208  -0.00231   2.06718
   R54        2.06336  -0.00079  -0.00066  -0.00131  -0.00196   2.06140
    A1        1.93573   0.00438   0.00537   0.00770   0.01232   1.94805
    A2        2.14989  -0.00452  -0.00152  -0.00526  -0.00728   2.14262
    A3        2.19399   0.00029  -0.00301   0.00185  -0.00164   2.19235
    A4        1.92397   0.00086   0.00287   0.00091   0.00353   1.92750
    A5        2.24282   0.00010  -0.00092  -0.00107  -0.00212   2.24070
    A6        2.11584  -0.00092  -0.00181   0.00109  -0.00085   2.11498
    A7        1.83385  -0.00056  -0.00108   0.00178   0.00056   1.83441
    A8        2.28171   0.00316  -0.00297   0.01525   0.01236   2.29407
    A9        2.16762  -0.00260   0.00401  -0.01701  -0.01291   2.15471
   A10        1.87179  -0.00064  -0.00238  -0.00037  -0.00289   1.86889
   A11        2.18272   0.00087  -0.00215   0.01406   0.01212   2.19484
   A12        2.22231  -0.00022   0.00548  -0.01496  -0.00935   2.21295
   A13        1.85823  -0.00392  -0.00452  -0.00799  -0.01264   1.84559
   A14        2.12665  -0.00162   0.00109  -0.00886  -0.00781   2.11884
   A15        2.09052   0.00113  -0.00152   0.00768   0.00612   2.09664
   A16        2.06576   0.00050   0.00034   0.00160   0.00192   2.06767
   A17        2.10876  -0.00001  -0.00021   0.00018  -0.00003   2.10873
   A18        2.08961  -0.00033   0.00193  -0.00526  -0.00334   2.08626
   A19        2.08445   0.00034  -0.00172   0.00521   0.00348   2.08793
   A20        2.10711  -0.00034  -0.00051  -0.00077  -0.00128   2.10584
   A21        2.08032  -0.00017   0.00180  -0.00325  -0.00146   2.07887
   A22        2.09575   0.00050  -0.00129   0.00402   0.00273   2.09847
   A23        2.09882  -0.00040  -0.00002  -0.00157  -0.00160   2.09722
   A24        2.08634   0.00044   0.00019   0.00199   0.00218   2.08852
   A25        2.09789  -0.00004  -0.00017  -0.00032  -0.00050   2.09739
   A26        2.10094  -0.00019   0.00049  -0.00130  -0.00081   2.10013
   A27        2.08533   0.00014  -0.00019   0.00101   0.00081   2.08615
   A28        2.09686   0.00005  -0.00029   0.00028  -0.00000   2.09686
   A29        2.08484   0.00043  -0.00009   0.00191   0.00182   2.08666
   A30        2.09910  -0.00032  -0.00001  -0.00135  -0.00136   2.09775
   A31        2.09924  -0.00011   0.00009  -0.00055  -0.00046   2.09878
   A32        2.08766  -0.00006   0.00078  -0.00159  -0.00084   2.08682
   A33        2.12186  -0.00060  -0.00238   0.00069  -0.00171   2.12015
   A34        2.07367   0.00066   0.00160   0.00092   0.00250   2.07617
   A35        2.10580  -0.00068  -0.00085  -0.00162  -0.00247   2.10333
   A36        2.07380   0.00019   0.00116  -0.00051   0.00066   2.07446
   A37        2.10353   0.00049  -0.00030   0.00211   0.00181   2.10534
   A38        2.10450  -0.00024  -0.00098  -0.00006  -0.00104   2.10345
   A39        2.07814   0.00078   0.00059   0.00316   0.00375   2.08188
   A40        2.10054  -0.00054   0.00039  -0.00309  -0.00270   2.09784
   A41        2.09609   0.00022  -0.00013   0.00103   0.00090   2.09699
   A42        2.09153  -0.00017   0.00046  -0.00165  -0.00118   2.09035
   A43        2.09556  -0.00005  -0.00033   0.00062   0.00029   2.09585
   A44        2.09659   0.00017   0.00001   0.00028   0.00029   2.09688
   A45        2.09152  -0.00034   0.00027  -0.00193  -0.00165   2.08987
   A46        2.09506   0.00017  -0.00028   0.00163   0.00135   2.09640
   A47        2.08970  -0.00013   0.00034  -0.00061  -0.00027   2.08944
   A48        2.09612   0.00006  -0.00006   0.00017   0.00012   2.09623
   A49        2.09736   0.00007  -0.00029   0.00042   0.00013   2.09749
   A50        2.11072  -0.00404  -0.00290  -0.00120  -0.00417   2.10655
   A51        2.07282   0.00242   0.00239  -0.00102   0.00130   2.07412
   A52        2.09935   0.00163   0.00056   0.00256   0.00314   2.10249
   A53        2.07447   0.00031   0.00050  -0.00076  -0.00025   2.07421
   A54        2.12709  -0.00400  -0.00141  -0.00347  -0.00496   2.12213
   A55        2.07886   0.00376   0.00152   0.00546   0.00690   2.08577
   A56        2.07524  -0.00037  -0.00005  -0.00002  -0.00005   2.07519
   A57        2.11907  -0.00160   0.00064  -0.00697  -0.00635   2.11272
   A58        2.08884   0.00196  -0.00061   0.00694   0.00630   2.09515
   A59        2.12755  -0.00095  -0.00130  -0.00116  -0.00245   2.12510
   A60        2.07521   0.00026   0.00083  -0.00070   0.00010   2.07531
   A61        2.08028   0.00071   0.00050   0.00201   0.00248   2.08276
   A62        2.12745  -0.00118  -0.00115  -0.00207  -0.00321   2.12424
   A63        2.07454   0.00063   0.00074   0.00082   0.00155   2.07610
   A64        2.08116   0.00055   0.00042   0.00125   0.00166   2.08282
   A65        2.06209   0.00057   0.00148   0.00144   0.00293   2.06502
   A66        2.11071  -0.00041  -0.00090  -0.00079  -0.00169   2.10903
   A67        2.11000  -0.00015  -0.00051  -0.00055  -0.00106   2.10894
   A68        1.95814  -0.00043  -0.00146  -0.00214  -0.00359   1.95455
   A69        1.92794  -0.00020  -0.00135   0.00099  -0.00035   1.92758
   A70        1.93549   0.00042  -0.00197   0.00451   0.00256   1.93805
   A71        1.85983   0.00029   0.00295  -0.00230   0.00065   1.86048
   A72        1.89268  -0.00002   0.00069  -0.00009   0.00061   1.89329
   A73        1.88676  -0.00005   0.00143  -0.00126   0.00017   1.88693
   A74        1.92073  -0.00023  -0.00018  -0.00089  -0.00108   1.91965
   A75        1.97616  -0.00273  -0.00385  -0.00599  -0.00983   1.96633
   A76        1.93698   0.00059  -0.00220   0.00558   0.00340   1.94038
   A77        1.85627   0.00143   0.00344   0.00071   0.00413   1.86040
   A78        1.87771   0.00041   0.00248   0.00044   0.00291   1.88062
   A79        1.89176   0.00071   0.00079   0.00023   0.00105   1.89281
   A80        1.94673  -0.00018  -0.00184   0.00114  -0.00070   1.94604
   A81        1.93463  -0.00021  -0.00137   0.00030  -0.00107   1.93356
   A82        1.94741  -0.00044  -0.00210   0.00029  -0.00180   1.94561
   A83        1.87265   0.00024   0.00237  -0.00154   0.00083   1.87348
   A84        1.88545   0.00032   0.00109   0.00060   0.00170   1.88715
   A85        1.87357   0.00032   0.00218  -0.00093   0.00125   1.87482
   A86        1.89959  -0.00008  -0.00221   0.00451   0.00230   1.90190
   A87        1.95050  -0.00064  -0.00149   0.00039  -0.00109   1.94940
   A88        1.91084   0.00037  -0.00020   0.00187   0.00167   1.91251
   A89        1.89331   0.00025   0.00095  -0.00027   0.00068   1.89399
   A90        1.90991   0.00003   0.00028  -0.00070  -0.00042   1.90949
   A91        1.89934   0.00007   0.00269  -0.00584  -0.00316   1.89619
    D1       -0.03127   0.00194   0.01020   0.04566   0.05610   0.02483
    D2        2.99658   0.00197   0.02063   0.03312   0.05410   3.05068
    D3       -3.08684   0.00003  -0.00518  -0.00617  -0.01124  -3.09807
    D4       -0.05899   0.00006   0.00524  -0.01872  -0.01324  -0.07223
    D5        0.04639  -0.00232  -0.01684  -0.04515  -0.06200  -0.01561
    D6        3.09931  -0.00064  -0.00094   0.00786   0.00734   3.10665
    D7       -1.52429   0.00221   0.06921   0.04677   0.11593  -1.40836
    D8        1.64319   0.00157   0.06581   0.03197   0.09777   1.74095
    D9        1.71631  -0.00013   0.05137  -0.01309   0.03830   1.75461
   D10       -1.39940  -0.00078   0.04797  -0.02789   0.02014  -1.37927
   D11        0.02547  -0.00053  -0.01115  -0.00004  -0.01126   0.01421
   D12       -3.11269  -0.00072  -0.00695  -0.00794  -0.01483  -3.12753
   D13        3.13103   0.00059  -0.00392   0.02988   0.02587  -3.12629
   D14       -0.00714   0.00041   0.00029   0.02198   0.02230   0.01516
   D15       -0.04458   0.00183   0.01737   0.02776   0.04502   0.00044
   D16        3.12999   0.00079   0.01074   0.00043   0.01104   3.14103
   D17       -2.34152  -0.00219   0.05835  -0.28141  -0.22304  -2.56456
   D18        0.79791  -0.00185   0.05834  -0.26875  -0.21040   0.58751
   D19        0.76053  -0.00092   0.06631  -0.24859  -0.18230   0.57823
   D20       -2.38322  -0.00058   0.06630  -0.23593  -0.16966  -2.55288
   D21        0.00274  -0.00087   0.00082  -0.02657  -0.02557  -0.02282
   D22       -3.02175  -0.00100  -0.00947  -0.01615  -0.02537  -3.04711
   D23        3.14120  -0.00069  -0.00313  -0.01926  -0.02230   3.11890
   D24        0.11671  -0.00081  -0.01342  -0.00884  -0.02210   0.09461
   D25       -2.32573   0.00027  -0.01452   0.06366   0.04909  -2.27664
   D26        0.79089   0.00053  -0.01806   0.08340   0.06527   0.85617
   D27        0.81987   0.00004  -0.00955   0.05440   0.04492   0.86479
   D28       -2.34670   0.00030  -0.01308   0.07414   0.06111  -2.28559
   D29       -0.41949   0.00007  -0.00950   0.01167   0.00222  -0.41727
   D30        1.67113  -0.00006  -0.01068   0.01453   0.00390   1.67503
   D31       -2.50643  -0.00014  -0.00840   0.00870   0.00035  -2.50608
   D32        2.58536   0.00010   0.00260  -0.00188   0.00067   2.58603
   D33       -1.60721  -0.00003   0.00142   0.00098   0.00235  -1.60486
   D34        0.49842  -0.00011   0.00370  -0.00485  -0.00120   0.49722
   D35        3.12770   0.00016  -0.00136   0.00915   0.00774   3.13544
   D36        0.01563   0.00002  -0.00119   0.00401   0.00279   0.01842
   D37        0.01074  -0.00011   0.00217  -0.01041  -0.00825   0.00249
   D38       -3.10133  -0.00025   0.00234  -0.01554  -0.01319  -3.11452
   D39       -3.11388  -0.00017  -0.00054  -0.00817  -0.00877  -3.12265
   D40        0.02465  -0.00024   0.00039  -0.01108  -0.01074   0.01390
   D41        0.00361   0.00005  -0.00394   0.01073   0.00680   0.01041
   D42       -3.14105  -0.00002  -0.00300   0.00782   0.00483  -3.13622
   D43       -0.01390   0.00007   0.00058   0.00301   0.00358  -0.01032
   D44       -3.13769  -0.00010   0.00046  -0.00325  -0.00280  -3.14049
   D45        3.09826   0.00021   0.00047   0.00795   0.00841   3.10667
   D46       -0.02554   0.00003   0.00036   0.00169   0.00204  -0.02350
   D47       -0.01491   0.00005   0.00297  -0.00362  -0.00066  -0.01557
   D48        3.13700   0.00001   0.00195  -0.00302  -0.00107   3.13593
   D49        3.12978   0.00012   0.00203  -0.00067   0.00134   3.13112
   D50       -0.00149   0.00008   0.00101  -0.00007   0.00093  -0.00056
   D51        0.00253   0.00003  -0.00161   0.00432   0.00271   0.00524
   D52       -3.13553  -0.00004  -0.00010  -0.00186  -0.00196  -3.13748
   D53        3.12620   0.00021  -0.00149   0.01064   0.00915   3.13535
   D54       -0.01185   0.00014   0.00002   0.00447   0.00448  -0.00738
   D55        0.01177  -0.00009  -0.00015  -0.00401  -0.00416   0.00761
   D56       -3.13336  -0.00002  -0.00165   0.00216   0.00052  -3.13285
   D57       -3.14021  -0.00004   0.00088  -0.00461  -0.00374   3.13924
   D58       -0.00216   0.00003  -0.00063   0.00157   0.00093  -0.00122
   D59        3.13769   0.00011  -0.00003   0.00325   0.00323   3.14092
   D60       -0.01500   0.00006   0.00097   0.00159   0.00257  -0.01244
   D61       -0.00180  -0.00022  -0.00001  -0.00906  -0.00908  -0.01088
   D62        3.12869  -0.00027   0.00099  -0.01072  -0.00974   3.11894
   D63       -3.13271  -0.00009  -0.00043  -0.00206  -0.00249  -3.13520
   D64        0.00281  -0.00000   0.00007  -0.00147  -0.00140   0.00141
   D65        0.00674   0.00025  -0.00044   0.01051   0.01007   0.01681
   D66       -3.14093   0.00033   0.00005   0.01109   0.01116  -3.12977
   D67       -0.00426   0.00006   0.00052   0.00233   0.00285  -0.00141
   D68        3.13908   0.00002   0.00022   0.00159   0.00181   3.14089
   D69       -3.13456   0.00011  -0.00050   0.00403   0.00353  -3.13103
   D70        0.00878   0.00008  -0.00080   0.00329   0.00249   0.01127
   D71       -0.00562  -0.00012   0.00039  -0.00522  -0.00483  -0.01045
   D72       -3.14093  -0.00004  -0.00035  -0.00176  -0.00211   3.14015
   D73       -3.14106  -0.00021  -0.00012  -0.00584  -0.00595   3.13617
   D74        0.00681  -0.00013  -0.00085  -0.00238  -0.00323   0.00358
   D75        0.00542   0.00008  -0.00058   0.00312   0.00253   0.00796
   D76       -3.14131  -0.00000  -0.00030   0.00015  -0.00015  -3.14147
   D77       -3.13792   0.00011  -0.00028   0.00386   0.00358  -3.13434
   D78       -0.00147   0.00003  -0.00000   0.00089   0.00089  -0.00058
   D79       -0.00052  -0.00004   0.00013  -0.00168  -0.00154  -0.00205
   D80       -3.13696   0.00004  -0.00015   0.00130   0.00115  -3.13581
   D81        3.13478  -0.00012   0.00087  -0.00515  -0.00428   3.13050
   D82       -0.00166  -0.00004   0.00059  -0.00218  -0.00159  -0.00325
   D83       -3.13916  -0.00006   0.00355  -0.01583  -0.01227   3.13176
   D84       -0.07815   0.00116   0.01599   0.00234   0.01827  -0.05988
   D85       -0.02384   0.00061   0.00702  -0.00087   0.00616  -0.01768
   D86        3.03717   0.00182   0.01946   0.01731   0.03670   3.07387
   D87        3.13365   0.00013  -0.00379   0.01546   0.01167  -3.13786
   D88        0.00066   0.00042  -0.00201   0.02228   0.02024   0.02090
   D89        0.01776  -0.00043  -0.00714   0.00082  -0.00633   0.01143
   D90       -3.11523  -0.00013  -0.00536   0.00764   0.00224  -3.11300
   D91        0.01648  -0.00044  -0.00227   0.00033  -0.00194   0.01454
   D92        3.13979   0.00017   0.00048   0.00996   0.01045  -3.13295
   D93       -3.04679  -0.00126  -0.01431  -0.01693  -0.03129  -3.07808
   D94        0.07652  -0.00065  -0.01155  -0.00730  -0.01890   0.05762
   D95       -1.53452  -0.00000  -0.00537   0.02581   0.02043  -1.51409
   D96        0.54016  -0.00013  -0.00364   0.02218   0.01854   0.55870
   D97        2.67220  -0.00073  -0.00694   0.02232   0.01535   2.68755
   D98        1.52629   0.00106   0.00709   0.04375   0.05085   1.57714
   D99       -2.68222   0.00094   0.00881   0.04012   0.04896  -2.63326
   D100      -0.55018   0.00033   0.00551   0.04026   0.04577  -0.50441
   D101      -0.00395   0.00006   0.00250  -0.00024   0.00227  -0.00168
   D102       3.12916   0.00018   0.00334  -0.00063   0.00272   3.13188
   D103       3.12920  -0.00025   0.00077  -0.00701  -0.00628   3.12292
   D104      -0.02088  -0.00013   0.00160  -0.00740  -0.00582  -0.02671
   D105      -0.59350  -0.00044   0.00876  -0.05420  -0.04545  -0.63895
   D106       1.47885  -0.00049   0.01062  -0.05782  -0.04720   1.43165
   D107      -2.71286  -0.00042   0.01026  -0.05582  -0.04555  -2.75841
   D108       2.55676  -0.00013   0.01054  -0.04730  -0.03676   2.52000
   D109      -1.65407  -0.00018   0.01241  -0.05092  -0.03850  -1.69258
   D110       0.43740  -0.00011   0.01205  -0.04891  -0.03685   0.40054
   D111      -0.00293   0.00005  -0.00228   0.00020  -0.00208  -0.00500
   D112       3.10939   0.00027   0.00174   0.00394   0.00568   3.11507
   D113      -3.12619  -0.00055  -0.00504  -0.00943  -0.01449  -3.14068
   D114      -0.01386  -0.00033  -0.00102  -0.00569  -0.00673  -0.02060
   D115      -0.00347   0.00015   0.00216  -0.00025   0.00191  -0.00156
   D116      -3.11581  -0.00007  -0.00185  -0.00398  -0.00583  -3.12164
   D117      -3.13655   0.00003   0.00132   0.00015   0.00146  -3.13509
   D118       0.03430  -0.00019  -0.00269  -0.00359  -0.00629   0.02802
   D119       2.64329  -0.00015  -0.00324  -0.00065  -0.00389   2.63940
   D120      -1.55437  -0.00010  -0.00238  -0.00163  -0.00401  -1.55838
   D121       0.53276  -0.00012  -0.00192  -0.00242  -0.00433   0.52843
   D122      -0.52838   0.00009   0.00090   0.00323   0.00413  -0.52425
   D123       1.55715   0.00014   0.00176   0.00224   0.00401   1.56115
   D124      -2.63890   0.00012   0.00222   0.00146   0.00368  -2.63522
         Item               Value     Threshold  Converged?
 Maximum Force            0.006231     0.000450     NO 
 RMS     Force            0.001088     0.000300     NO 
 Maximum Displacement     0.545530     0.001800     NO 
 RMS     Displacement     0.136265     0.001200     NO 
 Predicted change in Energy=-2.067732D-03
 GradGradGradGradGradGradGradGradGradGradGradGradGradGradGradGradGradGrad

 Stoichiometry    C25H24N2
 Framework group  C1[X(C25H24N2)]
 Deg. of freedom   147
 Full point group                 C1      NOp   1
 Largest Abelian subgroup         C1      NOp   1
 Largest concise Abelian subgroup C1      NOp   1
                         Standard orientation:                         
 ---------------------------------------------------------------------
 Center     Atomic      Atomic             Coordinates (Angstroms)
 Number     Number       Type             X           Y           Z
 ---------------------------------------------------------------------
      1          6           0       -1.072180   -0.151040    0.078534
      2          6           0        0.979391   -0.778890    0.135555
      3          6           0        1.011079    0.592595   -0.035815
      4          7           0       -0.315126    0.984546   -0.051457
      5          7           0       -0.319359   -1.224100    0.204898
      6          6           0        2.136558    1.530839   -0.180446
      7          6           0        2.217113    2.697640    0.589241
      8          6           0        3.163673    1.261796   -1.095513
      9          6           0        3.289523    3.571947    0.447909
     10          1           0        1.443608    2.910428    1.321747
     11          6           0        4.241970    2.128083   -1.224875
     12          1           0        3.109232    0.363246   -1.700798
     13          6           0        4.307732    3.288967   -0.457478
     14          1           0        3.333534    4.470628    1.054995
     15          1           0        5.029746    1.899172   -1.935453
     16          1           0        5.146524    3.968818   -0.565388
     17          6           0        2.115381   -1.716002    0.241602
     18          6           0        1.988969   -3.013269   -0.263916
     19          6           0        3.317488   -1.340419    0.849544
     20          6           0        3.046387   -3.911537   -0.175258
     21          1           0        1.048009   -3.309800   -0.716323
     22          6           0        4.377184   -2.236552    0.931828
     23          1           0        3.417546   -0.337810    1.253842
     24          6           0        4.245386   -3.524289    0.418673
     25          1           0        2.934817   -4.916165   -0.571231
     26          1           0        5.305101   -1.931229    1.405250
     27          1           0        5.070601   -4.226194    0.487417
     28          6           0       -2.553506   -0.134855    0.049650
     29          6           0       -3.288670    0.216117    1.192663
     30          6           0       -3.211420   -0.486157   -1.139606
     31          6           0       -4.680593    0.230043    1.118913
     32          6           0       -4.604421   -0.467023   -1.169528
     33          6           0       -5.356574   -0.110852   -0.051047
     34          1           0       -5.251220    0.509816    2.001906
     35          1           0       -5.114954   -0.730259   -2.093357
     36          6           0       -2.435817   -0.900589   -2.364079
     37          1           0       -1.507340   -0.334046   -2.471527
     38          1           0       -2.152321   -1.955978   -2.298071
     39          1           0       -3.031382   -0.764751   -3.270472
     40          6           0       -2.611445    0.514039    2.506913
     41          1           0       -2.460157   -0.413829    3.068935
     42          1           0       -1.625832    0.965440    2.379346
     43          1           0       -3.220466    1.181194    3.122692
     44          6           0       -6.862293   -0.121543   -0.097784
     45          1           0       -7.233560    0.095329   -1.103095
     46          1           0       -7.253244   -1.103787    0.189912
     47          1           0       -7.289318    0.614590    0.588683
     48          6           0       -0.824518    2.317919   -0.315117
     49          1           0       -1.795907    2.236093   -0.803537
     50          1           0       -0.946660    2.893737    0.606914
     51          1           0       -0.133353    2.850429   -0.969842
 ---------------------------------------------------------------------
 Rotational constants (GHZ):      0.3071021      0.1174105      0.0961710
 Standard basis: 6-31G(d,p) (6D, 7F)
 There are   525 symmetry adapted cartesian basis functions of A   symmetry.
 There are   525 symmetry adapted basis functions of A   symmetry.
   525 basis functions,   924 primitive gaussians,   525 cartesian basis functions
    94 alpha electrons       94 beta electrons
       nuclear repulsion energy      2309.2576772303 Hartrees.
 NAtoms=   51 NActive=   51 NUniq=   51 SFac= 1.00D+00 NAtFMM=   60 NAOKFM=F Big=F
 Integral buffers will be    131072 words long.
 Raffenetti 2 integral format.
 Two-electron integral symmetry is turned on.
 Nuclear repulsion after empirical dispersion term =     2309.2151962268 Hartrees.
 One-electron integrals computed using PRISM.
 NBasis=   525 RedAO= T EigKep=  2.84D-04  NBF=   525
 NBsUse=   525 1.00D-06 EigRej= -1.00D+00 NBFU=   525
 Initial guess from the checkpoint file:  "c2im-degE1-opt-wb97xd.chk"
 B after Tr=     0.000000   -0.000000   -0.000000
         Rot=    0.999876    0.015601   -0.002354   -0.000002 Ang=   1.81 deg.
 ExpMin= 1.61D-01 ExpMax= 4.17D+03 ExpMxC= 6.27D+02 IAcc=1 IRadAn=         1 AccDes= 0.00D+00
 Harris functional with IExCor= 4639 and IRadAn=       1 diagonalized for initial guess.
 HarFok:  IExCor= 4639 AccDes= 0.00D+00 IRadAn=         1 IDoV= 1 UseB2=F ITyADJ=14
 ICtDFT=  3500011 ScaDFX=  1.000000  1.000000  1.000000  1.000000
 FoFCou: FMM=F IPFlag=           0 FMFlag=      100000 FMFlg1=           0
         NFxFlg=           0 DoJE=T BraDBF=F KetDBF=T FulRan=T
         wScrn=  0.000000 ICntrl=     500 IOpCl=  0 I1Cent=   200000004 NGrid=           0
         NMat0=    1 NMatS0=      1 NMatT0=    0 NMatD0=    1 NMtDS0=    0 NMtDT0=    0
 Petite list used in FoFCou.
 Requested convergence on RMS density matrix=1.00D-08 within 128 cycles.
 Requested convergence on MAX density matrix=1.00D-06.
 Requested convergence on             energy=1.00D-06.
 No special actions if energy rises.
 Integral accuracy reduced to 1.0D-05 until final iterations.
 Initial convergence to 1.0D-05 achieved.  Increase integral accuracy.
 SCF Done:  E(RwB97XD) =  -1076.34190875     A.U. after   14 cycles
            NFock= 14  Conv=0.91D-08     -V/T= 2.0095
 Calling FoFJK, ICntrl=      2127 FMM=F ISym2X=0 I1Cent= 0 IOpClX= 0 NMat=1 NMatS=1 NMatT=0.
 ***** Axes restored to original set *****
 -------------------------------------------------------------------
 Center     Atomic                   Forces (Hartrees/Bohr)
 Number     Number              X              Y              Z
 -------------------------------------------------------------------
      1        6           0.004162663   -0.002052800    0.000163750
      2        6           0.001236738    0.000252236    0.001060642
      3        6           0.003259089   -0.001898422   -0.001424059
      4        7          -0.002458327    0.002382421   -0.001198377
      5        7          -0.003091472    0.001255283    0.003625899
      6        6          -0.001661590    0.001074368    0.001082192
      7        6           0.000423839   -0.000412396   -0.001124725
      8        6          -0.001273371   -0.000090114   -0.000090875
      9        6           0.000198650    0.000158276    0.000290489
     10        1           0.000109675    0.000254087    0.000103127
     11        6          -0.000151167   -0.000033513   -0.000047724
     12        1           0.000340849   -0.000083774   -0.000326701
     13        6          -0.000306151   -0.000071564   -0.000716213
     14        1          -0.000000990   -0.000008547    0.000069487
     15        1          -0.000059298   -0.000007027    0.000026894
     16        1           0.000046820   -0.000086392    0.000083395
     17        6          -0.002280987   -0.000723152   -0.001013542
     18        6           0.000417276   -0.000033000   -0.001195725
     19        6           0.000107535    0.000182209    0.000716290
     20        6          -0.000148427   -0.000827102    0.000555886
     21        1          -0.000168934   -0.000323812    0.000335561
     22        6          -0.000293148    0.000300879   -0.000374970
     23        1           0.001657137   -0.000228977   -0.000679227
     24        6           0.000154314    0.000137392   -0.000183000
     25        1          -0.000087101    0.000141743    0.000006798
     26        1           0.000012659   -0.000111895   -0.000012630
     27        1           0.000051095    0.000091221    0.000044531
     28        6           0.000165800   -0.000194399    0.000028109
     29        6          -0.000075870    0.000187240    0.000124041
     30        6          -0.000913754   -0.000167557   -0.000315782
     31        6          -0.000216191    0.000316033   -0.000071168
     32        6          -0.000449059   -0.000051436    0.000189859
     33        6           0.000558330    0.000023373    0.000735649
     34        1           0.000011099    0.000059134   -0.000109980
     35        1           0.000014632   -0.000123400   -0.000080638
     36        6           0.000261712    0.000454888    0.000277433
     37        1          -0.000357016   -0.000106148    0.000207463
     38        1           0.000164184   -0.000477873    0.000124565
     39        1           0.000150581   -0.000023099   -0.000130384
     40        6           0.000617887   -0.000235591    0.000055169
     41        1           0.000000259    0.000283867    0.000133649
     42        1          -0.000454856    0.000425606    0.001108384
     43        1          -0.000017701    0.000225097   -0.000164796
     44        6          -0.000582094    0.000105928   -0.000505251
     45        1           0.000104232    0.000016689    0.000112620
     46        1           0.000090552   -0.000052179    0.000042762
     47        1           0.000169679   -0.000076571    0.000123560
     48        6          -0.000364128    0.000128062   -0.000309130
     49        1           0.000157858    0.000164563   -0.000511413
     50        1           0.000655283   -0.000208908   -0.000576483
     51        1           0.000111205    0.000089054   -0.000265411
 -------------------------------------------------------------------
 Cartesian Forces:  Max     0.004162663 RMS     0.000843743

 GradGradGradGradGradGradGradGradGradGradGradGradGradGradGradGradGradGrad
 Berny optimization.
 Using GEDIIS/GDIIS optimizer.
 FormGI is forming the generalized inverse of G from B-inverse, IUseBI=4.
 Internal  Forces:  Max     0.006202300 RMS     0.000924805
 Search for a local minimum.
 Step number   5 out of a maximum of  279
 All quantities printed in internal units (Hartrees-Bohrs-Radians)
 Mixed Optimization -- En-DIIS/RFO-DIIS
 Update second derivatives using D2CorX and points    4    5
 DE= -1.74D-03 DEPred=-2.07D-03 R= 8.43D-01
 TightC=F SS=  1.41D+00  RLast= 4.87D-01 DXNew= 1.4270D+00 1.4595D+00
 Trust test= 8.43D-01 RLast= 4.87D-01 DXMaxT set to 1.43D+00
 ITU=  1  0  1  1  0
 Use linear search instead of GDIIS.
     Eigenvalues ---    0.00212   0.00230   0.00234   0.00256   0.00332
     Eigenvalues ---    0.00439   0.00745   0.01135   0.01229   0.01269
     Eigenvalues ---    0.01316   0.01329   0.01354   0.01435   0.01501
     Eigenvalues ---    0.01542   0.01655   0.01967   0.02041   0.02048
     Eigenvalues ---    0.02056   0.02057   0.02061   0.02062   0.02062
     Eigenvalues ---    0.02066   0.02066   0.02068   0.02069   0.02072
     Eigenvalues ---    0.02073   0.02074   0.02076   0.02078   0.02082
     Eigenvalues ---    0.02083   0.02084   0.02088   0.02099   0.03282
     Eigenvalues ---    0.06672   0.06787   0.06806   0.06943   0.06994
     Eigenvalues ---    0.07036   0.07277   0.07531   0.14797   0.15563
     Eigenvalues ---    0.15997   0.15999   0.15999   0.15999   0.15999
     Eigenvalues ---    0.16000   0.16000   0.16000   0.16000   0.16000
     Eigenvalues ---    0.16000   0.16000   0.16000   0.16000   0.16000
     Eigenvalues ---    0.16000   0.16000   0.16000   0.16000   0.16025
     Eigenvalues ---    0.16042   0.16096   0.20987   0.21961   0.22000
     Eigenvalues ---    0.22006   0.22092   0.22312   0.23448   0.23476
     Eigenvalues ---    0.23513   0.24228   0.24852   0.24975   0.24980
     Eigenvalues ---    0.24991   0.24994   0.24998   0.24998   0.24999
     Eigenvalues ---    0.25339   0.26770   0.27659   0.28090   0.28418
     Eigenvalues ---    0.28541   0.28577   0.29830   0.31055   0.34350
     Eigenvalues ---    0.35395   0.36575   0.36898   0.37062   0.37101
     Eigenvalues ---    0.37118   0.37127   0.37157   0.37170   0.37173
     Eigenvalues ---    0.37182   0.37190   0.37197   0.37205   0.37209
     Eigenvalues ---    0.37210   0.37212   0.37215   0.37226   0.37231
     Eigenvalues ---    0.37242   0.37267   0.37269   0.37283   0.37386
     Eigenvalues ---    0.38475   0.41188   0.41209   0.41436   0.41540
     Eigenvalues ---    0.41751   0.41865   0.45150   0.45207   0.45276
     Eigenvalues ---    0.45328   0.45339   0.45394   0.45422   0.45459
     Eigenvalues ---    0.45546   0.45571   0.45639   0.46210   0.50124
     Eigenvalues ---    0.54511   0.56214
 RFO step:  Lambda=-2.09991736D-03 EMin= 2.11514034D-03
 Quartic linear search produced a step of  0.05214.
 Iteration  1 RMS(Cart)=  0.13283423 RMS(Int)=  0.00529741
 Iteration  2 RMS(Cart)=  0.00999895 RMS(Int)=  0.00008265
 Iteration  3 RMS(Cart)=  0.00005983 RMS(Int)=  0.00007898
 Iteration  4 RMS(Cart)=  0.00000000 RMS(Int)=  0.00007898
 Variable       Old X    -DE/DX   Delta X   Delta X   Delta X     New X
                                 (Linear)    (Quad)   (Total)
    R1        2.59078  -0.00442   0.00012  -0.00720  -0.00706   2.58372
    R2        2.48854  -0.00373   0.00009  -0.00318  -0.00312   2.48542
    R3        2.80000  -0.00079   0.00018   0.00410   0.00428   2.80429
    R4        2.61257   0.00028   0.00026   0.00261   0.00287   2.61544
    R5        2.59779  -0.00155   0.00098   0.01631   0.01725   2.61503
    R6        2.79008  -0.00113   0.00009   0.00225   0.00234   2.79242
    R7        2.61349   0.00098   0.00004   0.00881   0.00890   2.62239
    R8        2.78241  -0.00101   0.00117   0.01691   0.01808   2.80049
    R9        2.74296  -0.00121   0.00031   0.00244   0.00274   2.74570
   R10        2.64584  -0.00055  -0.00002  -0.00141  -0.00142   2.64442
   R11        2.64879  -0.00099   0.00000  -0.00191  -0.00190   2.64689
   R12        2.62832  -0.00004   0.00005   0.00120   0.00125   2.62957
   R13        2.05290  -0.00030  -0.00008  -0.00255  -0.00263   2.05028
   R14        2.62523  -0.00027   0.00006   0.00111   0.00116   2.62640
   R15        2.04992   0.00017  -0.00011  -0.00189  -0.00199   2.04793
   R16        2.62975  -0.00038   0.00001   0.00022   0.00022   2.62996
   R17        2.05113   0.00003  -0.00009  -0.00215  -0.00224   2.04889
   R18        2.63268  -0.00006   0.00008   0.00162   0.00168   2.63436
   R19        2.05095  -0.00000  -0.00010  -0.00236  -0.00246   2.04849
   R20        2.05052   0.00010  -0.00009  -0.00193  -0.00202   2.04850
   R21        2.64185   0.00004   0.00005   0.00113   0.00119   2.64305
   R22        2.64272   0.00119   0.00002   0.00317   0.00321   2.64594
   R23        2.62725  -0.00037   0.00001  -0.00001  -0.00001   2.62724
   R24        2.05104  -0.00027  -0.00010  -0.00296  -0.00305   2.04798
   R25        2.62718  -0.00001  -0.00007  -0.00010  -0.00015   2.62703
   R26        2.05163  -0.00081  -0.00007  -0.00403  -0.00411   2.04752
   R27        2.63230  -0.00063   0.00008   0.00026   0.00032   2.63261
   R28        2.05148   0.00006  -0.00010  -0.00218  -0.00227   2.04921
   R29        2.63138  -0.00033   0.00006   0.00068   0.00072   2.63211
   R30        2.05136   0.00005  -0.00010  -0.00222  -0.00233   2.04903
   R31        2.05135   0.00008  -0.00009  -0.00206  -0.00215   2.04920
   R32        2.65244  -0.00179  -0.00014  -0.00494  -0.00506   2.64738
   R33        2.65276  -0.00017  -0.00011  -0.00214  -0.00225   2.65050
   R34        2.63417  -0.00010  -0.00002  -0.00009  -0.00009   2.63408
   R35        2.85007  -0.00025   0.00005   0.00227   0.00233   2.85240
   R36        2.63325   0.00002  -0.00001   0.00053   0.00051   2.63376
   R37        2.84882   0.00009   0.00015   0.00417   0.00432   2.85314
   R38        2.63342  -0.00009   0.00007   0.00120   0.00128   2.63469
   R39        2.05587  -0.00000  -0.00011  -0.00259  -0.00269   2.05317
   R40        2.63452  -0.00001   0.00013   0.00246   0.00258   2.63710
   R41        2.05572  -0.00009  -0.00011  -0.00282  -0.00293   2.05279
   R42        2.84684   0.00031   0.00011   0.00461   0.00472   2.85156
   R43        2.06542   0.00011  -0.00006  -0.00190  -0.00195   2.06346
   R44        2.06886  -0.00011  -0.00009  -0.00306  -0.00315   2.06571
   R45        2.06551  -0.00013  -0.00014  -0.00366  -0.00380   2.06171
   R46        2.06983  -0.00011  -0.00012  -0.00345  -0.00356   2.06627
   R47        2.06272   0.00089  -0.00012  -0.00112  -0.00124   2.06148
   R48        2.06593  -0.00014  -0.00008  -0.00294  -0.00302   2.06291
   R49        2.06623  -0.00005  -0.00011  -0.00311  -0.00322   2.06301
   R50        2.07045  -0.00001  -0.00011  -0.00309  -0.00320   2.06725
   R51        2.06619  -0.00000  -0.00011  -0.00295  -0.00306   2.06313
   R52        2.06045   0.00023  -0.00011  -0.00236  -0.00248   2.05797
   R53        2.06718   0.00012  -0.00012  -0.00286  -0.00298   2.06420
   R54        2.06140  -0.00022  -0.00010  -0.00330  -0.00340   2.05799
    A1        1.94805   0.00054   0.00064   0.00533   0.00590   1.95395
    A2        2.14262  -0.00248  -0.00038  -0.01124  -0.01170   2.13092
    A3        2.19235   0.00194  -0.00009   0.00613   0.00597   2.19832
    A4        1.92750  -0.00185   0.00018  -0.00602  -0.00588   1.92162
    A5        2.24070   0.00620  -0.00011   0.02026   0.02013   2.26084
    A6        2.11498  -0.00435  -0.00004  -0.01425  -0.01431   2.10068
    A7        1.83441  -0.00060   0.00003   0.00121   0.00119   1.83560
    A8        2.29407   0.00382   0.00064   0.02037   0.02085   2.31492
    A9        2.15471  -0.00322  -0.00067  -0.02157  -0.02238   2.13234
   A10        1.86889   0.00011  -0.00015  -0.00010  -0.00031   1.86858
   A11        2.19484  -0.00221   0.00063   0.00310   0.00357   2.19842
   A12        2.21295   0.00214  -0.00049   0.00034  -0.00035   2.21261
   A13        1.84559   0.00181  -0.00066  -0.00023  -0.00097   1.84462
   A14        2.11884  -0.00084  -0.00041  -0.01026  -0.01079   2.10805
   A15        2.09664   0.00009   0.00032   0.00533   0.00552   2.10216
   A16        2.06767   0.00075   0.00010   0.00512   0.00516   2.07283
   A17        2.10873  -0.00036  -0.00000  -0.00198  -0.00196   2.10677
   A18        2.08626   0.00011  -0.00017  -0.00213  -0.00233   2.08393
   A19        2.08793   0.00025   0.00018   0.00428   0.00444   2.09237
   A20        2.10584  -0.00028  -0.00007  -0.00263  -0.00267   2.10316
   A21        2.07887  -0.00008  -0.00008  -0.00130  -0.00140   2.07747
   A22        2.09847   0.00036   0.00014   0.00391   0.00404   2.10251
   A23        2.09722  -0.00022  -0.00008  -0.00191  -0.00200   2.09522
   A24        2.08852   0.00018   0.00011   0.00245   0.00255   2.09107
   A25        2.09739   0.00003  -0.00003  -0.00046  -0.00050   2.09689
   A26        2.10013  -0.00016  -0.00004  -0.00143  -0.00148   2.09866
   A27        2.08615   0.00010   0.00004   0.00133   0.00137   2.08752
   A28        2.09686   0.00006  -0.00000   0.00011   0.00011   2.09697
   A29        2.08666   0.00026   0.00010   0.00287   0.00296   2.08962
   A30        2.09775  -0.00017  -0.00007  -0.00191  -0.00197   2.09577
   A31        2.09878  -0.00010  -0.00002  -0.00097  -0.00099   2.09779
   A32        2.08682  -0.00300  -0.00004  -0.01242  -0.01269   2.07413
   A33        2.12015   0.00384  -0.00009   0.01292   0.01258   2.13273
   A34        2.07617  -0.00084   0.00013  -0.00084  -0.00087   2.07530
   A35        2.10333   0.00049  -0.00013   0.00005  -0.00007   2.10325
   A36        2.07446  -0.00067   0.00003  -0.00246  -0.00244   2.07202
   A37        2.10534   0.00018   0.00009   0.00248   0.00256   2.10790
   A38        2.10345  -0.00013  -0.00005  -0.00117  -0.00124   2.10221
   A39        2.08188   0.00129   0.00020   0.01044   0.01054   2.09242
   A40        2.09784  -0.00116  -0.00014  -0.00918  -0.00941   2.08842
   A41        2.09699   0.00035   0.00005   0.00153   0.00155   2.09854
   A42        2.09035  -0.00026  -0.00006  -0.00175  -0.00180   2.08855
   A43        2.09585  -0.00009   0.00001   0.00022   0.00025   2.09609
   A44        2.09688   0.00049   0.00002   0.00221   0.00223   2.09911
   A45        2.08987  -0.00030  -0.00009  -0.00244  -0.00254   2.08733
   A46        2.09640  -0.00019   0.00007   0.00017   0.00022   2.09663
   A47        2.08944  -0.00037  -0.00001  -0.00206  -0.00210   2.08733
   A48        2.09623   0.00017   0.00001   0.00095   0.00096   2.09719
   A49        2.09749   0.00020   0.00001   0.00106   0.00107   2.09856
   A50        2.10655  -0.00228  -0.00022  -0.01002  -0.01031   2.09624
   A51        2.07412   0.00168   0.00007   0.00650   0.00649   2.08061
   A52        2.10249   0.00060   0.00016   0.00365   0.00378   2.10627
   A53        2.07421   0.00011  -0.00001   0.00056   0.00046   2.07467
   A54        2.12213  -0.00218  -0.00026  -0.01103  -0.01146   2.11067
   A55        2.08577   0.00208   0.00036   0.01174   0.01193   2.09769
   A56        2.07519  -0.00027  -0.00000  -0.00010  -0.00012   2.07507
   A57        2.11272  -0.00077  -0.00033  -0.00847  -0.00881   2.10391
   A58        2.09515   0.00104   0.00033   0.00846   0.00878   2.10393
   A59        2.12510  -0.00034  -0.00013  -0.00377  -0.00388   2.12122
   A60        2.07531   0.00025   0.00001   0.00167   0.00162   2.07693
   A61        2.08276   0.00009   0.00013   0.00217   0.00224   2.08501
   A62        2.12424  -0.00037  -0.00017  -0.00433  -0.00451   2.11973
   A63        2.07610   0.00030   0.00008   0.00287   0.00296   2.07905
   A64        2.08282   0.00007   0.00009   0.00147   0.00157   2.08439
   A65        2.06502   0.00026   0.00015   0.00423   0.00437   2.06939
   A66        2.10903  -0.00026  -0.00009  -0.00288  -0.00299   2.10604
   A67        2.10894  -0.00000  -0.00006  -0.00119  -0.00126   2.10768
   A68        1.95455  -0.00018  -0.00019  -0.00544  -0.00563   1.94892
   A69        1.92758  -0.00043  -0.00002  -0.00310  -0.00312   1.92446
   A70        1.93805   0.00014   0.00013   0.00218   0.00231   1.94036
   A71        1.86048   0.00023   0.00003   0.00269   0.00272   1.86319
   A72        1.89329   0.00001   0.00003   0.00110   0.00113   1.89442
   A73        1.88693   0.00024   0.00001   0.00291   0.00292   1.88985
   A74        1.91965   0.00007  -0.00006   0.00014   0.00007   1.91972
   A75        1.96633  -0.00107  -0.00051  -0.01440  -0.01493   1.95140
   A76        1.94038  -0.00007   0.00018   0.00083   0.00098   1.94137
   A77        1.86040   0.00057   0.00022   0.00764   0.00784   1.86824
   A78        1.88062   0.00023   0.00015   0.00517   0.00532   1.88594
   A79        1.89281   0.00036   0.00005   0.00170   0.00172   1.89453
   A80        1.94604  -0.00011  -0.00004  -0.00193  -0.00197   1.94407
   A81        1.93356  -0.00005  -0.00006  -0.00170  -0.00176   1.93180
   A82        1.94561  -0.00028  -0.00009  -0.00403  -0.00413   1.94148
   A83        1.87348   0.00015   0.00004   0.00282   0.00286   1.87634
   A84        1.88715   0.00021   0.00009   0.00312   0.00320   1.89036
   A85        1.87482   0.00012   0.00007   0.00222   0.00228   1.87710
   A86        1.90190  -0.00056   0.00012  -0.00106  -0.00094   1.90095
   A87        1.94940  -0.00114  -0.00006  -0.00883  -0.00890   1.94051
   A88        1.91251   0.00017   0.00009   0.00285   0.00293   1.91544
   A89        1.89399   0.00054   0.00004   0.00249   0.00251   1.89650
   A90        1.90949   0.00035  -0.00002   0.00250   0.00248   1.91197
   A91        1.89619   0.00065  -0.00016   0.00224   0.00207   1.89826
    D1        0.02483  -0.00071   0.00293  -0.01299  -0.01003   0.01480
    D2        3.05068  -0.00015   0.00282   0.01671   0.01964   3.07032
    D3       -3.09807  -0.00053  -0.00059  -0.02519  -0.02572  -3.12380
    D4       -0.07223   0.00003  -0.00069   0.00451   0.00395  -0.06828
    D5       -0.01561   0.00092  -0.00323   0.02081   0.01756   0.00195
    D6        3.10665   0.00068   0.00038   0.03320   0.03376   3.14041
    D7       -1.40836   0.00041   0.00604   0.08911   0.09512  -1.31324
    D8        1.74095   0.00023   0.00510   0.07042   0.07555   1.81650
    D9        1.75461   0.00064   0.00200   0.07521   0.07718   1.83179
   D10       -1.37927   0.00046   0.00105   0.05653   0.05761  -1.32166
   D11        0.01421   0.00038  -0.00059   0.01331   0.01269   0.02690
   D12       -3.12753   0.00097  -0.00077   0.04131   0.04090  -3.08663
   D13       -3.12629   0.00024   0.00135   0.02135   0.02267  -3.10362
   D14        0.01516   0.00083   0.00116   0.04935   0.05087   0.06603
   D15        0.00044  -0.00082   0.00235  -0.02117  -0.01876  -0.01832
   D16        3.14103  -0.00068   0.00058  -0.02851  -0.02765   3.11338
   D17       -2.56456   0.00013  -0.01163  -0.02803  -0.03964  -2.60420
   D18        0.58751   0.00068  -0.01097   0.01010  -0.00083   0.58669
   D19        0.57823  -0.00002  -0.00951  -0.01924  -0.02879   0.54944
   D20       -2.55288   0.00053  -0.00885   0.01889   0.01002  -2.54286
   D21       -0.02282   0.00017  -0.00133  -0.00060  -0.00201  -0.02483
   D22       -3.04711  -0.00002  -0.00132  -0.03094  -0.03233  -3.07944
   D23        3.11890  -0.00036  -0.00116  -0.02576  -0.02652   3.09237
   D24        0.09461  -0.00055  -0.00115  -0.05610  -0.05684   0.03777
   D25       -2.27664   0.00030   0.00256   0.12598   0.12859  -2.14804
   D26        0.85617   0.00053   0.00340   0.15221   0.15559   1.01175
   D27        0.86479   0.00098   0.00234   0.15838   0.16076   1.02555
   D28       -2.28559   0.00122   0.00319   0.18462   0.18775  -2.09784
   D29       -0.41727  -0.00002   0.00012  -0.01425  -0.01417  -0.43144
   D30        1.67503  -0.00041   0.00020  -0.01737  -0.01719   1.65783
   D31       -2.50608  -0.00021   0.00002  -0.01836  -0.01838  -2.52446
   D32        2.58603   0.00043   0.00003   0.02127   0.02134   2.60737
   D33       -1.60486   0.00004   0.00012   0.01815   0.01832  -1.58654
   D34        0.49722   0.00024  -0.00006   0.01716   0.01713   0.51435
   D35        3.13544   0.00025   0.00040   0.01878   0.01908  -3.12867
   D36        0.01842   0.00018   0.00015   0.01069   0.01077   0.02919
   D37        0.00249   0.00003  -0.00043  -0.00703  -0.00747  -0.00498
   D38       -3.11452  -0.00005  -0.00069  -0.01512  -0.01578  -3.13030
   D39       -3.12265  -0.00029  -0.00046  -0.02137  -0.02196   3.13857
   D40        0.01390  -0.00036  -0.00056  -0.02595  -0.02662  -0.01272
   D41        0.01041  -0.00007   0.00035   0.00403   0.00441   0.01482
   D42       -3.13622  -0.00014   0.00025  -0.00055  -0.00024  -3.13647
   D43       -0.01032   0.00003   0.00019   0.00499   0.00515  -0.00517
   D44       -3.14049  -0.00003  -0.00015  -0.00267  -0.00283   3.13986
   D45        3.10667   0.00011   0.00044   0.01300   0.01341   3.12008
   D46       -0.02350   0.00005   0.00011   0.00533   0.00542  -0.01808
   D47       -0.01557   0.00005  -0.00003   0.00106   0.00100  -0.01457
   D48        3.13593   0.00003  -0.00006   0.00010   0.00004   3.13597
   D49        3.13112   0.00012   0.00007   0.00570   0.00574   3.13686
   D50       -0.00056   0.00010   0.00005   0.00475   0.00478   0.00422
   D51        0.00524  -0.00006   0.00014   0.00020   0.00035   0.00559
   D52       -3.13748  -0.00001  -0.00010  -0.00210  -0.00219  -3.13968
   D53        3.13535   0.00001   0.00048   0.00792   0.00838  -3.13945
   D54       -0.00738   0.00005   0.00023   0.00562   0.00584  -0.00154
   D55        0.00761   0.00002  -0.00022  -0.00318  -0.00339   0.00423
   D56       -3.13285  -0.00003   0.00003  -0.00088  -0.00084  -3.13369
   D57        3.13924   0.00004  -0.00019  -0.00221  -0.00241   3.13682
   D58       -0.00122  -0.00001   0.00005   0.00009   0.00013  -0.00109
   D59        3.14092   0.00017   0.00017   0.01426   0.01420  -3.12806
   D60       -0.01244   0.00032   0.00013   0.02048   0.02040   0.00796
   D61       -0.01088  -0.00033  -0.00047  -0.02282  -0.02323  -0.03412
   D62        3.11894  -0.00019  -0.00051  -0.01660  -0.01704   3.10191
   D63       -3.13520  -0.00030  -0.00013  -0.01785  -0.01826   3.12972
   D64        0.00141   0.00020  -0.00007   0.00403   0.00385   0.00526
   D65        0.01681   0.00026   0.00053   0.02012   0.02065   0.03745
   D66       -3.12977   0.00076   0.00058   0.04200   0.04276  -3.08701
   D67       -0.00141   0.00016   0.00015   0.01038   0.01046   0.00905
   D68        3.14089   0.00017   0.00009   0.00962   0.00971  -3.13259
   D69       -3.13103   0.00002   0.00018   0.00408   0.00417  -3.12686
   D70        0.01127   0.00003   0.00013   0.00333   0.00342   0.01469
   D71       -0.01045  -0.00003  -0.00025  -0.00500  -0.00530  -0.01575
   D72        3.14015   0.00011  -0.00011   0.00264   0.00249  -3.14055
   D73        3.13617  -0.00054  -0.00031  -0.02714  -0.02742   3.10875
   D74        0.00358  -0.00041  -0.00017  -0.01950  -0.01963  -0.01604
   D75        0.00796   0.00008   0.00013   0.00507   0.00521   0.01317
   D76       -3.14147  -0.00004  -0.00001  -0.00223  -0.00220   3.13951
   D77       -3.13434   0.00007   0.00019   0.00582   0.00597  -3.12837
   D78       -0.00058  -0.00005   0.00005  -0.00147  -0.00144  -0.00203
   D79       -0.00205  -0.00015  -0.00008  -0.00773  -0.00776  -0.00982
   D80       -3.13581  -0.00003   0.00006  -0.00043  -0.00034  -3.13615
   D81        3.13050  -0.00029  -0.00022  -0.01541  -0.01562   3.11489
   D82       -0.00325  -0.00017  -0.00008  -0.00811  -0.00820  -0.01145
   D83        3.13176   0.00021  -0.00064  -0.00028  -0.00080   3.13096
   D84       -0.05988   0.00053   0.00095   0.02964   0.03049  -0.02939
   D85       -0.01768   0.00040   0.00032   0.01873   0.01907   0.00139
   D86        3.07387   0.00072   0.00191   0.04864   0.05036   3.12423
   D87       -3.13786  -0.00012   0.00061   0.00352   0.00418  -3.13368
   D88        0.02090  -0.00005   0.00106   0.01067   0.01175   0.03264
   D89        0.01143  -0.00029  -0.00033  -0.01506  -0.01544  -0.00401
   D90       -3.11300  -0.00022   0.00012  -0.00791  -0.00787  -3.12087
   D91        0.01454  -0.00028  -0.00010  -0.01060  -0.01065   0.00389
   D92       -3.13295  -0.00010   0.00054   0.00318   0.00378  -3.12917
   D93       -3.07808  -0.00047  -0.00163  -0.03922  -0.04102  -3.11909
   D94        0.05762  -0.00029  -0.00099  -0.02544  -0.02659   0.03104
   D95       -1.51409   0.00022   0.00107   0.05861   0.05968  -1.45441
   D96        0.55870   0.00029   0.00097   0.05906   0.06002   0.61872
   D97        2.68755  -0.00006   0.00080   0.05155   0.05237   2.73992
   D98        1.57714   0.00049   0.00265   0.08840   0.09104   1.66818
   D99       -2.63326   0.00056   0.00255   0.08885   0.09139  -2.54187
   D100      -0.50441   0.00021   0.00239   0.08134   0.08374  -0.42067
   D101      -0.00168   0.00004   0.00012   0.00300   0.00315   0.00147
   D102       3.13188   0.00010   0.00014   0.00516   0.00532   3.13720
   D103       3.12292  -0.00004  -0.00033  -0.00424  -0.00459   3.11833
   D104      -0.02671   0.00002  -0.00030  -0.00208  -0.00242  -0.02913
   D105      -0.63895  -0.00031  -0.00237  -0.08373  -0.08611  -0.72506
   D106       1.43165  -0.00042  -0.00246  -0.08590  -0.08836   1.34329
   D107      -2.75841  -0.00030  -0.00238  -0.08288  -0.08526  -2.84368
   D108       2.52000  -0.00023  -0.00192  -0.07641  -0.07833   2.44167
   D109      -1.69258  -0.00034  -0.00201  -0.07859  -0.08059  -1.77316
   D110       0.40054  -0.00022  -0.00192  -0.07557  -0.07748   0.32306
   D111      -0.00500   0.00003  -0.00011  -0.00120  -0.00135  -0.00635
   D112       3.11507   0.00010   0.00030   0.00714   0.00741   3.12248
   D113      -3.14068  -0.00015  -0.00076  -0.01503  -0.01584   3.12666
   D114      -0.02060  -0.00008  -0.00035  -0.00670  -0.00708  -0.02768
   D115      -0.00156   0.00009   0.00010   0.00509   0.00518   0.00362
   D116      -3.12164   0.00003  -0.00030  -0.00322  -0.00357  -3.12521
   D117      -3.13509   0.00003   0.00008   0.00291   0.00300  -3.13209
   D118       0.02802  -0.00002  -0.00033  -0.00540  -0.00575   0.02227
   D119       2.63940  -0.00006  -0.00020  -0.00320  -0.00340   2.63600
   D120      -1.55838   0.00002  -0.00021  -0.00205  -0.00226  -1.56064
   D121       0.52843  -0.00005  -0.00023  -0.00305  -0.00327   0.52516
   D122      -0.52425   0.00001   0.00022   0.00541   0.00562  -0.51863
   D123       1.56115   0.00009   0.00021   0.00656   0.00676   1.56792
   D124      -2.63522   0.00002   0.00019   0.00556   0.00575  -2.62947
         Item               Value     Threshold  Converged?
 Maximum Force            0.006202     0.000450     NO 
 RMS     Force            0.000925     0.000300     NO 
 Maximum Displacement     0.886160     0.001800     NO 
 RMS     Displacement     0.136632     0.001200     NO 
 Predicted change in Energy=-1.295773D-03
 GradGradGradGradGradGradGradGradGradGradGradGradGradGradGradGradGradGrad

 Stoichiometry    C25H24N2
 Framework group  C1[X(C25H24N2)]
 Deg. of freedom   147
 Full point group                 C1      NOp   1
 Largest Abelian subgroup         C1      NOp   1
 Largest concise Abelian subgroup C1      NOp   1
                         Standard orientation:                         
 ---------------------------------------------------------------------
 Center     Atomic      Atomic             Coordinates (Angstroms)
 Number     Number       Type             X           Y           Z
 ---------------------------------------------------------------------
      1          6           0       -1.048406   -0.183309    0.042764
      2          6           0        1.012212   -0.799014    0.104905
      3          6           0        1.030804    0.577307   -0.039819
      4          7           0       -0.303344    0.958735   -0.057118
      5          7           0       -0.293523   -1.255936    0.139932
      6          6           0        2.133332    1.555803   -0.192025
      7          6           0        2.274044    2.621302    0.704159
      8          6           0        3.042297    1.441724   -1.251580
      9          6           0        3.300762    3.547931    0.550860
     10          1           0        1.582099    2.713618    1.534718
     11          6           0        4.074591    2.360797   -1.397511
     12          1           0        2.934427    0.620944   -1.950953
     13          6           0        4.205694    3.418107   -0.498480
     14          1           0        3.395212    4.368802    1.252853
     15          1           0        4.772963    2.255662   -2.219893
     16          1           0        5.006789    4.138671   -0.617344
     17          6           0        2.138842   -1.747132    0.228700
     18          6           0        1.985720   -3.045442   -0.268433
     19          6           0        3.331999   -1.407308    0.877832
     20          6           0        3.017442   -3.970513   -0.155943
     21          1           0        1.046844   -3.316214   -0.737153
     22          6           0        4.363685   -2.332821    0.985559
     23          1           0        3.447882   -0.422100    1.313624
     24          6           0        4.213318   -3.615695    0.464352
     25          1           0        2.887062   -4.970881   -0.553656
     26          1           0        5.281388   -2.055242    1.491998
     27          1           0        5.016508   -4.338820    0.553122
     28          6           0       -2.532158   -0.160009    0.033486
     29          6           0       -3.235401    0.264193    1.168437
     30          6           0       -3.215653   -0.552949   -1.126549
     31          6           0       -4.628478    0.288037    1.127063
     32          6           0       -4.608965   -0.519415   -1.131179
     33          6           0       -5.331024   -0.103511   -0.011782
     34          1           0       -5.175691    0.627757    2.002056
     35          1           0       -5.141998   -0.819020   -2.029031
     36          6           0       -2.455655   -1.034922   -2.338843
     37          1           0       -1.566812   -0.428522   -2.524764
     38          1           0       -2.110831   -2.060952   -2.186257
     39          1           0       -3.082918   -1.013851   -3.231258
     40          6           0       -2.506425    0.667097    2.427255
     41          1           0       -2.264693   -0.219768    3.019374
     42          1           0       -1.564240    1.170633    2.206398
     43          1           0       -3.117810    1.329036    3.043481
     44          6           0       -6.839898   -0.093279   -0.026729
     45          1           0       -7.226892    0.080118   -1.032697
     46          1           0       -7.236243   -1.053057    0.317425
     47          1           0       -7.236689    0.681913    0.631737
     48          6           0       -0.821805    2.300528   -0.261772
     49          1           0       -1.793351    2.233094   -0.749156
     50          1           0       -0.943038    2.825981    0.688166
     51          1           0       -0.137140    2.867561   -0.890836
 ---------------------------------------------------------------------
 Rotational constants (GHZ):      0.2950874      0.1190643      0.0963234
 Standard basis: 6-31G(d,p) (6D, 7F)
 There are   525 symmetry adapted cartesian basis functions of A   symmetry.
 There are   525 symmetry adapted basis functions of A   symmetry.
   525 basis functions,   924 primitive gaussians,   525 cartesian basis functions
    94 alpha electrons       94 beta electrons
       nuclear repulsion energy      2305.9977577661 Hartrees.
 NAtoms=   51 NActive=   51 NUniq=   51 SFac= 1.00D+00 NAtFMM=   60 NAOKFM=F Big=F
 Integral buffers will be    131072 words long.
 Raffenetti 2 integral format.
 Two-electron integral symmetry is turned on.
 Nuclear repulsion after empirical dispersion term =     2305.9555625254 Hartrees.
 One-electron integrals computed using PRISM.
 NBasis=   525 RedAO= T EigKep=  2.83D-04  NBF=   525
 NBsUse=   525 1.00D-06 EigRej= -1.00D+00 NBFU=   525
 Initial guess from the checkpoint file:  "c2im-degE1-opt-wb97xd.chk"
 B after Tr=    -0.000000    0.000000    0.000000
         Rot=    0.999992    0.002052   -0.003414   -0.000807 Ang=   0.47 deg.
 ExpMin= 1.61D-01 ExpMax= 4.17D+03 ExpMxC= 6.27D+02 IAcc=1 IRadAn=         1 AccDes= 0.00D+00
 Harris functional with IExCor= 4639 and IRadAn=       1 diagonalized for initial guess.
 HarFok:  IExCor= 4639 AccDes= 0.00D+00 IRadAn=         1 IDoV= 1 UseB2=F ITyADJ=14
 ICtDFT=  3500011 ScaDFX=  1.000000  1.000000  1.000000  1.000000
 FoFCou: FMM=F IPFlag=           0 FMFlag=      100000 FMFlg1=           0
         NFxFlg=           0 DoJE=T BraDBF=F KetDBF=T FulRan=T
         wScrn=  0.000000 ICntrl=     500 IOpCl=  0 I1Cent=   200000004 NGrid=           0
         NMat0=    1 NMatS0=      1 NMatT0=    0 NMatD0=    1 NMtDS0=    0 NMtDT0=    0
 Petite list used in FoFCou.
 Requested convergence on RMS density matrix=1.00D-08 within 128 cycles.
 Requested convergence on MAX density matrix=1.00D-06.
 Requested convergence on             energy=1.00D-06.
 No special actions if energy rises.
 Integral accuracy reduced to 1.0D-05 until final iterations.
 Initial convergence to 1.0D-05 achieved.  Increase integral accuracy.
 SCF Done:  E(RwB97XD) =  -1076.34176495     A.U. after   15 cycles
            NFock= 15  Conv=0.36D-08     -V/T= 2.0096
 Calling FoFJK, ICntrl=      2127 FMM=F ISym2X=0 I1Cent= 0 IOpClX= 0 NMat=1 NMatS=1 NMatT=0.
 ***** Axes restored to original set *****
 -------------------------------------------------------------------
 Center     Atomic                   Forces (Hartrees/Bohr)
 Number     Number              X              Y              Z
 -------------------------------------------------------------------
      1        6           0.001019121   -0.000545161   -0.002460061
      2        6          -0.003305324    0.000400722   -0.001309811
      3        6           0.002439196   -0.001960461   -0.000462571
      4        7           0.000584279    0.003164110    0.003418231
      5        7           0.000383300   -0.001676215    0.007817443
      6        6          -0.001187691    0.001232693   -0.004025158
      7        6           0.000732439    0.000083312    0.000637547
      8        6           0.001291840   -0.001903776   -0.001739813
      9        6          -0.000334299    0.001273590   -0.000650326
     10        1          -0.000272792   -0.000532232   -0.000775035
     11        6          -0.000508521   -0.001501208   -0.000107597
     12        1           0.000269544    0.000946899   -0.000444495
     13        6          -0.000076530    0.001147534   -0.001450082
     14        1           0.000160992   -0.000872061    0.000124707
     15        1           0.000361692    0.000484358    0.000751322
     16        1           0.000132283   -0.000080603    0.000877708
     17        6          -0.002809525   -0.002116980   -0.001685600
     18        6           0.001603259    0.000451469    0.001416332
     19        6          -0.001366261    0.002067451   -0.000049705
     20        6          -0.000640032   -0.001121822    0.000775270
     21        1          -0.000625361    0.000258335   -0.000314726
     22        6          -0.000131677    0.001072219   -0.001322472
     23        1          -0.001249654   -0.000528542    0.001133823
     24        6          -0.001161374   -0.000662379   -0.000069613
     25        1           0.000380309    0.000680343   -0.000557647
     26        1           0.000668359   -0.000293011    0.000653428
     27        1           0.000759800    0.000292213    0.000126207
     28        6           0.001618810    0.001126252    0.002056630
     29        6          -0.001478536   -0.001616506    0.000575113
     30        6           0.000802849    0.001930390   -0.001031605
     31        6          -0.000059308    0.001577721    0.001001294
     32        6           0.000842108   -0.002265779    0.000644158
     33        6          -0.000644182    0.000305707   -0.000177331
     34        1          -0.000169152   -0.000611427   -0.000621371
     35        1          -0.000483299    0.000650131   -0.000228015
     36        6          -0.000678521   -0.001698716   -0.001059938
     37        1          -0.000058754    0.000068167    0.000982174
     38        1           0.000933947   -0.000037744    0.000139305
     39        1          -0.001009248    0.000685932   -0.000393679
     40        6          -0.000610041    0.001607470   -0.001497931
     41        1           0.001284925   -0.000371143   -0.000006870
     42        1           0.000736849   -0.001306975    0.000272807
     43        1          -0.000396745   -0.000521713   -0.000459555
     44        6           0.001625292    0.000259452    0.001432592
     45        1          -0.000774602    0.000645644    0.000045727
     46        1           0.000301241   -0.000012604   -0.001039216
     47        1          -0.000564005   -0.000835608   -0.000126783
     48        6           0.002030877    0.000987483   -0.001108999
     49        1          -0.000527464    0.000364575   -0.000753783
     50        1          -0.000144380   -0.001274499    0.000259394
     51        1           0.000303967    0.000582993    0.000788573
 -------------------------------------------------------------------
 Cartesian Forces:  Max     0.007817443 RMS     0.001311803

 GradGradGradGradGradGradGradGradGradGradGradGradGradGradGradGradGradGrad
 Berny optimization.
 Using GEDIIS/GDIIS optimizer.
 FormGI is forming the generalized inverse of G from B-inverse, IUseBI=4.
 Internal  Forces:  Max     0.006961999 RMS     0.001142329
 Search for a local minimum.
 Step number   6 out of a maximum of  279
 All quantities printed in internal units (Hartrees-Bohrs-Radians)
 Mixed Optimization -- RFO/linear search
 Update second derivatives using D2CorX and points    4    6    5
 DE=  1.44D-04 DEPred=-1.30D-03 R=-1.11D-01
 Trust test=-1.11D-01 RLast= 4.89D-01 DXMaxT set to 7.14D-01
 ITU= -1  1  0  1  1  0
 Use linear search instead of GDIIS.
 Energy rises -- skip Quadratic/GDIIS search.
 Quartic linear search produced a step of -0.55117.
 Iteration  1 RMS(Cart)=  0.07491435 RMS(Int)=  0.00163344
 Iteration  2 RMS(Cart)=  0.00287086 RMS(Int)=  0.00001942
 Iteration  3 RMS(Cart)=  0.00000494 RMS(Int)=  0.00001930
 Iteration  4 RMS(Cart)=  0.00000000 RMS(Int)=  0.00001930
 Variable       Old X    -DE/DX   Delta X   Delta X   Delta X     New X
                                 (Linear)    (Quad)   (Total)
    R1        2.58372  -0.00010   0.00389   0.00000   0.00389   2.58760
    R2        2.48542  -0.00258   0.00172   0.00000   0.00173   2.48714
    R3        2.80429  -0.00120  -0.00236   0.00000  -0.00236   2.80192
    R4        2.61544  -0.00696  -0.00158   0.00000  -0.00159   2.61386
    R5        2.61503  -0.00683  -0.00951   0.00000  -0.00950   2.60554
    R6        2.79242  -0.00435  -0.00129   0.00000  -0.00129   2.79113
    R7        2.62239  -0.00334  -0.00490   0.00000  -0.00492   2.61747
    R8        2.80049  -0.00668  -0.00997   0.00000  -0.00997   2.79052
    R9        2.74570  -0.00196  -0.00151   0.00000  -0.00151   2.74419
   R10        2.64442  -0.00049   0.00078   0.00000   0.00078   2.64520
   R11        2.64689  -0.00166   0.00104   0.00000   0.00104   2.64793
   R12        2.62957  -0.00068  -0.00069   0.00000  -0.00069   2.62888
   R13        2.05028   0.00093   0.00145   0.00000   0.00145   2.05172
   R14        2.62640   0.00014  -0.00064   0.00000  -0.00064   2.62575
   R15        2.04793   0.00109   0.00110   0.00000   0.00110   2.04902
   R16        2.62996   0.00009  -0.00012   0.00000  -0.00012   2.62985
   R17        2.04889   0.00081   0.00124   0.00000   0.00124   2.05012
   R18        2.63436  -0.00104  -0.00093   0.00000  -0.00092   2.63343
   R19        2.04849   0.00092   0.00136   0.00000   0.00136   2.04985
   R20        2.04850   0.00089   0.00111   0.00000   0.00111   2.04961
   R21        2.64305  -0.00011  -0.00066   0.00000  -0.00066   2.64239
   R22        2.64594  -0.00171  -0.00177   0.00000  -0.00178   2.64416
   R23        2.62724  -0.00056   0.00001   0.00000   0.00001   2.62725
   R24        2.04798   0.00070   0.00168   0.00000   0.00168   2.04966
   R25        2.62703   0.00041   0.00008   0.00000   0.00008   2.62711
   R26        2.04752   0.00145   0.00226   0.00000   0.00226   2.04979
   R27        2.63261  -0.00043  -0.00017   0.00000  -0.00017   2.63245
   R28        2.04921   0.00095   0.00125   0.00000   0.00125   2.05046
   R29        2.63211  -0.00068  -0.00040   0.00000  -0.00040   2.63171
   R30        2.04903   0.00097   0.00128   0.00000   0.00128   2.05031
   R31        2.04920   0.00082   0.00119   0.00000   0.00119   2.05039
   R32        2.64738   0.00264   0.00279   0.00000   0.00279   2.65017
   R33        2.65050   0.00078   0.00124   0.00000   0.00124   2.65175
   R34        2.63408  -0.00008   0.00005   0.00000   0.00005   2.63413
   R35        2.85240   0.00052  -0.00128   0.00000  -0.00128   2.85112
   R36        2.63376  -0.00059  -0.00028   0.00000  -0.00028   2.63348
   R37        2.85314  -0.00123  -0.00238   0.00000  -0.00238   2.85076
   R38        2.63469  -0.00097  -0.00070   0.00000  -0.00070   2.63399
   R39        2.05317   0.00082   0.00148   0.00000   0.00148   2.05466
   R40        2.63710  -0.00138  -0.00142   0.00000  -0.00142   2.63568
   R41        2.05279   0.00083   0.00161   0.00000   0.00161   2.05441
   R42        2.85156  -0.00064  -0.00260   0.00000  -0.00260   2.84896
   R43        2.06346   0.00094   0.00108   0.00000   0.00108   2.06454
   R44        2.06571   0.00072   0.00174   0.00000   0.00174   2.06744
   R45        2.06171   0.00125   0.00209   0.00000   0.00209   2.06381
   R46        2.06627   0.00111   0.00196   0.00000   0.00196   2.06823
   R47        2.06148   0.00042   0.00068   0.00000   0.00068   2.06216
   R48        2.06291   0.00072   0.00167   0.00000   0.00167   2.06458
   R49        2.06301   0.00099   0.00177   0.00000   0.00177   2.06478
   R50        2.06725   0.00107   0.00176   0.00000   0.00176   2.06901
   R51        2.06313   0.00100   0.00168   0.00000   0.00168   2.06482
   R52        2.05797   0.00094   0.00136   0.00000   0.00136   2.05934
   R53        2.06420   0.00127   0.00164   0.00000   0.00164   2.06584
   R54        2.05799   0.00091   0.00188   0.00000   0.00188   2.05987
    A1        1.95395  -0.00179  -0.00325   0.00000  -0.00324   1.95070
    A2        2.13092   0.00175   0.00645   0.00000   0.00646   2.13738
    A3        2.19832   0.00004  -0.00329   0.00000  -0.00328   2.19504
    A4        1.92162   0.00124   0.00324   0.00000   0.00325   1.92487
    A5        2.26084  -0.00350  -0.01110   0.00000  -0.01109   2.24974
    A6        2.10068   0.00226   0.00789   0.00000   0.00789   2.10857
    A7        1.83560   0.00094  -0.00066   0.00000  -0.00065   1.83495
    A8        2.31492  -0.00312  -0.01149   0.00000  -0.01145   2.30347
    A9        2.13234   0.00217   0.01233   0.00000   0.01237   2.14470
   A10        1.86858  -0.00127   0.00017   0.00000   0.00019   1.86877
   A11        2.19842   0.00078  -0.00197   0.00000  -0.00193   2.19649
   A12        2.21261   0.00052   0.00019   0.00000   0.00024   2.21285
   A13        1.84462   0.00092   0.00054   0.00000   0.00055   1.84517
   A14        2.10805   0.00023   0.00595   0.00000   0.00598   2.11403
   A15        2.10216  -0.00121  -0.00304   0.00000  -0.00301   2.09915
   A16        2.07283   0.00099  -0.00284   0.00000  -0.00283   2.07000
   A17        2.10677  -0.00061   0.00108   0.00000   0.00107   2.10784
   A18        2.08393   0.00003   0.00128   0.00000   0.00129   2.08522
   A19        2.09237   0.00058  -0.00245   0.00000  -0.00244   2.08993
   A20        2.10316  -0.00039   0.00147   0.00000   0.00147   2.10463
   A21        2.07747   0.00017   0.00077   0.00000   0.00077   2.07824
   A22        2.10251   0.00021  -0.00222   0.00000  -0.00222   2.10029
   A23        2.09522  -0.00006   0.00110   0.00000   0.00110   2.09633
   A24        2.09107  -0.00012  -0.00141   0.00000  -0.00140   2.08966
   A25        2.09689   0.00017   0.00027   0.00000   0.00028   2.09717
   A26        2.09866  -0.00013   0.00081   0.00000   0.00081   2.09947
   A27        2.08752   0.00034  -0.00076   0.00000  -0.00076   2.08676
   A28        2.09697  -0.00021  -0.00006   0.00000  -0.00006   2.09691
   A29        2.08962   0.00020  -0.00163   0.00000  -0.00163   2.08799
   A30        2.09577  -0.00001   0.00109   0.00000   0.00109   2.09686
   A31        2.09779  -0.00019   0.00054   0.00000   0.00054   2.09834
   A32        2.07413   0.00218   0.00699   0.00000   0.00705   2.08118
   A33        2.13273  -0.00242  -0.00693   0.00000  -0.00687   2.12586
   A34        2.07530   0.00028   0.00048   0.00000   0.00052   2.07582
   A35        2.10325  -0.00004   0.00004   0.00000   0.00004   2.10329
   A36        2.07202  -0.00020   0.00135   0.00000   0.00135   2.07337
   A37        2.10790   0.00024  -0.00141   0.00000  -0.00141   2.10649
   A38        2.10221  -0.00014   0.00068   0.00000   0.00069   2.10290
   A39        2.09242  -0.00058  -0.00581   0.00000  -0.00578   2.08664
   A40        2.08842   0.00073   0.00519   0.00000   0.00521   2.09364
   A41        2.09854  -0.00007  -0.00086   0.00000  -0.00085   2.09769
   A42        2.08855   0.00009   0.00099   0.00000   0.00099   2.08954
   A43        2.09609  -0.00003  -0.00014   0.00000  -0.00014   2.09596
   A44        2.09911   0.00002  -0.00123   0.00000  -0.00123   2.09788
   A45        2.08733   0.00012   0.00140   0.00000   0.00140   2.08873
   A46        2.09663  -0.00014  -0.00012   0.00000  -0.00012   2.09651
   A47        2.08733  -0.00003   0.00116   0.00000   0.00117   2.08850
   A48        2.09719   0.00003  -0.00053   0.00000  -0.00053   2.09666
   A49        2.09856  -0.00000  -0.00059   0.00000  -0.00059   2.09797
   A50        2.09624   0.00191   0.00568   0.00000   0.00570   2.10194
   A51        2.08061  -0.00087  -0.00358   0.00000  -0.00356   2.07705
   A52        2.10627  -0.00103  -0.00209   0.00000  -0.00208   2.10419
   A53        2.07467  -0.00059  -0.00025   0.00000  -0.00023   2.07444
   A54        2.11067   0.00274   0.00632   0.00000   0.00636   2.11703
   A55        2.09769  -0.00217  -0.00657   0.00000  -0.00653   2.09116
   A56        2.07507   0.00013   0.00006   0.00000   0.00007   2.07514
   A57        2.10391   0.00057   0.00485   0.00000   0.00485   2.10877
   A58        2.10393  -0.00069  -0.00484   0.00000  -0.00484   2.09909
   A59        2.12122   0.00085   0.00214   0.00000   0.00214   2.12335
   A60        2.07693  -0.00022  -0.00089   0.00000  -0.00088   2.07605
   A61        2.08501  -0.00063  -0.00124   0.00000  -0.00123   2.08378
   A62        2.11973   0.00084   0.00249   0.00000   0.00249   2.12222
   A63        2.07905  -0.00036  -0.00163   0.00000  -0.00163   2.07742
   A64        2.08439  -0.00048  -0.00086   0.00000  -0.00086   2.08352
   A65        2.06939  -0.00021  -0.00241   0.00000  -0.00241   2.06698
   A66        2.10604   0.00005   0.00165   0.00000   0.00165   2.10769
   A67        2.10768   0.00015   0.00069   0.00000   0.00070   2.10837
   A68        1.94892   0.00008   0.00310   0.00000   0.00310   1.95203
   A69        1.92446   0.00008   0.00172   0.00000   0.00172   1.92618
   A70        1.94036  -0.00036  -0.00127   0.00000  -0.00127   1.93909
   A71        1.86319  -0.00016  -0.00150   0.00000  -0.00149   1.86170
   A72        1.89442   0.00005  -0.00062   0.00000  -0.00062   1.89380
   A73        1.88985   0.00031  -0.00161   0.00000  -0.00161   1.88824
   A74        1.91972   0.00050  -0.00004   0.00000  -0.00004   1.91968
   A75        1.95140   0.00211   0.00823   0.00000   0.00824   1.95964
   A76        1.94137  -0.00075  -0.00054   0.00000  -0.00054   1.94083
   A77        1.86824  -0.00117  -0.00432   0.00000  -0.00432   1.86392
   A78        1.88594  -0.00020  -0.00293   0.00000  -0.00293   1.88301
   A79        1.89453  -0.00058  -0.00095   0.00000  -0.00094   1.89359
   A80        1.94407   0.00013   0.00108   0.00000   0.00108   1.94516
   A81        1.93180   0.00013   0.00097   0.00000   0.00097   1.93277
   A82        1.94148   0.00019   0.00228   0.00000   0.00228   1.94376
   A83        1.87634  -0.00008  -0.00158   0.00000  -0.00158   1.87477
   A84        1.89036  -0.00018  -0.00177   0.00000  -0.00176   1.88859
   A85        1.87710  -0.00022  -0.00125   0.00000  -0.00125   1.87585
   A86        1.90095  -0.00035   0.00052   0.00000   0.00052   1.90147
   A87        1.94051   0.00050   0.00490   0.00000   0.00490   1.94541
   A88        1.91544  -0.00073  -0.00162   0.00000  -0.00162   1.91382
   A89        1.89650   0.00010  -0.00138   0.00000  -0.00138   1.89512
   A90        1.91197   0.00037  -0.00136   0.00000  -0.00136   1.91060
   A91        1.89826   0.00012  -0.00114   0.00000  -0.00114   1.89712
    D1        0.01480  -0.00101   0.00553   0.00000   0.00552   0.02032
    D2        3.07032  -0.00060  -0.01083   0.00000  -0.01085   3.05947
    D3       -3.12380  -0.00044   0.01418   0.00000   0.01417  -3.10963
    D4       -0.06828  -0.00004  -0.00218   0.00000  -0.00220  -0.07049
    D5        0.00195   0.00028  -0.00968   0.00000  -0.00967  -0.00772
    D6        3.14041  -0.00031  -0.01861   0.00000  -0.01864   3.12177
    D7       -1.31324  -0.00151  -0.05243   0.00000  -0.05242  -1.36566
    D8        1.81650  -0.00102  -0.04164   0.00000  -0.04165   1.77485
    D9        1.83179  -0.00085  -0.04254   0.00000  -0.04253   1.78926
   D10       -1.32166  -0.00036  -0.03175   0.00000  -0.03176  -1.35342
   D11        0.02690  -0.00109  -0.00700   0.00000  -0.00699   0.01991
   D12       -3.08663  -0.00077  -0.02254   0.00000  -0.02263  -3.10926
   D13       -3.10362  -0.00124  -0.01249   0.00000  -0.01249  -3.11611
   D14        0.06603  -0.00092  -0.02804   0.00000  -0.02813   0.03790
   D15       -0.01832   0.00053   0.01034   0.00000   0.01032  -0.00800
   D16        3.11338   0.00061   0.01524   0.00000   0.01517   3.12855
   D17       -2.60420  -0.00067   0.02185   0.00000   0.02184  -2.58235
   D18        0.58669  -0.00159   0.00046   0.00000   0.00044   0.58713
   D19        0.54944  -0.00082   0.01587   0.00000   0.01588   0.56532
   D20       -2.54286  -0.00174  -0.00552   0.00000  -0.00552  -2.54838
   D21       -0.02483   0.00125   0.00111   0.00000   0.00113  -0.02370
   D22       -3.07944   0.00083   0.01782   0.00000   0.01784  -3.06160
   D23        3.09237   0.00087   0.01462   0.00000   0.01452   3.10690
   D24        0.03777   0.00044   0.03133   0.00000   0.03123   0.06900
   D25       -2.14804  -0.00079  -0.07088   0.00000  -0.07089  -2.21893
   D26        1.01175  -0.00153  -0.08575   0.00000  -0.08575   0.92601
   D27        1.02555  -0.00039  -0.08860   0.00000  -0.08861   0.93694
   D28       -2.09784  -0.00113  -0.10348   0.00000  -0.10347  -2.20131
   D29       -0.43144  -0.00019   0.00781   0.00000   0.00782  -0.42362
   D30        1.65783   0.00001   0.00948   0.00000   0.00948   1.66732
   D31       -2.52446   0.00000   0.01013   0.00000   0.01014  -2.51432
   D32        2.60737   0.00021  -0.01176   0.00000  -0.01177   2.59560
   D33       -1.58654   0.00042  -0.01010   0.00000  -0.01011  -1.59665
   D34        0.51435   0.00041  -0.00944   0.00000  -0.00945   0.50490
   D35       -3.12867  -0.00025  -0.01052   0.00000  -0.01049  -3.13916
   D36        0.02919  -0.00039  -0.00594   0.00000  -0.00592   0.02327
   D37       -0.00498   0.00045   0.00412   0.00000   0.00412  -0.00086
   D38       -3.13030   0.00031   0.00870   0.00000   0.00869  -3.12161
   D39        3.13857   0.00030   0.01211   0.00000   0.01214  -3.13247
   D40       -0.01272   0.00032   0.01467   0.00000   0.01470   0.00198
   D41        0.01482  -0.00042  -0.00243   0.00000  -0.00244   0.01238
   D42       -3.13647  -0.00040   0.00013   0.00000   0.00012  -3.13635
   D43       -0.00517  -0.00020  -0.00284   0.00000  -0.00283  -0.00800
   D44        3.13986   0.00001   0.00156   0.00000   0.00156   3.14143
   D45        3.12008  -0.00007  -0.00739   0.00000  -0.00738   3.11269
   D46       -0.01808   0.00014  -0.00299   0.00000  -0.00298  -0.02106
   D47       -0.01457   0.00014  -0.00055   0.00000  -0.00054  -0.01511
   D48        3.13597   0.00002  -0.00002   0.00000  -0.00002   3.13595
   D49        3.13686   0.00012  -0.00316   0.00000  -0.00315   3.13371
   D50        0.00422  -0.00000  -0.00263   0.00000  -0.00263   0.00159
   D51        0.00559  -0.00009  -0.00019   0.00000  -0.00020   0.00540
   D52       -3.13968   0.00012   0.00121   0.00000   0.00120  -3.13847
   D53       -3.13945  -0.00031  -0.00462   0.00000  -0.00462   3.13912
   D54       -0.00154  -0.00010  -0.00322   0.00000  -0.00322  -0.00475
   D55        0.00423   0.00012   0.00187   0.00000   0.00186   0.00609
   D56       -3.13369  -0.00008   0.00046   0.00000   0.00046  -3.13323
   D57        3.13682   0.00025   0.00133   0.00000   0.00133   3.13816
   D58       -0.00109   0.00004  -0.00007   0.00000  -0.00007  -0.00116
   D59       -3.12806  -0.00016  -0.00783   0.00000  -0.00777  -3.13583
   D60        0.00796  -0.00036  -0.01124   0.00000  -0.01119  -0.00323
   D61       -0.03412   0.00065   0.01281   0.00000   0.01279  -0.02133
   D62        3.10191   0.00045   0.00939   0.00000   0.00937   3.11128
   D63        3.12972   0.00036   0.01007   0.00000   0.01014   3.13986
   D64        0.00526   0.00012  -0.00212   0.00000  -0.00210   0.00316
   D65        0.03745  -0.00062  -0.01138   0.00000  -0.01138   0.02607
   D66       -3.08701  -0.00086  -0.02357   0.00000  -0.02361  -3.11062
   D67        0.00905  -0.00028  -0.00577   0.00000  -0.00575   0.00330
   D68       -3.13259  -0.00023  -0.00535   0.00000  -0.00535  -3.13794
   D69       -3.12686  -0.00007  -0.00230   0.00000  -0.00228  -3.12913
   D70        0.01469  -0.00002  -0.00188   0.00000  -0.00187   0.01281
   D71       -0.01575   0.00019   0.00292   0.00000   0.00294  -0.01282
   D72       -3.14055   0.00002  -0.00137   0.00000  -0.00137   3.14127
   D73        3.10875   0.00042   0.01512   0.00000   0.01511   3.12386
   D74       -0.01604   0.00025   0.01082   0.00000   0.01081  -0.00524
   D75        0.01317  -0.00016  -0.00287   0.00000  -0.00288   0.01029
   D76        3.13951   0.00011   0.00121   0.00000   0.00121   3.14072
   D77       -3.12837  -0.00022  -0.00329   0.00000  -0.00328  -3.13165
   D78       -0.00203   0.00006   0.00080   0.00000   0.00080  -0.00123
   D79       -0.00982   0.00020   0.00428   0.00000   0.00427  -0.00555
   D80       -3.13615  -0.00008   0.00019   0.00000   0.00018  -3.13597
   D81        3.11489   0.00038   0.00861   0.00000   0.00860   3.12349
   D82       -0.01145   0.00010   0.00452   0.00000   0.00452  -0.00693
   D83        3.13096   0.00005   0.00044   0.00000   0.00041   3.13137
   D84       -0.02939  -0.00077  -0.01681   0.00000  -0.01678  -0.04617
   D85        0.00139  -0.00045  -0.01051   0.00000  -0.01052  -0.00913
   D86        3.12423  -0.00128  -0.02776   0.00000  -0.02771   3.09652
   D87       -3.13368  -0.00014  -0.00231   0.00000  -0.00232  -3.13600
   D88        0.03264  -0.00041  -0.00647   0.00000  -0.00648   0.02617
   D89       -0.00401   0.00038   0.00851   0.00000   0.00852   0.00451
   D90       -3.12087   0.00011   0.00434   0.00000   0.00436  -3.11651
   D91        0.00389   0.00025   0.00587   0.00000   0.00586   0.00975
   D92       -3.12917  -0.00022  -0.00209   0.00000  -0.00210  -3.13127
   D93       -3.11909   0.00101   0.02261   0.00000   0.02265  -3.09645
   D94        0.03104   0.00054   0.01465   0.00000   0.01469   0.04573
   D95       -1.45441   0.00044  -0.03289   0.00000  -0.03289  -1.48731
   D96        0.61872   0.00064  -0.03308   0.00000  -0.03308   0.58564
   D97        2.73992   0.00084  -0.02886   0.00000  -0.02887   2.71105
   D98        1.66818  -0.00037  -0.05018   0.00000  -0.05018   1.61800
   D99       -2.54187  -0.00017  -0.05037   0.00000  -0.05037  -2.59224
   D100      -0.42067   0.00003  -0.04615   0.00000  -0.04615  -0.46682
   D101       0.00147  -0.00009  -0.00173   0.00000  -0.00174  -0.00027
   D102       3.13720  -0.00015  -0.00293   0.00000  -0.00293   3.13426
   D103       3.11833   0.00020   0.00253   0.00000   0.00254   3.12086
   D104      -0.02913   0.00014   0.00133   0.00000   0.00134  -0.02778
   D105      -0.72506  -0.00018   0.04746   0.00000   0.04746  -0.67760
   D106       1.34329  -0.00027   0.04870   0.00000   0.04870   1.39199
   D107      -2.84368  -0.00005   0.04699   0.00000   0.04699  -2.79668
   D108       2.44167  -0.00046   0.04317   0.00000   0.04317   2.48485
   D109      -1.77316  -0.00056   0.04442   0.00000   0.04441  -1.72875
   D110       0.32306  -0.00034   0.04271   0.00000   0.04271   0.36577
   D111      -0.00635   0.00003   0.00074   0.00000   0.00075  -0.00560
   D112       3.12248  -0.00018  -0.00408   0.00000  -0.00408   3.11840
   D113       3.12666   0.00050   0.00873   0.00000   0.00875   3.13541
   D114      -0.02768   0.00029   0.00390   0.00000   0.00391  -0.02377
   D115       0.00362  -0.00011  -0.00285   0.00000  -0.00285   0.00077
   D116      -3.12521   0.00010   0.00197   0.00000   0.00198  -3.12323
   D117      -3.13209  -0.00005  -0.00165   0.00000  -0.00165  -3.13375
   D118       0.02227   0.00016   0.00317   0.00000   0.00318   0.02544
   D119       2.63600   0.00010   0.00187   0.00000   0.00187   2.63787
   D120      -1.56064   0.00016   0.00124   0.00000   0.00124  -1.55939
   D121       0.52516   0.00010   0.00180   0.00000   0.00180   0.52696
   D122      -0.51863  -0.00012  -0.00310   0.00000  -0.00310  -0.52173
   D123       1.56792  -0.00006  -0.00373   0.00000  -0.00373   1.56419
   D124      -2.62947  -0.00012  -0.00317   0.00000  -0.00317  -2.63264
         Item               Value     Threshold  Converged?
 Maximum Force            0.006962     0.000450     NO 
 RMS     Force            0.001142     0.000300     NO 
 Maximum Displacement     0.493711     0.001800     NO 
 RMS     Displacement     0.075476     0.001200     NO 
 Predicted change in Energy=-3.747404D-04
 GradGradGradGradGradGradGradGradGradGradGradGradGradGradGradGradGradGrad

 Stoichiometry    C25H24N2
 Framework group  C1[X(C25H24N2)]
 Deg. of freedom   147
 Full point group                 C1      NOp   1
 Largest Abelian subgroup         C1      NOp   1
 Largest concise Abelian subgroup C1      NOp   1
                         Standard orientation:                         
 ---------------------------------------------------------------------
 Center     Atomic      Atomic             Coordinates (Angstroms)
 Number     Number       Type             X           Y           Z
 ---------------------------------------------------------------------
      1          6           0       -1.061779   -0.165691    0.062508
      2          6           0        0.993885   -0.788032    0.122462
      3          6           0        1.019722    0.585650   -0.037407
      4          7           0       -0.310059    0.972852   -0.054199
      5          7           0       -0.308083   -1.238637    0.176324
      6          6           0        2.135119    1.541948   -0.185633
      7          6           0        2.240113    2.665207    0.643011
      8          6           0        3.112386    1.340374   -1.169374
      9          6           0        3.292468    3.562939    0.495013
     10          1           0        1.501115    2.825221    1.422162
     11          6           0        4.170602    2.230191   -1.307525
     12          1           0        3.035819    0.475398   -1.818722
     13          6           0        4.262975    3.346628   -0.478654
     14          1           0        3.357261    4.428054    1.146427
     15          1           0        4.920722    2.055240   -2.071303
     16          1           0        5.085239    4.044682   -0.592554
     17          6           0        2.125804   -1.729901    0.237260
     18          6           0        1.987818   -3.027995   -0.263868
     19          6           0        3.323938   -1.369962    0.863966
     20          6           0        3.033955   -3.938179   -0.163682
     21          1           0        1.047860   -3.313309   -0.723769
     22          6           0        4.371326   -2.279199    0.958527
     23          1           0        3.431174   -0.374806    1.281986
     24          6           0        4.231480   -3.565057    0.442326
     25          1           0        2.914195   -4.941159   -0.559963
     26          1           0        5.294700   -1.986033    1.447010
     27          1           0        5.047007   -4.276418    0.520722
     28          6           0       -2.544222   -0.146167    0.041947
     29          6           0       -3.265447    0.238231    1.181604
     30          6           0       -3.213343   -0.516587   -1.134556
     31          6           0       -4.657972    0.256563    1.122001
     32          6           0       -4.606556   -0.490930   -1.153469
     33          6           0       -5.345582   -0.107510   -0.034481
     34          1           0       -5.218380    0.563683    2.001656
     35          1           0       -5.126976   -0.770866   -2.065984
     36          6           0       -2.444389   -0.961899   -2.353634
     37          1           0       -1.532918   -0.376529   -2.495540
     38          1           0       -2.133737   -2.005533   -2.247533
     39          1           0       -3.054337   -0.877799   -3.255641
     40          6           0       -2.565251    0.584197    2.472474
     41          1           0       -2.373574   -0.325723    3.049664
     42          1           0       -1.597894    1.060193    2.303724
     43          1           0       -3.176163    1.249222    3.087408
     44          6           0       -6.852829   -0.108814   -0.067263
     45          1           0       -7.230765    0.088296   -1.073326
     46          1           0       -7.246616   -1.081186    0.246065
     47          1           0       -7.266371    0.645325    0.606643
     48          6           0       -0.823424    2.310261   -0.292033
     49          1           0       -1.794745    2.234774   -0.780299
     50          1           0       -0.945452    2.863971    0.642629
     51          1           0       -0.134963    2.858187   -0.935442
 ---------------------------------------------------------------------
 Rotational constants (GHZ):      0.3016307      0.1181169      0.0962364
 Standard basis: 6-31G(d,p) (6D, 7F)
 There are   525 symmetry adapted cartesian basis functions of A   symmetry.
 There are   525 symmetry adapted basis functions of A   symmetry.
   525 basis functions,   924 primitive gaussians,   525 cartesian basis functions
    94 alpha electrons       94 beta electrons
       nuclear repulsion energy      2307.5891830922 Hartrees.
 NAtoms=   51 NActive=   51 NUniq=   51 SFac= 1.00D+00 NAtFMM=   60 NAOKFM=F Big=F
 Integral buffers will be    131072 words long.
 Raffenetti 2 integral format.
 Two-electron integral symmetry is turned on.
 Nuclear repulsion after empirical dispersion term =     2307.5468224998 Hartrees.
 One-electron integrals computed using PRISM.
 NBasis=   525 RedAO= T EigKep=  2.83D-04  NBF=   525
 NBsUse=   525 1.00D-06 EigRej= -1.00D+00 NBFU=   525
 Lowest energy guess from the checkpoint file:  "c2im-degE1-opt-wb97xd.chk"
 B after Tr=    -0.000000    0.000000   -0.000000
         Rot=    0.999998    0.001221   -0.001445   -0.000360 Ang=   0.22 deg.
 B after Tr=    -0.000000    0.000000   -0.000000
         Rot=    0.999998   -0.000817    0.001974    0.000446 Ang=  -0.25 deg.
 Requested convergence on RMS density matrix=1.00D-08 within 128 cycles.
 Requested convergence on MAX density matrix=1.00D-06.
 Requested convergence on             energy=1.00D-06.
 No special actions if energy rises.
 Integral accuracy reduced to 1.0D-05 until final iterations.
 Initial convergence to 1.0D-05 achieved.  Increase integral accuracy.
 SCF Done:  E(RwB97XD) =  -1076.34235826     A.U. after   10 cycles
            NFock= 10  Conv=0.64D-08     -V/T= 2.0095
 Calling FoFJK, ICntrl=      2127 FMM=F ISym2X=0 I1Cent= 0 IOpClX= 0 NMat=1 NMatS=1 NMatT=0.
 ***** Axes restored to original set *****
 -------------------------------------------------------------------
 Center     Atomic                   Forces (Hartrees/Bohr)
 Number     Number              X              Y              Z
 -------------------------------------------------------------------
      1        6           0.002771316   -0.001345201   -0.000987353
      2        6          -0.000809593    0.000316434   -0.000032484
      3        6           0.002911716   -0.001977392   -0.000995841
      4        7          -0.001058592    0.002706913    0.000831295
      5        7          -0.001543822   -0.000020021    0.005574376
      6        6          -0.001396842    0.001269266   -0.001239665
      7        6           0.000565069   -0.000189162   -0.000277678
      8        6           0.000076968   -0.001073776   -0.001058041
      9        6          -0.000042866    0.000655682   -0.000186141
     10        1          -0.000146962   -0.000096363   -0.000332743
     11        6          -0.000309469   -0.000706227   -0.000046075
     12        1           0.000411074    0.000392942   -0.000459094
     13        6          -0.000185773    0.000495864   -0.001070779
     14        1           0.000039631   -0.000405034    0.000083614
     15        1           0.000162039    0.000190187    0.000362053
     16        1           0.000079091   -0.000086214    0.000440531
     17        6          -0.002571631   -0.001349222   -0.001173519
     18        6           0.000950334    0.000204155   -0.000035391
     19        6          -0.000720176    0.001116375    0.000520527
     20        6          -0.000410215   -0.000965717    0.000637134
     21        1          -0.000382597   -0.000070355    0.000040610
     22        6          -0.000179936    0.000671981   -0.000805136
     23        1           0.000205679   -0.000337586    0.000186699
     24        6          -0.000440235   -0.000254116   -0.000123905
     25        1           0.000125720    0.000384988   -0.000244620
     26        1           0.000302879   -0.000183478    0.000289383
     27        1           0.000367211    0.000182464    0.000081356
     28        6           0.000813289    0.000333854    0.000941677
     29        6          -0.000713281   -0.000620864    0.000297836
     30        6          -0.000151015    0.000796554   -0.000626952
     31        6          -0.000120526    0.000832925    0.000457739
     32        6           0.000128311   -0.001032030    0.000366309
     33        6           0.000017854    0.000163313    0.000306228
     34        1          -0.000065804   -0.000228774   -0.000355279
     35        1          -0.000212939    0.000222562   -0.000139122
     36        6          -0.000165701   -0.000496431   -0.000290631
     37        1          -0.000204566   -0.000023204    0.000526367
     38        1           0.000504750   -0.000300647    0.000118509
     39        1          -0.000366160    0.000282617   -0.000231866
     40        6           0.000024398    0.000688555   -0.000526076
     41        1           0.000568088    0.000002202    0.000050937
     42        1           0.000082573   -0.000328619    0.000805077
     43        1          -0.000185905   -0.000101660   -0.000290999
     44        6           0.000393777    0.000171216    0.000378444
     45        1          -0.000287393    0.000294855    0.000082980
     46        1           0.000184940   -0.000027223   -0.000441607
     47        1          -0.000148996   -0.000418829    0.000000383
     48        6           0.000708893    0.000417186   -0.000759720
     49        1          -0.000152937    0.000271393   -0.000619018
     50        1           0.000333836   -0.000705331   -0.000254624
     51        1           0.000244497    0.000278993    0.000224294
 -------------------------------------------------------------------
 Cartesian Forces:  Max     0.005574376 RMS     0.000841916

 GradGradGradGradGradGradGradGradGradGradGradGradGradGradGradGradGradGrad
 Berny optimization.
 Using GEDIIS/GDIIS optimizer.
 FormGI is forming the generalized inverse of G from B-inverse, IUseBI=4.
 Internal  Forces:  Max     0.003951335 RMS     0.000627176
 Search for a local minimum.
 Step number   7 out of a maximum of  279
 All quantities printed in internal units (Hartrees-Bohrs-Radians)
 Mixed Optimization -- En-DIIS/RFO-DIIS
 Update second derivatives using D2CorX and points    6    5    7
 ITU=  0 -1  1  0  1  1  0
 Use linear search instead of GDIIS.
     Eigenvalues ---    0.00179   0.00230   0.00234   0.00306   0.00371
     Eigenvalues ---    0.00647   0.00745   0.01116   0.01210   0.01274
     Eigenvalues ---    0.01322   0.01330   0.01380   0.01500   0.01537
     Eigenvalues ---    0.01621   0.01697   0.01978   0.02047   0.02054
     Eigenvalues ---    0.02057   0.02060   0.02061   0.02061   0.02064
     Eigenvalues ---    0.02066   0.02067   0.02068   0.02072   0.02073
     Eigenvalues ---    0.02074   0.02075   0.02077   0.02080   0.02082
     Eigenvalues ---    0.02084   0.02087   0.02095   0.02682   0.03298
     Eigenvalues ---    0.06716   0.06801   0.06821   0.06953   0.06999
     Eigenvalues ---    0.07051   0.07304   0.07528   0.14872   0.15627
     Eigenvalues ---    0.15998   0.15999   0.15999   0.15999   0.16000
     Eigenvalues ---    0.16000   0.16000   0.16000   0.16000   0.16000
     Eigenvalues ---    0.16000   0.16000   0.16000   0.16000   0.16000
     Eigenvalues ---    0.16000   0.16000   0.16000   0.16016   0.16024
     Eigenvalues ---    0.16047   0.16169   0.21354   0.21967   0.22000
     Eigenvalues ---    0.22004   0.22176   0.22526   0.23452   0.23500
     Eigenvalues ---    0.23656   0.24499   0.24855   0.24986   0.24992
     Eigenvalues ---    0.24993   0.24995   0.24997   0.24999   0.25002
     Eigenvalues ---    0.25446   0.26551   0.28066   0.28309   0.28414
     Eigenvalues ---    0.28513   0.28783   0.30678   0.30943   0.34165
     Eigenvalues ---    0.35520   0.36709   0.36921   0.37061   0.37100
     Eigenvalues ---    0.37109   0.37134   0.37155   0.37171   0.37171
     Eigenvalues ---    0.37179   0.37189   0.37199   0.37205   0.37209
     Eigenvalues ---    0.37209   0.37212   0.37214   0.37228   0.37232
     Eigenvalues ---    0.37243   0.37264   0.37274   0.37281   0.37383
     Eigenvalues ---    0.39063   0.41182   0.41194   0.41428   0.41564
     Eigenvalues ---    0.41742   0.42041   0.45110   0.45242   0.45272
     Eigenvalues ---    0.45325   0.45341   0.45414   0.45419   0.45500
     Eigenvalues ---    0.45544   0.45563   0.45653   0.46746   0.50177
     Eigenvalues ---    0.54279   0.56729
 RFO step:  Lambda=-1.51851735D-03 EMin= 1.78940829D-03
 Quartic linear search produced a step of  0.00394.
 Iteration  1 RMS(Cart)=  0.10050330 RMS(Int)=  0.00268978
 Iteration  2 RMS(Cart)=  0.00408076 RMS(Int)=  0.00009319
 Iteration  3 RMS(Cart)=  0.00000876 RMS(Int)=  0.00009305
 Iteration  4 RMS(Cart)=  0.00000000 RMS(Int)=  0.00009305
 Variable       Old X    -DE/DX   Delta X   Delta X   Delta X     New X
                                 (Linear)    (Quad)   (Total)
    R1        2.58760  -0.00258  -0.00001  -0.00791  -0.00798   2.57963
    R2        2.48714  -0.00310  -0.00001  -0.01224  -0.01237   2.47478
    R3        2.80192  -0.00107   0.00001  -0.00850  -0.00849   2.79343
    R4        2.61386  -0.00352   0.00001  -0.00056  -0.00045   2.61341
    R5        2.60554  -0.00395   0.00003  -0.01510  -0.01508   2.59046
    R6        2.79113  -0.00286   0.00000  -0.01614  -0.01614   2.77499
    R7        2.61747  -0.00111   0.00002  -0.00632  -0.00623   2.61125
    R8        2.79052  -0.00387   0.00003  -0.01393  -0.01390   2.77662
    R9        2.74419  -0.00162   0.00000  -0.00667  -0.00666   2.73752
   R10        2.64520  -0.00056  -0.00000  -0.00225  -0.00225   2.64295
   R11        2.64793  -0.00139  -0.00000  -0.00458  -0.00459   2.64334
   R12        2.62888  -0.00041   0.00000  -0.00129  -0.00129   2.62759
   R13        2.05172   0.00030  -0.00000   0.00091   0.00090   2.05262
   R14        2.62575  -0.00004   0.00000  -0.00128  -0.00128   2.62448
   R15        2.04902   0.00064  -0.00000   0.00242   0.00242   2.05144
   R16        2.62985  -0.00012   0.00000  -0.00148  -0.00147   2.62837
   R17        2.05012   0.00037  -0.00000   0.00165   0.00165   2.05177
   R18        2.63343  -0.00046   0.00000  -0.00124  -0.00123   2.63220
   R19        2.04985   0.00042  -0.00000   0.00162   0.00161   2.05146
   R20        2.04961   0.00045  -0.00000   0.00195   0.00195   2.05156
   R21        2.64239  -0.00006   0.00000  -0.00007  -0.00007   2.64232
   R22        2.64416  -0.00021   0.00001   0.00168   0.00170   2.64586
   R23        2.62725  -0.00049  -0.00000  -0.00258  -0.00259   2.62466
   R24        2.04966   0.00017  -0.00001   0.00048   0.00048   2.05014
   R25        2.62711   0.00021  -0.00000  -0.00065  -0.00064   2.62647
   R26        2.04979   0.00029  -0.00001  -0.00016  -0.00017   2.04962
   R27        2.63245  -0.00050   0.00000  -0.00245  -0.00246   2.62999
   R28        2.05046   0.00047  -0.00000   0.00194   0.00194   2.05240
   R29        2.63171  -0.00047   0.00000  -0.00189  -0.00189   2.62982
   R30        2.05031   0.00046  -0.00000   0.00184   0.00184   2.05216
   R31        2.05039   0.00041  -0.00000   0.00184   0.00183   2.05222
   R32        2.65017  -0.00000  -0.00001  -0.00343  -0.00345   2.64672
   R33        2.65175   0.00023  -0.00000  -0.00004  -0.00005   2.65170
   R34        2.63413  -0.00015  -0.00000  -0.00106  -0.00106   2.63307
   R35        2.85112   0.00006   0.00000  -0.00251  -0.00250   2.84862
   R36        2.63348  -0.00021   0.00000  -0.00112  -0.00111   2.63237
   R37        2.85076  -0.00051   0.00001  -0.00298  -0.00298   2.84778
   R38        2.63399  -0.00045   0.00000  -0.00124  -0.00124   2.63275
   R39        2.05466   0.00036  -0.00000   0.00167   0.00167   2.05633
   R40        2.63568  -0.00057   0.00000  -0.00119  -0.00118   2.63450
   R41        2.05441   0.00032  -0.00001   0.00140   0.00140   2.05580
   R42        2.84896  -0.00012   0.00001  -0.00159  -0.00158   2.84738
   R43        2.06454   0.00046  -0.00000   0.00273   0.00272   2.06726
   R44        2.06744   0.00026  -0.00001   0.00181   0.00181   2.06925
   R45        2.06381   0.00048  -0.00001   0.00197   0.00197   2.06577
   R46        2.06823   0.00042  -0.00001   0.00215   0.00214   2.07037
   R47        2.06216   0.00080  -0.00000   0.00468   0.00467   2.06684
   R48        2.06458   0.00024  -0.00001   0.00148   0.00147   2.06605
   R49        2.06478   0.00041  -0.00001   0.00208   0.00208   2.06686
   R50        2.06901   0.00047  -0.00001   0.00249   0.00248   2.07150
   R51        2.06482   0.00045  -0.00001   0.00227   0.00227   2.06708
   R52        2.05934   0.00056  -0.00000   0.00274   0.00274   2.06208
   R53        2.06584   0.00066  -0.00001   0.00295   0.00294   2.06878
   R54        2.05987   0.00030  -0.00001   0.00142   0.00142   2.06128
    A1        1.95070  -0.00045   0.00001   0.00177   0.00142   1.95213
    A2        2.13738  -0.00084  -0.00002  -0.01331  -0.01323   2.12415
    A3        2.19504   0.00129   0.00001   0.01134   0.01145   2.20649
    A4        1.92487  -0.00031  -0.00001  -0.00234  -0.00243   1.92243
    A5        2.24974   0.00102   0.00004   0.02230   0.02236   2.27210
    A6        2.10857  -0.00071  -0.00003  -0.01992  -0.01992   2.08865
    A7        1.83495   0.00022   0.00000  -0.00031  -0.00058   1.83437
    A8        2.30347   0.00004   0.00004   0.01678   0.01647   2.31993
    A9        2.14470  -0.00027  -0.00004  -0.01697  -0.01730   2.12740
   A10        1.86877  -0.00062  -0.00000  -0.00197  -0.00252   1.86625
   A11        2.19649  -0.00087   0.00001  -0.00486  -0.00522   2.19127
   A12        2.21285   0.00154  -0.00000   0.01186   0.01152   2.22437
   A13        1.84517   0.00118  -0.00000   0.00392   0.00351   1.84869
   A14        2.11403  -0.00036  -0.00002  -0.00478  -0.00480   2.10923
   A15        2.09915  -0.00065   0.00001  -0.00060  -0.00058   2.09857
   A16        2.07000   0.00101   0.00001   0.00538   0.00538   2.07539
   A17        2.10784  -0.00052  -0.00000  -0.00276  -0.00279   2.10506
   A18        2.08522   0.00005  -0.00000  -0.00118  -0.00120   2.08402
   A19        2.08993   0.00046   0.00001   0.00414   0.00413   2.09406
   A20        2.10463  -0.00043  -0.00000  -0.00263  -0.00265   2.10198
   A21        2.07824   0.00004  -0.00000  -0.00180  -0.00181   2.07644
   A22        2.10029   0.00039   0.00001   0.00439   0.00440   2.10469
   A23        2.09633  -0.00017  -0.00000  -0.00148  -0.00149   2.09484
   A24        2.08966   0.00005   0.00000   0.00111   0.00111   2.09078
   A25        2.09717   0.00012  -0.00000   0.00038   0.00038   2.09755
   A26        2.09947  -0.00016  -0.00000  -0.00111  -0.00112   2.09835
   A27        2.08676   0.00024   0.00000   0.00148   0.00148   2.08825
   A28        2.09691  -0.00008   0.00000  -0.00034  -0.00034   2.09657
   A29        2.08799   0.00027   0.00001   0.00268   0.00267   2.09066
   A30        2.09686  -0.00012  -0.00000  -0.00156  -0.00157   2.09529
   A31        2.09834  -0.00015  -0.00000  -0.00110  -0.00111   2.09723
   A32        2.08118  -0.00048  -0.00002  -0.01151  -0.01158   2.06961
   A33        2.12586   0.00069   0.00002   0.01445   0.01443   2.14028
   A34        2.07582  -0.00021  -0.00000  -0.00326  -0.00325   2.07256
   A35        2.10329   0.00019  -0.00000   0.00208   0.00209   2.10538
   A36        2.07337  -0.00044  -0.00000  -0.00568  -0.00569   2.06768
   A37        2.10649   0.00025   0.00000   0.00362   0.00362   2.11011
   A38        2.10290  -0.00019  -0.00000  -0.00062  -0.00066   2.10224
   A39        2.08664   0.00040   0.00002   0.00835   0.00828   2.09492
   A40        2.09364  -0.00021  -0.00002  -0.00782  -0.00793   2.08571
   A41        2.09769   0.00015   0.00000   0.00159   0.00159   2.09928
   A42        2.08954  -0.00010  -0.00000  -0.00165  -0.00165   2.08788
   A43        2.09596  -0.00006   0.00000   0.00006   0.00006   2.09602
   A44        2.09788   0.00025   0.00000   0.00295   0.00297   2.10085
   A45        2.08873  -0.00009  -0.00000  -0.00209  -0.00211   2.08662
   A46        2.09651  -0.00016   0.00000  -0.00091  -0.00092   2.09558
   A47        2.08850  -0.00019  -0.00000  -0.00284  -0.00284   2.08566
   A48        2.09666   0.00009   0.00000   0.00123   0.00123   2.09790
   A49        2.09797   0.00010   0.00000   0.00159   0.00160   2.09957
   A50        2.10194  -0.00075  -0.00002  -0.01018  -0.01019   2.09175
   A51        2.07705   0.00081   0.00001   0.00764   0.00766   2.08470
   A52        2.10419  -0.00007   0.00001   0.00254   0.00252   2.10671
   A53        2.07444  -0.00013   0.00000  -0.00106  -0.00109   2.07335
   A54        2.11703  -0.00022  -0.00002  -0.00779  -0.00781   2.10922
   A55        2.09116   0.00035   0.00002   0.00909   0.00912   2.10028
   A56        2.07514  -0.00015  -0.00000  -0.00190  -0.00192   2.07322
   A57        2.10877  -0.00018  -0.00002  -0.00388  -0.00389   2.10488
   A58        2.09909   0.00033   0.00002   0.00577   0.00579   2.10488
   A59        2.12335   0.00014  -0.00001  -0.00016  -0.00019   2.12317
   A60        2.07605   0.00007   0.00000   0.00083   0.00083   2.07688
   A61        2.08378  -0.00021   0.00000  -0.00067  -0.00066   2.08312
   A62        2.12222   0.00016  -0.00001  -0.00008  -0.00010   2.12212
   A63        2.07742   0.00001   0.00001   0.00102   0.00103   2.07845
   A64        2.08352  -0.00017   0.00000  -0.00093  -0.00092   2.08260
   A65        2.06698   0.00005   0.00001   0.00079   0.00079   2.06777
   A66        2.10769  -0.00014  -0.00001  -0.00107  -0.00108   2.10661
   A67        2.10837   0.00009  -0.00000   0.00032   0.00032   2.10869
   A68        1.95203  -0.00004  -0.00001  -0.00113  -0.00114   1.95089
   A69        1.92618  -0.00025  -0.00001  -0.00268  -0.00269   1.92349
   A70        1.93909  -0.00006   0.00000   0.00239   0.00239   1.94148
   A71        1.86170   0.00006   0.00000  -0.00108  -0.00108   1.86062
   A72        1.89380   0.00003   0.00000  -0.00052  -0.00052   1.89327
   A73        1.88824   0.00029   0.00001   0.00305   0.00306   1.89130
   A74        1.91968   0.00027   0.00000   0.00295   0.00295   1.92264
   A75        1.95964   0.00032  -0.00003  -0.00427  -0.00430   1.95534
   A76        1.94083  -0.00037   0.00000  -0.00102  -0.00102   1.93981
   A77        1.86392  -0.00020   0.00001   0.00165   0.00167   1.86559
   A78        1.88301   0.00004   0.00001   0.00202   0.00203   1.88503
   A79        1.89359  -0.00006   0.00000  -0.00103  -0.00104   1.89255
   A80        1.94516   0.00000  -0.00000   0.00083   0.00083   1.94599
   A81        1.93277   0.00003  -0.00000   0.00052   0.00052   1.93329
   A82        1.94376  -0.00008  -0.00001  -0.00128  -0.00129   1.94247
   A83        1.87477   0.00004   0.00001   0.00047   0.00047   1.87524
   A84        1.88859   0.00004   0.00001   0.00071   0.00072   1.88931
   A85        1.87585  -0.00004   0.00000  -0.00126  -0.00126   1.87459
   A86        1.90147  -0.00044  -0.00000  -0.00496  -0.00498   1.89649
   A87        1.94541  -0.00052  -0.00002  -0.00783  -0.00786   1.93755
   A88        1.91382  -0.00024   0.00001   0.00097   0.00097   1.91479
   A89        1.89512   0.00037   0.00000   0.00239   0.00236   1.89748
   A90        1.91060   0.00039   0.00000   0.00484   0.00484   1.91544
   A91        1.89712   0.00045   0.00000   0.00484   0.00484   1.90196
    D1        0.02032  -0.00083  -0.00002  -0.05741  -0.05726  -0.03693
    D2        3.05947  -0.00021   0.00003  -0.00616  -0.00628   3.05319
    D3       -3.10963  -0.00059  -0.00005  -0.03948  -0.03949   3.13407
    D4       -0.07049   0.00002   0.00001   0.01177   0.01149  -0.05899
    D5       -0.00772   0.00055   0.00003   0.04941   0.04939   0.04167
    D6        3.12177   0.00029   0.00006   0.03057   0.03040  -3.13102
    D7       -1.36566  -0.00013   0.00017   0.03834   0.03850  -1.32716
    D8        1.77485  -0.00004   0.00013   0.03242   0.03255   1.80741
    D9        1.78926   0.00015   0.00014   0.05896   0.05910   1.84836
   D10       -1.35342   0.00024   0.00010   0.05304   0.05315  -1.30026
   D11        0.01991  -0.00040   0.00002  -0.01098  -0.01101   0.00890
   D12       -3.10926   0.00001   0.00007   0.03574   0.03622  -3.07304
   D13       -3.11611  -0.00059   0.00004  -0.01806  -0.01821  -3.13432
   D14        0.03790  -0.00017   0.00009   0.02866   0.02902   0.06693
   D15       -0.00800  -0.00008  -0.00003  -0.02293  -0.02285  -0.03085
   D16        3.12855   0.00009  -0.00005  -0.01636  -0.01637   3.11217
   D17       -2.58235  -0.00039  -0.00007  -0.14952  -0.14958  -2.73194
   D18        0.58713  -0.00060  -0.00000  -0.13591  -0.13586   0.45127
   D19        0.56532  -0.00059  -0.00005  -0.15732  -0.15742   0.40790
   D20       -2.54838  -0.00080   0.00002  -0.14371  -0.14370  -2.69208
   D21       -0.02370   0.00071  -0.00000   0.03956   0.03943   0.01572
   D22       -3.06160   0.00028  -0.00006  -0.01103  -0.01152  -3.07312
   D23        3.10690   0.00034  -0.00005  -0.00151  -0.00102   3.10587
   D24        0.06900  -0.00009  -0.00010  -0.05210  -0.05197   0.01703
   D25       -2.21893  -0.00045   0.00023  -0.07858  -0.07833  -2.29726
   D26        0.92601  -0.00077   0.00028  -0.08004  -0.07975   0.84625
   D27        0.93694   0.00002   0.00028  -0.02503  -0.02476   0.91218
   D28       -2.20131  -0.00029   0.00033  -0.02650  -0.02618  -2.22749
   D29       -0.42362  -0.00018  -0.00003  -0.02459  -0.02470  -0.44831
   D30        1.66732  -0.00032  -0.00003  -0.02971  -0.02979   1.63752
   D31       -2.51432  -0.00025  -0.00003  -0.02805  -0.02815  -2.54247
   D32        2.59560   0.00039   0.00004   0.03556   0.03565   2.63125
   D33       -1.59665   0.00024   0.00003   0.03044   0.03055  -1.56610
   D34        0.50490   0.00032   0.00003   0.03209   0.03219   0.53709
   D35       -3.13916  -0.00001   0.00003   0.00945   0.00949  -3.12967
   D36        0.02327  -0.00016   0.00002  -0.00155  -0.00151   0.02176
   D37       -0.00086   0.00029  -0.00001   0.01088   0.01088   0.01002
   D38       -3.12161   0.00015  -0.00003  -0.00012  -0.00012  -3.12173
   D39       -3.13247   0.00002  -0.00004  -0.01011  -0.01014   3.14057
   D40        0.00198  -0.00004  -0.00005  -0.01584  -0.01588  -0.01390
   D41        0.01238  -0.00028   0.00001  -0.01152  -0.01151   0.00087
   D42       -3.13635  -0.00034  -0.00000  -0.01726  -0.01726   3.12958
   D43       -0.00800  -0.00011   0.00001  -0.00308  -0.00305  -0.01106
   D44        3.14143  -0.00005  -0.00000  -0.00411  -0.00412   3.13731
   D45        3.11269   0.00003   0.00002   0.00789   0.00794   3.12064
   D46       -0.02106   0.00010   0.00001   0.00686   0.00688  -0.01418
   D47       -0.01511   0.00009   0.00000   0.00439   0.00438  -0.01073
   D48        3.13595   0.00003   0.00000   0.00135   0.00134   3.13729
   D49        3.13371   0.00015   0.00001   0.01023   0.01024  -3.13923
   D50        0.00159   0.00009   0.00001   0.00719   0.00720   0.00879
   D51        0.00540  -0.00009   0.00000  -0.00429  -0.00428   0.00112
   D52       -3.13847   0.00005  -0.00000   0.00120   0.00120  -3.13728
   D53        3.13912  -0.00016   0.00001  -0.00324  -0.00321   3.13590
   D54       -0.00475  -0.00002   0.00001   0.00225   0.00226  -0.00249
   D55        0.00609   0.00011  -0.00001   0.00365   0.00364   0.00973
   D56       -3.13323  -0.00003  -0.00000  -0.00184  -0.00184  -3.13506
   D57        3.13816   0.00016  -0.00000   0.00672   0.00671  -3.13832
   D58       -0.00116   0.00002   0.00000   0.00123   0.00123   0.00007
   D59       -3.13583  -0.00004   0.00003   0.00747   0.00742  -3.12841
   D60       -0.00323  -0.00007   0.00004   0.00977   0.00973   0.00650
   D61       -0.02133   0.00018  -0.00004  -0.00546  -0.00546  -0.02679
   D62        3.11128   0.00015  -0.00003  -0.00315  -0.00315   3.10813
   D63        3.13986   0.00001  -0.00003  -0.01054  -0.01069   3.12917
   D64        0.00316   0.00016   0.00001   0.01175   0.01176   0.01493
   D65        0.02607  -0.00019   0.00004   0.00315   0.00318   0.02926
   D66       -3.11062  -0.00005   0.00008   0.02545   0.02563  -3.08499
   D67        0.00330  -0.00007   0.00002   0.00320   0.00319   0.00649
   D68       -3.13794  -0.00003   0.00002   0.00470   0.00471  -3.13323
   D69       -3.12913  -0.00003   0.00001   0.00090   0.00087  -3.12826
   D70        0.01281   0.00001   0.00001   0.00240   0.00239   0.01520
   D71       -0.01282   0.00008  -0.00001   0.00135   0.00131  -0.01150
   D72        3.14127   0.00007   0.00000   0.00609   0.00606  -3.13585
   D73        3.12386  -0.00006  -0.00005  -0.02099  -0.02097   3.10289
   D74       -0.00524  -0.00007  -0.00003  -0.01625  -0.01622  -0.02146
   D75        0.01029  -0.00004   0.00001   0.00143   0.00143   0.01173
   D76        3.14072   0.00004  -0.00000   0.00021   0.00022   3.14094
   D77       -3.13165  -0.00008   0.00001  -0.00008  -0.00009  -3.13174
   D78       -0.00123  -0.00000  -0.00000  -0.00130  -0.00130  -0.00253
   D79       -0.00555   0.00003  -0.00001  -0.00368  -0.00367  -0.00922
   D80       -3.13597  -0.00005  -0.00000  -0.00246  -0.00245  -3.13842
   D81        3.12349   0.00004  -0.00003  -0.00845  -0.00845   3.11504
   D82       -0.00693  -0.00004  -0.00001  -0.00723  -0.00723  -0.01416
   D83        3.13137   0.00017  -0.00000   0.01030   0.01033  -3.14149
   D84       -0.04617   0.00003   0.00005   0.01822   0.01827  -0.02790
   D85       -0.00913   0.00008   0.00003   0.01631   0.01635   0.00722
   D86        3.09652  -0.00007   0.00009   0.02423   0.02429   3.12081
   D87       -3.13600  -0.00014   0.00001  -0.00542  -0.00539  -3.14139
   D88        0.02617  -0.00020   0.00002  -0.00444  -0.00440   0.02176
   D89        0.00451  -0.00004  -0.00003  -0.01136  -0.01140  -0.00689
   D90       -3.11651  -0.00011  -0.00001  -0.01038  -0.01041  -3.12692
   D91        0.00975  -0.00006  -0.00002  -0.01118  -0.01118  -0.00144
   D92       -3.13127  -0.00015   0.00001  -0.00594  -0.00591  -3.13718
   D93       -3.09645   0.00009  -0.00007  -0.01864  -0.01873  -3.11517
   D94        0.04573   0.00000  -0.00005  -0.01339  -0.01346   0.03227
   D95       -1.48731   0.00030   0.00011   0.09537   0.09547  -1.39183
   D96        0.58564   0.00043   0.00011   0.09668   0.09678   0.68242
   D97        2.71105   0.00031   0.00009   0.09157   0.09167   2.80272
   D98        1.61800   0.00015   0.00016   0.10316   0.10332   1.72132
   D99       -2.59224   0.00027   0.00016   0.10447   0.10463  -2.48761
   D100      -0.46682   0.00016   0.00015   0.09936   0.09952  -0.36731
   D101      -0.00027  -0.00000   0.00001   0.00101   0.00102   0.00075
   D102       3.13426   0.00001   0.00001   0.00300   0.00301   3.13727
   D103       3.12086   0.00005  -0.00001  -0.00007  -0.00008   3.12078
   D104      -0.02778   0.00006  -0.00000   0.00191   0.00190  -0.02588
   D105      -0.67760  -0.00025  -0.00015  -0.11012  -0.11027  -0.78787
   D106       1.39199  -0.00037  -0.00016  -0.11396  -0.11411   1.27788
   D107      -2.79668  -0.00022  -0.00015  -0.11034  -0.11049  -2.90717
   D108       2.48485  -0.00031  -0.00014  -0.10903  -0.10918   2.37567
   D109      -1.72875  -0.00043  -0.00014  -0.11288  -0.11302  -1.84177
   D110       0.36577  -0.00028  -0.00014  -0.10926  -0.10940   0.25637
   D111      -0.00560   0.00002  -0.00000   0.00109   0.00109  -0.00451
   D112       3.11840  -0.00003   0.00001   0.00299   0.00300   3.12140
   D113       3.13541   0.00010  -0.00003  -0.00418  -0.00420   3.13121
   D114      -0.02377   0.00006  -0.00001  -0.00228  -0.00229  -0.02606
   D115       0.00077   0.00002   0.00001   0.00409   0.00410   0.00486
   D116      -3.12323   0.00006  -0.00001   0.00221   0.00220  -3.12103
   D117      -3.13375   0.00001   0.00001   0.00209   0.00210  -3.13165
   D118       0.02544   0.00005  -0.00001   0.00021   0.00020   0.02564
   D119       2.63787   0.00001  -0.00001   0.00183   0.00183   2.63970
   D120      -1.55939   0.00008  -0.00000   0.00332   0.00331  -1.55608
   D121       0.52696   0.00001  -0.00001   0.00123   0.00123   0.52819
   D122      -0.52173  -0.00004   0.00001   0.00378   0.00379  -0.51794
   D123       1.56419   0.00004   0.00001   0.00526   0.00528   1.56947
   D124      -2.63264  -0.00004   0.00001   0.00318   0.00319  -2.62945
         Item               Value     Threshold  Converged?
 Maximum Force            0.003951     0.000450     NO 
 RMS     Force            0.000627     0.000300     NO 
 Maximum Displacement     0.445288     0.001800     NO 
 RMS     Displacement     0.100993     0.001200     NO 
 Predicted change in Energy=-9.661028D-04
 GradGradGradGradGradGradGradGradGradGradGradGradGradGradGradGradGradGrad

 Stoichiometry    C25H24N2
 Framework group  C1[X(C25H24N2)]
 Deg. of freedom   147
 Full point group                 C1      NOp   1
 Largest Abelian subgroup         C1      NOp   1
 Largest concise Abelian subgroup C1      NOp   1
                         Standard orientation:                         
 ---------------------------------------------------------------------
 Center     Atomic      Atomic             Coordinates (Angstroms)
 Number     Number       Type             X           Y           Z
 ---------------------------------------------------------------------
      1          6           0       -1.034072   -0.180732    0.033816
      2          6           0        1.016502   -0.788231    0.105995
      3          6           0        1.033881    0.587931   -0.029790
      4          7           0       -0.295415    0.960766   -0.087884
      5          7           0       -0.275864   -1.245113    0.119018
      6          6           0        2.121295    1.565573   -0.173551
      7          6           0        2.156095    2.720600    0.614327
      8          6           0        3.140582    1.353211   -1.107677
      9          6           0        3.179888    3.649425    0.464296
     10          1           0        1.378826    2.884448    1.355165
     11          6           0        4.169710    2.275199   -1.247799
     12          1           0        3.120638    0.451502   -1.711828
     13          6           0        4.189287    3.428314   -0.466701
     14          1           0        3.191690    4.543497    1.080210
     15          1           0        4.956414    2.095615   -1.973983
     16          1           0        4.991013    4.151288   -0.581373
     17          6           0        2.126112   -1.742529    0.226271
     18          6           0        1.905621   -3.074194   -0.138655
     19          6           0        3.379260   -1.382802    0.736734
     20          6           0        2.920541   -4.015785   -0.027222
     21          1           0        0.923285   -3.354448   -0.503971
     22          6           0        4.393528   -2.326977    0.844102
     23          1           0        3.556392   -0.367757    1.075390
     24          6           0        4.171257   -3.645369    0.457968
     25          1           0        2.733738   -5.044073   -0.322693
     26          1           0        5.358237   -2.033324    1.247091
     27          1           0        4.963715   -4.382786    0.545127
     28          6           0       -2.512022   -0.154533    0.023089
     29          6           0       -3.209799    0.278026    1.157828
     30          6           0       -3.200702   -0.556927   -1.131391
     31          6           0       -4.602652    0.293727    1.123704
     32          6           0       -4.593351   -0.526579   -1.126537
     33          6           0       -5.310747   -0.107054   -0.007208
     34          1           0       -5.148031    0.633128    2.002034
     35          1           0       -5.132139   -0.833634   -2.020358
     36          6           0       -2.448131   -1.039776   -2.344441
     37          1           0       -1.597819   -0.392619   -2.578710
     38          1           0       -2.039886   -2.039520   -2.163123
     39          1           0       -3.099149   -1.087440   -3.221312
     40          6           0       -2.474199    0.685715    2.408830
     41          1           0       -2.174183   -0.201918    2.976651
     42          1           0       -1.560375    1.243129    2.184230
     43          1           0       -3.105486    1.302333    3.054259
     44          6           0       -6.817508   -0.106074   -0.011809
     45          1           0       -7.215131    0.056665   -1.017625
     46          1           0       -7.207939   -1.066414    0.344477
     47          1           0       -7.216268    0.672988    0.644367
     48          6           0       -0.828708    2.289744   -0.306878
     49          1           0       -1.797399    2.200161   -0.801184
     50          1           0       -0.965905    2.818895    0.641627
     51          1           0       -0.145271    2.861281   -0.936220
 ---------------------------------------------------------------------
 Rotational constants (GHZ):      0.2959913      0.1205658      0.0965020
 Standard basis: 6-31G(d,p) (6D, 7F)
 There are   525 symmetry adapted cartesian basis functions of A   symmetry.
 There are   525 symmetry adapted basis functions of A   symmetry.
   525 basis functions,   924 primitive gaussians,   525 cartesian basis functions
    94 alpha electrons       94 beta electrons
       nuclear repulsion energy      2313.3279663785 Hartrees.
 NAtoms=   51 NActive=   51 NUniq=   51 SFac= 1.00D+00 NAtFMM=   60 NAOKFM=F Big=F
 Integral buffers will be    131072 words long.
 Raffenetti 2 integral format.
 Two-electron integral symmetry is turned on.
 Nuclear repulsion after empirical dispersion term =     2313.2852127107 Hartrees.
 One-electron integrals computed using PRISM.
 NBasis=   525 RedAO= T EigKep=  2.80D-04  NBF=   525
 NBsUse=   525 1.00D-06 EigRej= -1.00D+00 NBFU=   525
 Initial guess from the checkpoint file:  "c2im-degE1-opt-wb97xd.chk"
 B after Tr=     0.000000    0.000000    0.000000
         Rot=    0.999985    0.005366   -0.001198   -0.000125 Ang=   0.63 deg.
 ExpMin= 1.61D-01 ExpMax= 4.17D+03 ExpMxC= 6.27D+02 IAcc=1 IRadAn=         1 AccDes= 0.00D+00
 Harris functional with IExCor= 4639 and IRadAn=       1 diagonalized for initial guess.
 HarFok:  IExCor= 4639 AccDes= 0.00D+00 IRadAn=         1 IDoV= 1 UseB2=F ITyADJ=14
 ICtDFT=  3500011 ScaDFX=  1.000000  1.000000  1.000000  1.000000
 FoFCou: FMM=F IPFlag=           0 FMFlag=      100000 FMFlg1=           0
         NFxFlg=           0 DoJE=T BraDBF=F KetDBF=T FulRan=T
         wScrn=  0.000000 ICntrl=     500 IOpCl=  0 I1Cent=   200000004 NGrid=           0
         NMat0=    1 NMatS0=      1 NMatT0=    0 NMatD0=    1 NMtDS0=    0 NMtDT0=    0
 Petite list used in FoFCou.
 Requested convergence on RMS density matrix=1.00D-08 within 128 cycles.
 Requested convergence on MAX density matrix=1.00D-06.
 Requested convergence on             energy=1.00D-06.
 No special actions if energy rises.
 Integral accuracy reduced to 1.0D-05 until final iterations.
 Initial convergence to 1.0D-05 achieved.  Increase integral accuracy.
 SCF Done:  E(RwB97XD) =  -1076.34235172     A.U. after   13 cycles
            NFock= 13  Conv=0.84D-08     -V/T= 2.0094
 Calling FoFJK, ICntrl=      2127 FMM=F ISym2X=0 I1Cent= 0 IOpClX= 0 NMat=1 NMatS=1 NMatT=0.
 ***** Axes restored to original set *****
 -------------------------------------------------------------------
 Center     Atomic                   Forces (Hartrees/Bohr)
 Number     Number              X              Y              Z
 -------------------------------------------------------------------
      1        6          -0.005830146    0.003427878   -0.000468292
      2        6          -0.000866038    0.001189578    0.003569590
      3        6           0.001142441    0.001700044    0.000407477
      4        7           0.000909858   -0.002194080   -0.000404120
      5        7           0.001210383   -0.003689896   -0.002711513
      6        6           0.000873735   -0.000227996   -0.000534262
      7        6          -0.000140686   -0.000503960    0.000559199
      8        6           0.000176803    0.000624434    0.000302901
      9        6          -0.000407793   -0.000526084    0.000025546
     10        1           0.000703482   -0.000224568    0.000451593
     11        6           0.000416956    0.000293465    0.000412453
     12        1          -0.000218580   -0.000098877    0.000356639
     13        6           0.000294750    0.000141655    0.000907137
     14        1           0.000202678    0.000142750   -0.000049803
     15        1          -0.000193337   -0.000138835   -0.000022373
     16        1          -0.000063834    0.000078506   -0.000205355
     17        6           0.002446523   -0.001233149    0.000380558
     18        6           0.000489534    0.001367700    0.000096013
     19        6           0.000061654   -0.000169101   -0.000689672
     20        6          -0.000193703    0.000763408   -0.000449728
     21        1           0.000301207    0.000041947    0.000201781
     22        6           0.000458783   -0.000213638    0.000236836
     23        1          -0.000430945    0.000403772    0.000285136
     24        6           0.001003771    0.000167197    0.000183637
     25        1           0.000122456   -0.000345043    0.000034430
     26        1          -0.000113862    0.000090319   -0.000030552
     27        1          -0.000286609   -0.000098868    0.000081944
     28        6          -0.000111942    0.001918785   -0.000823816
     29        6          -0.001193310   -0.000454800   -0.000379395
     30        6           0.000551892    0.000199708   -0.001102498
     31        6          -0.000597081   -0.000929859    0.000442008
     32        6          -0.000267192    0.000041950    0.000274494
     33        6          -0.000134030    0.000094666   -0.000008917
     34        1           0.000075258    0.000283929   -0.000030989
     35        1           0.000076380   -0.000149068    0.000108784
     36        6           0.000681367    0.000720753   -0.000597725
     37        1          -0.000419183   -0.000084657    0.000025841
     38        1          -0.000269357   -0.000087998    0.000708065
     39        1           0.000061951   -0.000418839   -0.000054244
     40        6           0.000657058   -0.000736729   -0.000833581
     41        1           0.000012844   -0.000053304    0.000640209
     42        1           0.000257181   -0.001055886   -0.001331195
     43        1           0.000263081    0.000320859   -0.000021039
     44        6          -0.000299001   -0.000077237   -0.000563476
     45        1           0.000183447   -0.000281792   -0.000023688
     46        1          -0.000129396   -0.000054967    0.000298144
     47        1           0.000055705    0.000354030   -0.000075761
     48        6          -0.000574823   -0.000191608   -0.000282911
     49        1           0.000282383   -0.000396021    0.000519091
     50        1          -0.001099107    0.000320236    0.000665395
     51        1          -0.000133605   -0.000050710   -0.000479998
 -------------------------------------------------------------------
 Cartesian Forces:  Max     0.005830146 RMS     0.000930702

 GradGradGradGradGradGradGradGradGradGradGradGradGradGradGradGradGradGrad
 Berny optimization.
 Using GEDIIS/GDIIS optimizer.
 FormGI is forming the generalized inverse of G from B-inverse, IUseBI=4.
 Internal  Forces:  Max     0.004715708 RMS     0.000937327
 Search for a local minimum.
 Step number   8 out of a maximum of  279
 All quantities printed in internal units (Hartrees-Bohrs-Radians)
 Mixed Optimization -- En-DIIS/RFO-DIIS
 Swapping is turned off.
 Update second derivatives using D2CorX and points    6    7    8
 DE=  6.54D-06 DEPred=-9.66D-04 R=-6.77D-03
 Trust test=-6.77D-03 RLast= 5.23D-01 DXMaxT set to 3.57D-01
 ITU= -1  0 -1  1  0  1  1  0
     Eigenvalues ---    0.00173   0.00230   0.00234   0.00315   0.00419
     Eigenvalues ---    0.00741   0.00899   0.01142   0.01254   0.01272
     Eigenvalues ---    0.01330   0.01339   0.01414   0.01501   0.01518
     Eigenvalues ---    0.01566   0.01682   0.02032   0.02047   0.02051
     Eigenvalues ---    0.02057   0.02060   0.02061   0.02063   0.02064
     Eigenvalues ---    0.02066   0.02068   0.02070   0.02072   0.02073
     Eigenvalues ---    0.02074   0.02077   0.02078   0.02080   0.02082
     Eigenvalues ---    0.02085   0.02085   0.02124   0.02682   0.03290
     Eigenvalues ---    0.06752   0.06808   0.06821   0.06954   0.07010
     Eigenvalues ---    0.07029   0.07362   0.07583   0.14866   0.15685
     Eigenvalues ---    0.15910   0.15997   0.15999   0.15999   0.15999
     Eigenvalues ---    0.16000   0.16000   0.16000   0.16000   0.16000
     Eigenvalues ---    0.16000   0.16000   0.16000   0.16000   0.16000
     Eigenvalues ---    0.16000   0.16000   0.16000   0.16009   0.16035
     Eigenvalues ---    0.16041   0.16175   0.21335   0.21973   0.21995
     Eigenvalues ---    0.22004   0.22137   0.22470   0.23412   0.23462
     Eigenvalues ---    0.23547   0.24498   0.24781   0.24942   0.24986
     Eigenvalues ---    0.24992   0.24994   0.24996   0.24997   0.25076
     Eigenvalues ---    0.25599   0.26918   0.27936   0.28092   0.28431
     Eigenvalues ---    0.28535   0.28774   0.29086   0.30989   0.33736
     Eigenvalues ---    0.35595   0.36862   0.37047   0.37055   0.37103
     Eigenvalues ---    0.37111   0.37144   0.37153   0.37171   0.37172
     Eigenvalues ---    0.37184   0.37188   0.37202   0.37205   0.37208
     Eigenvalues ---    0.37209   0.37212   0.37216   0.37229   0.37230
     Eigenvalues ---    0.37241   0.37263   0.37274   0.37363   0.37381
     Eigenvalues ---    0.39764   0.41190   0.41206   0.41486   0.41628
     Eigenvalues ---    0.41793   0.42064   0.45145   0.45202   0.45271
     Eigenvalues ---    0.45325   0.45354   0.45392   0.45421   0.45482
     Eigenvalues ---    0.45554   0.45597   0.45756   0.47101   0.50471
     Eigenvalues ---    0.53946   0.56442
 En-DIIS/RFO-DIIS IScMMF=        0 using points:     8    7
 RFO step:  Lambda=-5.14301849D-04.
 DidBck=T Rises=F RFO-DIIS coefs:    0.49144    0.50856
 Iteration  1 RMS(Cart)=  0.15911625 RMS(Int)=  0.00528401
 Iteration  2 RMS(Cart)=  0.00962045 RMS(Int)=  0.00007212
 Iteration  3 RMS(Cart)=  0.00005269 RMS(Int)=  0.00006229
 Iteration  4 RMS(Cart)=  0.00000001 RMS(Int)=  0.00006229
 Variable       Old X    -DE/DX   Delta X   Delta X   Delta X     New X
                                 (Linear)    (Quad)   (Total)
    R1        2.57963   0.00338   0.00406  -0.00515  -0.00103   2.57860
    R2        2.47478   0.00284   0.00629  -0.00586   0.00047   2.47525
    R3        2.79343   0.00273   0.00432  -0.00060   0.00371   2.79715
    R4        2.61341  -0.00041   0.00023  -0.00779  -0.00763   2.60577
    R5        2.59046   0.00360   0.00767  -0.01205  -0.00441   2.58604
    R6        2.77499   0.00393   0.00821  -0.00582   0.00239   2.77738
    R7        2.61125   0.00472   0.00317   0.00462   0.00778   2.61903
    R8        2.77662   0.00238   0.00707  -0.01589  -0.00882   2.76780
    R9        2.73752   0.00158   0.00339  -0.00534  -0.00195   2.73557
   R10        2.64295   0.00132   0.00115  -0.00023   0.00092   2.64387
   R11        2.64334   0.00139   0.00233  -0.00239  -0.00005   2.64329
   R12        2.62759   0.00055   0.00066  -0.00052   0.00013   2.62772
   R13        2.05262  -0.00035  -0.00046   0.00045  -0.00000   2.05262
   R14        2.62448   0.00052   0.00065   0.00019   0.00084   2.62532
   R15        2.05144  -0.00029  -0.00123   0.00210   0.00087   2.05232
   R16        2.62837   0.00047   0.00075   0.00021   0.00095   2.62932
   R17        2.05177  -0.00020  -0.00084   0.00099   0.00015   2.05192
   R18        2.63220  -0.00005   0.00063  -0.00125  -0.00062   2.63158
   R19        2.05146  -0.00018  -0.00082   0.00118   0.00036   2.05182
   R20        2.05156  -0.00022  -0.00099   0.00126   0.00027   2.05182
   R21        2.64232   0.00149   0.00003   0.00194   0.00197   2.64429
   R22        2.64586  -0.00016  -0.00086   0.00049  -0.00037   2.64548
   R23        2.62466   0.00054   0.00132  -0.00088   0.00044   2.62510
   R24        2.05014  -0.00031  -0.00024  -0.00000  -0.00024   2.04990
   R25        2.62647   0.00052   0.00033   0.00137   0.00169   2.62816
   R26        2.04962   0.00004   0.00009   0.00045   0.00054   2.05016
   R27        2.62999   0.00056   0.00125  -0.00117   0.00008   2.63007
   R28        2.05240  -0.00021  -0.00099   0.00132   0.00033   2.05273
   R29        2.62982   0.00018   0.00096  -0.00131  -0.00035   2.62946
   R30        2.05216  -0.00012  -0.00094   0.00143   0.00049   2.05265
   R31        2.05222  -0.00030  -0.00093   0.00100   0.00007   2.05229
   R32        2.64672   0.00328   0.00175   0.00176   0.00353   2.65025
   R33        2.65170   0.00043   0.00002   0.00144   0.00147   2.65317
   R34        2.63307   0.00041   0.00054   0.00027   0.00082   2.63389
   R35        2.84862   0.00141   0.00127   0.00113   0.00240   2.85102
   R36        2.63237   0.00009   0.00057  -0.00010   0.00045   2.63281
   R37        2.84778   0.00016   0.00151  -0.00230  -0.00078   2.84700
   R38        2.63275   0.00005   0.00063  -0.00117  -0.00054   2.63221
   R39        2.05633  -0.00026  -0.00085   0.00097   0.00012   2.05644
   R40        2.63450  -0.00005   0.00060  -0.00157  -0.00098   2.63351
   R41        2.05580  -0.00019  -0.00071   0.00088   0.00017   2.05597
   R42        2.84738   0.00039   0.00080  -0.00009   0.00071   2.84809
   R43        2.06726  -0.00002  -0.00138   0.00168   0.00029   2.06756
   R44        2.06925  -0.00053  -0.00092   0.00019  -0.00073   2.06852
   R45        2.06577  -0.00032  -0.00100   0.00106   0.00006   2.06583
   R46        2.07037  -0.00030  -0.00109   0.00100  -0.00009   2.07028
   R47        2.06684  -0.00125  -0.00238   0.00253   0.00016   2.06699
   R48        2.06605  -0.00040  -0.00075   0.00017  -0.00058   2.06547
   R49        2.06686  -0.00033  -0.00106   0.00095  -0.00011   2.06675
   R50        2.07150  -0.00033  -0.00126   0.00119  -0.00008   2.07142
   R51        2.06708  -0.00034  -0.00115   0.00107  -0.00009   2.06700
   R52        2.06208  -0.00064  -0.00139   0.00117  -0.00022   2.06186
   R53        2.06878  -0.00028  -0.00150   0.00197   0.00047   2.06926
   R54        2.06128  -0.00046  -0.00072   0.00027  -0.00045   2.06083
    A1        1.95213  -0.00251  -0.00072  -0.01041  -0.01109   1.94104
    A2        2.12415   0.00384   0.00673   0.00110   0.00782   2.13197
    A3        2.20649  -0.00132  -0.00582   0.00934   0.00351   2.21000
    A4        1.92243  -0.00053   0.00124  -0.00651  -0.00546   1.91697
    A5        2.27210  -0.00140  -0.01137   0.00940  -0.00193   2.27017
    A6        2.08865   0.00193   0.01013  -0.00287   0.00729   2.09594
    A7        1.83437   0.00032   0.00030   0.00120   0.00144   1.83581
    A8        2.31993  -0.00297  -0.00837  -0.00507  -0.01328   2.30665
    A9        2.12740   0.00264   0.00880   0.00144   0.01033   2.13773
   A10        1.86625   0.00076   0.00128   0.00126   0.00273   1.86898
   A11        2.19127  -0.00057   0.00265  -0.01162  -0.00877   2.18250
   A12        2.22437  -0.00023  -0.00586   0.01114   0.00546   2.22983
   A13        1.84869   0.00201  -0.00179   0.01467   0.01281   1.86150
   A14        2.10923   0.00196   0.00244   0.00255   0.00489   2.11412
   A15        2.09857  -0.00077   0.00030  -0.00541  -0.00520   2.09337
   A16        2.07539  -0.00119  -0.00274   0.00290   0.00009   2.07547
   A17        2.10506   0.00032   0.00142  -0.00237  -0.00094   2.10412
   A18        2.08402   0.00027   0.00061   0.00119   0.00180   2.08583
   A19        2.09406  -0.00059  -0.00210   0.00119  -0.00091   2.09315
   A20        2.10198   0.00064   0.00135  -0.00094   0.00040   2.10239
   A21        2.07644  -0.00008   0.00092  -0.00067   0.00025   2.07669
   A22        2.10469  -0.00056  -0.00224   0.00161  -0.00063   2.10406
   A23        2.09484   0.00032   0.00076  -0.00006   0.00068   2.09552
   A24        2.09078  -0.00010  -0.00057  -0.00020  -0.00077   2.09001
   A25        2.09755  -0.00022  -0.00019   0.00022   0.00002   2.09757
   A26        2.09835   0.00012   0.00057  -0.00092  -0.00035   2.09800
   A27        2.08825   0.00003  -0.00075   0.00183   0.00108   2.08933
   A28        2.09657  -0.00014   0.00017  -0.00090  -0.00072   2.09585
   A29        2.09066  -0.00020  -0.00136   0.00128  -0.00010   2.09057
   A30        2.09529   0.00013   0.00080  -0.00049   0.00030   2.09559
   A31        2.09723   0.00007   0.00056  -0.00081  -0.00025   2.09698
   A32        2.06961   0.00200   0.00589  -0.00108   0.00473   2.07434
   A33        2.14028  -0.00120  -0.00734   0.00578  -0.00163   2.13865
   A34        2.07256  -0.00079   0.00165  -0.00403  -0.00247   2.07009
   A35        2.10538   0.00023  -0.00106   0.00266   0.00159   2.10697
   A36        2.06768   0.00006   0.00289  -0.00418  -0.00129   2.06639
   A37        2.11011  -0.00029  -0.00184   0.00150  -0.00034   2.10977
   A38        2.10224   0.00066   0.00034   0.00099   0.00133   2.10358
   A39        2.09492  -0.00062  -0.00421   0.00247  -0.00170   2.09322
   A40        2.08571  -0.00003   0.00403  -0.00364   0.00044   2.08615
   A41        2.09928   0.00005  -0.00081   0.00108   0.00027   2.09955
   A42        2.08788   0.00012   0.00084  -0.00025   0.00060   2.08848
   A43        2.09602  -0.00017  -0.00003  -0.00083  -0.00086   2.09516
   A44        2.10085   0.00009  -0.00151   0.00214   0.00061   2.10146
   A45        2.08662  -0.00007   0.00107  -0.00085   0.00023   2.08685
   A46        2.09558  -0.00002   0.00047  -0.00126  -0.00078   2.09480
   A47        2.08566  -0.00023   0.00145  -0.00243  -0.00100   2.08466
   A48        2.09790   0.00020  -0.00063   0.00142   0.00079   2.09868
   A49        2.09957   0.00003  -0.00081   0.00107   0.00026   2.09983
   A50        2.09175   0.00252   0.00518  -0.00319   0.00193   2.09367
   A51        2.08470  -0.00143  -0.00389   0.00476   0.00079   2.08549
   A52        2.10671  -0.00109  -0.00128  -0.00148  -0.00274   2.10397
   A53        2.07335  -0.00017   0.00056  -0.00010   0.00042   2.07376
   A54        2.10922   0.00255   0.00397  -0.00088   0.00294   2.11216
   A55        2.10028  -0.00239  -0.00464   0.00037  -0.00441   2.09587
   A56        2.07322   0.00055   0.00098  -0.00003   0.00093   2.07415
   A57        2.10488  -0.00012   0.00198  -0.00135   0.00057   2.10546
   A58        2.10488  -0.00042  -0.00294   0.00168  -0.00132   2.10356
   A59        2.12317   0.00037   0.00010   0.00111   0.00123   2.12440
   A60        2.07688  -0.00009  -0.00042   0.00101   0.00054   2.07742
   A61        2.08312  -0.00027   0.00034  -0.00207  -0.00178   2.08134
   A62        2.12212   0.00043   0.00005   0.00137   0.00142   2.12354
   A63        2.07845  -0.00024  -0.00052   0.00017  -0.00035   2.07810
   A64        2.08260  -0.00018   0.00047  -0.00154  -0.00107   2.08153
   A65        2.06777  -0.00008  -0.00040  -0.00083  -0.00124   2.06654
   A66        2.10661   0.00005   0.00055  -0.00025   0.00028   2.10690
   A67        2.10869   0.00002  -0.00016   0.00098   0.00080   2.10949
   A68        1.95089  -0.00035   0.00058  -0.00165  -0.00107   1.94981
   A69        1.92349   0.00069   0.00137   0.00066   0.00203   1.92552
   A70        1.94148  -0.00046  -0.00122  -0.00123  -0.00245   1.93903
   A71        1.86062  -0.00009   0.00055  -0.00055   0.00000   1.86062
   A72        1.89327   0.00010   0.00026  -0.00138  -0.00112   1.89216
   A73        1.89130   0.00014  -0.00156   0.00436   0.00280   1.89410
   A74        1.92264   0.00021  -0.00150   0.00385   0.00234   1.92498
   A75        1.95534   0.00165   0.00219   0.00540   0.00759   1.96292
   A76        1.93981  -0.00036   0.00052  -0.00422  -0.00370   1.93611
   A77        1.86559  -0.00092  -0.00085  -0.00260  -0.00347   1.86212
   A78        1.88503  -0.00008  -0.00103   0.00023  -0.00080   1.88424
   A79        1.89255  -0.00058   0.00053  -0.00282  -0.00228   1.89026
   A80        1.94599  -0.00000  -0.00042   0.00055   0.00013   1.94612
   A81        1.93329  -0.00001  -0.00026   0.00067   0.00041   1.93370
   A82        1.94247   0.00016   0.00066  -0.00031   0.00035   1.94282
   A83        1.87524   0.00001  -0.00024   0.00071   0.00046   1.87571
   A84        1.88931  -0.00011  -0.00037  -0.00037  -0.00074   1.88857
   A85        1.87459  -0.00005   0.00064  -0.00130  -0.00066   1.87393
   A86        1.89649   0.00009   0.00253  -0.00447  -0.00193   1.89456
   A87        1.93755   0.00194   0.00400   0.00007   0.00408   1.94163
   A88        1.91479  -0.00030  -0.00049  -0.00203  -0.00253   1.91227
   A89        1.89748  -0.00075  -0.00120   0.00037  -0.00081   1.89667
   A90        1.91544  -0.00030  -0.00246   0.00236  -0.00011   1.91534
   A91        1.90196  -0.00070  -0.00246   0.00375   0.00128   1.90325
    D1       -0.03693   0.00121   0.02912  -0.01620   0.01269  -0.02424
    D2        3.05319   0.00028   0.00319  -0.00047   0.00272   3.05591
    D3        3.13407   0.00090   0.02008  -0.01744   0.00255   3.13662
    D4       -0.05899  -0.00003  -0.00584  -0.00171  -0.00742  -0.06642
    D5        0.04167  -0.00128  -0.02512  -0.00793  -0.03302   0.00865
    D6       -3.13102  -0.00085  -0.01546  -0.00682  -0.02225   3.12992
    D7       -1.32716  -0.00125  -0.01958  -0.14829  -0.16788  -1.49503
    D8        1.80741  -0.00087  -0.01656  -0.13393  -0.15046   1.65694
    D9        1.84836  -0.00161  -0.03006  -0.14934  -0.17942   1.66894
   D10       -1.30026  -0.00123  -0.02703  -0.13498  -0.16201  -1.46227
   D11        0.00890  -0.00020   0.00560  -0.03941  -0.03362  -0.02473
   D12       -3.07304  -0.00020  -0.01842   0.00939  -0.00931  -3.08235
   D13       -3.13432   0.00049   0.00926  -0.02614  -0.01668   3.13219
   D14        0.06693   0.00049  -0.01476   0.02266   0.00764   0.07457
   D15       -0.03085   0.00085   0.01162   0.02974   0.04140   0.01055
   D16        3.11217   0.00025   0.00833   0.01805   0.02642   3.13859
   D17       -2.73194   0.00003   0.07607  -0.12201  -0.04595  -2.77789
   D18        0.45127  -0.00027   0.06910  -0.14075  -0.07173   0.37954
   D19        0.40790   0.00078   0.08006  -0.10767  -0.02754   0.38036
   D20       -2.69208   0.00048   0.07308  -0.12641  -0.05331  -2.74539
   D21        0.01572  -0.00054  -0.02005   0.03327   0.01330   0.02903
   D22       -3.07312   0.00042   0.00586   0.01803   0.02419  -3.04894
   D23        3.10587  -0.00076   0.00052  -0.00909  -0.00902   3.09685
   D24        0.01703   0.00020   0.02643  -0.02432   0.00186   0.01889
   D25       -2.29726   0.00096   0.03984   0.02943   0.06929  -2.22797
   D26        0.84625   0.00083   0.04056   0.00385   0.04444   0.89069
   D27        0.91218   0.00107   0.01259   0.08499   0.09755   1.00972
   D28       -2.22749   0.00093   0.01332   0.05941   0.07270  -2.15480
   D29       -0.44831   0.00038   0.01256  -0.00051   0.01209  -0.43623
   D30        1.63752   0.00069   0.01515  -0.00284   0.01233   1.64985
   D31       -2.54247   0.00087   0.01432   0.00055   0.01489  -2.52758
   D32        2.63125  -0.00071  -0.01813   0.01795  -0.00019   2.63106
   D33       -1.56610  -0.00040  -0.01554   0.01562   0.00005  -1.56605
   D34        0.53709  -0.00022  -0.01637   0.01901   0.00261   0.53970
   D35       -3.12967  -0.00007  -0.00482  -0.00340  -0.00829  -3.13797
   D36        0.02176   0.00026   0.00077  -0.00453  -0.00383   0.01793
   D37        0.01002   0.00006  -0.00553   0.02183   0.01630   0.02632
   D38       -3.12173   0.00040   0.00006   0.02070   0.02077  -3.10096
   D39        3.14057   0.00004   0.00516   0.00268   0.00776  -3.13485
   D40       -0.01390   0.00019   0.00808   0.00255   0.01056  -0.00333
   D41        0.00087  -0.00010   0.00586  -0.02241  -0.01655  -0.01568
   D42        3.12958   0.00006   0.00878  -0.02254  -0.01374   3.11584
   D43       -0.01106   0.00001   0.00155  -0.00691  -0.00537  -0.01643
   D44        3.13731   0.00013   0.00209  -0.00052   0.00157   3.13888
   D45        3.12064  -0.00033  -0.00404  -0.00577  -0.00985   3.11079
   D46       -0.01418  -0.00021  -0.00350   0.00062  -0.00290  -0.01708
   D47       -0.01073   0.00006  -0.00223   0.00812   0.00589  -0.00485
   D48        3.13729   0.00013  -0.00068   0.00593   0.00526  -3.14064
   D49       -3.13923  -0.00010  -0.00521   0.00827   0.00303  -3.13620
   D50        0.00879  -0.00003  -0.00366   0.00608   0.00240   0.01119
   D51        0.00112  -0.00005   0.00218  -0.00772  -0.00554  -0.00442
   D52       -3.13728  -0.00003  -0.00061   0.00205   0.00145  -3.13582
   D53        3.13590  -0.00017   0.00163  -0.01413  -0.01251   3.12339
   D54       -0.00249  -0.00015  -0.00115  -0.00436  -0.00552  -0.00801
   D55        0.00973   0.00002  -0.00185   0.00713   0.00529   0.01502
   D56       -3.13506  -0.00000   0.00093  -0.00265  -0.00171  -3.13677
   D57       -3.13832  -0.00005  -0.00341   0.00934   0.00592  -3.13240
   D58        0.00007  -0.00007  -0.00063  -0.00044  -0.00107  -0.00100
   D59       -3.12841  -0.00004  -0.00377  -0.00268  -0.00645  -3.13486
   D60        0.00650  -0.00014  -0.00495  -0.00629  -0.01123  -0.00473
   D61       -0.02679   0.00024   0.00278   0.01555   0.01831  -0.00848
   D62        3.10813   0.00014   0.00160   0.01194   0.01353   3.12166
   D63        3.12917   0.00016   0.00544   0.00307   0.00851   3.13768
   D64        0.01493  -0.00010  -0.00598   0.01093   0.00491   0.01984
   D65        0.02926  -0.00020  -0.00162  -0.01577  -0.01736   0.01189
   D66       -3.08499  -0.00047  -0.01304  -0.00790  -0.02097  -3.10595
   D67        0.00649  -0.00011  -0.00162  -0.00611  -0.00773  -0.00124
   D68       -3.13323  -0.00021  -0.00239  -0.00606  -0.00845   3.14150
   D69       -3.12826  -0.00001  -0.00044  -0.00238  -0.00283  -3.13109
   D70        0.01520  -0.00011  -0.00122  -0.00233  -0.00355   0.01165
   D71       -0.01150   0.00003  -0.00067   0.00651   0.00586  -0.00565
   D72       -3.13585  -0.00006  -0.00308   0.00479   0.00172  -3.13412
   D73        3.10289   0.00029   0.01067  -0.00122   0.00941   3.11230
   D74       -0.02146   0.00020   0.00825  -0.00294   0.00528  -0.01618
   D75        0.01173  -0.00005  -0.00073  -0.00334  -0.00407   0.00765
   D76        3.14094   0.00003  -0.00011   0.00264   0.00253  -3.13971
   D77       -3.13174   0.00005   0.00005  -0.00339  -0.00335  -3.13509
   D78       -0.00253   0.00013   0.00066   0.00259   0.00325   0.00072
   D79       -0.00922   0.00008   0.00187   0.00313   0.00499  -0.00423
   D80       -3.13842  -0.00000   0.00125  -0.00287  -0.00162  -3.14004
   D81        3.11504   0.00017   0.00430   0.00486   0.00915   3.12419
   D82       -0.01416   0.00009   0.00368  -0.00114   0.00254  -0.01162
   D83       -3.14149  -0.00026  -0.00525   0.01215   0.00689  -3.13460
   D84       -0.02790  -0.00094  -0.00929  -0.01235  -0.02170  -0.04960
   D85        0.00722  -0.00065  -0.00831  -0.00242  -0.01073  -0.00350
   D86        3.12081  -0.00132  -0.01235  -0.02693  -0.03931   3.08150
   D87       -3.14139   0.00010   0.00274  -0.00832  -0.00559   3.13621
   D88        0.02176  -0.00026   0.00224  -0.02394  -0.02172   0.00004
   D89       -0.00689   0.00050   0.00580   0.00616   0.01195   0.00506
   D90       -3.12692   0.00014   0.00530  -0.00946  -0.00418  -3.13110
   D91       -0.00144   0.00040   0.00569  -0.00286   0.00282   0.00139
   D92       -3.13718  -0.00004   0.00301  -0.01291  -0.00990   3.13611
   D93       -3.11517   0.00099   0.00952   0.02153   0.03102  -3.08416
   D94        0.03227   0.00055   0.00684   0.01149   0.01829   0.05056
   D95       -1.39183   0.00043  -0.04855   0.16618   0.11761  -1.27422
   D96        0.68242   0.00047  -0.04922   0.16894   0.11972   0.80214
   D97        2.80272   0.00062  -0.04662   0.16609   0.11946   2.92218
   D98        1.72132  -0.00022  -0.05255   0.14129   0.08874   1.81007
   D99       -2.48761  -0.00018  -0.05321   0.14405   0.09086  -2.39675
   D100      -0.36731  -0.00002  -0.05061   0.14120   0.09059  -0.27672
   D101       0.00075  -0.00009  -0.00052  -0.00481  -0.00533  -0.00458
   D102       3.13727  -0.00019  -0.00153  -0.00430  -0.00583   3.13144
   D103       3.12078   0.00027   0.00004   0.01078   0.01081   3.13159
   D104      -0.02588   0.00017  -0.00097   0.01129   0.01031  -0.01557
   D105      -0.78787  -0.00026   0.05608  -0.16304  -0.10696  -0.89483
   D106       1.27788  -0.00015   0.05803  -0.16434  -0.10632   1.17156
   D107      -2.90717   0.00018   0.05619  -0.15924  -0.10306  -3.01023
   D108       2.37567  -0.00064   0.05552  -0.17892  -0.12339   2.25228
   D109      -1.84177  -0.00052   0.05748  -0.18023  -0.12275  -1.96451
   D110       0.25637  -0.00019   0.05564  -0.17513  -0.11949   0.13688
   D111      -0.00451  -0.00001  -0.00055   0.00421   0.00365  -0.00086
   D112       3.12140  -0.00018  -0.00152  -0.00352  -0.00504   3.11637
   D113       3.13121   0.00043   0.00214   0.01429   0.01641  -3.13557
   D114      -0.02606   0.00026   0.00117   0.00657   0.00772  -0.01834
   D115       0.00486  -0.00015  -0.00208  -0.00028  -0.00237   0.00250
   D116      -3.12103   0.00002  -0.00112   0.00746   0.00634  -3.11470
   D117      -3.13165  -0.00005  -0.00107  -0.00080  -0.00187  -3.13352
   D118       0.02564   0.00012  -0.00010   0.00694   0.00683   0.03247
   D119       2.63970   0.00008  -0.00093   0.00777   0.00684   2.64654
   D120      -1.55608   0.00008  -0.00169   0.00947   0.00779  -1.54829
   D121       0.52819   0.00011  -0.00062   0.00808   0.00745   0.53564
   D122      -0.51794  -0.00009  -0.00193  -0.00015  -0.00208  -0.52002
   D123       1.56947  -0.00009  -0.00268   0.00155  -0.00113   1.56834
   D124      -2.62945  -0.00006  -0.00162   0.00016  -0.00147  -2.63092
         Item               Value     Threshold  Converged?
 Maximum Force            0.004716     0.000450     NO 
 RMS     Force            0.000937     0.000300     NO 
 Maximum Displacement     0.833750     0.001800     NO 
 RMS     Displacement     0.161660     0.001200     NO 
 Predicted change in Energy=-1.042842D-03
 GradGradGradGradGradGradGradGradGradGradGradGradGradGradGradGradGradGrad

 Stoichiometry    C25H24N2
 Framework group  C1[X(C25H24N2)]
 Deg. of freedom   147
 Full point group                 C1      NOp   1
 Largest Abelian subgroup         C1      NOp   1
 Largest concise Abelian subgroup C1      NOp   1
                         Standard orientation:                         
 ---------------------------------------------------------------------
 Center     Atomic      Atomic             Coordinates (Angstroms)
 Number     Number       Type             X           Y           Z
 ---------------------------------------------------------------------
      1          6           0       -1.047930   -0.154857    0.043910
      2          6           0        1.007540   -0.778113    0.094561
      3          6           0        1.031911    0.598551    0.019638
      4          7           0       -0.298546    0.982637   -0.036633
      5          7           0       -0.287755   -1.219084    0.116394
      6          6           0        2.133005    1.557536   -0.095105
      7          6           0        2.250718    2.633195    0.791752
      8          6           0        3.104365    1.389760   -1.087508
      9          6           0        3.298565    3.539051    0.669213
     10          1           0        1.523100    2.750903    1.589590
     11          6           0        4.157751    2.288393   -1.200968
     12          1           0        3.027371    0.541441   -1.761234
     13          6           0        4.252897    3.370083   -0.329103
     14          1           0        3.375841    4.370593    1.363179
     15          1           0        4.904519    2.147033   -1.976381
     16          1           0        5.074111    4.074347   -0.421478
     17          6           0        2.115181   -1.741497    0.166142
     18          6           0        1.878815   -3.070688   -0.201854
     19          6           0        3.395474   -1.385417    0.606438
     20          6           0        2.895578   -4.015284   -0.141479
     21          1           0        0.880692   -3.346918   -0.524576
     22          6           0        4.412285   -2.332647    0.661848
     23          1           0        3.593846   -0.368594    0.928498
     24          6           0        4.168644   -3.650120    0.286291
     25          1           0        2.692984   -5.042411   -0.431175
     26          1           0        5.398056   -2.040915    1.012573
     27          1           0        4.963401   -4.388882    0.331521
     28          6           0       -2.527664   -0.126601    0.020653
     29          6           0       -3.243067    0.075218    1.209913
     30          6           0       -3.203518   -0.315473   -1.195386
     31          6           0       -4.635967    0.089082    1.161943
     32          6           0       -4.596548   -0.292748   -1.200615
     33          6           0       -5.329455   -0.093377   -0.032197
     34          1           0       -5.194580    0.240255    2.083534
     35          1           0       -5.123874   -0.429178   -2.142421
     36          6           0       -2.437162   -0.545850   -2.471853
     37          1           0       -1.666867    0.215959   -2.624683
     38          1           0       -1.920647   -1.510285   -2.436417
     39          1           0       -3.104389   -0.540817   -3.337794
     40          6           0       -2.530635    0.202438    2.533699
     41          1           0       -2.149992   -0.773108    2.855633
     42          1           0       -1.669060    0.874311    2.481841
     43          1           0       -3.208051    0.572025    3.307756
     44          6           0       -6.836399   -0.106460   -0.053020
     45          1           0       -7.227044    0.236377   -1.015305
     46          1           0       -7.219099   -1.119739    0.115339
     47          1           0       -7.250448    0.533482    0.731488
     48          6           0       -0.828964    2.315622   -0.229914
     49          1           0       -1.795635    2.235486   -0.729513
     50          1           0       -0.970352    2.829032    0.726879
     51          1           0       -0.142302    2.895950   -0.847169
 ---------------------------------------------------------------------
 Rotational constants (GHZ):      0.3001605      0.1188955      0.0966676
 Standard basis: 6-31G(d,p) (6D, 7F)
 There are   525 symmetry adapted cartesian basis functions of A   symmetry.
 There are   525 symmetry adapted basis functions of A   symmetry.
   525 basis functions,   924 primitive gaussians,   525 cartesian basis functions
    94 alpha electrons       94 beta electrons
       nuclear repulsion energy      2311.3886794286 Hartrees.
 NAtoms=   51 NActive=   51 NUniq=   51 SFac= 1.00D+00 NAtFMM=   60 NAOKFM=F Big=F
 Integral buffers will be    131072 words long.
 Raffenetti 2 integral format.
 Two-electron integral symmetry is turned on.
 Nuclear repulsion after empirical dispersion term =     2311.3461112769 Hartrees.
 One-electron integrals computed using PRISM.
 NBasis=   525 RedAO= T EigKep=  2.82D-04  NBF=   525
 NBsUse=   525 1.00D-06 EigRej= -1.00D+00 NBFU=   525
 Initial guess from the checkpoint file:  "c2im-degE1-opt-wb97xd.chk"
 B after Tr=     0.000000    0.000000    0.000000
         Rot=    0.999374   -0.035284    0.000101    0.002433 Ang=  -4.05 deg.
 ExpMin= 1.61D-01 ExpMax= 4.17D+03 ExpMxC= 6.27D+02 IAcc=1 IRadAn=         1 AccDes= 0.00D+00
 Harris functional with IExCor= 4639 and IRadAn=       1 diagonalized for initial guess.
 HarFok:  IExCor= 4639 AccDes= 0.00D+00 IRadAn=         1 IDoV= 1 UseB2=F ITyADJ=14
 ICtDFT=  3500011 ScaDFX=  1.000000  1.000000  1.000000  1.000000
 FoFCou: FMM=F IPFlag=           0 FMFlag=      100000 FMFlg1=           0
         NFxFlg=           0 DoJE=T BraDBF=F KetDBF=T FulRan=T
         wScrn=  0.000000 ICntrl=     500 IOpCl=  0 I1Cent=   200000004 NGrid=           0
         NMat0=    1 NMatS0=      1 NMatT0=    0 NMatD0=    1 NMtDS0=    0 NMtDT0=    0
 Petite list used in FoFCou.
 Requested convergence on RMS density matrix=1.00D-08 within 128 cycles.
 Requested convergence on MAX density matrix=1.00D-06.
 Requested convergence on             energy=1.00D-06.
 No special actions if energy rises.
 Integral accuracy reduced to 1.0D-05 until final iterations.
 Initial convergence to 1.0D-05 achieved.  Increase integral accuracy.
 SCF Done:  E(RwB97XD) =  -1076.34267340     A.U. after   13 cycles
            NFock= 13  Conv=0.98D-08     -V/T= 2.0094
 Calling FoFJK, ICntrl=      2127 FMM=F ISym2X=0 I1Cent= 0 IOpClX= 0 NMat=1 NMatS=1 NMatT=0.
 ***** Axes restored to original set *****
 -------------------------------------------------------------------
 Center     Atomic                   Forces (Hartrees/Bohr)
 Number     Number              X              Y              Z
 -------------------------------------------------------------------
      1        6          -0.000515462    0.001699071    0.001814151
      2        6           0.000475068   -0.002654821    0.000577892
      3        6          -0.004379276    0.003782653   -0.001449316
      4        7           0.001573044   -0.002807077    0.000491821
      5        7           0.000902843    0.002129528   -0.008282669
      6        6           0.001014315   -0.001576968    0.003072481
      7        6          -0.000975496    0.000304153    0.000274858
      8        6          -0.001084223    0.001202976    0.001166663
      9        6          -0.000108436   -0.000577780    0.000483057
     10        1          -0.000300236    0.000307608   -0.000188159
     11        6           0.000230025    0.000679951    0.000175878
     12        1          -0.000488756   -0.000345902    0.000575705
     13        6           0.000479085   -0.000460695    0.000702001
     14        1           0.000099595    0.000246683   -0.000105729
     15        1          -0.000053605   -0.000272643   -0.000121850
     16        1          -0.000175225    0.000045175   -0.000298860
     17        6           0.002298160    0.000240609    0.000988389
     18        6          -0.000062369    0.000132516   -0.000450441
     19        6           0.001154736   -0.001061906   -0.000686951
     20        6          -0.000321531    0.000559812   -0.000491159
     21        1           0.000167789   -0.000036900   -0.000004221
     22        6          -0.000149493   -0.000372534    0.000413378
     23        1           0.000504667    0.000345223   -0.000364872
     24        6           0.000793782    0.000341484    0.000306289
     25        1          -0.000095495   -0.000287882    0.000175538
     26        1          -0.000270870    0.000064474   -0.000103591
     27        1          -0.000328086   -0.000176254   -0.000007144
     28        6          -0.000220566    0.000736019   -0.002285589
     29        6           0.001507553    0.000205752   -0.001287974
     30        6          -0.000664193   -0.001241971    0.000420918
     31        6          -0.000386930   -0.000791888    0.000051503
     32        6          -0.000831228    0.000429539    0.000350059
     33        6           0.000074605    0.000025829   -0.000073644
     34        1           0.000100649    0.000208079    0.000365424
     35        1           0.000360631   -0.000043443    0.000007772
     36        6           0.001224692    0.000772732   -0.000800028
     37        1          -0.000430499   -0.000134180    0.000509127
     38        1          -0.000149552   -0.000020842    0.000273346
     39        1           0.000447724   -0.000299199    0.000259494
     40        6           0.000093621   -0.000174755   -0.000141877
     41        1          -0.000278548    0.000431542    0.000657393
     42        1          -0.000579247    0.000360436    0.000361293
     43        1           0.000062188    0.000153476    0.000239746
     44        6          -0.000152914   -0.000174270   -0.000494185
     45        1           0.000156859   -0.000211108    0.000022556
     46        1          -0.000110444    0.000066739    0.000387175
     47        1          -0.000012401    0.000338668    0.000106764
     48        6           0.000105679   -0.002028915    0.001132180
     49        1          -0.000013299   -0.000368760    0.000677860
     50        1          -0.000333392    0.000514296    0.000433452
     51        1          -0.000355538   -0.000204330    0.000164097
 -------------------------------------------------------------------
 Cartesian Forces:  Max     0.008282669 RMS     0.001126841

 GradGradGradGradGradGradGradGradGradGradGradGradGradGradGradGradGradGrad
 Berny optimization.
 Using GEDIIS/GDIIS optimizer.
 FormGI is forming the generalized inverse of G from B-inverse, IUseBI=4.
 Internal  Forces:  Max     0.005587521 RMS     0.001000228
 Search for a local minimum.
 Step number   9 out of a maximum of  279
 All quantities printed in internal units (Hartrees-Bohrs-Radians)
 Mixed Optimization -- RFO/linear search
 Update second derivatives using D2CorX and points    8    7    9
 DE= -3.15D-04 DEPred=-1.04D-03 R= 3.02D-01
 Trust test= 3.02D-01 RLast= 8.96D-01 DXMaxT set to 3.57D-01
 ITU=  0 -1  0 -1  1  0  1  1  0
 Use linear search instead of GDIIS.
     Eigenvalues ---    0.00099   0.00230   0.00234   0.00318   0.00518
     Eigenvalues ---    0.00742   0.00891   0.01146   0.01258   0.01271
     Eigenvalues ---    0.01324   0.01338   0.01494   0.01515   0.01548
     Eigenvalues ---    0.01664   0.01775   0.02045   0.02048   0.02054
     Eigenvalues ---    0.02059   0.02060   0.02061   0.02064   0.02066
     Eigenvalues ---    0.02068   0.02068   0.02069   0.02072   0.02073
     Eigenvalues ---    0.02074   0.02077   0.02079   0.02081   0.02082
     Eigenvalues ---    0.02085   0.02099   0.02400   0.02945   0.03275
     Eigenvalues ---    0.06723   0.06813   0.06823   0.06949   0.07003
     Eigenvalues ---    0.07054   0.07349   0.07593   0.14850   0.15802
     Eigenvalues ---    0.15950   0.15998   0.15999   0.15999   0.15999
     Eigenvalues ---    0.16000   0.16000   0.16000   0.16000   0.16000
     Eigenvalues ---    0.16000   0.16000   0.16000   0.16000   0.16000
     Eigenvalues ---    0.16000   0.16000   0.16007   0.16025   0.16034
     Eigenvalues ---    0.16103   0.16142   0.21889   0.21977   0.22001
     Eigenvalues ---    0.22005   0.22460   0.23274   0.23458   0.23509
     Eigenvalues ---    0.23949   0.24566   0.24895   0.24957   0.24980
     Eigenvalues ---    0.24990   0.24992   0.24995   0.25003   0.25516
     Eigenvalues ---    0.26416   0.26935   0.28040   0.28301   0.28427
     Eigenvalues ---    0.28624   0.28825   0.30851   0.31240   0.35303
     Eigenvalues ---    0.36143   0.36856   0.37051   0.37059   0.37102
     Eigenvalues ---    0.37116   0.37150   0.37167   0.37171   0.37174
     Eigenvalues ---    0.37188   0.37202   0.37205   0.37207   0.37209
     Eigenvalues ---    0.37211   0.37215   0.37227   0.37231   0.37241
     Eigenvalues ---    0.37257   0.37272   0.37277   0.37358   0.37618
     Eigenvalues ---    0.40077   0.41180   0.41212   0.41529   0.41573
     Eigenvalues ---    0.41834   0.42556   0.45163   0.45242   0.45276
     Eigenvalues ---    0.45330   0.45373   0.45420   0.45447   0.45465
     Eigenvalues ---    0.45569   0.45665   0.45718   0.46961   0.50323
     Eigenvalues ---    0.55269   0.57079
 RFO step:  Lambda=-5.72267241D-04 EMin= 9.93653528D-04
 Quartic linear search produced a step of -0.40898.
 Iteration  1 RMS(Cart)=  0.04251990 RMS(Int)=  0.00047950
 Iteration  2 RMS(Cart)=  0.00083869 RMS(Int)=  0.00004236
 Iteration  3 RMS(Cart)=  0.00000030 RMS(Int)=  0.00004236
 Variable       Old X    -DE/DX   Delta X   Delta X   Delta X     New X
                                 (Linear)    (Quad)   (Total)
    R1        2.57860   0.00313   0.00368   0.00086   0.00455   2.58315
    R2        2.47525   0.00227   0.00486  -0.00140   0.00352   2.47877
    R3        2.79715   0.00055   0.00195   0.00018   0.00214   2.79928
    R4        2.60577   0.00503   0.00331  -0.00015   0.00312   2.60890
    R5        2.58604   0.00503   0.00797   0.00062   0.00862   2.59466
    R6        2.77738   0.00347   0.00562  -0.00009   0.00554   2.78292
    R7        2.61903  -0.00205  -0.00064  -0.00213  -0.00282   2.61621
    R8        2.76780   0.00559   0.00929   0.00093   0.01023   2.77803
    R9        2.73557   0.00202   0.00352   0.00002   0.00354   2.73911
   R10        2.64387   0.00026   0.00054  -0.00022   0.00033   2.64420
   R11        2.64329   0.00148   0.00190  -0.00032   0.00158   2.64487
   R12        2.62772   0.00053   0.00047   0.00013   0.00060   2.62832
   R13        2.05262  -0.00004  -0.00037   0.00051   0.00014   2.05276
   R14        2.62532   0.00038   0.00018   0.00058   0.00076   2.62607
   R15        2.05232  -0.00066  -0.00135   0.00044  -0.00090   2.05141
   R16        2.62932   0.00008   0.00021   0.00019   0.00040   2.62972
   R17        2.05192  -0.00029  -0.00073   0.00024  -0.00050   2.05142
   R18        2.63158   0.00041   0.00076  -0.00023   0.00053   2.63211
   R19        2.05182  -0.00029  -0.00081   0.00033  -0.00047   2.05135
   R20        2.05182  -0.00032  -0.00090   0.00037  -0.00054   2.05129
   R21        2.64429   0.00053  -0.00078   0.00158   0.00080   2.64509
   R22        2.64548   0.00046  -0.00054   0.00046  -0.00009   2.64540
   R23        2.62510   0.00001   0.00088  -0.00074   0.00014   2.62524
   R24        2.04990  -0.00010  -0.00010  -0.00011  -0.00021   2.04969
   R25        2.62816  -0.00032  -0.00043   0.00010  -0.00033   2.62783
   R26        2.05016  -0.00066  -0.00015  -0.00021  -0.00036   2.04980
   R27        2.63007   0.00047   0.00097  -0.00005   0.00092   2.63099
   R28        2.05273  -0.00033  -0.00093   0.00040  -0.00053   2.05220
   R29        2.62946   0.00020   0.00092  -0.00050   0.00042   2.62989
   R30        2.05265  -0.00026  -0.00095   0.00050  -0.00045   2.05220
   R31        2.05229  -0.00036  -0.00078   0.00018  -0.00060   2.05169
   R32        2.65025  -0.00124  -0.00003   0.00044   0.00040   2.65065
   R33        2.65317  -0.00137  -0.00058  -0.00075  -0.00133   2.65183
   R34        2.63389  -0.00000   0.00010  -0.00002   0.00007   2.63397
   R35        2.85102  -0.00080   0.00004  -0.00033  -0.00028   2.85073
   R36        2.63281   0.00010   0.00027  -0.00034  -0.00007   2.63274
   R37        2.84700   0.00057   0.00154  -0.00085   0.00068   2.84768
   R38        2.63221   0.00074   0.00073   0.00005   0.00078   2.63299
   R39        2.05644  -0.00036  -0.00073   0.00015  -0.00058   2.05586
   R40        2.63351   0.00072   0.00089  -0.00005   0.00084   2.63435
   R41        2.05597  -0.00024  -0.00064   0.00024  -0.00040   2.05557
   R42        2.84809   0.00007   0.00036  -0.00035   0.00000   2.84809
   R43        2.06756   0.00051  -0.00123   0.00174   0.00051   2.06807
   R44        2.06852  -0.00022  -0.00044   0.00004  -0.00040   2.06812
   R45        2.06583  -0.00058  -0.00083   0.00004  -0.00079   2.06505
   R46        2.07028  -0.00048  -0.00084   0.00021  -0.00063   2.06965
   R47        2.06699   0.00022  -0.00198   0.00119  -0.00079   2.06621
   R48        2.06547  -0.00024  -0.00037  -0.00003  -0.00040   2.06507
   R49        2.06675  -0.00025  -0.00081   0.00036  -0.00045   2.06630
   R50        2.07142  -0.00038  -0.00098   0.00042  -0.00056   2.07086
   R51        2.06700  -0.00030  -0.00089   0.00039  -0.00050   2.06649
   R52        2.06186  -0.00052  -0.00103   0.00007  -0.00096   2.06090
   R53        2.06926  -0.00047  -0.00140   0.00065  -0.00075   2.06851
   R54        2.06083   0.00011  -0.00039   0.00044   0.00005   2.06088
    A1        1.94104   0.00187   0.00395  -0.00069   0.00315   1.94419
    A2        2.13197   0.00033   0.00221   0.00032   0.00249   2.13446
    A3        2.21000  -0.00218  -0.00612   0.00069  -0.00546   2.20454
    A4        1.91697   0.00037   0.00323  -0.00165   0.00147   1.91845
    A5        2.27017   0.00167  -0.00836   0.00644  -0.00185   2.26832
    A6        2.09594  -0.00204   0.00516  -0.00479   0.00043   2.09637
    A7        1.83581   0.00009  -0.00035   0.00156   0.00111   1.83692
    A8        2.30665   0.00412  -0.00130   0.00765   0.00655   2.31320
    A9        2.13773  -0.00412   0.00285  -0.00857  -0.00555   2.13218
   A10        1.86898   0.00052  -0.00009   0.00015   0.00001   1.86899
   A11        2.18250   0.00281   0.00572   0.00271   0.00860   2.19110
   A12        2.22983  -0.00334  -0.00695  -0.00241  -0.00919   2.22064
   A13        1.86150  -0.00279  -0.00668   0.00133  -0.00538   1.85612
   A14        2.11412  -0.00135  -0.00004  -0.00281  -0.00287   2.11126
   A15        2.09337   0.00226   0.00237   0.00200   0.00435   2.09772
   A16        2.07547  -0.00090  -0.00224   0.00095  -0.00127   2.07420
   A17        2.10412   0.00064   0.00152  -0.00035   0.00118   2.10530
   A18        2.08583  -0.00064  -0.00025  -0.00193  -0.00218   2.08365
   A19        2.09315  -0.00001  -0.00132   0.00229   0.00097   2.09412
   A20        2.10239   0.00025   0.00092  -0.00042   0.00051   2.10289
   A21        2.07669   0.00014   0.00064  -0.00042   0.00021   2.07690
   A22        2.10406  -0.00040  -0.00154   0.00083  -0.00072   2.10334
   A23        2.09552   0.00002   0.00033  -0.00048  -0.00014   2.09538
   A24        2.09001   0.00001  -0.00014   0.00032   0.00018   2.09019
   A25        2.09757  -0.00003  -0.00017   0.00013  -0.00004   2.09754
   A26        2.09800   0.00013   0.00060  -0.00050   0.00011   2.09810
   A27        2.08933  -0.00001  -0.00105   0.00136   0.00031   2.08964
   A28        2.09585  -0.00012   0.00043  -0.00085  -0.00042   2.09543
   A29        2.09057  -0.00013  -0.00105   0.00087  -0.00018   2.09039
   A30        2.09559   0.00003   0.00052  -0.00046   0.00006   2.09566
   A31        2.09698   0.00010   0.00055  -0.00040   0.00015   2.09713
   A32        2.07434  -0.00115   0.00280  -0.00248   0.00033   2.07467
   A33        2.13865   0.00165  -0.00523   0.00516  -0.00007   2.13858
   A34        2.07009  -0.00050   0.00234  -0.00262  -0.00027   2.06982
   A35        2.10697   0.00019  -0.00150   0.00137  -0.00013   2.10684
   A36        2.06639   0.00002   0.00285  -0.00236   0.00049   2.06688
   A37        2.10977  -0.00021  -0.00134   0.00098  -0.00036   2.10941
   A38        2.10358   0.00038  -0.00028   0.00090   0.00064   2.10421
   A39        2.09322   0.00010  -0.00269   0.00221  -0.00046   2.09276
   A40        2.08615  -0.00047   0.00306  -0.00315  -0.00007   2.08608
   A41        2.09955   0.00004  -0.00076   0.00082   0.00007   2.09961
   A42        2.08848  -0.00002   0.00043  -0.00052  -0.00009   2.08839
   A43        2.09516  -0.00002   0.00033  -0.00030   0.00002   2.09518
   A44        2.10146   0.00007  -0.00146   0.00128  -0.00019   2.10127
   A45        2.08685  -0.00017   0.00077  -0.00115  -0.00038   2.08647
   A46        2.09480   0.00010   0.00070  -0.00012   0.00058   2.09538
   A47        2.08466  -0.00017   0.00157  -0.00173  -0.00015   2.08450
   A48        2.09868   0.00013  -0.00083   0.00105   0.00022   2.09891
   A49        2.09983   0.00004  -0.00076   0.00068  -0.00008   2.09975
   A50        2.09367  -0.00089   0.00338  -0.00193   0.00146   2.09514
   A51        2.08549  -0.00002  -0.00345   0.00127  -0.00217   2.08333
   A52        2.10397   0.00091   0.00009   0.00062   0.00071   2.10467
   A53        2.07376   0.00007   0.00028  -0.00055  -0.00028   2.07349
   A54        2.11216  -0.00192   0.00199  -0.00235  -0.00035   2.11182
   A55        2.09587   0.00188  -0.00193   0.00299   0.00108   2.09695
   A56        2.07415  -0.00006   0.00040  -0.00021   0.00020   2.07435
   A57        2.10546  -0.00121   0.00136  -0.00377  -0.00239   2.10306
   A58        2.10356   0.00127  -0.00183   0.00400   0.00219   2.10575
   A59        2.12440  -0.00056  -0.00043  -0.00005  -0.00048   2.12392
   A60        2.07742   0.00009  -0.00056   0.00023  -0.00033   2.07709
   A61        2.08134   0.00047   0.00100  -0.00018   0.00082   2.08216
   A62        2.12354  -0.00044  -0.00054   0.00002  -0.00052   2.12302
   A63        2.07810   0.00005  -0.00028  -0.00000  -0.00028   2.07782
   A64        2.08153   0.00039   0.00081  -0.00001   0.00081   2.08234
   A65        2.06654   0.00008   0.00018   0.00016   0.00034   2.06688
   A66        2.10690   0.00009   0.00032  -0.00026   0.00007   2.10696
   A67        2.10949  -0.00016  -0.00046   0.00005  -0.00041   2.10908
   A68        1.94981  -0.00038   0.00091  -0.00257  -0.00166   1.94815
   A69        1.92552   0.00033   0.00027   0.00159   0.00186   1.92738
   A70        1.93903   0.00019   0.00002   0.00046   0.00049   1.93951
   A71        1.86062   0.00009   0.00044  -0.00049  -0.00005   1.86057
   A72        1.89216  -0.00015   0.00067  -0.00160  -0.00093   1.89122
   A73        1.89410  -0.00009  -0.00240   0.00268   0.00028   1.89438
   A74        1.92498  -0.00009  -0.00217   0.00201  -0.00016   1.92482
   A75        1.96292  -0.00114  -0.00134  -0.00007  -0.00142   1.96151
   A76        1.93611   0.00040   0.00193  -0.00033   0.00159   1.93770
   A77        1.86212   0.00033   0.00074  -0.00193  -0.00119   1.86093
   A78        1.88424   0.00038  -0.00050   0.00207   0.00157   1.88580
   A79        1.89026   0.00018   0.00136  -0.00175  -0.00039   1.88987
   A80        1.94612  -0.00008  -0.00039   0.00021  -0.00018   1.94594
   A81        1.93370  -0.00006  -0.00038   0.00041   0.00004   1.93373
   A82        1.94282   0.00007   0.00038   0.00019   0.00058   1.94339
   A83        1.87571   0.00003  -0.00038   0.00005  -0.00033   1.87537
   A84        1.88857  -0.00009   0.00001  -0.00057  -0.00056   1.88801
   A85        1.87393   0.00013   0.00079  -0.00035   0.00044   1.87436
   A86        1.89456   0.00069   0.00283   0.00018   0.00301   1.89757
   A87        1.94163   0.00057   0.00155   0.00183   0.00337   1.94500
   A88        1.91227   0.00029   0.00064  -0.00067  -0.00003   1.91224
   A89        1.89667  -0.00045  -0.00063  -0.00028  -0.00091   1.89576
   A90        1.91534  -0.00050  -0.00194  -0.00001  -0.00194   1.91340
   A91        1.90325  -0.00062  -0.00251  -0.00106  -0.00356   1.89969
    D1       -0.02424   0.00136   0.01823   0.01591   0.03407   0.00983
    D2        3.05591   0.00100   0.00145   0.02324   0.02473   3.08064
    D3        3.13662   0.00072   0.01511  -0.00148   0.01355  -3.13302
    D4       -0.06642   0.00036  -0.00166   0.00585   0.00421  -0.06221
    D5        0.00865  -0.00033  -0.00670  -0.00333  -0.00997  -0.00132
    D6        3.12992   0.00038  -0.00333   0.01501   0.01167   3.14159
    D7       -1.49503   0.00097   0.05291  -0.01034   0.04254  -1.45249
    D8        1.65694   0.00077   0.04822  -0.00627   0.04193   1.69887
    D9        1.66894   0.00018   0.04921  -0.03052   0.01871   1.68765
   D10       -1.46227  -0.00002   0.04452  -0.02645   0.01809  -1.44418
   D11       -0.02473   0.00168   0.01826   0.02003   0.03830   0.01358
   D12       -3.08235   0.00071  -0.01101   0.01158   0.00033  -3.08202
   D13        3.13219   0.00159   0.01427   0.01966   0.03397  -3.11702
   D14        0.07457   0.00062  -0.01499   0.01120  -0.00400   0.07057
   D15        0.01055  -0.00090  -0.00759  -0.01080  -0.01840  -0.00785
   D16        3.13859  -0.00079  -0.00411  -0.01036  -0.01459   3.12400
   D17       -2.77789   0.00064   0.07997  -0.03249   0.04744  -2.73045
   D18        0.37954   0.00100   0.08490  -0.03647   0.04841   0.42795
   D19        0.38036   0.00052   0.07564  -0.03294   0.04273   0.42309
   D20       -2.74539   0.00087   0.08057  -0.03691   0.04369  -2.70170
   D21        0.02903  -0.00184  -0.02156  -0.02134  -0.04294  -0.01391
   D22       -3.04894  -0.00176  -0.00518  -0.02917  -0.03423  -3.08316
   D23        3.09685  -0.00052   0.00411  -0.01300  -0.00921   3.08764
   D24        0.01889  -0.00044   0.02049  -0.02083  -0.00049   0.01839
   D25       -2.22797   0.00065   0.00370   0.02199   0.02567  -2.20230
   D26        0.89069   0.00147   0.01444   0.02885   0.04326   0.93396
   D27        1.00972  -0.00072  -0.02977   0.01174  -0.01800   0.99172
   D28       -2.15480   0.00010  -0.01902   0.01860  -0.00041  -2.15521
   D29       -0.43623   0.00006   0.00516   0.00366   0.00884  -0.42738
   D30        1.64985   0.00029   0.00714   0.00454   0.01171   1.66156
   D31       -2.52758   0.00007   0.00542   0.00395   0.00941  -2.51818
   D32        2.63106  -0.00017  -0.01450   0.01267  -0.00186   2.62920
   D33       -1.56605   0.00006  -0.01251   0.01355   0.00101  -1.56504
   D34        0.53970  -0.00015  -0.01423   0.01297  -0.00129   0.53841
   D35       -3.13797   0.00016  -0.00049   0.00373   0.00324  -3.13473
   D36        0.01793   0.00024   0.00218   0.00298   0.00515   0.02308
   D37        0.02632  -0.00069  -0.01112  -0.00307  -0.01420   0.01213
   D38       -3.10096  -0.00061  -0.00844  -0.00383  -0.01228  -3.11324
   D39       -3.13485  -0.00012   0.00097  -0.00356  -0.00261  -3.13746
   D40       -0.00333  -0.00017   0.00217  -0.00551  -0.00335  -0.00668
   D41       -0.01568   0.00068   0.01148   0.00310   0.01459  -0.00109
   D42        3.11584   0.00063   0.01268   0.00116   0.01385   3.12969
   D43       -0.01643   0.00023   0.00345   0.00093   0.00436  -0.01207
   D44        3.13888   0.00019   0.00104   0.00318   0.00421  -3.14009
   D45        3.11079   0.00015   0.00078   0.00165   0.00241   3.11320
   D46       -0.01708   0.00011  -0.00163   0.00390   0.00226  -0.01482
   D47       -0.00485  -0.00021  -0.00420  -0.00098  -0.00518  -0.01002
   D48       -3.14064  -0.00019  -0.00270  -0.00170  -0.00439   3.13816
   D49       -3.13620  -0.00016  -0.00543   0.00100  -0.00443  -3.14063
   D50        0.01119  -0.00014  -0.00393   0.00028  -0.00365   0.00755
   D51       -0.00442   0.00023   0.00401   0.00125   0.00526   0.00084
   D52       -3.13582  -0.00009  -0.00108  -0.00029  -0.00137  -3.13720
   D53        3.12339   0.00027   0.00643  -0.00101   0.00541   3.12880
   D54       -0.00801  -0.00004   0.00133  -0.00255  -0.00122  -0.00923
   D55        0.01502  -0.00025  -0.00365  -0.00122  -0.00487   0.01015
   D56       -3.13677   0.00007   0.00145   0.00032   0.00177  -3.13500
   D57       -3.13240  -0.00027  -0.00517  -0.00049  -0.00565  -3.13805
   D58       -0.00100   0.00005  -0.00006   0.00105   0.00099  -0.00001
   D59       -3.13486  -0.00002  -0.00040  -0.00159  -0.00203  -3.13689
   D60       -0.00473   0.00008   0.00061  -0.00243  -0.00185  -0.00657
   D61       -0.00848  -0.00034  -0.00525   0.00230  -0.00295  -0.01143
   D62        3.12166  -0.00024  -0.00424   0.00146  -0.00277   3.11889
   D63        3.13768  -0.00002   0.00089   0.00191   0.00278   3.14047
   D64        0.01984  -0.00013  -0.00682   0.00361  -0.00325   0.01659
   D65        0.01189   0.00034   0.00580  -0.00206   0.00374   0.01563
   D66       -3.10595   0.00023  -0.00191  -0.00035  -0.00229  -3.10825
   D67       -0.00124   0.00012   0.00186  -0.00136   0.00050  -0.00074
   D68        3.14150   0.00005   0.00153  -0.00231  -0.00077   3.14073
   D69       -3.13109   0.00002   0.00080  -0.00048   0.00031  -3.13078
   D70        0.01165  -0.00005   0.00047  -0.00143  -0.00096   0.01069
   D71       -0.00565  -0.00013  -0.00293   0.00086  -0.00208  -0.00772
   D72       -3.13412  -0.00014  -0.00319  -0.00013  -0.00331  -3.13743
   D73        3.11230  -0.00001   0.00473  -0.00076   0.00392   3.11622
   D74       -0.01618  -0.00002   0.00448  -0.00175   0.00269  -0.01349
   D75        0.00765   0.00010   0.00108   0.00014   0.00123   0.00888
   D76       -3.13971  -0.00004  -0.00113   0.00115   0.00002  -3.13969
   D77       -3.13509   0.00017   0.00141   0.00109   0.00250  -3.13259
   D78        0.00072   0.00003  -0.00080   0.00210   0.00129   0.00202
   D79       -0.00423  -0.00010  -0.00054   0.00010  -0.00044  -0.00467
   D80       -3.14004   0.00004   0.00167  -0.00090   0.00077  -3.13928
   D81        3.12419  -0.00009  -0.00029   0.00109   0.00079   3.12498
   D82       -0.01162   0.00005   0.00192   0.00008   0.00199  -0.00963
   D83       -3.13460  -0.00015  -0.00704  -0.00023  -0.00725   3.14134
   D84       -0.04960   0.00057   0.00140   0.00155   0.00294  -0.04666
   D85       -0.00350   0.00005  -0.00230  -0.00434  -0.00664  -0.01014
   D86        3.08150   0.00077   0.00614  -0.00256   0.00355   3.08505
   D87        3.13621   0.00016   0.00449   0.00071   0.00522   3.14142
   D88        0.00004   0.00031   0.01068  -0.00396   0.00672   0.00677
   D89        0.00506  -0.00003  -0.00023   0.00482   0.00459   0.00965
   D90       -3.13110   0.00011   0.00597   0.00015   0.00610  -3.12500
   D91        0.00139  -0.00003   0.00342   0.00126   0.00468   0.00607
   D92        3.13611   0.00021   0.00647  -0.00056   0.00592  -3.14116
   D93       -3.08416  -0.00062  -0.00503  -0.00033  -0.00538  -3.08953
   D94        0.05056  -0.00038  -0.00198  -0.00214  -0.00414   0.04643
   D95       -1.27422   0.00027  -0.08715   0.12445   0.03730  -1.23692
   D96        0.80214  -0.00012  -0.08854   0.12332   0.03477   0.83692
   D97        2.92218  -0.00040  -0.08635   0.12077   0.03442   2.95660
   D98        1.81007   0.00094  -0.07855   0.12613   0.04758   1.85765
   D99       -2.39675   0.00055  -0.07995   0.12500   0.04506  -2.35170
   D100      -0.27672   0.00027  -0.07775   0.12245   0.04470  -0.23201
   D101      -0.00458  -0.00000   0.00176  -0.00224  -0.00047  -0.00505
   D102       3.13144   0.00013   0.00115  -0.00049   0.00066   3.13211
   D103       3.13159  -0.00016  -0.00439   0.00240  -0.00199   3.12960
   D104      -0.01557  -0.00003  -0.00499   0.00414  -0.00086  -0.01643
   D105      -0.89483  -0.00038   0.08884  -0.12471  -0.03587  -0.93070
   D106       1.17156  -0.00030   0.09015  -0.12593  -0.03578   1.13578
   D107      -3.01023  -0.00006   0.08734  -0.12120  -0.03387  -3.04410
   D108       2.25228  -0.00023   0.09511  -0.12944  -0.03433   2.21795
   D109      -1.96451  -0.00014   0.09642  -0.13066  -0.03424  -1.99875
   D110       0.13688   0.00009   0.09361  -0.12594  -0.03233   0.10456
   D111      -0.00086  -0.00001  -0.00194   0.00127  -0.00067  -0.00153
   D112       3.11637   0.00008   0.00083  -0.00124  -0.00041   3.11595
   D113      -3.13557  -0.00025  -0.00499   0.00309  -0.00191  -3.13748
   D114      -0.01834  -0.00017  -0.00222   0.00058  -0.00165  -0.01999
   D115       0.00250   0.00002  -0.00071  -0.00077  -0.00148   0.00101
   D116      -3.11470  -0.00006  -0.00349   0.00175  -0.00175  -3.11644
   D117      -3.13352  -0.00010  -0.00009  -0.00252  -0.00261  -3.13613
   D118       0.03247  -0.00019  -0.00288   0.00000  -0.00288   0.02960
   D119       2.64654  -0.00008  -0.00355   0.00207  -0.00148   2.64506
   D120      -1.54829  -0.00013  -0.00454   0.00255  -0.00199  -1.55028
   D121       0.53564   0.00004  -0.00355   0.00251  -0.00104   0.53460
   D122      -0.52002   0.00001  -0.00070  -0.00051  -0.00120  -0.52122
   D123       1.56834  -0.00004  -0.00170  -0.00002  -0.00172   1.56662
   D124      -2.63092   0.00013  -0.00070  -0.00006  -0.00077  -2.63168
         Item               Value     Threshold  Converged?
 Maximum Force            0.005588     0.000450     NO 
 RMS     Force            0.001000     0.000300     NO 
 Maximum Displacement     0.167593     0.001800     NO 
 RMS     Displacement     0.042544     0.001200     NO 
 Predicted change in Energy=-6.308855D-04
 GradGradGradGradGradGradGradGradGradGradGradGradGradGradGradGradGradGrad

 Stoichiometry    C25H24N2
 Framework group  C1[X(C25H24N2)]
 Deg. of freedom   147
 Full point group                 C1      NOp   1
 Largest Abelian subgroup         C1      NOp   1
 Largest concise Abelian subgroup C1      NOp   1
                         Standard orientation:                         
 ---------------------------------------------------------------------
 Center     Atomic      Atomic             Coordinates (Angstroms)
 Number     Number       Type             X           Y           Z
 ---------------------------------------------------------------------
      1          6           0       -1.047251   -0.162037    0.031332
      2          6           0        1.008357   -0.787472    0.085898
      3          6           0        1.033729    0.589949   -0.003748
      4          7           0       -0.295056    0.977890   -0.026181
      5          7           0       -0.290832   -1.231477    0.099952
      6          6           0        2.133773    1.558317   -0.118966
      7          6           0        2.250424    2.625538    0.778436
      8          6           0        3.089652    1.420406   -1.131967
      9          6           0        3.289442    3.542257    0.657916
     10          1           0        1.528696    2.725805    1.584071
     11          6           0        4.134834    2.329411   -1.243579
     12          1           0        3.007912    0.586965   -1.822720
     13          6           0        4.234307    3.395868   -0.353182
     14          1           0        3.367309    4.364178    1.362782
     15          1           0        4.871177    2.208860   -2.032017
     16          1           0        5.047644    4.108858   -0.444972
     17          6           0        2.119195   -1.750281    0.173970
     18          6           0        1.902726   -3.071168   -0.235451
     19          6           0        3.380603   -1.400972    0.670467
     20          6           0        2.922006   -4.012353   -0.163600
     21          1           0        0.918147   -3.344029   -0.599614
     22          6           0        4.400440   -2.343998    0.736545
     23          1           0        3.562569   -0.391298    1.022652
     24          6           0        4.177813   -3.652379    0.317810
     25          1           0        2.734918   -5.032631   -0.485126
     26          1           0        5.371524   -2.056049    1.128239
     27          1           0        4.974442   -4.388044    0.372027
     28          6           0       -2.528240   -0.134604    0.016492
     29          6           0       -3.238395    0.089330    1.205191
     30          6           0       -3.208348   -0.346061   -1.192624
     31          6           0       -4.631387    0.110200    1.161457
     32          6           0       -4.601255   -0.318171   -1.194245
     33          6           0       -5.329518   -0.092151   -0.027244
     34          1           0       -5.185557    0.284011    2.081373
     35          1           0       -5.131562   -0.472806   -2.131305
     36          6           0       -2.443712   -0.607618   -2.464534
     37          1           0       -1.694547    0.167940   -2.651387
     38          1           0       -1.901755   -1.555958   -2.396326
     39          1           0       -3.115080   -0.652237   -3.325600
     40          6           0       -2.519338    0.245613    2.522093
     41          1           0       -2.101499   -0.714609    2.842835
     42          1           0       -1.681832    0.945664    2.458731
     43          1           0       -3.200545    0.595720    3.301561
     44          6           0       -6.836564   -0.097705   -0.043653
     45          1           0       -7.227910    0.229534   -1.010801
     46          1           0       -7.223966   -1.105537    0.143648
     47          1           0       -7.245516    0.558624    0.729536
     48          6           0       -0.813612    2.322654   -0.180091
     49          1           0       -1.788690    2.268418   -0.665528
     50          1           0       -0.932440    2.818934    0.788286
     51          1           0       -0.130314    2.909360   -0.795087
 ---------------------------------------------------------------------
 Rotational constants (GHZ):      0.2977517      0.1189602      0.0965927
 Standard basis: 6-31G(d,p) (6D, 7F)
 There are   525 symmetry adapted cartesian basis functions of A   symmetry.
 There are   525 symmetry adapted basis functions of A   symmetry.
   525 basis functions,   924 primitive gaussians,   525 cartesian basis functions
    94 alpha electrons       94 beta electrons
       nuclear repulsion energy      2309.1972936056 Hartrees.
 NAtoms=   51 NActive=   51 NUniq=   51 SFac= 1.00D+00 NAtFMM=   60 NAOKFM=F Big=F
 Integral buffers will be    131072 words long.
 Raffenetti 2 integral format.
 Two-electron integral symmetry is turned on.
 Nuclear repulsion after empirical dispersion term =     2309.1548491757 Hartrees.
 One-electron integrals computed using PRISM.
 NBasis=   525 RedAO= T EigKep=  2.82D-04  NBF=   525
 NBsUse=   525 1.00D-06 EigRej= -1.00D+00 NBFU=   525
 Initial guess from the checkpoint file:  "c2im-degE1-opt-wb97xd.chk"
 B after Tr=    -0.000000   -0.000000   -0.000000
         Rot=    0.999997    0.002499   -0.000326   -0.000745 Ang=   0.30 deg.
 ExpMin= 1.61D-01 ExpMax= 4.17D+03 ExpMxC= 6.27D+02 IAcc=1 IRadAn=         1 AccDes= 0.00D+00
 Harris functional with IExCor= 4639 and IRadAn=       1 diagonalized for initial guess.
 HarFok:  IExCor= 4639 AccDes= 0.00D+00 IRadAn=         1 IDoV= 1 UseB2=F ITyADJ=14
 ICtDFT=  3500011 ScaDFX=  1.000000  1.000000  1.000000  1.000000
 FoFCou: FMM=F IPFlag=           0 FMFlag=      100000 FMFlg1=           0
         NFxFlg=           0 DoJE=T BraDBF=F KetDBF=T FulRan=T
         wScrn=  0.000000 ICntrl=     500 IOpCl=  0 I1Cent=   200000004 NGrid=           0
         NMat0=    1 NMatS0=      1 NMatT0=    0 NMatD0=    1 NMtDS0=    0 NMtDT0=    0
 Petite list used in FoFCou.
 Requested convergence on RMS density matrix=1.00D-08 within 128 cycles.
 Requested convergence on MAX density matrix=1.00D-06.
 Requested convergence on             energy=1.00D-06.
 No special actions if energy rises.
 Integral accuracy reduced to 1.0D-05 until final iterations.
 Initial convergence to 1.0D-05 achieved.  Increase integral accuracy.
 SCF Done:  E(RwB97XD) =  -1076.34334616     A.U. after   12 cycles
            NFock= 12  Conv=0.72D-08     -V/T= 2.0095
 Calling FoFJK, ICntrl=      2127 FMM=F ISym2X=0 I1Cent= 0 IOpClX= 0 NMat=1 NMatS=1 NMatT=0.
 ***** Axes restored to original set *****
 -------------------------------------------------------------------
 Center     Atomic                   Forces (Hartrees/Bohr)
 Number     Number              X              Y              Z
 -------------------------------------------------------------------
      1        6           0.000575265   -0.001566196    0.000871072
      2        6          -0.000235140   -0.000056056    0.000367292
      3        6          -0.000547619   -0.000741747   -0.000763961
      4        7          -0.000532326    0.001016004   -0.000000609
      5        7           0.000258183    0.000876248   -0.002818092
      6        6           0.000439006   -0.000480529    0.000978696
      7        6          -0.000116154   -0.000125200    0.000304900
      8        6           0.000122195    0.000199737   -0.000172046
      9        6          -0.000017109   -0.000215425    0.000070848
     10        1          -0.000071444    0.000156790    0.000061732
     11        6          -0.000036980    0.000172039    0.000005857
     12        1          -0.000151411   -0.000134469    0.000241973
     13        6           0.000152994   -0.000062291    0.000259500
     14        1           0.000014988    0.000094833   -0.000068261
     15        1           0.000002579   -0.000136756   -0.000069058
     16        1          -0.000037767   -0.000003628   -0.000133711
     17        6           0.000589921    0.000870075    0.000700919
     18        6          -0.000075671   -0.000240888   -0.000163798
     19        6          -0.000122198   -0.000355123   -0.000232068
     20        6          -0.000161999    0.000197631   -0.000326516
     21        1           0.000076964    0.000102742   -0.000038023
     22        6           0.000059453   -0.000068281    0.000193947
     23        1          -0.000047059    0.000006791    0.000003133
     24        6           0.000182357    0.000045096    0.000200064
     25        1          -0.000057948   -0.000069780    0.000106588
     26        1          -0.000136880   -0.000011532   -0.000090663
     27        1          -0.000133341   -0.000080896   -0.000019308
     28        6           0.000170942    0.000433600   -0.001174268
     29        6           0.000653797    0.000009598   -0.000628398
     30        6          -0.000443351   -0.000700198    0.000361451
     31        6          -0.000238327   -0.000301147    0.000170089
     32        6          -0.000580762    0.000069114    0.000052397
     33        6           0.000092048    0.000157549    0.000168031
     34        1           0.000090354    0.000125483    0.000114307
     35        1           0.000216924    0.000001737   -0.000042680
     36        6           0.000931354    0.000591908   -0.000456452
     37        1          -0.000352407   -0.000150302    0.000380898
     38        1          -0.000145452   -0.000162070    0.000084383
     39        1           0.000139489   -0.000180243    0.000207666
     40        6           0.000401957    0.000162131   -0.000381125
     41        1          -0.000140542    0.000350636    0.000466176
     42        1          -0.000590946    0.000151349    0.000658645
     43        1          -0.000018999    0.000170251    0.000183545
     44        6          -0.000103971   -0.000119449   -0.000366817
     45        1           0.000061086   -0.000077213    0.000054351
     46        1          -0.000038353    0.000080280    0.000206580
     47        1          -0.000017941    0.000140675    0.000113337
     48        6           0.000074256   -0.000270383    0.000218482
     49        1          -0.000036815   -0.000060264    0.000075787
     50        1           0.000148151    0.000228924    0.000031424
     51        1          -0.000265353   -0.000041154    0.000031785
 -------------------------------------------------------------------
 Cartesian Forces:  Max     0.002818092 RMS     0.000422865

 GradGradGradGradGradGradGradGradGradGradGradGradGradGradGradGradGradGrad
 Berny optimization.
 Using GEDIIS/GDIIS optimizer.
 FormGI is forming the generalized inverse of G from B-inverse, IUseBI=4.
 Internal  Forces:  Max     0.001783781 RMS     0.000344969
 Search for a local minimum.
 Step number  10 out of a maximum of  279
 All quantities printed in internal units (Hartrees-Bohrs-Radians)
 Mixed Optimization -- En-DIIS/RFO-DIIS
 Update second derivatives using D2CorX and points    9   10
 DE= -6.73D-04 DEPred=-6.31D-04 R= 1.07D+00
 TightC=F SS=  1.41D+00  RLast= 2.09D-01 DXNew= 6.0000D-01 6.2728D-01
 Trust test= 1.07D+00 RLast= 2.09D-01 DXMaxT set to 6.00D-01
 ITU=  1  0 -1  0 -1  1  0  1  1  0
 Use linear search instead of GDIIS.
     Eigenvalues ---    0.00099   0.00230   0.00234   0.00314   0.00461
     Eigenvalues ---    0.00742   0.00847   0.01146   0.01265   0.01285
     Eigenvalues ---    0.01327   0.01365   0.01494   0.01512   0.01559
     Eigenvalues ---    0.01659   0.01795   0.02043   0.02046   0.02057
     Eigenvalues ---    0.02059   0.02060   0.02062   0.02064   0.02066
     Eigenvalues ---    0.02067   0.02068   0.02070   0.02072   0.02073
     Eigenvalues ---    0.02074   0.02077   0.02080   0.02081   0.02082
     Eigenvalues ---    0.02085   0.02113   0.02347   0.03165   0.03547
     Eigenvalues ---    0.06723   0.06811   0.06823   0.06945   0.06983
     Eigenvalues ---    0.07004   0.07327   0.07572   0.14910   0.15798
     Eigenvalues ---    0.15923   0.15980   0.15999   0.15999   0.15999
     Eigenvalues ---    0.15999   0.16000   0.16000   0.16000   0.16000
     Eigenvalues ---    0.16000   0.16000   0.16000   0.16000   0.16000
     Eigenvalues ---    0.16000   0.16000   0.16007   0.16024   0.16035
     Eigenvalues ---    0.16057   0.16113   0.21894   0.21980   0.22001
     Eigenvalues ---    0.22003   0.22432   0.23310   0.23458   0.23504
     Eigenvalues ---    0.24043   0.24379   0.24734   0.24932   0.24962
     Eigenvalues ---    0.24989   0.24992   0.24994   0.25006   0.25395
     Eigenvalues ---    0.26150   0.26619   0.28088   0.28403   0.28455
     Eigenvalues ---    0.28475   0.28725   0.30613   0.32163   0.34976
     Eigenvalues ---    0.35984   0.36818   0.37050   0.37068   0.37103
     Eigenvalues ---    0.37117   0.37121   0.37155   0.37170   0.37173
     Eigenvalues ---    0.37187   0.37200   0.37205   0.37207   0.37209
     Eigenvalues ---    0.37211   0.37214   0.37224   0.37231   0.37239
     Eigenvalues ---    0.37245   0.37274   0.37277   0.37376   0.37490
     Eigenvalues ---    0.39825   0.41178   0.41222   0.41471   0.41590
     Eigenvalues ---    0.41813   0.41979   0.45195   0.45204   0.45264
     Eigenvalues ---    0.45326   0.45354   0.45389   0.45421   0.45459
     Eigenvalues ---    0.45581   0.45595   0.45709   0.47067   0.50276
     Eigenvalues ---    0.54732   0.56444
 RFO step:  Lambda=-5.40703028D-04 EMin= 9.85736355D-04
 Quartic linear search produced a step of  0.15735.
 Iteration  1 RMS(Cart)=  0.06413937 RMS(Int)=  0.00137116
 Iteration  2 RMS(Cart)=  0.00192402 RMS(Int)=  0.00002363
 Iteration  3 RMS(Cart)=  0.00000307 RMS(Int)=  0.00002352
 Iteration  4 RMS(Cart)=  0.00000000 RMS(Int)=  0.00002352
 Variable       Old X    -DE/DX   Delta X   Delta X   Delta X     New X
                                 (Linear)    (Quad)   (Total)
    R1        2.58315   0.00033   0.00072   0.00088   0.00160   2.58475
    R2        2.47877   0.00064   0.00055   0.00261   0.00319   2.48196
    R3        2.79928  -0.00023   0.00034   0.00223   0.00256   2.80185
    R4        2.60890   0.00073   0.00049   0.00028   0.00075   2.60965
    R5        2.59466   0.00134   0.00136   0.01039   0.01177   2.60643
    R6        2.78292   0.00029   0.00087   0.00407   0.00494   2.78786
    R7        2.61621  -0.00041  -0.00044   0.00238   0.00191   2.61812
    R8        2.77803   0.00156   0.00161   0.01144   0.01305   2.79108
    R9        2.73911   0.00025   0.00056   0.00269   0.00325   2.74236
   R10        2.64420   0.00025   0.00005   0.00087   0.00092   2.64512
   R11        2.64487   0.00014   0.00025   0.00040   0.00065   2.64552
   R12        2.62832   0.00004   0.00009   0.00056   0.00066   2.62898
   R13        2.05276  -0.00014   0.00002  -0.00113  -0.00110   2.05166
   R14        2.62607   0.00005   0.00012   0.00081   0.00093   2.62700
   R15        2.05141  -0.00025  -0.00014  -0.00146  -0.00160   2.04981
   R16        2.62972   0.00002   0.00006   0.00041   0.00047   2.63019
   R17        2.05142  -0.00012  -0.00008  -0.00100  -0.00108   2.05035
   R18        2.63211   0.00007   0.00008   0.00044   0.00053   2.63263
   R19        2.05135  -0.00014  -0.00007  -0.00106  -0.00114   2.05021
   R20        2.05129  -0.00013  -0.00008  -0.00101  -0.00109   2.05019
   R21        2.64509  -0.00001   0.00013   0.00042   0.00055   2.64564
   R22        2.64540  -0.00023  -0.00001  -0.00079  -0.00080   2.64460
   R23        2.62524  -0.00009   0.00002   0.00022   0.00025   2.62549
   R24        2.04969   0.00002  -0.00003  -0.00065  -0.00068   2.04900
   R25        2.62783  -0.00014  -0.00005  -0.00007  -0.00012   2.62771
   R26        2.04980   0.00001  -0.00006  -0.00046  -0.00051   2.04929
   R27        2.63099   0.00031   0.00015   0.00131   0.00146   2.63245
   R28        2.05220  -0.00014  -0.00008  -0.00106  -0.00115   2.05105
   R29        2.62989   0.00009   0.00007   0.00060   0.00067   2.63056
   R30        2.05220  -0.00014  -0.00007  -0.00106  -0.00113   2.05107
   R31        2.05169  -0.00015  -0.00009  -0.00112  -0.00121   2.05047
   R32        2.65065  -0.00131   0.00006  -0.00217  -0.00209   2.64856
   R33        2.65183  -0.00083  -0.00021  -0.00246  -0.00267   2.64917
   R34        2.63397  -0.00009   0.00001  -0.00007  -0.00005   2.63392
   R35        2.85073  -0.00066  -0.00004  -0.00028  -0.00032   2.85041
   R36        2.63274   0.00015  -0.00001   0.00047   0.00044   2.63318
   R37        2.84768   0.00027   0.00011   0.00243   0.00254   2.85022
   R38        2.63299   0.00043   0.00012   0.00138   0.00151   2.63450
   R39        2.05586  -0.00017  -0.00009  -0.00132  -0.00141   2.05445
   R40        2.63435   0.00025   0.00013   0.00110   0.00122   2.63557
   R41        2.05557  -0.00011  -0.00006  -0.00113  -0.00119   2.05437
   R42        2.84809   0.00006   0.00000   0.00186   0.00186   2.84995
   R43        2.06807   0.00039   0.00008   0.00042   0.00050   2.06857
   R44        2.06812  -0.00021  -0.00006  -0.00172  -0.00178   2.06634
   R45        2.06505  -0.00028  -0.00012  -0.00179  -0.00192   2.06313
   R46        2.06965  -0.00027  -0.00010  -0.00185  -0.00195   2.06770
   R47        2.06621   0.00056  -0.00012   0.00003  -0.00010   2.06611
   R48        2.06507  -0.00020  -0.00006  -0.00153  -0.00159   2.06348
   R49        2.06630  -0.00010  -0.00007  -0.00125  -0.00132   2.06498
   R50        2.07086  -0.00019  -0.00009  -0.00159  -0.00168   2.06918
   R51        2.06649  -0.00012  -0.00008  -0.00130  -0.00138   2.06511
   R52        2.06090  -0.00004  -0.00015  -0.00108  -0.00123   2.05967
   R53        2.06851  -0.00024  -0.00012  -0.00165  -0.00177   2.06674
   R54        2.06088   0.00004   0.00001  -0.00087  -0.00086   2.06001
    A1        1.94419   0.00109   0.00050   0.00536   0.00578   1.94997
    A2        2.13446  -0.00041   0.00039   0.00006   0.00044   2.13490
    A3        2.20454  -0.00067  -0.00086  -0.00540  -0.00627   2.19826
    A4        1.91845   0.00066   0.00023   0.00282   0.00296   1.92141
    A5        2.26832  -0.00096  -0.00029  -0.00612  -0.00641   2.26190
    A6        2.09637   0.00030   0.00007   0.00315   0.00321   2.09958
    A7        1.83692  -0.00012   0.00017  -0.00007  -0.00004   1.83687
    A8        2.31320  -0.00027   0.00103  -0.00208  -0.00103   2.31217
    A9        2.13218   0.00038  -0.00087   0.00169   0.00083   2.13301
   A10        1.86899  -0.00011   0.00000  -0.00075  -0.00087   1.86812
   A11        2.19110   0.00036   0.00135   0.00447   0.00583   2.19693
   A12        2.22064  -0.00023  -0.00145  -0.00263  -0.00407   2.21657
   A13        1.85612  -0.00151  -0.00085  -0.00688  -0.00776   1.84836
   A14        2.11126   0.00027  -0.00045   0.00035  -0.00011   2.11115
   A15        2.09772  -0.00004   0.00068   0.00018   0.00086   2.09858
   A16        2.07420  -0.00022  -0.00020  -0.00053  -0.00074   2.07346
   A17        2.10530   0.00017   0.00019   0.00065   0.00083   2.10613
   A18        2.08365  -0.00012  -0.00034  -0.00078  -0.00112   2.08253
   A19        2.09412  -0.00005   0.00015   0.00011   0.00027   2.09439
   A20        2.10289   0.00004   0.00008  -0.00002   0.00006   2.10295
   A21        2.07690   0.00011   0.00003   0.00113   0.00117   2.07807
   A22        2.10334  -0.00016  -0.00011  -0.00110  -0.00121   2.10213
   A23        2.09538  -0.00003  -0.00002  -0.00031  -0.00033   2.09504
   A24        2.09019  -0.00001   0.00003   0.00031   0.00034   2.09053
   A25        2.09754   0.00003  -0.00001  -0.00001  -0.00001   2.09753
   A26        2.09810   0.00010   0.00002   0.00035   0.00036   2.09846
   A27        2.08964  -0.00003   0.00005   0.00024   0.00029   2.08993
   A28        2.09543  -0.00007  -0.00007  -0.00058  -0.00064   2.09478
   A29        2.09039  -0.00006  -0.00003  -0.00010  -0.00014   2.09026
   A30        2.09566   0.00001   0.00001  -0.00008  -0.00007   2.09558
   A31        2.09713   0.00005   0.00002   0.00019   0.00021   2.09735
   A32        2.07467   0.00028   0.00005   0.00219   0.00224   2.07690
   A33        2.13858  -0.00058  -0.00001  -0.00403  -0.00405   2.13453
   A34        2.06982   0.00030  -0.00004   0.00178   0.00173   2.07155
   A35        2.10684  -0.00018  -0.00002  -0.00132  -0.00134   2.10550
   A36        2.06688   0.00022   0.00008   0.00181   0.00189   2.06877
   A37        2.10941  -0.00004  -0.00006  -0.00047  -0.00052   2.10889
   A38        2.10421  -0.00004   0.00010  -0.00049  -0.00039   2.10382
   A39        2.09276  -0.00002  -0.00007   0.00032   0.00025   2.09301
   A40        2.08608   0.00006  -0.00001   0.00022   0.00021   2.08629
   A41        2.09961  -0.00006   0.00001  -0.00007  -0.00006   2.09956
   A42        2.08839   0.00003  -0.00001   0.00003   0.00002   2.08841
   A43        2.09518   0.00004   0.00000   0.00003   0.00004   2.09522
   A44        2.10127  -0.00008  -0.00003  -0.00034  -0.00037   2.10090
   A45        2.08647  -0.00004  -0.00006  -0.00053  -0.00059   2.08589
   A46        2.09538   0.00012   0.00009   0.00087   0.00096   2.09634
   A47        2.08450   0.00006  -0.00002   0.00038   0.00035   2.08486
   A48        2.09891  -0.00002   0.00003  -0.00002   0.00002   2.09892
   A49        2.09975  -0.00004  -0.00001  -0.00037  -0.00038   2.09937
   A50        2.09514  -0.00106   0.00023  -0.00264  -0.00244   2.09270
   A51        2.08333   0.00039  -0.00034   0.00065   0.00028   2.08361
   A52        2.10467   0.00067   0.00011   0.00207   0.00220   2.10688
   A53        2.07349   0.00009  -0.00004   0.00021   0.00012   2.07360
   A54        2.11182  -0.00178  -0.00005  -0.00584  -0.00602   2.10579
   A55        2.09695   0.00171   0.00017   0.00662   0.00666   2.10361
   A56        2.07435  -0.00013   0.00003  -0.00004   0.00000   2.07435
   A57        2.10306  -0.00077  -0.00038  -0.00461  -0.00499   2.09807
   A58        2.10575   0.00090   0.00034   0.00463   0.00497   2.11073
   A59        2.12392  -0.00038  -0.00008  -0.00208  -0.00213   2.12179
   A60        2.07709   0.00011  -0.00005   0.00052   0.00045   2.07754
   A61        2.08216   0.00027   0.00013   0.00158   0.00169   2.08385
   A62        2.12302  -0.00033  -0.00008  -0.00193  -0.00203   2.12099
   A63        2.07782   0.00008  -0.00004   0.00042   0.00038   2.07820
   A64        2.08234   0.00025   0.00013   0.00152   0.00166   2.08399
   A65        2.06688   0.00007   0.00005   0.00179   0.00184   2.06872
   A66        2.10696   0.00002   0.00001  -0.00074  -0.00073   2.10623
   A67        2.10908  -0.00009  -0.00006  -0.00096  -0.00103   2.10805
   A68        1.94815  -0.00034  -0.00026  -0.00477  -0.00503   1.94312
   A69        1.92738   0.00001   0.00029   0.00096   0.00125   1.92863
   A70        1.93951   0.00012   0.00008   0.00003   0.00010   1.93961
   A71        1.86057   0.00021  -0.00001   0.00275   0.00274   1.86331
   A72        1.89122  -0.00008  -0.00015  -0.00145  -0.00161   1.88962
   A73        1.89438   0.00008   0.00004   0.00274   0.00278   1.89716
   A74        1.92482  -0.00001  -0.00002   0.00070   0.00067   1.92549
   A75        1.96151  -0.00093  -0.00022  -0.00779  -0.00803   1.95348
   A76        1.93770   0.00018   0.00025   0.00094   0.00118   1.93888
   A77        1.86093   0.00034  -0.00019   0.00181   0.00162   1.86256
   A78        1.88580   0.00034   0.00025   0.00586   0.00610   1.89190
   A79        1.88987   0.00013  -0.00006  -0.00100  -0.00107   1.88880
   A80        1.94594  -0.00008  -0.00003  -0.00166  -0.00169   1.94426
   A81        1.93373  -0.00004   0.00001  -0.00061  -0.00061   1.93313
   A82        1.94339  -0.00002   0.00009  -0.00086  -0.00077   1.94263
   A83        1.87537   0.00004  -0.00005   0.00097   0.00092   1.87629
   A84        1.88801  -0.00002  -0.00009  -0.00001  -0.00010   1.88791
   A85        1.87436   0.00013   0.00007   0.00238   0.00245   1.87681
   A86        1.89757   0.00012   0.00047   0.00106   0.00153   1.89910
   A87        1.94500  -0.00025   0.00053  -0.00081  -0.00028   1.94472
   A88        1.91224   0.00039  -0.00000   0.00248   0.00247   1.91471
   A89        1.89576   0.00002  -0.00014   0.00007  -0.00008   1.89568
   A90        1.91340  -0.00019  -0.00031  -0.00160  -0.00191   1.91149
   A91        1.89969  -0.00009  -0.00056  -0.00124  -0.00180   1.89788
    D1        0.00983  -0.00030   0.00536  -0.02266  -0.01731  -0.00748
    D2        3.08064  -0.00005   0.00389  -0.00717  -0.00327   3.07738
    D3       -3.13302  -0.00017   0.00213  -0.00767  -0.00552  -3.13854
    D4       -0.06221   0.00009   0.00066   0.00782   0.00853  -0.05368
    D5       -0.00132   0.00011  -0.00157   0.00577   0.00422   0.00290
    D6        3.14159  -0.00003   0.00184  -0.00995  -0.00809   3.13350
    D7       -1.45249   0.00035   0.00669   0.03219   0.03889  -1.41360
    D8        1.69887   0.00015   0.00660   0.02270   0.02932   1.72819
    D9        1.68765   0.00051   0.00294   0.04952   0.05243   1.74008
   D10       -1.44418   0.00030   0.00285   0.04002   0.04286  -1.40131
   D11        0.01358  -0.00031   0.00603  -0.02683  -0.02082  -0.00724
   D12       -3.08202  -0.00024   0.00005  -0.01492  -0.01489  -3.09691
   D13       -3.11702  -0.00024   0.00535  -0.01065  -0.00533  -3.12235
   D14        0.07057  -0.00017  -0.00063   0.00126   0.00059   0.07116
   D15       -0.00785   0.00014  -0.00290   0.01359   0.01071   0.00285
   D16        3.12400   0.00006  -0.00230  -0.00081  -0.00318   3.12082
   D17       -2.73045  -0.00001   0.00747   0.02004   0.02751  -2.70294
   D18        0.42795   0.00011   0.00762   0.02492   0.03254   0.46048
   D19        0.42309   0.00007   0.00672   0.03763   0.04436   0.46745
   D20       -2.70170   0.00019   0.00688   0.04252   0.04939  -2.65231
   D21       -0.01391   0.00037  -0.00676   0.02937   0.02260   0.00869
   D22       -3.08316   0.00008  -0.00539   0.01317   0.00782  -3.07534
   D23        3.08764   0.00029  -0.00145   0.01889   0.01738   3.10502
   D24        0.01839  -0.00001  -0.00008   0.00268   0.00260   0.02100
   D25       -2.20230  -0.00013   0.00404   0.00348   0.00751  -2.19479
   D26        0.93396  -0.00012   0.00681   0.00280   0.00960   0.94355
   D27        0.99172  -0.00003  -0.00283   0.01711   0.01429   1.00601
   D28       -2.15521  -0.00002  -0.00006   0.01643   0.01638  -2.13883
   D29       -0.42738  -0.00007   0.00139   0.00222   0.00361  -0.42377
   D30        1.66156  -0.00012   0.00184   0.00248   0.00433   1.66590
   D31       -2.51818  -0.00013   0.00148   0.00205   0.00353  -2.51464
   D32        2.62920   0.00026  -0.00029   0.02098   0.02068   2.64988
   D33       -1.56504   0.00020   0.00016   0.02125   0.02140  -1.54364
   D34        0.53841   0.00019  -0.00020   0.02081   0.02060   0.55901
   D35       -3.13473  -0.00008   0.00051  -0.00455  -0.00405  -3.13878
   D36        0.02308  -0.00008   0.00081  -0.00357  -0.00277   0.02032
   D37        0.01213  -0.00009  -0.00223  -0.00388  -0.00612   0.00601
   D38       -3.11324  -0.00009  -0.00193  -0.00290  -0.00483  -3.11808
   D39       -3.13746   0.00007  -0.00041   0.00357   0.00315  -3.13431
   D40       -0.00668   0.00008  -0.00053   0.00526   0.00473  -0.00195
   D41       -0.00109   0.00008   0.00230   0.00291   0.00520   0.00411
   D42        3.12969   0.00009   0.00218   0.00460   0.00678   3.13647
   D43       -0.01207   0.00003   0.00069   0.00143   0.00212  -0.00995
   D44       -3.14009   0.00002   0.00066   0.00150   0.00217  -3.13792
   D45        3.11320   0.00003   0.00038   0.00044   0.00082   3.11402
   D46       -0.01482   0.00002   0.00036   0.00051   0.00086  -0.01396
   D47       -0.01002  -0.00001  -0.00081   0.00052  -0.00029  -0.01032
   D48        3.13816  -0.00004  -0.00069  -0.00090  -0.00160   3.13656
   D49       -3.14063  -0.00002  -0.00070  -0.00121  -0.00191   3.14064
   D50        0.00755  -0.00005  -0.00057  -0.00264  -0.00321   0.00433
   D51        0.00084   0.00005   0.00083   0.00204   0.00287   0.00372
   D52       -3.13720  -0.00001  -0.00022  -0.00065  -0.00086  -3.13806
   D53        3.12880   0.00005   0.00085   0.00198   0.00283   3.13163
   D54       -0.00923  -0.00000  -0.00019  -0.00071  -0.00091  -0.01014
   D55        0.01015  -0.00006  -0.00077  -0.00302  -0.00379   0.00636
   D56       -3.13500  -0.00000   0.00028  -0.00033  -0.00005  -3.13505
   D57       -3.13805  -0.00003  -0.00089  -0.00159  -0.00248  -3.14053
   D58       -0.00001   0.00003   0.00016   0.00110   0.00126   0.00124
   D59       -3.13689   0.00001  -0.00032  -0.00007  -0.00038  -3.13727
   D60       -0.00657   0.00007  -0.00029   0.00312   0.00284  -0.00374
   D61       -0.01143  -0.00011  -0.00046  -0.00482  -0.00528  -0.01671
   D62        3.11889  -0.00005  -0.00044  -0.00163  -0.00207   3.11682
   D63        3.14047  -0.00001   0.00044  -0.00018   0.00027   3.14074
   D64        0.01659  -0.00006  -0.00051  -0.00384  -0.00434   0.01225
   D65        0.01563   0.00010   0.00059   0.00469   0.00528   0.02091
   D66       -3.10825   0.00006  -0.00036   0.00103   0.00067  -3.10758
   D67       -0.00074   0.00005   0.00008   0.00201   0.00209   0.00134
   D68        3.14073   0.00005  -0.00012   0.00189   0.00176  -3.14069
   D69       -3.13078  -0.00002   0.00005  -0.00127  -0.00122  -3.13200
   D70        0.01069  -0.00002  -0.00015  -0.00140  -0.00154   0.00914
   D71       -0.00772  -0.00003  -0.00033  -0.00175  -0.00207  -0.00980
   D72       -3.13743  -0.00002  -0.00052  -0.00159  -0.00211  -3.13955
   D73        3.11622   0.00001   0.00062   0.00190   0.00252   3.11874
   D74       -0.01349   0.00002   0.00042   0.00205   0.00248  -0.01100
   D75        0.00888   0.00002   0.00019   0.00100   0.00120   0.01008
   D76       -3.13969  -0.00002   0.00000  -0.00077  -0.00077  -3.14047
   D77       -3.13259   0.00002   0.00039   0.00113   0.00152  -3.13107
   D78        0.00202  -0.00003   0.00020  -0.00065  -0.00045   0.00157
   D79       -0.00467  -0.00003  -0.00007  -0.00113  -0.00120  -0.00587
   D80       -3.13928   0.00001   0.00012   0.00065   0.00076  -3.13852
   D81        3.12498  -0.00004   0.00012  -0.00130  -0.00117   3.12380
   D82       -0.00963   0.00000   0.00031   0.00048   0.00079  -0.00884
   D83        3.14134  -0.00003  -0.00114  -0.00769  -0.00881   3.13253
   D84       -0.04666   0.00043   0.00046   0.01694   0.01733  -0.02933
   D85       -0.01014   0.00017  -0.00104   0.00191   0.00088  -0.00927
   D86        3.08505   0.00064   0.00056   0.02654   0.02701   3.11206
   D87        3.14142   0.00007   0.00082   0.00673   0.00753  -3.13423
   D88        0.00677   0.00015   0.00106   0.00837   0.00941   0.01618
   D89        0.00965  -0.00012   0.00072  -0.00279  -0.00209   0.00756
   D90       -3.12500  -0.00005   0.00096  -0.00115  -0.00021  -3.12521
   D91        0.00607  -0.00012   0.00074   0.00020   0.00094   0.00700
   D92       -3.14116   0.00005   0.00093   0.00568   0.00663  -3.13453
   D93       -3.08953  -0.00049  -0.00085  -0.02388  -0.02482  -3.11435
   D94        0.04643  -0.00031  -0.00065  -0.01840  -0.01912   0.02730
   D95       -1.23692   0.00027   0.00587   0.09809   0.10396  -1.13296
   D96        0.83692   0.00010   0.00547   0.09580   0.10127   0.93818
   D97        2.95660  -0.00026   0.00542   0.08970   0.09512   3.05172
   D98        1.85765   0.00070   0.00749   0.12288   0.13037   1.98802
   D99       -2.35170   0.00052   0.00709   0.12058   0.12767  -2.22403
   D100      -0.23201   0.00016   0.00703   0.11449   0.12153  -0.11049
   D101      -0.00505   0.00002  -0.00007   0.00160   0.00153  -0.00352
   D102       3.13211   0.00011   0.00010   0.00450   0.00461   3.13672
   D103       3.12960  -0.00006  -0.00031  -0.00008  -0.00040   3.12920
   D104      -0.01643   0.00003  -0.00014   0.00282   0.00268  -0.01375
   D105      -0.93070  -0.00023  -0.00564  -0.05396  -0.05961  -0.99031
   D106       1.13578  -0.00017  -0.00563  -0.05294  -0.05858   1.07721
   D107      -3.04410   0.00002  -0.00533  -0.04884  -0.05418  -3.09828
   D108       2.21795  -0.00015  -0.00540  -0.05228  -0.05767   2.16028
   D109      -1.99875  -0.00010  -0.00539  -0.05126  -0.05664  -2.05539
   D110       0.10456   0.00009  -0.00509  -0.04715  -0.05224   0.05232
   D111      -0.00153   0.00002  -0.00011  -0.00138  -0.00150  -0.00304
   D112       3.11595   0.00008  -0.00006   0.00250   0.00243   3.11839
   D113      -3.13748  -0.00016  -0.00030  -0.00688  -0.00721   3.13850
   D114      -0.01999  -0.00009  -0.00026  -0.00299  -0.00327  -0.02326
   D115       0.00101   0.00004  -0.00023   0.00047   0.00024   0.00126
   D116      -3.11644  -0.00003  -0.00027  -0.00343  -0.00371  -3.12015
   D117      -3.13613  -0.00005  -0.00041  -0.00244  -0.00284  -3.13897
   D118       0.02960  -0.00012  -0.00045  -0.00633  -0.00679   0.02281
   D119       2.64506  -0.00007  -0.00023  -0.00584  -0.00608   2.63899
   D120      -1.55028  -0.00009  -0.00031  -0.00612  -0.00643  -1.55672
   D121       0.53460   0.00003  -0.00016  -0.00409  -0.00426   0.53034
   D122      -0.52122   0.00000  -0.00019  -0.00182  -0.00201  -0.52323
   D123       1.56662  -0.00003  -0.00027  -0.00210  -0.00237   1.56425
   D124      -2.63168   0.00010  -0.00012  -0.00007  -0.00019  -2.63187
         Item               Value     Threshold  Converged?
 Maximum Force            0.001784     0.000450     NO 
 RMS     Force            0.000345     0.000300     NO 
 Maximum Displacement     0.382735     0.001800     NO 
 RMS     Displacement     0.064203     0.001200     NO 
 Predicted change in Energy=-2.902083D-04
 GradGradGradGradGradGradGradGradGradGradGradGradGradGradGradGradGradGrad

 Stoichiometry    C25H24N2
 Framework group  C1[X(C25H24N2)]
 Deg. of freedom   147
 Full point group                 C1      NOp   1
 Largest Abelian subgroup         C1      NOp   1
 Largest concise Abelian subgroup C1      NOp   1
                         Standard orientation:                         
 ---------------------------------------------------------------------
 Center     Atomic      Atomic             Coordinates (Angstroms)
 Number     Number       Type             X           Y           Z
 ---------------------------------------------------------------------
      1          6           0       -1.053854   -0.171896    0.036823
      2          6           0        1.003225   -0.792907    0.090883
      3          6           0        1.026278    0.583256   -0.021852
      4          7           0       -0.304116    0.967764   -0.062781
      5          7           0       -0.299857   -1.243423    0.128058
      6          6           0        2.131008    1.555095   -0.150509
      7          6           0        2.248879    2.632689    0.735019
      8          6           0        3.084491    1.408425   -1.165011
      9          6           0        3.289982    3.546448    0.606284
     10          1           0        1.526798    2.742102    1.538357
     11          6           0        4.131308    2.315150   -1.285588
     12          1           0        2.999999    0.572162   -1.850671
     13          6           0        4.234959    3.388269   -0.403272
     14          1           0        3.369416    4.374504    1.302868
     15          1           0        4.866134    2.187255   -2.073453
     16          1           0        5.048929    4.098714   -0.502090
     17          6           0        2.123734   -1.746433    0.198954
     18          6           0        1.932365   -3.068766   -0.219196
     19          6           0        3.366649   -1.382715    0.729388
     20          6           0        2.962689   -3.996334   -0.127885
     21          1           0        0.961110   -3.353562   -0.608082
     22          6           0        4.397602   -2.311888    0.814966
     23          1           0        3.526629   -0.372105    1.088656
     24          6           0        4.202693   -3.621139    0.384127
     25          1           0        2.797123   -5.017107   -0.457489
     26          1           0        5.354253   -2.012274    1.231013
     27          1           0        5.007276   -4.345778    0.454203
     28          6           0       -2.536299   -0.149169    0.024069
     29          6           0       -3.240453    0.161004    1.195533
     30          6           0       -3.218431   -0.439950   -1.165640
     31          6           0       -4.633440    0.186533    1.155047
     32          6           0       -4.611454   -0.406708   -1.167356
     33          6           0       -5.334885   -0.096192   -0.016109
     34          1           0       -5.183169    0.433203    2.059970
     35          1           0       -5.143976   -0.627123   -2.089138
     36          6           0       -2.449729   -0.792931   -2.414393
     37          1           0       -1.739450   -0.003898   -2.681161
     38          1           0       -1.865362   -1.704106   -2.259683
     39          1           0       -3.122527   -0.947974   -3.260117
     40          6           0       -2.506212    0.436466    2.484019
     41          1           0       -1.980986   -0.462063    2.821678
     42          1           0       -1.749640    1.216591    2.364047
     43          1           0       -3.196403    0.748293    3.270623
     44          6           0       -6.842947   -0.091912   -0.029872
     45          1           0       -7.231885    0.173560   -1.015941
     46          1           0       -7.236203   -1.081862    0.223679
     47          1           0       -7.244629    0.618056    0.697336
     48          6           0       -0.819569    2.310846   -0.253588
     49          1           0       -1.800097    2.247252   -0.725258
     50          1           0       -0.923961    2.837766    0.699079
     51          1           0       -0.143094    2.876566   -0.894435
 ---------------------------------------------------------------------
 Rotational constants (GHZ):      0.2986134      0.1188140      0.0964374
 Standard basis: 6-31G(d,p) (6D, 7F)
 There are   525 symmetry adapted cartesian basis functions of A   symmetry.
 There are   525 symmetry adapted basis functions of A   symmetry.
   525 basis functions,   924 primitive gaussians,   525 cartesian basis functions
    94 alpha electrons       94 beta electrons
       nuclear repulsion energy      2308.5859654176 Hartrees.
 NAtoms=   51 NActive=   51 NUniq=   51 SFac= 1.00D+00 NAtFMM=   60 NAOKFM=F Big=F
 Integral buffers will be    131072 words long.
 Raffenetti 2 integral format.
 Two-electron integral symmetry is turned on.
 Nuclear repulsion after empirical dispersion term =     2308.5434614751 Hartrees.
 One-electron integrals computed using PRISM.
 NBasis=   525 RedAO= T EigKep=  2.81D-04  NBF=   525
 NBsUse=   525 1.00D-06 EigRej= -1.00D+00 NBFU=   525
 Initial guess from the checkpoint file:  "c2im-degE1-opt-wb97xd.chk"
 B after Tr=     0.000000   -0.000000    0.000000
         Rot=    0.999905    0.013754   -0.000255   -0.000973 Ang=   1.58 deg.
 ExpMin= 1.61D-01 ExpMax= 4.17D+03 ExpMxC= 6.27D+02 IAcc=1 IRadAn=         1 AccDes= 0.00D+00
 Harris functional with IExCor= 4639 and IRadAn=       1 diagonalized for initial guess.
 HarFok:  IExCor= 4639 AccDes= 0.00D+00 IRadAn=         1 IDoV= 1 UseB2=F ITyADJ=14
 ICtDFT=  3500011 ScaDFX=  1.000000  1.000000  1.000000  1.000000
 FoFCou: FMM=F IPFlag=           0 FMFlag=      100000 FMFlg1=           0
         NFxFlg=           0 DoJE=T BraDBF=F KetDBF=T FulRan=T
         wScrn=  0.000000 ICntrl=     500 IOpCl=  0 I1Cent=   200000004 NGrid=           0
         NMat0=    1 NMatS0=      1 NMatT0=    0 NMatD0=    1 NMtDS0=    0 NMtDT0=    0
 Petite list used in FoFCou.
 Requested convergence on RMS density matrix=1.00D-08 within 128 cycles.
 Requested convergence on MAX density matrix=1.00D-06.
 Requested convergence on             energy=1.00D-06.
 No special actions if energy rises.
 Integral accuracy reduced to 1.0D-05 until final iterations.
 Initial convergence to 1.0D-05 achieved.  Increase integral accuracy.
 SCF Done:  E(RwB97XD) =  -1076.34354089     A.U. after   12 cycles
            NFock= 12  Conv=0.52D-08     -V/T= 2.0095
 Calling FoFJK, ICntrl=      2127 FMM=F ISym2X=0 I1Cent= 0 IOpClX= 0 NMat=1 NMatS=1 NMatT=0.
 ***** Axes restored to original set *****
 -------------------------------------------------------------------
 Center     Atomic                   Forces (Hartrees/Bohr)
 Number     Number              X              Y              Z
 -------------------------------------------------------------------
      1        6          -0.000248275    0.000389035   -0.000289075
      2        6           0.000491284   -0.001744087   -0.002199986
      3        6          -0.000859817    0.001093982    0.001551825
      4        7           0.000777237   -0.000794638   -0.000005556
      5        7           0.000346260    0.000160475    0.003994851
      6        6          -0.000341838    0.000563731   -0.001875099
      7        6           0.000217015    0.000393405   -0.000074097
      8        6           0.000126827   -0.000535662   -0.000098837
      9        6           0.000154775    0.000490958   -0.000349602
     10        1          -0.000158749   -0.000240004   -0.000162855
     11        6          -0.000165198   -0.000510249   -0.000335328
     12        1           0.000105663    0.000275218   -0.000135445
     13        6          -0.000155151    0.000158596   -0.000451779
     14        1          -0.000098594   -0.000258682    0.000039624
     15        1           0.000103036    0.000229734    0.000118637
     16        1           0.000072402   -0.000054669    0.000255800
     17        6          -0.001164841    0.000164728   -0.000440650
     18        6          -0.000060080   -0.000516861    0.000649696
     19        6          -0.000087304    0.000332480    0.000051725
     20        6           0.000026188   -0.000273112    0.000252925
     21        1          -0.000070051    0.000170375   -0.000240488
     22        6           0.000004433    0.000337876   -0.000321144
     23        1          -0.000205054   -0.000223924    0.000076235
     24        6          -0.000744020   -0.000284213   -0.000048412
     25        1           0.000100528    0.000215294   -0.000153115
     26        1           0.000178844   -0.000105862    0.000139017
     27        1           0.000283928    0.000115453   -0.000030489
     28        6           0.000897496    0.000005474    0.000722925
     29        6          -0.000863059   -0.000811457   -0.000007666
     30        6           0.000262678    0.000797946   -0.000221135
     31        6           0.000102743    0.000645410    0.000658054
     32        6           0.000288911   -0.000769062    0.000076772
     33        6          -0.000412894    0.000143699    0.000007512
     34        1          -0.000010627   -0.000191180   -0.000358215
     35        1          -0.000169290    0.000203779   -0.000110881
     36        6          -0.000075428   -0.000603522   -0.000219800
     37        1          -0.000134047    0.000121711    0.000288277
     38        1           0.000070408   -0.000019560   -0.000062909
     39        1          -0.000286853    0.000307543   -0.000085480
     40        6           0.000277412    0.000999859   -0.000843924
     41        1           0.000309186   -0.000028194    0.000102391
     42        1          -0.000249762   -0.000368083    0.000737167
     43        1          -0.000016193   -0.000195442   -0.000043875
     44        6           0.000557161    0.000082029    0.000632240
     45        1          -0.000235134    0.000278862   -0.000044387
     46        1           0.000057548    0.000060977   -0.000344868
     47        1          -0.000132735   -0.000338546   -0.000060287
     48        6           0.000999605    0.000082276   -0.000617419
     49        1          -0.000120601    0.000235174   -0.000449925
     50        1           0.000108546   -0.000413457    0.000063038
     51        1           0.000145482    0.000224387    0.000264017
 -------------------------------------------------------------------
 Cartesian Forces:  Max     0.003994851 RMS     0.000582105

 GradGradGradGradGradGradGradGradGradGradGradGradGradGradGradGradGradGrad
 Berny optimization.
 Using GEDIIS/GDIIS optimizer.
 FormGI is forming the generalized inverse of G from B-inverse, IUseBI=4.
 Internal  Forces:  Max     0.003109002 RMS     0.000401688
 Search for a local minimum.
 Step number  11 out of a maximum of  279
 All quantities printed in internal units (Hartrees-Bohrs-Radians)
 Mixed Optimization -- En-DIIS/RFO-DIIS
 Swapping is turned off.
 Update second derivatives using D2CorX and points    9   10   11
 DE= -1.95D-04 DEPred=-2.90D-04 R= 6.71D-01
 TightC=F SS=  1.41D+00  RLast= 3.45D-01 DXNew= 1.0091D+00 1.0336D+00
 Trust test= 6.71D-01 RLast= 3.45D-01 DXMaxT set to 1.01D+00
 ITU=  1  1  0 -1  0 -1  1  0  1  1  0
     Eigenvalues ---    0.00074   0.00221   0.00230   0.00298   0.00474
     Eigenvalues ---    0.00740   0.00932   0.01146   0.01252   0.01294
     Eigenvalues ---    0.01326   0.01479   0.01499   0.01550   0.01590
     Eigenvalues ---    0.01678   0.01841   0.02043   0.02047   0.02057
     Eigenvalues ---    0.02059   0.02060   0.02062   0.02064   0.02066
     Eigenvalues ---    0.02067   0.02068   0.02070   0.02072   0.02074
     Eigenvalues ---    0.02075   0.02078   0.02079   0.02080   0.02082
     Eigenvalues ---    0.02089   0.02180   0.02249   0.03182   0.03500
     Eigenvalues ---    0.06728   0.06838   0.06848   0.06951   0.06985
     Eigenvalues ---    0.06994   0.07318   0.07555   0.15012   0.15797
     Eigenvalues ---    0.15911   0.15971   0.15999   0.15999   0.15999
     Eigenvalues ---    0.16000   0.16000   0.16000   0.16000   0.16000
     Eigenvalues ---    0.16000   0.16000   0.16000   0.16000   0.16000
     Eigenvalues ---    0.16000   0.16007   0.16020   0.16027   0.16041
     Eigenvalues ---    0.16110   0.16138   0.21896   0.21988   0.22001
     Eigenvalues ---    0.22004   0.22623   0.23338   0.23465   0.23521
     Eigenvalues ---    0.23786   0.24431   0.24691   0.24941   0.24972
     Eigenvalues ---    0.24994   0.24995   0.25000   0.25059   0.25250
     Eigenvalues ---    0.26044   0.27282   0.28044   0.28406   0.28461
     Eigenvalues ---    0.28537   0.29723   0.31536   0.32204   0.35172
     Eigenvalues ---    0.36715   0.36899   0.37045   0.37078   0.37090
     Eigenvalues ---    0.37113   0.37121   0.37153   0.37170   0.37173
     Eigenvalues ---    0.37186   0.37198   0.37205   0.37207   0.37209
     Eigenvalues ---    0.37211   0.37213   0.37229   0.37231   0.37237
     Eigenvalues ---    0.37247   0.37269   0.37277   0.37377   0.39234
     Eigenvalues ---    0.39927   0.41199   0.41227   0.41526   0.41678
     Eigenvalues ---    0.41843   0.42604   0.45179   0.45208   0.45286
     Eigenvalues ---    0.45334   0.45354   0.45407   0.45422   0.45514
     Eigenvalues ---    0.45577   0.45627   0.45806   0.47291   0.50295
     Eigenvalues ---    0.55618   0.62197
 En-DIIS/RFO-DIIS IScMMF=        0 using points:    11   10
 RFO step:  Lambda=-7.75554171D-05.
 DidBck=F Rises=F RFO-DIIS coefs:    0.82885    0.17115
 Iteration  1 RMS(Cart)=  0.05457940 RMS(Int)=  0.00318053
 Iteration  2 RMS(Cart)=  0.00338177 RMS(Int)=  0.00002217
 Iteration  3 RMS(Cart)=  0.00002097 RMS(Int)=  0.00001585
 Iteration  4 RMS(Cart)=  0.00000000 RMS(Int)=  0.00001585
 Variable       Old X    -DE/DX   Delta X   Delta X   Delta X     New X
                                 (Linear)    (Quad)   (Total)
    R1        2.58475  -0.00141  -0.00027  -0.00007  -0.00035   2.58440
    R2        2.48196  -0.00076  -0.00055  -0.00025  -0.00077   2.48119
    R3        2.80185  -0.00076  -0.00044  -0.00140  -0.00184   2.80001
    R4        2.60965  -0.00123  -0.00013  -0.00054  -0.00067   2.60897
    R5        2.60643  -0.00309  -0.00201  -0.00250  -0.00449   2.60194
    R6        2.78786  -0.00169  -0.00085  -0.00219  -0.00303   2.78483
    R7        2.61812  -0.00148  -0.00033  -0.00312  -0.00347   2.61465
    R8        2.79108  -0.00311  -0.00223  -0.00274  -0.00497   2.78610
    R9        2.74236  -0.00132  -0.00056  -0.00176  -0.00232   2.74004
   R10        2.64512  -0.00057  -0.00016  -0.00016  -0.00032   2.64480
   R11        2.64552  -0.00052  -0.00011  -0.00037  -0.00048   2.64504
   R12        2.62898  -0.00040  -0.00011  -0.00043  -0.00055   2.62843
   R13        2.05166   0.00031   0.00019   0.00045   0.00064   2.05229
   R14        2.62700  -0.00033  -0.00016  -0.00021  -0.00037   2.62663
   R15        2.04981   0.00033   0.00027   0.00031   0.00058   2.05040
   R16        2.63019  -0.00012  -0.00008  -0.00006  -0.00014   2.63005
   R17        2.05035   0.00026   0.00018   0.00041   0.00059   2.05094
   R18        2.63263  -0.00022  -0.00009  -0.00045  -0.00054   2.63209
   R19        2.05021   0.00028   0.00019   0.00045   0.00065   2.05086
   R20        2.05019   0.00027   0.00019   0.00044   0.00063   2.05082
   R21        2.64564  -0.00055  -0.00009   0.00018   0.00009   2.64573
   R22        2.64460  -0.00018   0.00014  -0.00055  -0.00041   2.64419
   R23        2.62549  -0.00016  -0.00004  -0.00064  -0.00068   2.62481
   R24        2.04900   0.00028   0.00012   0.00050   0.00061   2.04962
   R25        2.62771   0.00001   0.00002  -0.00013  -0.00011   2.62759
   R26        2.04929   0.00027   0.00009   0.00059   0.00068   2.04996
   R27        2.63245  -0.00032  -0.00025   0.00008  -0.00017   2.63228
   R28        2.05105   0.00028   0.00020   0.00048   0.00067   2.05173
   R29        2.63056  -0.00028  -0.00011  -0.00054  -0.00065   2.62990
   R30        2.05107   0.00025   0.00019   0.00046   0.00065   2.05172
   R31        2.05047   0.00030   0.00021   0.00037   0.00058   2.05105
   R32        2.64856   0.00019   0.00036  -0.00050  -0.00015   2.64842
   R33        2.64917   0.00052   0.00046  -0.00064  -0.00018   2.64899
   R34        2.63392  -0.00030   0.00001  -0.00063  -0.00063   2.63329
   R35        2.85041  -0.00015   0.00005  -0.00164  -0.00158   2.84883
   R36        2.63318  -0.00005  -0.00008  -0.00004  -0.00011   2.63308
   R37        2.85022  -0.00032  -0.00043  -0.00057  -0.00100   2.84922
   R38        2.63450  -0.00022  -0.00026   0.00035   0.00009   2.63459
   R39        2.05445   0.00033   0.00024   0.00039   0.00063   2.05508
   R40        2.63557  -0.00042  -0.00021  -0.00039  -0.00060   2.63497
   R41        2.05437   0.00028   0.00020   0.00047   0.00067   2.05504
   R42        2.84995  -0.00031  -0.00032  -0.00077  -0.00109   2.84886
   R43        2.06857   0.00028  -0.00009   0.00229   0.00221   2.07078
   R44        2.06634   0.00008   0.00030  -0.00037  -0.00006   2.06628
   R45        2.06313   0.00042   0.00033   0.00035   0.00068   2.06381
   R46        2.06770   0.00026   0.00033   0.00009   0.00042   2.06813
   R47        2.06611   0.00079   0.00002   0.00291   0.00292   2.06903
   R48        2.06348   0.00019   0.00027  -0.00010   0.00018   2.06365
   R49        2.06498   0.00034   0.00023   0.00068   0.00090   2.06588
   R50        2.06918   0.00035   0.00029   0.00054   0.00083   2.07001
   R51        2.06511   0.00037   0.00024   0.00071   0.00095   2.06606
   R52        2.05967   0.00043   0.00021   0.00072   0.00093   2.06060
   R53        2.06674   0.00040   0.00030   0.00066   0.00096   2.06770
   R54        2.06001   0.00032   0.00015   0.00081   0.00096   2.06097
    A1        1.94997  -0.00055  -0.00099   0.00034  -0.00074   1.94924
    A2        2.13490  -0.00037  -0.00007  -0.00043  -0.00051   2.13438
    A3        2.19826   0.00092   0.00107   0.00022   0.00129   2.19955
    A4        1.92141  -0.00011  -0.00051   0.00064   0.00002   1.92143
    A5        2.26190  -0.00007   0.00110  -0.00041   0.00065   2.26256
    A6        2.09958   0.00019  -0.00055   0.00020  -0.00039   2.09919
    A7        1.83687   0.00014   0.00001   0.00045   0.00032   1.83719
    A8        2.31217  -0.00033   0.00018   0.00033   0.00052   2.31269
    A9        2.13301   0.00021  -0.00014  -0.00010  -0.00023   2.13278
   A10        1.86812  -0.00010   0.00015  -0.00038  -0.00034   1.86778
   A11        2.19693  -0.00028  -0.00100   0.00066  -0.00029   2.19664
   A12        2.21657   0.00037   0.00070  -0.00045   0.00030   2.21687
   A13        1.84836   0.00063   0.00133  -0.00080   0.00049   1.84886
   A14        2.11115  -0.00035   0.00002  -0.00002  -0.00000   2.11114
   A15        2.09858  -0.00006  -0.00015  -0.00008  -0.00023   2.09835
   A16        2.07346   0.00041   0.00013   0.00010   0.00023   2.07368
   A17        2.10613  -0.00020  -0.00014  -0.00000  -0.00014   2.10599
   A18        2.08253   0.00012   0.00019  -0.00041  -0.00022   2.08230
   A19        2.09439   0.00007  -0.00005   0.00042   0.00037   2.09477
   A20        2.10295  -0.00018  -0.00001  -0.00016  -0.00017   2.10279
   A21        2.07807   0.00009  -0.00020   0.00063   0.00043   2.07849
   A22        2.10213   0.00009   0.00021  -0.00046  -0.00026   2.10187
   A23        2.09504   0.00000   0.00006  -0.00005   0.00001   2.09505
   A24        2.09053  -0.00007  -0.00006  -0.00025  -0.00031   2.09023
   A25        2.09753   0.00007   0.00000   0.00029   0.00029   2.09781
   A26        2.09846  -0.00003  -0.00006   0.00014   0.00008   2.09854
   A27        2.08993  -0.00005  -0.00005   0.00021   0.00016   2.09009
   A28        2.09478   0.00007   0.00011  -0.00035  -0.00024   2.09455
   A29        2.09026  -0.00001   0.00002  -0.00003  -0.00001   2.09025
   A30        2.09558   0.00002   0.00001  -0.00002  -0.00000   2.09558
   A31        2.09735  -0.00001  -0.00004   0.00004   0.00001   2.09735
   A32        2.07690   0.00005  -0.00038   0.00115   0.00077   2.07767
   A33        2.13453  -0.00021   0.00069  -0.00082  -0.00013   2.13440
   A34        2.07155   0.00016  -0.00030  -0.00033  -0.00063   2.07092
   A35        2.10550  -0.00000   0.00023   0.00014   0.00037   2.10587
   A36        2.06877   0.00013  -0.00032   0.00064   0.00031   2.06908
   A37        2.10889  -0.00013   0.00009  -0.00078  -0.00069   2.10820
   A38        2.10382  -0.00014   0.00007   0.00023   0.00030   2.10412
   A39        2.09301  -0.00007  -0.00004   0.00003  -0.00001   2.09300
   A40        2.08629   0.00021  -0.00004  -0.00026  -0.00030   2.08599
   A41        2.09956  -0.00006   0.00001   0.00009   0.00010   2.09965
   A42        2.08841   0.00004  -0.00000   0.00006   0.00005   2.08847
   A43        2.09522   0.00002  -0.00001  -0.00014  -0.00015   2.09507
   A44        2.10090  -0.00009   0.00006   0.00007   0.00014   2.10104
   A45        2.08589   0.00008   0.00010  -0.00056  -0.00046   2.08542
   A46        2.09634   0.00001  -0.00016   0.00048   0.00032   2.09666
   A47        2.08486   0.00013  -0.00006  -0.00020  -0.00026   2.08460
   A48        2.09892  -0.00013  -0.00000   0.00000  -0.00000   2.09892
   A49        2.09937  -0.00000   0.00007   0.00020   0.00026   2.09963
   A50        2.09270  -0.00053   0.00042  -0.00415  -0.00373   2.08897
   A51        2.08361   0.00068  -0.00005   0.00307   0.00302   2.08663
   A52        2.10688  -0.00016  -0.00038   0.00109   0.00071   2.10758
   A53        2.07360   0.00003  -0.00002  -0.00011  -0.00012   2.07348
   A54        2.10579  -0.00048   0.00103  -0.00634  -0.00529   2.10051
   A55        2.10361   0.00045  -0.00114   0.00659   0.00547   2.10908
[truncated: 1,094,151 more chars]
