# Supplementary material for: An organic proton cage that is ultra-resistant to hydroxide-promoted degradation
Source: Nat Commun. 2024 Apr 22;15:3395. doi: 10.1038/s41467-024-47809-0 (PMC11035699; doi:10.1038/s41467-024-47809-0)
Supplement: Supplementary file 3 — Source Data [file 41467_2024_47809_MOESM3_ESM.zip › Paper/MMI-oh-freqh2o-wb97xd.out]

 Entering Gaussian System, Link 0=g09
 Initial command:
 /opt/software/gaussian/g09.e01/l1.exe "/localscratch/clr426.7817675.0/Gau-163751.inp" -scrdir="/localscratch/clr426.7817675.0/"
 Entering Link 1 = /opt/software/gaussian/g09.e01/l1.exe PID=    163752.
  
 Copyright (c) 1988,1990,1992,1993,1995,1998,2003,2009,2015,
            Gaussian, Inc.  All Rights Reserved.
  
 This is part of the Gaussian(R) 09 program.  It is based on
 the Gaussian(R) 03 system (copyright 2003, Gaussian, Inc.),
 the Gaussian(R) 98 system (copyright 1998, Gaussian, Inc.),
 the Gaussian(R) 94 system (copyright 1995, Gaussian, Inc.),
 the Gaussian 92(TM) system (copyright 1992, Gaussian, Inc.),
 the Gaussian 90(TM) system (copyright 1990, Gaussian, Inc.),
 the Gaussian 88(TM) system (copyright 1988, Gaussian, Inc.),
 the Gaussian 86(TM) system (copyright 1986, Carnegie Mellon
 University), and the Gaussian 82(TM) system (copyright 1983,
 Carnegie Mellon University). Gaussian is a federally registered
 trademark of Gaussian, Inc.
  
 This software contains proprietary and confidential information,
 including trade secrets, belonging to Gaussian, Inc.
  
 This software is provided under written license and may be
 used, copied, transmitted, or stored only in accord with that
 written license.
  
 The following legend is applicable only to US Government
 contracts under FAR:
  
                    RESTRICTED RIGHTS LEGEND
  
 Use, reproduction and disclosure by the US Government is
 subject to restrictions as set forth in subparagraphs (a)
 and (c) of the Commercial Computer Software - Restricted
 Rights clause in FAR 52.227-19.
  
 Gaussian, Inc.
 340 Quinnipiac St., Bldg. 40, Wallingford CT 06492
  
  
 ---------------------------------------------------------------
 Warning -- This program may not be used in any manner that
 competes with the business of Gaussian, Inc. or will provide
 assistance to any competitor of Gaussian, Inc.  The licensee
 of this program is prohibited from giving any competitor of
 Gaussian, Inc. access to this program.  By using this program,
 the user acknowledges that Gaussian, Inc. is engaged in the
 business of creating and licensing software in the field of
 computational chemistry and represents and warrants to the
 licensee that it is not a competitor of Gaussian, Inc. and that
 it will not use this program in any manner prohibited above.
 ---------------------------------------------------------------
  

 Cite this work as:
 Gaussian 09, Revision E.01,
 M. J. Frisch, G. W. Trucks, H. B. Schlegel, G. E. Scuseria, 
 M. A. Robb, J. R. Cheeseman, G. Scalmani, V. Barone, B. Mennucci, 
 G. A. Petersson, H. Nakatsuji, M. Caricato, X. Li, H. P. Hratchian, 
 A. F. Izmaylov, J. Bloino, G. Zheng, J. L. Sonnenberg, M. Hada, 
 M. Ehara, K. Toyota, R. Fukuda, J. Hasegawa, M. Ishida, T. Nakajima, 
 Y. Honda, O. Kitao, H. Nakai, T. Vreven, J. A. Montgomery, Jr., 
 J. E. Peralta, F. Ogliaro, M. Bearpark, J. J. Heyd, E. Brothers, 
 K. N. Kudin, V. N. Staroverov, T. Keith, R. Kobayashi, J. Normand, 
 K. Raghavachari, A. Rendell, J. C. Burant, S. S. Iyengar, J. Tomasi, 
 M. Cossi, N. Rega, J. M. Millam, M. Klene, J. E. Knox, J. B. Cross, 
 V. Bakken, C. Adamo, J. Jaramillo, R. Gomperts, R. E. Stratmann, 
 O. Yazyev, A. J. Austin, R. Cammi, C. Pomelli, J. W. Ochterski, 
 R. L. Martin, K. Morokuma, V. G. Zakrzewski, G. A. Voth, 
 P. Salvador, J. J. Dannenberg, S. Dapprich, A. D. Daniels, 
 O. Farkas, J. B. Foresman, J. V. Ortiz, J. Cioslowski, 
 and D. J. Fox, Gaussian, Inc., Wallingford CT, 2013.
 
 ******************************************
 Gaussian 09:  EM64L-G09RevE.01 30-Nov-2015
                20-Jul-2023 
 ******************************************
 %chk=c2im-oh-freqh2o-wb97xd.chk
 %mem=10GB
 ---------------------------------------------
 # freq wb97xd/6-31g(d,p) scrf=(solvent=water)
 ---------------------------------------------
 1/10=4,30=1,38=1/1,3;
 2/12=2,17=6,18=5,40=1/2;
 3/5=1,6=6,7=101,11=2,16=1,25=1,30=1,70=2201,71=2,72=1,74=-58,140=1/1,2,3;
 4//1;
 5/5=2,38=5,53=1,98=1/2;
 8/6=4,10=90,11=11/1;
 11/6=1,8=1,9=11,15=111,16=1/1,2,10;
 10/6=1/2;
 6/7=2,8=2,9=2,10=2,18=1,28=1/1;
 7/8=1,10=1,25=1/1,2,3,16;
 1/10=4,30=1/3;
 99//99;
 -------------------
 Title Card Required
 -------------------
 Symbolic Z-matrix:
 Charge =  0 Multiplicity = 1
 C                    -1.08065  -0.00956  -0.3497 
 C                     1.01856  -0.72018  -0.37179 
 C                     1.03147   0.6117   -0.64037 
 N                    -0.29098   1.02679  -0.64663 
 N                    -0.30367  -1.08922  -0.21222 
 C                     2.14252   1.5687   -0.48397 
 C                     2.47969   1.86241   0.84395 
 C                     2.80877   2.17611  -1.54571 
 C                     3.49794   2.77743   1.09077 
 H                     1.91212   1.34013   1.62928 
 C                     3.82569   3.09019  -1.28443 
 H                     2.54083   1.9284   -2.56895 
 C                     4.16685   3.39004   0.03211 
 H                     3.77301   3.01262   2.11438 
 H                     4.35209   3.56507  -2.10635 
 H                     4.96011   4.10391   0.23309 
 C                     2.15328  -1.63296  -0.13023 
 C                     2.8249   -2.23328  -1.19568 
 C                     2.55426  -1.86317   1.18955 
 C                     3.90073  -3.07928  -0.94471 
 H                     2.50772  -2.035    -2.21549 
 C                     3.63077  -2.71147   1.42724 
 H                     1.97245  -1.33403   1.95935 
 C                     4.30088  -3.31946   0.36733 
 H                     4.42549  -3.54823  -1.77115 
 H                     3.95343  -2.89649   2.44749 
 H                     5.14043  -3.9802    0.56289 
 C                    -2.54466   0.02015  -0.19314 
 C                    -3.10121   0.61032   0.95556 
 C                    -3.3496   -0.57497  -1.18021 
 C                    -4.49082   0.582     1.08655 
 C                    -4.72865  -0.57358  -1.00179 
 C                    -5.31537  -0.00345   0.12931 
 H                    -4.9375    1.031     1.97037 
 H                    -5.36167  -1.02634  -1.76093 
 C                    -2.73448  -1.20895  -2.40309 
 H                    -2.02665  -0.53314  -2.89318 
 H                    -2.18154  -2.1184   -2.14473 
 H                    -3.50287  -1.4803   -3.1299 
 C                    -2.23768   1.25772   2.00434 
 H                    -1.2497    0.74955   2.12869 
 H                    -2.0486    2.30609   1.73827 
 H                    -2.76367   1.27029   2.96331 
 C                    -6.80917  -0.04389   0.32388 
 H                    -7.33269  -0.16223  -0.62816 
 H                    -7.09194  -0.88594   0.96495 
 H                    -7.17259   0.86869   0.80372 
 C                    -0.70458  -2.26272   0.55601 
 H                    -0.11545  -3.12059   0.23372 
 H                    -0.48131  -1.97317   1.59591 
 H                    -1.76645  -2.45029   0.39867 
 C                    -0.71894   2.40059  -0.83023 
 H                    -1.80583   2.42479  -0.90152 
 H                    -0.3888    2.99513   0.02376 
 H                    -0.27752   2.80438  -1.74209 
 O                     0.44456  -0.12448   2.27064 
 H                     0.45005  -0.08551   3.23212 
 

 GradGradGradGradGradGradGradGradGradGradGradGradGradGradGradGradGradGrad
 Berny optimization.
 Initialization pass.
 Trust Radius=3.00D-01 FncErr=1.00D-07 GrdErr=1.00D-07
 Number of steps in this run=      2 maximum allowed number of steps=      2.
 GradGradGradGradGradGradGradGradGradGradGradGradGradGradGradGradGradGrad

 Stoichiometry    C26H28N2O
 Framework group  C1[X(C26H28N2O)]
 Deg. of freedom   165
 Full point group                 C1      NOp   1
 Largest Abelian subgroup         C1      NOp   1
 Largest concise Abelian subgroup C1      NOp   1
                         Standard orientation:                         
 ---------------------------------------------------------------------
 Center     Atomic      Atomic             Coordinates (Angstroms)
 Number     Number       Type             X           Y           Z
 ---------------------------------------------------------------------
      1          6           0       -1.080654   -0.009560   -0.349696
      2          6           0        1.018560   -0.720183   -0.371789
      3          6           0        1.031475    0.611700   -0.640374
      4          7           0       -0.290983    1.026788   -0.646633
      5          7           0       -0.303666   -1.089224   -0.212220
      6          6           0        2.142516    1.568696   -0.483965
      7          6           0        2.479690    1.862411    0.843949
      8          6           0        2.808774    2.176109   -1.545714
      9          6           0        3.497941    2.777432    1.090771
     10          1           0        1.912118    1.340128    1.629276
     11          6           0        3.825694    3.090193   -1.284427
     12          1           0        2.540827    1.928401   -2.568945
     13          6           0        4.166854    3.390039    0.032106
     14          1           0        3.773012    3.012618    2.114376
     15          1           0        4.352088    3.565065   -2.106351
     16          1           0        4.960106    4.103915    0.233093
     17          6           0        2.153280   -1.632955   -0.130227
     18          6           0        2.824895   -2.233282   -1.195677
     19          6           0        2.554258   -1.863166    1.189546
     20          6           0        3.900730   -3.079282   -0.944705
     21          1           0        2.507723   -2.034998   -2.215489
     22          6           0        3.630774   -2.711467    1.427241
     23          1           0        1.972447   -1.334034    1.959350
     24          6           0        4.300878   -3.319456    0.367330
     25          1           0        4.425488   -3.548227   -1.771145
     26          1           0        3.953434   -2.896485    2.447487
     27          1           0        5.140426   -3.980197    0.562887
     28          6           0       -2.544662    0.020151   -0.193140
     29          6           0       -3.101205    0.610319    0.955559
     30          6           0       -3.349596   -0.574971   -1.180208
     31          6           0       -4.490816    0.582001    1.086550
     32          6           0       -4.728650   -0.573582   -1.001789
     33          6           0       -5.315371   -0.003451    0.129306
     34          1           0       -4.937504    1.031004    1.970374
     35          1           0       -5.361671   -1.026338   -1.760927
     36          6           0       -2.734481   -1.208952   -2.403088
     37          1           0       -2.026654   -0.533144   -2.893183
     38          1           0       -2.181539   -2.118399   -2.144734
     39          1           0       -3.502874   -1.480297   -3.129897
     40          6           0       -2.237678    1.257722    2.004340
     41          1           0       -1.249703    0.749551    2.128690
     42          1           0       -2.048599    2.306090    1.738269
     43          1           0       -2.763670    1.270291    2.963314
     44          6           0       -6.809165   -0.043885    0.323881
     45          1           0       -7.332692   -0.162228   -0.628155
     46          1           0       -7.091943   -0.885935    0.964951
     47          1           0       -7.172593    0.868694    0.803715
     48          6           0       -0.704582   -2.262724    0.556009
     49          1           0       -0.115452   -3.120586    0.233717
     50          1           0       -0.481313   -1.973172    1.595910
     51          1           0       -1.766445   -2.450294    0.398672
     52          6           0       -0.718937    2.400587   -0.830228
     53          1           0       -1.805827    2.424789   -0.901515
     54          1           0       -0.388797    2.995131    0.023762
     55          1           0       -0.277519    2.804383   -1.742091
     56          8           0        0.444562   -0.124479    2.270637
     57          1           0        0.450047   -0.085508    3.232115
 ---------------------------------------------------------------------
 Rotational constants (GHZ):      0.2739121      0.1146167      0.0972836
 Standard basis: 6-31G(d,p) (6D, 7F)
 There are   575 symmetry adapted cartesian basis functions of A   symmetry.
 There are   575 symmetry adapted basis functions of A   symmetry.
   575 basis functions,  1008 primitive gaussians,   575 cartesian basis functions
   103 alpha electrons      103 beta electrons
       nuclear repulsion energy      2774.9306919870 Hartrees.
 NAtoms=   57 NActive=   57 NUniq=   57 SFac= 1.00D+00 NAtFMM=   60 NAOKFM=F Big=F
 Integral buffers will be    131072 words long.
 Raffenetti 2 integral format.
 Two-electron integral symmetry is turned on.
 Nuclear repulsion after empirical dispersion term =     2774.8761074014 Hartrees.
 Force inversion solution in PCM.
 ------------------------------------------------------------------------------
 Polarizable Continuum Model (PCM)
 =================================
 Model                : PCM (using non-symmetric T matrix).
 Atomic radii         : UFF (Universal Force Field).
 Polarization charges : Total charges.
 Charge compensation  : None.
 Solution method      : Matrix inversion.
 Cavity type          : Scaled VdW (van der Waals Surface) (Alpha=1.100).
 Cavity algorithm     : GePol (No added spheres)
                        Default sphere list used, NSphG=   57.
                        Lebedev-Laikov grids with approx.  5.0 points / Ang**2.
                        Smoothing algorithm: York/Karplus (Gamma=1.0000).
                        Polarization charges: spherical gaussians, with
                                              point-specific exponents (IZeta= 3).
                        Self-potential: point-specific (ISelfS= 7).
                        Self-field    : sphere-specific E.n sum rule (ISelfD= 2).
 1st derivatives      : Analytical E(r).r(x)/FMM algorithm (CHGder, D1EAlg=3).
                        Cavity 1st derivative terms included.
 2nd derivatives      : Analytical E(r).r(xy)/FMM algorithm (CHGder, D2EAlg=3).
                        Cavity 2nd derivative terms included.
 Solvent              : Water, Eps=  78.355300 Eps(inf)=   1.777849
 ------------------------------------------------------------------------------
 One-electron integrals computed using PRISM.
 NBasis=   575 RedAO= T EigKep=  2.89D-04  NBF=   575
 NBsUse=   575 1.00D-06 EigRej= -1.00D+00 NBFU=   575
 ExpMin= 1.61D-01 ExpMax= 5.48D+03 ExpMxC= 8.25D+02 IAcc=1 IRadAn=         1 AccDes= 0.00D+00
 Harris functional with IExCor= 4639 and IRadAn=       1 diagonalized for initial guess.
 HarFok:  IExCor= 4639 AccDes= 0.00D+00 IRadAn=         1 IDoV= 1 UseB2=F ITyADJ=14
 ICtDFT=  3500011 ScaDFX=  1.000000  1.000000  1.000000  1.000000
 FoFCou: FMM=F IPFlag=           0 FMFlag=      100000 FMFlg1=           0
         NFxFlg=           0 DoJE=T BraDBF=F KetDBF=T FulRan=T
         wScrn=  0.000000 ICntrl=     500 IOpCl=  0 I1Cent=   200000004 NGrid=           0
         NMat0=    1 NMatS0=      1 NMatT0=    0 NMatD0=    1 NMtDS0=    0 NMtDT0=    0
 Petite list used in FoFCou.
 Requested convergence on RMS density matrix=1.00D-08 within 128 cycles.
 Requested convergence on MAX density matrix=1.00D-06.
 Requested convergence on             energy=1.00D-06.
 No special actions if energy rises.
 Inv3:  Mode=1 IEnd=    42390243.
 Iteration    1 A*A^-1 deviation from unit magnitude is 9.55D-15 for   1840.
 Iteration    1 A*A^-1 deviation from orthogonality  is 9.28D-15 for   3509   2018.
 Iteration    1 A^-1*A deviation from unit magnitude is 7.99D-15 for   3382.
 Iteration    1 A^-1*A deviation from orthogonality  is 1.59D-10 for   1913   1901.
 Iteration    2 A*A^-1 deviation from unit magnitude is 9.44D-15 for   1833.
 Iteration    2 A*A^-1 deviation from orthogonality  is 9.65D-15 for   1874    804.
 Iteration    2 A^-1*A deviation from unit magnitude is 2.00D-15 for   2013.
 Iteration    2 A^-1*A deviation from orthogonality  is 8.68D-16 for   1888   1885.
 Error on total polarization charges =  0.01270
 SCF Done:  E(RwB97XD) =  -1191.99946467     A.U. after   14 cycles
            NFock= 14  Conv=0.36D-08     -V/T= 2.0094
 DoSCS=F DFT=T ScalE2(SS,OS)=  1.000000  1.000000
 Range of M.O.s used for correlation:     1   575
 NBasis=   575 NAE=   103 NBE=   103 NFC=     0 NFV=     0
 NROrb=    575 NOA=   103 NOB=   103 NVA=   472 NVB=   472
 Symmetrizing basis deriv contribution to polar:
 IMax=3 JMax=2 DiffMx= 0.00D+00
 G2DrvN: will do    58 centers at a time, making    1 passes.
 Calling FoFCou, ICntrl=  3107 FMM=F I1Cent=   0 AccDes= 0.00D+00.
 NEqPCM:  Using equilibrium solvation (IEInf=0, Eps=  78.3553, EpsInf=   1.7778)
 G2PCM: DoFxE=T DoFxN=T DoGrad=T DoDP/DQ/DG/TGxP=FFFF NFrqRd=   0 IEInf=0 SqF1=F DoCFld=F IF1Alg=4.
 End of G2Drv F.D. properties file   721 does not exist.
 End of G2Drv F.D. properties file   722 does not exist.
 End of G2Drv F.D. properties file   788 does not exist.
          IDoAtm=11111111111111111111111111111111111111111111111111
          IDoAtm=1111111
 NEqPCM:  Using equilibrium solvation (IEInf=0, Eps=  78.3553, EpsInf=   1.7778)
          Differentiating once with respect to electric field.
                with respect to dipole field.
          Differentiating once with respect to nuclear coordinates.
          There are   174 degrees of freedom in the 1st order CPHF.  IDoFFX=6 NUNeed=     3.
    171 vectors produced by pass  0 Test12= 4.86D-14 1.00D-09 XBig12= 1.53D+02 3.92D+00.
 AX will form   171 AO Fock derivatives at one time.
    171 vectors produced by pass  1 Test12= 4.86D-14 1.00D-09 XBig12= 1.02D+01 3.54D-01.
    171 vectors produced by pass  2 Test12= 4.86D-14 1.00D-09 XBig12= 1.69D-01 5.79D-02.
    171 vectors produced by pass  3 Test12= 4.86D-14 1.00D-09 XBig12= 1.46D-03 3.78D-03.
    171 vectors produced by pass  4 Test12= 4.86D-14 1.00D-09 XBig12= 8.42D-06 2.58D-04.
    171 vectors produced by pass  5 Test12= 4.86D-14 1.00D-09 XBig12= 3.85D-08 1.60D-05.
    146 vectors produced by pass  6 Test12= 4.86D-14 1.00D-09 XBig12= 1.81D-10 9.33D-07.
     30 vectors produced by pass  7 Test12= 4.86D-14 1.00D-09 XBig12= 9.52D-13 7.02D-08.
      3 vectors produced by pass  8 Test12= 4.86D-14 1.00D-09 XBig12= 5.00D-15 5.10D-09.
 InvSVY:  IOpt=1 It=  1 EMax= 2.84D-14
 Solved reduced A of dimension  1205 with   174 vectors.
 Isotropic polarizability for W=    0.000000      380.03 Bohr**3.
 End of Minotr F.D. properties file   721 does not exist.
 End of Minotr F.D. properties file   722 does not exist.
 End of Minotr F.D. properties file   788 does not exist.

 **********************************************************************

            Population analysis using the SCF density.

 **********************************************************************

 Orbital symmetries:
       Occupied  (A) (A) (A) (A) (A) (A) (A) (A) (A) (A) (A) (A)
                 (A) (A) (A) (A) (A) (A) (A) (A) (A) (A) (A) (A)
                 (A) (A) (A) (A) (A) (A) (A) (A) (A) (A) (A) (A)
                 (A) (A) (A) (A) (A) (A) (A) (A) (A) (A) (A) (A)
                 (A) (A) (A) (A) (A) (A) (A) (A) (A) (A) (A) (A)
                 (A) (A) (A) (A) (A) (A) (A) (A) (A) (A) (A) (A)
                 (A) (A) (A) (A) (A) (A) (A) (A) (A) (A) (A) (A)
                 (A) (A) (A) (A) (A) (A) (A) (A) (A) (A) (A) (A)
                 (A) (A) (A) (A) (A) (A) (A)
       Virtual   (A) (A) (A) (A) (A) (A) (A) (A) (A) (A) (A) (A)
                 (A) (A) (A) (A) (A) (A) (A) (A) (A) (A) (A) (A)
                 (A) (A) (A) (A) (A) (A) (A) (A) (A) (A) (A) (A)
                 (A) (A) (A) (A) (A) (A) (A) (A) (A) (A) (A) (A)
                 (A) (A) (A) (A) (A) (A) (A) (A) (A) (A) (A) (A)
                 (A) (A) (A) (A) (A) (A) (A) (A) (A) (A) (A) (A)
                 (A) (A) (A) (A) (A) (A) (A) (A) (A) (A) (A) (A)
                 (A) (A) (A) (A) (A) (A) (A) (A) (A) (A) (A) (A)
                 (A) (A) (A) (A) (A) (A) (A) (A) (A) (A) (A) (A)
                 (A) (A) (A) (A) (A) (A) (A) (A) (A) (A) (A) (A)
                 (A) (A) (A) (A) (A) (A) (A) (A) (A) (A) (A) (A)
                 (A) (A) (A) (A) (A) (A) (A) (A) (A) (A) (A) (A)
                 (A) (A) (A) (A) (A) (A) (A) (A) (A) (A) (A) (A)
                 (A) (A) (A) (A) (A) (A) (A) (A) (A) (A) (A) (A)
                 (A) (A) (A) (A) (A) (A) (A) (A) (A) (A) (A) (A)
                 (A) (A) (A) (A) (A) (A) (A) (A) (A) (A) (A) (A)
                 (A) (A) (A) (A) (A) (A) (A) (A) (A) (A) (A) (A)
                 (A) (A) (A) (A) (A) (A) (A) (A) (A) (A) (A) (A)
                 (A) (A) (A) (A) (A) (A) (A) (A) (A) (A) (A) (A)
                 (A) (A) (A) (A) (A) (A) (A) (A) (A) (A) (A) (A)
                 (A) (A) (A) (A) (A) (A) (A) (A) (A) (A) (A) (A)
                 (A) (A) (A) (A) (A) (A) (A) (A) (A) (A) (A) (A)
                 (A) (A) (A) (A) (A) (A) (A) (A) (A) (A) (A) (A)
                 (A) (A) (A) (A) (A) (A) (A) (A) (A) (A) (A) (A)
                 (A) (A) (A) (A) (A) (A) (A) (A) (A) (A) (A) (A)
                 (A) (A) (A) (A) (A) (A) (A) (A) (A) (A) (A) (A)
                 (A) (A) (A) (A) (A) (A) (A) (A) (A) (A) (A) (A)
                 (A) (A) (A) (A) (A) (A) (A) (A) (A) (A) (A) (A)
                 (A) (A) (A) (A) (A) (A) (A) (A) (A) (A) (A) (A)
                 (A) (A) (A) (A) (A) (A) (A) (A) (A) (A) (A) (A)
                 (A) (A) (A) (A) (A) (A) (A) (A) (A) (A) (A) (A)
                 (A) (A) (A) (A) (A) (A) (A) (A) (A) (A) (A) (A)
                 (A) (A) (A) (A) (A) (A) (A) (A) (A) (A) (A) (A)
                 (A) (A) (A) (A) (A) (A) (A) (A) (A) (A) (A) (A)
                 (A) (A) (A) (A) (A) (A) (A) (A) (A) (A) (A) (A)
                 (A) (A) (A) (A) (A) (A) (A) (A) (A) (A) (A) (A)
                 (A) (A) (A) (A) (A) (A) (A) (A) (A) (A) (A) (A)
                 (A) (A) (A) (A) (A) (A) (A) (A) (A) (A) (A) (A)
                 (A) (A) (A) (A) (A) (A) (A) (A) (A) (A) (A) (A)
                 (A) (A) (A) (A)
 The electronic state is 1-A.
 Alpha  occ. eigenvalues --  -19.12022 -14.53912 -14.53008 -10.39734 -10.34556
 Alpha  occ. eigenvalues --  -10.34472 -10.34266 -10.32613 -10.32337 -10.32017
 Alpha  occ. eigenvalues --  -10.31957 -10.31710 -10.31698 -10.31303 -10.30773
 Alpha  occ. eigenvalues --  -10.30528 -10.30526 -10.30416 -10.30287 -10.30171
 Alpha  occ. eigenvalues --  -10.30153 -10.29864 -10.29843 -10.29716 -10.29629
 Alpha  occ. eigenvalues --  -10.29461 -10.29297 -10.28715 -10.26944  -1.17101
 Alpha  occ. eigenvalues --   -1.05346  -0.97922  -0.96450  -0.95716  -0.91767
 Alpha  occ. eigenvalues --   -0.91623  -0.88850  -0.88395  -0.87105  -0.85912
 Alpha  occ. eigenvalues --   -0.84516  -0.84134  -0.82945  -0.79780  -0.79401
 Alpha  occ. eigenvalues --   -0.78248  -0.77380  -0.73841  -0.71293  -0.69971
 Alpha  occ. eigenvalues --   -0.69475  -0.67808  -0.67626  -0.67015  -0.65989
 Alpha  occ. eigenvalues --   -0.62897  -0.60891  -0.60172  -0.59733  -0.57860
 Alpha  occ. eigenvalues --   -0.56553  -0.55612  -0.54831  -0.54353  -0.54085
 Alpha  occ. eigenvalues --   -0.53550  -0.52928  -0.52346  -0.51859  -0.51017
 Alpha  occ. eigenvalues --   -0.50859  -0.50299  -0.49992  -0.49779  -0.49560
 Alpha  occ. eigenvalues --   -0.49344  -0.48815  -0.48424  -0.48335  -0.48046
 Alpha  occ. eigenvalues --   -0.47506  -0.46785  -0.45619  -0.45361  -0.44285
 Alpha  occ. eigenvalues --   -0.43054  -0.42613  -0.42412  -0.42280  -0.41984
 Alpha  occ. eigenvalues --   -0.41792  -0.41763  -0.39173  -0.36881  -0.33551
 Alpha  occ. eigenvalues --   -0.33211  -0.33032  -0.32645  -0.32009  -0.31809
 Alpha  occ. eigenvalues --   -0.30989  -0.25303  -0.24673
 Alpha virt. eigenvalues --    0.03993   0.05410   0.05959   0.06449   0.06642
 Alpha virt. eigenvalues --    0.07341   0.08041   0.10183   0.16764   0.18299
 Alpha virt. eigenvalues --    0.18691   0.18710   0.19215   0.20655   0.21080
 Alpha virt. eigenvalues --    0.21448   0.21680   0.22214   0.22423   0.22968
 Alpha virt. eigenvalues --    0.23482   0.23612   0.23894   0.24095   0.24359
 Alpha virt. eigenvalues --    0.24664   0.25545   0.25748   0.25955   0.26463
 Alpha virt. eigenvalues --    0.26602   0.27315   0.27522   0.27970   0.28127
 Alpha virt. eigenvalues --    0.28710   0.28841   0.29929   0.31201   0.31894
 Alpha virt. eigenvalues --    0.32112   0.33277   0.33757   0.33976   0.34406
 Alpha virt. eigenvalues --    0.34775   0.36463   0.36632   0.38239   0.39067
 Alpha virt. eigenvalues --    0.39227   0.39697   0.40731   0.41285   0.41985
 Alpha virt. eigenvalues --    0.42980   0.43774   0.44227   0.44946   0.45549
 Alpha virt. eigenvalues --    0.45876   0.48151   0.50158   0.52696   0.53087
 Alpha virt. eigenvalues --    0.54503   0.55395   0.55796   0.56689   0.56917
 Alpha virt. eigenvalues --    0.57211   0.58300   0.59037   0.59682   0.60250
 Alpha virt. eigenvalues --    0.60608   0.61337   0.62507   0.62954   0.63526
 Alpha virt. eigenvalues --    0.63725   0.64147   0.64494   0.64819   0.65015
 Alpha virt. eigenvalues --    0.65405   0.65662   0.66100   0.66546   0.66852
 Alpha virt. eigenvalues --    0.67418   0.67603   0.68116   0.68330   0.68618
 Alpha virt. eigenvalues --    0.69266   0.69554   0.69952   0.70377   0.70548
 Alpha virt. eigenvalues --    0.70743   0.70994   0.71288   0.72491   0.73373
 Alpha virt. eigenvalues --    0.73757   0.73834   0.75161   0.75300   0.76893
 Alpha virt. eigenvalues --    0.78112   0.79159   0.79809   0.80055   0.80216
 Alpha virt. eigenvalues --    0.80852   0.82276   0.82901   0.83007   0.84311
 Alpha virt. eigenvalues --    0.85011   0.85908   0.86357   0.86831   0.87261
 Alpha virt. eigenvalues --    0.88462   0.88778   0.89965   0.90422   0.91265
 Alpha virt. eigenvalues --    0.91425   0.91951   0.92144   0.92501   0.92592
 Alpha virt. eigenvalues --    0.93229   0.93442   0.93689   0.94563   0.95192
 Alpha virt. eigenvalues --    0.96297   0.96798   0.97152   0.97632   0.97844
 Alpha virt. eigenvalues --    0.98445   0.98962   0.99073   0.99257   1.00084
 Alpha virt. eigenvalues --    1.00453   1.00904   1.01302   1.02299   1.03175
 Alpha virt. eigenvalues --    1.03515   1.03770   1.04156   1.04954   1.05832
 Alpha virt. eigenvalues --    1.06917   1.07219   1.08027   1.08291   1.09019
 Alpha virt. eigenvalues --    1.09861   1.10422   1.10883   1.12491   1.12841
 Alpha virt. eigenvalues --    1.14362   1.17096   1.17758   1.18633   1.20126
 Alpha virt. eigenvalues --    1.20454   1.21669   1.22209   1.22764   1.23660
 Alpha virt. eigenvalues --    1.24476   1.25370   1.25763   1.26659   1.27662
 Alpha virt. eigenvalues --    1.27725   1.29174   1.30984   1.31450   1.33227
 Alpha virt. eigenvalues --    1.33849   1.34318   1.35649   1.36108   1.37641
 Alpha virt. eigenvalues --    1.38243   1.39196   1.39860   1.40829   1.41960
 Alpha virt. eigenvalues --    1.42637   1.42877   1.44540   1.45320   1.45955
 Alpha virt. eigenvalues --    1.46195   1.48291   1.48699   1.48900   1.49367
 Alpha virt. eigenvalues --    1.50009   1.50264   1.50307   1.51641   1.51935
 Alpha virt. eigenvalues --    1.52530   1.52922   1.54076   1.55075   1.56704
 Alpha virt. eigenvalues --    1.58504   1.58666   1.62501   1.63171   1.64080
 Alpha virt. eigenvalues --    1.67820   1.68874   1.70488   1.73206   1.73884
 Alpha virt. eigenvalues --    1.75242   1.78237   1.79224   1.80433   1.80812
 Alpha virt. eigenvalues --    1.81802   1.82421   1.83523   1.84611   1.85918
 Alpha virt. eigenvalues --    1.86464   1.87031   1.87697   1.88809   1.88881
 Alpha virt. eigenvalues --    1.89759   1.90541   1.90872   1.91444   1.93046
 Alpha virt. eigenvalues --    1.93374   1.94540   1.95075   1.96645   1.97365
 Alpha virt. eigenvalues --    1.97864   1.98958   1.99564   1.99925   2.00866
 Alpha virt. eigenvalues --    2.01181   2.01490   2.02430   2.03159   2.04927
 Alpha virt. eigenvalues --    2.05135   2.05535   2.05859   2.06359   2.07044
 Alpha virt. eigenvalues --    2.07226   2.07655   2.08078   2.08445   2.09096
 Alpha virt. eigenvalues --    2.09482   2.09602   2.10152   2.10935   2.11264
 Alpha virt. eigenvalues --    2.12272   2.12969   2.13439   2.13498   2.13951
 Alpha virt. eigenvalues --    2.14064   2.14844   2.16152   2.16267   2.17173
 Alpha virt. eigenvalues --    2.17554   2.17844   2.18230   2.18917   2.19265
 Alpha virt. eigenvalues --    2.19555   2.20629   2.20826   2.21838   2.22663
 Alpha virt. eigenvalues --    2.23237   2.24098   2.24655   2.25727   2.26982
 Alpha virt. eigenvalues --    2.28432   2.29047   2.29919   2.31117   2.32791
 Alpha virt. eigenvalues --    2.33199   2.34521   2.35868   2.36061   2.37399
 Alpha virt. eigenvalues --    2.38214   2.39115   2.40200   2.42309   2.43761
 Alpha virt. eigenvalues --    2.44246   2.45039   2.45406   2.45983   2.46473
 Alpha virt. eigenvalues --    2.46881   2.47076   2.47747   2.48552   2.49094
 Alpha virt. eigenvalues --    2.50003   2.50573   2.50759   2.51200   2.51904
 Alpha virt. eigenvalues --    2.52132   2.53042   2.53348   2.53720   2.55013
 Alpha virt. eigenvalues --    2.55824   2.56899   2.58134   2.59186   2.59528
 Alpha virt. eigenvalues --    2.60641   2.61355   2.61719   2.62284   2.62743
 Alpha virt. eigenvalues --    2.63900   2.65144   2.65509   2.65627   2.66013
 Alpha virt. eigenvalues --    2.67090   2.68394   2.69248   2.69513   2.70089
 Alpha virt. eigenvalues --    2.70644   2.71831   2.73082   2.73854   2.74231
 Alpha virt. eigenvalues --    2.74739   2.75314   2.76223   2.76724   2.77391
 Alpha virt. eigenvalues --    2.78387   2.79279   2.79416   2.80421   2.81598
 Alpha virt. eigenvalues --    2.82144   2.83276   2.84765   2.85766   2.86391
 Alpha virt. eigenvalues --    2.87454   2.88244   2.88758   2.89311   2.89973
 Alpha virt. eigenvalues --    2.91205   2.91943   2.93717   2.94399   2.94858
 Alpha virt. eigenvalues --    2.95800   2.96263   2.96340   2.98084   2.98846
 Alpha virt. eigenvalues --    3.00858   3.03149   3.04641   3.07899   3.10199
 Alpha virt. eigenvalues --    3.13848   3.14045   3.15381   3.15715   3.16868
 Alpha virt. eigenvalues --    3.18047   3.25345   3.26634   3.28417   3.28513
 Alpha virt. eigenvalues --    3.30032   3.30923   3.31852   3.32699   3.33374
 Alpha virt. eigenvalues --    3.33726   3.34072   3.35066   3.35827   3.36615
 Alpha virt. eigenvalues --    3.38535   3.42250   3.45258   3.46862   3.50336
 Alpha virt. eigenvalues --    3.51150   3.51592   3.52286   3.52978   3.53511
 Alpha virt. eigenvalues --    3.53969   3.54516   3.55227   3.56519   3.57259
 Alpha virt. eigenvalues --    3.57872   3.60611   3.61662   3.63185   3.64990
 Alpha virt. eigenvalues --    3.80809   3.99883   4.01208   4.19611   4.21024
 Alpha virt. eigenvalues --    4.23851   4.24039   4.24335   4.25874   4.26663
 Alpha virt. eigenvalues --    4.27032   4.28178   4.31989   4.33819   4.35556
 Alpha virt. eigenvalues --    4.45292   4.47358   4.47978   4.53735   4.55145
 Alpha virt. eigenvalues --    4.56530   4.57049   4.58828   4.62982   4.64667
 Alpha virt. eigenvalues --    4.67316   4.70968   4.75692   4.80218   4.93674
 Alpha virt. eigenvalues --    4.99575   4.99753
          Condensed to atoms (all electrons):
 Mulliken charges:
               1
     1  C    0.510969
     2  C    0.250718
     3  C    0.188706
     4  N   -0.492678
     5  N   -0.479102
     6  C   -0.030546
     7  C   -0.092505
     8  C   -0.140977
     9  C   -0.158644
    10  H    0.134828
    11  C   -0.147880
    12  H    0.144378
    13  C   -0.128284
    14  H    0.139888
    15  H    0.143877
    16  H    0.142024
    17  C   -0.045301
    18  C   -0.133026
    19  C   -0.075936
    20  C   -0.149789
    21  H    0.139663
    22  C   -0.160257
    23  H    0.121415
    24  C   -0.129906
    25  H    0.140915
    26  H    0.135278
    27  H    0.139118
    28  C   -0.104519
    29  C    0.131559
    30  C    0.118529
    31  C   -0.217118
    32  C   -0.222097
    33  C    0.113796
    34  H    0.125345
    35  H    0.129912
    36  C   -0.429716
    37  H    0.151349
    38  H    0.152521
    39  H    0.148154
    40  C   -0.470809
    41  H    0.175006
    42  H    0.125944
    43  H    0.120364
    44  C   -0.432301
    45  H    0.143395
    46  H    0.157719
    47  H    0.146757
    48  C   -0.233163
    49  H    0.158461
    50  H    0.172317
    51  H    0.151614
    52  C   -0.241809
    53  H    0.174176
    54  H    0.179409
    55  H    0.180261
    56  O   -0.790387
    57  H    0.218387
 Sum of Mulliken charges =  -0.00000
 Mulliken charges with hydrogens summed into heavy atoms:
               1
     1  C    0.510969
     2  C    0.250718
     3  C    0.188706
     4  N   -0.492678
     5  N   -0.479102
     6  C   -0.030546
     7  C    0.042322
     8  C    0.003401
     9  C   -0.018756
    11  C   -0.004003
    13  C    0.013740
    17  C   -0.045301
    18  C    0.006636
    19  C    0.045479
    20  C   -0.008874
    22  C   -0.024979
    24  C    0.009212
    28  C   -0.104519
    29  C    0.131559
    30  C    0.118529
    31  C   -0.091773
    32  C   -0.092185
    33  C    0.113796
    36  C    0.022308
    40  C   -0.049495
    44  C    0.015570
    48  C    0.249229
    52  C    0.292036
    56  O   -0.571999
 APT charges:
               1
     1  C    0.655570
     2  C    0.264489
     3  C    0.121611
     4  N   -0.496611
     5  N   -0.555651
     6  C    0.084134
     7  C   -0.196514
     8  C   -0.024477
     9  C   -0.029928
    10  H    0.244461
    11  C   -0.080146
    12  H    0.047528
    13  C   -0.005036
    14  H    0.016662
    15  H    0.024252
    16  H    0.024299
    17  C    0.046547
    18  C   -0.031778
    19  C   -0.206511
    20  C   -0.087406
    21  H    0.043836
    22  C   -0.032423
    23  H    0.311547
    24  C   -0.004308
    25  H    0.021135
    26  H    0.010526
    27  H    0.020074
    28  C   -0.207399
    29  C    0.204883
    30  C    0.193089
    31  C   -0.248465
    32  C   -0.268306
    33  C    0.291707
    34  H    0.014714
    35  H    0.016819
    36  C    0.038201
    37  H   -0.008400
    38  H   -0.006218
    39  H   -0.009178
    40  C   -0.165082
    41  H    0.303201
    42  H   -0.029721
    43  H   -0.039632
    44  C    0.053318
    45  H   -0.021304
    46  H   -0.035327
    47  H   -0.022161
    48  C    0.285890
    49  H    0.021521
    50  H    0.141748
    51  H    0.018630
    52  C    0.335300
    53  H    0.050016
    54  H    0.014732
    55  H    0.019079
    56  O   -1.215330
    57  H    0.087791
 Sum of APT charges =   0.00000
 APT charges with hydrogens summed into heavy atoms:
               1
     1  C    0.655570
     2  C    0.264489
     3  C    0.121611
     4  N   -0.496611
     5  N   -0.555651
     6  C    0.084134
     7  C    0.047947
     8  C    0.023051
     9  C   -0.013266
    11  C   -0.055894
    13  C    0.019263
    17  C    0.046547
    18  C    0.012058
    19  C    0.105036
    20  C   -0.066271
    22  C   -0.021897
    24  C    0.015767
    28  C   -0.207399
    29  C    0.204883
    30  C    0.193089
    31  C   -0.233750
    32  C   -0.251487
    33  C    0.291707
    36  C    0.014404
    40  C    0.068767
    44  C   -0.025474
    48  C    0.467789
    52  C    0.419128
    56  O   -1.127540
 Electronic spatial extent (au):  <R**2>=          11700.2948
 Charge=             -0.0000 electrons
 Dipole moment (field-independent basis, Debye):
    X=             -4.1181    Y=              0.9267    Z=             -6.4153  Tot=              7.6794
 Quadrupole moment (field-independent basis, Debye-Ang):
   XX=           -145.6712   YY=           -155.3824   ZZ=           -164.3564
   XY=              2.3975   XZ=             -1.7642   YZ=              0.2656
 Traceless Quadrupole moment (field-independent basis, Debye-Ang):
   XX=              9.4655   YY=             -0.2457   ZZ=             -9.2197
   XY=              2.3975   XZ=             -1.7642   YZ=              0.2656
 Octapole moment (field-independent basis, Debye-Ang**2):
  XXX=           -103.9366  YYY=             12.1883  ZZZ=            -15.3529  XYY=             36.1976
  XXY=             -4.9306  XXZ=             -2.7569  XZZ=              4.3947  YZZ=              3.6659
  YYZ=             -8.6647  XYZ=            -11.4512
 Hexadecapole moment (field-independent basis, Debye-Ang**3):
 XXXX=          -9647.0624 YYYY=          -3680.8971 ZZZZ=          -1554.7819 XXXY=             51.6583
 XXXZ=            -12.8033 YYYX=             24.8381 YYYZ=            -15.0879 ZZZX=              4.9708
 ZZZY=             -1.3675 XXYY=          -2105.2809 XXZZ=          -1888.2091 YYZZ=           -833.2663
 XXYZ=             43.8210 YYXZ=             -9.6231 ZZXY=             16.0331
 N-N= 2.774876107401D+03 E-N=-8.315861338748D+03  KE= 1.180953134398D+03
  Exact polarizability: 450.655   4.425 321.073  -4.928  24.089 368.350
 Approx polarizability: 340.988   3.742 270.132  -2.878  19.141 326.566
 D2PCM: PCM CHGder 2nd derivatives, FixD1E=F FixD2E=F DoIter=F DoCFld=F I1PDM=0
 Calling FoFJK, ICntrl=    100127 FMM=F ISym2X=0 I1Cent= 0 IOpClX= 0 NMat=1 NMatS=1 NMatT=0.
 Full mass-weighted force constant matrix:
 Low frequencies ---  -46.8804  -15.1393  -11.5344   -0.0008   -0.0007   -0.0003
 Low frequencies ---   16.1815   35.4245   36.2479
 ******    1 imaginary frequencies (negative Signs) ****** 
 Diagonal vibrational polarizability:
      904.3595507     556.0581714      81.2654626
 Harmonic frequencies (cm**-1), IR intensities (KM/Mole), Raman scattering
 activities (A**4/AMU), depolarization ratios for plane and unpolarized
 incident light, reduced masses (AMU), force constants (mDyne/A),
 and normal coordinates:
                      1                      2                      3
                      A                      A                      A
 Frequencies --    -42.8250                34.5017                35.9115
 Red. masses --      1.5464                 3.9902                 4.4903
 Frc consts  --      0.0017                 0.0028                 0.0034
 IR Inten    --     65.5318                 1.3495                 0.1171
  Atom  AN      X      Y      Z        X      Y      Z        X      Y      Z
     1   6     0.01   0.00   0.02    -0.02  -0.01   0.07    -0.02  -0.06  -0.00
     2   6     0.00  -0.00  -0.02    -0.02  -0.01   0.03    -0.01  -0.04  -0.02
     3   6     0.00  -0.01  -0.06    -0.02  -0.01   0.03    -0.02  -0.04  -0.01
     4   7     0.00  -0.01  -0.03    -0.02  -0.01   0.06    -0.03  -0.05  -0.00
     5   7     0.01   0.01   0.04    -0.01  -0.01   0.06    -0.01  -0.05  -0.02
     6   6     0.00  -0.01  -0.04    -0.01  -0.02  -0.02    -0.03  -0.04   0.02
     7   6    -0.03  -0.02  -0.03     0.05  -0.01  -0.04    -0.05  -0.06   0.03
     8   6     0.02  -0.00  -0.02    -0.04  -0.05  -0.05    -0.00  -0.04   0.04
     9   6    -0.04  -0.02   0.01     0.08  -0.04  -0.09    -0.05  -0.07   0.06
    10   1    -0.06  -0.04  -0.07     0.06   0.00  -0.01    -0.07  -0.06   0.01
    11   6     0.02  -0.00   0.02    -0.01  -0.07  -0.10     0.00  -0.05   0.07
    12   1     0.05   0.01  -0.03    -0.08  -0.06  -0.04     0.02  -0.03   0.03
    13   6    -0.02  -0.01   0.03     0.05  -0.06  -0.12    -0.02  -0.06   0.08
    14   1    -0.07  -0.03   0.02     0.12  -0.03  -0.10    -0.06  -0.08   0.07
    15   1     0.04   0.01   0.04    -0.03  -0.09  -0.13     0.02  -0.05   0.08
    16   1    -0.02  -0.01   0.06     0.08  -0.08  -0.16    -0.02  -0.07   0.10
    17   6     0.00   0.00  -0.01    -0.00   0.00   0.02     0.01  -0.01  -0.02
    18   6     0.05   0.05  -0.01    -0.00   0.01   0.02     0.00  -0.02  -0.02
    19   6    -0.03  -0.04  -0.01     0.03   0.03   0.02     0.09   0.07  -0.03
    20   6     0.05   0.05  -0.00     0.03   0.05   0.01     0.07   0.07  -0.03
    21   1     0.08   0.08  -0.01    -0.03  -0.01   0.02    -0.05  -0.08  -0.02
    22   6    -0.03  -0.03   0.00     0.06   0.07   0.01     0.16   0.16  -0.04
    23   1    -0.06  -0.07  -0.01     0.03   0.03   0.02     0.08   0.07  -0.03
    24   6     0.01   0.01   0.00     0.06   0.08   0.00     0.15   0.16  -0.04
    25   1     0.08   0.08   0.00     0.03   0.06   0.01     0.07   0.07  -0.04
    26   1    -0.07  -0.07   0.01     0.09   0.10   0.01     0.22   0.24  -0.05
    27   1     0.01   0.01   0.01     0.09   0.11  -0.00     0.22   0.24  -0.05
    28   6     0.01   0.01   0.02    -0.02  -0.02   0.04    -0.02  -0.04   0.01
    29   6     0.00   0.01   0.02    -0.05  -0.09   0.06     0.00   0.03  -0.02
    30   6     0.01   0.01   0.02     0.01   0.07  -0.03    -0.04  -0.05   0.03
    31   6     0.00   0.01   0.01    -0.05  -0.07   0.01    -0.00   0.11  -0.03
    32   6     0.01   0.01   0.01     0.00   0.09  -0.09    -0.04   0.03   0.02
    33   6     0.00   0.00   0.01    -0.03   0.02  -0.07    -0.02   0.11  -0.01
    34   1    -0.00   0.01   0.01    -0.08  -0.12   0.02     0.01   0.17  -0.05
    35   1     0.01   0.01   0.01     0.02   0.16  -0.15    -0.06   0.02   0.04
    36   6     0.02   0.01   0.02     0.04   0.15  -0.06    -0.06  -0.14   0.07
    37   1     0.01   0.01   0.02     0.06   0.18   0.01    -0.05  -0.18   0.02
    38   1     0.02   0.01   0.02     0.03   0.13  -0.10    -0.08  -0.13   0.11
    39   1     0.02   0.01   0.02     0.07   0.21  -0.10    -0.07  -0.16   0.09
    40   6    -0.00   0.02   0.02    -0.07  -0.15   0.12     0.02   0.03  -0.03
    41   1    -0.02  -0.02   0.06    -0.06  -0.14   0.10     0.01   0.01  -0.03
    42   1     0.04  -0.00  -0.02    -0.08  -0.13   0.19     0.03   0.02  -0.03
    43   1    -0.03   0.08   0.00    -0.09  -0.22   0.11     0.02   0.04  -0.02
    44   6     0.00   0.00   0.00    -0.04   0.05  -0.13    -0.03   0.22  -0.03
    45   1     0.01   0.01   0.00    -0.00   0.03  -0.15    -0.02   0.21  -0.04
    46   1     0.00  -0.00  -0.00    -0.08   0.07  -0.12    -0.09   0.27   0.00
    47   1     0.00  -0.00   0.01    -0.04   0.06  -0.17     0.02   0.26  -0.08
    48   6     0.00  -0.00   0.02    -0.00  -0.02   0.06     0.01  -0.06  -0.01
    49   1     0.00   0.00   0.01    -0.01  -0.02   0.05     0.01  -0.05  -0.03
    50   1    -0.02  -0.04   0.04     0.01  -0.03   0.06     0.02  -0.06  -0.02
    51   1     0.00  -0.00   0.01    -0.00  -0.02   0.07     0.01  -0.07  -0.00
    52   6     0.00  -0.01  -0.04    -0.03  -0.01   0.12    -0.03  -0.05  -0.02
    53   1     0.00  -0.01  -0.03    -0.03  -0.01   0.11    -0.03  -0.05  -0.02
    54   1     0.01  -0.00  -0.04    -0.04  -0.05   0.15    -0.03  -0.04  -0.03
    55   1    -0.00  -0.01  -0.04    -0.02   0.04   0.14    -0.03  -0.07  -0.03
    56   8    -0.08  -0.05  -0.01     0.01   0.01   0.03    -0.02  -0.06  -0.02
    57   1     0.61   0.70  -0.04     0.20   0.17   0.02    -0.05  -0.09  -0.02
                      4                      5                      6
                      A                      A                      A
 Frequencies --     38.8772                42.6373                58.0785
 Red. masses --      4.8314                 3.1716                 3.1255
 Frc consts  --      0.0043                 0.0034                 0.0062
 IR Inten    --      0.7099                 5.6430                 0.3952
  Atom  AN      X      Y      Z        X      Y      Z        X      Y      Z
     1   6     0.03  -0.06   0.03    -0.01  -0.01  -0.02    -0.00  -0.02  -0.06
     2   6     0.04  -0.04   0.03    -0.01  -0.00   0.03    -0.00  -0.04  -0.01
     3   6     0.02  -0.04   0.02    -0.01  -0.00   0.02     0.01  -0.04  -0.03
     4   7     0.02  -0.05   0.02    -0.01  -0.01  -0.01     0.01  -0.03  -0.06
     5   7     0.04  -0.05   0.04    -0.01  -0.01   0.00    -0.01  -0.03  -0.03
     6   6    -0.01   0.01   0.00    -0.01  -0.01   0.01     0.00  -0.04  -0.01
     7   6    -0.04   0.06  -0.01     0.06  -0.04  -0.00    -0.04  -0.01  -0.01
     8   6    -0.07   0.04  -0.01    -0.06   0.02  -0.01     0.01  -0.03  -0.00
     9   6    -0.12   0.16  -0.03     0.08  -0.05  -0.03    -0.08   0.03   0.01
    10   1     0.00   0.03   0.00     0.10  -0.04   0.02    -0.04  -0.01  -0.01
    11   6    -0.15   0.14  -0.03    -0.04   0.01  -0.04    -0.02   0.00   0.01
    12   1    -0.05   0.00  -0.01    -0.11   0.05  -0.00     0.05  -0.05  -0.01
    13   6    -0.18   0.20  -0.04     0.03  -0.03  -0.05    -0.07   0.03   0.02
    14   1    -0.14   0.20  -0.03     0.14  -0.08  -0.04    -0.11   0.05   0.01
    15   1    -0.19   0.17  -0.04    -0.08   0.03  -0.06    -0.01   0.00   0.02
    16   1    -0.24   0.28  -0.06     0.05  -0.04  -0.08    -0.10   0.06   0.03
    17   6     0.03  -0.04   0.01     0.00   0.01   0.03    -0.00  -0.03   0.02
    18   6     0.02  -0.03   0.00     0.12   0.17   0.01     0.03  -0.04   0.04
    19   6     0.02  -0.09   0.01    -0.10  -0.13   0.03    -0.00   0.01   0.03
    20   6    -0.00  -0.07  -0.02     0.14   0.19   0.01     0.05   0.00   0.07
    21   1     0.03  -0.00   0.01     0.21   0.28   0.01     0.04  -0.07   0.03
    22   6    -0.01  -0.13  -0.01    -0.09  -0.11   0.03     0.02   0.05   0.06
    23   1     0.03  -0.10   0.02    -0.15  -0.19   0.04    -0.03   0.02   0.01
    24   6    -0.02  -0.13  -0.02     0.03   0.04   0.01     0.05   0.05   0.08
    25   1    -0.01  -0.07  -0.03     0.23   0.31  -0.00     0.08   0.00   0.09
    26   1    -0.02  -0.17  -0.01    -0.17  -0.22   0.03     0.02   0.09   0.07
    27   1    -0.05  -0.16  -0.03     0.04   0.05   0.01     0.08   0.09   0.10
    28   6     0.03  -0.04   0.03    -0.01  -0.01  -0.01     0.00   0.01  -0.04
    29   6     0.03  -0.03   0.02     0.00   0.01  -0.02     0.04  -0.03   0.01
    30   6     0.02  -0.00   0.00    -0.02  -0.01  -0.00    -0.04   0.09  -0.05
    31   6     0.03   0.05  -0.02     0.00   0.02  -0.01     0.05  -0.04   0.06
    32   6     0.02   0.07  -0.03    -0.02   0.00   0.01    -0.03   0.09  -0.00
    33   6     0.02   0.10  -0.05    -0.01   0.02   0.00     0.01   0.02   0.06
    34   1     0.03   0.07  -0.03     0.01   0.04  -0.01     0.08  -0.07   0.09
    35   1     0.01   0.11  -0.05    -0.03  -0.00   0.02    -0.07   0.15  -0.01
    36   6     0.02  -0.02   0.02    -0.03  -0.03   0.00    -0.09   0.17  -0.12
    37   1     0.04  -0.04   0.01    -0.04  -0.04  -0.02    -0.12   0.22  -0.10
    38   1     0.01  -0.03   0.03    -0.03  -0.03   0.01    -0.06   0.17  -0.20
    39   1     0.03  -0.02   0.01    -0.04  -0.05   0.02    -0.11   0.21  -0.10
    40   6     0.04  -0.07   0.04     0.02   0.01  -0.03     0.08  -0.05  -0.01
    41   1     0.04  -0.08   0.02     0.02   0.01  -0.04     0.07  -0.07  -0.02
    42   1     0.05  -0.06   0.07     0.01   0.01  -0.03     0.10  -0.06  -0.03
    43   1     0.04  -0.09   0.04     0.03   0.00  -0.02     0.09  -0.03  -0.00
    44   6     0.01   0.21  -0.09    -0.01   0.04   0.01     0.02  -0.01   0.12
    45   1     0.04   0.18  -0.10    -0.02   0.03   0.02    -0.03   0.28   0.11
    46   1    -0.06   0.27  -0.05    -0.01   0.05   0.03     0.04  -0.21  -0.13
    47   1     0.05   0.26  -0.16     0.00   0.05   0.00     0.06  -0.15   0.41
    48   6     0.05  -0.05   0.04    -0.02  -0.00   0.00    -0.03  -0.02  -0.03
    49   1     0.04  -0.05   0.03    -0.01  -0.00   0.03    -0.04  -0.03  -0.02
    50   1     0.05  -0.05   0.04    -0.04   0.02   0.00    -0.03  -0.01  -0.03
    51   1     0.04  -0.04   0.05    -0.02  -0.01  -0.02    -0.03  -0.01  -0.04
    52   6     0.00  -0.06   0.02    -0.01  -0.01  -0.03     0.02  -0.03  -0.09
    53   1     0.00  -0.07   0.01    -0.01  -0.02  -0.03     0.02  -0.03  -0.08
    54   1    -0.01  -0.05   0.02    -0.01   0.01  -0.05     0.03  -0.02  -0.10
    55   1     0.00  -0.05   0.02    -0.02  -0.03  -0.04     0.02  -0.06  -0.10
    56   8     0.07  -0.04   0.02     0.02  -0.03   0.05     0.01  -0.04   0.00
    57   1     0.08  -0.01   0.02    -0.35  -0.40   0.07    -0.08  -0.15   0.01
                      7                      8                      9
                      A                      A                      A
 Frequencies --     58.8280                59.1719                80.8168
 Red. masses --      1.1173                 3.4374                 4.0590
 Frc consts  --      0.0023                 0.0071                 0.0156
 IR Inten    --      0.7240                 2.7150                 4.6487
  Atom  AN      X      Y      Z        X      Y      Z        X      Y      Z
     1   6     0.00   0.00   0.02     0.00  -0.00  -0.02     0.01  -0.00  -0.00
     2   6    -0.00   0.00   0.00     0.01   0.01   0.02     0.01  -0.02  -0.14
     3   6    -0.00   0.00   0.01    -0.00   0.01  -0.01     0.01   0.00  -0.04
     4   7    -0.00   0.00   0.02    -0.01  -0.00  -0.04     0.01   0.01   0.04
     5   7     0.00   0.00   0.01     0.01   0.01   0.02     0.01  -0.02  -0.12
     6   6    -0.00   0.00   0.00    -0.01   0.01  -0.01     0.01   0.00  -0.03
     7   6    -0.00   0.01   0.00     0.12  -0.14  -0.01     0.03  -0.03  -0.03
     8   6     0.01  -0.01  -0.00    -0.14   0.18   0.00    -0.03   0.05  -0.03
     9   6    -0.00   0.01  -0.01     0.14  -0.17   0.01     0.02  -0.03  -0.03
    10   1    -0.00   0.02   0.00     0.17  -0.21  -0.01     0.04  -0.05  -0.04
    11   6     0.01  -0.01  -0.01    -0.13   0.17   0.01    -0.04   0.05  -0.03
    12   1     0.01  -0.02   0.00    -0.24   0.30  -0.00    -0.05   0.07  -0.03
    13   6     0.01  -0.00  -0.01     0.01  -0.01   0.02    -0.01   0.02  -0.03
    14   1    -0.00   0.02  -0.01     0.24  -0.29   0.01     0.04  -0.05  -0.03
    15   1     0.01  -0.03  -0.01    -0.24   0.29   0.02    -0.07   0.09  -0.02
    16   1     0.01  -0.00  -0.02     0.02  -0.03   0.03    -0.02   0.02  -0.02
    17   6     0.00   0.00  -0.00     0.00   0.01   0.03     0.01  -0.01  -0.08
    18   6    -0.00   0.01  -0.01    -0.05  -0.05   0.03     0.08  -0.06  -0.01
    19   6    -0.00  -0.01  -0.01     0.04   0.05   0.03    -0.08   0.05  -0.04
    20   6    -0.00   0.01  -0.02    -0.06  -0.06   0.03     0.07  -0.05   0.11
    21   1     0.00   0.02  -0.01    -0.08  -0.08   0.04     0.16  -0.11  -0.04
    22   6    -0.00  -0.01  -0.01     0.04   0.04   0.02    -0.10   0.06   0.08
    23   1     0.00  -0.01  -0.00     0.06   0.07   0.03    -0.14   0.09  -0.11
    24   6    -0.00  -0.01  -0.02    -0.01  -0.02   0.02    -0.03   0.01   0.15
    25   1    -0.00   0.01  -0.02    -0.10  -0.11   0.03     0.13  -0.09   0.17
    26   1    -0.00  -0.02  -0.01     0.07   0.07   0.02    -0.18   0.11   0.11
    27   1    -0.00  -0.01  -0.02    -0.02  -0.03   0.02    -0.04   0.01   0.24
    28   6     0.00  -0.00   0.01     0.00  -0.00  -0.02     0.01  -0.01   0.03
    29   6    -0.01   0.01  -0.00     0.01  -0.00  -0.02     0.01   0.00   0.03
    30   6     0.01  -0.02   0.01    -0.00  -0.00  -0.01     0.01  -0.02   0.04
    31   6    -0.01   0.02  -0.01     0.01   0.00  -0.01     0.01   0.01   0.02
    32   6     0.01  -0.01   0.00    -0.00   0.00  -0.01     0.01  -0.01   0.04
    33   6    -0.00   0.01  -0.01     0.00   0.00  -0.01     0.01   0.02   0.02
    34   1    -0.01   0.04  -0.02     0.01   0.01  -0.01     0.01   0.03   0.01
    35   1     0.01  -0.02   0.00    -0.01   0.00  -0.01     0.01  -0.01   0.04
    36   6     0.01  -0.04   0.03    -0.01  -0.00  -0.02    -0.00  -0.04   0.04
    37   1     0.02  -0.04   0.02    -0.02   0.00  -0.03     0.03  -0.07   0.05
    38   1     0.02  -0.03   0.05     0.01   0.01  -0.01    -0.05  -0.06   0.05
    39   1     0.02  -0.05   0.03    -0.01  -0.02  -0.01    -0.01  -0.00   0.04
    40   6    -0.01   0.01   0.00     0.02   0.00  -0.03    -0.01  -0.00   0.05
    41   1    -0.01   0.02   0.00     0.01  -0.02  -0.00     0.01   0.03   0.01
    42   1    -0.03   0.02   0.01     0.05  -0.01  -0.05    -0.07   0.02   0.11
    43   1    -0.02   0.00   0.00     0.01   0.04  -0.03    -0.01  -0.09   0.05
    44   6    -0.00  -0.00  -0.03     0.00   0.00  -0.00     0.00   0.04   0.01
    45   1    -0.01   0.54  -0.10    -0.00   0.16  -0.02     0.01   0.05   0.01
    46   1    -0.05  -0.35  -0.51    -0.01  -0.09  -0.14    -0.02   0.04   0.01
    47   1     0.04  -0.25   0.46     0.02  -0.07   0.14     0.02   0.05   0.01
    48   6     0.00  -0.00   0.01     0.01   0.01   0.03     0.03  -0.06  -0.18
    49   1     0.01   0.00   0.01     0.00   0.01   0.02     0.05  -0.04  -0.22
    50   1     0.00   0.00   0.01     0.02   0.00   0.03     0.01  -0.11  -0.16
    51   1     0.00  -0.00   0.01     0.01   0.01   0.03     0.03  -0.08  -0.20
    52   6    -0.00   0.00   0.03    -0.02  -0.01  -0.08     0.03   0.04   0.22
    53   1    -0.00   0.00   0.02    -0.02  -0.03  -0.07     0.03   0.07   0.24
    54   1    -0.00  -0.00   0.03    -0.01   0.02  -0.11     0.06  -0.07   0.29
    55   1     0.00   0.01   0.03    -0.03  -0.04  -0.10     0.02   0.15   0.26
    56   8    -0.00   0.01  -0.00    -0.00  -0.03   0.02    -0.08  -0.02  -0.11
    57   1    -0.01   0.01  -0.00     0.21   0.22   0.01    -0.04  -0.04  -0.11
                     10                     11                     12
                      A                      A                      A
 Frequencies --     94.8613               114.9864               135.3515
 Red. masses --      4.3385                 6.7396                 2.6482
 Frc consts  --      0.0230                 0.0525                 0.0286
 IR Inten    --      5.0435                62.4872                 5.8700
  Atom  AN      X      Y      Z        X      Y      Z        X      Y      Z
     1   6     0.01   0.04   0.04    -0.00  -0.01   0.02    -0.01  -0.01  -0.06
     2   6    -0.04  -0.08   0.03    -0.02  -0.07  -0.06    -0.00   0.00   0.06
     3   6     0.04  -0.08   0.04    -0.00  -0.07  -0.09     0.00   0.01   0.10
     4   7     0.06  -0.00   0.05     0.01  -0.04  -0.05     0.00  -0.00   0.03
     5   7    -0.06  -0.01   0.02    -0.03  -0.03   0.02    -0.01  -0.01  -0.02
     6   6     0.05  -0.10   0.02     0.00  -0.08  -0.05     0.01   0.01   0.08
     7   6     0.06  -0.07   0.01    -0.04  -0.14  -0.02     0.04   0.05   0.06
     8   6    -0.03  -0.05  -0.00    -0.00   0.01   0.00    -0.02  -0.02   0.04
     9   6    -0.01   0.02  -0.02    -0.08  -0.12   0.05     0.05   0.05   0.00
    10   1     0.10  -0.08   0.02    -0.08  -0.19  -0.06     0.05   0.05   0.06
    11   6    -0.11   0.04  -0.04    -0.05   0.04   0.08    -0.01  -0.02  -0.01
    12   1    -0.05  -0.07   0.01     0.03   0.07  -0.02    -0.05  -0.05   0.06
    13   6    -0.10   0.08  -0.05    -0.08  -0.03   0.11     0.03   0.02  -0.03
    14   1    -0.00   0.06  -0.03    -0.11  -0.17   0.08     0.08   0.08  -0.01
    15   1    -0.18   0.09  -0.05    -0.05   0.12   0.12    -0.03  -0.04  -0.04
    16   1    -0.17   0.16  -0.07    -0.12  -0.00   0.17     0.03   0.02  -0.08
    17   6    -0.05  -0.10   0.01    -0.03  -0.06  -0.05    -0.00  -0.00   0.06
    18   6    -0.04  -0.06  -0.01     0.04  -0.02  -0.04    -0.02   0.02   0.04
    19   6    -0.00  -0.08   0.00    -0.06  -0.06  -0.04     0.02  -0.03   0.05
    20   6     0.03   0.03  -0.04     0.07   0.03  -0.01    -0.01   0.02  -0.00
    21   1    -0.09  -0.08   0.00     0.07  -0.02  -0.05    -0.04   0.04   0.05
    22   6     0.08   0.02  -0.03    -0.04  -0.02  -0.01     0.03  -0.03   0.01
    23   1    -0.01  -0.11   0.02    -0.05  -0.02  -0.07     0.04  -0.04   0.06
    24   6     0.10   0.08  -0.05     0.03   0.02   0.00     0.02  -0.00  -0.01
    25   1     0.04   0.07  -0.05     0.13   0.07   0.01    -0.02   0.04  -0.02
    26   1     0.13   0.05  -0.04    -0.06  -0.01  -0.00     0.05  -0.05   0.00
    27   1     0.17   0.16  -0.07     0.06   0.07   0.03     0.03  -0.00  -0.04
    28   6     0.01   0.09  -0.00    -0.00   0.01   0.02    -0.02  -0.01  -0.08
    29   6    -0.02   0.12  -0.03    -0.02   0.00   0.01     0.01  -0.01  -0.07
    30   6     0.04   0.05  -0.00     0.01   0.02   0.01    -0.06  -0.02  -0.05
    31   6    -0.02   0.07  -0.04    -0.02  -0.00   0.00     0.01   0.01  -0.03
    32   6     0.04  -0.01  -0.01     0.01   0.01  -0.01    -0.05  -0.01  -0.01
    33   6     0.01  -0.02  -0.02    -0.01  -0.00  -0.01    -0.02   0.01   0.00
    34   1    -0.05   0.08  -0.06    -0.03  -0.01   0.00     0.04   0.01  -0.02
    35   1     0.06  -0.06   0.01     0.02   0.01  -0.02    -0.08  -0.02   0.02
    36   6     0.07   0.05   0.02     0.02   0.02   0.01    -0.11  -0.06  -0.06
    37   1     0.10   0.03   0.05     0.04   0.02   0.04    -0.15  -0.07  -0.12
    38   1     0.04   0.03   0.02    -0.00   0.01   0.01    -0.09  -0.04  -0.05
    39   1     0.09   0.07  -0.01     0.03   0.05  -0.01    -0.15  -0.10  -0.01
    40   6    -0.04   0.16  -0.04    -0.03   0.01   0.02     0.03  -0.04  -0.07
    41   1    -0.06   0.14  -0.01     0.04   0.14  -0.09     0.05  -0.01  -0.13
    42   1    -0.03   0.15  -0.07    -0.19   0.06   0.10    -0.03  -0.01  -0.01
    43   1    -0.06   0.19  -0.05     0.03  -0.15   0.06     0.07  -0.12  -0.05
    44   6     0.02  -0.14   0.00    -0.01  -0.02  -0.02    -0.01   0.01   0.07
    45   1     0.01  -0.24   0.02     0.00  -0.04  -0.03    -0.06   0.01   0.09
    46   1     0.10  -0.13   0.05    -0.00  -0.02  -0.01     0.01   0.01   0.08
    47   1    -0.06  -0.14  -0.04    -0.03  -0.02  -0.04     0.01   0.01   0.08
    48   6    -0.12   0.01   0.01    -0.03   0.06   0.14    -0.03  -0.02  -0.04
    49   1    -0.15  -0.02   0.03    -0.05   0.01   0.23    -0.04  -0.02  -0.05
    50   1    -0.13   0.01   0.02    -0.01   0.15   0.11    -0.05  -0.06  -0.03
    51   1    -0.13   0.05  -0.01    -0.04   0.06   0.19    -0.03  -0.00  -0.06
    52   6     0.15   0.03   0.09     0.04  -0.02   0.06     0.03   0.02   0.11
    53   1     0.15   0.10   0.09     0.04   0.01   0.02     0.03   0.05   0.09
    54   1     0.19  -0.02   0.11     0.02  -0.10   0.13     0.03  -0.05   0.15
    55   1     0.18   0.03   0.11     0.08   0.06   0.11     0.05   0.07   0.14
    56   8    -0.09  -0.08   0.01     0.27   0.40  -0.14     0.07   0.04  -0.10
    57   1    -0.09  -0.05   0.01    -0.08   0.14  -0.13     0.34   0.65  -0.13
                     13                     14                     15
                      A                      A                      A
 Frequencies --    140.0019               152.9946               176.4398
 Red. masses --      1.0602                 3.7097                 4.0784
 Frc consts  --      0.0122                 0.0512                 0.0748
 IR Inten    --      0.1980                12.0994                 8.1599
  Atom  AN      X      Y      Z        X      Y      Z        X      Y      Z
     1   6     0.00  -0.01   0.01    -0.01   0.07  -0.07    -0.00  -0.06   0.00
     2   6     0.00  -0.00  -0.00    -0.03   0.01  -0.03     0.02   0.00  -0.04
     3   6    -0.00  -0.00  -0.00     0.02   0.00  -0.06    -0.03   0.00  -0.04
     4   7    -0.00  -0.01   0.00     0.03   0.05  -0.08    -0.04  -0.03   0.00
     5   7     0.00  -0.01   0.00    -0.04   0.06  -0.01     0.04  -0.04   0.01
     6   6    -0.00  -0.00  -0.00     0.04  -0.02  -0.05    -0.06   0.02  -0.04
     7   6    -0.00  -0.00  -0.00     0.01  -0.03  -0.04    -0.08   0.00  -0.03
     8   6    -0.00  -0.00  -0.00     0.06  -0.00  -0.03    -0.04   0.02  -0.03
     9   6    -0.00  -0.00  -0.00    -0.03   0.00  -0.01    -0.05  -0.04  -0.01
    10   1    -0.00  -0.00  -0.00     0.02  -0.04  -0.04    -0.08  -0.00  -0.03
    11   6    -0.00  -0.00  -0.00     0.03   0.02   0.00    -0.01  -0.03  -0.00
    12   1    -0.00   0.00  -0.00     0.09   0.00  -0.04    -0.03   0.03  -0.03
    13   6    -0.00  -0.00  -0.00    -0.02   0.03   0.02    -0.01  -0.06   0.01
    14   1     0.00  -0.00  -0.00    -0.06   0.00   0.00    -0.05  -0.06  -0.00
    15   1    -0.00  -0.00  -0.00     0.04   0.04   0.02     0.03  -0.04   0.01
    16   1     0.00  -0.01  -0.00    -0.06   0.06   0.04     0.02  -0.10   0.02
    17   6     0.01  -0.00  -0.00    -0.06  -0.01  -0.01     0.06   0.04  -0.04
    18   6     0.01  -0.00  -0.00    -0.05  -0.02  -0.00     0.06   0.02  -0.02
    19   6     0.00  -0.00  -0.00    -0.06   0.01  -0.00     0.04   0.05  -0.03
    20   6     0.00  -0.00  -0.00    -0.03   0.02   0.01     0.02  -0.03   0.00
    21   1     0.01  -0.00  -0.00    -0.06  -0.04  -0.01     0.08   0.01  -0.03
    22   6     0.00  -0.00  -0.00    -0.03   0.05   0.01    -0.00   0.00  -0.01
    23   1     0.00  -0.00  -0.00    -0.08   0.01  -0.01     0.03   0.06  -0.02
    24   6     0.00  -0.01   0.00    -0.01   0.06   0.01    -0.02  -0.05   0.01
    25   1     0.00  -0.01   0.00    -0.01   0.02   0.02     0.01  -0.07   0.01
    26   1    -0.00  -0.00  -0.00    -0.02   0.08   0.01    -0.03  -0.00  -0.00
    27   1    -0.00  -0.01   0.00     0.02   0.10   0.02    -0.07  -0.10   0.03
    28   6     0.00  -0.01   0.01    -0.01   0.05  -0.07    -0.00  -0.03  -0.03
    29   6    -0.00   0.01  -0.00     0.02  -0.04  -0.02     0.00   0.07  -0.08
    30   6     0.00  -0.01   0.01    -0.01  -0.02  -0.03    -0.02   0.01  -0.04
    31   6    -0.00   0.02  -0.01     0.02  -0.05   0.00     0.00   0.14  -0.10
    32   6     0.00  -0.02   0.01    -0.01  -0.02  -0.01    -0.02   0.03  -0.03
    33   6    -0.00   0.00   0.00     0.01  -0.01  -0.01    -0.00   0.05  -0.04
    34   1    -0.01   0.03  -0.02     0.03  -0.10   0.03     0.01   0.19  -0.12
    35   1     0.00  -0.03   0.02    -0.01  -0.05   0.02    -0.03   0.01  -0.01
    36   6     0.01   0.04  -0.01    -0.02  -0.15   0.03    -0.05   0.04  -0.08
    37   1    -0.43   0.29  -0.30    -0.13  -0.15  -0.14    -0.01   0.03  -0.03
    38   1     0.51   0.35   0.01     0.11  -0.04   0.16    -0.10  -0.01  -0.13
    39   1    -0.03  -0.45   0.21    -0.04  -0.37   0.13    -0.06   0.13  -0.10
    40   6    -0.01   0.02  -0.00     0.05  -0.17   0.04     0.01   0.08  -0.09
    41   1    -0.00   0.03  -0.00     0.03  -0.22   0.02     0.03   0.11  -0.11
    42   1    -0.02   0.02  -0.00     0.11  -0.16   0.14    -0.06   0.10  -0.03
    43   1    -0.01   0.01  -0.00     0.04  -0.23   0.04     0.04  -0.00  -0.07
    44   6    -0.00   0.01  -0.01     0.00   0.03  -0.01     0.02  -0.09   0.07
    45   1     0.00  -0.00  -0.01     0.00   0.06  -0.02    -0.05  -0.18   0.12
    46   1    -0.01   0.01   0.00    -0.02   0.03  -0.02     0.17  -0.11   0.11
    47   1    -0.00   0.01  -0.02     0.03   0.04  -0.00    -0.05  -0.12   0.08
    48   6     0.01  -0.01  -0.00    -0.09   0.12   0.06     0.11  -0.00   0.12
    49   1     0.02  -0.00   0.00    -0.15   0.07   0.09     0.12  -0.00   0.14
    50   1     0.00  -0.01   0.00    -0.05   0.16   0.04     0.15   0.09   0.09
    51   1     0.01  -0.02  -0.01    -0.10   0.17   0.08     0.11  -0.04   0.17
    52   6    -0.01  -0.01   0.01     0.09   0.09   0.07    -0.05  -0.01   0.20
    53   1    -0.01  -0.01   0.01     0.09   0.15   0.08    -0.05  -0.00   0.20
    54   1    -0.01  -0.01   0.01     0.13  -0.02   0.13    -0.04  -0.14   0.28
    55   1    -0.00   0.00   0.01     0.11   0.17   0.11    -0.06   0.12   0.25
    56   8    -0.01   0.00  -0.01     0.09  -0.09   0.17     0.07  -0.07   0.20
    57   1    -0.03  -0.02  -0.01     0.10  -0.01   0.17    -0.03   0.12   0.19
                     16                     17                     18
                      A                      A                      A
 Frequencies --    192.3705               194.9756               203.7885
 Red. masses --      3.9471                 3.5425                 3.5237
 Frc consts  --      0.0861                 0.0793                 0.0862
 IR Inten    --     63.2240                28.6342                31.4391
  Atom  AN      X      Y      Z        X      Y      Z        X      Y      Z
     1   6    -0.01   0.01   0.04    -0.01  -0.00   0.02     0.01  -0.01   0.02
     2   6    -0.03   0.01   0.02    -0.03  -0.02  -0.08     0.02  -0.02  -0.05
     3   6    -0.03   0.01   0.00    -0.02   0.01   0.08     0.03  -0.00   0.04
     4   7    -0.03   0.01   0.01    -0.01   0.01   0.10     0.02  -0.01   0.05
     5   7    -0.02   0.01   0.02    -0.03  -0.02  -0.06     0.02  -0.02  -0.03
     6   6    -0.05   0.02  -0.00    -0.01  -0.00   0.10     0.04   0.00   0.04
     7   6    -0.05   0.01   0.00     0.03   0.03   0.08     0.07   0.02   0.03
     8   6    -0.04  -0.00  -0.00    -0.05  -0.04   0.06     0.03   0.00   0.03
     9   6    -0.03  -0.01  -0.00     0.04   0.04   0.01     0.06   0.04   0.01
    10   1    -0.04  -0.01  -0.01     0.06   0.04   0.11     0.08   0.04   0.05
    11   6    -0.01  -0.03  -0.00    -0.04  -0.03  -0.01     0.01   0.03   0.01
    12   1    -0.04  -0.01  -0.00    -0.09  -0.07   0.08     0.02  -0.01   0.04
    13   6    -0.01  -0.04  -0.00     0.01   0.01  -0.03     0.03   0.05  -0.01
    14   1    -0.02  -0.01  -0.00     0.08   0.07  -0.01     0.07   0.06   0.00
    15   1     0.01  -0.05  -0.00    -0.06  -0.06  -0.04    -0.01   0.03  -0.01
    16   1     0.02  -0.07  -0.00     0.02   0.01  -0.08     0.02   0.07  -0.02
    17   6    -0.03   0.01   0.03    -0.05  -0.05  -0.11     0.03  -0.04  -0.08
    18   6    -0.03   0.01   0.03    -0.01  -0.07  -0.07     0.07  -0.06  -0.05
    19   6    -0.02   0.01   0.03    -0.12   0.00  -0.09     0.00  -0.02  -0.07
    20   6    -0.02   0.02   0.03     0.02  -0.01   0.01     0.07  -0.05   0.00
    21   1    -0.03   0.01   0.03     0.02  -0.12  -0.09     0.10  -0.08  -0.07
    22   6    -0.02   0.02   0.03    -0.09   0.06  -0.01    -0.00  -0.01  -0.02
    23   1    -0.04   0.02   0.01    -0.16   0.03  -0.12    -0.01  -0.00  -0.09
    24   6    -0.02   0.02   0.03    -0.01   0.07   0.03     0.04  -0.02   0.02
    25   1    -0.02   0.02   0.03     0.08  -0.02   0.05     0.10  -0.06   0.02
    26   1    -0.02   0.02   0.03    -0.12   0.11   0.01    -0.04   0.02  -0.00
    27   1    -0.01   0.03   0.03     0.03   0.14   0.09     0.04  -0.01   0.05
    28   6     0.00   0.05   0.02     0.00  -0.02   0.01    -0.02   0.02  -0.01
    29   6     0.00   0.08   0.01     0.01  -0.01   0.01    -0.05   0.02  -0.01
    30   6     0.04   0.07  -0.00     0.02  -0.04   0.01    -0.05   0.08  -0.03
    31   6    -0.00   0.12  -0.04     0.01  -0.01   0.01    -0.06   0.04  -0.02
    32   6     0.03   0.10  -0.05     0.03  -0.07   0.03    -0.06   0.16  -0.07
    33   6     0.02   0.08  -0.04     0.03  -0.04   0.01    -0.07   0.08  -0.04
    34   1    -0.03   0.10  -0.04     0.00   0.02  -0.01    -0.04  -0.02   0.01
    35   1     0.05   0.06  -0.03     0.02  -0.07   0.03    -0.05   0.18  -0.09
    36   6     0.11  -0.04   0.09     0.04   0.05  -0.03    -0.08  -0.10   0.05
    37   1     0.10  -0.06   0.04     0.03   0.11   0.03    -0.12  -0.17  -0.11
    38   1     0.15   0.02   0.22     0.06   0.04  -0.10    -0.05  -0.04   0.19
    39   1     0.15  -0.17   0.09     0.05   0.10  -0.05    -0.11  -0.26   0.14
    40   6     0.04  -0.06   0.06     0.05   0.05  -0.05    -0.08  -0.08   0.07
    41   1     0.04  -0.05  -0.07     0.02   0.01   0.01    -0.12  -0.16   0.16
    42   1     0.01  -0.01   0.22     0.13   0.01  -0.17     0.07  -0.10   0.07
    43   1     0.10  -0.23   0.10     0.04   0.20  -0.06    -0.17  -0.00   0.02
    44   6     0.04  -0.14   0.02     0.02   0.04  -0.05    -0.05  -0.12   0.06
    45   1     0.01  -0.26   0.05     0.05   0.07  -0.08    -0.10  -0.22   0.10
    46   1     0.22  -0.17   0.05    -0.06   0.05  -0.07     0.14  -0.15   0.10
    47   1    -0.10  -0.19   0.02     0.05   0.06  -0.07    -0.16  -0.17   0.07
    48   6    -0.04  -0.06  -0.10    -0.00  -0.02  -0.03     0.05  -0.00   0.02
    49   1    -0.10  -0.05  -0.24    -0.02  -0.02  -0.05     0.05  -0.01   0.03
    50   1     0.02  -0.21  -0.08     0.03  -0.04  -0.03     0.08   0.03   0.01
    51   1    -0.06   0.02  -0.06    -0.01  -0.01   0.01     0.05  -0.01   0.06
    52   6    -0.08  -0.02  -0.08    -0.04  -0.02  -0.07     0.01  -0.03  -0.09
    53   1    -0.07  -0.07  -0.18    -0.05  -0.03   0.07     0.01  -0.06  -0.10
    54   1    -0.19   0.04  -0.07     0.08   0.14  -0.23    -0.01   0.06  -0.15
    55   1    -0.01  -0.04  -0.05    -0.17  -0.18  -0.21     0.01  -0.12  -0.13
    56   8     0.22  -0.14  -0.11     0.14   0.02   0.15    -0.08   0.10   0.06
    57   1    -0.04   0.13  -0.12     0.28   0.34   0.13     0.24  -0.10   0.07
                     19                     20                     21
                      A                      A                      A
 Frequencies --    212.8272               230.4869               235.9621
 Red. masses --      4.8033                 1.3173                 2.6586
 Frc consts  --      0.1282                 0.0412                 0.0872
 IR Inten    --     67.3114                 3.1151                33.2656
  Atom  AN      X      Y      Z        X      Y      Z        X      Y      Z
     1   6    -0.00   0.03   0.03    -0.01   0.01   0.01    -0.00   0.00  -0.00
     2   6     0.03   0.00  -0.02    -0.00   0.01   0.01    -0.01   0.00   0.02
     3   6     0.04   0.01  -0.03    -0.01  -0.00  -0.01     0.00  -0.01  -0.01
     4   7     0.03   0.02  -0.01    -0.00   0.01   0.02     0.00   0.00  -0.00
     5   7     0.01   0.03   0.02    -0.00   0.01   0.01    -0.00   0.00   0.00
     6   6     0.07   0.01  -0.04     0.00  -0.02  -0.01     0.02  -0.03  -0.01
     7   6     0.06  -0.00  -0.04    -0.01  -0.03  -0.01     0.02  -0.04  -0.00
     8   6     0.11   0.03  -0.02     0.00  -0.02  -0.01     0.02  -0.03  -0.00
     9   6     0.03   0.03  -0.00    -0.02  -0.02  -0.00    -0.00  -0.01  -0.00
    10   1     0.08  -0.03  -0.05    -0.01  -0.04  -0.02     0.02  -0.04  -0.00
    11   6     0.08   0.06   0.02    -0.01  -0.01  -0.00    -0.01  -0.00  -0.00
    12   1     0.15   0.04  -0.03     0.01  -0.02  -0.01     0.03  -0.04  -0.01
    13   6     0.03   0.08   0.02    -0.03  -0.00   0.00    -0.03   0.02   0.00
    14   1    -0.01   0.02   0.01    -0.03  -0.01   0.00    -0.01  -0.00  -0.00
    15   1     0.09   0.07   0.03    -0.00  -0.00   0.01    -0.01   0.01   0.00
    16   1    -0.01   0.11   0.05    -0.04   0.01   0.01    -0.07   0.06   0.00
    17   6     0.04  -0.02  -0.01     0.02   0.03   0.02    -0.00   0.02   0.02
    18   6     0.06  -0.04   0.01     0.02   0.04   0.01    -0.01   0.04   0.01
    19   6     0.04  -0.02  -0.00     0.03   0.03   0.01     0.01   0.02   0.02
    20   6     0.05  -0.05   0.03    -0.00   0.01   0.01    -0.02   0.02  -0.01
    21   1     0.08  -0.05  -0.00     0.02   0.05   0.01    -0.02   0.06   0.02
    22   6     0.04  -0.02   0.01     0.01  -0.00   0.01    -0.00   0.00   0.00
    23   1     0.03  -0.01  -0.01     0.04   0.04   0.01     0.02   0.03   0.01
    24   6     0.05  -0.04   0.03    -0.02  -0.03   0.00    -0.03  -0.00  -0.01
    25   1     0.05  -0.05   0.03    -0.02   0.00   0.00    -0.03   0.03  -0.01
    26   1     0.02  -0.01   0.02     0.01  -0.01   0.00     0.01  -0.01  -0.00
    27   1     0.04  -0.05   0.05    -0.05  -0.07  -0.00    -0.04  -0.02  -0.02
    28   6    -0.05   0.01   0.04    -0.01   0.00   0.00    -0.00   0.00  -0.00
    29   6    -0.12   0.02   0.01    -0.02  -0.01   0.01     0.00   0.05  -0.03
    30   6    -0.07  -0.03   0.07    -0.01   0.02  -0.00     0.00  -0.05   0.02
    31   6    -0.13   0.03  -0.01    -0.02  -0.03   0.02    -0.01   0.19  -0.11
    32   6    -0.08  -0.11   0.09    -0.01   0.04  -0.02     0.01  -0.15   0.08
    33   6    -0.13  -0.04   0.03    -0.02   0.00  -0.00     0.00   0.02  -0.01
    34   1    -0.13   0.09  -0.04    -0.02  -0.06   0.04    -0.02   0.31  -0.18
    35   1    -0.04  -0.17   0.10    -0.01   0.07  -0.04     0.02  -0.29   0.15
    36   6    -0.14   0.08  -0.01    -0.01  -0.02   0.01    -0.00   0.06  -0.04
    37   1    -0.12   0.11   0.06    -0.02  -0.03  -0.02     0.02   0.11   0.06
    38   1    -0.18   0.02  -0.14    -0.00  -0.00   0.05    -0.03   0.01  -0.16
    39   1    -0.17   0.21  -0.03    -0.02  -0.06   0.03    -0.00   0.19  -0.09
    40   6    -0.15   0.06   0.02     0.01   0.02  -0.03     0.01  -0.15   0.08
    41   1    -0.13   0.12  -0.05    -0.04  -0.05   0.04    -0.06  -0.29   0.15
    42   1    -0.23   0.08   0.06     0.13  -0.03  -0.16     0.24  -0.17   0.17
    43   1    -0.10  -0.04   0.04    -0.01   0.20  -0.05    -0.09  -0.11   0.03
    44   6    -0.15   0.00  -0.08    -0.02  -0.02  -0.02     0.01  -0.01   0.02
    45   1    -0.07   0.02  -0.13    -0.00  -0.03  -0.03    -0.02  -0.03   0.04
    46   1    -0.24   0.02  -0.10    -0.02  -0.02  -0.03     0.05  -0.02   0.03
    47   1    -0.16   0.02  -0.12    -0.05  -0.02  -0.03    -0.00  -0.02   0.03
    48   6     0.03   0.01  -0.01     0.01  -0.01  -0.02     0.01  -0.03  -0.05
    49   1    -0.00   0.01  -0.09    -0.01  -0.01  -0.07    -0.01  -0.02  -0.11
    50   1     0.10  -0.04  -0.01     0.05  -0.06  -0.01     0.03  -0.10  -0.04
    51   1     0.02   0.03   0.03     0.00   0.01   0.02     0.00  -0.02  -0.04
    52   6     0.04   0.01  -0.06     0.04   0.02   0.02     0.01   0.00  -0.02
    53   1     0.05   0.00  -0.20     0.01   0.12   0.54     0.00   0.03   0.14
    54   1    -0.08   0.02  -0.02     0.50   0.09  -0.20     0.15   0.04  -0.10
    55   1     0.15   0.01  -0.01    -0.36  -0.13  -0.24    -0.11  -0.06  -0.11
    56   8     0.20  -0.17  -0.02     0.05  -0.01  -0.02    -0.03   0.08   0.02
    57   1    -0.11   0.13  -0.03     0.06  -0.10  -0.02     0.28  -0.24   0.03
                     22                     23                     24
                      A                      A                      A
 Frequencies --    240.5266               251.1013               256.9333
 Red. masses --      3.1851                 3.6312                 3.1287
 Frc consts  --      0.1086                 0.1349                 0.1217
 IR Inten    --      9.1411                39.8371                 6.3891
  Atom  AN      X      Y      Z        X      Y      Z        X      Y      Z
     1   6    -0.00   0.00  -0.01    -0.00   0.01   0.00     0.01  -0.04   0.03
     2   6     0.01  -0.01  -0.00    -0.01  -0.00  -0.04    -0.01   0.01   0.01
     3   6     0.00   0.01  -0.01    -0.01   0.01   0.04     0.02   0.00  -0.02
     4   7    -0.01   0.00  -0.01    -0.01   0.02   0.05    -0.01  -0.03   0.01
     5   7    -0.00   0.01   0.01    -0.02  -0.01  -0.01     0.02  -0.02   0.04
     6   6    -0.06   0.11  -0.02     0.02  -0.04   0.07     0.09  -0.02  -0.05
     7   6    -0.09   0.14  -0.02     0.05  -0.03   0.06     0.11  -0.04  -0.05
     8   6    -0.06   0.15  -0.01    -0.00  -0.08   0.05     0.14  -0.00  -0.02
     9   6     0.00   0.04  -0.00     0.03   0.01   0.02     0.05   0.02  -0.01
    10   1    -0.10   0.15  -0.03     0.07  -0.04   0.07     0.12  -0.05  -0.05
    11   6     0.04   0.04   0.01    -0.03  -0.03  -0.00     0.09   0.06   0.02
    12   1    -0.08   0.20  -0.02    -0.02  -0.12   0.06     0.21   0.01  -0.03
    13   6     0.12  -0.06   0.01    -0.04   0.03  -0.01     0.01   0.12   0.03
    14   1     0.01  -0.00   0.00     0.05   0.04   0.00     0.00   0.01   0.01
    15   1     0.08   0.00   0.02    -0.06  -0.04  -0.02     0.08   0.09   0.03
    16   1     0.23  -0.20   0.03    -0.08   0.09  -0.05    -0.07   0.20   0.06
    17   6    -0.03  -0.10  -0.01     0.04   0.05  -0.08    -0.07  -0.02   0.02
    18   6    -0.02  -0.13   0.01     0.09   0.05  -0.05    -0.12  -0.02   0.00
    19   6    -0.03  -0.13  -0.01     0.03   0.10  -0.07    -0.11  -0.04   0.02
    20   6     0.05  -0.05   0.02     0.03  -0.01   0.01    -0.07   0.05  -0.02
    21   1    -0.02  -0.18   0.00     0.14   0.05  -0.07    -0.16  -0.03   0.01
    22   6     0.03  -0.05   0.00    -0.03   0.05  -0.01    -0.07   0.02   0.00
    23   1    -0.04  -0.15  -0.00     0.01   0.12  -0.10    -0.13  -0.04   0.02
    24   6     0.12   0.03   0.01    -0.06  -0.05   0.03    -0.02   0.11  -0.02
    25   1     0.08  -0.02   0.02     0.04  -0.06   0.04    -0.05   0.07  -0.02
    26   1     0.03  -0.02   0.01    -0.08   0.06   0.01    -0.04   0.02  -0.01
    27   1     0.21   0.14   0.02    -0.14  -0.13   0.08     0.05   0.20  -0.03
    28   6    -0.00   0.00  -0.00     0.00   0.00  -0.01     0.01  -0.06   0.01
    29   6     0.00   0.01  -0.01     0.01  -0.00  -0.01     0.01  -0.02  -0.01
    30   6     0.00  -0.01   0.00     0.01  -0.01  -0.01     0.00  -0.02  -0.01
    31   6    -0.00   0.05  -0.03     0.01   0.03  -0.02     0.01   0.02  -0.02
    32   6     0.00  -0.04   0.02     0.01  -0.03   0.01    -0.00   0.03  -0.03
    33   6     0.00   0.00  -0.00     0.01  -0.00  -0.00     0.01   0.02  -0.02
    34   1    -0.00   0.09  -0.05     0.01   0.04  -0.03     0.02   0.03  -0.03
    35   1     0.01  -0.08   0.04     0.01  -0.06   0.03    -0.01   0.06  -0.04
    36   6     0.00   0.02  -0.01     0.01   0.01  -0.02    -0.00  -0.01  -0.02
    37   1     0.02   0.03   0.02     0.02   0.02   0.00    -0.01   0.00  -0.02
    38   1    -0.01   0.00  -0.04     0.01   0.00  -0.04    -0.00  -0.01  -0.04
    39   1     0.01   0.06  -0.03     0.01   0.03  -0.03    -0.01   0.00  -0.02
    40   6     0.01  -0.05   0.02     0.02  -0.06   0.01     0.00   0.01  -0.03
    41   1    -0.01  -0.10   0.02     0.04  -0.03  -0.09     0.06   0.10  -0.12
    42   1     0.09  -0.06   0.03    -0.04  -0.02   0.11    -0.15   0.05   0.04
    43   1    -0.01  -0.02   0.00     0.07  -0.19   0.03     0.07  -0.14   0.01
    44   6     0.00  -0.00   0.00     0.02   0.01   0.02     0.02  -0.01   0.04
    45   1    -0.00  -0.01   0.01    -0.00   0.02   0.03    -0.03  -0.02   0.07
    46   1     0.01  -0.01   0.00     0.02   0.01   0.02     0.08  -0.01   0.06
    47   1     0.00  -0.01   0.01     0.04   0.02   0.03     0.02  -0.02   0.06
    48   6    -0.05   0.07   0.08    -0.05   0.14   0.22     0.08  -0.05   0.04
    49   1    -0.07   0.03   0.16    -0.02   0.08   0.44     0.16  -0.00   0.07
    50   1    -0.07   0.16   0.06    -0.07   0.39   0.15     0.03  -0.01   0.04
    51   1    -0.05   0.09   0.06    -0.04   0.10   0.20     0.10  -0.13   0.01
    52   6    -0.03   0.00   0.03    -0.04  -0.00  -0.03    -0.13  -0.06   0.04
    53   1    -0.05   0.02   0.37    -0.04  -0.02   0.06    -0.15  -0.13   0.31
    54   1     0.25   0.04  -0.11     0.02   0.07  -0.10     0.03  -0.01  -0.06
    55   1    -0.31  -0.06  -0.14    -0.12  -0.06  -0.10    -0.39  -0.07  -0.09
    56   8    -0.03  -0.03  -0.07    -0.04  -0.13  -0.18    -0.02  -0.02  -0.03
    57   1     0.03  -0.14  -0.07    -0.13   0.00  -0.19    -0.30   0.15  -0.04
                     25                     26                     27
                      A                      A                      A
 Frequencies --    278.7963               290.2905               293.2877
 Red. masses --      1.3556                 2.3977                 2.4724
 Frc consts  --      0.0621                 0.1190                 0.1253
 IR Inten    --     25.0875                 3.9190                 4.6435
  Atom  AN      X      Y      Z        X      Y      Z        X      Y      Z
     1   6     0.01   0.00  -0.03     0.02  -0.01   0.02     0.00   0.00   0.02
     2   6     0.01  -0.01  -0.01     0.01  -0.01  -0.00     0.00  -0.00  -0.00
     3   6     0.01  -0.00   0.00     0.01  -0.01   0.00     0.01  -0.01   0.00
     4   7     0.01  -0.00  -0.03     0.03  -0.02  -0.00     0.02  -0.01   0.01
     5   7    -0.00  -0.00  -0.04     0.02  -0.01   0.01     0.01   0.00   0.03
     6   6    -0.00  -0.00   0.01    -0.02   0.01   0.02    -0.01   0.01   0.01
     7   6    -0.01   0.00   0.01    -0.04   0.03   0.02    -0.03   0.02   0.01
     8   6    -0.01  -0.01   0.00    -0.05   0.02   0.01    -0.04   0.01   0.00
     9   6    -0.00  -0.00   0.00    -0.01   0.00   0.00    -0.01   0.00   0.00
    10   1    -0.01   0.01   0.01    -0.05   0.04   0.02    -0.03   0.03   0.01
    11   6    -0.01  -0.01  -0.00    -0.03  -0.01  -0.00    -0.02  -0.01  -0.00
    12   1    -0.02  -0.01   0.00    -0.08   0.02   0.01    -0.05   0.02   0.01
    13   6    -0.00  -0.01  -0.00     0.01  -0.04  -0.01     0.01  -0.03  -0.00
    14   1     0.00   0.00  -0.00     0.00   0.00  -0.00    -0.00   0.00  -0.00
    15   1    -0.01  -0.01  -0.01    -0.03  -0.01  -0.01    -0.02  -0.01  -0.01
    16   1     0.00  -0.01  -0.01     0.05  -0.09  -0.02     0.04  -0.06  -0.01
    17   6     0.02   0.00   0.00    -0.02   0.00   0.00    -0.02  -0.00  -0.01
    18   6     0.03   0.00   0.00    -0.05   0.01  -0.01    -0.03  -0.00  -0.01
    19   6     0.03   0.01   0.00    -0.05   0.01   0.01    -0.04   0.00  -0.01
    20   6     0.01  -0.02  -0.01    -0.04   0.03  -0.02    -0.01   0.02  -0.01
    21   1     0.03   0.01   0.00    -0.08   0.01  -0.00    -0.03  -0.01  -0.01
    22   6     0.03  -0.01  -0.01    -0.05   0.03  -0.00    -0.04   0.01   0.00
    23   1     0.04  -0.01   0.03    -0.07   0.01   0.00    -0.04   0.02  -0.01
    24   6     0.01  -0.03  -0.01    -0.04   0.05  -0.01    -0.02   0.03  -0.00
    25   1     0.00  -0.03  -0.01    -0.03   0.03  -0.01     0.00   0.02   0.00
    26   1     0.04  -0.01  -0.01    -0.04   0.02  -0.01    -0.04   0.01   0.00
    27   1    -0.01  -0.05  -0.01    -0.02   0.08  -0.02    -0.01   0.05   0.00
    28   6     0.01   0.01   0.00     0.02  -0.01   0.03    -0.01  -0.01  -0.02
    29   6    -0.00   0.00   0.00     0.02   0.00   0.02    -0.04  -0.02  -0.03
    30   6     0.00   0.01   0.01     0.00   0.00   0.03    -0.01  -0.01  -0.03
    31   6    -0.00   0.01  -0.01     0.01   0.04   0.03    -0.02  -0.04  -0.06
    32   6     0.00  -0.01   0.00     0.02   0.02   0.04    -0.03  -0.03  -0.05
    33   6    -0.00   0.00  -0.00     0.01   0.03   0.03    -0.03  -0.03  -0.04
    34   1    -0.00   0.00  -0.01     0.02   0.05   0.03    -0.03  -0.04  -0.06
    35   1     0.01  -0.02   0.01     0.01   0.02   0.05    -0.02  -0.04  -0.06
    36   6     0.03   0.01   0.02    -0.10  -0.01  -0.01     0.10   0.01   0.01
    37   1     0.04   0.01   0.03    -0.12  -0.03  -0.07     0.12   0.04   0.08
    38   1     0.03   0.01   0.03    -0.12  -0.03  -0.07     0.12   0.04   0.06
    39   1     0.05   0.00   0.00    -0.17   0.03   0.05     0.18  -0.02  -0.06
    40   6    -0.05  -0.01   0.05     0.06  -0.04   0.01    -0.10  -0.02   0.00
    41   1     0.04   0.12  -0.10     0.07  -0.04  -0.07    -0.09   0.01   0.00
    42   1    -0.26   0.07   0.22     0.04  -0.03   0.06    -0.12  -0.01   0.02
    43   1     0.02  -0.30   0.09     0.12  -0.10   0.05    -0.12  -0.06  -0.02
    44   6     0.00   0.01   0.03    -0.01  -0.07  -0.11    -0.01   0.09   0.17
    45   1    -0.02   0.02   0.04     0.12  -0.14  -0.17    -0.20   0.17   0.26
    46   1     0.01   0.02   0.03    -0.01  -0.09  -0.14     0.02   0.11   0.20
    47   1     0.03   0.02   0.04    -0.15  -0.10  -0.18     0.18   0.12   0.26
    48   6    -0.05   0.01  -0.05     0.13  -0.03   0.04     0.12  -0.03   0.03
    49   1     0.08   0.04   0.09     0.33   0.06   0.15    -0.01  -0.05  -0.17
    50   1    -0.23   0.06  -0.02    -0.01   0.06   0.04     0.35  -0.11   0.01
    51   1    -0.01  -0.09  -0.23     0.18  -0.24  -0.06     0.07   0.06   0.27
    52   6     0.00  -0.00  -0.03     0.17   0.02  -0.04     0.15   0.03  -0.04
    53   1    -0.01   0.01   0.19     0.17   0.14  -0.07     0.15   0.14  -0.04
    54   1     0.18   0.03  -0.13     0.21  -0.01  -0.04     0.21   0.02  -0.06
    55   1    -0.18  -0.07  -0.15     0.25  -0.05  -0.03     0.20  -0.05  -0.05
    56   8    -0.02   0.02   0.07    -0.03  -0.01  -0.03     0.01  -0.03  -0.03
    57   1    -0.45   0.47   0.05    -0.33   0.20  -0.04    -0.15   0.06  -0.03
                     28                     29                     30
                      A                      A                      A
 Frequencies --    304.5823               319.9375               332.5434
 Red. masses --      1.1307                 2.8699                 2.9709
 Frc consts  --      0.0618                 0.1731                 0.1936
 IR Inten    --      1.2417                 2.8434                 1.9744
  Atom  AN      X      Y      Z        X      Y      Z        X      Y      Z
     1   6     0.01   0.00  -0.00     0.01   0.04  -0.09     0.01  -0.08  -0.07
     2   6     0.00  -0.00  -0.00     0.02   0.05  -0.02    -0.01  -0.06  -0.00
     3   6     0.00  -0.00   0.00    -0.00   0.04  -0.01     0.03  -0.06  -0.03
     4   7     0.00  -0.00  -0.00    -0.01   0.05  -0.08     0.02  -0.10  -0.12
     5   7    -0.00   0.00   0.01     0.02   0.04  -0.09    -0.01  -0.09  -0.05
     6   6     0.00  -0.00   0.00    -0.01  -0.02   0.06     0.00   0.01   0.03
     7   6     0.00   0.00   0.00    -0.00  -0.05   0.06     0.01   0.07   0.02
     8   6    -0.00  -0.00   0.00    -0.04  -0.08   0.02    -0.02   0.05   0.04
     9   6     0.00  -0.00   0.00    -0.02  -0.03   0.01     0.03   0.06   0.00
    10   1    -0.00   0.01   0.01     0.01  -0.07   0.05     0.02   0.09   0.04
    11   6    -0.00  -0.00  -0.00    -0.06  -0.07  -0.02     0.02   0.03   0.01
    12   1    -0.01  -0.00   0.00    -0.07  -0.14   0.04    -0.03   0.07   0.04
    13   6    -0.00  -0.00  -0.00    -0.08  -0.02  -0.03     0.08   0.01  -0.00
    14   1     0.00   0.00   0.00     0.02   0.01  -0.00     0.03   0.07  -0.00
    15   1    -0.01   0.00  -0.00    -0.06  -0.08  -0.03     0.01   0.01  -0.01
    16   1     0.00  -0.00  -0.00    -0.11   0.02  -0.06     0.13  -0.04  -0.01
    17   6     0.00  -0.01  -0.00    -0.01  -0.00   0.04    -0.01   0.01   0.01
    18   6     0.01  -0.00  -0.00    -0.05  -0.05   0.04    -0.02   0.07  -0.01
    19   6     0.01   0.00  -0.00    -0.01  -0.07   0.03    -0.01   0.07   0.01
    20   6     0.01   0.00  -0.00    -0.01  -0.00   0.01    -0.05   0.05  -0.02
    21   1     0.01   0.00  -0.00    -0.08  -0.07   0.05    -0.02   0.12  -0.00
    22   6     0.00  -0.00  -0.00     0.01  -0.06   0.01    -0.03   0.06   0.00
    23   1     0.02   0.01   0.00    -0.01  -0.09   0.05    -0.04   0.10  -0.02
    24   6     0.00  -0.01  -0.00     0.06   0.03  -0.00    -0.09   0.02  -0.01
    25   1     0.02   0.01  -0.00    -0.01   0.02  -0.01    -0.04   0.04  -0.01
    26   1    -0.00  -0.00  -0.00     0.01  -0.07   0.01    -0.00   0.05  -0.00
    27   1    -0.00  -0.01   0.00     0.13   0.10  -0.03    -0.13  -0.04  -0.01
    28   6     0.01   0.01  -0.00     0.02   0.05  -0.02     0.03  -0.02   0.02
    29   6     0.01   0.01   0.00     0.02   0.03   0.00     0.03   0.00   0.02
    30   6     0.01   0.01   0.00     0.01   0.03  -0.00     0.02  -0.00   0.02
    31   6     0.01   0.01   0.02     0.02  -0.02   0.01     0.03  -0.00  -0.00
    32   6     0.01  -0.00   0.02     0.02  -0.00   0.01     0.02   0.01  -0.00
    33   6     0.02   0.00   0.02     0.02  -0.01   0.01     0.03   0.01  -0.00
    34   1     0.02   0.00   0.02     0.02  -0.04   0.02     0.02  -0.00  -0.01
    35   1     0.01  -0.01   0.03     0.02  -0.02   0.02     0.02   0.03  -0.01
    36   6    -0.04  -0.01  -0.01    -0.03  -0.01  -0.01    -0.03  -0.00  -0.01
    37   1    -0.05  -0.02  -0.04    -0.03  -0.04  -0.05    -0.04  -0.01  -0.04
    38   1    -0.04  -0.01  -0.03    -0.05  -0.02  -0.00    -0.03  -0.01  -0.04
    39   1    -0.07   0.00   0.02    -0.07  -0.01   0.03    -0.06   0.02   0.02
    40   6     0.02  -0.01   0.01    -0.08   0.06   0.08    -0.11   0.09   0.10
    41   1     0.06   0.05  -0.08    -0.02   0.19   0.06    -0.05   0.23   0.13
    42   1    -0.09   0.04   0.09    -0.27   0.13   0.22    -0.30   0.14   0.18
    43   1     0.07  -0.14   0.04    -0.11  -0.16   0.07    -0.17  -0.08   0.07
    44   6     0.01  -0.02  -0.04     0.02   0.00  -0.02     0.03  -0.01  -0.01
    45   1     0.06  -0.03  -0.07     0.05   0.01  -0.04     0.04  -0.02  -0.01
    46   1    -0.01  -0.02  -0.05    -0.01   0.01  -0.03     0.04  -0.01  -0.01
    47   1    -0.03  -0.02  -0.07     0.02   0.01  -0.03     0.02  -0.01  -0.02
    48   6     0.00   0.00   0.01     0.18   0.06   0.00    -0.09  -0.03   0.02
    49   1    -0.40  -0.14  -0.35     0.24   0.11   0.00    -0.19  -0.11   0.06
    50   1     0.42  -0.17  -0.03     0.24   0.16  -0.04    -0.05   0.01   0.00
    51   1    -0.12   0.35   0.41     0.19  -0.05   0.09    -0.11   0.07   0.05
    52   6    -0.02  -0.01  -0.01    -0.07   0.05  -0.01     0.06  -0.09   0.00
    53   1    -0.02  -0.02   0.05    -0.08  -0.00   0.12     0.05  -0.04   0.13
    54   1     0.01   0.01  -0.03    -0.01   0.04  -0.03     0.18  -0.17   0.01
    55   1    -0.06  -0.01  -0.03    -0.20   0.09  -0.06    -0.03  -0.05  -0.02
    56   8    -0.05   0.02   0.01     0.01  -0.03  -0.01     0.04  -0.03   0.00
    57   1    -0.22   0.16   0.01     0.39  -0.22  -0.01     0.47  -0.29   0.01
                     31                     32                     33
                      A                      A                      A
 Frequencies --    337.6155               364.6759               387.0284
 Red. masses --      3.0896                 1.3676                 4.4223
 Frc consts  --      0.2075                 0.1072                 0.3903
 IR Inten    --      7.5428                43.2604                18.2709
  Atom  AN      X      Y      Z        X      Y      Z        X      Y      Z
     1   6     0.03   0.04   0.12     0.02  -0.00  -0.01     0.01   0.03   0.03
     2   6     0.01   0.01   0.03     0.01  -0.00  -0.02     0.01   0.02   0.08
     3   6     0.00   0.01   0.03     0.01   0.00  -0.00     0.01  -0.00  -0.07
     4   7     0.02   0.06   0.18     0.01   0.00  -0.00    -0.00  -0.03  -0.25
     5   7     0.01   0.04   0.11     0.01  -0.01  -0.05     0.03   0.09   0.30
     6   6     0.00   0.00  -0.05     0.00  -0.00   0.00    -0.01  -0.01   0.08
     7   6    -0.04  -0.02  -0.04    -0.01  -0.00   0.00     0.03   0.01   0.08
     8   6    -0.01   0.02  -0.05    -0.00  -0.01  -0.00    -0.03  -0.03   0.07
     9   6    -0.05  -0.03  -0.01    -0.00  -0.01   0.00     0.03   0.04   0.01
    10   1    -0.06  -0.04  -0.07    -0.01  -0.00  -0.00     0.05   0.02   0.11
    11   6    -0.00   0.00  -0.01    -0.01  -0.00  -0.00    -0.03  -0.03  -0.00
    12   1    -0.00   0.04  -0.06    -0.00  -0.01  -0.00    -0.07  -0.07   0.09
    13   6    -0.02  -0.04   0.01    -0.01  -0.01  -0.00     0.00   0.01  -0.03
    14   1    -0.07  -0.05   0.00     0.00  -0.01  -0.00     0.07   0.08  -0.00
    15   1     0.02   0.02   0.02    -0.01   0.00  -0.00    -0.05  -0.07  -0.04
    16   1    -0.01  -0.06   0.04    -0.01  -0.01  -0.00     0.01   0.02  -0.07
    17   6     0.01   0.00  -0.02     0.00   0.00   0.02     0.02  -0.01  -0.09
    18   6     0.01  -0.01  -0.02    -0.01   0.00   0.01     0.05  -0.03  -0.08
    19   6    -0.01   0.00  -0.02    -0.00  -0.00   0.02    -0.03  -0.00  -0.09
    20   6     0.00  -0.01   0.00    -0.01   0.01  -0.01     0.03  -0.05   0.00
    21   1     0.02  -0.02  -0.02    -0.03   0.01   0.02     0.10  -0.06  -0.10
    22   6    -0.01   0.01  -0.00     0.00  -0.01   0.00    -0.03   0.04  -0.02
    23   1    -0.03   0.01  -0.04     0.00  -0.01   0.03    -0.07   0.01  -0.12
    24   6    -0.00   0.01   0.01    -0.00   0.01  -0.01     0.00   0.01   0.03
    25   1     0.01  -0.02   0.01    -0.02   0.01  -0.01     0.05  -0.09   0.04
    26   1    -0.02   0.02   0.00     0.01  -0.02  -0.00    -0.06   0.09   0.00
    27   1    -0.00   0.01   0.02     0.01   0.01  -0.02     0.00   0.02   0.07
    28   6     0.04  -0.01  -0.01     0.03  -0.01   0.02     0.01   0.08  -0.04
    29   6     0.03  -0.01  -0.02     0.01  -0.01   0.02    -0.00   0.05  -0.02
    30   6     0.05  -0.02  -0.04     0.03  -0.01   0.01     0.01   0.06  -0.03
    31   6     0.04  -0.02  -0.03     0.01   0.00  -0.01     0.01  -0.02   0.00
    32   6     0.06  -0.01  -0.03     0.03   0.00  -0.01     0.02  -0.03   0.01
    33   6     0.07  -0.02  -0.03     0.03   0.00  -0.02     0.02  -0.05   0.01
    34   1     0.03  -0.03  -0.03    -0.00   0.01  -0.03    -0.00  -0.04   0.01
    35   1     0.05   0.00  -0.03     0.04   0.00  -0.01     0.03  -0.08   0.04
    36   6    -0.14  -0.07  -0.13    -0.04  -0.02  -0.03    -0.04  -0.02  -0.02
    37   1    -0.18  -0.13  -0.26    -0.06  -0.04  -0.08    -0.02  -0.09  -0.09
    38   1    -0.17  -0.12  -0.21    -0.05  -0.03  -0.07    -0.08  -0.04   0.02
    39   1    -0.29  -0.03   0.01    -0.10   0.01   0.02    -0.08  -0.03   0.02
    40   6    -0.08   0.04   0.05    -0.08   0.01   0.08    -0.02  -0.00   0.02
    41   1    -0.00   0.20   0.02    -0.23  -0.20   0.33    -0.08  -0.10   0.08
    42   1    -0.31   0.12   0.17     0.33  -0.13  -0.16     0.15  -0.04  -0.02
    43   1    -0.10  -0.20   0.04    -0.31   0.44  -0.06    -0.10   0.11  -0.03
    44   6     0.09   0.03   0.03     0.04   0.01   0.01     0.02   0.02   0.00
    45   1     0.03   0.06   0.06     0.01   0.01   0.03     0.02   0.06  -0.01
    46   1     0.09   0.04   0.05     0.06   0.00   0.02    -0.05   0.04  -0.00
    47   1     0.16   0.04   0.06     0.06   0.00   0.03     0.07   0.04  -0.00
    48   6    -0.06  -0.01  -0.02    -0.01   0.03   0.00    -0.01  -0.10  -0.01
    49   1    -0.01   0.02  -0.02    -0.05  -0.01   0.02     0.11   0.03  -0.14
    50   1    -0.17  -0.10   0.02     0.02   0.07  -0.01    -0.16  -0.36   0.09
    51   1    -0.04  -0.02  -0.16    -0.02   0.07   0.04     0.03  -0.14  -0.20
    52   6     0.01   0.03  -0.04    -0.03  -0.01   0.02    -0.06   0.00   0.03
    53   1     0.01  -0.00  -0.06    -0.02  -0.04  -0.03    -0.06  -0.02   0.16
    54   1    -0.02   0.18  -0.14    -0.07  -0.01   0.04     0.02  -0.17   0.12
    55   1     0.02  -0.13  -0.11    -0.00   0.03   0.04    -0.17   0.20   0.07
    56   8     0.02  -0.00   0.00     0.03  -0.01  -0.02     0.01   0.00  -0.02
    57   1     0.15  -0.19   0.01    -0.41   0.30  -0.03    -0.24   0.01  -0.02
                     34                     35                     36
                      A                      A                      A
 Frequencies --    395.1341               423.0453               426.0442
 Red. masses --      4.2557                 3.0882                 3.0765
 Frc consts  --      0.3915                 0.3256                 0.3290
 IR Inten    --      1.2578                 0.6746                 0.7703
  Atom  AN      X      Y      Z        X      Y      Z        X      Y      Z
     1   6    -0.01  -0.00   0.00    -0.00  -0.00   0.00    -0.01  -0.00   0.00
     2   6    -0.04  -0.07  -0.01     0.00  -0.00   0.01    -0.01  -0.00   0.00
     3   6     0.03  -0.06   0.04    -0.00  -0.00  -0.00    -0.01   0.00  -0.00
     4   7     0.04  -0.03   0.12    -0.00  -0.01  -0.01    -0.01  -0.01  -0.00
     5   7    -0.05  -0.07  -0.04    -0.00  -0.00   0.02    -0.01  -0.00   0.00
     6   6     0.03  -0.03  -0.04    -0.00   0.00   0.00    -0.03   0.03  -0.00
     7   6    -0.02   0.02  -0.04    -0.00   0.01   0.00    -0.15   0.17  -0.00
     8   6    -0.00   0.05  -0.03     0.01  -0.00   0.00     0.15  -0.16  -0.00
     9   6    -0.03   0.02  -0.01     0.01  -0.00  -0.00     0.15  -0.16  -0.00
    10   1    -0.04   0.04  -0.05    -0.00   0.01   0.00    -0.23   0.26  -0.00
    11   6     0.01   0.04   0.01    -0.00   0.00   0.00    -0.13   0.15   0.00
    12   1    -0.00   0.11  -0.04     0.01  -0.01   0.00     0.35  -0.37  -0.00
    13   6     0.05  -0.03   0.02     0.00   0.00   0.00    -0.01   0.02   0.00
    14   1    -0.07   0.02   0.00     0.01  -0.01  -0.00     0.35  -0.38  -0.00
    15   1     0.01   0.06   0.02    -0.01   0.01   0.00    -0.26   0.29   0.00
    16   1     0.09  -0.08   0.04     0.00   0.00   0.00    -0.00   0.01   0.00
    17   6    -0.03  -0.03   0.02     0.02   0.02  -0.01    -0.00  -0.00  -0.00
    18   6     0.01   0.04   0.01    -0.13  -0.17   0.00     0.01   0.00  -0.00
    19   6     0.02   0.03   0.02     0.15   0.19  -0.02    -0.00  -0.01  -0.00
    20   6     0.00   0.03  -0.01     0.13   0.15  -0.01    -0.00  -0.01   0.00
    21   1     0.01   0.07   0.01    -0.31  -0.39   0.02     0.01   0.01  -0.00
    22   6     0.01   0.02   0.00    -0.13  -0.16   0.01     0.01   0.00  -0.00
    23   1     0.04   0.05   0.02     0.22   0.28  -0.02    -0.01  -0.01  -0.00
    24   6    -0.04  -0.03  -0.01     0.00   0.01  -0.00     0.00  -0.00   0.00
    25   1     0.02   0.06  -0.01     0.26   0.31  -0.02    -0.01  -0.01   0.00
    26   1     0.04   0.03  -0.00    -0.32  -0.39   0.03     0.01   0.01  -0.00
    27   1    -0.09  -0.08  -0.01    -0.01  -0.01   0.00     0.00  -0.00   0.00
    28   6    -0.02   0.26  -0.14    -0.00   0.00  -0.00    -0.00   0.01  -0.00
    29   6    -0.01   0.16  -0.08     0.00   0.00  -0.00     0.00   0.01  -0.00
    30   6    -0.01   0.18  -0.09    -0.00   0.00  -0.00    -0.00   0.01  -0.01
    31   6     0.01  -0.06   0.03     0.00  -0.00   0.00     0.00  -0.00   0.00
    32   6     0.01  -0.07   0.04     0.00  -0.00   0.00     0.00  -0.00  -0.00
    33   6     0.01  -0.13   0.07     0.00  -0.00   0.00     0.01  -0.01   0.00
    34   1     0.01  -0.16   0.09     0.00  -0.00   0.00    -0.00  -0.01   0.00
    35   1     0.02  -0.19   0.10     0.00  -0.00   0.00    -0.00  -0.01   0.00
    36   6     0.01  -0.01   0.01    -0.00  -0.00  -0.00    -0.00  -0.00  -0.00
    37   1     0.05  -0.14  -0.09     0.00  -0.00  -0.00     0.00  -0.01  -0.01
    38   1    -0.04   0.01   0.21    -0.00  -0.00   0.00    -0.00  -0.00   0.00
    39   1     0.02  -0.13   0.04    -0.00  -0.00   0.00    -0.00  -0.01  -0.00
    40   6     0.01  -0.02   0.02    -0.00   0.00   0.00    -0.00   0.00   0.01
    41   1    -0.06  -0.16   0.04    -0.00   0.00   0.00     0.00   0.01   0.00
    42   1     0.21  -0.03   0.15    -0.00   0.00   0.01    -0.01   0.01   0.02
    43   1    -0.06  -0.04  -0.01    -0.00  -0.00   0.00    -0.00  -0.02   0.01
    44   6    -0.01   0.04  -0.03     0.00   0.00  -0.00     0.01   0.00  -0.00
    45   1     0.07   0.15  -0.08     0.00   0.00  -0.00     0.01   0.01  -0.00
    46   1    -0.24   0.10  -0.06    -0.00   0.00  -0.00    -0.01   0.00  -0.00
    47   1     0.11   0.11  -0.07     0.00   0.00  -0.00     0.01   0.01  -0.00
    48   6     0.09  -0.08   0.04    -0.03  -0.01  -0.00    -0.00  -0.01   0.00
    49   1     0.20  -0.01   0.08    -0.00  -0.00   0.02     0.01  -0.00   0.00
    50   1     0.09   0.01   0.02    -0.06  -0.01   0.01    -0.00  -0.01   0.00
    51   1     0.11  -0.23   0.07    -0.02  -0.02  -0.05     0.00  -0.02   0.00
    52   6    -0.07  -0.10   0.03     0.00  -0.00   0.00     0.01  -0.00   0.00
    53   1    -0.07  -0.21   0.02     0.00   0.00   0.01     0.01   0.02   0.02
    54   1    -0.13   0.00  -0.02     0.01  -0.01   0.00     0.03  -0.01  -0.00
    55   1    -0.12  -0.12  -0.00     0.00   0.00   0.00     0.01  -0.01  -0.01
    56   8     0.01   0.00  -0.00    -0.00  -0.01   0.01     0.01  -0.01   0.00
    57   1    -0.05   0.05  -0.00    -0.00  -0.00   0.01     0.03  -0.03   0.00
                     37                     38                     39
                      A                      A                      A
 Frequencies --    445.4487               477.8707               509.1248
 Red. masses --      4.7814                 3.9157                 3.4160
 Frc consts  --      0.5590                 0.5268                 0.5217
 IR Inten    --      0.5979                 0.6704                 3.8762
  Atom  AN      X      Y      Z        X      Y      Z        X      Y      Z
     1   6     0.16   0.00   0.01    -0.01  -0.11  -0.07    -0.01   0.01  -0.10
     2   6     0.15   0.02   0.01     0.06   0.08   0.10    -0.01   0.01   0.12
     3   6     0.15  -0.01  -0.01    -0.06   0.07   0.11     0.02   0.00   0.12
     4   7     0.17  -0.01   0.04    -0.06  -0.06   0.03     0.02   0.03   0.01
     5   7     0.17   0.03   0.02     0.06  -0.06   0.00    -0.01   0.03   0.04
     6   6     0.08  -0.03   0.02    -0.11   0.14  -0.04     0.06  -0.04  -0.03
     7   6    -0.07   0.01   0.04     0.03  -0.05  -0.04    -0.02   0.01  -0.03
     8   6    -0.04  -0.03  -0.03     0.02   0.00  -0.05     0.01   0.00  -0.05
     9   6    -0.06  -0.02   0.02     0.02  -0.07   0.00    -0.04   0.00   0.01
    10   1    -0.13   0.02   0.01     0.08  -0.14  -0.06    -0.06   0.03  -0.05
    11   6    -0.08   0.00  -0.04     0.07  -0.07   0.00    -0.02   0.03  -0.00
    12   1    -0.11  -0.06  -0.00     0.10  -0.06  -0.06    -0.01   0.04  -0.06
    13   6    -0.03  -0.12  -0.02    -0.10   0.08   0.02     0.01  -0.06   0.01
    14   1    -0.04   0.03   0.01     0.08  -0.17   0.01    -0.09   0.03   0.02
    15   1    -0.11   0.07  -0.01     0.20  -0.16   0.03    -0.05   0.10   0.03
    16   1     0.02  -0.18  -0.03    -0.18   0.17   0.03     0.04  -0.09   0.02
    17   6     0.09   0.04   0.01     0.12   0.13  -0.04    -0.06  -0.08  -0.03
    18   6    -0.04   0.01  -0.04     0.01  -0.02  -0.04     0.01  -0.01  -0.04
    19   6    -0.06   0.01   0.03    -0.04  -0.03  -0.03     0.00   0.01  -0.04
    20   6    -0.07  -0.00  -0.04    -0.05  -0.08   0.00     0.04   0.03   0.00
    21   1    -0.12   0.01  -0.01    -0.05  -0.11  -0.05     0.07   0.03  -0.06
    22   6    -0.07   0.01   0.02    -0.06  -0.03   0.00     0.01   0.04  -0.00
    23   1    -0.12   0.01  -0.01    -0.12  -0.09  -0.05     0.03   0.06  -0.06
    24   6    -0.04   0.12  -0.02     0.06   0.10   0.01    -0.05  -0.04   0.02
    25   1    -0.08  -0.07  -0.01    -0.12  -0.21   0.03     0.12   0.09   0.02
    26   1    -0.07  -0.05   0.01    -0.15  -0.11   0.02     0.04   0.12   0.00
    27   1     0.00   0.17  -0.03     0.13   0.20   0.02    -0.08  -0.08   0.03
    28   6     0.10   0.00  -0.02    -0.01   0.01  -0.06    -0.01  -0.05  -0.11
    29   6    -0.00  -0.04  -0.06     0.05   0.05  -0.05     0.05  -0.06  -0.08
    30   6     0.01   0.05   0.04    -0.05   0.06  -0.04    -0.06  -0.10  -0.03
    31   6    -0.02  -0.01  -0.04     0.05   0.01   0.01     0.07   0.03   0.09
    32   6    -0.02   0.02   0.05    -0.04   0.00   0.03    -0.05   0.05   0.10
    33   6    -0.11  -0.01   0.02     0.01  -0.04   0.08     0.02   0.14   0.11
    34   1     0.05   0.03  -0.02     0.09   0.01   0.03     0.21   0.04   0.16
    35   1     0.05  -0.01   0.01    -0.07  -0.00   0.06    -0.17   0.09   0.18
    36   6    -0.00   0.03   0.06     0.03   0.01   0.03     0.10  -0.01  -0.03
    37   1     0.01   0.02   0.07     0.07  -0.01   0.05     0.11   0.11   0.15
    38   1    -0.01   0.04   0.10     0.02   0.04   0.14     0.16   0.03  -0.03
    39   1     0.02   0.01   0.05     0.11  -0.05  -0.03     0.24  -0.01  -0.18
    40   6    -0.01  -0.04  -0.08    -0.04   0.02   0.05    -0.13  -0.01  -0.00
    41   1    -0.01  -0.03  -0.08    -0.06  -0.01   0.13    -0.13   0.04   0.17
    42   1    -0.02  -0.04  -0.09     0.03   0.02   0.11    -0.12  -0.02  -0.03
    43   1     0.02  -0.04  -0.07    -0.16  -0.00  -0.01    -0.32   0.02  -0.11
    44   6    -0.15  -0.00   0.02    -0.00  -0.01  -0.03     0.01  -0.02  -0.04
    45   1    -0.14   0.00   0.01     0.11   0.01  -0.10     0.18  -0.12  -0.12
    46   1    -0.17  -0.00   0.02    -0.12   0.01  -0.07     0.06  -0.08  -0.10
    47   1    -0.15   0.00   0.01    -0.03   0.01  -0.09    -0.24  -0.09  -0.09
    48   6    -0.06   0.10  -0.04    -0.06  -0.03   0.02     0.03  -0.00  -0.00
    49   1    -0.20  -0.02   0.03    -0.16  -0.12   0.08     0.07   0.04  -0.04
    50   1    -0.14   0.06  -0.01    -0.09  -0.02   0.03     0.04  -0.03   0.01
    51   1    -0.08   0.31  -0.16    -0.08   0.10  -0.02     0.04  -0.05   0.01
    52   6    -0.05  -0.11   0.03     0.08  -0.04  -0.00    -0.02   0.03   0.00
    53   1    -0.06  -0.34   0.06     0.09   0.12  -0.02    -0.03  -0.03   0.02
    54   1    -0.17  -0.01   0.01     0.16  -0.07  -0.01    -0.04   0.05  -0.00
    55   1    -0.18  -0.03   0.01     0.16  -0.12   0.00    -0.06   0.05  -0.01
    56   8     0.00  -0.00  -0.00     0.01   0.00  -0.01     0.01  -0.01  -0.01
    57   1     0.06  -0.07  -0.00    -0.04   0.02  -0.01    -0.05   0.03  -0.01
                     40                     41                     42
                      A                      A                      A
 Frequencies --    527.7303               535.3779               542.5503
 Red. masses --      5.4124                 3.7285                 3.2352
 Frc consts  --      0.8881                 0.6297                 0.5611
 IR Inten    --      7.8385                 8.6544                 0.7906
  Atom  AN      X      Y      Z        X      Y      Z        X      Y      Z
     1   6    -0.00  -0.01  -0.14     0.04   0.01   0.03     0.02   0.01   0.03
     2   6     0.01   0.03   0.19     0.03  -0.01  -0.02     0.02  -0.01  -0.04
     3   6     0.03   0.03   0.20     0.03   0.01  -0.02     0.01  -0.00  -0.04
     4   7     0.03   0.01  -0.02     0.03  -0.02  -0.01     0.02  -0.01   0.00
     5   7     0.01   0.02   0.01     0.04   0.02  -0.00     0.02   0.01   0.01
     6   6     0.02   0.03  -0.05    -0.14   0.18   0.01    -0.05   0.06   0.01
     7   6    -0.01  -0.00  -0.05     0.00  -0.01   0.02    -0.00  -0.00   0.02
     8   6     0.01   0.01  -0.09    -0.02   0.03  -0.01    -0.01   0.01   0.01
     9   6    -0.03  -0.03   0.02     0.06  -0.08   0.01     0.02  -0.03  -0.00
    10   1    -0.04  -0.03  -0.08     0.08  -0.12   0.00     0.03  -0.04   0.02
    11   6     0.00  -0.00  -0.01     0.07  -0.09  -0.01     0.03  -0.03  -0.01
    12   1     0.03   0.01  -0.09     0.07  -0.11   0.00     0.02  -0.05   0.02
    13   6    -0.04  -0.03   0.02    -0.12   0.10  -0.01    -0.04   0.04  -0.01
    14   1    -0.04  -0.05   0.03     0.21  -0.22  -0.00     0.09  -0.07  -0.01
    15   1     0.05   0.03   0.05     0.24  -0.26  -0.01     0.08  -0.10  -0.01
    16   1    -0.05  -0.03   0.03    -0.18   0.16  -0.01    -0.06   0.06  -0.01
    17   6    -0.07  -0.12  -0.04    -0.12  -0.18   0.02    -0.02  -0.04   0.01
    18   6    -0.00  -0.02  -0.07    -0.02  -0.02   0.00    -0.01  -0.00   0.01
    19   6     0.00   0.00  -0.06    -0.00   0.01   0.02    -0.00   0.00   0.02
    20   6     0.05   0.05   0.00     0.06   0.09  -0.02     0.01   0.02  -0.01
    21   1     0.10   0.04  -0.09     0.06   0.12   0.00     0.00   0.03   0.01
    22   6     0.01   0.06   0.01     0.05   0.07   0.01     0.01   0.01   0.00
    23   1     0.03   0.08  -0.09     0.07   0.11   0.00     0.01   0.02   0.02
    24   6    -0.07  -0.05   0.03    -0.10  -0.09  -0.00    -0.02  -0.02  -0.01
    25   1     0.17   0.13   0.03     0.20   0.26  -0.02     0.04   0.06  -0.01
    26   1     0.06   0.18   0.01     0.20   0.21  -0.02     0.05   0.04  -0.01
    27   1    -0.11  -0.09   0.04    -0.15  -0.16  -0.00    -0.03  -0.03  -0.01
    28   6     0.02   0.02   0.04     0.04  -0.01   0.01     0.02   0.02  -0.01
    29   6     0.10   0.03   0.07    -0.02  -0.10   0.01    -0.02   0.25  -0.14
    30   6    -0.07  -0.01   0.13     0.05   0.10  -0.05     0.04  -0.23   0.12
    31   6     0.06  -0.10  -0.16    -0.02   0.05  -0.00    -0.00  -0.09   0.05
    32   6    -0.09  -0.07  -0.14     0.06  -0.00   0.06     0.00   0.09  -0.03
    33   6    -0.03  -0.04  -0.18    -0.01  -0.00   0.04    -0.03  -0.00   0.01
    34   1    -0.05  -0.16  -0.18     0.01   0.15  -0.04     0.03  -0.33   0.18
    35   1     0.03  -0.09  -0.22     0.07  -0.08   0.09    -0.00   0.31  -0.16
    36   6    -0.11   0.08   0.16     0.01  -0.01  -0.02     0.01  -0.01  -0.03
    37   1    -0.14   0.12   0.17     0.04  -0.11  -0.11    -0.08   0.20   0.12
    38   1    -0.10   0.07   0.08    -0.04  -0.01   0.09     0.11  -0.04  -0.35
    39   1    -0.13   0.13   0.17    -0.02  -0.06   0.03    -0.02   0.16  -0.06
    40   6     0.13   0.08   0.11    -0.04  -0.03  -0.06     0.01  -0.02   0.01
    41   1     0.13   0.05   0.08    -0.01   0.04  -0.06    -0.08  -0.20  -0.02
    42   1     0.14   0.07   0.11    -0.12  -0.04  -0.16     0.25   0.02   0.31
    43   1     0.14   0.08   0.12     0.00   0.02  -0.04    -0.07  -0.18  -0.03
    44   6    -0.01  -0.01  -0.01    -0.03   0.00   0.01    -0.05   0.00   0.01
    45   1    -0.15  -0.01   0.07    -0.02   0.02   0.01    -0.04   0.00   0.01
    46   1     0.08  -0.00   0.04    -0.05   0.01   0.01    -0.05   0.00   0.01
    47   1     0.08  -0.01   0.04    -0.01   0.01   0.01    -0.05   0.00   0.01
    48   6     0.03   0.02  -0.01     0.01   0.05  -0.02    -0.01   0.01  -0.00
    49   1     0.05   0.04  -0.03     0.00   0.03   0.00    -0.02   0.00   0.00
    50   1     0.04   0.01  -0.01    -0.02   0.05  -0.02    -0.02  -0.00   0.00
    51   1     0.04  -0.01   0.01     0.01   0.07  -0.06    -0.01   0.03  -0.03
    52   6    -0.01  -0.00   0.00     0.02  -0.05   0.01     0.00  -0.02   0.00
    53   1    -0.01  -0.05   0.03     0.02  -0.08   0.01     0.00  -0.04   0.02
    54   1    -0.02  -0.01   0.02     0.00  -0.05   0.01     0.00  -0.01  -0.00
    55   1    -0.05   0.04   0.01    -0.00  -0.03   0.01    -0.01  -0.02  -0.01
    56   8    -0.00  -0.00  -0.00    -0.00  -0.00   0.00    -0.00   0.00   0.00
    57   1    -0.04   0.04  -0.01     0.03  -0.01   0.00     0.00  -0.01   0.00
                     43                     44                     45
                      A                      A                      A
 Frequencies --    571.8255               577.6012               587.4788
 Red. masses --      4.2674                 3.8048                 4.2215
 Frc consts  --      0.8221                 0.7479                 0.8584
 IR Inten    --      2.0926                 7.5994                 5.9548
  Atom  AN      X      Y      Z        X      Y      Z        X      Y      Z
     1   6    -0.02   0.02  -0.04     0.01   0.03   0.01    -0.01   0.02   0.01
     2   6    -0.00   0.02   0.14    -0.02  -0.03  -0.09     0.02  -0.02  -0.07
     3   6     0.02  -0.00   0.16     0.00  -0.02  -0.09     0.03  -0.02  -0.08
     4   7     0.03  -0.04  -0.08     0.03   0.01   0.05     0.04  -0.02   0.05
     5   7    -0.05  -0.02  -0.08    -0.02  -0.01   0.04     0.01   0.04   0.05
     6   6     0.01   0.03  -0.04    -0.05   0.04   0.02    -0.02   0.03   0.02
     7   6     0.01   0.01  -0.04    -0.01   0.00   0.02    -0.02  -0.01   0.03
     8   6    -0.00   0.00  -0.07    -0.01   0.02   0.04    -0.01   0.01   0.03
     9   6    -0.00  -0.01   0.03     0.02  -0.02  -0.02     0.01  -0.02  -0.01
    10   1    -0.00  -0.01  -0.06     0.03  -0.03   0.03     0.01  -0.03   0.03
    11   6    -0.00  -0.01   0.01     0.03  -0.02  -0.00     0.02  -0.01  -0.02
    12   1     0.03   0.00  -0.08     0.01  -0.03   0.04    -0.00  -0.03   0.04
    13   6    -0.03  -0.01   0.02    -0.02   0.05  -0.01    -0.02   0.02  -0.02
    14   1    -0.01  -0.04   0.04     0.09  -0.07  -0.02     0.07  -0.04  -0.02
    15   1     0.05  -0.00   0.04     0.06  -0.10  -0.03     0.05  -0.06  -0.03
    16   1    -0.03  -0.01   0.01    -0.03   0.06  -0.00    -0.03   0.02  -0.00
    17   6     0.05   0.04  -0.04     0.02   0.04   0.02     0.01   0.01   0.02
    18   6     0.01   0.01  -0.06     0.01   0.01   0.04     0.01   0.00   0.02
    19   6     0.01  -0.00  -0.05    -0.00   0.01   0.03    -0.01   0.01   0.03
    20   6    -0.02  -0.02   0.01    -0.01  -0.02  -0.01    -0.00  -0.01  -0.02
    21   1     0.01  -0.04  -0.06    -0.03  -0.01   0.04    -0.03   0.00   0.03
    22   6    -0.02  -0.02   0.02    -0.01  -0.02  -0.01    -0.01  -0.00  -0.01
    23   1    -0.02  -0.02  -0.06    -0.02  -0.02   0.04    -0.01   0.00   0.03
    24   6     0.02   0.04   0.02     0.03   0.01  -0.02    -0.00   0.01  -0.02
    25   1    -0.04  -0.10   0.04    -0.07  -0.05  -0.02    -0.02  -0.02  -0.02
    26   1    -0.10  -0.05   0.03    -0.03  -0.07  -0.02     0.00  -0.03  -0.01
    27   1     0.03   0.06   0.01     0.03   0.02  -0.01    -0.00   0.01  -0.00
    28   6    -0.03   0.15   0.02     0.02   0.12  -0.10    -0.06   0.07  -0.07
    29   6    -0.16  -0.01   0.08     0.03  -0.09  -0.06     0.08  -0.02   0.13
    30   6     0.14  -0.05   0.03    -0.06  -0.01   0.10    -0.07  -0.06  -0.11
    31   6    -0.15  -0.02   0.12     0.07  -0.10  -0.02     0.03  -0.03   0.04
    32   6     0.14  -0.03   0.06    -0.03  -0.08   0.04    -0.11  -0.10  -0.02
    33   6    -0.01   0.16  -0.10     0.03   0.20  -0.12    -0.07   0.15  -0.07
    34   1    -0.21  -0.19   0.18     0.12  -0.28   0.09    -0.00  -0.13   0.07
    35   1     0.18  -0.18   0.12    -0.00  -0.29   0.14    -0.16  -0.27   0.12
    36   6     0.03  -0.05  -0.09    -0.08   0.09   0.17     0.08  -0.08  -0.16
    37   1    -0.03  -0.04  -0.16    -0.10   0.17   0.25     0.10  -0.03  -0.07
    38   1     0.02  -0.10  -0.27    -0.04   0.10   0.10     0.11  -0.06  -0.13
    39   1    -0.12   0.07   0.02    -0.04   0.14   0.11     0.17  -0.10  -0.26
    40   6    -0.00  -0.03  -0.07    -0.08  -0.05  -0.09     0.14   0.13   0.20
    41   1     0.01  -0.04  -0.21    -0.05   0.04  -0.01     0.17   0.17   0.21
    42   1    -0.04  -0.05  -0.15    -0.17  -0.05  -0.17     0.07   0.11   0.08
    43   1     0.21   0.03   0.05    -0.14  -0.01  -0.13     0.12   0.20   0.19
    44   6     0.02   0.03   0.03     0.12   0.01  -0.04    -0.13  -0.00   0.00
    45   1    -0.16  -0.03   0.14     0.05  -0.13   0.02    -0.16  -0.10   0.03
    46   1     0.27  -0.02   0.08     0.41  -0.09  -0.02     0.07  -0.07  -0.00
    47   1    -0.01  -0.04   0.14    -0.06  -0.10   0.03    -0.29  -0.08   0.04
    48   6     0.02   0.00  -0.00    -0.01  -0.05   0.03     0.01   0.03  -0.01
    49   1     0.04   0.01  -0.00     0.02  -0.02   0.00     0.01   0.04  -0.03
    50   1     0.07   0.05  -0.03    -0.01  -0.07   0.03    -0.02  -0.02   0.01
    51   1     0.02  -0.05   0.07    -0.01  -0.08   0.02     0.01   0.04  -0.04
    52   6     0.01  -0.08   0.01    -0.00  -0.01   0.01     0.01  -0.07   0.02
    53   1     0.00  -0.11   0.05    -0.00  -0.05  -0.00     0.01  -0.13   0.01
    54   1     0.01  -0.12   0.04    -0.03   0.04  -0.01    -0.03  -0.02  -0.00
    55   1    -0.04   0.00   0.02    -0.01  -0.04  -0.01    -0.00  -0.08   0.01
    56   8    -0.00   0.00   0.00     0.00   0.00  -0.00    -0.00  -0.00  -0.01
    57   1     0.07  -0.01   0.00    -0.00  -0.02   0.00    -0.08   0.02  -0.01
                     46                     47                     48
                      A                      A                      A
 Frequencies --    603.4909               628.7786               636.7655
 Red. masses --      4.7866                 6.3566                 6.3064
 Frc consts  --      1.0271                 1.4807                 1.5066
 IR Inten    --      0.1892                 2.0087                 3.1368
  Atom  AN      X      Y      Z        X      Y      Z        X      Y      Z
     1   6    -0.07   0.00   0.04     0.00   0.01   0.01     0.01   0.02   0.06
     2   6     0.06   0.02  -0.00     0.01  -0.03  -0.07    -0.01  -0.01  -0.06
     3   6     0.05  -0.00  -0.02    -0.01  -0.01   0.03    -0.01  -0.03  -0.11
     4   7     0.03  -0.09   0.02     0.00   0.00  -0.03     0.01  -0.01   0.02
     5   7     0.05   0.11   0.02     0.01   0.02   0.03     0.01   0.02   0.00
     6   6     0.03   0.01   0.01    -0.01  -0.01  -0.12    -0.04  -0.02  -0.07
     7   6    -0.00  -0.01   0.03     0.16   0.15  -0.16     0.10   0.10  -0.10
     8   6     0.01  -0.00  -0.00    -0.13  -0.10  -0.19    -0.10  -0.08  -0.08
     9   6    -0.01   0.00   0.01     0.12   0.10   0.21     0.10   0.08   0.12
    10   1    -0.02  -0.02   0.02     0.15   0.14  -0.19     0.12   0.10  -0.10
    11   6    -0.00   0.01  -0.02    -0.17  -0.17   0.17    -0.12  -0.12   0.13
    12   1    -0.02  -0.02   0.01    -0.01  -0.00  -0.24    -0.01  -0.01  -0.12
    13   6    -0.01  -0.03  -0.01    -0.00   0.01   0.13     0.02   0.03   0.08
    14   1    -0.01   0.04  -0.00     0.00  -0.02   0.27     0.02  -0.02   0.16
    15   1    -0.01   0.04  -0.01    -0.10  -0.12   0.25    -0.09  -0.12   0.15
    16   1    -0.01  -0.04  -0.00     0.03   0.06  -0.20     0.05   0.07  -0.15
    17   6     0.01  -0.02   0.01     0.01  -0.00   0.09    -0.00   0.00  -0.11
    18   6     0.00  -0.01  -0.01     0.09  -0.06   0.14    -0.13   0.10  -0.18
    19   6    -0.00   0.00   0.02    -0.11   0.10   0.12     0.17  -0.13  -0.14
    20   6     0.00   0.00  -0.02     0.12  -0.11  -0.12    -0.18   0.15   0.17
    21   1    -0.01   0.02  -0.01    -0.00   0.01   0.18    -0.04  -0.00  -0.22
    22   6    -0.00   0.01   0.01    -0.09   0.06  -0.13     0.13  -0.10   0.21
    23   1    -0.01   0.02   0.00    -0.12   0.10   0.13     0.15  -0.15  -0.15
    24   6    -0.02   0.01  -0.00    -0.00   0.00  -0.09     0.01   0.01   0.11
    25   1     0.03   0.01  -0.00     0.06  -0.07  -0.18    -0.14   0.08   0.24
    26   1     0.02   0.01   0.00     0.01  -0.02  -0.18    -0.01  -0.03   0.26
    27   1    -0.02   0.01  -0.00    -0.02   0.04   0.13     0.03  -0.06  -0.22
    28   6    -0.17  -0.03   0.02    -0.01  -0.00  -0.00     0.01  -0.00  -0.02
    29   6    -0.12   0.06   0.04     0.00   0.00  -0.00     0.03  -0.01  -0.02
    30   6    -0.15  -0.04  -0.04    -0.01  -0.00  -0.00    -0.02  -0.00  -0.01
    31   6    -0.07   0.05   0.09     0.00   0.00  -0.00     0.04  -0.01  -0.02
    32   6    -0.12  -0.03  -0.08    -0.01  -0.00  -0.00    -0.02  -0.01   0.00
    33   6     0.13  -0.05   0.02     0.00  -0.00   0.00    -0.01   0.01   0.00
    34   1    -0.20   0.03   0.03     0.00   0.00  -0.00     0.06  -0.02  -0.00
    35   1    -0.25   0.07  -0.03    -0.02   0.00  -0.00    -0.03  -0.02   0.01
    36   6    -0.03   0.01   0.03    -0.00  -0.00  -0.00    -0.00   0.00   0.01
    37   1    -0.00   0.07   0.13     0.00   0.01   0.01     0.00   0.01   0.03
    38   1     0.01   0.05   0.10     0.00   0.00   0.01     0.00   0.01   0.02
    39   1     0.09  -0.04  -0.07     0.01  -0.00  -0.01     0.02  -0.01  -0.02
    40   6    -0.02  -0.02  -0.02     0.00   0.00   0.00     0.00   0.01   0.01
    41   1    -0.04  -0.07  -0.10     0.00   0.00   0.01     0.01   0.02   0.04
    42   1     0.02  -0.02   0.01    -0.00   0.00   0.01    -0.01   0.01   0.01
    43   1     0.06  -0.03   0.03    -0.00  -0.00   0.00    -0.05   0.00  -0.02
    44   6     0.27   0.01  -0.04     0.01  -0.00  -0.00    -0.01  -0.00  -0.00
    45   1     0.30   0.03  -0.06     0.01  -0.00  -0.01     0.01  -0.02  -0.01
    46   1     0.21   0.02  -0.05     0.00  -0.00  -0.00    -0.01  -0.01  -0.01
    47   1     0.30   0.02  -0.06     0.00  -0.00  -0.01    -0.05  -0.01  -0.01
    48   6     0.05   0.18  -0.09     0.01   0.02  -0.01     0.01   0.05  -0.03
    49   1     0.03   0.17  -0.09     0.01   0.03  -0.03     0.01   0.05  -0.03
    50   1    -0.00   0.12  -0.06    -0.01  -0.02   0.00     0.00   0.04  -0.02
    51   1     0.05   0.21  -0.14     0.01   0.02  -0.02     0.01   0.05  -0.04
    52   6     0.05  -0.19   0.03    -0.00   0.01  -0.00     0.01  -0.04   0.01
    53   1     0.05  -0.20   0.03    -0.01  -0.01   0.01     0.01  -0.05  -0.00
    54   1     0.03  -0.17   0.02    -0.01  -0.01   0.01     0.00  -0.02  -0.00
    55   1     0.03  -0.17   0.03    -0.02   0.03   0.00     0.01  -0.06   0.00
    56   8    -0.00  -0.00   0.00     0.00   0.00  -0.01     0.00   0.00   0.01
    57   1     0.02  -0.01   0.00     0.03  -0.05  -0.00    -0.07   0.05   0.01
                     49                     50                     51
                      A                      A                      A
 Frequencies --    668.9572               671.5200               675.6687
 Red. masses --      5.4692                 3.6842                 5.4407
 Frc consts  --      1.4420                 0.9788                 1.4634
 IR Inten    --      0.5232                 1.5976                 1.5649
  Atom  AN      X      Y      Z        X      Y      Z        X      Y      Z
     1   6     0.03  -0.04  -0.00     0.02   0.12  -0.04     0.03  -0.07   0.02
     2   6     0.14  -0.06   0.02    -0.06  -0.11  -0.03     0.04   0.08  -0.12
     3   6    -0.02  -0.03  -0.04     0.12  -0.08   0.04     0.06   0.13  -0.04
     4   7    -0.05   0.08  -0.00     0.15   0.06  -0.03    -0.01   0.02  -0.03
     5   7     0.10  -0.08  -0.03    -0.13   0.00  -0.00     0.06  -0.11  -0.01
     6   6    -0.04  -0.04  -0.01     0.03   0.06   0.01     0.16   0.14   0.02
     7   6    -0.00  -0.00  -0.03    -0.04   0.05   0.04     0.06   0.01   0.14
     8   6    -0.01  -0.01   0.04    -0.04   0.08  -0.05     0.05   0.00  -0.18
     9   6     0.00   0.00  -0.04     0.04  -0.06   0.04     0.00   0.04   0.20
    10   1     0.03   0.02  -0.00    -0.03  -0.02  -0.00    -0.07  -0.08   0.01
    11   6    -0.01  -0.01   0.03     0.06  -0.04  -0.04    -0.01   0.03  -0.13
    12   1     0.01   0.01   0.03    -0.01  -0.02  -0.04    -0.08  -0.08  -0.12
    13   6     0.04   0.03   0.01    -0.11   0.03  -0.01    -0.13  -0.17  -0.02
    14   1    -0.03  -0.03  -0.02     0.21  -0.16   0.02     0.11   0.22   0.13
    15   1    -0.04  -0.04  -0.00     0.24  -0.15   0.01     0.08   0.21   0.04
    16   1     0.04   0.03   0.00    -0.09   0.01  -0.00    -0.12  -0.16  -0.09
    17   6     0.17  -0.15   0.03     0.04  -0.00  -0.00    -0.06   0.03  -0.01
    18   6     0.02  -0.06  -0.18     0.04   0.05  -0.04    -0.07  -0.01   0.05
    19   6     0.02  -0.04   0.16     0.05   0.04   0.01    -0.02  -0.05  -0.04
    20   6     0.03   0.01  -0.14    -0.05  -0.04  -0.01    -0.01   0.07   0.06
    21   1    -0.10   0.07  -0.11    -0.03   0.00  -0.02     0.01   0.00   0.03
    22   6     0.03   0.02   0.19    -0.03  -0.05   0.04     0.05   0.02  -0.03
    23   1    -0.11   0.08  -0.00    -0.01   0.01  -0.01     0.04  -0.05   0.00
    24   6    -0.20   0.11  -0.03     0.02   0.09  -0.00     0.01  -0.09   0.02
    25   1     0.23  -0.06   0.02    -0.13  -0.20   0.02     0.02   0.21   0.00
    26   1     0.26  -0.05   0.11    -0.12  -0.20   0.04     0.07   0.15  -0.01
    27   1    -0.19   0.11  -0.07     0.01   0.06  -0.03     0.03  -0.09  -0.03
    28   6    -0.05   0.01   0.01    -0.02  -0.01   0.01    -0.04   0.00   0.00
    29   6    -0.07   0.06   0.02    -0.01  -0.06   0.05    -0.05   0.04   0.02
    30   6    -0.05   0.02  -0.04    -0.04  -0.07   0.01    -0.04   0.01  -0.03
    31   6    -0.06  -0.01   0.07    -0.01   0.07  -0.02    -0.05  -0.01   0.06
    32   6    -0.04  -0.05  -0.01    -0.05   0.05  -0.06    -0.04  -0.04  -0.01
    33   6     0.02   0.04  -0.03     0.02  -0.09   0.05     0.02   0.03  -0.02
    34   1    -0.13  -0.11   0.09    -0.05   0.25  -0.13    -0.10  -0.09   0.07
    35   1    -0.08  -0.12   0.07    -0.11   0.24  -0.13    -0.08  -0.10   0.06
    36   6     0.00  -0.00  -0.02     0.00  -0.01  -0.00     0.00  -0.00  -0.02
    37   1     0.02  -0.01   0.01    -0.01   0.05   0.07     0.02  -0.00   0.01
    38   1     0.01   0.01   0.04     0.04   0.01  -0.02     0.01   0.01   0.04
    39   1     0.05  -0.03  -0.06     0.05  -0.01  -0.05     0.05  -0.03  -0.05
    40   6     0.01   0.01   0.01     0.00  -0.00   0.01     0.01   0.01   0.01
    41   1    -0.00  -0.03  -0.06     0.02   0.03   0.01    -0.00  -0.02  -0.04
    42   1     0.05   0.01   0.03    -0.04  -0.01  -0.05     0.03   0.01   0.03
    43   1     0.08   0.00   0.05     0.03   0.03   0.03     0.06   0.00   0.04
    44   6     0.08   0.01  -0.01     0.04  -0.01  -0.00     0.06   0.01  -0.01
    45   1     0.04  -0.01   0.01     0.10   0.03  -0.04     0.04  -0.01   0.00
    46   1     0.14  -0.01  -0.00    -0.09   0.02  -0.01     0.11  -0.01  -0.01
    47   1     0.06  -0.01   0.01     0.09   0.03  -0.04     0.04  -0.01   0.00
    48   6    -0.02  -0.07   0.04    -0.02  -0.09   0.05    -0.08  -0.18   0.10
    49   1    -0.10  -0.16   0.13     0.09   0.02  -0.04    -0.16  -0.28   0.19
    50   1    -0.06  -0.03   0.03     0.08  -0.08   0.02    -0.13  -0.12   0.09
    51   1    -0.03   0.03  -0.01    -0.00  -0.25   0.16    -0.09  -0.05   0.03
    52   6    -0.07   0.24  -0.03    -0.03   0.06  -0.00    -0.01   0.08  -0.02
    53   1    -0.07   0.26  -0.04    -0.04  -0.21   0.04    -0.01   0.14  -0.02
    54   1    -0.05   0.23  -0.03    -0.16   0.12   0.00     0.03   0.05  -0.01
    55   1    -0.04   0.21  -0.04    -0.18   0.18  -0.02     0.03   0.06  -0.01
    56   8    -0.00   0.00  -0.00    -0.00   0.00  -0.00     0.00   0.00   0.00
    57   1     0.01  -0.01  -0.00    -0.01  -0.01  -0.00    -0.01  -0.03   0.00
                     52                     53                     54
                      A                      A                      A
 Frequencies --    731.1175               737.4728               743.5275
 Red. masses --      2.2933                 2.7588                 3.1864
 Frc consts  --      0.7223                 0.8840                 1.0379
 IR Inten    --     39.9718                19.7046                14.9477
  Atom  AN      X      Y      Z        X      Y      Z        X      Y      Z
     1   6    -0.01  -0.00   0.06    -0.03   0.03   0.06    -0.02   0.02   0.17
     2   6    -0.00  -0.01  -0.03    -0.03  -0.05  -0.10    -0.03  -0.04  -0.09
     3   6    -0.01   0.01   0.03    -0.03   0.01   0.10    -0.02   0.00   0.16
     4   7    -0.04  -0.02  -0.03    -0.03  -0.02  -0.04    -0.05  -0.03  -0.10
     5   7    -0.01   0.01  -0.00    -0.06   0.04   0.02    -0.04   0.02  -0.01
     6   6    -0.01   0.04   0.00    -0.07   0.12   0.00     0.10  -0.06   0.00
     7   6     0.03  -0.03   0.02     0.08  -0.08   0.02    -0.06   0.06   0.02
     8   6     0.03  -0.01  -0.03     0.07  -0.04  -0.04    -0.00   0.06  -0.04
     9   6    -0.02   0.03   0.03    -0.08   0.09   0.03     0.06  -0.08   0.02
    10   1     0.04  -0.06   0.01     0.18  -0.24  -0.00    -0.20   0.18   0.00
    11   6    -0.01   0.04  -0.02    -0.06   0.11  -0.03     0.10  -0.04  -0.04
    12   1     0.07  -0.08  -0.02     0.29  -0.32  -0.03    -0.26   0.31  -0.04
    13   6    -0.00  -0.04  -0.00     0.02  -0.08  -0.00    -0.06   0.00  -0.01
    14   1     0.01   0.04   0.01     0.05  -0.00   0.01    -0.06   0.11   0.01
    15   1     0.03   0.04   0.00     0.13  -0.03   0.00    -0.05   0.20  -0.00
    16   1     0.04  -0.09   0.00     0.26  -0.34   0.01    -0.31   0.27   0.03
    17   6    -0.07  -0.12   0.01     0.06   0.00   0.01     0.03  -0.00   0.00
    18   6     0.05   0.05  -0.02     0.01  -0.01  -0.04     0.01   0.00  -0.02
    19   6     0.09   0.09   0.02    -0.00  -0.04   0.06     0.00  -0.02   0.04
    20   6    -0.09  -0.12  -0.01     0.04   0.03  -0.05     0.02   0.02  -0.02
    21   1     0.33   0.42  -0.04    -0.20  -0.19  -0.01    -0.13  -0.13   0.00
    22   6    -0.08  -0.12   0.04     0.05   0.03   0.07     0.03   0.01   0.04
    23   1     0.21   0.28  -0.01    -0.12  -0.11   0.03    -0.07  -0.07   0.02
    24   6     0.02   0.07  -0.01    -0.04   0.04  -0.01    -0.02   0.03  -0.01
    25   1     0.15   0.14  -0.01    -0.09  -0.22   0.01    -0.09  -0.17   0.01
    26   1     0.12   0.07   0.01    -0.02  -0.19   0.06    -0.05  -0.16   0.04
    27   1     0.35   0.47  -0.04    -0.24  -0.22  -0.03    -0.16  -0.16  -0.02
    28   6     0.00  -0.03   0.02     0.00   0.03  -0.02     0.01  -0.10   0.06
    29   6     0.02   0.02  -0.03     0.04  -0.03  -0.01     0.04   0.06  -0.07
    30   6     0.00   0.03  -0.01     0.02  -0.02   0.02    -0.01   0.07  -0.04
    31   6     0.02  -0.02  -0.01     0.04   0.00  -0.04     0.06  -0.06  -0.01
    32   6     0.01  -0.02   0.01     0.02   0.02   0.00     0.00  -0.04   0.03
    33   6    -0.00   0.02  -0.01    -0.00  -0.01   0.01    -0.01   0.06  -0.02
    34   1     0.05  -0.06   0.02     0.07   0.04  -0.04     0.11  -0.15   0.06
    35   1     0.02  -0.06   0.03     0.03   0.04  -0.02     0.01  -0.16   0.09
    36   6    -0.00   0.01   0.00    -0.00  -0.00   0.01    -0.01   0.01  -0.00
    37   1     0.01  -0.02  -0.02    -0.02   0.01   0.01     0.03  -0.06  -0.05
    38   1    -0.02   0.01   0.03     0.00  -0.01  -0.03    -0.04   0.02   0.11
    39   1    -0.00  -0.01   0.01    -0.02   0.02   0.02     0.01  -0.04   0.01
    40   6    -0.00   0.00  -0.01    -0.00  -0.01  -0.00    -0.00   0.00  -0.02
    41   1    -0.01  -0.01   0.02     0.01   0.03   0.04    -0.03  -0.03   0.03
    42   1     0.02   0.01   0.03    -0.04  -0.01  -0.03     0.06   0.02   0.10
    43   1    -0.04  -0.03  -0.03    -0.04   0.00  -0.03    -0.09  -0.07  -0.06
    44   6    -0.02   0.00   0.00    -0.03  -0.00   0.01    -0.03   0.01  -0.00
    45   1    -0.01  -0.01   0.00    -0.01  -0.00  -0.01    -0.02  -0.03  -0.00
    46   1     0.01  -0.01  -0.00    -0.05  -0.00  -0.00     0.04  -0.02  -0.01
    47   1    -0.04  -0.01   0.00    -0.03   0.00  -0.01    -0.09  -0.02   0.00
    48   6     0.00   0.02  -0.01     0.00   0.03  -0.01     0.01   0.06  -0.03
    49   1     0.02   0.03  -0.01     0.06   0.09  -0.07     0.04   0.09  -0.06
    50   1     0.00   0.02  -0.01     0.04  -0.01  -0.01     0.04   0.05  -0.03
    51   1     0.01   0.00  -0.02     0.01  -0.05   0.03     0.02   0.01   0.00
    52   6    -0.00  -0.00  -0.00     0.01  -0.04   0.00    -0.00  -0.01  -0.01
    53   1    -0.00   0.06   0.00     0.01   0.00   0.02    -0.00   0.07   0.02
    54   1     0.03  -0.04   0.01     0.04  -0.08   0.02     0.06  -0.11   0.03
    55   1     0.02  -0.00   0.01     0.01  -0.02   0.01     0.00   0.04   0.02
    56   8    -0.00  -0.00   0.00    -0.00   0.00  -0.00     0.00  -0.00  -0.00
    57   1     0.00   0.00   0.00     0.00  -0.01  -0.00     0.02  -0.01  -0.00
                     55                     56                     57
                      A                      A                      A
 Frequencies --    755.3401               760.6870               773.5163
 Red. masses --      4.5158                 3.6242                 4.2761
 Frc consts  --      1.5180                 1.2356                 1.5074
 IR Inten    --     15.5477                14.9719                27.4934
  Atom  AN      X      Y      Z        X      Y      Z        X      Y      Z
     1   6     0.06   0.09   0.28    -0.05   0.03   0.12     0.08   0.04   0.23
     2   6    -0.01   0.04   0.29    -0.01   0.07   0.15     0.06  -0.00  -0.12
     3   6     0.07  -0.06  -0.12    -0.04   0.03  -0.16     0.00   0.04   0.23
     4   7     0.04   0.01  -0.07    -0.08  -0.03   0.02     0.03  -0.01  -0.14
     5   7    -0.04  -0.08  -0.18    -0.06  -0.02  -0.08     0.06  -0.05  -0.05
     6   6    -0.03   0.02  -0.00     0.04   0.01   0.01    -0.04  -0.02  -0.00
     7   6     0.02  -0.02   0.00     0.01   0.03   0.06    -0.02  -0.02  -0.08
     8   6    -0.02   0.00   0.01     0.03  -0.00  -0.04    -0.01  -0.02   0.04
     9   6    -0.03   0.04   0.00     0.05  -0.01   0.08    -0.04  -0.03  -0.10
    10   1     0.13  -0.12   0.01    -0.11   0.11   0.03     0.00   0.02  -0.04
    11   6    -0.05   0.03   0.01     0.04  -0.02  -0.05    -0.01  -0.01   0.05
    12   1     0.20  -0.25   0.02    -0.22   0.19  -0.02     0.02   0.03   0.03
    13   6    -0.01   0.02  -0.00    -0.03  -0.06  -0.01     0.05   0.04   0.02
    14   1     0.16  -0.17   0.00    -0.08   0.27   0.06    -0.15  -0.08  -0.07
    15   1     0.19  -0.26   0.00    -0.16   0.29   0.00    -0.09  -0.03  -0.00
    16   1     0.25  -0.26  -0.02    -0.27   0.23  -0.05     0.02   0.06   0.07
    17   6    -0.02   0.02  -0.00     0.05  -0.01   0.01     0.03   0.08  -0.01
    18   6     0.01  -0.00   0.01     0.02  -0.05  -0.06    -0.06  -0.03   0.05
    19   6    -0.03   0.01  -0.06    -0.00  -0.01   0.05    -0.03  -0.03  -0.02
    20   6     0.03  -0.00   0.01     0.05  -0.04  -0.07    -0.04   0.03   0.05
    21   1    -0.02  -0.10   0.00     0.04   0.02  -0.06     0.09   0.13   0.03
    22   6    -0.03   0.04  -0.07     0.00   0.00   0.05    -0.00  -0.00  -0.03
    23   1    -0.03  -0.04  -0.03    -0.01   0.03   0.01     0.04   0.02  -0.01
    24   6     0.03  -0.01   0.01    -0.07   0.02  -0.01    -0.02  -0.08   0.01
    25   1    -0.06  -0.08   0.00     0.19   0.00  -0.00     0.17   0.37  -0.02
    26   1    -0.16   0.00  -0.04     0.13   0.04   0.02     0.19   0.29  -0.04
    27   1    -0.06  -0.10   0.09     0.00   0.12   0.02     0.24   0.24  -0.04
    28   6     0.01  -0.09   0.05    -0.01   0.17  -0.09    -0.00   0.16  -0.08
    29   6     0.02   0.05  -0.05     0.05  -0.11   0.03     0.01  -0.08   0.04
    30   6    -0.06   0.04  -0.06     0.02  -0.08   0.05    -0.05  -0.09   0.02
    31   6     0.04  -0.04   0.00     0.05   0.04  -0.07    -0.00   0.05  -0.02
    32   6    -0.07  -0.05  -0.00     0.01   0.06  -0.02    -0.08   0.02  -0.05
    33   6     0.00   0.04  -0.01     0.00  -0.05   0.03     0.01  -0.04   0.03
    34   1     0.06  -0.11   0.05     0.08   0.15  -0.11    -0.01   0.11  -0.06
    35   1    -0.10  -0.12   0.07     0.03   0.14  -0.08    -0.12   0.09  -0.05
    36   6    -0.01   0.00  -0.02    -0.00  -0.01   0.02    -0.01  -0.02  -0.01
    37   1     0.04  -0.03   0.01    -0.06   0.09   0.07    -0.04   0.11   0.13
    38   1    -0.01   0.04   0.13     0.05  -0.03  -0.15     0.07   0.00  -0.09
    39   1     0.07  -0.08  -0.07    -0.03   0.07   0.02     0.06   0.02  -0.09
    40   6     0.01   0.01  -0.01     0.00  -0.02   0.00     0.01  -0.01   0.01
    41   1    -0.02  -0.03   0.02     0.05   0.09   0.06     0.05   0.07   0.03
    42   1     0.06   0.02   0.09    -0.13  -0.03  -0.14    -0.10  -0.02  -0.12
    43   1    -0.05  -0.06  -0.04    -0.03   0.06  -0.02     0.04   0.07   0.03
    44   6     0.02   0.01  -0.01    -0.03  -0.01   0.01     0.03  -0.01  -0.00
    45   1     0.05  -0.03  -0.02     0.01   0.02  -0.02     0.08   0.01  -0.03
    46   1     0.06  -0.02  -0.03    -0.13   0.01  -0.00    -0.04   0.00  -0.02
    47   1    -0.07  -0.02  -0.01    -0.01   0.02  -0.02     0.03   0.01  -0.03
    48   6     0.00  -0.01  -0.01     0.00   0.01  -0.01    -0.01  -0.04   0.01
    49   1    -0.01  -0.04   0.07     0.02   0.02   0.00    -0.08  -0.11   0.10
    50   1     0.07   0.16  -0.07     0.04   0.07  -0.04    -0.05   0.02   0.01
    51   1    -0.01  -0.04   0.10     0.00  -0.05   0.05    -0.02   0.05  -0.03
    52   6    -0.01   0.04  -0.01     0.01  -0.07   0.01    -0.01   0.03  -0.02
    53   1    -0.02  -0.04   0.01     0.01   0.09  -0.02    -0.01  -0.03   0.04
    54   1    -0.03   0.03   0.01     0.08  -0.09  -0.00     0.00  -0.06   0.04
    55   1    -0.06   0.10  -0.01     0.10  -0.14   0.02    -0.08   0.15   0.00
    56   8     0.00  -0.00   0.00     0.00  -0.00   0.00    -0.00  -0.00  -0.00
    57   1     0.01   0.05   0.00    -0.01   0.03  -0.00     0.02  -0.02   0.00
                     58                     59                     60
                      A                      A                      A
 Frequencies --    797.2359               810.9459               884.1507
 Red. masses --      1.9529                 2.2356                 1.3099
 Frc consts  --      0.7313                 0.8662                 0.6033
 IR Inten    --     25.6383                19.0693                16.0832
  Atom  AN      X      Y      Z        X      Y      Z        X      Y      Z
     1   6    -0.04   0.01  -0.03     0.01   0.07  -0.04     0.00   0.01   0.01
     2   6    -0.03  -0.00  -0.01    -0.03  -0.02   0.01     0.00   0.03  -0.01
     3   6    -0.01  -0.02  -0.01     0.03  -0.02  -0.02    -0.00   0.03   0.00
     4   7    -0.01  -0.00   0.01     0.09   0.03   0.00    -0.00   0.00  -0.00
     5   7    -0.06   0.03   0.01    -0.07   0.02  -0.01    -0.00   0.00  -0.01
     6   6     0.07  -0.07   0.00    -0.12   0.13   0.00     0.01  -0.01   0.00
     7   6    -0.02   0.03   0.02     0.03  -0.04  -0.01    -0.00   0.00  -0.01
     8   6    -0.03   0.04  -0.02     0.04  -0.06   0.01    -0.00  -0.00   0.01
     9   6     0.00   0.01   0.02    -0.00  -0.01  -0.02    -0.01  -0.00  -0.01
    10   1     0.01  -0.02   0.01     0.01  -0.01  -0.01    -0.01   0.01  -0.00
    11   6     0.00   0.02  -0.02    -0.00  -0.02   0.02    -0.01  -0.01   0.01
    12   1     0.07  -0.08  -0.01    -0.06   0.06   0.01    -0.02   0.02   0.01
    13   6    -0.06   0.04  -0.00     0.08  -0.06   0.00    -0.00   0.01   0.00
    14   1     0.23  -0.20   0.01    -0.31   0.30  -0.00     0.01  -0.04  -0.01
    15   1     0.26  -0.24   0.00    -0.35   0.34  -0.00    -0.00  -0.02   0.00
    16   1     0.19  -0.23  -0.01    -0.28   0.34   0.00     0.03  -0.03   0.00
    17   6     0.11   0.13  -0.01     0.06   0.08  -0.01    -0.01  -0.01  -0.00
    18   6    -0.04  -0.06  -0.02    -0.02  -0.03  -0.01     0.00  -0.01  -0.00
    19   6    -0.03  -0.05   0.02    -0.02  -0.02   0.01     0.00   0.00   0.01
    20   6     0.01  -0.01  -0.02     0.01  -0.00  -0.01     0.01  -0.01  -0.01
    21   1     0.04   0.05  -0.02     0.00  -0.00  -0.01     0.03   0.04  -0.01
    22   6     0.01  -0.00   0.03     0.00   0.00   0.01     0.01   0.00   0.01
    23   1    -0.01  -0.01   0.01    -0.02  -0.02   0.00     0.00   0.00   0.01
    24   6    -0.08  -0.07   0.00    -0.04  -0.04   0.00     0.00   0.01  -0.00
    25   1     0.32   0.32  -0.02     0.15   0.16  -0.01     0.01  -0.01  -0.00
    26   1     0.30   0.29  -0.01     0.14   0.15  -0.01    -0.01  -0.05   0.01
    27   1     0.24   0.33  -0.02     0.13   0.17  -0.01    -0.03  -0.03  -0.00
    28   6    -0.01  -0.04   0.03     0.01  -0.09   0.05     0.00   0.02  -0.01
    29   6     0.01   0.01  -0.02    -0.00   0.04  -0.02    -0.00   0.00  -0.01
    30   6     0.02   0.02  -0.00    -0.01   0.03  -0.02     0.00   0.01  -0.01
    31   6     0.02  -0.02  -0.01    -0.00  -0.02   0.01     0.00  -0.06   0.03
    32   6     0.02  -0.00   0.01    -0.01  -0.02   0.01     0.01  -0.11   0.06
    33   6    -0.00   0.01  -0.01    -0.00   0.02  -0.01    -0.01   0.02  -0.01
    34   1     0.03  -0.02   0.00    -0.00  -0.01   0.01    -0.02   0.37  -0.20
    35   1     0.04  -0.01   0.01    -0.02  -0.00   0.00    -0.05   0.71  -0.37
    36   6     0.00   0.01   0.00     0.00   0.01  -0.01    -0.00   0.02  -0.01
    37   1     0.01  -0.03  -0.04     0.03  -0.05  -0.04     0.05  -0.08  -0.06
    38   1    -0.02  -0.00   0.03    -0.03   0.02   0.08    -0.06   0.02   0.12
    39   1    -0.02  -0.00   0.03     0.02  -0.04  -0.01     0.01  -0.08   0.02
    40   6    -0.00   0.00  -0.01    -0.00   0.01  -0.01     0.00   0.01  -0.00
    41   1    -0.01  -0.01   0.01    -0.03  -0.04  -0.01    -0.02  -0.03  -0.00
    42   1     0.02   0.01   0.03     0.06   0.01   0.07     0.05   0.01   0.06
    43   1    -0.03  -0.02  -0.02    -0.02  -0.04  -0.01    -0.00  -0.04  -0.00
    44   6    -0.02   0.00   0.00     0.00   0.01  -0.00    -0.00   0.03  -0.01
    45   1    -0.02  -0.00   0.01    -0.00  -0.01   0.00    -0.07  -0.10   0.04
    46   1    -0.00  -0.00   0.00     0.04  -0.01  -0.00     0.23  -0.05  -0.01
    47   1    -0.02  -0.00   0.01    -0.02  -0.01   0.01    -0.12  -0.06   0.07
    48   6    -0.00   0.02  -0.00    -0.02  -0.04   0.02    -0.01  -0.02   0.01
    49   1     0.05   0.07  -0.06     0.05   0.03  -0.04    -0.01  -0.02   0.02
    50   1     0.03  -0.01  -0.01     0.05  -0.02   0.00    -0.01  -0.01   0.01
    51   1     0.00  -0.06   0.04    -0.01  -0.14   0.10    -0.01  -0.02   0.01
    52   6     0.01  -0.03   0.01     0.02  -0.03   0.01     0.01  -0.02   0.00
    53   1     0.01  -0.02  -0.00     0.02  -0.20   0.03     0.01  -0.01   0.00
    54   1     0.01  -0.03   0.00    -0.07   0.03   0.00     0.01  -0.03   0.00
    55   1     0.02  -0.04   0.01    -0.07   0.03  -0.01     0.01  -0.02   0.00
    56   8    -0.00   0.00  -0.00     0.00   0.00   0.00     0.00   0.00  -0.00
    57   1    -0.00   0.00  -0.00    -0.00   0.00   0.00     0.00  -0.00   0.00
                     61                     62                     63
                      A                      A                      A
 Frequencies --    895.8314               903.5035               910.4493
 Red. masses --      2.4746                 1.5441                 1.3340
 Frc consts  --      1.1700                 0.7427                 0.6515
 IR Inten    --      9.5378                 2.1745                 0.4755
  Atom  AN      X      Y      Z        X      Y      Z        X      Y      Z
     1   6     0.00   0.06  -0.01    -0.00  -0.02   0.00    -0.00   0.01  -0.00
     2   6    -0.00   0.14  -0.04     0.00  -0.07   0.02    -0.00   0.04  -0.01
     3   6     0.01   0.15  -0.00    -0.00  -0.07   0.00     0.00   0.04  -0.00
     4   7     0.03   0.03  -0.01    -0.01  -0.01   0.01     0.00   0.01  -0.00
     5   7    -0.04   0.03  -0.03     0.01  -0.01   0.02    -0.00   0.01  -0.01
     6   6     0.05  -0.01   0.00    -0.03   0.00  -0.00     0.03  -0.02   0.00
     7   6    -0.01  -0.00  -0.03     0.01   0.00   0.01     0.01  -0.01  -0.01
     8   6    -0.00  -0.03   0.03    -0.01   0.02  -0.01    -0.06   0.06   0.01
     9   6    -0.03  -0.00  -0.06     0.02  -0.01   0.03     0.06  -0.08  -0.01
    10   1    -0.01  -0.00  -0.03    -0.01   0.02   0.01    -0.16   0.17  -0.01
    11   6    -0.03  -0.04   0.05     0.01   0.02  -0.02    -0.05   0.04   0.01
    12   1    -0.14   0.11   0.03     0.11  -0.11  -0.02     0.35  -0.41   0.01
    13   6     0.00   0.04   0.01     0.00  -0.02  -0.00     0.02  -0.01   0.00
    14   1     0.06  -0.19  -0.04    -0.07   0.14   0.02    -0.43   0.44  -0.00
    15   1    -0.08  -0.07   0.00     0.07  -0.00  -0.00     0.28  -0.35   0.00
    16   1     0.13  -0.10   0.00    -0.08   0.07  -0.00    -0.12   0.14   0.00
    17   6    -0.05  -0.01  -0.00     0.04   0.03   0.00    -0.02  -0.01  -0.00
    18   6    -0.03  -0.07  -0.02    -0.06  -0.06   0.01     0.01   0.00  -0.01
    19   6     0.02   0.00   0.04    -0.00   0.01  -0.01     0.00  -0.00   0.01
    20   6     0.01  -0.06  -0.05    -0.06  -0.04   0.02     0.01  -0.00  -0.01
    21   1     0.32   0.35  -0.05     0.32   0.40  -0.01    -0.02  -0.03  -0.00
    22   6     0.06   0.03   0.06     0.05   0.08  -0.03    -0.00  -0.01   0.02
    23   1    -0.05  -0.06   0.04    -0.14  -0.17  -0.00     0.02   0.03   0.01
    24   6     0.00   0.06  -0.01     0.02   0.01   0.00    -0.00   0.01  -0.00
    25   1     0.20   0.10  -0.02     0.25   0.38  -0.02    -0.02  -0.07   0.00
    26   1    -0.20  -0.40   0.07    -0.40  -0.40   0.02     0.06   0.03   0.01
    27   1    -0.20  -0.20  -0.00    -0.08  -0.12   0.01    -0.01  -0.01  -0.00
    28   6     0.00  -0.04   0.03    -0.00   0.01  -0.01    -0.00  -0.00   0.00
    29   6     0.00   0.01  -0.00    -0.00  -0.00   0.00     0.00   0.00  -0.00
    30   6    -0.00   0.00  -0.00     0.00  -0.00   0.00    -0.00   0.00  -0.00
    31   6     0.01   0.01  -0.01    -0.00  -0.00   0.00     0.00  -0.00  -0.00
    32   6    -0.01   0.03  -0.02     0.01  -0.01   0.01    -0.00   0.00  -0.00
    33   6     0.00  -0.00   0.00    -0.00   0.00  -0.00     0.00   0.00   0.00
    34   1     0.02  -0.10   0.05    -0.00   0.02  -0.01     0.00   0.00  -0.00
    35   1     0.01  -0.24   0.13     0.00   0.06  -0.03     0.00  -0.02   0.01
    36   6     0.00  -0.00  -0.00    -0.00   0.00   0.00     0.00  -0.00  -0.00
    37   1    -0.00   0.01   0.01    -0.00  -0.00  -0.00     0.00  -0.00  -0.00
    38   1     0.01  -0.00  -0.01    -0.00  -0.00  -0.00     0.00  -0.00  -0.00
    39   1     0.00   0.01  -0.01    -0.00   0.00   0.01    -0.00   0.00  -0.00
    40   6    -0.00  -0.00  -0.01     0.00  -0.00   0.00    -0.00   0.00  -0.00
    41   1    -0.01  -0.01  -0.00     0.00   0.00   0.00    -0.00  -0.00  -0.00
    42   1     0.00   0.00   0.01    -0.00  -0.00  -0.01     0.00   0.00   0.00
    43   1    -0.01  -0.01  -0.01     0.00   0.00   0.00    -0.00  -0.00  -0.00
    44   6     0.00  -0.01   0.01    -0.00   0.00  -0.00    -0.00  -0.00   0.00
    45   1     0.03   0.03  -0.02    -0.01  -0.00   0.00     0.00   0.00  -0.00
    46   1    -0.07   0.01  -0.00     0.01  -0.00   0.00    -0.00   0.00  -0.00
    47   1     0.02   0.02  -0.02    -0.00  -0.00   0.01    -0.00   0.00  -0.00
    48   6    -0.05  -0.10   0.06     0.02   0.05  -0.02    -0.01  -0.02   0.01
    49   1    -0.01  -0.07   0.04     0.01   0.04  -0.03    -0.01  -0.02   0.01
    50   1     0.00  -0.05   0.03     0.00   0.02  -0.01    -0.00  -0.01   0.01
    51   1    -0.05  -0.15   0.10     0.02   0.05  -0.03    -0.01  -0.03   0.02
    52   6     0.05  -0.11   0.01    -0.02   0.05  -0.01     0.01  -0.02   0.00
    53   1     0.05  -0.16   0.02    -0.02   0.07  -0.01     0.01  -0.02   0.00
    54   1     0.01  -0.09   0.01    -0.01   0.04  -0.01     0.01  -0.02   0.00
    55   1     0.00  -0.07   0.01    -0.00   0.03  -0.01     0.01  -0.02   0.00
    56   8     0.00   0.00  -0.00     0.00   0.00  -0.00     0.00  -0.00  -0.00
    57   1    -0.00  -0.01   0.00     0.00   0.00  -0.00     0.00  -0.00   0.00
                     64                     65                     66
                      A                      A                      A
 Frequencies --    925.4411               971.7275               977.1492
 Red. masses --      1.2915                 2.5657                 1.4006
 Frc consts  --      0.6517                 1.4274                 0.7879
 IR Inten    --      2.1496                 1.4635                 2.8551
  Atom  AN      X      Y      Z        X      Y      Z        X      Y      Z
     1   6     0.00  -0.00   0.00    -0.02  -0.01  -0.03    -0.01   0.00   0.00
     2   6     0.00  -0.00   0.00     0.02  -0.00  -0.00     0.01  -0.01   0.00
     3   6    -0.00  -0.00   0.00     0.01  -0.01   0.00    -0.00  -0.02   0.00
     4   7    -0.00  -0.00   0.00    -0.00  -0.00   0.01     0.00  -0.00   0.00
     5   7     0.00  -0.00   0.00     0.01  -0.00   0.00    -0.01  -0.00   0.00
     6   6    -0.00  -0.00  -0.00     0.00   0.00   0.00    -0.01  -0.01  -0.00
     7   6     0.00   0.00   0.00    -0.00   0.00  -0.00    -0.00   0.00   0.00
     8   6     0.00   0.00  -0.00    -0.00   0.00   0.00    -0.01   0.01  -0.00
     9   6     0.00   0.00   0.00    -0.00   0.00  -0.00    -0.00   0.01   0.01
    10   1     0.00  -0.00   0.00     0.00  -0.01  -0.00     0.02  -0.02   0.00
    11   6     0.00   0.00  -0.00     0.00  -0.00   0.00     0.01  -0.00  -0.01
    12   1    -0.00   0.00  -0.00     0.01  -0.01   0.00     0.04  -0.04  -0.00
    13   6    -0.00  -0.00  -0.00     0.00  -0.00  -0.00     0.00  -0.01  -0.00
    14   1     0.00  -0.00   0.00     0.01  -0.01  -0.00     0.04  -0.03   0.01
    15   1     0.00   0.00  -0.00    -0.01   0.01   0.00    -0.02   0.04  -0.00
    16   1    -0.00  -0.00   0.00    -0.01   0.01  -0.00    -0.03   0.03   0.00
    17   6     0.00  -0.00   0.00     0.01  -0.00   0.00     0.04   0.04  -0.00
    18   6    -0.00   0.00   0.00    -0.00  -0.00   0.00    -0.07  -0.08   0.00
    19   6    -0.00   0.00  -0.00    -0.00   0.00  -0.00    -0.02  -0.01   0.00
    20   6    -0.00   0.00   0.00    -0.00   0.01   0.01     0.03   0.05   0.01
    21   1    -0.00   0.00   0.00     0.01   0.02   0.00     0.39   0.44  -0.04
    22   6    -0.00   0.00  -0.00    -0.01  -0.00  -0.01    -0.06  -0.07  -0.01
    23   1    -0.00  -0.00  -0.00    -0.00   0.01  -0.01     0.10   0.14  -0.01
    24   6     0.00  -0.00   0.00     0.01  -0.00   0.00     0.06   0.06  -0.00
    25   1    -0.00   0.00   0.00    -0.02  -0.00   0.00    -0.21  -0.24   0.02
    26   1    -0.00   0.00  -0.00     0.01   0.02  -0.01     0.32   0.37  -0.05
    27   1     0.00   0.00  -0.00    -0.01  -0.02  -0.00    -0.30  -0.38   0.02
    28   6    -0.00   0.00  -0.01    -0.01   0.08   0.14    -0.01  -0.00  -0.01
    29   6    -0.01   0.01  -0.01     0.04   0.07   0.08     0.00  -0.00  -0.00
    30   6     0.00  -0.00   0.00    -0.00   0.05   0.09     0.00  -0.00  -0.01
    31   6     0.00  -0.12   0.06     0.12  -0.02  -0.01    -0.00   0.00   0.01
    32   6    -0.00   0.07  -0.03    -0.13  -0.06  -0.10     0.01  -0.00  -0.00
    33   6    -0.01   0.00  -0.00     0.03   0.01   0.02     0.00   0.00  -0.00
    34   1    -0.05   0.74  -0.40     0.12   0.09  -0.07     0.00   0.00   0.01
    35   1     0.04  -0.39   0.22    -0.14  -0.08  -0.09     0.01   0.00  -0.00
    36   6    -0.00  -0.01   0.01     0.11  -0.03  -0.06    -0.00   0.00   0.01
    37   1    -0.04   0.06   0.05     0.01  -0.16  -0.39    -0.00   0.00   0.01
    38   1     0.04  -0.01  -0.07    -0.04  -0.18  -0.29    -0.00   0.00   0.01
    39   1     0.00   0.04  -0.01    -0.19   0.09   0.20    -0.00   0.00   0.00
    40   6     0.00   0.02  -0.01    -0.09  -0.07  -0.09     0.00   0.00   0.00
    41   1    -0.04  -0.07  -0.01    -0.09  -0.07  -0.18     0.00   0.00   0.01
    42   1     0.12   0.03   0.13    -0.09  -0.09  -0.16    -0.00   0.00   0.01
    43   1    -0.01  -0.08  -0.01     0.00  -0.04  -0.05    -0.01  -0.00  -0.01
    44   6     0.00   0.01  -0.01    -0.02   0.04   0.06    -0.00  -0.00  -0.00
    45   1    -0.04  -0.02   0.02     0.31  -0.08  -0.11    -0.02   0.00   0.01
    46   1     0.09  -0.01   0.01    -0.09  -0.09  -0.13    -0.00   0.00   0.01
    47   1    -0.01  -0.02   0.03    -0.40  -0.04  -0.08     0.01   0.00   0.00
    48   6     0.00   0.00  -0.00     0.00  -0.00   0.00    -0.00   0.01  -0.00
    49   1    -0.00   0.00   0.00    -0.01  -0.01   0.01     0.01   0.02  -0.01
    50   1    -0.00   0.00  -0.00    -0.01  -0.02   0.01     0.01  -0.00  -0.00
    51   1     0.00   0.00  -0.00     0.00   0.02  -0.02     0.00  -0.01   0.00
    52   6    -0.00   0.00  -0.00    -0.00   0.01   0.00    -0.00   0.01  -0.00
    53   1    -0.00   0.01  -0.00    -0.00   0.01  -0.01    -0.00  -0.00   0.00
    54   1     0.00  -0.00   0.00    -0.00   0.02  -0.01    -0.01   0.01  -0.00
    55   1     0.00  -0.00   0.00    -0.01   0.00  -0.00    -0.01   0.01  -0.00
    56   8     0.00   0.00   0.00     0.00  -0.00   0.00    -0.00  -0.00   0.00
    57   1     0.00  -0.00   0.00     0.02  -0.01   0.00    -0.00   0.00   0.00
                     67                     68                     69
                      A                      A                      A
 Frequencies --    986.2033               988.2327              1016.9753
 Red. masses --      3.4354                 1.4453                 5.3048
 Frc consts  --      1.9686                 0.8316                 3.2325
 IR Inten    --      0.1343                 2.2932                 3.7388
  Atom  AN      X      Y      Z        X      Y      Z        X      Y      Z
     1   6    -0.03   0.00   0.02     0.00   0.00   0.00     0.01  -0.02   0.00
     2   6     0.02   0.01  -0.00     0.01  -0.02   0.00    -0.03  -0.01  -0.00
     3   6     0.03   0.01   0.00    -0.00  -0.01  -0.00     0.00  -0.01   0.00
     4   7     0.01  -0.00  -0.00     0.01  -0.00  -0.00     0.01  -0.01   0.00
     5   7     0.01   0.01  -0.01    -0.00  -0.00   0.00     0.00  -0.01   0.01
     6   6     0.03   0.00   0.00    -0.04   0.03  -0.00     0.01   0.02  -0.00
     7   6    -0.01   0.00  -0.00     0.02  -0.01  -0.00    -0.10  -0.09   0.15
     8   6    -0.03   0.03   0.00     0.08  -0.08   0.00    -0.04  -0.04  -0.17
     9   6    -0.03   0.02  -0.02     0.05  -0.05   0.01     0.01  -0.00  -0.01
    10   1     0.04  -0.06  -0.01    -0.11   0.13  -0.00    -0.17  -0.17   0.09
    11   6     0.01  -0.03   0.02    -0.04   0.05  -0.01    -0.02  -0.01   0.02
    12   1     0.16  -0.19   0.01    -0.42   0.47   0.00    -0.05   0.02  -0.19
    13   6     0.02  -0.02   0.00    -0.06   0.05  -0.00     0.14   0.13   0.03
    14   1     0.10  -0.13  -0.02    -0.28   0.31   0.01     0.01   0.05  -0.01
    15   1    -0.12   0.09   0.01     0.25  -0.27  -0.00    -0.01  -0.04   0.00
    16   1    -0.11   0.13   0.00     0.29  -0.33   0.00     0.16   0.13  -0.01
    17   6     0.00  -0.01   0.00     0.01  -0.00   0.00    -0.04   0.04  -0.00
    18   6     0.01   0.01   0.00    -0.01  -0.01  -0.00     0.07  -0.05   0.26
    19   6     0.00   0.00  -0.00    -0.00   0.00  -0.00     0.16  -0.14  -0.23
    20   6    -0.01   0.00   0.00    -0.00   0.01   0.01     0.04  -0.02  -0.04
    21   1    -0.04  -0.04   0.01     0.03   0.04  -0.00     0.08   0.03   0.28
    22   6     0.00   0.01  -0.01    -0.01  -0.00  -0.01    -0.01   0.00   0.03
    23   1    -0.01  -0.01  -0.00    -0.00   0.01  -0.00     0.36  -0.31  -0.05
    24   6    -0.00  -0.01   0.00     0.01   0.00   0.00    -0.24   0.19  -0.04
    25   1     0.01   0.02   0.00    -0.02  -0.00   0.01     0.04  -0.09   0.01
    26   1    -0.04  -0.03  -0.00     0.02   0.03  -0.01    -0.03   0.08   0.03
    27   1     0.03   0.04  -0.00    -0.02  -0.03   0.00    -0.26   0.21   0.05
    28   6    -0.08  -0.03  -0.05    -0.01  -0.01  -0.01     0.01   0.00  -0.00
    29   6     0.04   0.00  -0.01     0.01   0.00  -0.00    -0.00   0.00  -0.00
    30   6     0.04  -0.05  -0.08     0.01  -0.01  -0.01    -0.00   0.00   0.00
    31   6     0.03   0.12   0.23     0.00   0.02   0.04    -0.00   0.00   0.01
    32   6     0.07  -0.10  -0.20     0.01  -0.02  -0.04    -0.01  -0.00  -0.01
    33   6     0.14   0.01  -0.03     0.02   0.00  -0.00     0.00  -0.00   0.00
    34   1     0.07   0.18   0.23     0.01   0.03   0.04    -0.01   0.01   0.00
    35   1     0.10  -0.10  -0.23     0.01  -0.02  -0.04    -0.01  -0.00  -0.01
    36   6    -0.04   0.07   0.11    -0.01   0.01   0.02     0.00  -0.00   0.00
    37   1    -0.07   0.01  -0.00    -0.01   0.00  -0.00    -0.00   0.00  -0.01
    38   1    -0.11   0.01   0.08    -0.02   0.00   0.01     0.00  -0.01  -0.02
    39   1    -0.18   0.11   0.25    -0.03   0.02   0.04    -0.01   0.01   0.01
    40   6     0.01  -0.02  -0.03     0.00  -0.00  -0.01    -0.00  -0.00   0.00
    41   1     0.02   0.07   0.18     0.00   0.01   0.03     0.01   0.01   0.00
    42   1    -0.11   0.02   0.04    -0.02   0.00   0.01    -0.02  -0.00  -0.01
    43   1    -0.29  -0.07  -0.19    -0.05  -0.01  -0.03    -0.00   0.01  -0.00
    44   6    -0.16  -0.02   0.01    -0.03  -0.00   0.00     0.00   0.00  -0.00
    45   1    -0.31   0.03   0.08    -0.05   0.01   0.01     0.00  -0.00   0.00
    46   1    -0.19   0.03   0.07    -0.03   0.01   0.01     0.01  -0.00  -0.00
    47   1    -0.08   0.00   0.04    -0.02   0.00   0.01    -0.01  -0.00   0.00
    48   6    -0.00  -0.01   0.01     0.00   0.00  -0.00     0.01   0.02  -0.02
    49   1    -0.02  -0.03   0.03     0.00   0.01  -0.00    -0.00   0.01  -0.00
    50   1    -0.02  -0.00   0.01     0.00   0.01  -0.00     0.01   0.04  -0.02
    51   1    -0.01   0.00   0.00     0.00  -0.00   0.00     0.01   0.03  -0.03
    52   6     0.00   0.01  -0.00     0.00   0.01  -0.00    -0.00   0.02  -0.00
    53   1    -0.00  -0.01   0.01     0.00  -0.03   0.00    -0.00   0.01  -0.00
    54   1    -0.01   0.01   0.00    -0.02   0.02   0.00    -0.01   0.02  -0.00
    55   1    -0.02   0.03  -0.00    -0.02   0.02  -0.01    -0.01   0.02  -0.00
    56   8     0.00  -0.00  -0.00     0.00  -0.00  -0.00     0.00  -0.00   0.00
    57   1    -0.02   0.01  -0.00    -0.00   0.00  -0.00    -0.01   0.01   0.00
                     70                     71                     72
                      A                      A                      A
 Frequencies --   1019.7444              1022.1237              1033.1320
 Red. masses --      5.7337                 1.2993                 1.2978
 Frc consts  --      3.5129                 0.7998                 0.8162
 IR Inten    --      2.8105                 0.1207                 0.0217
  Atom  AN      X      Y      Z        X      Y      Z        X      Y      Z
     1   6     0.02  -0.00  -0.00     0.00  -0.00   0.00     0.00  -0.00  -0.00
     2   6    -0.03   0.00  -0.00    -0.00   0.00   0.00    -0.00   0.00   0.00
     3   6    -0.03   0.00  -0.00    -0.00   0.00   0.00    -0.00   0.00   0.00
     4   7     0.01   0.01  -0.00     0.00   0.00  -0.00     0.00   0.00  -0.00
     5   7     0.01  -0.00   0.01     0.00  -0.00   0.00     0.00  -0.00   0.00
     6   6    -0.04  -0.04   0.00    -0.00  -0.00  -0.00     0.00  -0.01  -0.00
     7   6     0.16   0.14  -0.25     0.00   0.00  -0.00    -0.01   0.01   0.00
     8   6     0.07   0.07   0.29    -0.00   0.00   0.00     0.03  -0.04  -0.00
     9   6    -0.00   0.01   0.04    -0.00   0.00   0.00    -0.03   0.04   0.00
    10   1     0.27   0.24  -0.17    -0.00   0.00  -0.00     0.06  -0.07   0.00
    11   6     0.03   0.03  -0.05     0.00  -0.00  -0.00    -0.07   0.07   0.00
    12   1     0.06   0.01   0.32     0.00  -0.00   0.00    -0.21   0.25  -0.01
    13   6    -0.23  -0.21  -0.04    -0.00  -0.00  -0.00     0.07  -0.08  -0.00
    14   1    -0.01  -0.06   0.04     0.00  -0.00   0.00     0.21  -0.22  -0.01
    15   1     0.04   0.04  -0.02    -0.00   0.00  -0.00     0.40  -0.44   0.01
    16   1    -0.27  -0.21   0.01     0.00  -0.00   0.00    -0.42   0.47  -0.00
    17   6    -0.03   0.03  -0.00     0.00   0.01  -0.00    -0.00   0.00  -0.00
    18   6     0.05  -0.03   0.17     0.04   0.04   0.00    -0.00   0.00  -0.00
    19   6     0.10  -0.09  -0.15    -0.01  -0.01  -0.00    -0.00   0.00   0.00
    20   6     0.03  -0.02  -0.03    -0.07  -0.08   0.01     0.00  -0.00  -0.00
    21   1     0.05   0.01   0.18    -0.24  -0.29   0.02    -0.00  -0.00  -0.00
    22   6    -0.00  -0.00   0.03    -0.03  -0.03   0.00     0.00  -0.00   0.00
    23   1     0.22  -0.19  -0.04     0.04   0.04  -0.01    -0.00   0.00   0.00
    24   6    -0.16   0.12  -0.02     0.06   0.08  -0.00     0.00  -0.00   0.00
    25   1     0.02  -0.06  -0.00     0.41   0.50  -0.02     0.00   0.00  -0.00
    26   1    -0.02   0.03   0.03     0.19   0.22  -0.02     0.00   0.00   0.00
    27   1    -0.16   0.14   0.02    -0.36  -0.44   0.03     0.00  -0.00   0.00
    28   6     0.02   0.00   0.00     0.00   0.00  -0.00     0.00   0.00  -0.00
    29   6    -0.00   0.00  -0.00    -0.00   0.00  -0.00    -0.00   0.00  -0.00
    30   6    -0.00   0.00   0.00    -0.00   0.00   0.00    -0.00   0.00   0.00
    31   6    -0.01   0.01   0.02    -0.00   0.00   0.00    -0.00   0.00   0.00
    32   6    -0.01  -0.01  -0.02    -0.00  -0.00  -0.00    -0.00  -0.00  -0.00
    33   6     0.00  -0.00   0.00     0.00  -0.00   0.00     0.00  -0.00   0.00
    34   1    -0.01   0.01   0.01    -0.00   0.00   0.00    -0.00   0.00   0.00
    35   1    -0.01  -0.01  -0.01    -0.00  -0.00  -0.00    -0.00  -0.00  -0.00
    36   6     0.00  -0.00  -0.00    -0.00  -0.00  -0.00    -0.00  -0.00  -0.00
    37   1     0.00  -0.00  -0.00    -0.00   0.00   0.00     0.00   0.00   0.00
    38   1    -0.00  -0.00  -0.00     0.00   0.00  -0.00     0.00   0.00   0.00
    39   1     0.00  -0.00  -0.00     0.00  -0.00  -0.00     0.00  -0.00  -0.00
    40   6    -0.00  -0.00  -0.00    -0.00  -0.00  -0.00    -0.00  -0.00   0.00
    41   1     0.01   0.01   0.01     0.00   0.00  -0.00     0.00   0.00  -0.00
    42   1    -0.02  -0.00  -0.01    -0.00  -0.00  -0.00    -0.00  -0.00  -0.00
    43   1    -0.01   0.01  -0.01     0.00   0.00   0.00     0.00   0.00   0.00
    44   6     0.00   0.00   0.00    -0.00   0.00   0.00    -0.00   0.00  -0.00
    45   1     0.00  -0.00  -0.00    -0.00  -0.00   0.00    -0.00  -0.00   0.00
    46   1     0.01  -0.00  -0.00     0.00  -0.00  -0.00     0.00  -0.00  -0.00
    47   1    -0.01  -0.00   0.00    -0.00  -0.00   0.00    -0.00  -0.00   0.00
    48   6     0.00  -0.00  -0.01     0.00   0.00  -0.00     0.00   0.00  -0.00
    49   1    -0.01  -0.02   0.02    -0.00  -0.00   0.00    -0.00  -0.00   0.00
    50   1     0.01   0.05  -0.02     0.00   0.00  -0.00    -0.00   0.00  -0.00
    51   1    -0.00   0.03  -0.01    -0.00   0.00  -0.00     0.00   0.00  -0.00
    52   6     0.01  -0.00   0.00     0.00  -0.00   0.00     0.00  -0.00   0.00
    53   1     0.01  -0.05   0.01     0.00  -0.00   0.00     0.00  -0.00   0.00
    54   1    -0.02   0.00   0.00     0.00  -0.00   0.00    -0.00  -0.00   0.00
    55   1    -0.02   0.00  -0.01    -0.00  -0.00  -0.00    -0.00   0.00  -0.00
    56   8     0.00   0.00   0.00    -0.00  -0.00   0.00    -0.00   0.00   0.00
    57   1    -0.01   0.01   0.00     0.00   0.00   0.00     0.00   0.00   0.00
                     73                     74                     75
                      A                      A                      A
 Frequencies --   1044.5523              1047.4991              1057.9724
 Red. masses --      5.3358                 1.5189                 1.7925
 Frc consts  --      3.4301                 0.9819                 1.1821
 IR Inten    --      0.9278                 3.0931                 7.5371
  Atom  AN      X      Y      Z        X      Y      Z        X      Y      Z
     1   6     0.16  -0.00  -0.02     0.01  -0.00   0.00     0.01  -0.01   0.02
     2   6    -0.17   0.00   0.02    -0.01   0.00   0.00    -0.02   0.00   0.00
     3   6    -0.19   0.01   0.01    -0.01   0.00   0.00     0.00  -0.00   0.00
     4   7     0.04   0.06  -0.01     0.01   0.00  -0.00     0.01  -0.00  -0.00
     5   7     0.04  -0.05   0.02     0.00  -0.01   0.00     0.00  -0.01   0.00
     6   6    -0.11  -0.11  -0.03    -0.01  -0.01  -0.00    -0.00   0.00   0.00
     7   6    -0.02  -0.02   0.01    -0.00  -0.00   0.00     0.00   0.00  -0.00
     8   6    -0.03  -0.01  -0.02    -0.00  -0.00  -0.00     0.00  -0.00  -0.00
     9   6     0.02   0.03   0.17     0.00   0.00   0.01     0.00  -0.00  -0.00
    10   1    -0.06  -0.02  -0.00    -0.00  -0.00  -0.00     0.00  -0.00   0.00
    11   6     0.09   0.07  -0.14     0.00   0.00  -0.01     0.00   0.00  -0.00
    12   1    -0.03  -0.12  -0.01    -0.00  -0.01   0.00    -0.00   0.00  -0.00
    13   6     0.05   0.05   0.01     0.00   0.00   0.00    -0.00   0.00   0.00
    14   1    -0.02  -0.06   0.21    -0.00  -0.00   0.01    -0.00   0.00   0.00
    15   1     0.01   0.07  -0.20     0.00   0.00  -0.01     0.00   0.00   0.00
    16   1     0.07   0.04   0.03     0.00   0.00   0.00     0.00  -0.00   0.00
    17   6    -0.11   0.09  -0.02    -0.01   0.01  -0.00    -0.02   0.02  -0.00
    18   6    -0.03   0.01  -0.04    -0.00   0.00  -0.00    -0.01   0.01  -0.00
    19   6    -0.03   0.02   0.02    -0.00   0.00   0.00    -0.00   0.00  -0.01
    20   6     0.08  -0.07  -0.13     0.01  -0.01  -0.01     0.01  -0.01  -0.03
    21   1    -0.05   0.10  -0.03    -0.01   0.01  -0.00    -0.03   0.04   0.01
    22   6     0.03  -0.02   0.15     0.00  -0.00   0.02     0.00  -0.00   0.03
    23   1    -0.05   0.03   0.01    -0.01   0.00  -0.00    -0.01   0.01  -0.01
    24   6     0.06  -0.05   0.02     0.01  -0.00   0.00     0.02  -0.01   0.01
    25   1     0.03  -0.06  -0.18     0.00  -0.01  -0.02    -0.01  -0.00  -0.06
    26   1    -0.02   0.05   0.19    -0.00   0.01   0.02    -0.03   0.04   0.05
    27   1     0.07  -0.05   0.04     0.01  -0.01   0.00     0.01  -0.01   0.01
    28   6     0.23   0.01  -0.00     0.02   0.01   0.01    -0.01  -0.04  -0.09
    29   6    -0.00   0.01  -0.01     0.02   0.01   0.01    -0.04  -0.07  -0.06
    30   6    -0.01   0.01   0.02    -0.02   0.03   0.04     0.03  -0.03  -0.01
    31   6    -0.07   0.06   0.12     0.04   0.02   0.04    -0.07   0.01  -0.01
    32   6    -0.08  -0.06  -0.13    -0.09   0.01   0.04    -0.04   0.02   0.00
    33   6     0.02  -0.02   0.01    -0.02  -0.00  -0.02    -0.05  -0.02   0.03
    34   1    -0.09   0.05   0.12     0.14   0.05   0.08    -0.07  -0.07   0.03
    35   1    -0.02  -0.12  -0.15    -0.20   0.07   0.10    -0.10  -0.04   0.08
    36   6    -0.05  -0.01  -0.03     0.07  -0.01  -0.02     0.11   0.06   0.07
    37   1     0.03   0.04   0.16    -0.00  -0.07  -0.19    -0.02  -0.17  -0.43
    38   1     0.05   0.08   0.10    -0.01  -0.10  -0.16    -0.18  -0.17  -0.15
    39   1     0.17  -0.11  -0.22    -0.10   0.06   0.12    -0.35   0.19   0.50
    40   6    -0.02  -0.01   0.00    -0.01  -0.02  -0.02     0.06   0.05   0.04
    41   1    -0.01  -0.00  -0.06    -0.01   0.00   0.01     0.04   0.02   0.14
    42   1     0.00  -0.03  -0.05    -0.04  -0.01  -0.02     0.09   0.08   0.18
    43   1     0.10   0.04   0.07    -0.06  -0.03  -0.05    -0.07  -0.04  -0.03
    44   6     0.00   0.03   0.02     0.00  -0.08  -0.12     0.05   0.04   0.02
    45   1     0.08  -0.06  -0.02    -0.54   0.12   0.15     0.18  -0.08  -0.04
    46   1     0.06  -0.04  -0.05     0.09   0.15   0.21     0.15  -0.06  -0.07
    47   1    -0.17  -0.03   0.00     0.58   0.04   0.11    -0.15  -0.03   0.00
    48   6     0.03   0.02  -0.03     0.00   0.00  -0.00     0.01   0.01  -0.01
    49   1    -0.03  -0.04   0.05    -0.00  -0.00   0.00    -0.01  -0.01   0.01
    50   1    -0.01   0.10  -0.03     0.00   0.01  -0.00    -0.00   0.02  -0.01
    51   1     0.02   0.16  -0.08     0.00   0.02  -0.01     0.00   0.03  -0.01
    52   6     0.04  -0.04   0.01     0.00  -0.00   0.00     0.00   0.01  -0.00
    53   1     0.04  -0.25   0.03     0.00  -0.02   0.00     0.00  -0.02   0.01
    54   1    -0.05  -0.00   0.01    -0.00   0.00   0.00    -0.01   0.00   0.01
    55   1    -0.05   0.00  -0.02    -0.01   0.00  -0.00    -0.01   0.03  -0.00
    56   8     0.00   0.00   0.00     0.00  -0.00   0.00    -0.00   0.00  -0.00
    57   1     0.02  -0.00   0.00    -0.00   0.00  -0.00    -0.01   0.01  -0.00
                     76                     77                     78
                      A                      A                      A
 Frequencies --   1060.9880              1069.7910              1071.8357
 Red. masses --      3.0676                 1.7268                 1.7187
 Frc consts  --      2.0345                 1.1644                 1.1634
 IR Inten    --     38.2472                11.0187                 2.5357
  Atom  AN      X      Y      Z        X      Y      Z        X      Y      Z
     1   6    -0.00   0.07  -0.01     0.03   0.00  -0.01    -0.03   0.00   0.00
     2   6     0.08   0.01  -0.01    -0.01  -0.01   0.00     0.02   0.00  -0.00
     3   6    -0.07   0.01   0.01    -0.02   0.00  -0.00     0.02  -0.01   0.00
     4   7    -0.01   0.04  -0.01    -0.01   0.00   0.00     0.00  -0.01   0.00
     5   7     0.02   0.04  -0.03    -0.01  -0.01   0.01     0.01   0.00  -0.00
     6   6    -0.05  -0.07  -0.02     0.00   0.00  -0.00     0.00   0.00   0.00
     7   6    -0.01  -0.02  -0.04     0.00   0.00   0.03    -0.00   0.00  -0.02
     8   6    -0.04  -0.03   0.02     0.02   0.02  -0.02    -0.01  -0.01   0.01
     9   6    -0.00   0.01   0.16     0.01   0.01  -0.06    -0.01  -0.01   0.03
    10   1    -0.10  -0.03  -0.10     0.02   0.03   0.07    -0.01  -0.02  -0.04
    11   6     0.06   0.06  -0.15    -0.02  -0.02   0.06     0.01   0.01  -0.04
    12   1    -0.19  -0.22   0.10     0.14   0.12  -0.07    -0.10  -0.07   0.05
    13   6     0.07   0.06   0.03    -0.03  -0.03  -0.02     0.02   0.02   0.01
    14   1    -0.16  -0.22   0.27     0.13   0.13  -0.12    -0.09  -0.08   0.07
    15   1    -0.05  -0.05  -0.30     0.05   0.05   0.15    -0.03  -0.03  -0.09
    16   1     0.06   0.08   0.06    -0.03  -0.03  -0.04     0.02   0.02   0.03
    17   6     0.06  -0.07   0.02     0.00  -0.00   0.00     0.00  -0.00  -0.00
    18   6     0.04  -0.02  -0.02     0.01  -0.01  -0.01    -0.02   0.01   0.03
    19   6     0.02  -0.01   0.04     0.00  -0.00   0.02    -0.00  -0.00  -0.04
    20   6    -0.06   0.05   0.15    -0.01   0.01   0.04     0.01  -0.01  -0.07
    21   1     0.16  -0.21  -0.08     0.08  -0.06  -0.04    -0.13   0.12   0.08
    22   6    -0.01   0.01  -0.16     0.00  -0.00  -0.04    -0.01   0.01   0.06
    23   1     0.09  -0.03   0.10     0.02  -0.03   0.05    -0.05   0.05  -0.10
    24   6    -0.07   0.05  -0.02    -0.02   0.02  -0.01     0.04  -0.03   0.01
    25   1     0.06  -0.02   0.29     0.04  -0.03   0.10    -0.08   0.05  -0.17
    26   1     0.14  -0.20  -0.25     0.07  -0.07  -0.08    -0.13   0.13   0.13
    27   1    -0.06   0.07  -0.05    -0.02   0.02  -0.01     0.03  -0.04   0.02
    28   6    -0.01  -0.01  -0.01     0.06   0.02  -0.00    -0.06   0.02  -0.00
    29   6    -0.00  -0.02  -0.00     0.01  -0.00   0.00    -0.00   0.00   0.02
    30   6     0.00  -0.03   0.01     0.00  -0.08   0.07     0.00  -0.09   0.04
    31   6    -0.01   0.00  -0.01    -0.01   0.03   0.02     0.03  -0.03  -0.02
    32   6    -0.01   0.01   0.00    -0.03   0.03  -0.05     0.02   0.02   0.02
    33   6    -0.01  -0.00   0.00    -0.00  -0.06   0.03     0.00   0.07  -0.04
    34   1    -0.00  -0.02   0.01     0.01  -0.04   0.07     0.01   0.06  -0.08
    35   1    -0.02  -0.03   0.04     0.00  -0.20   0.06     0.01  -0.02   0.06
    36   6     0.02   0.04  -0.01    -0.02   0.09  -0.08    -0.01   0.10  -0.05
    37   1     0.06  -0.11  -0.14     0.25  -0.28  -0.19     0.22  -0.27  -0.20
    38   1    -0.09  -0.00   0.09    -0.21   0.12   0.45    -0.22   0.10   0.42
    39   1    -0.05  -0.04   0.09     0.09  -0.30  -0.04     0.03  -0.25   0.04
    40   6     0.01   0.02  -0.00    -0.01  -0.00  -0.01    -0.01   0.00  -0.01
    41   1    -0.01  -0.02   0.04    -0.01  -0.01  -0.01    -0.03  -0.03  -0.03
    42   1     0.04   0.03   0.08     0.01  -0.00   0.01     0.03   0.00   0.02
    43   1    -0.04  -0.04  -0.03     0.01  -0.01   0.00     0.01  -0.03  -0.00
    44   6     0.01  -0.00  -0.00    -0.00   0.05  -0.04     0.00  -0.07   0.04
    45   1     0.01   0.00  -0.00    -0.15  -0.12   0.06     0.12   0.16  -0.06
    46   1     0.01   0.00   0.00     0.30  -0.03  -0.00    -0.38   0.05   0.03
    47   1     0.02   0.00  -0.00    -0.10  -0.07   0.12     0.18   0.10  -0.13
    48   6    -0.03  -0.05   0.03    -0.00   0.01  -0.00     0.01  -0.01   0.00
    49   1     0.01  -0.03   0.03     0.03   0.04  -0.03    -0.03  -0.04   0.03
    50   1     0.02  -0.02   0.01     0.02   0.00  -0.01    -0.03  -0.01   0.01
    51   1    -0.03  -0.10   0.07    -0.00  -0.03   0.02     0.00   0.03  -0.02
    52   6     0.03  -0.05   0.01    -0.01  -0.01   0.00    -0.00   0.01  -0.00
    53   1     0.03  -0.13   0.02    -0.01   0.08  -0.01    -0.00  -0.00   0.00
    54   1    -0.02  -0.03   0.01     0.05  -0.04  -0.00    -0.01   0.02   0.00
    55   1    -0.02  -0.03  -0.00     0.05  -0.05   0.02    -0.02   0.02  -0.00
    56   8     0.00   0.00  -0.00    -0.00   0.00  -0.00     0.00  -0.00   0.00
    57   1    -0.00  -0.01   0.00     0.01   0.00  -0.00    -0.00  -0.00   0.00
                     79                     80                     81
                      A                      A                      A
 Frequencies --   1075.0643              1090.8326              1095.3964
 Red. masses --      1.8123                 1.5520                 1.9042
 Frc consts  --      1.2341                 1.0881                 1.3462
 IR Inten    --     29.3041                 4.6943                14.8553
  Atom  AN      X      Y      Z        X      Y      Z        X      Y      Z
     1   6    -0.05  -0.00   0.00     0.00   0.03  -0.01     0.05  -0.03  -0.01
     2   6     0.04   0.01  -0.00     0.03  -0.01   0.00    -0.01  -0.00  -0.00
     3   6     0.05  -0.01  -0.00    -0.02  -0.01   0.00     0.11   0.00  -0.01
     4   7    -0.00  -0.02   0.00    -0.01   0.01   0.00    -0.03  -0.04   0.02
     5   7    -0.00   0.01  -0.01     0.01   0.01  -0.01    -0.05  -0.02   0.01
     6   6     0.01   0.02   0.01    -0.02  -0.02  -0.01     0.07   0.07   0.03
     7   6     0.00   0.00  -0.04    -0.00  -0.01   0.01     0.01   0.03  -0.05
     8   6    -0.02  -0.02   0.02     0.01   0.01  -0.00    -0.02  -0.03   0.01
     9   6    -0.01  -0.01   0.04     0.01   0.01   0.00    -0.03  -0.04  -0.01
    10   1    -0.02  -0.03  -0.07    -0.03   0.03   0.02     0.06  -0.05  -0.08
    11   6     0.01   0.01  -0.05     0.00   0.00   0.01    -0.01  -0.01  -0.03
    12   1    -0.17  -0.13   0.08     0.07   0.06  -0.03    -0.27  -0.20   0.12
    13   6     0.03   0.03   0.02    -0.01  -0.01  -0.01     0.03   0.03   0.03
    14   1    -0.16  -0.14   0.11     0.08   0.05  -0.03    -0.26  -0.20   0.08
    15   1    -0.06  -0.06  -0.14     0.02   0.02   0.03    -0.07  -0.07  -0.10
    16   1     0.03   0.03   0.05    -0.01  -0.00  -0.03     0.02   0.01   0.13
    17   6     0.01  -0.01   0.00     0.02  -0.02   0.00    -0.00   0.01  -0.00
    18   6    -0.01   0.01   0.03    -0.00   0.00   0.02    -0.00  -0.00  -0.01
    19   6    -0.00  -0.00  -0.04    -0.00  -0.00  -0.02     0.00   0.00   0.01
    20   6     0.01  -0.01  -0.05    -0.01   0.01  -0.01     0.00  -0.00   0.00
    21   1    -0.13   0.11   0.09    -0.06   0.05   0.05     0.02   0.00  -0.01
    22   6    -0.01   0.01   0.05    -0.01   0.01   0.01    -0.00  -0.00  -0.00
    23   1    -0.05   0.05  -0.10    -0.03   0.04  -0.07    -0.00  -0.03   0.02
    24   6     0.03  -0.02   0.01     0.01  -0.01   0.00    -0.00   0.00   0.00
    25   1    -0.08   0.06  -0.15    -0.06   0.04  -0.07     0.02  -0.01   0.02
    26   1    -0.13   0.13   0.12    -0.07   0.05   0.04     0.02  -0.00  -0.01
    27   1     0.03  -0.03   0.02     0.01  -0.01  -0.01    -0.00   0.00   0.01
    28   6    -0.07   0.00   0.02     0.01   0.03   0.03     0.10   0.02   0.01
    29   6     0.01   0.01   0.02     0.02  -0.10   0.07     0.01  -0.01  -0.02
    30   6    -0.00  -0.01  -0.01    -0.01   0.03   0.02    -0.01   0.02   0.04
    31   6     0.04   0.02  -0.04    -0.01   0.04  -0.01    -0.06   0.02   0.04
    32   6     0.04   0.04   0.01    -0.01  -0.01  -0.01    -0.04  -0.03  -0.03
    33   6     0.02  -0.10   0.05    -0.00  -0.00  -0.00    -0.03   0.01  -0.00
    34   1     0.06  -0.12   0.04    -0.03  -0.13   0.07    -0.09   0.02   0.03
    35   1     0.06  -0.09   0.08     0.02   0.02  -0.05     0.01  -0.02  -0.08
    36   6    -0.01  -0.01  -0.01    -0.01  -0.03  -0.01    -0.00  -0.01  -0.02
    37   1     0.00   0.02   0.05    -0.02   0.05   0.07     0.01  -0.00   0.01
    38   1     0.02   0.02   0.03     0.06   0.01  -0.05     0.03   0.01  -0.01
    39   1     0.04  -0.02  -0.05     0.06  -0.00  -0.10     0.05  -0.03  -0.08
    40   6    -0.01  -0.01  -0.01    -0.00   0.10  -0.10     0.04  -0.00  -0.01
    41   1    -0.00   0.00  -0.01    -0.21  -0.26   0.04     0.04   0.04   0.13
    42   1    -0.04  -0.01  -0.04     0.42   0.16   0.52    -0.05   0.03   0.06
    43   1    -0.02  -0.00  -0.02    -0.20  -0.39  -0.20    -0.17  -0.05  -0.12
    44   6    -0.04   0.10  -0.07     0.00  -0.00   0.00     0.03  -0.01   0.01
    45   1    -0.28  -0.23   0.11     0.01   0.01  -0.00     0.08   0.02  -0.02
    46   1     0.55  -0.07  -0.01    -0.01   0.00   0.00    -0.04   0.00  -0.01
    47   1    -0.26  -0.15   0.22     0.01   0.00  -0.01     0.04   0.02  -0.03
    48   6    -0.00  -0.01   0.01    -0.01  -0.01   0.01    -0.03   0.05  -0.00
    49   1    -0.02  -0.02   0.01     0.00  -0.00  -0.01     0.11   0.21  -0.18
    50   1    -0.02  -0.03   0.02    -0.00  -0.04   0.02     0.07  -0.07   0.01
    51   1    -0.00  -0.01  -0.00    -0.00  -0.03   0.01     0.00  -0.16   0.06
    52   6    -0.00   0.02  -0.00    -0.00  -0.02  -0.00    -0.09   0.00  -0.01
    53   1    -0.00   0.01  -0.00    -0.00   0.02   0.00    -0.07   0.49  -0.05
    54   1    -0.01   0.02  -0.00     0.02  -0.04   0.00     0.21  -0.13  -0.02
    55   1    -0.02   0.03  -0.00     0.03  -0.03   0.01     0.22  -0.15   0.07
    56   8     0.00  -0.00   0.00     0.00   0.00  -0.00     0.00   0.00  -0.00
    57   1    -0.01  -0.00   0.00    -0.01   0.00  -0.00    -0.01   0.00  -0.00
                     82                     83                     84
                      A                      A                      A
 Frequencies --   1098.0539              1100.2647              1109.4015
 Red. masses --      1.7100                 1.7442                 1.5575
 Frc consts  --      1.2148                 1.2440                 1.1295
 IR Inten    --      0.8770                 2.5881                24.2301
  Atom  AN      X      Y      Z        X      Y      Z        X      Y      Z
     1   6    -0.00  -0.05   0.02     0.04   0.05  -0.01     0.00  -0.01   0.00
     2   6    -0.07   0.01   0.00     0.08  -0.01  -0.00     0.00  -0.01  -0.03
     3   6     0.05   0.01  -0.01    -0.02  -0.01   0.00     0.00   0.01   0.00
     4   7     0.02  -0.03   0.00    -0.04   0.03   0.00    -0.00  -0.00   0.00
     5   7    -0.01  -0.04   0.02    -0.02   0.04  -0.02    -0.00   0.00   0.01
     6   6     0.03   0.04   0.02    -0.01  -0.02  -0.01     0.01   0.00  -0.00
     7   6     0.01   0.01  -0.02    -0.00  -0.01   0.01    -0.00  -0.00  -0.01
     8   6    -0.01  -0.01   0.01     0.01   0.01  -0.00     0.00   0.00   0.01
     9   6    -0.01  -0.02  -0.01     0.01   0.01   0.01     0.00   0.00   0.00
    10   1     0.03  -0.03  -0.04    -0.03   0.02   0.01    -0.03  -0.02  -0.03
    11   6    -0.01  -0.00  -0.01     0.00   0.00   0.00    -0.00  -0.00   0.00
    12   1    -0.13  -0.09   0.06     0.07   0.05  -0.03     0.01   0.01   0.01
    13   6     0.01   0.01   0.01    -0.00  -0.00  -0.01     0.00   0.00  -0.00
    14   1    -0.12  -0.09   0.03     0.06   0.04  -0.01     0.00  -0.00   0.01
    15   1    -0.03  -0.03  -0.04     0.01   0.01   0.01    -0.02  -0.02  -0.02
    16   1     0.01   0.00   0.06    -0.00   0.00  -0.04     0.00   0.00  -0.03
    17   6    -0.05   0.05  -0.02     0.07  -0.06   0.01     0.00   0.00   0.05
    18   6     0.01  -0.02  -0.02     0.00   0.00   0.05    -0.08   0.05  -0.10
    19   6    -0.00   0.02   0.03    -0.00  -0.01  -0.05     0.06  -0.06   0.01
    20   6     0.01  -0.01   0.02    -0.02   0.02  -0.01     0.05  -0.04  -0.02
    21   1     0.17  -0.13  -0.09    -0.12   0.09   0.11    -0.34   0.30   0.03
    22   6     0.02  -0.02   0.00    -0.02   0.02   0.01    -0.04   0.03  -0.08
    23   1    -0.04  -0.07   0.07    -0.05   0.12  -0.16     0.36  -0.23   0.29
    24   6    -0.02   0.02  -0.02     0.02  -0.02   0.00     0.01   0.00   0.07
    25   1     0.08  -0.06   0.09    -0.14   0.10  -0.13     0.23  -0.18   0.16
    26   1     0.18  -0.13  -0.07    -0.16   0.11   0.07    -0.19   0.16  -0.02
    27   1    -0.02   0.01  -0.06     0.03  -0.02  -0.04    -0.05   0.06   0.52
    28   6    -0.02  -0.01  -0.05     0.07  -0.04  -0.05     0.00  -0.00  -0.01
    29   6    -0.02  -0.04   0.04    -0.03  -0.00  -0.03    -0.00  -0.01   0.01
    30   6     0.02  -0.02  -0.03     0.02  -0.00  -0.03     0.00  -0.00  -0.00
    31   6     0.06   0.02  -0.01     0.02   0.02   0.03     0.01   0.00  -0.00
    32   6     0.01   0.00  -0.00    -0.03  -0.02  -0.03    -0.00  -0.00  -0.00
    33   6     0.03  -0.00  -0.00     0.01   0.00  -0.00     0.01   0.00  -0.00
    34   1     0.17  -0.04   0.06     0.14   0.05   0.07     0.03  -0.01   0.01
    35   1    -0.04   0.02   0.03    -0.08  -0.00  -0.00    -0.01   0.00   0.00
    36   6    -0.00   0.02   0.02     0.00   0.01   0.03    -0.00   0.00   0.00
    37   1    -0.01   0.01   0.01    -0.04   0.03   0.00    -0.00   0.00   0.00
    38   1    -0.03   0.00   0.03    -0.00  -0.01  -0.04    -0.00   0.00   0.00
    39   1    -0.03   0.02   0.06    -0.05   0.06   0.07    -0.00   0.00   0.01
    40   6    -0.10   0.07   0.00    -0.07   0.02   0.06    -0.02   0.01  -0.00
    41   1    -0.22  -0.23  -0.33    -0.07  -0.06  -0.27    -0.03  -0.04  -0.05
    42   1     0.39   0.00   0.12     0.14  -0.06  -0.11     0.06   0.00   0.02
    43   1     0.43  -0.07   0.29     0.44   0.13   0.33     0.07  -0.01   0.05
    44   6    -0.03  -0.00  -0.01    -0.01  -0.01  -0.00    -0.00  -0.00  -0.00
    45   1    -0.07   0.00   0.01    -0.02   0.01   0.00    -0.01   0.00   0.00
    46   1    -0.02   0.00   0.01    -0.02   0.01   0.01    -0.00   0.00   0.00
    47   1    -0.02  -0.01   0.01     0.01   0.00   0.00    -0.00  -0.00   0.00
    48   6     0.03   0.03  -0.02    -0.06  -0.01   0.03    -0.01  -0.01  -0.01
    49   1    -0.03  -0.03   0.03     0.11   0.16  -0.13     0.01  -0.00   0.01
    50   1    -0.03   0.04  -0.01     0.09  -0.07   0.01     0.03   0.06  -0.03
    51   1     0.02   0.12  -0.07    -0.03  -0.26   0.15    -0.01  -0.02   0.03
    52   6    -0.01   0.04  -0.01    -0.03  -0.05   0.01    -0.00  -0.00  -0.00
    53   1    -0.01   0.03  -0.00    -0.02   0.19  -0.03    -0.00   0.01  -0.00
    54   1    -0.01   0.03  -0.00     0.12  -0.11  -0.01     0.01  -0.00  -0.00
    55   1    -0.01   0.05  -0.00     0.13  -0.14   0.05     0.01  -0.00   0.00
    56   8    -0.00   0.00   0.00    -0.00   0.00   0.00     0.00   0.00   0.00
    57   1     0.04  -0.02   0.00     0.02  -0.01   0.00     0.01  -0.01   0.00
                     85                     86                     87
                      A                      A                      A
 Frequencies --   1120.6217              1133.0583              1142.2327
 Red. masses --      1.6264                 1.2536                 1.2476
 Frc consts  --      1.2033                 0.9482                 0.9590
 IR Inten    --      6.5618                 5.0698                 4.6884
  Atom  AN      X      Y      Z        X      Y      Z        X      Y      Z
     1   6    -0.00   0.02  -0.00     0.00  -0.03   0.01     0.00  -0.04   0.01
     2   6     0.01  -0.01   0.00     0.00  -0.00  -0.00     0.01   0.01  -0.00
     3   6    -0.04  -0.01  -0.02     0.00   0.01  -0.01    -0.00   0.00  -0.00
     4   7    -0.01   0.02  -0.00     0.01  -0.02  -0.00     0.01  -0.01  -0.00
     5   7     0.02   0.01  -0.00    -0.01  -0.01   0.01    -0.01  -0.01   0.01
     6   6    -0.02  -0.02   0.05    -0.00   0.03   0.01     0.01  -0.01  -0.00
     7   6     0.07   0.07   0.02     0.08  -0.08  -0.00    -0.03   0.03   0.00
     8   6    -0.07  -0.06  -0.09    -0.01   0.00  -0.00     0.00  -0.00   0.00
     9   6    -0.02  -0.02  -0.10    -0.04   0.04  -0.01     0.01  -0.01   0.00
    10   1     0.29   0.22   0.25    -0.60   0.66  -0.01     0.22  -0.24   0.01
    11   6     0.05   0.05  -0.00    -0.00  -0.01   0.00    -0.00   0.00  -0.00
    12   1    -0.30  -0.28   0.01    -0.02  -0.05   0.01     0.01   0.01  -0.00
    13   6    -0.02  -0.02   0.07     0.00   0.00   0.01     0.00  -0.00  -0.00
    14   1    -0.06  -0.05  -0.09     0.18  -0.22  -0.01    -0.07   0.07   0.01
    15   1     0.29   0.26   0.26     0.00  -0.01   0.00    -0.01  -0.00  -0.01
    16   1    -0.09  -0.08   0.55    -0.02   0.01   0.03     0.01  -0.00  -0.02
    17   6     0.01  -0.01   0.01     0.01   0.01  -0.00     0.00   0.02  -0.01
    18   6    -0.00   0.00   0.00     0.00   0.00   0.00     0.01   0.01  -0.00
    19   6     0.00  -0.01  -0.01    -0.02  -0.03   0.00    -0.07  -0.08   0.01
    20   6    -0.00   0.00  -0.00    -0.00  -0.00   0.00    -0.00  -0.00   0.00
    21   1    -0.05   0.04   0.02     0.00  -0.01  -0.00     0.01  -0.05  -0.01
    22   6    -0.00   0.01  -0.01     0.01   0.01   0.00     0.03   0.03   0.00
    23   1     0.03   0.02  -0.01     0.16   0.21  -0.02     0.55   0.66  -0.03
    24   6     0.00  -0.00   0.01     0.00   0.00  -0.00    -0.00   0.00  -0.01
    25   1    -0.00  -0.00  -0.00    -0.00   0.00   0.00     0.00  -0.01   0.01
    26   1    -0.04   0.02   0.00    -0.05  -0.06   0.01    -0.16  -0.19   0.02
    27   1    -0.00   0.00   0.04     0.00   0.00  -0.02     0.01   0.00  -0.04
    28   6    -0.00  -0.00  -0.00     0.00   0.00  -0.00     0.00   0.01  -0.00
    29   6    -0.00  -0.00   0.00     0.00  -0.00   0.00     0.00  -0.00   0.00
    30   6     0.00   0.00  -0.00    -0.00  -0.00   0.00    -0.00  -0.00   0.00
    31   6     0.00   0.00  -0.00    -0.00   0.00   0.00    -0.00   0.00   0.00
    32   6    -0.00   0.00   0.00    -0.00  -0.00  -0.00     0.00  -0.00  -0.00
    33   6     0.00  -0.00   0.00    -0.00   0.00  -0.00    -0.00   0.00  -0.00
    34   1     0.01  -0.00   0.00    -0.00   0.00   0.00    -0.00  -0.00   0.00
    35   1    -0.01   0.00   0.00     0.00  -0.00  -0.00     0.01  -0.00  -0.00
    36   6     0.00  -0.00   0.00    -0.00   0.00  -0.00    -0.00   0.00  -0.00
    37   1    -0.00   0.00   0.00     0.00  -0.00  -0.00     0.00  -0.00  -0.00
    38   1     0.00  -0.00  -0.01    -0.00   0.00   0.00    -0.00   0.00   0.00
    39   1    -0.00   0.01   0.00     0.00  -0.01  -0.00     0.00  -0.01  -0.00
    40   6    -0.00   0.00   0.00     0.00   0.00  -0.00    -0.00   0.00  -0.00
    41   1    -0.00  -0.01  -0.01    -0.00  -0.00   0.00    -0.01  -0.01  -0.00
    42   1     0.01  -0.00   0.00    -0.00   0.00  -0.00     0.02   0.00   0.02
    43   1     0.02   0.00   0.01    -0.00  -0.00  -0.00    -0.01  -0.01  -0.01
    44   6    -0.00  -0.00  -0.00     0.00  -0.00   0.00     0.00  -0.00   0.00
    45   1    -0.00  -0.00   0.00     0.00   0.00  -0.00     0.00   0.00  -0.00
    46   1     0.00   0.00   0.00    -0.00  -0.00  -0.00    -0.00  -0.00  -0.00
    47   1    -0.00  -0.00   0.00     0.00   0.00  -0.00    -0.00   0.00  -0.00
    48   6     0.00  -0.02   0.00    -0.01   0.02  -0.01    -0.02   0.02  -0.01
    49   1    -0.02  -0.05   0.05     0.05   0.07  -0.03     0.06   0.08  -0.03
    50   1    -0.00   0.04  -0.01     0.05   0.03  -0.03     0.07   0.03  -0.03
    51   1    -0.01   0.02   0.01    -0.01  -0.06   0.04    -0.01  -0.08   0.05
    52   6     0.02  -0.01   0.01     0.01   0.02   0.00     0.02   0.02   0.01
    53   1     0.02  -0.09   0.00     0.01  -0.05  -0.01     0.01  -0.08  -0.01
    54   1    -0.03   0.02  -0.00    -0.04   0.06  -0.01    -0.06   0.08  -0.01
    55   1    -0.02  -0.01  -0.01    -0.04   0.02  -0.02    -0.05   0.02  -0.03
    56   8    -0.00   0.00  -0.00     0.00  -0.01   0.00    -0.00  -0.00   0.00
    57   1     0.01   0.01  -0.00     0.01   0.00   0.00     0.00   0.01   0.00
                     88                     89                     90
                      A                      A                      A
 Frequencies --   1154.9122              1167.9783              1170.4801
 Red. masses --      1.5313                 1.4007                 1.3321
 Frc consts  --      1.2034                 1.1258                 1.0753
 IR Inten    --      4.3244                 0.0050                13.3377
  Atom  AN      X      Y      Z        X      Y      Z        X      Y      Z
     1   6     0.00  -0.11   0.02    -0.00  -0.06   0.01    -0.00   0.02  -0.01
     2   6     0.05   0.03  -0.01     0.03   0.02  -0.00    -0.01  -0.02   0.00
     3   6    -0.03   0.04  -0.01    -0.03   0.03  -0.02     0.01  -0.00   0.00
     4   7    -0.00  -0.03  -0.04     0.01  -0.01   0.07     0.01   0.01   0.01
     5   7    -0.03  -0.01   0.03    -0.01  -0.02   0.01     0.01   0.04   0.06
     6   6     0.02   0.00   0.00     0.00  -0.01  -0.00     0.01   0.01   0.00
     7   6    -0.01   0.01  -0.00    -0.00   0.01   0.00    -0.00  -0.00   0.00
     8   6    -0.00   0.00   0.00    -0.01  -0.00   0.00     0.00   0.00   0.00
     9   6    -0.00  -0.01  -0.00     0.00  -0.00  -0.00    -0.00  -0.00   0.00
    10   1     0.08  -0.09  -0.00     0.04  -0.02   0.01    -0.01   0.00  -0.00
    11   6    -0.00  -0.00   0.00     0.00   0.00   0.00    -0.00  -0.00   0.00
    12   1    -0.01  -0.03   0.01    -0.01  -0.03   0.01     0.00   0.01   0.00
    13   6     0.00   0.00  -0.00    -0.00  -0.00  -0.00     0.00   0.00  -0.00
    14   1    -0.04  -0.00   0.01    -0.00   0.01  -0.00    -0.02  -0.02   0.01
    15   1    -0.01  -0.01  -0.01     0.02   0.02   0.02    -0.02  -0.01  -0.01
    16   1     0.00   0.00  -0.01    -0.00  -0.00   0.01     0.01   0.01  -0.03
    17   6     0.01  -0.03   0.00     0.00  -0.02   0.00     0.01   0.00  -0.00
    18   6     0.00  -0.00   0.00     0.00  -0.00   0.00     0.01  -0.01   0.00
    19   6     0.02   0.03  -0.00     0.01   0.01  -0.00    -0.01   0.00   0.01
    20   6    -0.01   0.01   0.00    -0.00   0.00   0.00    -0.01   0.00  -0.00
    21   1    -0.02   0.01   0.02    -0.02   0.01   0.01     0.05  -0.03  -0.01
    22   6    -0.02  -0.01  -0.00    -0.01  -0.00  -0.00    -0.01   0.01   0.01
    23   1    -0.22  -0.24  -0.00    -0.08  -0.08  -0.00     0.04   0.00   0.03
    24   6     0.00  -0.01  -0.00     0.00  -0.00  -0.00     0.00  -0.00  -0.01
    25   1    -0.04   0.03  -0.03    -0.01   0.01  -0.01    -0.03   0.03  -0.03
    26   1     0.02   0.09   0.00     0.00   0.03   0.00    -0.06   0.05   0.03
    27   1     0.01  -0.01  -0.02     0.00  -0.00  -0.01     0.01  -0.02  -0.09
    28   6     0.02   0.02  -0.01     0.00   0.01  -0.00    -0.00  -0.00   0.00
    29   6     0.00  -0.01   0.00     0.00  -0.00   0.00     0.00   0.00   0.00
    30   6     0.00   0.00   0.01    -0.00   0.00   0.01     0.00   0.00   0.00
    31   6    -0.01   0.00   0.01     0.00   0.00   0.00     0.00  -0.00  -0.00
    32   6    -0.01  -0.00  -0.01    -0.00  -0.00  -0.00    -0.00   0.00   0.00
    33   6    -0.01   0.00  -0.00    -0.00   0.00  -0.00     0.00  -0.00  -0.00
    34   1    -0.00   0.01   0.01    -0.00   0.00   0.00    -0.01  -0.00  -0.00
    35   1     0.03  -0.01  -0.03     0.02  -0.00  -0.01    -0.00   0.00   0.00
    36   6    -0.00  -0.00  -0.01    -0.00  -0.00  -0.00     0.00  -0.00  -0.00
    37   1     0.01  -0.01  -0.00     0.01  -0.00  -0.00    -0.00   0.01   0.00
    38   1     0.00   0.00   0.01     0.00   0.00   0.00     0.00  -0.00  -0.01
    39   1     0.02  -0.02  -0.02     0.01  -0.01  -0.01    -0.00   0.01  -0.00
    40   6    -0.00   0.01  -0.00    -0.00  -0.00  -0.00     0.00  -0.00  -0.00
    41   1    -0.01  -0.01   0.00    -0.01  -0.01  -0.00     0.00   0.01   0.01
    42   1     0.03   0.01   0.03     0.00   0.00   0.01     0.00  -0.00   0.00
    43   1    -0.01  -0.03  -0.01     0.00   0.01  -0.00    -0.01  -0.00  -0.01
    44   6     0.01  -0.00   0.00     0.00  -0.00   0.00    -0.00   0.00  -0.00
    45   1     0.01   0.00  -0.00     0.00   0.00  -0.00    -0.00  -0.00   0.00
    46   1    -0.00  -0.00  -0.00    -0.00  -0.00  -0.00     0.00  -0.00  -0.00
    47   1     0.01   0.00  -0.00     0.00   0.00  -0.00    -0.00  -0.00   0.00
    48   6    -0.07   0.03  -0.05    -0.04   0.03  -0.01    -0.01  -0.07  -0.12
    49   1     0.19   0.21  -0.06     0.11   0.17  -0.11     0.04  -0.25   0.46
    50   1     0.20   0.18  -0.13     0.10   0.01  -0.03     0.15   0.59  -0.29
    51   1    -0.06  -0.27   0.30    -0.02  -0.17   0.12    -0.10   0.04   0.36
    52   6     0.06   0.05   0.07     0.03   0.01  -0.13    -0.03  -0.02  -0.02
    53   1     0.06  -0.32  -0.13     0.00  -0.11   0.32    -0.03   0.18   0.02
    54   1    -0.22   0.46  -0.11    -0.03  -0.47   0.24     0.10  -0.13   0.02
    55   1    -0.15  -0.16  -0.13    -0.14   0.65   0.07     0.08   0.01   0.05
    56   8     0.00   0.00   0.00    -0.00   0.00   0.00     0.00   0.00   0.00
    57   1     0.00   0.01  -0.00     0.00   0.00  -0.00     0.01   0.02   0.00
                     91                     92                     93
                      A                      A                      A
 Frequencies --   1188.0738              1189.6598              1204.3979
 Red. masses --      1.1163                 1.1156                 1.5559
 Frc consts  --      0.9284                 0.9302                 1.3297
 IR Inten    --      1.6286                 0.4776                 9.6347
  Atom  AN      X      Y      Z        X      Y      Z        X      Y      Z
     1   6    -0.00  -0.00   0.00     0.00  -0.00   0.00    -0.06   0.01   0.00
     2   6     0.00  -0.00  -0.00     0.00   0.00  -0.00    -0.01  -0.01   0.00
     3   6     0.00  -0.00   0.00     0.01  -0.00  -0.00    -0.00   0.00  -0.01
     4   7     0.00  -0.00   0.00     0.00  -0.00   0.00    -0.02  -0.00   0.00
     5   7     0.00   0.00   0.00     0.00   0.00   0.00    -0.02   0.01   0.00
     6   6     0.00   0.00  -0.00    -0.00  -0.00   0.00     0.04   0.03   0.01
     7   6    -0.00  -0.00   0.00    -0.00   0.00  -0.01     0.00   0.01  -0.00
     8   6     0.00   0.00   0.00     0.01   0.01  -0.01     0.01   0.01   0.00
     9   6    -0.00  -0.00   0.00     0.03   0.02  -0.01    -0.01  -0.01  -0.01
    10   1     0.00   0.00   0.01    -0.03  -0.04  -0.06     0.00  -0.01  -0.02
    11   6     0.00   0.00   0.00    -0.03  -0.02  -0.04    -0.02  -0.02   0.00
    12   1    -0.00  -0.00   0.00     0.16   0.14  -0.08     0.00  -0.00   0.01
    13   6     0.00   0.00  -0.00    -0.01  -0.01   0.07     0.00   0.00   0.01
    14   1    -0.02  -0.02   0.01     0.27   0.26  -0.13    -0.06  -0.05   0.01
    15   1     0.01   0.01   0.01    -0.31  -0.28  -0.37    -0.08  -0.07  -0.07
    16   1     0.01   0.00  -0.04    -0.09  -0.08   0.67    -0.00   0.00   0.02
    17   6     0.00   0.00   0.00    -0.01   0.00  -0.00     0.04  -0.03   0.01
    18   6     0.01  -0.00  -0.01     0.00  -0.00  -0.00    -0.00  -0.00   0.01
    19   6    -0.00  -0.01  -0.02    -0.00   0.00   0.00    -0.00  -0.01  -0.01
    20   6    -0.03   0.02  -0.04    -0.00   0.00  -0.00    -0.01   0.01   0.01
    21   1     0.12  -0.10  -0.06     0.02  -0.02  -0.01    -0.10   0.09   0.06
    22   6     0.03  -0.02  -0.01     0.00  -0.00   0.00    -0.00   0.00  -0.01
    23   1    -0.06   0.08  -0.10     0.00  -0.01   0.01    -0.05   0.09  -0.10
    24   6    -0.01   0.01   0.07    -0.00   0.00   0.00     0.00  -0.00   0.00
    25   1    -0.31   0.23  -0.33    -0.01   0.01  -0.02     0.01  -0.00   0.03
    26   1     0.30  -0.28  -0.14     0.02  -0.01  -0.01     0.01  -0.02  -0.02
    27   1    -0.08   0.10   0.68    -0.00   0.00   0.03     0.00  -0.00   0.00
    28   6     0.00   0.00   0.00    -0.00   0.00   0.00     0.01  -0.00  -0.00
    29   6     0.00  -0.00  -0.00     0.00   0.00   0.00    -0.02  -0.03  -0.06
    30   6    -0.00   0.00   0.00    -0.00  -0.00  -0.00    -0.01   0.04   0.07
    31   6    -0.00   0.00   0.00     0.00  -0.00  -0.00    -0.00   0.02   0.04
    32   6    -0.00  -0.00  -0.00     0.00   0.00   0.00    -0.01  -0.02  -0.04
    33   6    -0.00  -0.00   0.00     0.00  -0.00  -0.00    -0.12   0.00   0.02
    34   1    -0.00   0.00   0.00    -0.01  -0.00  -0.01     0.48   0.15   0.23
    35   1     0.00  -0.00  -0.00    -0.01   0.00   0.01     0.47  -0.16  -0.37
    36   6     0.00  -0.00  -0.00     0.00   0.00   0.00    -0.00  -0.02  -0.03
    37   1    -0.00   0.00  -0.00    -0.00   0.00  -0.00     0.02  -0.03  -0.02
    38   1     0.00  -0.00  -0.00    -0.00  -0.00   0.00     0.03  -0.00  -0.03
    39   1     0.00   0.00  -0.00    -0.00   0.00   0.00     0.06  -0.04  -0.08
    40   6     0.00  -0.00   0.00     0.00  -0.00  -0.00     0.01   0.01   0.03
    41   1     0.00   0.00   0.00    -0.00  -0.00   0.00     0.01   0.02   0.01
    42   1    -0.00  -0.00  -0.00    -0.00  -0.00  -0.00     0.04   0.00   0.01
    43   1    -0.00   0.00  -0.00    -0.00  -0.00  -0.00     0.08   0.04   0.07
    44   6     0.00   0.00  -0.00    -0.00   0.00   0.00     0.05  -0.00  -0.01
    45   1     0.00  -0.00  -0.00    -0.00  -0.00   0.00     0.11  -0.00  -0.03
    46   1     0.00  -0.00  -0.00    -0.00  -0.00   0.00     0.07  -0.00  -0.00
    47   1     0.00   0.00  -0.00    -0.00  -0.00   0.00     0.12   0.02  -0.00
    48   6    -0.00  -0.00  -0.01    -0.01   0.00  -0.00     0.04  -0.01  -0.00
    49   1     0.01  -0.01   0.03     0.01   0.01  -0.00    -0.10  -0.15   0.11
    50   1     0.01   0.03  -0.02     0.01   0.01  -0.01    -0.09   0.02   0.01
    51   1    -0.01  -0.01   0.03    -0.00  -0.02   0.02     0.02   0.16  -0.10
    52   6    -0.00  -0.00  -0.00    -0.00   0.00  -0.00     0.03   0.00  -0.00
    53   1    -0.00   0.01   0.00    -0.00   0.02  -0.00     0.03  -0.14   0.03
    54   1     0.00  -0.00   0.00     0.01  -0.01   0.00    -0.09   0.03   0.02
    55   1     0.00   0.00   0.00     0.00   0.00   0.00    -0.09   0.08  -0.03
    56   8    -0.00  -0.00   0.00     0.00   0.00   0.00    -0.00  -0.00   0.00
    57   1    -0.00   0.00   0.00    -0.00  -0.00   0.00    -0.00   0.00   0.00
                     94                     95                     96
                      A                      A                      A
 Frequencies --   1209.9204              1222.9048              1232.8702
 Red. masses --      1.1456                 1.2362                 2.2286
 Frc consts  --      0.9881                 1.0892                 1.9958
 IR Inten    --     32.2173                11.4036                 2.2919
  Atom  AN      X      Y      Z        X      Y      Z        X      Y      Z
     1   6    -0.01   0.00   0.00    -0.00  -0.00   0.00    -0.00   0.01  -0.00
     2   6     0.00  -0.00  -0.00     0.02   0.01  -0.00    -0.08  -0.06   0.01
     3   6     0.00  -0.00   0.00     0.02  -0.01   0.01    -0.07   0.06  -0.02
     4   7    -0.00  -0.00  -0.00     0.01  -0.01  -0.00    -0.04   0.05  -0.01
     5   7    -0.00  -0.00  -0.01     0.01   0.01  -0.00    -0.05  -0.04   0.02
     6   6     0.00   0.00  -0.00    -0.02  -0.01  -0.03     0.12   0.09   0.02
     7   6    -0.00  -0.00  -0.01    -0.05  -0.04  -0.06    -0.02  -0.00  -0.04
     8   6    -0.00  -0.00   0.00    -0.03  -0.02   0.03     0.02   0.02   0.02
     9   6     0.00   0.00  -0.00     0.04   0.04   0.01     0.00   0.00  -0.03
    10   1    -0.04  -0.03  -0.05    -0.25  -0.24  -0.30    -0.15  -0.21  -0.25
    11   6     0.00   0.00   0.00     0.02   0.02   0.02    -0.03  -0.03   0.03
    12   1    -0.05  -0.04   0.02    -0.34  -0.30   0.18    -0.24  -0.24   0.16
    13   6    -0.00  -0.00   0.00     0.00   0.00   0.01     0.01   0.00   0.02
    14   1     0.04   0.04  -0.02     0.42   0.40  -0.17     0.07   0.07  -0.07
    15   1     0.03   0.02   0.03     0.19   0.18   0.22    -0.06  -0.06  -0.00
    16   1    -0.00  -0.00   0.00     0.00   0.00   0.02     0.01   0.01  -0.00
    17   6    -0.00   0.00   0.01    -0.02   0.02  -0.01     0.12  -0.08   0.03
    18   6     0.03  -0.03  -0.03    -0.01   0.01   0.00     0.02  -0.02   0.01
    19   6     0.03  -0.02   0.05    -0.01   0.01  -0.00     0.01  -0.02  -0.01
    20   6    -0.03   0.02  -0.03     0.01  -0.01  -0.00    -0.04   0.03   0.02
    21   1     0.38  -0.33  -0.20    -0.03   0.02   0.01    -0.10   0.11   0.08
    22   6    -0.04   0.03   0.01     0.01  -0.01   0.01    -0.02   0.01  -0.04
    23   1     0.28  -0.22   0.33    -0.02   0.02  -0.02    -0.04   0.11  -0.13
    24   6     0.00  -0.00  -0.01    -0.00  -0.00   0.00     0.00  -0.00   0.01
    25   1    -0.26   0.20  -0.28     0.05  -0.04   0.04    -0.12   0.09  -0.07
    26   1    -0.34   0.31   0.15     0.08  -0.07  -0.02    -0.13   0.10   0.01
    27   1    -0.00  -0.01  -0.02     0.00   0.00   0.00     0.00  -0.00  -0.01
    28   6    -0.00  -0.00  -0.00    -0.02   0.00   0.00     0.09  -0.00  -0.01
    29   6    -0.00  -0.00  -0.01    -0.00  -0.00  -0.00     0.02   0.00   0.00
    30   6    -0.00   0.00   0.01    -0.00   0.00   0.01     0.02  -0.00  -0.01
    31   6     0.00   0.00   0.01     0.00   0.00   0.00    -0.02  -0.00   0.00
    32   6    -0.00  -0.00  -0.01     0.00  -0.00  -0.00    -0.02   0.00   0.00
    33   6    -0.02   0.00   0.00    -0.02   0.00   0.00     0.06   0.00  -0.01
    34   1     0.08   0.02   0.04     0.09   0.02   0.03    -0.31  -0.08  -0.11
    35   1     0.07  -0.02  -0.05     0.09  -0.03  -0.06    -0.32   0.08   0.20
    36   6    -0.00  -0.00  -0.00     0.00  -0.00  -0.00    -0.00   0.00   0.01
    37   1     0.00  -0.00  -0.00    -0.00  -0.00  -0.01     0.00   0.01   0.02
    38   1     0.00   0.00  -0.00     0.00  -0.00  -0.00     0.00   0.01   0.01
    39   1     0.01  -0.00  -0.01     0.00  -0.00  -0.01    -0.00   0.00   0.01
    40   6    -0.00   0.00   0.00     0.00   0.00   0.00    -0.00  -0.00  -0.01
    41   1     0.00  -0.00  -0.00     0.00   0.01   0.01    -0.01  -0.00  -0.02
    42   1     0.01   0.00   0.00    -0.00   0.00  -0.00     0.01  -0.00  -0.00
    43   1     0.02   0.00   0.01     0.00   0.00   0.00     0.00   0.00  -0.00
    44   6     0.01  -0.00  -0.00     0.01  -0.00  -0.00    -0.02  -0.00   0.00
    45   1     0.02  -0.00  -0.00     0.02  -0.00  -0.01    -0.05   0.01   0.02
    46   1     0.01  -0.00  -0.00     0.01  -0.00   0.00    -0.04   0.00  -0.00
    47   1     0.02   0.00   0.00     0.02   0.00   0.00    -0.06  -0.01  -0.01
    48   6     0.00   0.00   0.01    -0.01  -0.00  -0.00     0.07   0.02  -0.02
    49   1    -0.02   0.01  -0.05     0.02   0.02   0.01    -0.11  -0.14   0.09
    50   1    -0.02  -0.05   0.03     0.02   0.01  -0.01    -0.11   0.03   0.01
    51   1     0.01   0.01  -0.06    -0.01  -0.04   0.05     0.05   0.24  -0.15
    52   6     0.00   0.00   0.00    -0.01   0.01   0.00     0.05  -0.02  -0.00
    53   1     0.00  -0.02   0.00    -0.01   0.06  -0.02     0.05  -0.22   0.04
    54   1    -0.01   0.01   0.00     0.02   0.01  -0.01    -0.09  -0.00   0.04
    55   1    -0.01   0.01  -0.01     0.02  -0.02   0.01    -0.09   0.05  -0.04
    56   8     0.00  -0.00  -0.00     0.00   0.00   0.00    -0.00  -0.00   0.00
    57   1     0.01  -0.01  -0.00    -0.01  -0.01   0.00    -0.01  -0.00   0.00
                     97                     98                     99
                      A                      A                      A
 Frequencies --   1294.4286              1307.6792              1327.2219
 Red. masses --      1.4232                 3.6653                 4.7072
 Frc consts  --      1.4050                 3.6929                 4.8854
 IR Inten    --      1.8470                 4.6292                28.2616
  Atom  AN      X      Y      Z        X      Y      Z        X      Y      Z
     1   6    -0.01  -0.00  -0.02    -0.15   0.00   0.01     0.02   0.08  -0.01
     2   6     0.01   0.01  -0.00     0.13   0.06  -0.02     0.03  -0.14   0.04
     3   6     0.01  -0.01   0.00     0.14  -0.12   0.02    -0.06  -0.14  -0.01
     4   7    -0.01  -0.01   0.00    -0.12  -0.12   0.03    -0.16   0.08  -0.00
     5   7    -0.00   0.00   0.00    -0.06   0.16  -0.04     0.19   0.05  -0.04
     6   6    -0.00  -0.00  -0.00    -0.03  -0.02  -0.01     0.08   0.07   0.23
     7   6     0.00   0.00   0.00     0.00  -0.00   0.00    -0.04  -0.04  -0.09
     8   6    -0.00  -0.00   0.00    -0.01  -0.01   0.00     0.11   0.10  -0.07
     9   6    -0.00  -0.00   0.00    -0.00  -0.00   0.01     0.08   0.07  -0.08
    10   1     0.00   0.00   0.00    -0.01   0.03   0.02    -0.17  -0.16  -0.25
    11   6     0.00   0.00   0.00     0.01   0.01  -0.00    -0.09  -0.09  -0.07
    12   1    -0.00  -0.00   0.00     0.03   0.04  -0.02    -0.06  -0.04   0.01
    13   6     0.00   0.00  -0.00     0.00   0.00  -0.01    -0.01  -0.01   0.11
    14   1     0.00   0.00  -0.00     0.02   0.02  -0.00    -0.24  -0.23   0.06
    15   1    -0.00  -0.00  -0.00     0.03   0.02   0.01     0.04   0.04   0.10
    16   1    -0.00  -0.00   0.00    -0.00   0.00   0.01     0.02   0.02  -0.14
    17   6    -0.00   0.00  -0.00    -0.06   0.04  -0.02    -0.10   0.08  -0.05
    18   6    -0.00   0.00   0.00    -0.02   0.02   0.01    -0.05   0.04   0.02
    19   6    -0.00   0.00   0.00    -0.01   0.01  -0.00    -0.02   0.02  -0.00
    20   6     0.00  -0.00  -0.00     0.02  -0.01  -0.01     0.04  -0.03  -0.01
    21   1    -0.00  -0.00  -0.00     0.06  -0.07  -0.04     0.12  -0.10  -0.07
    22   6     0.00  -0.00   0.00     0.01  -0.00   0.02     0.00   0.00   0.05
    23   1     0.00  -0.01   0.01     0.05  -0.04   0.07     0.10  -0.06   0.12
    24   6     0.00  -0.00  -0.00     0.00  -0.00  -0.01     0.01  -0.01  -0.02
    25   1     0.00  -0.00   0.00     0.06  -0.05   0.03     0.10  -0.08   0.04
    26   1     0.01  -0.01  -0.00     0.06  -0.05  -0.00     0.17  -0.14  -0.02
    27   1     0.00  -0.00   0.00    -0.00  -0.00   0.02     0.01  -0.00   0.01
    28   6     0.02   0.03   0.06     0.18  -0.00  -0.02    -0.02  -0.01  -0.04
    29   6    -0.11  -0.02  -0.02     0.04  -0.05  -0.09    -0.03   0.02   0.04
    30   6     0.10  -0.00  -0.02     0.02   0.05   0.09     0.02   0.01   0.01
    31   6     0.00  -0.01  -0.02    -0.05   0.02   0.04     0.04   0.01   0.01
    32   6    -0.01  -0.02  -0.03    -0.05  -0.02  -0.02    -0.02   0.01   0.02
    33   6    -0.01  -0.02  -0.04     0.08   0.01  -0.00    -0.01  -0.02  -0.03
    34   1     0.62   0.15   0.20    -0.44  -0.09  -0.10     0.01   0.00  -0.00
    35   1    -0.56   0.13   0.32    -0.28   0.05   0.13     0.06  -0.01  -0.04
    36   6    -0.04  -0.00   0.00    -0.01  -0.01  -0.02    -0.00  -0.00  -0.00
    37   1     0.03   0.03   0.14     0.04  -0.04  -0.01     0.00   0.00   0.01
    38   1     0.05   0.08   0.09     0.06   0.02  -0.04     0.01   0.01   0.01
    39   1     0.00  -0.01  -0.03     0.06  -0.02  -0.09     0.00   0.01  -0.01
    40   6     0.05   0.01   0.01    -0.02   0.01   0.02     0.01  -0.00  -0.01
    41   1     0.04   0.01   0.12     0.01   0.04  -0.03    -0.00  -0.02   0.01
    42   1    -0.06   0.05   0.08     0.11  -0.02  -0.00    -0.05   0.01   0.02
    43   1    -0.09   0.03  -0.06     0.14   0.02   0.10    -0.04   0.01  -0.03
    44   6     0.01   0.01   0.01    -0.02  -0.00   0.00     0.00   0.00   0.01
    45   1     0.05  -0.02  -0.01    -0.08   0.02   0.03     0.03  -0.01  -0.01
    46   1    -0.01  -0.03  -0.04    -0.07   0.01   0.00     0.00  -0.02  -0.02
    47   1    -0.05   0.01  -0.02    -0.07  -0.01  -0.01    -0.01   0.00  -0.01
    48   6     0.00  -0.00  -0.00     0.03  -0.07   0.02    -0.08  -0.03   0.03
    49   1    -0.00  -0.01   0.01    -0.16  -0.25   0.16     0.14   0.15  -0.06
    50   1    -0.01  -0.00  -0.00    -0.15   0.00   0.04     0.16  -0.05  -0.02
    51   1    -0.00   0.00   0.01     0.01   0.09  -0.04    -0.05  -0.26   0.15
    52   6     0.00   0.01  -0.00     0.05   0.06  -0.01     0.06  -0.04  -0.00
    53   1     0.00  -0.01   0.01     0.04  -0.14   0.04     0.05  -0.24   0.05
    54   1    -0.02   0.01   0.01    -0.24   0.11   0.06    -0.12  -0.05   0.07
    55   1    -0.01   0.01  -0.01    -0.23   0.19  -0.09    -0.11   0.01  -0.06
    56   8     0.00  -0.00  -0.00     0.00  -0.00  -0.00     0.00  -0.00   0.00
    57   1    -0.01   0.00  -0.00     0.00  -0.01  -0.00    -0.01  -0.01   0.00
                    100                    101                    102
                      A                      A                      A
 Frequencies --   1335.4664              1338.8694              1344.8490
 Red. masses --      6.0786                 3.3711                 3.5999
 Frc consts  --      6.3873                 3.5603                 3.8361
 IR Inten    --     10.0463                 8.0019                 5.2596
  Atom  AN      X      Y      Z        X      Y      Z        X      Y      Z
     1   6    -0.01   0.00  -0.03    -0.01  -0.01   0.00    -0.01  -0.04   0.01
     2   6     0.02   0.00   0.00     0.00   0.01  -0.03    -0.01   0.10  -0.01
     3   6    -0.00  -0.02  -0.00     0.00   0.01  -0.00     0.02   0.08  -0.02
     4   7    -0.03  -0.01   0.01     0.01  -0.02   0.00     0.12  -0.05   0.00
     5   7     0.00   0.01   0.00     0.00   0.02  -0.00    -0.10  -0.03   0.03
     6   6     0.00   0.00   0.06    -0.02  -0.02   0.06    -0.10  -0.09   0.21
     7   6    -0.01  -0.01  -0.02    -0.02  -0.02  -0.03    -0.07  -0.06  -0.11
     8   6     0.02   0.02  -0.02     0.01   0.01  -0.01     0.03   0.03  -0.04
     9   6     0.02   0.02  -0.02     0.03   0.03  -0.01     0.11   0.10  -0.03
    10   1    -0.03  -0.03  -0.05    -0.02  -0.03  -0.04    -0.07  -0.09  -0.11
    11   6    -0.02  -0.02  -0.02    -0.02  -0.01  -0.03    -0.05  -0.05  -0.14
    12   1     0.02   0.02  -0.02     0.05   0.05  -0.03     0.29   0.26  -0.17
    13   6    -0.00  -0.00   0.03    -0.00  -0.00   0.03    -0.01  -0.01   0.10
    14   1    -0.06  -0.05   0.02    -0.04  -0.04   0.02    -0.16  -0.15   0.10
    15   1     0.04   0.04   0.05     0.07   0.06   0.07     0.33   0.30   0.30
    16   1     0.00   0.00  -0.02     0.00   0.00  -0.02     0.01   0.01  -0.01
    17   6    -0.01   0.01  -0.03    -0.03   0.04   0.29     0.06  -0.06  -0.04
    18   6    -0.01   0.01   0.01     0.08  -0.06  -0.06     0.01  -0.01   0.00
    19   6     0.00  -0.00   0.01    -0.06   0.04  -0.12     0.03  -0.02   0.03
    20   6     0.01  -0.01   0.01    -0.10   0.07  -0.14     0.00   0.00   0.04
    21   1     0.00  -0.00  -0.00     0.25  -0.22  -0.16    -0.15   0.12   0.09
    22   6    -0.01   0.01   0.01     0.13  -0.11  -0.07    -0.03   0.03  -0.01
    23   1     0.02  -0.02   0.03    -0.22   0.16  -0.28     0.00  -0.01   0.01
    24   6     0.00  -0.00  -0.01    -0.01   0.02   0.12    -0.00  -0.00  -0.02
    25   1    -0.01   0.00  -0.01     0.32  -0.24   0.30    -0.15   0.11  -0.11
    26   1     0.04  -0.03  -0.01    -0.32   0.30   0.14     0.00  -0.01  -0.03
    27   1    -0.00   0.00   0.01     0.00  -0.00  -0.02    -0.00   0.00  -0.02
    28   6     0.06   0.15   0.26     0.00   0.00   0.01    -0.01  -0.00   0.01
    29   6     0.25  -0.02  -0.07     0.00  -0.00  -0.01    -0.04  -0.03  -0.06
    30   6    -0.13  -0.14  -0.23    -0.00  -0.00  -0.00    -0.03   0.03   0.06
    31   6    -0.21  -0.06  -0.08    -0.01  -0.00  -0.00    -0.00  -0.00  -0.00
    32   6     0.17  -0.06  -0.14     0.00  -0.00  -0.00     0.01   0.00   0.00
    33   6    -0.12   0.12   0.23     0.00   0.00   0.00     0.07   0.00  -0.01
    34   1     0.20   0.05   0.08     0.01   0.00   0.00     0.00  -0.00  -0.01
    35   1    -0.25   0.04   0.12    -0.02   0.00   0.01    -0.00   0.01   0.01
    36   6     0.02   0.03   0.05     0.00  -0.00  -0.00     0.01  -0.01  -0.01
    37   1    -0.09   0.09  -0.01    -0.00   0.00  -0.00     0.02  -0.04  -0.04
    38   1    -0.15  -0.06   0.09    -0.00  -0.00   0.00     0.02  -0.01  -0.06
    39   1    -0.17   0.10   0.22    -0.00   0.00   0.00     0.04  -0.03  -0.05
    40   6    -0.06  -0.00  -0.00     0.00   0.00   0.00     0.01   0.01   0.02
    41   1    -0.04  -0.00  -0.15    -0.00   0.01  -0.00     0.02   0.03   0.04
    42   1     0.16  -0.08  -0.12     0.01  -0.00  -0.00     0.02   0.01   0.02
    43   1     0.16  -0.04   0.11     0.00  -0.00   0.00     0.03   0.02   0.03
    44   6     0.03  -0.02  -0.05     0.00  -0.00  -0.00    -0.01  -0.00   0.00
    45   1    -0.01   0.05  -0.02    -0.00   0.00   0.00    -0.07   0.00   0.03
    46   1     0.16   0.09   0.15    -0.00   0.00   0.00    -0.06   0.01  -0.00
    47   1     0.26   0.00   0.08     0.00  -0.00   0.00    -0.07  -0.02  -0.00
    48   6     0.00  -0.00  -0.00    -0.00  -0.00  -0.00     0.04   0.02  -0.01
    49   1     0.00  -0.01   0.02     0.02  -0.00   0.04    -0.07  -0.07   0.02
    50   1    -0.01  -0.01   0.00    -0.01  -0.03   0.00    -0.08   0.03   0.01
    51   1    -0.01  -0.01   0.03    -0.01  -0.01   0.04     0.03   0.12  -0.08
    52   6     0.01   0.01  -0.00    -0.01   0.01  -0.00    -0.04   0.02  -0.00
    53   1     0.01  -0.04   0.02    -0.00   0.02  -0.00    -0.04   0.16  -0.03
    54   1    -0.04   0.01   0.01     0.00   0.01  -0.00     0.09   0.02  -0.05
    55   1    -0.03   0.04  -0.01     0.00   0.01   0.00     0.08  -0.00   0.04
    56   8     0.00  -0.00   0.00    -0.00   0.00   0.00    -0.00   0.00   0.00
    57   1     0.01  -0.01   0.00    -0.01   0.00   0.00    -0.00  -0.00   0.00
                    103                    104                    105
                      A                      A                      A
 Frequencies --   1349.6637              1370.6745              1387.1329
 Red. masses --      4.7449                 1.6281                 1.4735
 Frc consts  --      5.0925                 1.8022                 1.6705
 IR Inten    --      2.2248                28.8876                13.8363
  Atom  AN      X      Y      Z        X      Y      Z        X      Y      Z
     1   6     0.03   0.02  -0.01    -0.00   0.00  -0.00    -0.01  -0.01   0.00
     2   6    -0.02  -0.06   0.01    -0.00  -0.00   0.01     0.00   0.01  -0.00
     3   6    -0.05   0.00   0.00     0.00  -0.01   0.00    -0.01   0.00   0.01
     4   7     0.01   0.05  -0.01    -0.01   0.00   0.00     0.03  -0.02   0.00
     5   7     0.08  -0.03  -0.00     0.01   0.01  -0.00    -0.01   0.02  -0.00
     6   6     0.04   0.03  -0.04     0.00   0.00   0.00    -0.02  -0.02  -0.02
     7   6     0.02   0.02   0.02     0.01   0.01   0.01    -0.06  -0.05  -0.03
     8   6     0.00   0.00   0.01    -0.01  -0.01   0.00     0.09   0.08  -0.04
     9   6    -0.03  -0.02   0.00    -0.00  -0.00  -0.00     0.01   0.01  -0.01
    10   1     0.02   0.02   0.02    -0.03  -0.03  -0.04     0.34   0.31   0.46
    11   6     0.01   0.01   0.04     0.00   0.00   0.00    -0.01  -0.01  -0.00
    12   1    -0.10  -0.09   0.06     0.03   0.03  -0.01    -0.33  -0.30   0.16
    13   6     0.00   0.00  -0.02     0.00   0.00  -0.01    -0.02  -0.02   0.11
    14   1     0.03   0.03  -0.03    -0.02  -0.02   0.01     0.15   0.14  -0.08
    15   1    -0.10  -0.09  -0.09     0.01   0.01   0.01    -0.19  -0.17  -0.20
    16   1    -0.00  -0.00  -0.01    -0.01  -0.00   0.03     0.05   0.04  -0.36
    17   6    -0.02   0.02   0.01    -0.01   0.01  -0.00     0.00  -0.00  -0.00
    18   6    -0.01   0.00   0.00     0.10  -0.08  -0.04     0.01  -0.01  -0.00
    19   6    -0.01   0.00  -0.01    -0.09   0.07  -0.06    -0.00   0.00  -0.00
    20   6     0.00  -0.00  -0.01    -0.03   0.02  -0.02    -0.00   0.00   0.00
    21   1     0.04  -0.03  -0.02    -0.35   0.31   0.17    -0.04   0.03   0.02
    22   6     0.01  -0.01   0.00     0.03  -0.02  -0.00     0.00  -0.00  -0.00
    23   1     0.00  -0.00   0.01     0.35  -0.25   0.42     0.02  -0.02   0.03
    24   6     0.00  -0.00   0.00    -0.01   0.02   0.12    -0.00   0.00   0.01
    25   1     0.04  -0.03   0.02    -0.18   0.13  -0.17    -0.02   0.02  -0.02
    26   1     0.01  -0.01   0.00     0.21  -0.18  -0.09     0.01  -0.01  -0.01
    27   1     0.00  -0.00   0.00     0.05  -0.06  -0.38     0.00  -0.00  -0.03
    28   6    -0.08   0.06   0.11     0.00   0.00   0.00     0.00  -0.00  -0.00
    29   6    -0.11  -0.14  -0.25     0.00   0.00   0.00     0.00   0.00   0.00
    30   6    -0.20   0.08   0.17    -0.00  -0.00  -0.00     0.00   0.00  -0.00
    31   6    -0.06  -0.04  -0.06    -0.00  -0.00  -0.00     0.00   0.00   0.00
    32   6     0.10  -0.01  -0.03     0.00  -0.00  -0.00    -0.00  -0.00  -0.00
    33   6     0.28   0.05   0.05    -0.00   0.00   0.00    -0.00  -0.00  -0.00
    34   1     0.20   0.02   0.01     0.00  -0.00   0.00    -0.01  -0.00  -0.00
    35   1     0.03   0.03   0.04    -0.00  -0.00  -0.00    -0.01   0.00   0.00
    36   6     0.04  -0.02  -0.04    -0.00   0.00   0.00    -0.00   0.00   0.00
    37   1     0.02  -0.13  -0.23     0.00  -0.00  -0.00     0.00  -0.00   0.00
    38   1     0.00  -0.10  -0.22     0.00  -0.00  -0.00     0.00   0.00  -0.00
    39   1     0.12  -0.07  -0.12    -0.00  -0.00   0.00    -0.00  -0.00   0.00
    40   6     0.05   0.04   0.07    -0.00   0.00  -0.00    -0.00   0.00   0.00
    41   1     0.08   0.10   0.12     0.00  -0.00  -0.00     0.00   0.00  -0.00
    42   1     0.10   0.04   0.12     0.00   0.00   0.00     0.01  -0.00  -0.00
    43   1     0.15   0.12   0.13     0.01  -0.00   0.00     0.00  -0.01   0.00
    44   6    -0.06  -0.01  -0.01     0.00  -0.00  -0.00     0.00   0.00   0.00
    45   1    -0.31   0.03   0.12    -0.00   0.00  -0.00     0.00  -0.00  -0.00
    46   1    -0.23   0.09   0.06     0.00   0.00   0.00     0.00  -0.00  -0.00
    47   1    -0.22  -0.08   0.03     0.00  -0.00   0.00     0.00   0.00  -0.00
    48   6    -0.03   0.01   0.01    -0.01  -0.01   0.02     0.00  -0.01   0.01
    49   1     0.07   0.11  -0.08    -0.00   0.02  -0.07    -0.02  -0.00  -0.06
    50   1     0.11   0.01  -0.02     0.04   0.06  -0.01     0.00   0.06  -0.00
    51   1    -0.01  -0.11   0.02     0.00   0.00  -0.08     0.01   0.02  -0.07
    52   6    -0.00  -0.02   0.00     0.00  -0.00  -0.00    -0.01   0.01  -0.00
    53   1    -0.00  -0.02   0.01     0.00  -0.00   0.00    -0.01   0.04  -0.01
    54   1     0.03  -0.03  -0.00    -0.01   0.00   0.00     0.03   0.01  -0.02
    55   1     0.04  -0.06   0.01    -0.01   0.00  -0.00     0.01   0.01   0.01
    56   8    -0.00   0.00  -0.00     0.00  -0.00  -0.00     0.00   0.00  -0.00
    57   1    -0.00   0.01  -0.00     0.01  -0.01  -0.00     0.01   0.01  -0.00
                    106                    107                    108
                      A                      A                      A
 Frequencies --   1411.0653              1432.0614              1432.6091
 Red. masses --      1.6814                 1.2965                 2.4816
 Frc consts  --      1.9725                 1.5666                 3.0008
 IR Inten    --      5.6196                 2.5339                22.3734
  Atom  AN      X      Y      Z        X      Y      Z        X      Y      Z
     1   6    -0.03  -0.04   0.02    -0.02   0.01   0.00     0.07  -0.02  -0.01
     2   6    -0.07  -0.02   0.01    -0.02  -0.01   0.00     0.08   0.03  -0.01
     3   6    -0.04   0.02  -0.00    -0.03   0.01  -0.00     0.13  -0.03   0.01
     4   7     0.05  -0.06   0.01     0.03  -0.03   0.00    -0.13   0.16  -0.02
     5   7     0.06   0.09  -0.04     0.03   0.02  -0.01    -0.10  -0.10   0.07
     6   6     0.02   0.01   0.01     0.01   0.00   0.00    -0.03  -0.01  -0.00
     7   6     0.01   0.01   0.01     0.00   0.00   0.00    -0.02  -0.02  -0.02
     8   6    -0.01  -0.01   0.00     0.00   0.00  -0.00    -0.01  -0.01   0.00
     9   6    -0.00  -0.00  -0.00    -0.00   0.00  -0.00     0.00  -0.00   0.01
    10   1    -0.06  -0.06  -0.08    -0.01  -0.01  -0.01     0.05   0.07   0.08
    11   6    -0.00  -0.00   0.00    -0.00  -0.00   0.00     0.00   0.00  -0.02
    12   1     0.03   0.02  -0.01    -0.01  -0.01   0.01     0.04   0.05  -0.02
    13   6     0.00   0.00  -0.02    -0.00  -0.00  -0.00     0.00   0.00   0.01
    14   1    -0.03  -0.02   0.01    -0.01  -0.01   0.00     0.06   0.05  -0.01
    15   1     0.01   0.01   0.02    -0.01  -0.01  -0.01     0.04   0.04   0.02
    16   1    -0.01  -0.01   0.05    -0.00  -0.00   0.00     0.01   0.01  -0.03
    17   6     0.03  -0.01   0.01     0.00  -0.00  -0.00    -0.01   0.00   0.00
    18   6    -0.01   0.00   0.00     0.00  -0.00  -0.00    -0.01   0.01   0.01
    19   6     0.01  -0.01   0.01     0.00  -0.00   0.00    -0.01   0.01  -0.01
    20   6    -0.00   0.00   0.01     0.00  -0.00   0.00    -0.00   0.00  -0.01
    21   1     0.02  -0.01  -0.01    -0.01   0.01   0.00     0.05  -0.05  -0.02
    22   6    -0.01   0.00  -0.00    -0.00   0.00  -0.00     0.01  -0.00   0.01
    23   1    -0.07   0.06  -0.09     0.01  -0.00   0.01    -0.01  -0.01   0.00
    24   6     0.00  -0.00  -0.02    -0.00   0.00   0.00     0.01  -0.01  -0.01
    25   1    -0.00   0.00   0.01    -0.01   0.01  -0.01     0.06  -0.04   0.05
    26   1    -0.03   0.03   0.01    -0.00   0.00  -0.00     0.01  -0.01   0.01
    27   1    -0.00   0.01   0.04     0.00  -0.00  -0.01     0.00   0.00   0.04
    28   6     0.00   0.00  -0.00    -0.00  -0.00   0.00    -0.02   0.00   0.00
    29   6     0.02  -0.00  -0.00     0.01  -0.01  -0.02    -0.01   0.01   0.02
    30   6     0.01   0.00   0.00     0.00   0.01   0.01    -0.02  -0.01  -0.02
    31   6    -0.01   0.00   0.01    -0.00   0.00   0.01    -0.00  -0.01  -0.01
    32   6     0.00  -0.00  -0.00     0.01  -0.00  -0.01     0.02   0.00   0.01
    33   6    -0.01  -0.00  -0.00     0.02  -0.00  -0.00     0.02  -0.00  -0.00
    34   1    -0.02   0.00   0.00    -0.04  -0.01  -0.01     0.07   0.02   0.02
    35   1    -0.04   0.01   0.02    -0.08   0.02   0.05     0.01   0.01   0.01
    36   6    -0.01   0.01   0.01    -0.03   0.02   0.04    -0.02   0.03   0.05
    37   1     0.04  -0.04   0.01     0.09  -0.22  -0.13     0.05  -0.19  -0.15
    38   1     0.03   0.01  -0.05     0.11   0.02  -0.26     0.05  -0.02  -0.26
    39   1     0.02  -0.04  -0.00     0.16  -0.08  -0.12     0.17  -0.10  -0.11
    40   6    -0.00  -0.00   0.00    -0.00   0.00   0.00     0.00  -0.01  -0.01
    41   1     0.01   0.04  -0.01     0.00   0.01  -0.00     0.00   0.01   0.02
    42   1     0.04  -0.01  -0.01     0.02  -0.01  -0.01    -0.01   0.01   0.04
    43   1    -0.00  -0.02  -0.00     0.02  -0.01   0.01    -0.00   0.03  -0.01
    44   6    -0.00   0.00   0.00    -0.12  -0.01   0.03    -0.04  -0.00   0.01
    45   1     0.02  -0.00  -0.01     0.35   0.07  -0.23     0.12   0.02  -0.08
    46   1     0.03  -0.01  -0.01     0.49  -0.21   0.01     0.16  -0.08  -0.00
    47   1     0.02   0.01  -0.01     0.40   0.26  -0.11     0.13   0.09  -0.04
    48   6    -0.04  -0.11   0.10    -0.01   0.01  -0.01     0.02  -0.02   0.01
    49   1     0.03   0.16  -0.50     0.01  -0.02   0.11    -0.03   0.06  -0.29
    50   1     0.21   0.58  -0.11    -0.01  -0.16   0.03     0.08   0.49  -0.11
    51   1    -0.00   0.13  -0.44    -0.01  -0.07   0.10     0.03   0.20  -0.32
    52   6    -0.02   0.02  -0.00    -0.01   0.02  -0.00     0.06  -0.10   0.00
    53   1    -0.02   0.07  -0.02    -0.01  -0.03  -0.01     0.06   0.11   0.06
    54   1     0.02   0.04  -0.03     0.05  -0.02  -0.00    -0.18   0.07  -0.01
    55   1     0.01   0.04   0.02     0.03  -0.02   0.01    -0.11   0.08   0.00
    56   8     0.00   0.00   0.00    -0.00  -0.00  -0.00     0.00   0.00   0.00
    57   1     0.00   0.01  -0.00    -0.00  -0.00   0.00     0.01   0.02  -0.00
                    109                    110                    111
                      A                      A                      A
 Frequencies --   1436.9755              1458.1138              1464.4090
 Red. masses --      1.3174                 1.3247                 1.5727
 Frc consts  --      1.6027                 1.6593                 1.9871
 IR Inten    --      0.9608                10.0736                 7.7107
  Atom  AN      X      Y      Z        X      Y      Z        X      Y      Z
     1   6     0.01  -0.00  -0.00     0.01   0.01  -0.01    -0.00  -0.01   0.01
     2   6     0.01   0.00  -0.00     0.01   0.01  -0.00    -0.06   0.00   0.00
     3   6     0.01  -0.00   0.00    -0.00   0.00   0.00     0.03   0.01   0.00
     4   7    -0.01   0.01  -0.00    -0.00  -0.02   0.00    -0.01  -0.00  -0.00
     5   7    -0.01  -0.01   0.01    -0.01  -0.00   0.00     0.04   0.02  -0.02
     6   6    -0.00  -0.00   0.00     0.00  -0.00   0.00    -0.01  -0.01   0.00
     7   6    -0.00  -0.00  -0.00     0.00   0.00   0.00    -0.00  -0.00  -0.01
     8   6    -0.00  -0.00   0.00     0.00   0.00  -0.00    -0.01  -0.01   0.00
     9   6     0.00  -0.00   0.00     0.00   0.00  -0.00    -0.00  -0.00   0.01
    10   1     0.01   0.01   0.01    -0.00  -0.00  -0.00     0.02   0.03   0.03
    11   6     0.00   0.00  -0.00    -0.00  -0.00   0.00     0.00   0.00  -0.01
    12   1     0.00   0.01  -0.00    -0.00  -0.00   0.00     0.02   0.02  -0.01
    13   6     0.00   0.00   0.00    -0.00  -0.00  -0.00     0.00   0.00   0.01
    14   1     0.01   0.01  -0.00    -0.00  -0.00   0.00     0.03   0.03  -0.01
    15   1     0.00   0.00   0.00    -0.00  -0.00  -0.00     0.01   0.01   0.00
    16   1     0.00   0.00  -0.00    -0.00  -0.00   0.00     0.01   0.01  -0.02
    17   6    -0.00  -0.00   0.00    -0.00  -0.00  -0.00     0.01  -0.00   0.00
    18   6    -0.00   0.00   0.00    -0.00   0.00   0.00     0.01  -0.01  -0.01
    19   6    -0.00   0.00  -0.00    -0.00   0.00  -0.00     0.01  -0.01   0.01
    20   6    -0.00   0.00  -0.00    -0.00   0.00  -0.00     0.00  -0.00   0.01
    21   1     0.01  -0.01  -0.00     0.00  -0.00  -0.00    -0.04   0.04   0.02
    22   6     0.00  -0.00   0.00     0.00  -0.00   0.00     0.00  -0.00  -0.01
    23   1    -0.00   0.00  -0.00    -0.00  -0.00  -0.00    -0.03   0.03  -0.03
    24   6     0.00  -0.00  -0.00     0.00  -0.00  -0.00    -0.01   0.01   0.00
    25   1     0.01  -0.00   0.01     0.00  -0.00   0.00    -0.04   0.03  -0.03
    26   1    -0.00   0.00   0.00    -0.00   0.00   0.00    -0.03   0.03   0.00
    27   1    -0.00   0.00   0.01    -0.00   0.00   0.01    -0.01   0.00  -0.01
    28   6     0.00   0.00   0.01     0.01   0.01   0.01     0.00  -0.01  -0.02
    29   6    -0.02  -0.01  -0.02    -0.05  -0.01   0.01     0.08   0.02   0.03
    30   6    -0.02   0.01   0.03     0.04  -0.02  -0.04    -0.07   0.01   0.02
    31   6     0.01   0.00   0.00     0.04  -0.01  -0.03    -0.05   0.01   0.03
    32   6    -0.00   0.00   0.00    -0.04  -0.01  -0.01     0.05   0.02   0.02
    33   6     0.04  -0.00  -0.00     0.01   0.04   0.06    -0.02  -0.04  -0.08
    34   1    -0.03  -0.01  -0.02    -0.09  -0.05  -0.08     0.14   0.07   0.10
    35   1     0.04  -0.01  -0.03     0.10  -0.05  -0.11    -0.07   0.05   0.12
    36   6     0.06  -0.05  -0.10    -0.02   0.01   0.02     0.02   0.00   0.00
    37   1    -0.18   0.41   0.23     0.04  -0.06   0.01    -0.09   0.06  -0.08
    38   1    -0.20  -0.03   0.49     0.06   0.04  -0.04    -0.13  -0.10  -0.04
    39   1    -0.30   0.16   0.21     0.01   0.01  -0.00     0.08  -0.07  -0.04
    40   6     0.00  -0.01  -0.00    -0.01  -0.06  -0.06    -0.05  -0.06  -0.06
    41   1     0.02   0.04   0.03     0.10   0.18   0.08     0.11   0.27   0.04
    42   1     0.01   0.02   0.08    -0.04   0.13   0.58     0.10   0.04   0.40
    43   1     0.02   0.07   0.01     0.12   0.53   0.02     0.13   0.35   0.04
    44   6    -0.08  -0.01   0.02    -0.01  -0.02  -0.03     0.02   0.03   0.04
    45   1     0.19   0.05  -0.14     0.06   0.12  -0.07    -0.12  -0.20   0.13
    46   1     0.29  -0.12   0.02     0.03   0.16   0.22    -0.09  -0.22  -0.33
    47   1     0.22   0.15  -0.06    -0.03  -0.10   0.13     0.04   0.13  -0.17
    48   6     0.00  -0.01   0.01     0.00  -0.00   0.00    -0.01  -0.00  -0.00
    49   1     0.00   0.02  -0.07    -0.02  -0.01  -0.02     0.07   0.03   0.08
    50   1    -0.00   0.09  -0.01    -0.00   0.04  -0.01     0.00  -0.13   0.02
    51   1     0.00   0.04  -0.05     0.01  -0.00  -0.02    -0.03   0.01   0.08
    52   6     0.01  -0.01  -0.00    -0.00   0.04  -0.01     0.02  -0.03  -0.00
    53   1     0.01   0.01   0.02    -0.01  -0.10   0.07     0.02   0.19   0.09
    54   1    -0.03   0.01   0.00    -0.03  -0.11   0.10    -0.19   0.12  -0.02
    55   1    -0.00  -0.00  -0.00     0.07  -0.18  -0.07    -0.05   0.06   0.00
    56   8     0.00   0.00  -0.00    -0.00  -0.00  -0.00    -0.00  -0.00  -0.00
    57   1     0.00   0.00  -0.00    -0.00   0.00  -0.00    -0.00   0.00  -0.00
                    112                    113                    114
                      A                      A                      A
 Frequencies --   1465.4624              1473.6261              1481.7556
 Red. masses --      1.5509                 1.6999                 1.5704
 Frc consts  --      1.9624                 2.1749                 2.0315
 IR Inten    --      8.7881                11.8048                22.8714
  Atom  AN      X      Y      Z        X      Y      Z        X      Y      Z
     1   6    -0.01  -0.02   0.00     0.03   0.01  -0.00    -0.02   0.02  -0.00
     2   6    -0.10  -0.00   0.00    -0.10   0.03  -0.01    -0.04   0.00  -0.00
     3   6     0.06   0.02   0.00     0.11   0.01   0.01     0.07   0.02   0.00
     4   7    -0.02   0.01  -0.00    -0.08  -0.02   0.01    -0.03   0.04  -0.00
     5   7     0.07   0.02  -0.02     0.04   0.02  -0.01     0.04  -0.05   0.01
     6   6    -0.02  -0.01   0.00    -0.02  -0.01   0.01    -0.02  -0.01   0.01
     7   6    -0.01  -0.01  -0.01    -0.01  -0.01  -0.02    -0.01  -0.01  -0.02
     8   6    -0.01  -0.01   0.00    -0.02  -0.02   0.01    -0.02  -0.02   0.01
     9   6    -0.01  -0.01   0.01    -0.01  -0.01   0.01    -0.01  -0.01   0.01
    10   1     0.04   0.04   0.05     0.06   0.07   0.07     0.05   0.05   0.05
    11   6     0.00   0.00  -0.01     0.01   0.01  -0.02     0.01   0.00  -0.02
    12   1     0.04   0.04  -0.02     0.06   0.06  -0.04     0.05   0.05  -0.03
    13   6     0.00   0.00   0.01     0.01   0.01   0.02     0.01   0.01   0.01
    14   1     0.05   0.05  -0.02     0.09   0.08  -0.03     0.07   0.06  -0.03
    15   1     0.02   0.02   0.01     0.03   0.03   0.01     0.03   0.03   0.01
    16   1     0.01   0.01  -0.03     0.02   0.02  -0.06     0.02   0.02  -0.05
    17   6     0.02  -0.01   0.00     0.02  -0.01  -0.00     0.00  -0.00  -0.00
    18   6     0.02  -0.02  -0.01     0.03  -0.02  -0.02     0.01  -0.01  -0.00
    19   6     0.02  -0.01   0.02     0.02  -0.02   0.03     0.00  -0.00   0.01
    20   6     0.00  -0.00   0.02     0.00   0.00   0.02    -0.00   0.00   0.01
    21   1    -0.07   0.06   0.03    -0.09   0.08   0.04    -0.03   0.03   0.02
    22   6     0.00  -0.00  -0.02     0.01  -0.01  -0.02     0.01  -0.01  -0.01
    23   1    -0.05   0.04  -0.05    -0.07   0.06  -0.07    -0.02   0.02  -0.02
    24   6    -0.01   0.01   0.00    -0.01   0.01  -0.00    -0.00   0.00  -0.00
    25   1    -0.06   0.05  -0.05    -0.08   0.06  -0.05    -0.02   0.01  -0.01
    26   1    -0.05   0.05   0.01    -0.09   0.07   0.02    -0.03   0.03   0.01
    27   1    -0.01   0.01  -0.02    -0.02   0.01   0.00    -0.01   0.01   0.01
    28   6     0.00   0.01   0.01     0.03   0.00  -0.00    -0.08  -0.00   0.01
    29   6    -0.04  -0.01  -0.02    -0.04   0.01   0.03     0.07  -0.02  -0.06
    30   6     0.04  -0.00  -0.01    -0.04  -0.02  -0.02     0.05   0.03   0.05
    31   6     0.03  -0.01  -0.02    -0.00  -0.01  -0.02    -0.00   0.02   0.03
    32   6    -0.03  -0.01  -0.02     0.01   0.01   0.01     0.00  -0.01  -0.02
    33   6     0.01   0.03   0.05     0.03   0.00  -0.00    -0.05  -0.00   0.00
    34   1    -0.09  -0.04  -0.06     0.11   0.02   0.02    -0.16  -0.03  -0.03
    35   1     0.03  -0.03  -0.07     0.07  -0.01  -0.03    -0.13   0.02   0.06
    36   6    -0.02  -0.00  -0.00     0.02   0.01   0.02    -0.04  -0.03  -0.04
    37   1     0.06  -0.04   0.05    -0.12   0.08  -0.08     0.29  -0.22   0.14
    38   1     0.07   0.06   0.01    -0.17  -0.12  -0.04     0.43   0.29   0.10
    39   1    -0.04   0.02   0.02     0.09  -0.08  -0.03    -0.24   0.24   0.09
    40   6     0.02   0.01   0.01     0.03   0.02   0.01    -0.04  -0.01   0.00
    41   1    -0.02  -0.06  -0.00    -0.09  -0.23  -0.04     0.09   0.26   0.03
    42   1    -0.04   0.01  -0.03    -0.16   0.02  -0.11     0.23  -0.06  -0.02
    43   1    -0.02  -0.03  -0.01    -0.08  -0.07  -0.04     0.08  -0.04   0.06
    44   6    -0.01  -0.02  -0.03    -0.01  -0.00   0.00     0.02   0.00   0.00
    45   1     0.08   0.13  -0.08     0.01   0.00  -0.01    -0.03  -0.03   0.03
    46   1     0.05   0.15   0.22     0.01  -0.00   0.01    -0.01  -0.03  -0.06
    47   1    -0.03  -0.09   0.12     0.00   0.00   0.00     0.01   0.02  -0.03
    48   6    -0.03  -0.01  -0.00    -0.03  -0.04   0.00    -0.02   0.01  -0.01
    49   1     0.19   0.10   0.12     0.27   0.16   0.05     0.10   0.09  -0.00
    50   1     0.03  -0.20   0.03     0.04  -0.06  -0.00     0.10  -0.01  -0.02
    51   1    -0.06   0.08   0.12    -0.08   0.25   0.07    -0.02   0.04  -0.01
    52   6     0.04  -0.09   0.00     0.01   0.08  -0.00    -0.00   0.02   0.01
    53   1     0.05   0.47   0.08     0.00  -0.34  -0.08     0.00  -0.22  -0.09
    54   1    -0.33   0.34  -0.14     0.06  -0.33   0.26     0.14  -0.17   0.08
    55   1    -0.18   0.31   0.07    -0.06  -0.30  -0.20     0.00  -0.12  -0.05
    56   8    -0.00   0.00   0.00     0.00   0.00   0.00    -0.00  -0.00  -0.00
    57   1    -0.00   0.00   0.00    -0.00   0.00   0.00     0.00   0.01  -0.00
                    115                    116                    117
                      A                      A                      A
 Frequencies --   1489.9842              1496.4137              1498.2089
 Red. masses --      1.2021                 1.0613                 2.0252
 Frc consts  --      1.5724                 1.4002                 2.6784
 IR Inten    --      7.9562                14.1415                 8.1974
  Atom  AN      X      Y      Z        X      Y      Z        X      Y      Z
     1   6     0.00  -0.01   0.00     0.01   0.00  -0.00    -0.00  -0.01   0.00
     2   6     0.06   0.00   0.00    -0.00   0.00  -0.00     0.03  -0.00  -0.01
     3   6    -0.05  -0.02   0.00    -0.01  -0.00  -0.00    -0.02  -0.00  -0.02
     4   7     0.02   0.00  -0.00     0.00  -0.01   0.00     0.01   0.00  -0.01
     5   7    -0.04  -0.01  -0.01    -0.00   0.01  -0.00    -0.02  -0.00   0.00
     6   6     0.01   0.00  -0.02     0.00   0.00   0.01     0.01   0.00   0.12
     7   6     0.00   0.00   0.02     0.00   0.00  -0.00     0.05   0.05  -0.05
     8   6     0.02   0.02  -0.00    -0.00  -0.00  -0.00    -0.06  -0.05  -0.04
     9   6     0.02   0.02  -0.01    -0.00  -0.00  -0.00    -0.09  -0.08  -0.01
    10   1    -0.04  -0.04  -0.02    -0.01  -0.01  -0.02    -0.03  -0.03  -0.18
    11   6    -0.01  -0.01   0.01     0.00   0.00   0.00     0.07   0.07   0.01
    12   1    -0.06  -0.06   0.04     0.00   0.00  -0.01     0.14   0.12  -0.15
    13   6    -0.01  -0.01  -0.02    -0.00  -0.00   0.00    -0.00  -0.00   0.08
    14   1    -0.08  -0.08   0.04     0.01   0.01  -0.01     0.23   0.21  -0.17
    15   1    -0.02  -0.01   0.01    -0.01  -0.01  -0.01    -0.09  -0.08  -0.20
    16   1    -0.02  -0.02   0.08     0.00   0.00  -0.02     0.07   0.06  -0.42
    17   6    -0.01   0.00  -0.00     0.00  -0.00   0.00    -0.00   0.00   0.08
    18   6    -0.01   0.01   0.01     0.00  -0.00  -0.00    -0.05   0.04  -0.02
    19   6    -0.01   0.01  -0.01     0.00  -0.00   0.00     0.03  -0.03  -0.04
    20   6    -0.00   0.00  -0.01     0.00  -0.00   0.00     0.05  -0.04  -0.00
    21   1     0.03  -0.03  -0.01    -0.00   0.00   0.00     0.10  -0.09  -0.11
    22   6    -0.00   0.00   0.01    -0.00   0.00  -0.00    -0.06   0.05  -0.00
    23   1     0.04  -0.03   0.04    -0.00   0.00  -0.01    -0.00  -0.00  -0.09
    24   6     0.01  -0.00   0.00    -0.00   0.00   0.00     0.00   0.00   0.06
    25   1     0.03  -0.02   0.02    -0.00   0.00  -0.00    -0.05   0.03  -0.13
    26   1     0.03  -0.03  -0.01    -0.00   0.00   0.00     0.17  -0.15  -0.12
    27   1     0.01  -0.01  -0.00    -0.00   0.00  -0.00     0.04  -0.05  -0.28
    28   6    -0.00  -0.00   0.00     0.01   0.00  -0.00     0.00  -0.00   0.00
    29   6     0.00  -0.00  -0.00    -0.01   0.01   0.01     0.00  -0.00  -0.00
    30   6    -0.00  -0.00   0.00    -0.01  -0.02  -0.00     0.00   0.00   0.00
    31   6     0.00   0.00   0.00    -0.00  -0.00  -0.01     0.00   0.00   0.00
    32   6    -0.00   0.00   0.00     0.00   0.00   0.00    -0.00  -0.00  -0.00
    33   6     0.00   0.00  -0.00     0.01   0.01   0.00    -0.00   0.00   0.00
    34   1    -0.01  -0.00  -0.00     0.03   0.01   0.00    -0.01  -0.00  -0.00
    35   1     0.00  -0.00  -0.00     0.02  -0.00  -0.01    -0.00  -0.00   0.00
    36   6    -0.00  -0.00  -0.00    -0.00  -0.04   0.03    -0.00   0.00  -0.00
    37   1     0.03  -0.04  -0.01    -0.23  -0.13  -0.45     0.03   0.01   0.05
    38   1     0.05   0.03   0.01     0.19   0.19   0.35    -0.01  -0.01  -0.04
    39   1    -0.02   0.04   0.00     0.10   0.60  -0.32    -0.02  -0.06   0.04
    40   6    -0.00  -0.00  -0.00     0.01   0.00   0.00     0.00   0.00   0.00
    41   1     0.02   0.04   0.00    -0.04  -0.09  -0.02    -0.01  -0.02  -0.01
    42   1     0.02   0.00   0.03    -0.08   0.02   0.00    -0.01  -0.00  -0.03
    43   1     0.01   0.03   0.00    -0.02   0.02  -0.01    -0.01  -0.02  -0.00
    44   6     0.00   0.00   0.00    -0.00   0.01   0.00     0.00   0.00  -0.00
    45   1    -0.02  -0.03   0.02    -0.02  -0.08   0.02    -0.00  -0.02   0.00
    46   1    -0.01  -0.02  -0.04    -0.03  -0.03  -0.06    -0.01  -0.00  -0.01
    47   1     0.02   0.01  -0.01     0.05   0.02   0.01     0.01   0.00   0.01
    48   6    -0.01  -0.06  -0.00     0.00  -0.00   0.00     0.00  -0.01  -0.00
    49   1     0.53   0.30   0.04    -0.03  -0.01  -0.04     0.08   0.04  -0.01
    50   1    -0.14  -0.11   0.04    -0.04   0.04   0.00    -0.05  -0.00   0.01
    51   1    -0.15   0.68   0.14     0.00  -0.02   0.01    -0.02   0.11   0.03
    52   6    -0.01  -0.01   0.00     0.00   0.00  -0.01    -0.01   0.00  -0.02
    53   1    -0.01  -0.01  -0.01    -0.00   0.04   0.07    -0.03  -0.08   0.30
    54   1     0.07   0.04  -0.06    -0.08   0.03   0.01    -0.08   0.10  -0.05
    55   1     0.05   0.05   0.05     0.02  -0.02  -0.00     0.28  -0.06   0.10
    56   8    -0.00  -0.00  -0.00     0.00   0.00   0.00    -0.00   0.00   0.00
    57   1    -0.00  -0.01   0.00     0.00  -0.00   0.00    -0.01  -0.00   0.00
                    118                    119                    120
                      A                      A                      A
 Frequencies --   1499.3644              1499.8394              1502.2153
 Red. masses --      1.5665                 1.3059                 1.1856
 Frc consts  --      2.0749                 1.7308                 1.5763
 IR Inten    --     13.9592                 6.9689                17.9821
  Atom  AN      X      Y      Z        X      Y      Z        X      Y      Z
     1   6     0.00  -0.01   0.00    -0.00  -0.00   0.00     0.00   0.00   0.00
     2   6    -0.01  -0.01  -0.01     0.01   0.00   0.01    -0.02   0.00  -0.00
     3   6     0.02   0.01   0.01    -0.01  -0.01  -0.01     0.02   0.00   0.01
     4   7    -0.01   0.01   0.01     0.01   0.00  -0.00    -0.02  -0.00  -0.01
     5   7     0.00   0.00  -0.00    -0.00  -0.00  -0.00     0.01  -0.00   0.00
     6   6    -0.00  -0.00  -0.04     0.00   0.00   0.04    -0.01  -0.00  -0.05
     7   6    -0.02  -0.02   0.01     0.02   0.02  -0.01    -0.02  -0.02   0.02
     8   6     0.02   0.01   0.02    -0.02  -0.01  -0.02     0.02   0.02   0.02
     9   6     0.03   0.02   0.01    -0.03  -0.02  -0.01     0.04   0.03   0.01
    10   1     0.02   0.02   0.07    -0.02  -0.02  -0.06     0.02   0.02   0.09
    11   6    -0.02  -0.02  -0.01     0.02   0.02   0.00    -0.03  -0.03  -0.00
    12   1    -0.03  -0.03   0.04     0.03   0.03  -0.04    -0.05  -0.04   0.06
    13   6     0.00   0.00  -0.03    -0.00  -0.00   0.02     0.00   0.00  -0.03
    14   1    -0.06  -0.05   0.05     0.06   0.06  -0.05    -0.08  -0.07   0.07
    15   1     0.04   0.03   0.07    -0.03  -0.03  -0.07     0.04   0.04   0.09
    16   1    -0.02  -0.02   0.13     0.02   0.02  -0.13    -0.03  -0.02   0.17
    17   6     0.00   0.01   0.10    -0.00  -0.00  -0.06     0.00   0.00   0.02
    18   6    -0.05   0.04  -0.04     0.03  -0.02   0.02    -0.00   0.00  -0.01
    19   6     0.04  -0.04  -0.03    -0.03   0.02   0.02     0.01  -0.01  -0.00
    20   6     0.07  -0.05   0.01    -0.04   0.03  -0.00     0.01  -0.01   0.01
    21   1     0.09  -0.08  -0.12    -0.05   0.05   0.07     0.00  -0.00  -0.02
    22   6    -0.07   0.06  -0.01     0.04  -0.03   0.01    -0.01   0.01  -0.01
    23   1    -0.03   0.02  -0.14     0.02  -0.02   0.09    -0.02   0.01  -0.04
    24   6    -0.00   0.01   0.07     0.00  -0.00  -0.04    -0.00   0.00   0.01
    25   1    -0.09   0.07  -0.18     0.06  -0.04   0.11    -0.03   0.02  -0.04
    26   1     0.17  -0.15  -0.14    -0.10   0.09   0.08     0.02  -0.01  -0.02
    27   1     0.05  -0.06  -0.35    -0.03   0.03   0.21     0.01  -0.01  -0.07
    28   6    -0.01  -0.00  -0.01    -0.01  -0.01  -0.01    -0.00   0.00   0.00
    29   6     0.02   0.01   0.01     0.02   0.01   0.01     0.01  -0.00  -0.00
    30   6    -0.00   0.00   0.01    -0.00   0.00   0.01    -0.00   0.00  -0.00
    31   6    -0.01   0.00   0.00    -0.02   0.01   0.01    -0.00   0.00   0.00
    32   6     0.01   0.00   0.00     0.01   0.00   0.00    -0.00   0.00   0.00
    33   6    -0.01  -0.02  -0.02    -0.01  -0.03  -0.02    -0.00  -0.00   0.00
    34   1     0.05   0.02   0.03     0.06   0.02   0.04     0.01   0.00   0.00
    35   1    -0.03   0.02   0.03    -0.04   0.02   0.04     0.01  -0.00  -0.01
    36   6     0.00  -0.01   0.01     0.01  -0.00   0.01    -0.00  -0.00  -0.01
    37   1    -0.09   0.02  -0.10    -0.10   0.03  -0.09     0.08  -0.04   0.06
    38   1    -0.04  -0.01   0.06    -0.06  -0.03   0.04     0.07   0.04  -0.02
    39   1     0.06   0.07  -0.09     0.07   0.03  -0.08    -0.06  -0.00   0.06
    40   6    -0.01  -0.01  -0.01    -0.01  -0.01  -0.01     0.01   0.01   0.01
    41   1     0.04   0.09   0.01     0.04   0.09   0.00    -0.04  -0.09  -0.04
    42   1     0.07  -0.01   0.03     0.07  -0.02  -0.01    -0.05  -0.00  -0.07
    43   1     0.01   0.00   0.00     0.00  -0.02   0.00    -0.02  -0.03  -0.01
    44   6     0.01  -0.03   0.01     0.02  -0.04   0.01     0.01  -0.01   0.01
    45   1    -0.03   0.41  -0.03    -0.08   0.60  -0.01    -0.12   0.17   0.05
    46   1     0.17   0.07   0.19     0.26   0.07   0.23     0.08  -0.06  -0.03
    47   1    -0.26  -0.02  -0.19    -0.37  -0.01  -0.33    -0.09   0.06  -0.21
    48   6     0.00   0.00  -0.00    -0.00  -0.00   0.00    -0.00   0.00   0.00
    49   1    -0.02  -0.01  -0.01     0.04   0.02   0.00    -0.02  -0.01   0.00
    50   1    -0.01   0.01   0.00    -0.01  -0.01   0.01     0.03   0.01  -0.01
    51   1     0.00  -0.03   0.01    -0.01   0.05   0.01     0.00  -0.03  -0.01
    52   6     0.01  -0.01   0.02    -0.01  -0.00  -0.00    -0.01   0.02  -0.04
    53   1     0.03   0.02  -0.32    -0.01  -0.05   0.03    -0.05  -0.11   0.60
    54   1     0.16  -0.11   0.03     0.04   0.04  -0.05    -0.29   0.13   0.01
    55   1    -0.24   0.07  -0.07     0.07   0.03   0.05     0.46  -0.21   0.09
    56   8    -0.00  -0.00   0.00     0.00  -0.00  -0.00     0.00   0.00  -0.00
    57   1    -0.00   0.01   0.00     0.00  -0.00   0.00     0.00   0.00  -0.00
                    121                    122                    123
                      A                      A                      A
 Frequencies --   1505.9961              1519.9457              1525.7155
 Red. masses --      1.1538                 1.3708                 1.3262
 Frc consts  --      1.5418                 1.8658                 1.8189
 IR Inten    --     16.2154                21.1957                17.7565
  Atom  AN      X      Y      Z        X      Y      Z        X      Y      Z
     1   6    -0.01  -0.01   0.01    -0.03  -0.02  -0.00     0.01  -0.05   0.01
     2   6    -0.01  -0.00  -0.00    -0.02   0.00  -0.00    -0.02   0.01  -0.00
     3   6     0.02  -0.00   0.00     0.03  -0.01   0.00     0.02  -0.03   0.00
     4   7    -0.01   0.02  -0.01    -0.03   0.02  -0.00    -0.03   0.02  -0.00
     5   7     0.01  -0.00  -0.00     0.02  -0.00   0.00    -0.00   0.04  -0.01
     6   6    -0.00  -0.00  -0.01    -0.00   0.00  -0.01    -0.00   0.00  -0.00
     7   6    -0.01  -0.01   0.00    -0.01  -0.01  -0.00     0.00   0.00   0.00
     8   6     0.00   0.00   0.01    -0.00  -0.00   0.01     0.00   0.00  -0.00
     9   6     0.01   0.01   0.00     0.00  -0.00   0.01     0.00   0.00  -0.00
    10   1     0.01   0.02   0.03     0.02   0.02   0.03    -0.01  -0.01  -0.01
    11   6    -0.01  -0.01  -0.00    -0.00  -0.00  -0.01     0.00   0.00   0.00
    12   1    -0.01  -0.00   0.01     0.01   0.01   0.00    -0.01  -0.00   0.00
    13   6     0.00   0.00  -0.01     0.00   0.00  -0.00    -0.00  -0.00  -0.00
    14   1    -0.01  -0.01   0.02     0.01   0.01   0.00    -0.01  -0.01   0.00
    15   1     0.02   0.02   0.03     0.02   0.02   0.02    -0.01  -0.00  -0.00
    16   1    -0.01  -0.00   0.04     0.00   0.00   0.01    -0.00  -0.00   0.00
    17   6    -0.00   0.00   0.00    -0.00   0.00   0.00    -0.01   0.01  -0.00
    18   6     0.00  -0.00  -0.00     0.00  -0.00  -0.01     0.01  -0.01  -0.01
    19   6     0.00  -0.00   0.00     0.01  -0.00   0.01     0.01  -0.01   0.02
    20   6     0.00  -0.00   0.00     0.01  -0.00   0.01     0.01  -0.01   0.02
    21   1    -0.01   0.01   0.00    -0.02   0.02   0.00    -0.05   0.04   0.01
    22   6     0.00  -0.00  -0.00     0.00  -0.00  -0.01     0.01  -0.01  -0.01
    23   1    -0.01   0.00  -0.01    -0.03   0.02  -0.03    -0.05   0.04  -0.04
    24   6    -0.00   0.00   0.00    -0.01   0.01   0.00    -0.01   0.01   0.00
    25   1    -0.01   0.01  -0.01    -0.03   0.02  -0.03    -0.05   0.04  -0.04
    26   1    -0.01   0.01   0.00    -0.02   0.02   0.00    -0.05   0.04   0.01
    27   1    -0.00   0.00  -0.00    -0.01   0.00  -0.02    -0.01   0.01  -0.01
    28   6    -0.02  -0.01  -0.02     0.01   0.03   0.04     0.05  -0.01  -0.03
    29   6     0.03   0.01   0.00    -0.06  -0.02  -0.03     0.00   0.02   0.05
    30   6     0.00   0.02   0.04     0.08  -0.02  -0.03    -0.08  -0.01  -0.01
    31   6    -0.02   0.01   0.02     0.05  -0.00  -0.01    -0.04  -0.01  -0.02
    32   6     0.03  -0.00  -0.01    -0.05  -0.01  -0.01     0.02   0.01   0.02
    33   6    -0.02  -0.02  -0.05    -0.01   0.03   0.07     0.04  -0.01  -0.02
    34   1     0.02   0.02   0.04    -0.15  -0.06  -0.09     0.17   0.05   0.06
    35   1    -0.13   0.05   0.10     0.05  -0.04  -0.08     0.07   0.00  -0.01
    36   6     0.01  -0.00   0.01    -0.00   0.01   0.03    -0.00  -0.01  -0.02
    37   1    -0.18   0.10  -0.12    -0.21   0.13  -0.10     0.21  -0.14   0.09
    38   1    -0.17  -0.10   0.04    -0.21  -0.11   0.04     0.23   0.12  -0.03
    39   1     0.15  -0.02  -0.14     0.18  -0.06  -0.15    -0.19   0.09   0.16
    40   6    -0.03  -0.01  -0.00    -0.00  -0.00   0.00     0.01  -0.01  -0.01
    41   1     0.09   0.22   0.02     0.10   0.20   0.05    -0.07  -0.19  -0.07
    42   1     0.19  -0.06  -0.05     0.15  -0.03   0.00    -0.19   0.07   0.13
    43   1     0.00  -0.09   0.01    -0.01  -0.05  -0.00    -0.03   0.15  -0.03
    44   6    -0.02   0.01  -0.03     0.01  -0.00   0.00    -0.01   0.00   0.00
    45   1     0.34  -0.11  -0.19    -0.21  -0.06   0.13     0.06   0.02  -0.04
    46   1    -0.09   0.26   0.28     0.00  -0.16  -0.22    -0.01   0.04   0.06
    47   1     0.01  -0.22   0.44     0.09   0.13  -0.19    -0.03  -0.04   0.06
    48   6    -0.00   0.00  -0.00    -0.01   0.00   0.00     0.01  -0.00   0.00
    49   1     0.03   0.02   0.01     0.00   0.00   0.02    -0.06  -0.04  -0.01
    50   1     0.02  -0.02   0.00     0.06  -0.02  -0.01    -0.07   0.00   0.01
    51   1    -0.01   0.01   0.00     0.00  -0.03  -0.02     0.01  -0.06   0.04
    52   6    -0.01   0.00  -0.01    -0.03  -0.02   0.00    -0.03  -0.02   0.01
    53   1    -0.03  -0.18   0.17    -0.02  -0.30  -0.05    -0.02  -0.30  -0.10
    54   1     0.06   0.07  -0.08     0.34   0.15  -0.24     0.39   0.18  -0.28
    55   1     0.24   0.00   0.11     0.20   0.25   0.22     0.17   0.32   0.24
    56   8    -0.00  -0.00  -0.00    -0.00  -0.00  -0.00     0.00   0.00   0.00
    57   1     0.00   0.00  -0.00    -0.00   0.00  -0.00     0.00  -0.00   0.00
                    124                    125                    126
                      A                      A                      A
 Frequencies --   1536.1450              1543.8327              1546.9618
 Red. masses --      1.3572                 1.4192                 1.6692
 Frc consts  --      1.8869                 1.9929                 2.3536
 IR Inten    --     11.1123                 8.1504                79.8121
  Atom  AN      X      Y      Z        X      Y      Z        X      Y      Z
     1   6    -0.07   0.02   0.01     0.02   0.02  -0.01     0.01   0.01  -0.00
     2   6     0.00  -0.02   0.00     0.03   0.04  -0.01    -0.02  -0.01   0.00
     3   6     0.01   0.04  -0.00    -0.01  -0.04   0.01     0.00   0.02  -0.00
     4   7     0.01   0.01  -0.00     0.00  -0.01   0.00    -0.01  -0.04   0.01
     5   7     0.01  -0.03   0.01    -0.03  -0.02   0.01    -0.01   0.02  -0.01
     6   6     0.01   0.01  -0.01    -0.03  -0.02   0.01     0.02   0.01  -0.00
     7   6    -0.02  -0.01  -0.02     0.02   0.02   0.04    -0.01  -0.01  -0.02
     8   6    -0.01  -0.01   0.02     0.02   0.02  -0.04    -0.01  -0.01   0.02
     9   6    -0.01  -0.01   0.02     0.03   0.03  -0.04    -0.02  -0.02   0.02
    10   1     0.08   0.07   0.09    -0.14  -0.13  -0.16     0.08   0.07   0.09
    11   6    -0.02  -0.01  -0.03     0.03   0.03   0.05    -0.02  -0.02  -0.03
    12   1     0.06   0.05  -0.01    -0.10  -0.09   0.01     0.06   0.05  -0.01
    13   6     0.02   0.01  -0.00    -0.03  -0.03   0.01     0.02   0.02  -0.00
    14   1     0.06   0.06  -0.01    -0.12  -0.11   0.02     0.07   0.06  -0.01
    15   1     0.06   0.06   0.07    -0.12  -0.10  -0.12     0.06   0.06   0.07
    16   1     0.02   0.01   0.03    -0.03  -0.03  -0.06     0.02   0.01   0.03
    17   6     0.03  -0.02   0.00    -0.04   0.02   0.00     0.05  -0.03   0.01
    18   6    -0.02   0.02   0.03     0.01  -0.01  -0.03    -0.02   0.02   0.03
    19   6    -0.02   0.01  -0.03     0.03  -0.01   0.04    -0.02   0.01  -0.04
    20   6    -0.03   0.02  -0.04     0.03  -0.02   0.04    -0.04   0.03  -0.04
    21   1     0.10  -0.08  -0.02    -0.09   0.07   0.01     0.11  -0.09  -0.02
    22   6    -0.03   0.02   0.03     0.03  -0.02  -0.03    -0.04   0.03   0.04
    23   1     0.09  -0.08   0.09    -0.14   0.07  -0.11     0.12  -0.09   0.10
    24   6     0.03  -0.02  -0.01    -0.03   0.02   0.01     0.03  -0.03  -0.01
    25   1     0.11  -0.08   0.10    -0.11   0.08  -0.11     0.12  -0.09   0.12
    26   1     0.11  -0.09  -0.03    -0.10   0.09   0.02     0.13  -0.11  -0.03
    27   1     0.03  -0.02   0.04    -0.03   0.02  -0.06     0.04  -0.02   0.05
    28   6     0.00  -0.01  -0.01     0.00  -0.00   0.00     0.07   0.00   0.00
    29   6     0.04  -0.01  -0.02    -0.01   0.00   0.01    -0.06   0.03   0.06
    30   6     0.01   0.02   0.03    -0.01  -0.01  -0.01    -0.06  -0.04  -0.06
    31   6    -0.00   0.01   0.02    -0.00  -0.00  -0.00    -0.02  -0.02  -0.03
    32   6     0.02  -0.01  -0.02    -0.00   0.00   0.01    -0.03   0.02   0.04
    33   6    -0.03  -0.00  -0.00     0.01  -0.00  -0.01     0.07   0.00  -0.01
    34   1    -0.07  -0.01  -0.00     0.03   0.01   0.01     0.20   0.04   0.04
    35   1    -0.10   0.02   0.06     0.03  -0.00  -0.01     0.19  -0.04  -0.10
    36   6     0.00  -0.00  -0.00     0.00  -0.00  -0.00     0.00   0.00   0.00
    37   1    -0.06   0.04  -0.03     0.00  -0.01  -0.01     0.10  -0.09   0.02
    38   1    -0.06  -0.03   0.03     0.02   0.02   0.02     0.13   0.07  -0.01
    39   1     0.05  -0.00  -0.05    -0.02   0.03   0.01    -0.12   0.09   0.10
    40   6     0.02   0.01   0.00    -0.00  -0.00  -0.00    -0.02  -0.01  -0.00
    41   1    -0.16  -0.37  -0.10     0.03   0.08   0.03     0.21   0.42   0.03
    42   1    -0.32   0.10   0.13     0.06  -0.02  -0.03     0.35  -0.11  -0.12
    43   1     0.05   0.22   0.02    -0.00  -0.05  -0.00    -0.13  -0.22  -0.07
    44   6     0.01   0.00  -0.00    -0.00   0.00   0.00    -0.02  -0.00   0.00
    45   1     0.02   0.01  -0.00     0.01   0.00  -0.01    -0.01  -0.00  -0.00
    46   1     0.00   0.01   0.01    -0.00   0.01   0.01    -0.01  -0.00   0.00
    47   1    -0.01  -0.01   0.00    -0.01  -0.01   0.01    -0.01   0.00   0.01
    48   6    -0.04   0.01   0.00    -0.04   0.01   0.01    -0.02   0.00   0.00
    49   1     0.10   0.01   0.24     0.06  -0.05   0.32     0.03  -0.05   0.20
    50   1     0.47  -0.15  -0.05     0.60  -0.15  -0.08     0.26  -0.15  -0.02
    51   1     0.01   0.06  -0.30     0.03   0.05  -0.42     0.01   0.02  -0.17
    52   6    -0.01  -0.01   0.00     0.00   0.00  -0.00     0.00   0.01  -0.00
    53   1    -0.01  -0.05  -0.04     0.00   0.04   0.00     0.00  -0.01   0.02
    54   1     0.10   0.04  -0.07    -0.03  -0.00   0.02    -0.03   0.03  -0.00
    55   1     0.04   0.06   0.05    -0.02  -0.01  -0.01    -0.01   0.03   0.00
    56   8     0.00   0.00  -0.00    -0.00   0.00   0.00    -0.00  -0.00  -0.00
    57   1     0.01   0.00  -0.00    -0.01   0.00   0.00     0.00   0.00  -0.00
                    127                    128                    129
                      A                      A                      A
 Frequencies --   1564.7164              1568.3363              1587.1584
 Red. masses --      2.8736                 1.0861                 5.0306
 Frc consts  --      4.1452                 1.5740                 7.4664
 IR Inten    --     45.0582                 5.4639               186.0340
  Atom  AN      X      Y      Z        X      Y      Z        X      Y      Z
     1   6    -0.01   0.04  -0.01     0.01   0.00  -0.01    -0.09   0.39  -0.07
     2   6     0.12  -0.05   0.01    -0.00   0.00  -0.00     0.01   0.04  -0.03
     3   6    -0.11  -0.03  -0.01    -0.01  -0.00  -0.00     0.02   0.08   0.01
     4   7     0.03  -0.02   0.00    -0.00  -0.01   0.00    -0.06  -0.24   0.04
     5   7    -0.03  -0.02   0.01    -0.00   0.01  -0.00     0.10  -0.26   0.09
     6   6     0.11   0.09   0.01     0.01   0.01   0.00    -0.02  -0.03  -0.01
     7   6    -0.03  -0.02  -0.08    -0.00  -0.00  -0.01    -0.00   0.00   0.01
     8   6    -0.02  -0.01   0.06    -0.00  -0.00   0.00     0.00   0.00  -0.01
     9   6    -0.09  -0.08   0.08    -0.01  -0.01   0.01     0.02   0.02  -0.01
    10   1     0.25   0.22   0.23     0.02   0.02   0.02    -0.03  -0.04  -0.03
    11   6    -0.08  -0.07  -0.09    -0.01  -0.01  -0.01     0.01   0.01   0.02
    12   1     0.18   0.15  -0.01     0.01   0.01   0.00    -0.02  -0.03   0.00
    13   6     0.07   0.07  -0.03     0.01   0.01  -0.00    -0.01  -0.01   0.00
    14   1     0.25   0.23  -0.07     0.02   0.02  -0.01    -0.04  -0.04   0.02
    15   1     0.22   0.20   0.26     0.02   0.01   0.02    -0.03  -0.03  -0.04
    16   1     0.07   0.06   0.13     0.01   0.00   0.01    -0.01  -0.01  -0.01
    17   6    -0.10   0.07  -0.02     0.00  -0.00   0.00    -0.01  -0.01   0.01
    18   6     0.01  -0.01  -0.04    -0.00   0.00  -0.00    -0.01   0.01  -0.00
    19   6     0.02  -0.01   0.06     0.00  -0.00  -0.00     0.00  -0.00   0.00
    20   6     0.07  -0.05   0.06    -0.00   0.00  -0.00     0.01  -0.01  -0.00
    21   1    -0.14   0.11   0.01     0.00  -0.00  -0.00     0.00  -0.01  -0.01
    22   6     0.07  -0.06  -0.06    -0.00   0.00   0.00     0.01  -0.00  -0.01
    23   1    -0.17   0.11  -0.11    -0.00   0.00  -0.00    -0.02   0.01  -0.03
    24   6    -0.06   0.05   0.02     0.00  -0.00   0.00    -0.01   0.01   0.02
    25   1    -0.17   0.13  -0.18     0.00  -0.00   0.00    -0.01   0.00  -0.02
    26   1    -0.19   0.17   0.06     0.00  -0.00  -0.00    -0.01   0.01  -0.00
    27   1    -0.06   0.04  -0.08     0.00  -0.00  -0.00    -0.00  -0.00  -0.04
    28   6     0.01  -0.01   0.00     0.00   0.00   0.01     0.06  -0.03   0.01
    29   6    -0.00   0.00   0.01     0.00   0.02  -0.00     0.01   0.01   0.01
    30   6    -0.01  -0.00  -0.01    -0.01  -0.01  -0.01    -0.03  -0.01  -0.03
    31   6    -0.00   0.00  -0.00     0.00   0.00   0.00    -0.02   0.01   0.01
    32   6    -0.00   0.00   0.01    -0.01   0.01   0.01    -0.02   0.02   0.03
    33   6     0.01  -0.00  -0.01     0.00  -0.01  -0.01     0.02  -0.02  -0.05
    34   1     0.02   0.01   0.01    -0.01  -0.00  -0.01     0.05   0.02   0.04
    35   1     0.02  -0.00  -0.01     0.03  -0.00  -0.01     0.07  -0.01  -0.02
    36   6     0.00   0.00   0.00    -0.00   0.00   0.00     0.01   0.00   0.00
    37   1     0.01  -0.00   0.00     0.01  -0.01  -0.00     0.02  -0.01   0.01
    38   1     0.00   0.00  -0.00     0.01   0.01  -0.00     0.00  -0.01  -0.05
    39   1    -0.01   0.00   0.01    -0.01   0.01   0.01    -0.02  -0.02   0.04
    40   6    -0.00  -0.00   0.01    -0.01   0.01  -0.07     0.00  -0.00   0.00
    41   1     0.03   0.04  -0.09    -0.17  -0.06   0.79     0.00  -0.00  -0.03
    42   1     0.04  -0.01  -0.00    -0.14   0.01  -0.08    -0.01  -0.00  -0.00
    43   1    -0.06   0.01  -0.03     0.46  -0.21   0.20    -0.02   0.01  -0.01
    44   6    -0.00   0.00   0.00    -0.00   0.00   0.00    -0.01   0.00   0.00
    45   1     0.01   0.00  -0.01     0.01   0.01  -0.01     0.04   0.02  -0.02
    46   1    -0.00   0.00   0.01     0.00   0.01   0.01    -0.01   0.02   0.03
    47   1    -0.01  -0.00   0.01    -0.01  -0.01   0.01    -0.04  -0.02   0.02
    48   6    -0.00  -0.00   0.00    -0.00  -0.00   0.00    -0.00   0.02  -0.03
    49   1     0.03  -0.00   0.05     0.00  -0.00   0.01     0.08   0.19  -0.35
    50   1     0.11   0.00  -0.02     0.01  -0.01  -0.00    -0.14   0.36  -0.06
    51   1     0.00   0.07  -0.11    -0.00   0.01  -0.01    -0.03  -0.01   0.14
    52   6    -0.00  -0.00   0.00    -0.00   0.00  -0.00    -0.00   0.02   0.00
    53   1    -0.00   0.09  -0.00    -0.00  -0.02   0.01     0.00  -0.06  -0.02
    54   1    -0.04   0.01   0.00     0.01   0.02  -0.02     0.02   0.30  -0.21
    55   1    -0.02  -0.00  -0.01     0.02   0.02   0.02    -0.04   0.36   0.13
    56   8    -0.00   0.00  -0.00     0.00  -0.00  -0.00     0.00  -0.00   0.00
    57   1     0.01   0.01  -0.00    -0.03   0.02  -0.00     0.00   0.00   0.00
                    130                    131                    132
                      A                      A                      A
 Frequencies --   1624.3611              1657.4560              1661.3713
 Red. masses --      6.6022                 7.1793                 6.0677
 Frc consts  --     10.2637                11.6203                 9.8676
 IR Inten    --     24.3383                43.7967                 1.3233
  Atom  AN      X      Y      Z        X      Y      Z        X      Y      Z
     1   6     0.47   0.08  -0.07     0.02   0.06   0.01     0.01  -0.01   0.00
     2   6    -0.07   0.14  -0.03     0.01   0.02  -0.01    -0.01  -0.00   0.02
     3   6    -0.07  -0.11   0.02    -0.01  -0.00  -0.00     0.00   0.00  -0.00
     4   7    -0.14  -0.22   0.05    -0.00  -0.04   0.00    -0.00  -0.00  -0.00
     5   7    -0.10   0.10  -0.01    -0.00  -0.02   0.01    -0.00   0.01  -0.00
     6   6     0.04   0.03   0.03    -0.00  -0.01   0.03     0.00   0.00  -0.02
     7   6     0.01   0.01  -0.02    -0.01  -0.01  -0.02     0.01   0.00   0.02
     8   6     0.03   0.03  -0.00     0.01   0.01  -0.02    -0.01  -0.01   0.01
     9   6    -0.05  -0.05   0.03    -0.01  -0.01   0.02     0.01   0.00  -0.02
    10   1     0.04   0.04  -0.00     0.02   0.02   0.01    -0.02  -0.02  -0.02
    11   6    -0.04  -0.04  -0.01     0.00   0.00   0.03    -0.00  -0.00  -0.02
    12   1    -0.02  -0.02   0.03    -0.03  -0.03  -0.00     0.02   0.02   0.00
    13   6     0.03   0.03  -0.04     0.01   0.01  -0.05    -0.00  -0.00   0.03
    14   1     0.08   0.07  -0.03     0.02   0.01   0.01    -0.01  -0.01  -0.01
    15   1     0.04   0.03   0.09    -0.03  -0.02   0.00     0.02   0.01  -0.00
    16   1     0.02   0.02   0.08    -0.01  -0.01   0.06     0.01   0.01  -0.04
    17   6     0.04  -0.04   0.02    -0.00  -0.00   0.02     0.04  -0.04  -0.30
    18   6     0.03  -0.02   0.01     0.01  -0.01  -0.01    -0.08   0.08   0.18
    19   6     0.02  -0.02  -0.01    -0.00   0.00  -0.01     0.09  -0.06   0.21
    20   6    -0.05   0.04  -0.03     0.00  -0.00   0.02    -0.07   0.04  -0.26
    21   1     0.01  -0.01   0.02    -0.02   0.01  -0.00     0.23  -0.18   0.05
    22   6    -0.05   0.05   0.02    -0.00   0.00   0.01     0.04  -0.04  -0.18
    23   1     0.02  -0.03  -0.02     0.01  -0.01  -0.00    -0.19   0.14  -0.06
    24   6     0.03  -0.03  -0.01     0.00  -0.00  -0.02    -0.02   0.04   0.39
    25   1     0.06  -0.04   0.08    -0.01   0.01  -0.00     0.25  -0.19   0.04
    26   1     0.08  -0.07  -0.04     0.01  -0.01   0.01    -0.11   0.08  -0.14
    27   1     0.03  -0.02   0.03    -0.00   0.01   0.03     0.08  -0.10  -0.48
    28   6    -0.23   0.00   0.04    -0.03  -0.18  -0.31    -0.01  -0.01  -0.02
    29   6     0.02  -0.04  -0.07    -0.04   0.13   0.24    -0.00   0.01   0.01
    30   6     0.01   0.02   0.04     0.04   0.13   0.22     0.00   0.01   0.01
    31   6     0.08   0.03   0.04    -0.13  -0.11  -0.18    -0.00  -0.01  -0.01
    32   6     0.06  -0.01  -0.03     0.13  -0.11  -0.21     0.01  -0.01  -0.01
    33   6    -0.09  -0.01  -0.01     0.02   0.18   0.33    -0.00   0.01   0.02
    34   1    -0.19  -0.04  -0.05     0.29   0.00  -0.04     0.01  -0.00  -0.00
    35   1    -0.14   0.04   0.10    -0.32   0.01   0.07    -0.02   0.00   0.01
    36   6    -0.00  -0.00  -0.01     0.00  -0.02  -0.03     0.00  -0.00  -0.00
    37   1     0.00   0.01   0.02    -0.01   0.05   0.03    -0.00   0.00   0.00
    38   1    -0.01  -0.01  -0.01    -0.03  -0.02   0.00    -0.00  -0.00   0.00
    39   1     0.02  -0.04  -0.02     0.05  -0.07  -0.07     0.00  -0.00  -0.00
    40   6     0.00   0.00   0.02    -0.01  -0.02  -0.04     0.00  -0.00  -0.00
    41   1    -0.01  -0.05  -0.16     0.05   0.12   0.21    -0.00   0.01   0.01
    42   1    -0.03   0.01   0.04     0.05  -0.03  -0.06     0.00  -0.00  -0.00
    43   1    -0.03   0.10   0.00    -0.00  -0.14  -0.03    -0.00  -0.01  -0.00
    44   6     0.02   0.00  -0.00     0.00  -0.01  -0.03     0.00  -0.00  -0.00
    45   1     0.03   0.01  -0.01    -0.23  -0.05   0.11    -0.01  -0.00   0.01
    46   1     0.02   0.01   0.01     0.02  -0.08  -0.10     0.00  -0.00  -0.01
    47   1    -0.00  -0.01   0.00     0.18   0.09  -0.09     0.01   0.01  -0.01
    48   6     0.01  -0.02   0.00     0.00   0.00  -0.00     0.00  -0.00   0.00
    49   1    -0.07  -0.14   0.16     0.01   0.01  -0.01    -0.01  -0.01   0.00
    50   1     0.06  -0.05  -0.00     0.01   0.02  -0.01     0.01   0.01  -0.00
    51   1     0.02   0.03  -0.09    -0.00   0.02  -0.01     0.00  -0.00  -0.01
    52   6     0.02   0.03  -0.01     0.00   0.01   0.00     0.00   0.00  -0.00
    53   1     0.02  -0.13  -0.01     0.00   0.02   0.00     0.00  -0.00   0.00
    54   1     0.03   0.26  -0.17    -0.02   0.03  -0.01    -0.00   0.00  -0.00
    55   1    -0.04   0.36   0.11    -0.02   0.02   0.00    -0.00   0.00   0.00
    56   8    -0.00   0.00   0.00     0.00  -0.00  -0.00    -0.00   0.00   0.00
    57   1     0.01  -0.01   0.00    -0.01   0.01  -0.00    -0.00   0.00   0.00
                    133                    134                    135
                      A                      A                      A
 Frequencies --   1662.9231              1684.0206              1694.9031
 Red. masses --      5.8843                 5.9327                 6.2464
 Frc consts  --      9.5872                 9.9128                10.5723
 IR Inten    --      1.2301                12.4939               103.6094
  Atom  AN      X      Y      Z        X      Y      Z        X      Y      Z
     1   6     0.05   0.01  -0.01     0.11  -0.00  -0.01    -0.08   0.00   0.01
     2   6     0.01  -0.05   0.01     0.02  -0.18   0.04     0.01   0.01  -0.00
     3   6    -0.00   0.04   0.01     0.02   0.18  -0.03     0.01  -0.02   0.00
     4   7    -0.02  -0.03   0.01    -0.06  -0.07   0.02     0.02   0.02  -0.01
     5   7    -0.02   0.02  -0.01    -0.06   0.06  -0.02     0.02  -0.02   0.00
     6   6     0.04   0.03  -0.29     0.07   0.05   0.02    -0.02  -0.01   0.00
     7   6     0.08   0.07   0.20    -0.14  -0.12  -0.09     0.02   0.02   0.01
     8   6    -0.08  -0.07   0.17    -0.14  -0.13   0.01     0.02   0.02  -0.01
     9   6     0.03   0.03  -0.18     0.14   0.13  -0.01    -0.02  -0.02   0.00
    10   1    -0.21  -0.19  -0.12     0.15   0.12   0.27    -0.02  -0.02  -0.04
    11   6    -0.06  -0.05  -0.25     0.13   0.12   0.09    -0.02  -0.01  -0.01
    12   1     0.21   0.18   0.06     0.14   0.12  -0.13    -0.02  -0.02   0.02
    13   6    -0.03  -0.03   0.37    -0.07  -0.06  -0.03     0.01   0.01  -0.00
    14   1    -0.10  -0.09  -0.14    -0.12  -0.12   0.13     0.02   0.02  -0.01
    15   1     0.23   0.21   0.05    -0.10  -0.09  -0.18     0.01   0.01   0.02
    16   1     0.09   0.09  -0.46    -0.08  -0.07  -0.01     0.01   0.01   0.01
    17   6    -0.00   0.01   0.02     0.07  -0.04  -0.02    -0.03   0.02   0.00
    18   6    -0.01   0.01  -0.02    -0.15   0.12   0.03     0.04  -0.03  -0.01
    19   6    -0.02   0.02  -0.02    -0.14   0.10  -0.06     0.03  -0.02   0.02
    20   6     0.02  -0.02   0.03     0.13  -0.10   0.07    -0.03   0.02  -0.01
    21   1    -0.01   0.01  -0.02     0.15  -0.12  -0.12    -0.04   0.03   0.03
    22   6     0.02  -0.01   0.01     0.15  -0.13  -0.03    -0.03   0.03   0.01
    23   1     0.02  -0.01   0.02     0.12  -0.06   0.24    -0.03   0.02  -0.06
    24   6    -0.01   0.01  -0.03    -0.07   0.06   0.01     0.02  -0.01  -0.00
    25   1    -0.04   0.03  -0.03    -0.09   0.06  -0.18     0.02  -0.01   0.04
    26   1    -0.01   0.01   0.03    -0.14   0.13   0.11     0.03  -0.03  -0.02
    27   1    -0.02   0.02   0.03    -0.08   0.06  -0.05     0.02  -0.01   0.01
    28   6    -0.02  -0.02  -0.03    -0.02   0.00   0.01     0.17   0.01  -0.00
    29   6    -0.01   0.01   0.02    -0.04  -0.00  -0.00    -0.26  -0.00   0.03
    30   6    -0.00   0.01   0.02    -0.05   0.00   0.01    -0.29  -0.02   0.01
    31   6     0.00  -0.01  -0.01     0.07   0.01   0.02     0.32   0.07   0.08
    32   6     0.02  -0.01  -0.02     0.06  -0.01  -0.03     0.29  -0.04  -0.12
    33   6    -0.01   0.02   0.03    -0.05  -0.00   0.00    -0.24  -0.02   0.00
    34   1     0.01  -0.00  -0.01    -0.09  -0.03  -0.04    -0.40  -0.13  -0.18
    35   1    -0.04   0.01   0.02    -0.07   0.03   0.06    -0.29   0.12   0.28
    36   6     0.00  -0.00  -0.00     0.00  -0.00  -0.00     0.03  -0.00  -0.01
    37   1     0.00   0.00   0.00     0.01  -0.02  -0.01     0.08  -0.09  -0.05
    38   1    -0.00  -0.00  -0.00     0.02   0.00  -0.01     0.09   0.02  -0.06
    39   1     0.00  -0.01  -0.01    -0.02   0.01   0.01    -0.11   0.07   0.10
    40   6     0.00  -0.00  -0.00     0.00   0.00   0.00     0.02   0.00   0.00
    41   1     0.00   0.01   0.01     0.01   0.02   0.01     0.08   0.14   0.10
    42   1     0.00  -0.00  -0.00     0.01  -0.00  -0.00     0.09  -0.01  -0.01
    43   1    -0.00  -0.01  -0.00    -0.01  -0.01  -0.00    -0.07  -0.09  -0.05
    44   6     0.00  -0.00  -0.00     0.01   0.00  -0.00     0.04   0.00  -0.00
    45   1    -0.02  -0.00   0.01     0.01   0.01   0.00     0.02   0.03   0.01
    46   1     0.00  -0.01  -0.01     0.01  -0.00  -0.00     0.02   0.00  -0.00
    47   1     0.02   0.01  -0.01     0.00  -0.00  -0.01    -0.01  -0.00  -0.03
    48   6     0.00  -0.00   0.00     0.01  -0.01   0.01    -0.00   0.00  -0.00
    49   1    -0.01  -0.02   0.02    -0.01  -0.05   0.07     0.00   0.01  -0.02
    50   1     0.01  -0.00  -0.00     0.01  -0.06   0.01    -0.00   0.01  -0.00
    51   1     0.00   0.02  -0.02     0.01   0.05  -0.04    -0.00  -0.02   0.01
    52   6     0.00   0.00  -0.00     0.01   0.01  -0.00    -0.00  -0.00   0.00
    53   1     0.00  -0.02   0.01     0.01  -0.07   0.00    -0.00   0.03  -0.01
    54   1    -0.01   0.04  -0.02     0.01   0.07  -0.04    -0.00  -0.02   0.01
    55   1    -0.00   0.04   0.01    -0.01   0.09   0.02    -0.00  -0.03  -0.01
    56   8    -0.00  -0.00   0.00     0.00  -0.00  -0.00    -0.00  -0.00  -0.00
    57   1    -0.00  -0.01   0.00     0.01   0.00  -0.00    -0.01   0.00   0.00
                    136                    137                    138
                      A                      A                      A
 Frequencies --   1697.0617              1735.9682              2754.8810
 Red. masses --      5.7232                 9.3038                 1.0816
 Frc consts  --      9.7114                16.5193                 4.8366
 IR Inten    --      6.5776                23.2753               721.1922
  Atom  AN      X      Y      Z        X      Y      Z        X      Y      Z
     1   6     0.01   0.02  -0.00     0.09  -0.01  -0.01     0.00  -0.00   0.00
     2   6     0.06  -0.04   0.01     0.14  -0.47   0.10    -0.00  -0.00   0.00
     3   6    -0.05  -0.02  -0.00     0.14   0.47  -0.06    -0.00   0.00   0.00
     4   7    -0.00  -0.01   0.00    -0.09  -0.08   0.02    -0.00   0.00   0.00
     5   7    -0.01   0.00  -0.00    -0.09   0.08  -0.02     0.00  -0.00   0.00
     6   6     0.14   0.12  -0.03    -0.17  -0.18   0.04    -0.00  -0.00  -0.00
     7   6    -0.14  -0.12  -0.07     0.07   0.07   0.04    -0.00  -0.00   0.00
     8   6    -0.17  -0.15   0.06     0.11   0.10  -0.06    -0.00  -0.00  -0.00
     9   6     0.15   0.13  -0.03    -0.07  -0.06   0.02     0.00   0.00  -0.00
    10   1     0.14   0.13   0.29    -0.08  -0.10  -0.19     0.01   0.01  -0.02
    11   6     0.12   0.11   0.05    -0.05  -0.04   0.00     0.00   0.00  -0.00
    12   1     0.20   0.18  -0.12    -0.14  -0.15   0.05     0.00   0.00   0.00
    13   6    -0.07  -0.06   0.03     0.03   0.03  -0.04     0.00   0.00   0.00
    14   1    -0.13  -0.12   0.11     0.06   0.05  -0.04    -0.00  -0.00  -0.00
    15   1    -0.05  -0.04  -0.16    -0.01  -0.01   0.05    -0.00  -0.00   0.00
    16   1    -0.07  -0.06  -0.07     0.02   0.02   0.05    -0.00  -0.00  -0.00
    17   6    -0.14   0.11   0.00    -0.16   0.16  -0.03    -0.00   0.00  -0.00
    18   6     0.18  -0.14  -0.04     0.09  -0.08  -0.03    -0.00   0.00  -0.00
    19   6     0.15  -0.12   0.08     0.08  -0.06   0.06    -0.00   0.00   0.00
    20   6    -0.13   0.10  -0.06    -0.05   0.04  -0.02     0.00  -0.00  -0.00
    21   1    -0.19   0.17   0.13    -0.12   0.12   0.06     0.00  -0.00   0.00
    22   6    -0.16   0.13   0.03    -0.06   0.05   0.01     0.00  -0.00  -0.00
    23   1    -0.14   0.09  -0.27    -0.10   0.09  -0.15     0.02  -0.02  -0.05
    24   6     0.07  -0.06  -0.01     0.03  -0.02  -0.01     0.00  -0.00   0.00
    25   1     0.07  -0.05   0.17     0.02  -0.01   0.06    -0.00   0.00   0.00
    26   1     0.13  -0.12  -0.11     0.04  -0.04  -0.04    -0.00   0.00  -0.00
    27   1     0.08  -0.06   0.05     0.03  -0.02   0.02    -0.00   0.00  -0.00
    28   6    -0.01  -0.00  -0.00    -0.03   0.00   0.00    -0.00   0.00   0.00
    29   6     0.01   0.00   0.00     0.01  -0.00  -0.00     0.00  -0.00  -0.00
    30   6     0.01   0.00   0.00     0.01   0.00   0.00    -0.00  -0.00  -0.00
    31   6    -0.01  -0.00  -0.00    -0.01  -0.00  -0.00     0.00   0.00   0.00
    32   6    -0.01   0.00   0.00    -0.01   0.00   0.00     0.00   0.00   0.00
    33   6     0.01   0.00   0.00     0.00   0.00   0.00    -0.00  -0.00  -0.00
    34   1     0.02   0.01   0.01     0.01   0.00   0.00    -0.00  -0.00   0.00
    35   1     0.01  -0.00  -0.01     0.01  -0.00  -0.01    -0.00   0.00   0.00
    36   6    -0.00  -0.00   0.00    -0.00  -0.00  -0.00    -0.00   0.00   0.00
    37   1    -0.00   0.00   0.00    -0.00   0.00   0.00     0.00   0.00  -0.00
    38   1    -0.00  -0.00   0.00    -0.00   0.00   0.01     0.00  -0.00   0.00
    39   1     0.00  -0.00  -0.00     0.00   0.00  -0.01    -0.00   0.00  -0.00
    40   6    -0.00  -0.00  -0.00    -0.00  -0.00   0.00    -0.07   0.03  -0.02
    41   1    -0.00  -0.00   0.00    -0.01  -0.00  -0.00     0.86  -0.45   0.11
    42   1    -0.00  -0.00  -0.00    -0.00   0.00   0.00     0.02   0.11  -0.03
    43   1     0.00   0.00   0.00     0.00   0.00   0.00    -0.05  -0.00   0.11
    44   6    -0.00  -0.00  -0.00    -0.00   0.00  -0.00     0.00   0.00   0.00
    45   1    -0.00  -0.00   0.00     0.00  -0.00  -0.00    -0.00  -0.00  -0.00
    46   1    -0.00  -0.00  -0.00     0.00  -0.00   0.00    -0.00  -0.00   0.00
    47   1     0.00   0.00   0.00     0.00   0.00   0.00    -0.00   0.00   0.00
    48   6     0.00  -0.00   0.00     0.02  -0.01   0.01     0.00  -0.00   0.00
    49   1    -0.00  -0.01   0.00    -0.02  -0.07   0.08    -0.00   0.00  -0.00
    50   1     0.01   0.01  -0.00     0.01  -0.06   0.02    -0.00   0.00  -0.02
    51   1     0.00   0.01  -0.01     0.02   0.08  -0.07     0.00   0.00  -0.00
    52   6    -0.00  -0.00   0.00     0.02   0.01  -0.00    -0.00   0.00   0.00
    53   1    -0.00   0.00   0.00     0.02  -0.11   0.01     0.00   0.00  -0.00
    54   1    -0.00   0.01  -0.01     0.00   0.07  -0.04    -0.00  -0.00  -0.00
    55   1     0.00   0.01   0.01    -0.01   0.10   0.02    -0.00   0.00  -0.00
    56   8    -0.00   0.00   0.00    -0.00   0.00   0.00     0.00  -0.00  -0.00
    57   1    -0.00   0.01  -0.00    -0.01   0.00   0.00    -0.01   0.00  -0.00
                    139                    140                    141
                      A                      A                      A
 Frequencies --   3020.3061              3027.4903              3037.3432
 Red. masses --      1.0994                 1.0741                 1.0719
 Frc consts  --      5.9088                 5.8002                 5.8262
 IR Inten    --    217.2600               270.5361               179.8080
  Atom  AN      X      Y      Z        X      Y      Z        X      Y      Z
     1   6    -0.00   0.00   0.00     0.00  -0.00   0.00     0.00  -0.00   0.00
     2   6    -0.00   0.00  -0.00    -0.00  -0.00   0.00    -0.00  -0.00   0.00
     3   6     0.00   0.00   0.00     0.00   0.00   0.00    -0.00  -0.00  -0.00
     4   7    -0.00  -0.00   0.00     0.00   0.00  -0.00    -0.00   0.00  -0.00
     5   7    -0.00  -0.00   0.00     0.00   0.00  -0.00     0.00   0.00  -0.00
     6   6    -0.00  -0.00  -0.00    -0.00  -0.00  -0.00     0.00   0.00   0.00
     7   6    -0.02  -0.02   0.03    -0.03  -0.03   0.05     0.03   0.02  -0.04
     8   6    -0.00  -0.00  -0.00    -0.00  -0.00  -0.00     0.00   0.00   0.00
     9   6     0.00   0.00  -0.00     0.00   0.00  -0.00    -0.00  -0.00   0.00
    10   1     0.20   0.18  -0.31     0.34   0.31  -0.52    -0.28  -0.25   0.42
    11   6     0.00   0.00  -0.00     0.00   0.00  -0.00    -0.00  -0.00   0.00
    12   1     0.00   0.00   0.00     0.00   0.00   0.00    -0.00  -0.00  -0.00
    13   6     0.00   0.00   0.00     0.00   0.00   0.00    -0.00  -0.00   0.00
    14   1     0.00   0.00   0.01     0.00   0.00   0.02    -0.00  -0.00  -0.01
    15   1     0.00   0.00  -0.00     0.00   0.00  -0.00    -0.00  -0.00   0.00
    16   1    -0.00  -0.00  -0.00    -0.00  -0.00  -0.00     0.00   0.00   0.00
    17   6     0.00  -0.00   0.00    -0.00   0.00  -0.00     0.00  -0.00   0.00
    18   6     0.00  -0.00   0.00     0.00  -0.00  -0.00     0.00  -0.00   0.00
    19   6     0.04  -0.04  -0.06    -0.01   0.01   0.01     0.02  -0.02  -0.03
    20   6    -0.00   0.00   0.00     0.00   0.00  -0.00    -0.00   0.00  -0.00
    21   1    -0.00   0.00  -0.00     0.00  -0.00   0.00    -0.00   0.00  -0.00
    22   6    -0.00   0.00   0.00     0.00  -0.00  -0.00    -0.00   0.00   0.00
    23   1    -0.42   0.39   0.66     0.08  -0.07  -0.12    -0.21   0.19   0.32
    24   6    -0.00   0.00  -0.00     0.00  -0.00   0.00    -0.00   0.00  -0.00
    25   1    -0.00   0.00   0.00     0.00  -0.00  -0.00    -0.00   0.00   0.00
    26   1     0.00  -0.00  -0.01     0.00   0.00   0.00    -0.00  -0.00  -0.01
    27   1     0.01  -0.00   0.00    -0.00   0.00  -0.00     0.00  -0.00   0.00
    28   6     0.00   0.00   0.00    -0.00  -0.00  -0.00    -0.00  -0.00   0.00
    29   6     0.00   0.00   0.00    -0.00  -0.00  -0.00     0.00   0.00   0.00
    30   6    -0.00   0.00  -0.00     0.00  -0.00   0.00     0.00  -0.00   0.00
    31   6    -0.00   0.00   0.00     0.00  -0.00  -0.00    -0.00  -0.00   0.00
    32   6    -0.00  -0.00  -0.00     0.00   0.00  -0.00    -0.00   0.00  -0.00
    33   6    -0.00   0.00   0.00     0.00  -0.00  -0.00    -0.00   0.00  -0.00
    34   1     0.00  -0.00  -0.00    -0.00   0.00   0.00     0.00  -0.00  -0.00
    35   1     0.00   0.00   0.00    -0.00  -0.00  -0.00     0.00   0.00   0.00
    36   6     0.00  -0.00  -0.00    -0.00   0.00   0.00    -0.00   0.00   0.00
    37   1    -0.00  -0.00   0.00     0.00   0.00  -0.00     0.00   0.00  -0.00
    38   1    -0.00   0.00  -0.00     0.01  -0.01   0.00     0.01  -0.01   0.00
    39   1     0.00   0.00   0.00    -0.00  -0.00  -0.00    -0.00  -0.00  -0.00
    40   6    -0.00  -0.00  -0.00     0.00   0.00   0.00    -0.00  -0.00  -0.00
    41   1     0.03  -0.01   0.00    -0.01   0.01  -0.00     0.04  -0.02   0.01
    42   1     0.00   0.01  -0.00    -0.00  -0.01   0.00     0.01   0.04  -0.01
    43   1    -0.00  -0.00   0.01     0.00  -0.00  -0.00    -0.01  -0.00   0.02
    44   6    -0.00  -0.00   0.00     0.00   0.00  -0.00    -0.00  -0.00  -0.00
    45   1     0.00   0.00   0.00    -0.00  -0.00  -0.00     0.00   0.00   0.00
    46   1     0.00   0.00  -0.00    -0.00  -0.00   0.00     0.00   0.00  -0.00
    47   1     0.00  -0.00  -0.00    -0.00   0.00   0.00     0.00  -0.00  -0.00
    48   6     0.00  -0.00   0.01    -0.00   0.01  -0.04    -0.00   0.01  -0.04
    49   1    -0.04   0.06   0.02     0.12  -0.18  -0.06     0.13  -0.19  -0.07
    50   1    -0.03  -0.04  -0.19     0.11   0.13   0.60     0.11   0.14   0.59
    51   1     0.07   0.01   0.01    -0.22  -0.04  -0.03    -0.23  -0.04  -0.03
    52   6    -0.00   0.00  -0.00    -0.00   0.00   0.00     0.00   0.00   0.00
    53   1     0.00  -0.00   0.00     0.00  -0.00  -0.00     0.00   0.00   0.00
    54   1     0.00  -0.00  -0.00     0.00  -0.00  -0.00    -0.00  -0.00  -0.00
    55   1    -0.00  -0.00   0.00     0.00   0.00   0.00    -0.00  -0.00   0.00
    56   8    -0.00   0.00  -0.00     0.00   0.00  -0.00    -0.00  -0.00  -0.00
    57   1     0.01  -0.00   0.00    -0.00  -0.00  -0.00     0.00  -0.00  -0.00
                    142                    143                    144
                      A                      A                      A
 Frequencies --   3065.9141              3067.1071              3070.5067
 Red. masses --      1.0388                 1.0390                 1.0729
 Frc consts  --      5.7533                 5.7585                 5.9597
 IR Inten    --     38.3611                37.5920                40.2415
  Atom  AN      X      Y      Z        X      Y      Z        X      Y      Z
     1   6     0.00  -0.00   0.00     0.00  -0.00  -0.00    -0.00  -0.00   0.00
     2   6    -0.00  -0.00   0.00    -0.00  -0.00   0.00     0.00   0.00  -0.00
     3   6     0.00   0.00  -0.00    -0.00   0.00  -0.00     0.00  -0.00  -0.00
     4   7    -0.00  -0.00   0.00    -0.00  -0.00   0.00     0.00  -0.00  -0.00
     5   7     0.00   0.00   0.00    -0.00   0.00   0.00    -0.00   0.00   0.00
     6   6    -0.00   0.00   0.00     0.00   0.00  -0.00    -0.00  -0.00  -0.00
     7   6     0.00   0.00  -0.00    -0.00  -0.00   0.00    -0.00  -0.00   0.00
     8   6     0.00   0.00  -0.00     0.00  -0.00  -0.00    -0.00  -0.00  -0.00
     9   6    -0.00  -0.00   0.00     0.00   0.00  -0.00     0.00   0.00  -0.00
    10   1    -0.00  -0.00   0.00     0.00   0.00  -0.00     0.01   0.01  -0.01
    11   6     0.00  -0.00   0.00    -0.00  -0.00   0.00     0.00   0.00  -0.00
    12   1    -0.00  -0.00   0.00    -0.00  -0.00  -0.00     0.00   0.00   0.00
    13   6     0.00  -0.00   0.00    -0.00  -0.00  -0.00     0.00   0.00  -0.00
    14   1    -0.00  -0.00  -0.00     0.00   0.00   0.00     0.00   0.00   0.00
    15   1     0.00  -0.00   0.00     0.00   0.00  -0.00     0.00   0.00  -0.00
    16   1     0.00  -0.00   0.00     0.00   0.00   0.00    -0.00  -0.00  -0.00
    17   6     0.00  -0.00   0.00     0.00  -0.00  -0.00    -0.00   0.00  -0.00
    18   6    -0.00  -0.00   0.00    -0.00  -0.00  -0.00     0.00  -0.00  -0.00
    19   6     0.00  -0.00  -0.00    -0.00   0.00   0.00    -0.00   0.00   0.00
    20   6    -0.00   0.00   0.00    -0.00   0.00   0.00     0.00  -0.00  -0.00
    21   1    -0.00   0.00  -0.00    -0.00   0.00  -0.00     0.00  -0.00   0.00
    22   6    -0.00  -0.00  -0.00     0.00  -0.00  -0.00     0.00  -0.00  -0.00
    23   1    -0.00   0.00   0.00     0.00  -0.00  -0.00     0.01  -0.01  -0.02
    24   6    -0.00   0.00   0.00    -0.00  -0.00   0.00     0.00  -0.00   0.00
    25   1     0.00  -0.00  -0.00     0.00  -0.00  -0.00     0.00  -0.00  -0.00
    26   1     0.00  -0.00   0.00     0.00  -0.00   0.00     0.00  -0.00   0.00
    27   1     0.00  -0.00   0.00     0.00  -0.00  -0.00    -0.00   0.00  -0.00
    28   6     0.00   0.00   0.00     0.00   0.00   0.00    -0.00   0.00   0.00
    29   6     0.00  -0.00  -0.00    -0.00  -0.00  -0.00     0.00   0.00   0.00
    30   6    -0.00   0.00   0.00    -0.00   0.00   0.00     0.00  -0.00  -0.00
    31   6    -0.00  -0.00  -0.00     0.00  -0.00  -0.00    -0.00   0.00   0.00
    32   6    -0.00   0.00   0.00     0.00   0.00   0.00    -0.00  -0.00  -0.00
    33   6    -0.00   0.00   0.00     0.00  -0.00  -0.00    -0.00  -0.00  -0.00
    34   1    -0.00   0.00   0.00    -0.00   0.00   0.00     0.00  -0.00  -0.01
    35   1    -0.00  -0.00  -0.00    -0.01  -0.00  -0.01     0.00   0.00   0.00
    36   6     0.03  -0.02  -0.03     0.01  -0.01  -0.01    -0.00   0.00   0.00
    37   1    -0.36  -0.37   0.25    -0.08  -0.08   0.06     0.03   0.03  -0.02
    38   1    -0.32   0.55  -0.17    -0.07   0.12  -0.04     0.03  -0.04   0.01
    39   1     0.31   0.10   0.28     0.07   0.02   0.06    -0.02  -0.01  -0.02
    40   6     0.00  -0.00  -0.00     0.00  -0.01  -0.00     0.01  -0.08  -0.00
    41   1    -0.01   0.00  -0.00    -0.01   0.00  -0.00    -0.11   0.05  -0.01
    42   1     0.01   0.05  -0.01     0.02   0.10  -0.03     0.16   0.88  -0.24
    43   1    -0.01  -0.00   0.02    -0.02  -0.00   0.03    -0.16  -0.02   0.29
    44   6     0.01   0.00  -0.00    -0.05  -0.01   0.02     0.00   0.00  -0.00
    45   1    -0.05  -0.01  -0.10     0.22   0.05   0.43    -0.02  -0.00  -0.04
    46   1    -0.04  -0.12   0.09     0.17   0.53  -0.40    -0.02  -0.05   0.04
    47   1    -0.03   0.09   0.05     0.15  -0.41  -0.21    -0.02   0.04   0.02
    48   6    -0.00  -0.00  -0.00    -0.00  -0.00  -0.00     0.00  -0.00   0.00
    49   1     0.00  -0.00  -0.00     0.00  -0.00  -0.00    -0.01   0.01   0.00
    50   1     0.00   0.00   0.02     0.00   0.00   0.00    -0.00  -0.00  -0.02
    51   1     0.00   0.00   0.00     0.00   0.00   0.00     0.01   0.00   0.00
    52   6    -0.00   0.00   0.00     0.00   0.00   0.00     0.00   0.00   0.00
    53   1     0.00   0.00   0.00     0.00   0.00   0.00     0.02  -0.00   0.00
    54   1    -0.00  -0.00  -0.00    -0.00  -0.00  -0.00    -0.02  -0.02  -0.03
    55   1    -0.00  -0.00   0.00    -0.00  -0.00   0.00    -0.01  -0.01   0.02
    56   8    -0.00   0.00  -0.00    -0.00   0.00  -0.00     0.00   0.00   0.00
    57   1     0.00  -0.00  -0.00     0.00  -0.00   0.00     0.00  -0.00  -0.00
                    145                    146                    147
                      A                      A                      A
 Frequencies --   3095.0763              3133.0203              3134.3488
 Red. masses --      1.0332                 1.0953                 1.1013
 Frc consts  --      5.8312                 6.3347                 6.3744
 IR Inten    --     30.9310                46.7174                18.2459
  Atom  AN      X      Y      Z        X      Y      Z        X      Y      Z
     1   6     0.00   0.00  -0.00    -0.00   0.00   0.00     0.00  -0.00   0.00
     2   6    -0.00  -0.00   0.00     0.00   0.00  -0.00    -0.00  -0.00   0.00
     3   6    -0.00   0.00  -0.00     0.00  -0.00   0.00     0.00   0.00  -0.00
     4   7     0.00  -0.00   0.00    -0.00   0.00   0.00     0.00   0.00  -0.00
     5   7     0.00  -0.00   0.00    -0.00  -0.00  -0.00     0.00   0.00   0.00
     6   6    -0.00   0.00  -0.00    -0.00  -0.00  -0.00    -0.00  -0.00   0.00
     7   6     0.00   0.00  -0.00    -0.00  -0.00   0.00     0.00   0.00  -0.00
     8   6     0.00   0.00   0.00     0.00  -0.00  -0.00    -0.00  -0.00  -0.00
     9   6    -0.00  -0.00   0.00     0.00   0.00   0.00     0.00  -0.00   0.00
    10   1    -0.00  -0.00   0.00     0.00   0.00  -0.00    -0.00  -0.00   0.00
    11   6     0.00   0.00  -0.00     0.00   0.00  -0.00     0.00   0.00  -0.00
    12   1    -0.00  -0.00  -0.00     0.00   0.00   0.00     0.00   0.00   0.00
    13   6     0.00   0.00  -0.00     0.00   0.00   0.00     0.00   0.00   0.00
    14   1    -0.00   0.00  -0.00    -0.00  -0.00  -0.00    -0.00  -0.00  -0.00
    15   1    -0.00  -0.00   0.00    -0.00  -0.00   0.00    -0.00  -0.00   0.00
    16   1    -0.00  -0.00  -0.00    -0.00  -0.00  -0.00    -0.00  -0.00  -0.00
    17   6    -0.00   0.00   0.00    -0.00   0.00  -0.00     0.00  -0.00  -0.00
    18   6     0.00  -0.00  -0.00     0.00  -0.00  -0.00     0.00  -0.00   0.00
    19   6     0.00  -0.00  -0.00    -0.00   0.00   0.00     0.00  -0.00  -0.00
    20   6     0.00  -0.00  -0.00     0.00  -0.00  -0.00    -0.00  -0.00  -0.00
    21   1     0.00  -0.00   0.00     0.00  -0.00   0.00    -0.00   0.00  -0.00
    22   6     0.00  -0.00   0.00     0.00  -0.00   0.00    -0.00   0.00   0.00
    23   1    -0.00   0.00   0.00     0.00  -0.00  -0.00    -0.00   0.00   0.00
    24   6     0.00  -0.00   0.00     0.00  -0.00   0.00    -0.00  -0.00  -0.00
    25   1    -0.00   0.00   0.00    -0.00   0.00   0.00    -0.00   0.00   0.00
    26   1    -0.00   0.00  -0.00     0.00  -0.00   0.00    -0.00   0.00  -0.00
    27   1    -0.00   0.00  -0.00    -0.00   0.00  -0.00     0.00  -0.00   0.00
    28   6    -0.00   0.00   0.00    -0.00   0.00  -0.00    -0.00   0.00  -0.00
    29   6     0.00  -0.00  -0.00     0.00   0.00   0.00     0.00  -0.00   0.00
    30   6     0.00   0.00   0.00     0.00   0.00   0.00     0.00  -0.00  -0.00
    31   6    -0.00   0.00   0.00    -0.00   0.00   0.00     0.00   0.00   0.00
    32   6    -0.00  -0.00  -0.00    -0.00  -0.00  -0.00    -0.00  -0.00  -0.00
    33   6    -0.00  -0.00  -0.00    -0.00  -0.00   0.00    -0.00  -0.00  -0.00
    34   1     0.00  -0.00  -0.00     0.00  -0.01  -0.01     0.00  -0.00  -0.00
    35   1     0.00   0.00   0.00     0.00   0.00   0.00     0.00   0.00   0.00
    36   6    -0.00  -0.00  -0.00    -0.00   0.00  -0.00    -0.00  -0.08   0.05
    37   1     0.00   0.00  -0.00     0.00   0.00  -0.00     0.47   0.44  -0.31
    38   1     0.00  -0.00  -0.00     0.00  -0.00   0.00    -0.35   0.57  -0.16
    39   1     0.00   0.00   0.00     0.00   0.00   0.00    -0.08  -0.04  -0.07
    40   6     0.00  -0.00  -0.00     0.05   0.02  -0.07     0.00  -0.00  -0.00
    41   1    -0.00   0.00  -0.00    -0.05   0.04  -0.02     0.00  -0.00   0.00
    42   1     0.01   0.04  -0.01    -0.05  -0.32   0.07     0.00   0.00  -0.00
    43   1    -0.01  -0.00   0.02    -0.46   0.01   0.82    -0.00   0.00   0.00
    44   6     0.00   0.00  -0.00     0.00   0.00  -0.00    -0.00   0.00  -0.00
    45   1    -0.00  -0.00  -0.00     0.00   0.00   0.00     0.00   0.00   0.00
    46   1    -0.00  -0.00   0.00    -0.00  -0.00   0.00    -0.00  -0.00   0.00
    47   1    -0.00   0.00   0.00     0.00  -0.00  -0.00     0.00  -0.00  -0.00
    48   6    -0.00  -0.00  -0.00    -0.00  -0.00  -0.00    -0.00  -0.00  -0.00
    49   1    -0.00   0.00   0.00    -0.00   0.00   0.00    -0.00   0.01   0.00
    50   1     0.00   0.00   0.00    -0.00  -0.00   0.00     0.00   0.00   0.02
    51   1     0.00   0.00   0.00     0.00   0.00   0.00     0.02   0.00   0.00
    52   6     0.01  -0.05  -0.00    -0.00   0.00  -0.00     0.00   0.00  -0.00
    53   1    -0.49   0.01  -0.03     0.01  -0.00   0.00    -0.00   0.00   0.00
    54   1     0.20   0.35   0.52     0.00   0.00   0.00    -0.00  -0.00  -0.00
    55   1     0.23   0.20  -0.48    -0.01  -0.01   0.02    -0.00  -0.00   0.00
    56   8    -0.00   0.00   0.00    -0.00  -0.00   0.00     0.00   0.00  -0.00
    57   1     0.00  -0.00  -0.00     0.00  -0.00  -0.00    -0.00  -0.00  -0.00
                    148                    149                    150
                      A                      A                      A
 Frequencies --   3140.7358              3164.0443              3165.7624
 Red. masses --      1.0997                 1.1038                 1.0903
 Frc consts  --      6.3910                 6.5106                 6.4380
 IR Inten    --     23.3740                24.5881                 8.8297
  Atom  AN      X      Y      Z        X      Y      Z        X      Y      Z
     1   6    -0.00  -0.00   0.00     0.00   0.00   0.00    -0.00   0.00  -0.00
     2   6     0.00   0.00  -0.00    -0.00  -0.00   0.00     0.00   0.00  -0.00
     3   6     0.00  -0.00  -0.00    -0.00   0.00  -0.00     0.00  -0.00   0.00
     4   7     0.00   0.00  -0.00     0.00  -0.00   0.00    -0.00  -0.00   0.00
     5   7     0.00   0.00  -0.00     0.00   0.00  -0.00     0.00   0.00  -0.00
     6   6    -0.00  -0.00  -0.00     0.00   0.00  -0.00     0.00   0.00   0.00
     7   6     0.00   0.00  -0.00    -0.00  -0.00   0.00     0.00   0.00  -0.00
     8   6    -0.00  -0.00  -0.00     0.00  -0.00   0.00     0.00   0.00   0.00
     9   6     0.00   0.00   0.00    -0.00   0.00  -0.00    -0.00  -0.00   0.00
    10   1    -0.00  -0.00   0.00     0.00   0.00  -0.00    -0.00  -0.00   0.01
    11   6     0.00   0.00  -0.00    -0.00  -0.00  -0.00    -0.00  -0.00   0.00
    12   1     0.00   0.00   0.00    -0.00  -0.00  -0.00    -0.00  -0.00  -0.00
    13   6     0.00   0.00  -0.00    -0.00  -0.00  -0.00    -0.00  -0.00   0.00
    14   1    -0.00  -0.00  -0.00     0.00   0.00   0.00    -0.00  -0.00  -0.00
    15   1    -0.00  -0.00   0.00     0.00   0.00  -0.00     0.00   0.00  -0.00
    16   1    -0.00  -0.00  -0.00     0.00   0.00  -0.00     0.00   0.00   0.00
    17   6    -0.00   0.00   0.00     0.00  -0.00   0.00     0.00   0.00  -0.00
    18   6    -0.00  -0.00   0.00     0.00  -0.00   0.00     0.00   0.00   0.00
    19   6     0.00  -0.00  -0.00    -0.00   0.00   0.00     0.00  -0.00  -0.00
    20   6     0.00  -0.00  -0.00    -0.00   0.00   0.00    -0.00   0.00   0.00
    21   1     0.00  -0.00   0.00    -0.00   0.00  -0.00    -0.00   0.00  -0.00
    22   6     0.00   0.00   0.00    -0.00   0.00  -0.00    -0.00   0.00   0.00
    23   1    -0.00   0.00   0.00     0.00  -0.00  -0.00    -0.01   0.00   0.01
    24   6     0.00  -0.00   0.00    -0.00   0.00   0.00    -0.00   0.00  -0.00
    25   1    -0.00   0.00   0.00     0.00  -0.00  -0.00     0.00  -0.00  -0.00
    26   1    -0.00   0.00  -0.00     0.00  -0.00   0.00    -0.00   0.00  -0.00
    27   1    -0.00   0.00   0.00     0.00  -0.00   0.00     0.00  -0.00   0.00
    28   6     0.00   0.00  -0.00    -0.00   0.00   0.00    -0.00   0.00  -0.00
    29   6    -0.00   0.00   0.00     0.00   0.00  -0.00     0.00   0.00  -0.00
    30   6    -0.00  -0.00  -0.00    -0.00  -0.00   0.00     0.00   0.00  -0.00
    31   6    -0.00   0.00   0.00    -0.00   0.00   0.00     0.00  -0.00  -0.00
    32   6    -0.00  -0.00  -0.00     0.00   0.00   0.00    -0.00  -0.00  -0.00
    33   6    -0.00  -0.00   0.00     0.00  -0.00  -0.00    -0.00   0.00   0.00
    34   1     0.00  -0.00  -0.00     0.01  -0.00  -0.01    -0.00   0.00   0.00
    35   1     0.00   0.00   0.01    -0.01  -0.01  -0.01     0.00   0.00   0.00
    36   6    -0.00  -0.00   0.00    -0.00  -0.00  -0.00     0.01   0.01   0.01
    37   1     0.00   0.00  -0.00     0.00   0.00  -0.00    -0.05  -0.05   0.03
    38   1    -0.00   0.00  -0.00    -0.00   0.00  -0.00    -0.01   0.01  -0.00
    39   1    -0.00  -0.00  -0.00     0.00   0.00   0.00    -0.10  -0.04  -0.10
    40   6     0.00  -0.00  -0.00    -0.00   0.00   0.00    -0.00   0.00   0.00
    41   1    -0.00   0.00  -0.00     0.00  -0.00  -0.00     0.00  -0.00   0.00
    42   1     0.00  -0.00   0.00    -0.00  -0.00   0.00    -0.00  -0.00   0.00
    43   1    -0.00  -0.00   0.00     0.00   0.00  -0.00     0.00  -0.00  -0.00
    44   6     0.02  -0.08   0.05    -0.01  -0.05  -0.08    -0.00   0.00   0.00
    45   1    -0.21  -0.06  -0.39     0.35   0.07   0.64    -0.00  -0.00  -0.00
    46   1     0.18   0.53  -0.41    -0.01  -0.05   0.01    -0.00  -0.00   0.00
    47   1    -0.18   0.45   0.26    -0.22   0.56   0.28     0.00  -0.00  -0.00
    48   6     0.00  -0.00  -0.00    -0.00  -0.00  -0.00    -0.03  -0.06  -0.06
    49   1    -0.00   0.00   0.00    -0.00   0.00   0.00    -0.35   0.50   0.19
    50   1     0.00   0.00   0.00     0.00   0.00   0.00     0.08   0.09   0.41
    51   1     0.00   0.00   0.00     0.00   0.00   0.00     0.59   0.10   0.08
    52   6     0.00  -0.00  -0.00     0.00   0.00   0.00     0.00   0.00   0.00
    53   1    -0.00  -0.00   0.00    -0.00   0.00  -0.00    -0.00  -0.00   0.00
    54   1     0.00   0.00   0.00    -0.00  -0.00  -0.00    -0.00  -0.00  -0.01
    55   1    -0.00  -0.00   0.00     0.00   0.00  -0.00     0.00  -0.00   0.00
    56   8     0.00   0.00   0.00    -0.00   0.00  -0.00     0.00   0.00  -0.00
    57   1     0.00   0.00  -0.00     0.00   0.00   0.00    -0.00  -0.00   0.00
                    151                    152                    153
                      A                      A                      A
 Frequencies --   3168.1154              3184.1247              3205.3637
 Red. masses --      1.1017                 1.1060                 1.0911
 Frc consts  --      6.5153                 6.6066                 6.6049
 IR Inten    --     27.0020                 8.2923                31.0136
  Atom  AN      X      Y      Z        X      Y      Z        X      Y      Z
     1   6     0.00   0.00   0.00     0.00  -0.00  -0.00    -0.00  -0.00  -0.00
     2   6     0.00  -0.00   0.00    -0.00   0.00  -0.00     0.00   0.00   0.00
     3   6    -0.00   0.00   0.00    -0.00  -0.00   0.00     0.00  -0.00  -0.00
     4   7     0.00  -0.00   0.00     0.00  -0.00   0.00    -0.00   0.00  -0.00
     5   7     0.00   0.00  -0.00    -0.00  -0.00  -0.00     0.00  -0.00  -0.00
     6   6     0.00   0.00  -0.00    -0.00   0.00   0.00     0.00   0.00  -0.00
     7   6     0.00   0.00  -0.00    -0.00   0.00  -0.00    -0.00  -0.00   0.00
     8   6     0.00   0.00   0.00     0.00  -0.00  -0.00     0.00   0.00   0.00
     9   6    -0.00  -0.00  -0.00     0.00   0.00  -0.00     0.00   0.00   0.00
    10   1    -0.00  -0.00   0.00     0.00  -0.00   0.00     0.00   0.00  -0.00
    11   6    -0.00  -0.00   0.00    -0.00  -0.00   0.00     0.00   0.00  -0.00
    12   1    -0.00  -0.00  -0.00     0.00   0.00   0.00    -0.00  -0.00  -0.01
    13   6    -0.00  -0.00   0.00     0.00   0.00   0.00    -0.00  -0.00  -0.00
    14   1     0.00   0.00   0.00     0.00   0.00   0.00    -0.00  -0.00  -0.01
    15   1     0.00   0.00  -0.00     0.00   0.00  -0.00    -0.00  -0.00   0.01
    16   1     0.00   0.00   0.00    -0.00  -0.00  -0.00     0.00   0.00   0.00
    17   6     0.00  -0.00  -0.00     0.00  -0.00  -0.00    -0.00   0.00  -0.00
    18   6     0.00   0.00   0.00     0.00  -0.00   0.00    -0.00   0.00  -0.00
    19   6     0.00  -0.00  -0.00    -0.00   0.00   0.00     0.00  -0.00  -0.00
    20   6    -0.00   0.00   0.00    -0.00   0.00   0.00     0.00  -0.00  -0.00
    21   1    -0.00   0.00  -0.00    -0.00   0.00  -0.00     0.00  -0.00   0.00
    22   6    -0.00   0.00  -0.00    -0.00   0.00  -0.00     0.00  -0.00   0.00
    23   1    -0.00   0.00   0.00     0.00  -0.00  -0.00    -0.00   0.00   0.00
    24   6    -0.00   0.00  -0.00    -0.00   0.00   0.00    -0.00   0.00  -0.00
    25   1     0.00  -0.00  -0.00     0.00  -0.00  -0.00    -0.00   0.00   0.00
    26   1     0.00  -0.00   0.00     0.00  -0.00   0.00    -0.00   0.00  -0.00
    27   1     0.00  -0.00   0.00     0.00  -0.00   0.00     0.00  -0.00   0.00
    28   6    -0.00   0.00   0.00    -0.00  -0.00   0.00    -0.00   0.00   0.00
    29   6    -0.00   0.00   0.00    -0.00  -0.00  -0.00    -0.00  -0.00  -0.00
    30   6    -0.00   0.00   0.00     0.00  -0.00  -0.00     0.00  -0.00  -0.00
    31   6     0.00   0.00   0.00     0.00  -0.00  -0.00     0.03  -0.03  -0.07
    32   6     0.00   0.00   0.00     0.00   0.00   0.00    -0.02  -0.01  -0.02
    33   6     0.00  -0.00  -0.00     0.00  -0.00  -0.00     0.00   0.00   0.00
    34   1     0.00  -0.00  -0.00    -0.00   0.00   0.00    -0.38   0.38   0.76
    35   1    -0.02  -0.01  -0.02    -0.00  -0.00  -0.00     0.21   0.15   0.25
    36   6    -0.08  -0.02  -0.04     0.00   0.00  -0.00    -0.00  -0.00  -0.00
    37   1     0.23   0.23  -0.17    -0.00  -0.00   0.00     0.00   0.00  -0.00
    38   1     0.11  -0.21   0.05     0.00  -0.00   0.00     0.00  -0.00   0.00
    39   1     0.62   0.22   0.58     0.00   0.00   0.00     0.01   0.00   0.01
    40   6    -0.00   0.00   0.00    -0.00  -0.00   0.00     0.00   0.00  -0.00
    41   1     0.00  -0.00   0.00     0.00  -0.00   0.00    -0.00   0.00   0.00
    42   1    -0.00   0.00   0.00     0.00   0.02  -0.00     0.00  -0.00   0.00
    43   1     0.00  -0.00  -0.00     0.01   0.00  -0.01    -0.01   0.00   0.01
    44   6     0.00   0.00   0.00    -0.00  -0.00  -0.00    -0.00  -0.00  -0.00
    45   1    -0.00  -0.00  -0.00     0.00   0.00   0.00     0.00   0.00   0.01
    46   1     0.00   0.00  -0.00     0.00  -0.00   0.00    -0.00  -0.00   0.00
    47   1     0.00  -0.00  -0.00    -0.00   0.00   0.00    -0.01   0.01   0.00
    48   6    -0.00  -0.01  -0.01     0.00  -0.00  -0.00     0.00  -0.00  -0.00
    49   1    -0.06   0.09   0.03    -0.00   0.00   0.00    -0.01   0.01   0.00
    50   1     0.01   0.02   0.07     0.00   0.00   0.00     0.00  -0.00  -0.00
    51   1     0.10   0.02   0.01     0.00   0.00   0.00    -0.01  -0.00  -0.00
    52   6     0.00   0.00   0.00    -0.01  -0.01  -0.09     0.00   0.00   0.00
    53   1     0.00   0.00   0.00     0.17  -0.00  -0.00    -0.00  -0.00  -0.00
    54   1    -0.00  -0.00  -0.00     0.22   0.38   0.55    -0.00  -0.00  -0.00
    55   1    -0.00  -0.00   0.00    -0.29  -0.25   0.57    -0.00  -0.00   0.00
    56   8    -0.00   0.00  -0.00    -0.00   0.00  -0.00     0.00  -0.00   0.00
    57   1    -0.00  -0.00   0.00     0.00  -0.00   0.00    -0.00   0.00  -0.00
                    154                    155                    156
                      A                      A                      A
 Frequencies --   3205.4546              3208.0337              3208.6332
 Red. masses --      1.0868                 1.0857                 1.0919
 Frc consts  --      6.5795                 6.5832                 6.6231
 IR Inten    --      4.8612                 1.1678                23.4658
  Atom  AN      X      Y      Z        X      Y      Z        X      Y      Z
     1   6     0.00   0.00  -0.00     0.00   0.00  -0.00     0.00  -0.00  -0.00
     2   6     0.00   0.00   0.00    -0.00   0.00   0.00    -0.00   0.00  -0.00
     3   6     0.00   0.00  -0.00    -0.00   0.00  -0.00    -0.00   0.00   0.00
     4   7     0.00   0.00  -0.00     0.00  -0.00   0.00    -0.00  -0.00   0.00
     5   7    -0.00  -0.00  -0.00    -0.00   0.00   0.00    -0.00   0.00   0.00
     6   6    -0.00  -0.00   0.00     0.00   0.00  -0.00     0.00   0.00  -0.00
     7   6     0.00   0.00  -0.00    -0.00  -0.00   0.00     0.00   0.00   0.00
     8   6    -0.01  -0.01  -0.05     0.00   0.00   0.00     0.00   0.00   0.00
     9   6    -0.01  -0.01  -0.03    -0.00  -0.00  -0.00    -0.00  -0.00  -0.00
    10   1    -0.01  -0.01   0.01     0.00   0.00  -0.00     0.00   0.00   0.00
    11   6    -0.02  -0.02   0.03     0.00   0.00  -0.00    -0.00  -0.00  -0.00
    12   1     0.16   0.15   0.62    -0.00  -0.00  -0.00    -0.00  -0.00  -0.01
    13   6     0.03   0.02   0.01     0.00   0.00   0.00     0.00   0.00   0.00
    14   1     0.08   0.07   0.30     0.00   0.00   0.00     0.00   0.00   0.01
    15   1     0.26   0.23  -0.40    -0.00  -0.00   0.00     0.00   0.00  -0.00
    16   1    -0.30  -0.27  -0.08    -0.00  -0.00  -0.00    -0.00  -0.00  -0.00
    17   6     0.00  -0.00   0.00     0.00  -0.00  -0.00     0.00  -0.00  -0.00
    18   6     0.00  -0.00   0.00     0.01  -0.00   0.03     0.00  -0.00   0.00
    19   6     0.00  -0.00  -0.00    -0.00   0.00   0.00    -0.00   0.00   0.00
    20   6     0.00  -0.00  -0.00     0.02  -0.02  -0.04     0.00  -0.00  -0.00
    21   1    -0.00   0.00  -0.00    -0.11   0.07  -0.35    -0.00   0.00  -0.01
    22   6     0.00  -0.00   0.00     0.01  -0.01   0.03     0.00  -0.00   0.00
    23   1    -0.00   0.00   0.00     0.01  -0.01  -0.01     0.00  -0.00  -0.00
    24   6    -0.00   0.00  -0.00    -0.04   0.03  -0.01    -0.00   0.00  -0.00
    25   1    -0.00   0.00   0.00    -0.28   0.25   0.45    -0.01   0.01   0.01
    26   1    -0.00   0.00  -0.00    -0.11   0.07  -0.36    -0.00   0.00  -0.00
    27   1     0.00  -0.00   0.00     0.46  -0.36   0.11     0.01  -0.01   0.00
    28   6    -0.00   0.00   0.00    -0.00  -0.00  -0.00     0.00   0.00   0.00
    29   6    -0.00  -0.00  -0.00    -0.00  -0.00   0.00     0.00   0.00   0.00
    30   6     0.00  -0.00  -0.00    -0.00   0.00   0.00     0.00  -0.00  -0.00
    31   6     0.00  -0.00  -0.00     0.00  -0.00  -0.00    -0.01   0.01   0.03
    32   6    -0.00  -0.00  -0.00     0.00   0.00   0.00    -0.05  -0.03  -0.06
    33   6     0.00   0.00   0.00     0.00  -0.00  -0.00    -0.00   0.00   0.00
    34   1    -0.01   0.01   0.01    -0.00   0.00   0.00     0.14  -0.15  -0.29
    35   1     0.00   0.00   0.00    -0.01  -0.01  -0.01     0.54   0.39   0.65
    36   6    -0.00   0.00  -0.00     0.00  -0.00   0.00    -0.00  -0.00  -0.00
    37   1     0.00   0.00  -0.00    -0.00  -0.00  -0.00     0.00   0.00  -0.00
    38   1     0.00  -0.00   0.00    -0.00   0.00  -0.00     0.00  -0.00   0.00
    39   1     0.00   0.00   0.00    -0.00  -0.00  -0.00     0.02   0.01   0.02
    40   6     0.00   0.00  -0.00     0.00  -0.00   0.00    -0.00   0.00   0.00
    41   1     0.00  -0.00   0.00    -0.00   0.00  -0.00     0.00  -0.00  -0.00
    42   1    -0.00  -0.00   0.00     0.00   0.00  -0.00    -0.00  -0.00   0.00
    43   1    -0.00   0.00   0.00     0.00  -0.00   0.00     0.00  -0.00  -0.01
    44   6    -0.00  -0.00  -0.00     0.00   0.00   0.00    -0.00  -0.00  -0.00
    45   1     0.00   0.00   0.00    -0.00  -0.00  -0.00     0.01   0.00   0.01
    46   1    -0.00  -0.00   0.00    -0.00   0.00  -0.00     0.00  -0.00   0.00
    47   1    -0.00   0.00   0.00    -0.00  -0.00  -0.00     0.00  -0.00   0.00
    48   6     0.00  -0.00  -0.00     0.00  -0.00  -0.00    -0.01   0.00   0.00
    49   1    -0.00   0.00   0.00    -0.01   0.01   0.00     0.03  -0.05  -0.02
    50   1     0.00   0.00   0.00     0.00  -0.00  -0.00    -0.00   0.00   0.00
    51   1    -0.00  -0.00  -0.00    -0.01  -0.00  -0.00     0.06   0.01   0.01
    52   6     0.00   0.00   0.00    -0.00  -0.00   0.00    -0.00  -0.00   0.00
    53   1    -0.01   0.00  -0.00     0.00  -0.00   0.00     0.02  -0.00   0.00
    54   1    -0.00  -0.00  -0.00     0.00   0.00   0.00     0.00   0.00   0.00
    55   1     0.00  -0.00   0.00     0.00   0.00  -0.00     0.00   0.00  -0.01
    56   8    -0.00  -0.00  -0.00     0.00  -0.00   0.00    -0.00   0.00  -0.00
    57   1    -0.00   0.00   0.00    -0.00   0.00   0.00     0.00  -0.00   0.00
                    157                    158                    159
                      A                      A                      A
 Frequencies --   3209.8622              3210.7286              3211.3503
 Red. masses --      1.1073                 1.1060                 1.0901
 Frc consts  --      6.7219                 6.7177                 6.6236
 IR Inten    --     11.6227                 3.7559                 2.7647
  Atom  AN      X      Y      Z        X      Y      Z        X      Y      Z
     1   6    -0.00  -0.00   0.00    -0.00   0.00   0.00     0.00  -0.00  -0.00
     2   6     0.00   0.00  -0.00     0.00  -0.00  -0.00    -0.00   0.00  -0.00
     3   6     0.00   0.00   0.00     0.00  -0.00  -0.00    -0.00  -0.00   0.00
     4   7     0.00  -0.00  -0.00    -0.00  -0.00   0.00    -0.00   0.00  -0.00
     5   7    -0.00   0.00  -0.00     0.00   0.00  -0.00    -0.00  -0.00   0.00
     6   6    -0.00  -0.00   0.00     0.00   0.00  -0.00     0.00   0.00  -0.00
     7   6    -0.00  -0.00   0.00     0.00   0.00  -0.00     0.00   0.00  -0.00
     8   6    -0.00  -0.00  -0.00     0.00   0.00   0.01     0.01   0.01   0.05
     9   6     0.00   0.00   0.00    -0.00  -0.00  -0.01    -0.02  -0.01  -0.05
    10   1     0.00   0.00  -0.00    -0.00  -0.00   0.00    -0.01  -0.01   0.01
    11   6     0.00   0.00  -0.00    -0.00  -0.00  -0.00     0.00   0.00  -0.01
    12   1     0.00   0.00   0.00    -0.02  -0.02  -0.07    -0.13  -0.12  -0.52
    13   6    -0.00  -0.00  -0.00     0.00   0.00   0.00     0.03   0.03   0.01
    14   1    -0.00  -0.00  -0.00     0.02   0.02   0.08     0.17   0.14   0.62
    15   1    -0.00  -0.00   0.00    -0.00  -0.00   0.00    -0.04  -0.04   0.07
    16   1     0.00   0.00   0.00    -0.05  -0.04  -0.01    -0.35  -0.32  -0.09
    17   6     0.00  -0.00   0.00    -0.00   0.00   0.00    -0.00   0.00   0.00
    18   6     0.00  -0.00   0.00    -0.00   0.00  -0.00    -0.00   0.00  -0.00
    19   6     0.00  -0.00  -0.00     0.00  -0.00  -0.00     0.00  -0.00  -0.00
    20   6     0.00  -0.00  -0.00    -0.00   0.00   0.00    -0.00   0.00   0.00
    21   1    -0.00   0.00  -0.01     0.00  -0.00   0.00     0.00  -0.00   0.01
    22   6    -0.00  -0.00  -0.00     0.00  -0.00   0.00     0.00  -0.00   0.00
    23   1    -0.00   0.00   0.00    -0.00   0.00   0.00    -0.00   0.00   0.00
    24   6    -0.00   0.00  -0.00     0.00  -0.00   0.00     0.00  -0.00   0.00
    25   1    -0.01   0.00   0.01     0.00  -0.00  -0.00     0.00  -0.00  -0.00
    26   1     0.00  -0.00   0.00    -0.00   0.00  -0.00    -0.00   0.00  -0.00
    27   1     0.01  -0.01   0.00    -0.00   0.00  -0.00    -0.00   0.00  -0.00
    28   6    -0.00   0.00  -0.00     0.00  -0.00  -0.00    -0.00   0.00   0.00
    29   6    -0.00  -0.00  -0.00    -0.00  -0.00   0.00    -0.00   0.00  -0.00
    30   6    -0.00   0.00   0.00    -0.00   0.00   0.00    -0.00   0.00   0.00
    31   6     0.00  -0.00  -0.00     0.00  -0.00  -0.00     0.00  -0.00  -0.00
    32   6     0.00   0.00   0.00     0.00   0.00   0.00     0.00   0.00   0.00
    33   6     0.00  -0.00  -0.00     0.00  -0.00  -0.00     0.00  -0.00  -0.00
    34   1    -0.02   0.02   0.04    -0.01   0.01   0.01    -0.00   0.00   0.00
    35   1    -0.04  -0.03  -0.05    -0.02  -0.01  -0.02    -0.00  -0.00  -0.00
    36   6    -0.00   0.00  -0.00    -0.00   0.00   0.00     0.00   0.00   0.00
    37   1    -0.00  -0.00   0.00     0.00   0.00  -0.00    -0.00  -0.00   0.00
    38   1     0.01  -0.01   0.00     0.00  -0.00   0.00    -0.00   0.00  -0.00
    39   1     0.00   0.00  -0.00    -0.00  -0.00  -0.00    -0.00  -0.00  -0.00
    40   6     0.00  -0.00  -0.00    -0.00  -0.00   0.00    -0.00   0.00  -0.00
    41   1    -0.00   0.00  -0.00    -0.00   0.00  -0.00     0.00  -0.00   0.00
    42   1     0.00  -0.00   0.00     0.00   0.01  -0.00    -0.00  -0.00   0.00
    43   1    -0.00   0.00   0.00    -0.00  -0.00   0.00    -0.00   0.00   0.00
    44   6     0.00  -0.00   0.00     0.00  -0.00   0.00     0.00  -0.00   0.00
    45   1    -0.00  -0.00  -0.00    -0.00  -0.00  -0.00    -0.00  -0.00  -0.00
    46   1    -0.00  -0.00   0.00    -0.00  -0.00   0.00    -0.00  -0.00   0.00
    47   1    -0.00   0.00   0.00    -0.00   0.00   0.00    -0.00   0.00   0.00
    48   6    -0.09   0.03   0.01    -0.01   0.00   0.00     0.00  -0.00  -0.00
    49   1     0.36  -0.54  -0.21     0.03  -0.05  -0.02    -0.00   0.00   0.00
    50   1    -0.01   0.01   0.01    -0.00   0.00   0.00     0.00   0.00   0.00
    51   1     0.70   0.12   0.11     0.06   0.01   0.01    -0.01  -0.00  -0.00
    52   6     0.01   0.00  -0.00    -0.09  -0.02   0.01     0.01   0.00  -0.00
    53   1    -0.08   0.00  -0.01     0.84  -0.02   0.06    -0.11   0.00  -0.01
    54   1    -0.01  -0.01  -0.02     0.06   0.12   0.19    -0.01  -0.02  -0.03
    55   1    -0.02  -0.02   0.04     0.17   0.16  -0.38    -0.02  -0.02   0.05
    56   8     0.00  -0.00  -0.00     0.00  -0.00   0.00    -0.00  -0.00   0.00
    57   1     0.00  -0.00   0.00     0.00  -0.00  -0.00    -0.00  -0.00  -0.00
                    160                    161                    162
                      A                      A                      A
 Frequencies --   3216.1001              3221.0115              3224.8550
 Red. masses --      1.0898                 1.0945                 1.0947
 Frc consts  --      6.6415                 6.6902                 6.7079
 IR Inten    --      6.9734                42.7801                55.2735
  Atom  AN      X      Y      Z        X      Y      Z        X      Y      Z
     1   6    -0.00  -0.00  -0.00     0.00  -0.00   0.00     0.00   0.00   0.00
     2   6     0.00  -0.00  -0.00     0.00   0.00   0.00     0.00  -0.00  -0.00
     3   6     0.00  -0.00   0.00     0.00   0.00  -0.00     0.00  -0.00   0.00
     4   7     0.00  -0.00  -0.00     0.00   0.00  -0.00     0.00  -0.00   0.00
     5   7     0.00  -0.00   0.00    -0.00   0.00  -0.00     0.00  -0.00   0.00
     6   6    -0.00  -0.00  -0.00    -0.00  -0.00   0.00    -0.00  -0.00   0.00
     7   6    -0.00  -0.00   0.00     0.00   0.00  -0.00     0.00   0.00  -0.00
     8   6    -0.00  -0.00  -0.00    -0.01  -0.01  -0.04    -0.00  -0.00  -0.00
     9   6     0.00   0.00   0.00    -0.01  -0.01  -0.05    -0.00  -0.00  -0.00
    10   1     0.00   0.00  -0.00    -0.01  -0.01   0.00    -0.00  -0.00   0.00
    11   6    -0.00  -0.00   0.00     0.03   0.02  -0.04     0.00   0.00  -0.00
    12   1     0.00   0.00   0.00     0.11   0.10   0.40     0.00   0.00   0.00
    13   6    -0.00  -0.00  -0.00    -0.03  -0.02  -0.00     0.00   0.00   0.00
    14   1    -0.00  -0.00  -0.00     0.14   0.12   0.54     0.00   0.00   0.00
    15   1     0.00   0.00  -0.00    -0.28  -0.25   0.43    -0.00  -0.00   0.00
    16   1     0.00   0.00   0.00     0.29   0.26   0.07    -0.00  -0.00  -0.00
    17   6    -0.00   0.00   0.00     0.00  -0.00  -0.00    -0.00   0.00   0.00
    18   6    -0.01   0.01  -0.05     0.00  -0.00   0.00    -0.02   0.01  -0.05
    19   6    -0.00   0.00   0.00     0.00  -0.00  -0.00     0.00  -0.00   0.00
    20   6    -0.01   0.01   0.03    -0.00   0.00   0.00     0.02  -0.02  -0.02
    21   1     0.17  -0.11   0.56    -0.00   0.00  -0.00     0.17  -0.11   0.56
    22   6     0.02  -0.01   0.05     0.00  -0.00   0.00    -0.01   0.01  -0.05
    23   1     0.00  -0.00  -0.00    -0.00   0.00   0.00    -0.00   0.00   0.00
    24   6    -0.03   0.02  -0.01     0.00  -0.00   0.00    -0.03   0.02  -0.00
    25   1     0.19  -0.17  -0.30     0.00  -0.00  -0.00    -0.19   0.17   0.29
    26   1    -0.17   0.10  -0.55    -0.00   0.00  -0.00     0.18  -0.10   0.56
    27   1     0.30  -0.23   0.07    -0.00   0.00  -0.00     0.29  -0.23   0.06
    28   6    -0.00  -0.00  -0.00     0.00   0.00   0.00     0.00  -0.00   0.00
    29   6     0.00   0.00   0.00     0.00   0.00   0.00     0.00   0.00   0.00
    30   6     0.00  -0.00  -0.00     0.00  -0.00  -0.00     0.00  -0.00  -0.00
    31   6    -0.00   0.00   0.00     0.00  -0.00  -0.00     0.00  -0.00  -0.00
    32   6    -0.00  -0.00  -0.00    -0.00  -0.00   0.00     0.00   0.00   0.00
    33   6    -0.00  -0.00   0.00     0.00   0.00   0.00     0.00  -0.00   0.00
    34   1     0.00  -0.00  -0.00    -0.00   0.00   0.00    -0.00   0.00   0.00
    35   1     0.00   0.00   0.00     0.00   0.00   0.00    -0.00  -0.00  -0.00
    36   6    -0.00  -0.00  -0.00    -0.00   0.00   0.00     0.00  -0.00   0.00
    37   1     0.00   0.00  -0.00    -0.00  -0.00   0.00     0.00  -0.00   0.00
    38   1     0.00  -0.00   0.00     0.00  -0.00   0.00    -0.00   0.00  -0.00
    39   1     0.00   0.00   0.00     0.00   0.00   0.00    -0.00  -0.00  -0.00
    40   6     0.00  -0.00   0.00    -0.00   0.00  -0.00    -0.00   0.00  -0.00
    41   1    -0.00   0.00  -0.00     0.00  -0.00   0.00     0.00  -0.00   0.00
    42   1     0.00   0.00  -0.00    -0.00  -0.00  -0.00    -0.00  -0.00   0.00
    43   1     0.00  -0.00  -0.00     0.00   0.00  -0.00     0.00   0.00  -0.00
    44   6    -0.00   0.00  -0.00     0.00   0.00   0.00     0.00  -0.00  -0.00
    45   1     0.00   0.00   0.00    -0.00   0.00   0.00    -0.00  -0.00  -0.00
    46   1     0.00   0.00  -0.00    -0.00  -0.00   0.00    -0.00  -0.00   0.00
    47   1     0.00  -0.00  -0.00    -0.00   0.00   0.00    -0.00   0.00   0.00
    48   6    -0.00   0.00   0.00    -0.00  -0.00  -0.00     0.00  -0.00  -0.00
    49   1     0.00  -0.01  -0.00    -0.00   0.00   0.00    -0.00   0.00   0.00
    50   1    -0.00  -0.00  -0.00     0.00   0.00   0.00     0.00   0.00   0.00
    51   1     0.01   0.00   0.00     0.00   0.00   0.00    -0.00  -0.00  -0.00
    52   6     0.00   0.00  -0.00    -0.00  -0.00   0.00     0.00   0.00   0.00
    53   1    -0.00  -0.00  -0.00     0.00  -0.00   0.00     0.00  -0.00   0.00
    54   1    -0.00  -0.00  -0.00     0.00   0.00   0.00    -0.00  -0.00  -0.00
    55   1    -0.00  -0.00   0.00     0.00   0.00  -0.00     0.00   0.00  -0.00
    56   8     0.00  -0.00  -0.00    -0.00  -0.00   0.00    -0.00   0.00   0.00
    57   1     0.00  -0.00   0.00    -0.00  -0.00  -0.00    -0.00   0.00  -0.00
                    163                    164                    165
                      A                      A                      A
 Frequencies --   3233.1806              3234.8069              3878.4420
 Red. masses --      1.0989                 1.0990                 1.0670
 Frc consts  --      6.7681                 6.7756                 9.4569
 IR Inten    --     38.7417                37.9722                49.6871
  Atom  AN      X      Y      Z        X      Y      Z        X      Y      Z
     1   6    -0.00  -0.00   0.00    -0.00   0.00   0.00     0.00  -0.00   0.00
     2   6    -0.00   0.00  -0.00     0.00   0.00   0.00    -0.00   0.00   0.00
     3   6    -0.00  -0.00   0.00    -0.00  -0.00  -0.00    -0.00  -0.00  -0.00
     4   7    -0.00  -0.00  -0.00    -0.00   0.00   0.00     0.00  -0.00   0.00
     5   7    -0.00  -0.00   0.00    -0.00   0.00  -0.00     0.00  -0.00  -0.00
     6   6     0.00   0.00  -0.00     0.00   0.00  -0.00    -0.00  -0.00   0.00
     7   6     0.00   0.00   0.00     0.00   0.00  -0.00     0.00  -0.00   0.00
     8   6     0.01   0.01   0.02     0.00   0.00   0.00     0.00   0.00   0.00
     9   6    -0.01  -0.01  -0.03    -0.00  -0.00  -0.00    -0.00  -0.00  -0.00
    10   1    -0.00  -0.00   0.00    -0.00  -0.00   0.00    -0.00  -0.00  -0.00
    11   6    -0.03  -0.02   0.04    -0.00  -0.00   0.00     0.00   0.00   0.00
    12   1    -0.06  -0.06  -0.24    -0.00  -0.00  -0.01    -0.00  -0.00  -0.00
    13   6    -0.04  -0.04  -0.01    -0.00  -0.00  -0.00     0.00   0.00   0.00
    14   1     0.08   0.07   0.33     0.01   0.00   0.02     0.00   0.00   0.00
    15   1     0.30   0.27  -0.47     0.02   0.01  -0.03     0.00   0.00  -0.00
    16   1     0.48   0.43   0.12     0.03   0.02   0.01     0.00   0.00  -0.00
    17   6    -0.00   0.00   0.00     0.00  -0.00  -0.00    -0.00   0.00   0.00
    18   6    -0.00   0.00  -0.00     0.01  -0.01   0.03     0.00   0.00   0.00
    19   6     0.00  -0.00  -0.00     0.00  -0.00   0.00    -0.00   0.00   0.00
    20   6     0.00  -0.00  -0.00    -0.03   0.02   0.04     0.00  -0.00   0.00
    21   1     0.01  -0.00   0.02    -0.11   0.07  -0.36    -0.00   0.00  -0.00
    22   6     0.00  -0.00   0.00    -0.01   0.00  -0.03    -0.00   0.00  -0.00
    23   1    -0.00   0.00   0.00     0.00  -0.00  -0.00    -0.00   0.00  -0.00
    24   6     0.00  -0.00   0.00    -0.04   0.03  -0.01     0.00  -0.00  -0.00
    25   1    -0.02   0.01   0.03     0.28  -0.25  -0.45     0.00  -0.00  -0.00
    26   1    -0.01   0.00  -0.02     0.11  -0.07   0.37     0.00  -0.00   0.00
    27   1    -0.03   0.02  -0.01     0.45  -0.36   0.11     0.00  -0.00  -0.00
    28   6     0.00  -0.00   0.00     0.00   0.00  -0.00     0.00   0.00  -0.00
    29   6    -0.00  -0.00  -0.00    -0.00  -0.00  -0.00     0.00  -0.00  -0.00
    30   6    -0.00   0.00   0.00    -0.00   0.00   0.00    -0.00   0.00   0.00
    31   6     0.00  -0.00  -0.00     0.00  -0.00  -0.00    -0.00  -0.00   0.00
    32   6     0.00   0.00   0.00     0.00   0.00   0.00    -0.00  -0.00   0.00
    33   6     0.00   0.00  -0.00     0.00   0.00  -0.00     0.00   0.00  -0.00
    34   1    -0.00   0.00   0.00    -0.00   0.00   0.00    -0.00   0.00   0.00
    35   1    -0.00  -0.00  -0.00    -0.00  -0.00  -0.00    -0.00  -0.00  -0.00
    36   6     0.00   0.00   0.00     0.00   0.00   0.00     0.00  -0.00   0.00
    37   1    -0.00  -0.00   0.00    -0.00  -0.00   0.00     0.00  -0.00   0.00
    38   1    -0.00   0.00  -0.00    -0.00   0.00  -0.00     0.00   0.00   0.00
    39   1    -0.00  -0.00  -0.00    -0.00  -0.00  -0.00    -0.00  -0.00  -0.00
    40   6    -0.00   0.00  -0.00    -0.00   0.00  -0.00     0.00   0.00   0.00
    41   1     0.00  -0.00   0.00     0.00  -0.00   0.00    -0.00   0.00  -0.00
    42   1    -0.00  -0.00   0.00    -0.00  -0.00   0.00     0.00  -0.00   0.00
    43   1    -0.00   0.00   0.00    -0.00   0.00   0.00    -0.00   0.00   0.00
    44   6     0.00  -0.00   0.00     0.00  -0.00   0.00     0.00  -0.00   0.00
    45   1    -0.00  -0.00  -0.00    -0.00  -0.00  -0.00    -0.00  -0.00  -0.00
    46   1    -0.00  -0.00   0.00    -0.00  -0.00   0.00    -0.00  -0.00   0.00
    47   1    -0.00   0.00   0.00    -0.00   0.00   0.00    -0.00   0.00   0.00
    48   6    -0.00   0.00  -0.00     0.00  -0.00  -0.00     0.00   0.00  -0.00
    49   1     0.00  -0.00  -0.00    -0.00   0.00   0.00     0.00  -0.00  -0.00
    50   1     0.00   0.00   0.00     0.00  -0.00  -0.00     0.00   0.00  -0.00
    51   1    -0.00  -0.00  -0.00    -0.00  -0.00  -0.00    -0.00  -0.00  -0.00
    52   6     0.00   0.00  -0.00    -0.00  -0.00   0.00     0.00  -0.00   0.00
    53   1    -0.00   0.00  -0.00    -0.00   0.00  -0.00    -0.00   0.00  -0.00
    54   1    -0.00  -0.00  -0.00     0.00   0.00   0.00     0.00   0.00   0.00
    55   1    -0.00  -0.00   0.00     0.00   0.00  -0.00     0.00   0.00  -0.00
    56   8    -0.00  -0.00   0.00    -0.00   0.00   0.00    -0.00  -0.00  -0.06
    57   1    -0.00  -0.00  -0.00    -0.00   0.00  -0.00     0.01   0.04   1.00

 -------------------
 - Thermochemistry -
 -------------------
 Temperature   298.150 Kelvin.  Pressure   1.00000 Atm.
 Atom     1 has atomic number  6 and mass  12.00000
 Atom     2 has atomic number  6 and mass  12.00000
 Atom     3 has atomic number  6 and mass  12.00000
 Atom     4 has atomic number  7 and mass  14.00307
 Atom     5 has atomic number  7 and mass  14.00307
 Atom     6 has atomic number  6 and mass  12.00000
 Atom     7 has atomic number  6 and mass  12.00000
 Atom     8 has atomic number  6 and mass  12.00000
 Atom     9 has atomic number  6 and mass  12.00000
 Atom    10 has atomic number  1 and mass   1.00783
 Atom    11 has atomic number  6 and mass  12.00000
 Atom    12 has atomic number  1 and mass   1.00783
 Atom    13 has atomic number  6 and mass  12.00000
 Atom    14 has atomic number  1 and mass   1.00783
 Atom    15 has atomic number  1 and mass   1.00783
 Atom    16 has atomic number  1 and mass   1.00783
 Atom    17 has atomic number  6 and mass  12.00000
 Atom    18 has atomic number  6 and mass  12.00000
 Atom    19 has atomic number  6 and mass  12.00000
 Atom    20 has atomic number  6 and mass  12.00000
 Atom    21 has atomic number  1 and mass   1.00783
 Atom    22 has atomic number  6 and mass  12.00000
 Atom    23 has atomic number  1 and mass   1.00783
 Atom    24 has atomic number  6 and mass  12.00000
 Atom    25 has atomic number  1 and mass   1.00783
 Atom    26 has atomic number  1 and mass   1.00783
 Atom    27 has atomic number  1 and mass   1.00783
 Atom    28 has atomic number  6 and mass  12.00000
 Atom    29 has atomic number  6 and mass  12.00000
 Atom    30 has atomic number  6 and mass  12.00000
 Atom    31 has atomic number  6 and mass  12.00000
 Atom    32 has atomic number  6 and mass  12.00000
 Atom    33 has atomic number  6 and mass  12.00000
 Atom    34 has atomic number  1 and mass   1.00783
 Atom    35 has atomic number  1 and mass   1.00783
 Atom    36 has atomic number  6 and mass  12.00000
 Atom    37 has atomic number  1 and mass   1.00783
 Atom    38 has atomic number  1 and mass   1.00783
 Atom    39 has atomic number  1 and mass   1.00783
 Atom    40 has atomic number  6 and mass  12.00000
 Atom    41 has atomic number  1 and mass   1.00783
 Atom    42 has atomic number  1 and mass   1.00783
 Atom    43 has atomic number  1 and mass   1.00783
 Atom    44 has atomic number  6 and mass  12.00000
 Atom    45 has atomic number  1 and mass   1.00783
 Atom    46 has atomic number  1 and mass   1.00783
 Atom    47 has atomic number  1 and mass   1.00783
 Atom    48 has atomic number  6 and mass  12.00000
 Atom    49 has atomic number  1 and mass   1.00783
 Atom    50 has atomic number  1 and mass   1.00783
 Atom    51 has atomic number  1 and mass   1.00783
 Atom    52 has atomic number  6 and mass  12.00000
 Atom    53 has atomic number  1 and mass   1.00783
 Atom    54 has atomic number  1 and mass   1.00783
 Atom    55 has atomic number  1 and mass   1.00783
 Atom    56 has atomic number  8 and mass  15.99491
 Atom    57 has atomic number  1 and mass   1.00783
 Molecular mass:   384.22016 amu.
 Principal axes and moments of inertia in atomic units:
                           1         2         3
     Eigenvalues --  6588.75936********************
           X            1.00000   0.00076   0.00011
           Y           -0.00076   0.99995   0.00965
           Z           -0.00010  -0.00965   0.99995
 This molecule is an asymmetric top.
 Rotational symmetry number  1.
 Warning -- assumption of classical behavior for rotation
           may cause significant error
 Rotational temperatures (Kelvin)      0.01315     0.00550     0.00467
 Rotational constants (GHZ):           0.27391     0.11462     0.09728
    1 imaginary frequencies ignored.
 Zero-point vibrational energy    1267266.6 (Joules/Mol)
                                  302.88398 (Kcal/Mol)
 Warning -- explicit consideration of  45 degrees of freedom as
           vibrations may cause significant error
 Vibrational temperatures:     49.64    51.67    55.94    61.35    83.56
          (Kelvin)             84.64    85.14   116.28   136.48   165.44
                              194.74   201.43   220.12   253.86   276.78
                              280.53   293.21   306.21   331.62   339.50
                              346.06   361.28   369.67   401.13   417.66
                              421.98   438.23   460.32   478.46   485.75
                              524.69   556.85   568.51   608.67   612.98
                              640.90   687.55   732.52   759.29   770.29
                              780.61   822.73   831.04   845.25   868.29
                              904.67   916.16   962.48   966.17   972.14
                             1051.91  1061.06  1069.77  1086.76  1094.46
                             1112.92  1147.04  1166.77  1272.09  1288.90
                             1299.94  1309.93  1331.50  1398.10  1405.90
                             1418.92  1421.84  1463.20  1467.18  1470.61
                             1486.44  1502.88  1507.12  1522.18  1526.52
                             1539.19  1542.13  1546.78  1569.46  1576.03
                             1579.85  1583.03  1596.18  1612.32  1630.22
                             1643.42  1661.66  1680.46  1684.06  1709.37
                             1711.65  1732.86  1740.80  1759.49  1773.82
                             1862.39  1881.46  1909.57  1921.44  1926.33
                             1934.94  1941.86  1972.09  1995.77  2030.21
                             2060.41  2061.20  2067.48  2097.90  2106.96
                             2108.47  2120.22  2131.91  2143.75  2153.00
                             2155.59  2157.25  2157.93  2161.35  2166.79
                             2186.86  2195.16  2210.17  2221.23  2225.73
                             2251.28  2256.48  2283.56  2337.09  2384.71
                             2390.34  2392.57  2422.93  2438.58  2441.69
                             2497.67  3963.65  4345.54  4355.88  4370.05
                             4411.16  4412.88  4417.77  4453.12  4507.71
                             4509.62  4518.81  4552.35  4554.82  4558.21
                             4581.24  4611.80  4611.93  4615.64  4616.50
                             4618.27  4619.52  4620.41  4627.24  4634.31
                             4639.84  4651.82  4654.16  5580.21
 
 Zero-point correction=                           0.482676 (Hartree/Particle)
 Thermal correction to Energy=                    0.510052
 Thermal correction to Enthalpy=                  0.510996
 Thermal correction to Gibbs Free Energy=         0.425146
 Sum of electronic and zero-point Energies=          -1191.516788
 Sum of electronic and thermal Energies=             -1191.489413
 Sum of electronic and thermal Enthalpies=           -1191.488468
 Sum of electronic and thermal Free Energies=        -1191.574319
 
                     E (Thermal)             CV                S
                      KCal/Mol        Cal/Mol-Kelvin    Cal/Mol-Kelvin
 Total                  320.062            105.474            180.687
 Electronic               0.000              0.000              0.000
 Translational            0.889              2.981             43.730
 Rotational               0.889              2.981             35.908
 Vibrational            318.285             99.513            101.049
 Vibration     1          0.594              1.983              5.552
 Vibration     2          0.594              1.982              5.473
 Vibration     3          0.594              1.981              5.316
 Vibration     4          0.595              1.980              5.133
 Vibration     5          0.596              1.974              4.521
 Vibration     6          0.596              1.974              4.496
 Vibration     7          0.597              1.974              4.485
 Vibration     8          0.600              1.962              3.871
 Vibration     9          0.603              1.953              3.557
 Vibration    10          0.608              1.937              3.183
 Vibration    11          0.613              1.918              2.869
 Vibration    12          0.615              1.913              2.804
 Vibration    13          0.619              1.899              2.635
 Vibration    14          0.628              1.871              2.366
 Vibration    15          0.634              1.850              2.205
 Vibration    16          0.636              1.847              2.180
 Vibration    17          0.639              1.835              2.099
 Vibration    18          0.644              1.821              2.019
 Vibration    19          0.652              1.794              1.875
 Vibration    20          0.655              1.786              1.833
 Vibration    21          0.658              1.778              1.799
 Vibration    22          0.663              1.761              1.723
 Vibration    23          0.667              1.751              1.683
 Vibration    24          0.679              1.713              1.541
 Vibration    25          0.686              1.692              1.472
 Vibration    26          0.688              1.686              1.455
 Vibration    27          0.695              1.665              1.392
 Vibration    28          0.706              1.635              1.310
 Vibration    29          0.714              1.611              1.248
 Vibration    30          0.718              1.600              1.223
 Vibration    31          0.738              1.545              1.102
 Vibration    32          0.755              1.498              1.012
 Vibration    33          0.762              1.481              0.981
 Vibration    34          0.785              1.420              0.882
 Vibration    35          0.788              1.414              0.872
 Vibration    36          0.805              1.371              0.810
 Vibration    37          0.834              1.299              0.716
 Vibration    38          0.864              1.230              0.636
 Vibration    39          0.883              1.189              0.592
 Vibration    40          0.890              1.172              0.575
 Vibration    41          0.898              1.156              0.560
 Vibration    42          0.928              1.092              0.501
 Vibration    43          0.934              1.080              0.490
 Vibration    44          0.945              1.058              0.472
 Vibration    45          0.962              1.024              0.444
                       Q            Log10(Q)             Ln(Q)
 Total Bot       0.279746-195       -195.553235       -450.277965
 Total V=0       0.289736D+27         26.462003         60.931013
 Vib (Bot)       0.601755-211       -211.220580       -486.353359
 Vib (Bot)    1  0.599930D+01          0.778100          1.791642
 Vib (Bot)    2  0.576321D+01          0.760665          1.751495
 Vib (Bot)    3  0.532243D+01          0.726110          1.671930
 Vib (Bot)    4  0.485162D+01          0.685887          1.579313
 Vib (Bot)    5  0.355636D+01          0.551006          1.268738
 Vib (Bot)    6  0.351075D+01          0.545400          1.255830
 Vib (Bot)    7  0.349021D+01          0.542852          1.249962
 Vib (Bot)    8  0.254795D+01          0.406191          0.935290
 Vib (Bot)    9  0.216555D+01          0.335568          0.772673
 Vib (Bot)   10  0.177925D+01          0.250238          0.576194
 Vib (Bot)   11  0.150413D+01          0.177286          0.408217
 Vib (Bot)   12  0.145238D+01          0.162080          0.373202
 Vib (Bot)   13  0.132418D+01          0.121947          0.280792
 Vib (Bot)   14  0.113974D+01          0.056805          0.130799
 Vib (Bot)   15  0.103949D+01          0.016820          0.038728
 Vib (Bot)   16  0.102461D+01          0.010559          0.024312
 Vib (Bot)   17  0.977014D+00         -0.010099         -0.023254
 Vib (Bot)   18  0.932164D+00         -0.030508         -0.070246
 Vib (Bot)   19  0.854350D+00         -0.068364         -0.157414
 Vib (Bot)   20  0.832503D+00         -0.079614         -0.183319
 Vib (Bot)   21  0.815019D+00         -0.088832         -0.204544
 Vib (Bot)   22  0.776857D+00         -0.109659         -0.252499
 Vib (Bot)   23  0.757096D+00         -0.120849         -0.278265
 Vib (Bot)   24  0.690051D+00         -0.161119         -0.370990
 Vib (Bot)   25  0.658661D+00         -0.181338         -0.417546
 Vib (Bot)   26  0.650859D+00         -0.186513         -0.429462
 Vib (Bot)   27  0.622766D+00         -0.205675         -0.473584
 Vib (Bot)   28  0.587582D+00         -0.230931         -0.531739
 Vib (Bot)   29  0.560989D+00         -0.251045         -0.578053
 Vib (Bot)   30  0.550816D+00         -0.258993         -0.596354
 Vib (Bot)   31  0.501041D+00         -0.300127         -0.691067
 Vib (Bot)   32  0.464855D+00         -0.332683         -0.766030
 Vib (Bot)   33  0.452679D+00         -0.344210         -0.792572
 Vib (Bot)   34  0.414093D+00         -0.382902         -0.881665
 Vib (Bot)   35  0.410228D+00         -0.386975         -0.891043
 Vib (Bot)   36  0.386395D+00         -0.412969         -0.950895
 Vib (Bot)   37  0.350621D+00         -0.455162         -1.048048
 Vib (Bot)   38  0.320192D+00         -0.494590         -1.138836
 Vib (Bot)   39  0.303691D+00         -0.517568         -1.191745
 Vib (Bot)   40  0.297223D+00         -0.526918         -1.213273
 Vib (Bot)   41  0.291314D+00         -0.535638         -1.233353
 Vib (Bot)   42  0.268662D+00         -0.570794         -1.314301
 Vib (Bot)   43  0.264453D+00         -0.577652         -1.330094
 Vib (Bot)   44  0.257438D+00         -0.589328         -1.356977
 Vib (Bot)   45  0.246538D+00         -0.608116         -1.400239
 Vib (V=0)       0.623244D+11         10.794658         24.855619
 Vib (V=0)    1  0.652009D+01          0.814254          1.874889
 Vib (V=0)    2  0.628486D+01          0.798296          1.838144
 Vib (V=0)    3  0.584586D+01          0.766849          1.765734
 Vib (V=0)    4  0.537732D+01          0.730566          1.682189
 Vib (V=0)    5  0.409134D+01          0.611865          1.408872
 Vib (V=0)    6  0.404618D+01          0.607045          1.397773
 Vib (V=0)    7  0.402584D+01          0.604857          1.392734
 Vib (V=0)    8  0.309655D+01          0.490878          1.130288
 Vib (V=0)    9  0.272252D+01          0.434971          1.001558
 Vib (V=0)   10  0.234817D+01          0.370730          0.853638
 Vib (V=0)   11  0.208506D+01          0.319119          0.734798
 Vib (V=0)   12  0.203603D+01          0.308785          0.711004
 Vib (V=0)   13  0.191543D+01          0.282267          0.649943
 Vib (V=0)   14  0.174459D+01          0.241693          0.556520
 Vib (V=0)   15  0.165349D+01          0.218401          0.502887
 Vib (V=0)   16  0.164010D+01          0.214870          0.494757
 Vib (V=0)   17  0.159752D+01          0.203447          0.468454
 Vib (V=0)   18  0.155779D+01          0.192510          0.443271
 Vib (V=0)   19  0.148991D+01          0.173159          0.398713
 Vib (V=0)   20  0.147111D+01          0.167646          0.386019
 Vib (V=0)   21  0.145617D+01          0.163211          0.375808
 Vib (V=0)   22  0.142385D+01          0.153465          0.353367
 Vib (V=0)   23  0.140730D+01          0.148387          0.341674
 Vib (V=0)   24  0.135216D+01          0.131027          0.301701
 Vib (V=0)   25  0.132694D+01          0.122852          0.282878
 Vib (V=0)   26  0.132074D+01          0.120818          0.278194
 Vib (V=0)   27  0.129865D+01          0.113491          0.261323
 Vib (V=0)   28  0.127153D+01          0.104325          0.240218
 Vib (V=0)   29  0.125147D+01          0.097421          0.224320
 Vib (V=0)   30  0.124391D+01          0.094788          0.218258
 Vib (V=0)   31  0.120784D+01          0.082011          0.188836
 Vib (V=0)   32  0.118271D+01          0.072877          0.167807
 Vib (V=0)   33  0.117448D+01          0.069844          0.160822
 Vib (V=0)   34  0.114921D+01          0.060399          0.139074
 Vib (V=0)   35  0.114675D+01          0.059469          0.136933
 Vib (V=0)   36  0.113190D+01          0.053809          0.123900
 Vib (V=0)   37  0.111068D+01          0.045591          0.104976
 Vib (V=0)   38  0.109374D+01          0.038913          0.089599
 Vib (V=0)   39  0.108500D+01          0.035431          0.081582
 Vib (V=0)   40  0.108167D+01          0.034095          0.078507
 Vib (V=0)   41  0.107867D+01          0.032890          0.075733
 Vib (V=0)   42  0.106761D+01          0.028412          0.065421
 Vib (V=0)   43  0.106563D+01          0.027606          0.063564
 Vib (V=0)   44  0.106238D+01          0.026281          0.060514
 Vib (V=0)   45  0.105748D+01          0.024271          0.055886
 Electronic      0.100000D+01          0.000000          0.000000
 Translational   0.296023D+09          8.471325         19.505948
 Rotational      0.157043D+08          7.196019         16.569447
 ***** Axes restored to original set *****
 -------------------------------------------------------------------
 Center     Atomic                   Forces (Hartrees/Bohr)
 Number     Number              X              Y              Z
 -------------------------------------------------------------------
      1        6           0.000183473    0.001262852   -0.001682552
      2        6          -0.000811096    0.000395761   -0.000931070
      3        6          -0.001485482   -0.000552960    0.000054967
      4        7           0.000581192   -0.001063053    0.000795651
      5        7           0.000856930   -0.000814214    0.000650927
      6        6          -0.000725576   -0.000872050   -0.000303563
      7        6           0.000456254    0.000288897   -0.000277478
      8        6          -0.000273361   -0.000806107   -0.001041401
      9        6          -0.000021873   -0.000261997    0.001688105
     10        1           0.000942923    0.000877961   -0.001520170
     11        6           0.000544100    0.000221027   -0.000210089
     12        1          -0.000226494    0.000327092    0.000402470
     13        6           0.001009332    0.000813460   -0.000062007
     14        1           0.000246795    0.000364279    0.000084198
     15        1          -0.000162967   -0.000028840    0.000129298
     16        1          -0.000163195   -0.000069395    0.000083980
     17        6          -0.000987748    0.000882001   -0.000103897
     18        6          -0.000450645    0.000580301   -0.000825298
     19        6           0.000278109   -0.000204475   -0.000185883
     20        6           0.000633395   -0.000353363   -0.000358596
     21        1          -0.000068201   -0.000166698    0.000248400
     22        6          -0.000020732    0.000292411    0.001650747
     23        1           0.000699971   -0.001008220   -0.001203271
     24        6           0.001129159   -0.000874784   -0.000110047
     25        1          -0.000092405    0.000026929    0.000111544
     26        1           0.000305885   -0.000306283    0.000097210
     27        1          -0.000141409    0.000066259    0.000054684
     28        6           0.000269280   -0.000093603    0.000547273
     29        6          -0.000541213   -0.001050700   -0.001329402
     30        6           0.000919798   -0.000587526   -0.000973743
     31        6           0.000875104    0.000908541    0.001685361
     32        6          -0.000442983   -0.000110824   -0.000155502
     33        6          -0.001021248   -0.000322424   -0.000369828
     34        1          -0.000229494    0.000016641   -0.000025534
     35        1           0.000170802    0.000086054    0.000101439
     36        6           0.000215548    0.000110396   -0.000435214
     37        1          -0.000180123    0.000199024    0.000160703
     38        1          -0.000237217   -0.000094848    0.000112555
     39        1           0.000091346    0.000022786    0.000313577
     40        6           0.001214483    0.000223664    0.000858578
     41        1          -0.002986977    0.000862261   -0.001184670
     42        1          -0.000111032   -0.000048484    0.000036777
     43        1          -0.000409605    0.000155865    0.000220324
     44        6          -0.000433518    0.000346388   -0.000187281
     45        1           0.000295563   -0.000172680    0.000058993
     46        1           0.000107487    0.000048342   -0.000020778
     47        1           0.000173487   -0.000092516    0.000182429
     48        6           0.000087697    0.000587646    0.000038269
     49        1          -0.000788168   -0.000132350    0.000080879
     50        1          -0.000684349   -0.001811129   -0.001974044
     51        1           0.000550145   -0.000475064   -0.000011256
     52        6          -0.000363284    0.001561803   -0.001082660
     53        1           0.000605279    0.000349163   -0.000281574
     54        1          -0.000439183    0.000220060   -0.000110110
     55        1          -0.000677029   -0.000327576    0.000175736
     56        8           0.002030745    0.000385439    0.004233101
     57        1          -0.000297675    0.000218861    0.002098744
 -------------------------------------------------------------------
 Cartesian Forces:  Max     0.004233101 RMS     0.000784058

 GradGradGradGradGradGradGradGradGradGradGradGradGradGradGradGradGradGrad
 Berny optimization.
 Search for a local minimum.
 Step number   1 out of a maximum of    2
 All quantities printed in internal units (Hartrees-Bohrs-Radians)
 Second derivative matrix not updated -- analytic derivatives used.
 ITU=  0
     Eigenvalues ---   -0.00011   0.00013   0.00017   0.00022   0.00025
     Eigenvalues ---    0.00029   0.00049   0.00053   0.00076   0.00100
     Eigenvalues ---    0.00149   0.00192   0.00243   0.00280   0.00307
     Eigenvalues ---    0.00341   0.00409   0.00472   0.00542   0.00603
     Eigenvalues ---    0.00672   0.00740   0.00806   0.00849   0.00916
     Eigenvalues ---    0.00952   0.01010   0.01382   0.01480   0.01673
     Eigenvalues ---    0.01696   0.01824   0.02163   0.02335   0.02604
     Eigenvalues ---    0.02816   0.02835   0.03065   0.03224   0.03351
     Eigenvalues ---    0.03383   0.03698   0.03786   0.03977   0.04177
     Eigenvalues ---    0.04590   0.05027   0.05166   0.05253   0.05308
     Eigenvalues ---    0.05353   0.05418   0.05761   0.06027   0.06167
     Eigenvalues ---    0.06432   0.06674   0.07291   0.07517   0.07594
     Eigenvalues ---    0.07734   0.08447   0.08947   0.09245   0.09613
     Eigenvalues ---    0.09807   0.09932   0.09982   0.10091   0.10151
     Eigenvalues ---    0.10202   0.10444   0.10541   0.10868   0.10941
     Eigenvalues ---    0.11138   0.11338   0.11503   0.11961   0.12306
     Eigenvalues ---    0.12512   0.12733   0.13223   0.13582   0.14064
     Eigenvalues ---    0.15070   0.15568   0.16212   0.17142   0.18062
     Eigenvalues ---    0.18213   0.19211   0.20187   0.20515   0.20707
     Eigenvalues ---    0.21338   0.21641   0.22519   0.23292   0.23479
     Eigenvalues ---    0.23713   0.24816   0.25980   0.27826   0.28494
     Eigenvalues ---    0.28605   0.29268   0.30665   0.31231   0.31737
     Eigenvalues ---    0.33893   0.34639   0.35561   0.40835   0.42100
     Eigenvalues ---    0.42488   0.50830   0.50930   0.53482   0.54751
     Eigenvalues ---    0.57956   0.62382   0.66755   0.68374   0.68627
     Eigenvalues ---    0.69672   0.74036   0.76279   0.76624   0.78953
     Eigenvalues ---    0.80297   0.80835   0.81322   0.81867   0.83014
     Eigenvalues ---    0.84567   0.85313   0.85629   0.87202   0.87291
     Eigenvalues ---    0.88850   0.89324   0.90842   0.94210   0.94743
     Eigenvalues ---    0.99504   0.99681   1.04021   1.07045   1.07080
     Eigenvalues ---    1.07806   1.08264   1.11057   1.12401   1.14481
     Eigenvalues ---    1.15151   1.20369   1.23727   1.27582   1.29282
     Eigenvalues ---    1.31938   1.32198   1.32509   1.33161   1.37962
 Eigenvalue     1 is  -1.11D-04 should be greater than     0.000000 Eigenvector:
                          Y57       X57       Y25       X25       Y21
   1                    0.64550   0.57007   0.13274   0.12272   0.11725
                          Y23       X21       Y26       X26       X23
   1                   -0.11470   0.11421  -0.10933  -0.10627  -0.10035
 Quadratic step=3.267D+00 exceeds max=3.000D-01 adjusted using Lamda=-6.132D-03.
 Angle between NR and scaled steps=  63.23 degrees.
 Angle between quadratic step and forces=  56.71 degrees.
 Linear search not attempted -- first point.
 B after Tr=     0.001904    0.000300    0.001699
         Rot=    1.000000   -0.000008   -0.000052    0.000003 Ang=  -0.01 deg.
 Variable       Old X    -DE/DX   Delta X   Delta X   Delta X     New X
                                 (Linear)    (Quad)   (Total)
    X1       -2.04214   0.00018   0.00000  -0.00450  -0.00266  -2.04480
    Y1       -0.01807   0.00126   0.00000   0.00500   0.00532  -0.01275
    Z1       -0.66083  -0.00168   0.00000  -0.00458  -0.00266  -0.66349
    X2        1.92480  -0.00081   0.00000  -0.00286  -0.00103   1.92376
    Y2       -1.36095   0.00040   0.00000   0.00548   0.00578  -1.35517
    Z2       -0.70258  -0.00093   0.00000   0.00619   0.00766  -0.69492
    X3        1.94921  -0.00149   0.00000  -0.00531  -0.00352   1.94568
    Y3        1.15595  -0.00055   0.00000   0.00693   0.00724   1.16318
    Z3       -1.21013   0.00005   0.00000   0.01104   0.01256  -1.19758
    X4       -0.54988   0.00058   0.00000  -0.00372  -0.00193  -0.55181
    Y4        1.94035  -0.00106   0.00000   0.00705   0.00737   1.94772
    Z4       -1.22196   0.00080   0.00000   0.00481   0.00659  -1.21536
    X5       -0.57385   0.00086   0.00000  -0.00142   0.00043  -0.57341
    Y5       -2.05834  -0.00081   0.00000   0.00622   0.00653  -2.05180
    Z5       -0.40104   0.00065   0.00000   0.01025   0.01198  -0.38906
    X6        4.04877  -0.00073   0.00000   0.00191   0.00373   4.05250
    Y6        2.96441  -0.00087   0.00000   0.00287   0.00317   2.96757
    Z6       -0.91456  -0.00030   0.00000  -0.00241  -0.00109  -0.91565
    X7        4.68593   0.00046   0.00000   0.02003   0.02212   4.70805
    Y7        3.51945   0.00029   0.00000   0.00725   0.00750   3.52695
    Z7        1.59483  -0.00028   0.00000  -0.00689  -0.00563   1.58921
    X8        5.30781  -0.00027   0.00000  -0.00220  -0.00058   5.30723
    Y8        4.11225  -0.00081   0.00000   0.00158   0.00190   4.11415
    Z8       -2.92098  -0.00104   0.00000  -0.00661  -0.00540  -2.92638
    X9        6.61015  -0.00002   0.00000   0.02091   0.02305   6.63320
    Y9        5.24859  -0.00026   0.00000   0.00576   0.00599   5.25458
    Z9        2.06126   0.00169   0.00000  -0.00583  -0.00474   2.05652
   X10        3.61338   0.00094   0.00000   0.03546   0.03770   3.65107
   Y10        2.53247   0.00088   0.00000   0.01305   0.01329   2.54576
   Z10        3.07889  -0.00152   0.00000   0.00164   0.00300   3.08188
   X11        7.22951   0.00054   0.00000   0.00382   0.00550   7.23501
   Y11        5.83962   0.00022   0.00000  -0.00034  -0.00004   5.83957
   Z11       -2.42722  -0.00021   0.00000  -0.00952  -0.00848  -2.43570
   X12        4.80147  -0.00023   0.00000  -0.01506  -0.01365   4.78782
   Y12        3.64415   0.00033   0.00000   0.01277   0.01312   3.65727
   Z12       -4.85460   0.00040   0.00000  -0.00461  -0.00336  -4.85796
   X13        7.87421   0.00101   0.00000   0.01516   0.01710   7.89132
   Y13        6.40625   0.00081   0.00000   0.00433   0.00459   6.41084
   Z13        0.06067  -0.00006   0.00000  -0.01219  -0.01122   0.04945
   X14        7.12996   0.00025   0.00000   0.02276   0.02511   7.15507
   Y14        5.69302   0.00036   0.00000   0.01027   0.01047   5.70349
   Z14        3.99559   0.00008   0.00000  -0.00712  -0.00608   3.98951
   X15        8.22425  -0.00016   0.00000  -0.00388  -0.00236   8.22189
   Y15        6.73700  -0.00003   0.00000   0.00078   0.00110   6.73810
   Z15       -3.98043   0.00013   0.00000  -0.01301  -0.01206  -3.99249
   X16        9.37324  -0.00016   0.00000   0.01345   0.01543   9.38868
   Y16        7.75528  -0.00007   0.00000   0.00668   0.00692   7.76220
   Z16        0.44048   0.00008   0.00000  -0.01757  -0.01673   0.42375
   X17        4.06911  -0.00099   0.00000  -0.00178   0.00008   4.06919
   Y17       -3.08584   0.00088   0.00000   0.00223   0.00252  -3.08332
   Z17       -0.24609  -0.00010   0.00000  -0.00180  -0.00058  -0.24667
   X18        5.33828  -0.00045   0.00000   0.00027   0.00192   5.34020
   Y18       -4.22029   0.00058   0.00000   0.00820   0.00851  -4.21178
   Z18       -2.25950  -0.00083   0.00000  -0.00542  -0.00435  -2.26385
   X19        4.82685   0.00028   0.00000  -0.00082   0.00130   4.82814
   Y19       -3.52087  -0.00020   0.00000  -0.01359  -0.01335  -3.53422
   Z19        2.24792  -0.00019   0.00000  -0.00339  -0.00225   2.24567
   X20        7.37131   0.00063   0.00000   0.00241   0.00410   7.37541
   Y20       -5.81900  -0.00035   0.00000   0.00576   0.00605  -5.81295
   Z20       -1.78523  -0.00036   0.00000  -0.00779  -0.00695  -1.79219
   X21        4.73891  -0.00007   0.00000  -0.00175  -0.00030   4.73861
   Y21       -3.84559  -0.00017   0.00000   0.00635   0.00669  -3.83889
   Z21       -4.18667   0.00025   0.00000  -0.00440  -0.00325  -4.18992
   X22        6.86117  -0.00002   0.00000   0.00258   0.00474   6.86591
   Y22       -5.12393   0.00029   0.00000  -0.01106  -0.01084  -5.13477
   Z22        2.69709   0.00165   0.00000  -0.00372  -0.00281   2.69428
   X23        3.72738   0.00070   0.00000  -0.00359  -0.00131   3.72608
   Y23       -2.52096  -0.00101   0.00000  -0.02579  -0.02556  -2.54652
   Z23        3.70263  -0.00120   0.00000   0.00385   0.00512   3.70776
   X24        8.12748   0.00113   0.00000   0.00586   0.00781   8.13529
   Y24       -6.27286  -0.00087   0.00000  -0.00309  -0.00284  -6.27570
   Z24        0.69415  -0.00011   0.00000  -0.00901  -0.00826   0.68589
   X25        8.36296  -0.00009   0.00000  -0.00054   0.00098   8.36394
   Y25       -6.70518   0.00003   0.00000   0.00771   0.00802  -6.69716
   Z25       -3.34698   0.00011   0.00000  -0.01024  -0.00952  -3.35650
   X26        7.47091   0.00031   0.00000   0.00287   0.00523   7.47613
   Y26       -5.47356  -0.00031   0.00000  -0.01972  -0.01953  -5.49309
   Z26        4.62508   0.00010   0.00000  -0.00485  -0.00402   4.62106
   X27        9.71400  -0.00014   0.00000   0.00538   0.00736   9.72135
   Y27       -7.52148   0.00007   0.00000  -0.00396  -0.00373  -7.52521
   Z27        1.06370   0.00005   0.00000  -0.01271  -0.01215   1.05155
   X28       -4.80871   0.00027   0.00000  -0.00501  -0.00314  -4.81186
   Y28        0.03808  -0.00009   0.00000  -0.00172  -0.00139   0.03669
   Z28       -0.36498   0.00055   0.00000  -0.00633  -0.00413  -0.36911
   X29       -5.86043  -0.00054   0.00000  -0.01042  -0.00832  -5.86875
   Y29        1.15334  -0.00105   0.00000  -0.00251  -0.00221   1.15113
   Z29        1.80574  -0.00133   0.00000  -0.00918  -0.00685   1.79890
   X30       -6.32982   0.00092   0.00000  -0.00225  -0.00059  -6.33041
   Y30       -1.08654  -0.00059   0.00000  -0.00344  -0.00307  -1.08961
   Z30       -2.23027  -0.00097   0.00000  -0.00785  -0.00551  -2.23578
   X31       -8.48641   0.00088   0.00000  -0.00802  -0.00590  -8.49231
   Y31        1.09982   0.00091   0.00000  -0.00032  -0.00000   1.09982
   Z31        2.05328   0.00169   0.00000  -0.00337  -0.00077   2.05251
   X32       -8.93585  -0.00044   0.00000  -0.00403  -0.00233  -8.93818
   Y32       -1.08391  -0.00011   0.00000  -0.00265  -0.00228  -1.08619
   Z32       -1.89311  -0.00016   0.00000  -0.00561  -0.00299  -1.89610
   X33      -10.04460  -0.00102   0.00000  -0.00739  -0.00546 -10.05006
   Y33       -0.00652  -0.00032   0.00000  -0.00238  -0.00203  -0.00856
   Z33        0.24435  -0.00037   0.00000  -0.00639  -0.00364   0.24071
   X34       -9.33053  -0.00023   0.00000  -0.00974  -0.00743  -9.33796
   Y34        1.94832   0.00002   0.00000   0.00082   0.00111   1.94943
   Z34        3.72347  -0.00003   0.00000  -0.00498  -0.00228   3.72119
   X35      -10.13209   0.00017   0.00000  -0.00262  -0.00108 -10.13317
   Y35       -1.93950   0.00009   0.00000  -0.00196  -0.00156  -1.94105
   Z35       -3.32767   0.00010   0.00000  -0.00635  -0.00362  -3.33129
   X36       -5.16742   0.00022   0.00000  -0.00106   0.00035  -5.16707
   Y36       -2.28459   0.00011   0.00000   0.00090   0.00130  -2.28329
   Z36       -4.54118  -0.00044   0.00000  -0.00812  -0.00592  -4.54710
   X37       -3.82982  -0.00018   0.00000  -0.00335  -0.00202  -3.83184
   Y37       -1.00750   0.00020   0.00000   0.00561   0.00601  -1.00149
   Z37       -5.46732   0.00016   0.00000  -0.00395  -0.00187  -5.46919
   X38       -4.12251  -0.00024   0.00000  -0.00370  -0.00224  -4.12475
   Y38       -4.00319  -0.00009   0.00000  -0.00062  -0.00024  -4.00343
   Z38       -4.05296   0.00011   0.00000  -0.00791  -0.00584  -4.05880
   X39       -6.61947   0.00009   0.00000  -0.00161  -0.00034  -6.61981
   Y39       -2.79736   0.00002   0.00000   0.00147   0.00190  -2.79546
   Z39       -5.91465   0.00031   0.00000  -0.00641  -0.00406  -5.91871
   X40       -4.22860   0.00121   0.00000  -0.01543  -0.01312  -4.24171
   Y40        2.37675   0.00022   0.00000   0.00456   0.00483   2.38158
   Z40        3.78765   0.00086   0.00000  -0.00649  -0.00431   3.78334
   X41       -2.36160  -0.00299   0.00000  -0.03149  -0.02916  -2.39075
   Y41        1.41645   0.00086   0.00000   0.00336   0.00361   1.42005
   Z41        4.02264  -0.00118   0.00000  -0.00246  -0.00048   4.02216
   X42       -3.87129  -0.00011   0.00000  -0.00874  -0.00648  -3.87777
   Y42        4.35788  -0.00005   0.00000   0.00183   0.00210   4.35997
   Z42        3.28485   0.00004   0.00000  -0.00966  -0.00749   3.27736
   X43       -5.22258  -0.00041   0.00000  -0.01853  -0.01603  -5.23861
   Y43        2.40050   0.00016   0.00000   0.00870   0.00894   2.40944
   Z43        5.59985   0.00022   0.00000  -0.00780  -0.00552   5.59433
   X44      -12.86746  -0.00043   0.00000  -0.00689  -0.00493 -12.87238
   Y44       -0.08293   0.00035   0.00000  -0.00072  -0.00036  -0.08329
   Z44        0.61205  -0.00019   0.00000  -0.00706  -0.00401   0.60803
   X45      -13.85678   0.00030   0.00000  -0.00437  -0.00259 -13.85937
   Y45       -0.30657  -0.00017   0.00000  -0.00299  -0.00260  -0.30917
   Z45       -1.18704   0.00006   0.00000  -0.00728  -0.00413  -1.19117
   X46      -13.40183   0.00011   0.00000  -0.00431  -0.00222 -13.40405
   Y46       -1.67417   0.00005   0.00000  -0.00101  -0.00067  -1.67484
   Z46        1.82349  -0.00002   0.00000  -0.00651  -0.00343   1.82006
   X47      -13.55424   0.00017   0.00000  -0.00363  -0.00156 -13.55579
   Y47        1.64159  -0.00009   0.00000  -0.00159  -0.00125   1.64035
   Z47        1.51880   0.00018   0.00000  -0.00362  -0.00048   1.51832
   X48       -1.33147   0.00009   0.00000  -0.00572  -0.00373  -1.33519
   Y48       -4.27593   0.00059   0.00000  -0.00730  -0.00701  -4.28294
   Z48        1.05070   0.00004   0.00000  -0.01382  -0.01205   1.03865
   X49       -0.21817  -0.00079   0.00000  -0.02197  -0.02005  -0.23822
   Y49       -5.89705  -0.00013   0.00000  -0.00897  -0.00867  -5.90572
   Z49        0.44166   0.00008   0.00000  -0.03580  -0.03417   0.40750
   X50       -0.90955  -0.00068   0.00000  -0.00351  -0.00131  -0.91086
   Y50       -3.72875  -0.00181   0.00000  -0.05452  -0.05426  -3.78302
   Z50        3.01583  -0.00197   0.00000  -0.00588  -0.00414   3.01169
   X51       -3.33810   0.00055   0.00000  -0.00565  -0.00369  -3.34179
   Y51       -4.63038  -0.00048   0.00000  -0.00131  -0.00101  -4.63139
   Z51        0.75338  -0.00001   0.00000  -0.01174  -0.00976   0.74362
   X52       -1.35859  -0.00036   0.00000  -0.00986  -0.00810  -1.36669
   Y52        4.53645   0.00156   0.00000   0.00678   0.00711   4.54356
   Z52       -1.56890  -0.00108   0.00000  -0.02672  -0.02481  -1.59371
   X53       -3.41252   0.00061   0.00000  -0.00788  -0.00614  -3.41865
   Y53        4.58219   0.00035   0.00000   0.00146   0.00181   4.58399
   Z53       -1.70362  -0.00028   0.00000  -0.03352  -0.03139  -1.73500
   X54       -0.73472  -0.00044   0.00000  -0.02102  -0.01908  -0.75380
   Y54        5.65998   0.00022   0.00000   0.02606   0.02637   5.68635
   Z54        0.04490  -0.00011   0.00000  -0.03612  -0.03425   0.01065
   X55       -0.52443  -0.00068   0.00000  -0.01190  -0.01031  -0.53475
   Y55        5.29952  -0.00033   0.00000  -0.01306  -0.01270   5.28681
   Z55       -3.29207   0.00018   0.00000  -0.03395  -0.03212  -3.32419
   X56        0.84010   0.00203   0.00000   0.08053   0.08290   0.92300
   Y56       -0.23523   0.00039   0.00000  -0.01725  -0.01702  -0.25225
   Z56        4.29088   0.00423   0.00000   0.16989   0.17149   4.46237
   X57        0.85047  -0.00030   0.00000  -0.05480  -0.05224   0.79822
   Y57       -0.16159   0.00022   0.00000  -0.00311  -0.00292  -0.16450
   Z57        6.10781   0.00210   0.00000   0.17160   0.17322   6.28103
         Item               Value     Threshold  Converged?
 Maximum Force            0.004233     0.000450     NO 
 RMS     Force            0.000784     0.000300     NO 
 Maximum Displacement     0.173217     0.001800     NO 
 RMS     Displacement     0.022912     0.001200     NO 
 Predicted change in Energy=-1.121680D-03
 GradGradGradGradGradGradGradGradGradGradGradGradGradGradGradGradGradGrad

 1\1\GINC-CDR1956\Freq\RwB97XD\6-31G(d,p)\C26H28N2O1\CLR426\20-Jul-2023
 \0\\# freq wb97xd/6-31g(d,p) scrf=(solvent=water)\\Title Card Required
 \\0,1\C,-1.080654,-0.00956,-0.349696\C,1.01856,-0.720183,-0.371789\C,1
 .031475,0.6117,-0.640374\N,-0.290983,1.026788,-0.646633\N,-0.303666,-1
 .089224,-0.21222\C,2.142516,1.568696,-0.483965\C,2.47969,1.862411,0.84
 3949\C,2.808774,2.176109,-1.545714\C,3.497941,2.777432,1.090771\H,1.91
 2118,1.340128,1.629276\C,3.825694,3.090193,-1.284427\H,2.540827,1.9284
 01,-2.568945\C,4.166854,3.390039,0.032106\H,3.773012,3.012618,2.114376
 \H,4.352088,3.565065,-2.106351\H,4.960106,4.103915,0.233093\C,2.15328,
 -1.632955,-0.130227\C,2.824895,-2.233282,-1.195677\C,2.554258,-1.86316
 6,1.189546\C,3.90073,-3.079282,-0.944705\H,2.507723,-2.034998,-2.21548
 9\C,3.630774,-2.711467,1.427241\H,1.972447,-1.334034,1.95935\C,4.30087
 8,-3.319456,0.36733\H,4.425488,-3.548227,-1.771145\H,3.953434,-2.89648
 5,2.447487\H,5.140426,-3.980197,0.562887\C,-2.544662,0.020151,-0.19314
 \C,-3.101205,0.610319,0.955559\C,-3.349596,-0.574971,-1.180208\C,-4.49
 0816,0.582001,1.08655\C,-4.72865,-0.573582,-1.001789\C,-5.315371,-0.00
 3451,0.129306\H,-4.937504,1.031004,1.970374\H,-5.361671,-1.026338,-1.7
 60927\C,-2.734481,-1.208952,-2.403088\H,-2.026654,-0.533144,-2.893183\
 H,-2.181539,-2.118399,-2.144734\H,-3.502874,-1.480297,-3.129897\C,-2.2
 37678,1.257722,2.00434\H,-1.249703,0.749551,2.12869\H,-2.048599,2.3060
 9,1.738269\H,-2.76367,1.270291,2.963314\C,-6.809165,-0.043885,0.323881
 \H,-7.332692,-0.162228,-0.628155\H,-7.091943,-0.885935,0.964951\H,-7.1
 72593,0.868694,0.803715\C,-0.704582,-2.262724,0.556009\H,-0.115452,-3.
 120586,0.233717\H,-0.481313,-1.973172,1.59591\H,-1.766445,-2.450294,0.
 398672\C,-0.718937,2.400587,-0.830228\H,-1.805827,2.424789,-0.901515\H
 ,-0.388797,2.995131,0.023762\H,-0.277519,2.804383,-1.742091\O,0.444562
 ,-0.124479,2.270637\H,0.450047,-0.085508,3.232115\\Version=EM64L-G09Re
 vE.01\State=1-A\HF=-1191.9994647\RMSD=3.616e-09\RMSF=7.841e-04\ZeroPoi
 nt=0.4826764\Thermal=0.510052\Dipole=-1.6201726,0.3645896,-2.5239824\D
 ipoleDeriv=0.7943216,0.0351051,-0.0433392,0.0118401,0.8978405,-0.16671
 22,-0.0965762,-0.1243896,0.274547,0.3687527,-0.1435491,-0.0221816,-0.3
 854133,0.3181668,-0.0608485,0.1078436,-0.2576102,0.106548,0.193597,0.0
 660312,0.1293719,0.4038168,0.2913148,0.0777709,0.1474881,0.3878993,-0.
 1200778,-0.31643,0.0602034,-0.0605629,-0.0303039,-0.9675034,0.1382571,
 -0.0067336,0.132883,-0.2058994,-0.4577032,-0.043094,-0.0145922,-0.0306
 598,-1.0286442,0.1684216,0.0483951,0.020652,-0.1806067,0.0867684,0.224
 894,-0.0473917,0.161538,0.0817499,-0.0473279,-0.0888847,-0.1330208,0.0
 838834,-0.2343885,-0.1363887,-0.0042786,-0.1129082,-0.2144783,-0.00510
 89,0.092419,0.0819213,-0.1406761,-0.0937043,0.0352008,0.0927709,0.0520
 579,-0.0779335,0.0970112,-0.0483468,-0.0394223,0.0982066,-0.1197699,0.
 0291956,0.126667,0.0389228,-0.1131856,0.1039887,0.0599062,0.0436268,0.
 1431716,0.2941208,0.1923356,-0.1033982,0.1749487,0.280256,-0.1029381,-
 0.1127676,-0.1053301,0.159007,-0.1046411,0.0357466,-0.121461,0.0441912
 ,-0.120596,-0.105812,-0.1083952,-0.0973951,-0.0152023,0.1102244,-0.026
 286,-0.0658434,-0.0345176,0.1168649,-0.0631347,-0.0463813,-0.0397713,-
 0.084504,0.0013207,0.1093877,0.018874,0.1122571,-0.0218471,0.0173444,0
 .0430499,0.044056,0.0054182,0.079132,-0.0550462,-0.0533749,-0.0536828,
 0.087063,-0.0437807,-0.0761588,-0.0679808,-0.1162092,0.0477474,-0.0865
 486,0.0838883,-0.0859822,0.0621906,0.0730018,0.0885074,0.0808243,-0.03
 7181,-0.0212977,-0.1460408,-0.0308956,-0.1454477,0.0069859,-0.0262511,
 -0.0293016,-0.0257661,0.0872096,0.0389445,-0.1715489,-0.0199317,-0.134
 9693,0.0724687,0.032311,0.0313596,0.0025721,0.0282278,-0.0760367,-0.03
 19724,0.09923,-0.0611293,-0.1063564,-0.0709266,-0.0599186,0.0831396,0.
 0870597,-0.2661676,0.1624096,-0.0108294,0.1466892,-0.2103169,0.0118329
 ,0.1222123,-0.1053148,-0.1430489,-0.1238155,-0.0207015,-0.1334209,-0.0
 378929,-0.1189452,0.1120511,-0.1093747,0.0887538,-0.0194587,0.100715,0
 .0232743,-0.0750211,0.0305118,0.1212417,0.05365,-0.0587543,0.0323667,-
 0.0904497,-0.0971851,-0.0465813,0.1554825,-0.0383522,-0.1370646,-0.099
 9402,0.0980256,-0.0426817,0.1369807,0.4492347,-0.2771006,-0.1256961,-0
 .2816232,0.330492,0.112545,-0.1490242,0.1094984,0.1549148,0.0102801,-0
 .1020636,0.0171137,-0.1041167,-0.0428616,-0.0060929,0.057879,-0.041143
 3,0.0196583,0.0406903,0.0909039,0.0798506,0.0861102,0.064401,-0.072847
 7,0.0891082,-0.0835971,-0.0416855,0.0663188,0.0570107,-0.0726737,0.049
 2643,0.0944129,0.0381813,-0.0927729,0.0600371,-0.129154,-0.0465882,0.1
 490218,-0.0352205,0.1467137,0.0199382,0.0254367,-0.0311108,0.0219988,0
 .086873,-0.1590414,-0.0224192,0.0317686,-0.0542042,-0.2300623,-0.03270
 04,-0.0295652,-0.0309579,-0.2330938,0.2817135,0.1741875,0.2648209,0.04
 96836,0.1150701,0.2083331,0.0293247,0.1218175,0.2178657,0.2601072,-0.1
 017453,-0.243448,0.0999502,0.0740531,0.1416451,0.0832969,0.1424697,0.2
 451065,-0.4940791,-0.1777695,-0.3044274,-0.1284174,-0.1829521,0.031696
 4,-0.169427,0.058359,-0.0683627,-0.414602,0.1448548,0.3140487,0.095444
 7,-0.1793214,0.0163257,0.2382753,0.0205373,-0.210995,0.5883129,0.04244
 67,-0.063663,0.0833633,0.0733574,0.0753051,-0.1472943,0.077411,0.21345
 16,0.0186512,0.0378065,0.0727336,0.0517615,0.08493,-0.0969793,0.096303
 5,-0.0971694,-0.0594381,-0.0222307,-0.0543517,-0.0874241,-0.0668453,0.
 0898833,-0.0837946,-0.0993655,-0.0896246,-0.0171949,0.0227671,0.05509,
 0.101954,0.0403344,0.0445784,-0.0667081,0.0426479,-0.0258748,0.0472564
 ,-0.0004358,-0.0669781,0.1086867,-0.0951087,-0.0139031,0.0452144,0.107
 4246,-0.0115936,-0.0108612,0.0381113,0.1269596,0.0301124,0.1309466,-0.
 0586555,-0.0106232,0.0055514,0.0444411,0.0018908,-0.0652682,-0.0616705
 ,-0.1472137,-0.0238282,0.0817894,-0.0506734,-0.061394,-0.0654547,-0.04
 40565,-0.4730524,0.1175494,-0.1975369,0.1222949,-0.0689399,-0.0838584,
 -0.1534301,-0.0144294,0.0467465,0.7070214,-0.242078,0.0654256,-0.32778
 29,0.1575672,-0.060739,0.045381,-0.0749777,0.0450156,0.0837719,-0.0827
 181,-0.0526681,-0.1007683,-0.1763304,-0.0044834,-0.0532812,0.058699,0.
 0033952,-0.0419682,-0.0029024,0.1466784,-0.0092593,0.0860728,-0.003074
 9,0.0697694,-0.052757,-0.1629995,-0.0306925,-0.0079013,0.0276195,-0.11
 96492,0.0970718,0.0250238,0.1392141,0.0145633,0.0935751,-0.051197,-0.0
 065791,-0.0396501,-0.0030515,0.0893156,-0.032036,-0.1409598,-0.0298272
 ,-0.1020314,-0.0974885,-0.0323456,0.0403094,-0.0629878,-0.0325843,0.10
 99514,0.0600116,0.1082271,0.024093,-0.039765,0.0205623,0.0200904,0.106
 0522,-0.0706672,-0.0970364,0.0413799,-0.0935646,0.0439489,0.2035425,0.
 0644916,-0.0870033,0.0497732,0.5642738,-0.2060849,-0.1223673,-0.158616
 1,0.0898541,0.0659658,0.1007722,0.0500284,0.0630346,-0.0602937,0.00379
 28,0.057721,-0.0624229,0.0588903,0.1380577,0.0731377,0.0462168,0.10723
 35,0.1714303,0.126314,0.0792373,0.2009402,0.1157564,-0.1011429,-0.0858
 146,-0.0153286,-0.0277795,0.0683933,0.0290539,-0.0476345,-0.0162317,0.
 0886384,0.1161828,-0.1478858,0.0409865,-0.0960614,0.6394837,-0.0976039
 ,0.0154241,-0.0740334,0.2502345,-0.0413974,0.0538285,-0.0296777,0.0027
 956,0.0676093,-0.0085493,-0.023309,-0.0242134,0.1238373,0.124515,0.007
 0503,-0.0653325,0.0035006,-0.0564943,0.0050818,-0.0528722,-0.089486,-0
 .0238234,0.0816813,-0.0293281,0.1007518,0.0243409,-0.0049601,0.0213617
 ,0.0759206,0.0967925,-0.0194839,-1.6946536,0.1431752,0.0955864,0.19225
 93,-1.3185641,-0.0578827,0.0397276,0.0498089,-0.6327733,0.2721726,-0.0
 232236,0.0124194,-0.0288881,0.2631944,-0.0363537,0.0025966,-0.0096383,
 -0.2719951\Polar=450.6548199,4.4254094,321.0727102,-4.9279003,24.08855
 08,368.3502173\PG=C01 [X(C26H28N2O1)]\NImag=1\\0.84312837,-0.01174806,
 0.68891688,-0.06564358,-0.10071851,0.22010864,-0.07756698,0.05349750,-
 0.00834374,0.66998095,0.00101659,0.00338773,-0.00144994,-0.11490280,0.
 77568006,0.00774296,-0.01655894,0.01401485,0.01086876,-0.14172409,0.20
 881873,-0.07772901,-0.05001973,0.01279360,-0.10248071,-0.00898763,-0.0
 0795057,0.65739811,0.00357779,0.00443476,0.00518170,0.00101654,-0.4181
 8994,0.07800697,0.11892412,0.79250455,0.00766749,0.01868223,0.00883197
 ,-0.01210903,0.05841441,-0.07214374,0.01192443,-0.07847248,0.18366520,
 -0.21249174,-0.12228242,0.04889404,-0.01303513,0.07764483,-0.00401691,
 -0.25787229,0.03539186,-0.01061132,0.67462773,-0.12154697,-0.27820522,
 0.05489828,0.02054648,-0.04634916,0.01457423,0.04803326,-0.13682990,0.
 00262482,-0.00212971,0.85476336,0.04042206,0.04438960,-0.07793025,0.00
 218380,0.00877656,0.00697583,0.00651461,0.00468655,-0.05956583,-0.0345
 9335,-0.12421888,0.17146570,-0.20652664,0.13111287,-0.00011131,-0.2632
 2495,-0.03286664,0.00211747,-0.01384778,-0.07768610,0.02869670,-0.0148
 1840,0.02110458,-0.00962928,0.66681346,0.12441295,-0.27693011,0.035504
 29,-0.04025752,-0.12572230,0.03223357,-0.01515103,-0.04429003,0.004499
 90,-0.02717726,-0.10612346,0.02792869,-0.02649401,0.76169947,-0.012662
 09,0.06061482,-0.07914356,0.03301179,0.03888209,-0.07259830,0.01899266
 ,0.00696384,0.01057780,-0.01033717,0.01903714,0.01164979,-0.05889352,-
 0.21776481,0.25083525,-0.00209430,0.00599172,-0.00217236,0.00392117,-0
 .00840452,0.00197441,-0.17884797,-0.08782616,-0.01007186,-0.03312335,-
 0.02138383,-0.00135203,0.00317042,0.00192439,-0.00274225,0.47283016,0.
 00348232,-0.00157626,-0.00021217,-0.02340764,-0.01320983,-0.00119045,-
 0.09607021,-0.16268984,-0.00479228,0.00250399,0.01369417,-0.00230968,0
 .00145164,-0.00451245,0.00170969,0.25615517,0.40018322,0.00000473,-0.0
 0238061,0.00300532,0.00638559,0.00290921,0.00015079,-0.02222315,-0.013
 95105,-0.07255755,0.00172351,0.00049433,-0.00216679,-0.00050863,0.0046
 0984,0.00522949,-0.02109701,-0.02817285,0.67059070,-0.00060623,-0.0021
 4024,0.00107051,-0.00006761,0.00149519,-0.00267213,-0.01258046,-0.0148
 0917,-0.02412559,0.00175903,-0.00031359,-0.00161445,-0.00186895,0.0005
 3749,0.00079011,-0.10899799,-0.03503005,-0.01561000,0.47505033,-0.0005
 8006,-0.00181063,0.00067207,-0.00021020,0.00053457,-0.00156363,-0.0142
 3453,-0.00732233,-0.02097257,0.00182697,-0.00112611,-0.00200256,-0.001
 60604,0.00058674,0.00101022,-0.03541582,-0.10141712,-0.01149536,0.2917
 4287,0.41201492,0.00021265,0.00029582,-0.00000179,0.00071240,0.0021441
 1,-0.00008901,-0.00988840,-0.00854770,-0.00221348,0.00230141,-0.000010
 78,-0.00013960,0.00058617,0.00043534,-0.00016059,-0.06531972,-0.056579
 57,-0.30669647,-0.02335353,-0.02531441,0.68296749,-0.00030592,-0.00122
 295,-0.00004795,-0.00075796,0.00210852,0.00008302,-0.01205208,-0.01454
 969,0.01693959,0.00107226,-0.00015433,0.00082184,-0.00140884,-0.000339
 50,-0.00031106,-0.14734890,-0.07406394,0.05204751,0.04128577,0.0284174
 5,0.03740497,0.44923200,-0.00059994,-0.00093396,0.00016835,-0.00136734
 ,0.00058853,-0.00047779,-0.01395338,-0.01147684,0.01420926,0.00263398,
 -0.00055924,0.00218607,-0.00091502,-0.00026777,-0.00058730,-0.07383565
 ,-0.13022345,0.04775686,0.02835671,0.03616902,0.03419644,0.27726552,0.
 38883914,-0.00046184,-0.00027210,-0.00018574,-0.00165272,-0.00098183,-
 0.00080534,-0.00001849,-0.00054653,0.01107500,-0.00177304,-0.00108074,
 -0.00068978,-0.00086882,-0.00093363,0.00001987,0.10501322,0.09578932,-
 0.26152263,-0.00321088,-0.00257866,-0.05456743,0.01928125,0.01785583,0
 .75115440,0.00013880,-0.00060482,0.00013144,-0.00048130,0.00029501,-0.
 00033543,0.00388438,-0.00372069,-0.00257080,0.00086310,0.00095892,0.00
 085136,-0.00038576,0.00009690,0.00040384,0.00118137,-0.00536023,-0.067
 56177,-0.22315758,-0.14138973,-0.00245888,-0.04220397,-0.03172492,0.01
 861854,0.44665358,-0.00025504,0.00011816,0.00015212,0.00037100,0.00018
 697,0.00055604,-0.00262248,0.00467781,-0.00197139,-0.00068896,-0.00075
 921,0.00020835,0.00006716,0.00027381,-0.00038116,-0.00552230,0.0028675
 9,-0.06034038,-0.14079459,-0.19213040,-0.00253640,-0.03140596,-0.03598
 947,0.01661262,0.27599964,0.38845252,-0.00032427,-0.00097269,0.0002328
 1,0.00027847,0.00021462,-0.00049882,-0.00240897,-0.00172901,-0.0046817
 6,0.00091799,-0.00010887,-0.00040572,-0.00085117,0.00032829,0.00022616
 ,-0.02789774,-0.02477056,0.01677300,-0.05278228,-0.04770825,-0.1431532
 3,0.01867354,0.01704291,-0.00901469,0.02160902,0.01312947,0.74851359,-
 0.00048456,0.00010898,-0.00019245,0.00039883,-0.00010798,-0.00032518,-
 0.00082210,0.00259621,-0.00131996,-0.00017407,-0.00042037,0.00012781,-
 0.00011288,-0.00005423,-0.00011300,0.00894626,0.00345311,-0.00777865,-
 0.12255428,-0.06624320,0.09596500,0.00253717,-0.00357375,-0.00245805,-
 0.00363783,-0.00714588,0.01312142,0.11567777,-0.00020958,-0.00015274,-
 0.00026110,-0.00030515,-0.00041855,-0.00093633,0.00221158,-0.00163841,
 -0.00087937,0.00042316,0.00028553,0.00011005,-0.00024566,-0.00009473,0
 .00022815,0.00328384,0.00835637,-0.00741708,-0.06602969,-0.10968920,0.
 08788674,-0.00353966,0.00313821,-0.00220479,-0.00701947,-0.00223747,0.
 01148401,0.06806535,0.10261391,0.00024059,0.00002143,-0.00000939,-0.00
 036426,-0.00053032,-0.00004638,0.00081670,0.00050858,-0.00144870,-0.00
 047511,0.00006484,0.00009362,0.00008727,-0.00004259,-0.00006344,0.0137
 0148,0.01273623,-0.01803831,0.09184841,0.08310229,-0.19614691,-0.00227
 533,-0.00186052,-0.00355261,-0.00590150,-0.00527701,0.01297618,-0.0930
 4641,-0.08427917,0.21046485,0.00008992,-0.00018689,0.00004444,-0.00114
 937,-0.00018589,0.00004907,0.00429571,-0.00380224,0.00333648,0.0003331
 1,0.00034854,-0.00096008,-0.00016100,-0.00047754,-0.00002705,-0.021680
 43,-0.02657083,0.05120994,-0.02858489,-0.01898709,-0.02986440,-0.22018
 905,-0.13915518,-0.05718485,0.04208531,0.03061119,-0.00308065,-0.00045
 703,0.00023980,-0.00059899,0.45994354,-0.00030070,0.00002073,-0.000156
 77,0.00061519,0.00010566,-0.00042600,-0.00311936,0.00531934,0.00268052
 ,-0.00127697,-0.00134506,-0.00010710,-0.00026132,0.00011621,-0.0000038
 6,-0.02617546,-0.01626512,0.04560860,-0.01875344,-0.02431152,-0.026577
 53,-0.13977560,-0.18992364,-0.05158996,0.03034858,0.03511065,-0.002342
 79,0.00022084,-0.00043944,-0.00057897,0.28905143,0.39851617,0.00013678
 ,0.00063868,-0.00019629,0.00016395,-0.00019420,0.00006472,0.00353846,0
 .00325532,-0.00271589,-0.00113233,-0.00017606,-0.00057698,0.00050153,-
 0.00013047,0.00013303,0.00933604,0.00763352,0.05819391,-0.02826960,-0.
 02568316,-0.03468782,-0.00314705,-0.00288356,-0.14096760,0.03830979,0.
 03483534,-0.05337719,-0.00081384,-0.00063890,0.00013987,-0.02663603,-0
 .02477747,0.73039455,-0.00007204,0.00025637,-0.00006110,0.00030746,-0.
 00015074,0.00007466,-0.00112302,0.00299541,-0.00032436,-0.00053555,-0.
 00040856,0.00022550,0.00024189,0.00012958,-0.00003038,0.00748077,0.003
 45940,0.01500283,0.00173306,-0.00486113,0.00242024,-0.06810478,-0.0264
 8530,-0.06510890,-0.00083861,-0.00022588,0.00040557,0.00048096,0.00022
 907,0.00068750,-0.00064601,-0.00378964,-0.02271798,0.06283503,0.000172
 74,0.00012264,0.00002507,-0.00033028,-0.00020754,0.00011589,0.00279547
 ,-0.00170635,-0.00016002,0.00018827,0.00046964,-0.00007330,0.00016004,
 -0.00015376,0.00003755,0.00303405,0.00632387,0.01402934,-0.00486838,0.
 00265741,0.00217920,-0.02638787,-0.06301848,-0.06087605,-0.00011817,-0
 .00068934,0.00030124,0.00023136,0.00040881,0.00060473,-0.00378699,0.00
 010276,-0.02033015,0.03247868,0.05662183,0.00004115,-0.00004893,-0.000
 04517,0.00019692,0.00019432,0.00005435,-0.00064288,-0.00049663,0.00087
 024,0.00030255,0.00021491,0.00001593,-0.00002953,0.00004403,-0.0001362
 9,-0.00867403,-0.00784584,-0.01684631,0.00326713,0.00284897,-0.0017547
 2,-0.06524902,-0.06010033,-0.31242803,0.00048156,0.00042438,0.00053939
 ,-0.00068959,-0.00062602,-0.00072002,0.00091494,0.00084878,-0.00088495
 ,0.07042437,0.06501804,0.32928530,-0.00005371,0.00020682,-0.00007735,-
 0.00012727,0.00014363,-0.00020449,0.00069134,0.00125945,0.00060075,-0.
 00038658,-0.00038197,-0.00012763,-0.00001298,-0.00025082,0.00004900,-0
 .00586317,0.00156444,0.00977786,-0.02089322,-0.02588841,0.01125903,0.0
 0198247,-0.00485092,-0.02814059,-0.15219442,-0.07946196,0.10517212,0.0
 0162406,-0.00531503,-0.00228364,-0.11628994,-0.04576415,-0.07798209,0.
 00026306,-0.00654882,-0.00050644,0.48011387,0.00001454,0.00015051,-0.0
 0006473,-0.00035485,0.00005671,-0.00021628,0.00130728,0.00003176,0.000
 50893,-0.00007407,-0.00010138,-0.00013682,0.00000220,-0.00027644,0.000
 10509,0.00177132,-0.00617670,0.00927024,-0.02615343,-0.01587865,0.0096
 6015,-0.00467219,0.00335831,-0.02525296,-0.07888605,-0.13719252,0.0967
 8414,-0.00548464,0.00283853,-0.00186330,-0.04608453,-0.10623487,-0.068
 81041,-0.00661073,0.00169814,-0.00055468,0.30550755,0.41757756,0.00000
 417,-0.00016345,0.00013347,0.00001728,0.00016969,0.00016771,-0.0000880
 4,-0.00034440,-0.00243874,0.00042553,0.00034156,0.00083745,-0.00006058
 ,0.00017013,0.00002136,0.01106512,0.01031227,-0.07728928,0.05016245,0.
 04511305,0.06048785,-0.06915349,-0.06264118,0.01717771,0.04993848,0.04
 730567,-0.25889437,-0.00123757,-0.00111065,0.00005000,-0.02260724,-0.0
 1943585,-0.32918762,-0.00002520,0.00014102,0.00179049,0.01283051,0.007
 74971,0.69097293,-0.00008977,-0.00019262,0.00005844,-0.00010933,0.0000
 4909,-0.00013868,-0.00016437,-0.00013661,-0.00088431,0.00018317,-0.000
 12638,-0.00011709,-0.00020837,0.00000111,0.00009652,0.00074955,-0.0065
 4415,-0.00024646,-0.00130700,-0.00418510,-0.02317613,-0.00088544,-0.00
 018685,0.00042893,-0.06861430,-0.02587347,-0.06809282,-0.00121681,0.00
 280173,0.00049665,0.00202274,-0.00488333,0.00236655,-0.00049525,0.0007
 4198,-0.00008306,0.00757237,0.00357410,0.01555556,0.06374112,-0.000054
 58,-0.00020383,0.00008559,0.00003591,0.00015081,-0.00017318,-0.0000755
 4,-0.00012087,-0.00084341,0.00008065,-0.00004148,-0.00003918,-0.000248
 77,-0.00002434,0.00007043,-0.00667937,0.00216611,-0.00035336,-0.004449
 66,-0.00022847,-0.02067575,-0.00024260,-0.00090171,0.00038099,-0.02587
 645,-0.06214926,-0.05760029,0.00282801,-0.00175840,0.00034349,-0.00489
 714,0.00299829,0.00222971,0.00074500,-0.00064924,-0.00005676,0.0038681
 4,0.00671560,0.01414012,0.03244309,0.05578008,-0.00003285,-0.00007261,
 0.00001639,-0.00007364,0.00010324,-0.00013773,0.00018391,0.00009078,-0
 .00005963,0.00002430,-0.00009293,-0.00008470,-0.00013994,-0.00006981,0
 .00004428,-0.00044714,-0.00027852,0.00180558,0.00019879,0.00020631,-0.
 00106753,0.00042245,0.00038651,0.00044569,-0.06741728,-0.05710587,-0.3
 1311430,0.00012418,0.00008199,0.00030077,0.00301270,0.00281259,-0.0015
 9144,-0.00007487,-0.00008422,-0.00009472,-0.00851839,-0.00742366,-0.01
 700490,0.07324176,0.06202578,0.33051682,-0.00008130,-0.00012425,0.0000
 2182,-0.00025890,0.00000854,-0.00015095,-0.00001178,-0.00040517,0.0009
 5616,0.00014649,-0.00010710,0.00002525,-0.00018588,-0.00011367,0.00000
 113,0.00090163,-0.00581556,-0.00219342,-0.00061955,0.00026212,-0.00056
 155,-0.00659124,-0.00880429,0.01916647,0.00329503,-0.00367163,-0.00188
 650,-0.00043329,0.00059865,0.00007321,-0.11782794,-0.07144724,0.105021
 72,-0.00129895,0.00258827,-0.00019749,0.00744503,0.00372495,-0.0077194
 0,0.00028011,0.00013092,-0.00037181,0.11682417,-0.00005852,-0.00012586
 ,0.00000355,-0.00006879,0.00013576,-0.00009396,-0.00016197,0.00003906,
 0.00094365,-0.00004718,-0.00015188,-0.00007633,-0.00021196,-0.00009159
 ,0.00001220,-0.00611964,0.00211248,-0.00180646,0.00019745,-0.00073642,
 -0.00057298,-0.00862634,-0.00463647,0.01708419,-0.00360361,0.00418018,
 -0.00168611,0.00060426,-0.00055485,0.00004467,-0.07150344,-0.10296629,
 0.09410612,0.00261983,-0.00183441,-0.00013341,0.00365403,0.00661760,-0
 .00662424,0.00012459,0.00026664,-0.00033891,0.08075619,0.09988506,0.00
 000112,-0.00001007,-0.00000192,0.00002021,-0.00003458,0.00002401,-0.00
 033728,-0.00026385,0.00024453,0.00002714,0.00002463,0.00000294,0.00002
 332,0.00002926,-0.00002233,-0.00142764,-0.00124523,0.00105663,-0.00064
 487,-0.00059583,-0.00028039,-0.00484782,-0.00437874,0.00842920,-0.0025
 2462,-0.00222326,-0.00407744,0.00001709,0.00000885,0.00012071,0.104954
 91,0.09427222,-0.22452503,0.00030461,0.00026092,0.00066128,0.01633535,
 0.01471680,-0.01632468,0.00077308,0.00072158,-0.00106132,-0.11262781,-
 0.10126196,0.23477781,-0.00004130,-0.00001356,0.00001654,0.00003607,0.
 00005337,-0.00004563,-0.00040714,0.00070842,0.00004084,-0.00007818,-0.
 00014416,-0.00002366,-0.00006703,-0.00002808,-0.00000354,0.00004681,0.
 00071089,0.00025860,0.00288941,-0.00426863,0.00294058,0.00416890,-0.00
 318066,-0.00140197,-0.00634327,-0.00907897,-0.00546343,-0.00019404,-0.
 00012959,-0.00054414,-0.00152778,-0.00468846,0.00110686,-0.00020928,-0
 .00024912,0.00002560,-0.20324636,-0.14717083,-0.03883063,-0.00139064,0
 .00250944,0.00009361,-0.00150913,0.00247538,-0.00012469,0.20807419,0.0
 0001361,-0.00007050,0.00002126,-0.00011554,0.00003556,-0.00005389,0.00
 066386,-0.00063112,0.00003637,0.00014427,0.00008360,-0.00003950,-0.000
 08098,-0.00005441,0.00004546,0.00071555,-0.00009504,0.00022472,-0.0042
 6224,0.00374120,0.00286165,-0.00311834,0.00488598,-0.00121977,-0.00932
 730,-0.00457188,-0.00496385,-0.00016378,-0.00015342,-0.00051235,-0.004
 53096,-0.00040984,0.00095017,-0.00025163,-0.00015194,0.00001699,-0.147
 18332,-0.17255843,-0.03500119,0.00250720,-0.00190884,0.00002254,0.0024
 6106,-0.00202870,-0.00012862,0.16274655,0.17411196,-0.00000897,-0.0000
 0519,-0.00001519,-0.00001689,-0.00000036,-0.00001207,0.00003559,0.0000
 0102,0.00019210,-0.00000339,-0.00000280,0.00000899,-0.00001855,-0.0000
 1451,-0.00000824,0.00024517,0.00022814,-0.00125468,0.00241667,0.002260
 13,-0.00371651,-0.00090460,-0.00076564,-0.00540923,0.01836771,0.016518
 96,0.00913397,0.00057757,0.00049078,0.00063148,-0.02284224,-0.02052456
 ,-0.00020949,-0.00115343,-0.00102228,-0.00019006,-0.03864068,-0.034845
 20,-0.07039141,-0.00038652,-0.00038942,0.00091298,0.00033242,0.0002763
 3,0.00103745,0.04179763,0.03760521,0.06937322,-0.00211293,-0.00512528,
 0.00109034,-0.18154831,0.08545771,-0.01820860,0.00507251,0.00767258,-0
 .00159879,0.00249092,-0.00334131,-0.00029376,-0.02971757,0.01941677,-0
 .00293474,0.00058239,-0.00056343,0.00006432,-0.00020941,-0.00050219,0.
 00025554,0.00005329,-0.00019637,-0.00038705,0.00008759,0.00010866,-0.0
 0010717,-0.00004052,0.00001254,0.00015508,-0.00017466,-0.00004332,-0.0
 0000752,0.00004104,0.00000534,0.00003437,-0.00012101,-0.00012669,0.000
 09649,-0.00007130,-0.00004328,-0.00005197,-0.00007410,-0.00004756,0.00
 001538,-0.00003130,-0.00003086,-0.00000095,0.48681454,-0.00320499,-0.0
 0116296,0.00141051,0.08971394,-0.15365736,0.02330508,0.02312709,-0.011
 93623,0.00334939,-0.00145418,-0.00416906,0.00259178,-0.00268697,0.0125
 7678,-0.00470639,0.00056591,0.00005085,-0.00034991,0.00009720,-0.00010
 407,-0.00015465,0.00027896,0.00031692,0.00016438,0.00019651,0.00018004
 ,-0.00000120,-0.00000853,0.00006009,-0.00006478,0.00002077,-0.00001721
 ,-0.00011817,-0.00004075,0.00002314,-0.00001772,0.00002953,0.00003573,
 0.00012657,0.00006166,0.00001957,0.00003048,0.00005692,0.00002891,-0.0
 0001167,0.00001888,0.00002028,0.00000245,-0.24717141,0.37469345,0.0019
 5797,0.00264657,0.00268859,-0.02020558,0.02389684,-0.08450103,-0.00413
 651,0.00384551,0.00143309,-0.00162683,0.00155681,0.00600916,0.00167832
 ,-0.00546248,0.00013641,0.00055798,0.00005258,-0.00294856,-0.00033420,
 -0.00036519,0.00012139,0.00027525,0.00029999,0.00013294,-0.00000191,0.
 00001850,-0.00014614,0.00003771,-0.00005359,0.00001303,-0.00000704,0.0
 0005325,-0.00008122,0.00000546,-0.00003406,0.00007085,0.00000482,-0.00
 000162,0.00000377,-0.00003096,-0.00002616,-0.00000908,0.00001676,0.000
 01243,0.00000637,0.00000056,-0.00000521,0.00000491,0.00239177,0.021804
 55,0.67806937,-0.00058400,0.00112081,-0.00070142,-0.01702279,0.0172559
 7,0.01748925,-0.00011225,-0.00252421,0.00092811,-0.00134305,-0.0000096
 0,-0.00019685,0.00125207,0.00133726,0.00016811,-0.00011069,-0.00022372
 ,0.00050469,0.00025576,0.00004900,-0.00005886,0.00010533,0.00014791,-0
 .00000976,0.00014671,0.00009131,0.00008353,-0.00001845,0.00008604,0.00
 001431,-0.00005609,-0.00005859,-0.00009380,-0.00002640,0.00000959,-0.0
 0000933,-0.00003231,-0.00000362,0.00011768,0.00002970,0.00001129,0.000
 00498,0.00001767,0.00000462,-0.00000032,-0.00000016,0.00000335,0.00000
 274,-0.14934500,0.06945883,0.04863132,0.48377255,0.00064715,-0.0011880
 7,0.00032674,0.01587061,-0.01025347,-0.01386069,0.00008716,0.00101539,
 0.00062533,0.00095258,0.00035069,0.00033764,-0.00252559,-0.00123749,-0
 .00094783,0.00022952,0.00014720,-0.00049444,-0.00012758,-0.00004679,0.
 00008898,-0.00008375,0.00006890,-0.00003671,-0.00007285,-0.00000281,-0
 .00006413,-0.00001854,-0.00003059,0.00000872,0.00000847,-0.00000276,0.
 00001245,0.00001317,0.00002993,-0.00000805,-0.00000594,-0.00000192,-0.
 00002244,-0.00001474,-0.00002316,-0.00000933,-0.00001396,-0.00001002,0
 .00000197,-0.00000321,-0.00000416,-0.00000240,0.07389652,-0.12615427,-
 0.04882647,-0.27407120,0.35792574,-0.00059625,0.00051549,-0.00022461,0
 .00002996,0.00023610,0.01105636,-0.00118624,0.00078548,-0.00174214,-0.
 00102080,0.00063894,-0.00013200,-0.00184550,0.00112657,-0.00031068,-0.
 00053980,-0.00023050,0.00038063,0.00018581,0.00033174,-0.00008750,-0.0
 0000009,-0.00002558,0.00025749,-0.00007877,-0.00005424,0.00005902,0.00
 001847,-0.00005225,-0.00010924,0.00011107,0.00008080,0.00002441,-0.000
 03459,-0.00001544,-0.00003167,0.00007993,0.00006321,-0.00009010,0.0000
 4091,0.00004486,0.00003926,0.00003623,0.00003819,-0.00001373,0.0000245
 9,0.00002295,-0.00000246,0.10381389,-0.09344773,-0.25668805,0.04036891
 ,0.00238389,0.74669188,-0.00018582,0.00158099,0.00056836,-0.00924185,0
 .00960943,-0.02497338,-0.00074500,-0.00137347,-0.00117098,-0.00150944,
 0.00042626,0.00090513,0.00078646,-0.00040246,-0.00114530,-0.00016151,-
 0.00015296,-0.00012543,0.00036994,0.00026476,-0.00019227,0.00019594,0.
 00009144,0.00011688,0.00001562,-0.00001272,0.00000544,-0.00052709,-0.0
 0005396,0.00015168,0.00001892,0.00004098,-0.00004940,-0.00001975,-0.00
 002250,-0.00000050,0.00002972,0.00003918,0.00000596,0.00002648,0.00002
 262,0.00002859,0.00002601,0.00003137,-0.00000531,0.00001541,0.00001697
 ,-0.00000111,-0.11772187,0.03831218,-0.02740179,0.04613645,-0.02954524
 ,-0.00552550,0.50866411,0.00037758,-0.00115190,-0.00022535,0.01136914,
 -0.00503028,0.02061894,0.00096366,0.00027344,0.00014528,0.00108322,-0.
 00034600,-0.00121324,-0.00142027,-0.00020332,0.00207865,0.00042942,-0.
 00013359,0.00045597,0.00000396,-0.00009151,0.00006995,-0.00009654,0.00
 009923,-0.00023229,0.00002898,0.00005022,-0.00000106,0.00016243,-0.000
 24410,-0.00014617,-0.00011562,-0.00008765,0.00000252,0.00002445,0.0000
 0164,0.00001044,-0.00004392,-0.00002034,0.00006339,-0.00002060,-0.0000
 3191,-0.00002423,-0.00001740,-0.00004091,0.00000942,-0.00002181,-0.000
 01671,0.00000311,0.03387597,-0.09501737,0.00353649,-0.02649126,0.03202
 170,-0.00017931,-0.28880065,0.38434973,0.00015584,-0.00055253,-0.00004
 499,-0.00985067,0.00789941,-0.00099058,0.00016461,-0.00178992,0.000691
 93,0.00084474,-0.00028798,-0.00015713,0.00201497,-0.00000979,-0.000857
 42,0.00030046,0.00013651,-0.00003658,-0.00021580,-0.00009326,0.0001026
 6,0.00004649,-0.00003439,-0.00011872,0.00002095,0.00004976,-0.00006825
 ,-0.00000422,-0.00021267,-0.00009857,-0.00003627,-0.00004756,-0.000041
 92,0.00001078,0.00002114,-0.00001134,-0.00003426,-0.00003862,0.0000388
 1,-0.00001241,-0.00001522,-0.00001371,-0.00001713,-0.00001463,0.000004
 69,-0.00000383,-0.00000688,-0.00000444,-0.07662725,0.04480607,-0.30997
 731,0.03661069,-0.03425600,-0.05490136,-0.00830885,0.04493832,0.679144
 71,0.00001482,0.00042317,-0.00006757,0.00381927,0.00373749,0.00340609,
 -0.00084583,0.00019087,-0.00031113,-0.00033784,0.00021611,-0.00028123,
 0.00034861,-0.00068851,-0.00050807,-0.00020090,-0.00008053,0.00012076,
 0.00007640,0.00012131,0.00002208,-0.00000500,-0.00003896,0.00007411,-0
 .00008779,-0.00005578,0.00001816,-0.00001564,-0.00006026,-0.00006287,0
 .00008209,0.00005715,0.00002367,-0.00001347,0.00000355,-0.00001693,0.0
 0003271,0.00001625,-0.00008318,0.00000859,0.00001897,0.00001393,0.0000
 0744,0.00001628,-0.00000440,0.00001011,0.00000932,-0.00000331,-0.02219
 645,0.02762380,0.05544441,-0.23861959,0.13602106,-0.06088392,-0.032739
 52,0.01839470,-0.03201431,0.49104768,0.00027885,0.00033804,0.00001551,
 0.00305612,0.00556517,-0.00315789,-0.00049433,-0.00002861,0.00055871,0
 .00003577,0.00005246,-0.00023191,0.00130392,-0.00123146,0.00008929,0.0
 0004331,0.00000564,-0.00000057,-0.00003113,-0.00004692,-0.00000836,0.0
 0000335,0.00002296,-0.00002921,0.00005434,0.00002342,0.00000274,0.0000
 1038,0.00005235,0.00003225,-0.00003540,-0.00002318,-0.00001107,0.00000
 364,0.00000313,0.00000614,-0.00001481,-0.00000389,0.00003932,-0.000003
 48,-0.00000774,-0.00000699,-0.00000212,-0.00000636,0.00000265,-0.00000
 635,-0.00000402,0.00000212,0.02445741,-0.01480118,-0.04108469,0.139465
 76,-0.17314364,0.04478808,0.01835035,-0.02051858,0.02392700,-0.2843123
 2,0.36749485,0.00012214,-0.00062926,0.00019705,0.00371370,-0.00288812,
 -0.00268780,-0.00026076,0.00044812,0.00036714,0.00058717,0.00014339,-0
 .00011766,-0.00088088,-0.00030743,-0.00020057,0.00000509,0.00004444,-0
 .00021409,-0.00005960,-0.00002921,0.00001925,-0.00004447,-0.00004907,0
 .00000764,-0.00006652,-0.00003630,-0.00001045,0.00003468,0.00000588,-0
 .00002452,0.00003730,0.00002689,0.00003561,0.00000566,0.00000256,0.,0.
 00001147,0.00000354,-0.00005690,-0.00000810,-0.00000162,-0.00000035,-0
 .00000506,0.00000189,-0.00000007,0.00000046,-0.00000036,-0.00000033,0.
 01148011,-0.00596510,0.05652614,-0.00390394,-0.00078776,-0.13968929,-0
 .03062275,0.02320378,-0.03413285,-0.01106859,0.04355080,0.72980562,-0.
 00001414,-0.00030162,0.00007095,-0.00080905,-0.00280495,0.00056114,0.0
 0027804,0.00011122,-0.00008604,0.00024364,-0.00007728,0.00002984,-0.00
 043975,0.00033332,0.00014254,0.00005609,0.00005535,-0.00004328,-0.0000
 4493,-0.00003789,0.00000940,-0.00002326,-0.00000975,-0.00002410,-0.000
 00390,0.00000661,-0.00001623,-0.00000335,-0.00000919,0.00000778,-0.000
 01414,-0.00000639,0.00000385,0.00001057,-0.00000929,0.00000732,-0.0000
 0478,-0.00000566,0.00000457,-0.00000578,-0.00000583,-0.00000392,-0.000
 00521,-0.00000514,0.00000112,-0.00000159,-0.00000273,-0.00000009,0.007
 64626,-0.00235581,0.01481615,-0.07520257,0.02572731,-0.07888022,0.0012
 7414,0.00472122,0.00227461,-0.00191792,0.00296271,-0.02386734,0.071417
 16,-0.00017619,0.00004313,-0.00005268,-0.00257533,-0.00192626,-0.00021
 072,0.00026124,-0.00014020,-0.00008133,-0.00005824,-0.00010220,0.00017
 562,-0.00022105,0.00040275,-0.00001119,-0.00003708,0.00000279,-0.00001
 467,0.00002174,0.00001195,-0.00001827,-0.00000127,0.00002944,0.0000115
 5,0.00000562,0.00000701,0.00000645,0.00000375,0.00000908,-0.00000592,-
 0.00000578,0.00000638,0.00000064,0.00000669,0.00000367,0.00001631,0.00
 000695,0.00000398,0.00000540,0.00000362,0.00000423,0.00000378,0.000003
 63,0.00000500,-0.00000172,0.00000318,0.00000150,0.00000133,-0.00354084
 ,0.00551574,-0.01319975,0.02564026,-0.05677824,0.04780433,0.00475224,0
 .00305882,-0.00235661,0.00438322,0.00106188,0.01885681,-0.03187561,0.0
 4966242,-0.00004505,0.00009678,-0.00009305,-0.00087821,0.00102713,0.00
 068091,0.00019694,-0.00025329,0.00016437,0.00004246,-0.00014287,-0.000
 03698,0.00045720,-0.00018716,0.00002911,-0.00001828,-0.00000819,0.0000
 3026,0.00001510,-0.00000294,-0.00002063,0.00000272,0.00000252,-0.00002
 195,0.00001494,0.00000678,0.00001566,0.00002958,0.00003804,0.00000388,
 -0.00001581,-0.00000842,-0.00000152,0.00000466,-0.00001482,0.00000570,
 -0.00000386,-0.00000242,0.00001176,0.00000006,0.00000086,-0.00000073,-
 0.00000082,-0.00000037,0.00000013,-0.00000120,-0.00000117,0.00000170,-
 0.00966422,0.00652883,-0.01707276,-0.07842682,0.04715147,-0.31221180,0
 .00331745,-0.00302779,-0.00197976,0.00091263,-0.00096707,-0.00071483,0
 .08490662,-0.05076986,0.32921505,0.00015452,0.00024868,-0.00007859,0.0
 0393516,0.00324820,-0.00309179,-0.00078575,-0.00019472,-0.00020229,-0.
 00009956,0.00028817,0.00018029,0.00066200,-0.00030562,0.00094174,0.000
 06845,-0.00009941,0.00003906,0.00003324,-0.00004240,-0.00007048,0.0000
 2185,0.00009080,-0.00005519,0.00011750,0.00004355,0.00001025,-0.000057
 16,0.00007566,0.00011186,-0.00007325,-0.00006203,-0.00002866,0.0000015
 7,-0.00000293,0.00001260,-0.00002120,0.00000167,0.00008728,0.00000323,
 -0.00001009,-0.00000768,0.00000231,-0.00001069,0.00000271,-0.00000807,
 -0.00000484,0.00000304,-0.00332677,0.00368333,-0.06943265,-0.04492557,
 0.03116263,0.01894997,-0.24101224,0.14028563,-0.00406772,0.04648034,-0
 .02821417,0.03804683,-0.00078862,0.00013403,0.00054741,0.48012085,0.00
 021349,-0.00009325,-0.00020091,0.00312712,0.00538175,0.00100406,-0.000
 85948,0.00034595,-0.00022465,0.00012966,0.00040788,-0.00001559,0.00075
 616,-0.00095379,0.00005948,-0.00013882,0.00007550,-0.00004840,-0.00000
 356,0.00000878,0.00001588,-0.00002994,-0.00003941,0.00001314,-0.000046
 04,-0.00002044,0.00000775,0.00005736,0.00002527,-0.00001869,0.00004500
 ,0.00002724,0.00002327,-0.00000256,0.00000744,-0.00000589,0.00000948,0
 .00000633,-0.00004730,-0.00000025,0.00000657,0.00000224,-0.00000113,0.
 00000276,-0.00000081,0.00000144,0.00000189,-0.00000083,0.00583836,0.00
 607726,0.05648994,0.03117756,-0.03378914,-0.01529399,0.13728964,-0.174
 70533,-0.00141069,-0.03111676,0.03068359,-0.03446669,0.00021821,-0.000
 67586,-0.00039730,-0.27136714,0.35744295,-0.00028012,0.00093372,-0.000
 17114,-0.00196921,0.00039904,-0.00509111,0.00011021,-0.00006728,-0.000
 49959,-0.00082145,-0.00005200,0.00056167,0.00063935,-0.00005442,-0.000
 48566,-0.00014537,-0.00005478,-0.00002776,0.00004745,0.00001735,-0.000
 05181,0.00006868,0.00002694,0.00003856,-0.00000093,-0.00001825,0.00011
 711,0.00024558,0.00024918,-0.00007809,0.00000634,0.00001124,-0.0000015
 8,-0.00001172,-0.00000844,0.00001373,-0.00001135,-0.00000818,-0.000018
 27,0.00000505,0.00000563,-0.00000340,0.00000473,0.00000698,0.00000216,
 -0.00000530,-0.00000517,0.00000776,-0.02937886,0.02429602,0.01731181,0
 .01964108,-0.01598030,-0.00970144,-0.05525751,0.03936946,-0.14189782,-
 0.00554168,0.00042725,-0.05386136,0.00043530,-0.00026110,0.00053541,0.
 03982558,0.01030640,0.74671610,-0.00064318,0.00009454,-0.00035196,-0.0
 0063254,-0.00253544,-0.00123262,0.00010820,0.00003713,0.00003572,0.000
 11815,0.00000436,0.00019366,-0.00055570,0.00060979,-0.00024923,-0.0000
 7217,0.00001085,-0.00007050,-0.00036839,-0.00013223,0.00006930,-0.0000
 1814,0.00001432,0.00001927,-0.00004271,-0.00004461,0.00026799,0.001121
 41,0.00062165,-0.00042698,-0.00000598,-0.00000852,0.00004010,-0.000002
 89,-0.00000325,0.00003303,-0.00005640,-0.00004415,-0.00005650,-0.00001
 519,-0.00001176,-0.00003418,-0.00000950,-0.00001025,0.00000936,-0.0000
 2675,-0.00002831,0.00002136,0.01076421,-0.00455255,-0.00850078,0.00195
 481,0.00365966,-0.00313924,-0.12186286,0.06438417,0.09544578,-0.000516
 51,-0.00024078,-0.00090283,0.00048399,-0.00032368,-0.00092646,-0.00344
 874,0.00708876,0.01153748,0.11296077,0.00024251,-0.00002742,0.00038412
 ,-0.00276384,-0.00182577,0.00118393,0.00064812,-0.00007717,0.00007611,
 -0.00003643,-0.00036783,-0.00008316,-0.00022698,0.00019587,-0.00005145
 ,0.00007475,0.00005369,0.00005427,-0.00005427,0.00033469,0.00008492,-0
 .00000574,-0.00003664,0.00001283,-0.00000571,0.00000415,-0.00023747,-0
 .00065096,-0.00075487,-0.00003469,0.00003302,0.00003209,-0.00002622,0.
 00000170,0.00000631,-0.00002833,0.00005557,0.00003373,0.00000960,0.000
 00701,0.00002692,0.00002799,0.00000758,0.00000911,-0.00000975,0.000025
 45,0.00002459,-0.00001968,-0.00246643,0.00851323,0.00533232,0.00359004
 ,0.00392451,0.00190170,0.06414965,-0.10916490,-0.08850608,-0.00026466,
 -0.00042845,0.00073512,-0.00021526,0.00031181,0.00066968,0.00584383,-0
 .00105519,-0.00845057,-0.06436880,0.09965837,0.00013444,-0.00002979,0.
 00001269,0.00052795,-0.00006375,-0.00032445,-0.00000448,0.00023615,0.0
 0009105,0.00004461,-0.00018916,-0.00017656,-0.00039727,-0.00009445,-0.
 00018188,0.00007926,0.00005146,-0.00003048,0.00018894,-0.00000296,-0.0
 0012825,-0.00000114,0.00000656,-0.00007373,0.00005949,0.00000553,-0.00
 002412,-0.00036222,-0.00007165,0.00029389,-0.00003618,-0.00003317,-0.0
 0000407,0.00000532,0.00000277,0.00000550,-0.00002186,-0.00000250,0.000
 04318,-0.00000717,-0.00001216,-0.00000683,-0.00000847,-0.00001027,0.00
 000368,-0.00000768,-0.00000356,-0.00000044,0.01458423,-0.01355388,-0.0
 1940076,-0.00261596,0.00134265,-0.00372849,0.08974660,-0.08315250,-0.1
 9289905,-0.00064003,0.00057700,0.00014277,0.00069256,-0.00058785,-0.00
 076119,-0.00605700,0.00554966,0.01377625,-0.09340883,0.08741378,0.2095
 6471,-0.00004080,-0.00018739,0.00008845,0.00090675,-0.00100391,0.00068
 622,-0.00019059,-0.00014131,0.00005333,-0.00001560,0.00023799,-0.00012
 592,-0.00033856,0.00018197,-0.00021072,-0.00014406,-0.00004595,0.00000
 800,0.00003093,0.00006535,-0.00001467,-0.00000907,-0.00001739,0.000077
 11,-0.00002361,-0.00001941,-0.00001236,-0.00004879,-0.00007186,-0.0000
 2585,0.00003503,0.00002791,0.00001080,-0.00000609,-0.00000504,-0.00000
 675,0.00003142,0.00002114,-0.00002817,0.00001019,0.00001211,0.00001312
 ,0.00000987,0.00001244,-0.00000459,0.00000872,0.00000880,-0.00000203,-
 0.00463359,-0.00215679,0.00794579,-0.00247021,0.00615880,-0.02903368,-
 0.02157967,0.02492715,0.01376404,-0.12427873,0.04254854,-0.09022928,-0
 .00046489,0.00645510,-0.00067197,-0.15700467,0.08061618,0.10537659,0.0
 0140483,0.00490906,-0.00280377,0.51577047,-0.00001075,0.00011677,-0.00
 004382,-0.00138016,-0.00028144,-0.00056442,0.00039761,0.00001370,0.000
 01389,-0.00001150,-0.00024004,0.00010109,0.00002311,0.00008776,0.00011
 763,0.00012311,0.00004734,0.00000375,-0.00004221,-0.00003907,0.0000237
 3,-0.00000134,0.00002190,-0.00006212,0.00001968,0.00002159,0.00000313,
 0.00004212,0.00004473,0.00000591,-0.00003134,-0.00002136,-0.00001153,0
 .00000590,0.00000124,0.00000557,-0.00002247,-0.00001471,0.00002582,-0.
 00000697,-0.00000956,-0.00000939,-0.00000761,-0.00000935,0.00000291,-0
 .00000615,-0.00000569,0.00000119,-0.00212120,-0.00669187,-0.01087031,0
 .00341906,0.00634720,0.02383148,0.02731446,-0.01475672,-0.00750514,0.0
 4629695,-0.09863650,0.05591926,0.00649810,0.00245722,0.00027932,0.0765
 7723,-0.13284305,-0.09762895,0.00511305,0.00388432,0.00162610,-0.30046
 055,0.38199928,0.00004685,0.00016688,0.00001738,-0.00034699,0.00022454
 ,-0.00259551,0.00014870,-0.00032957,0.00022972,-0.00010390,-0.00005325
 ,0.00009654,0.00036653,0.00013507,0.00060450,0.00010984,-0.00004454,0.
 00002791,0.00000607,-0.00003569,-0.00004643,0.00002343,0.00006831,-0.0
 0004651,0.00009898,0.00004869,-0.00000935,-0.00004545,0.00002388,0.000
 06999,-0.00007191,-0.00005378,-0.00003131,0.00000378,-0.00000559,0.000
 01115,-0.00002041,-0.00000266,0.00008529,0.00000146,-0.00000998,-0.000
 00673,0.00000149,-0.00000998,0.00000206,-0.00000610,-0.00000418,0.0000
 0218,0.00950852,-0.01232645,-0.07678668,-0.07257540,0.05879639,0.01753
 008,0.05441901,-0.04059697,0.06021370,-0.03231326,0.00992349,-0.327795
 74,-0.00011162,-0.00038556,0.00183363,0.04745435,-0.05146022,-0.259572
 03,-0.00118108,0.00044502,-0.00001042,0.02817910,0.01271367,0.68980234
 ,-0.00009362,0.00016828,-0.00003024,-0.00005362,0.00032311,0.00105673,
 -0.00015618,-0.00005538,-0.00021861,-0.00021120,0.00007740,-0.00000636
 ,0.00010276,0.00013132,-0.00001813,-0.00008744,-0.00006004,0.00006061,
 0.00004135,0.00004317,-0.00001907,0.00001267,0.00000504,0.00003869,-0.
 00000252,-0.00000623,0.00001099,-0.00000625,-0.00001326,-0.00001257,0.
 00001318,0.00001028,-0.00000032,-0.00000620,-0.00000345,-0.00000294,0.
 00001160,0.00000934,-0.00000731,0.00000658,0.00000869,0.00000663,0.000
 00652,0.00000711,-0.00000229,0.00000415,0.00000395,-0.00000008,0.00006
 533,0.00577830,-0.00238036,-0.00717405,0.00935794,0.02039829,-0.000637
 60,-0.00030982,-0.00055553,-0.11854263,0.07047344,0.10454226,-0.000987
 37,-0.00256317,-0.00008491,0.00275734,0.00358309,-0.00230033,-0.000355
 44,-0.00060534,0.00011340,0.00808491,-0.00442792,-0.00868366,0.1181670
 9,0.00005553,-0.00009662,0.00004005,0.00018355,0.00009623,-0.00089861,
 0.00000593,0.00014687,0.00011103,0.00019763,-0.00008284,-0.00000659,0.
 00010762,-0.00015711,0.00007568,0.00006658,0.00003075,-0.00005763,-0.0
 0003648,-0.00004325,0.00001157,-0.00000552,-0.00000732,-0.00003129,0.0
 0000040,0.00000178,-0.00000667,0.00000888,0.00000672,0.00001360,-0.000
 00962,-0.00000689,0.00000201,0.00000455,0.00000431,0.00000219,-0.00000
 961,-0.00000760,0.00000349,-0.00000758,-0.00000475,-0.00000522,-0.0000
 0587,-0.00000537,0.00000208,-0.00000344,-0.00000352,0.00000021,0.00598
 731,0.00285234,0.00126792,0.00768453,-0.00411690,-0.01592742,-0.000222
 42,-0.00076532,0.00060393,0.07052576,-0.10003911,-0.09417805,-0.002557
 33,-0.00215249,0.00031329,0.00351378,0.00467403,0.00118366,-0.00061125
 ,-0.00063209,0.00000429,-0.00294651,0.00586382,0.00565103,-0.07947789,
 0.09654831,0.00000008,0.00000364,-0.00001765,-0.00034729,0.00021529,0.
 00025342,0.00004242,0.00002224,-0.00000620,0.00002496,-0.00004313,-0.0
 0000255,0.00000671,-0.00001228,-0.00001282,0.00001819,0.00001249,0.000
 00311,-0.00000461,-0.00001093,0.00000261,-0.00000033,-0.00000081,-0.00
 001268,0.00000215,0.00000206,0.00000291,0.00000845,0.00001145,0.000003
 74,-0.00000447,-0.00000386,-0.00000070,0.00000111,0.00000135,0.0000008
 2,-0.00000487,-0.00000333,0.00000252,-0.00000178,-0.00000189,-0.000002
 28,-0.00000204,-0.00000227,0.00000112,-0.00000175,-0.00000171,0.000000
 22,-0.00163889,0.00094873,0.00113502,-0.00478496,0.00414749,0.00815288
 ,-0.00063493,0.00056540,-0.00029303,0.10450160,-0.09431951,-0.22613536
 ,0.00045438,-0.00008015,0.00066360,-0.00303849,0.00172066,-0.00401310,
 0.00000843,0.00007183,0.00013186,0.01652584,-0.01436146,-0.01636576,-0
 .11203390,0.10165185,0.23659166,-0.00007071,0.00022345,-0.00001030,0.0
 0000402,0.00002263,-0.00103450,-0.00014171,-0.00004491,-0.00015540,-0.
 00026148,0.00008259,0.00013358,0.00015013,0.00002538,-0.00012501,-0.00
 007177,-0.00005148,0.00000165,0.00003969,0.00004321,-0.00001480,0.0000
 1705,0.00000269,0.00004223,-0.00000498,-0.00000901,0.00000821,-0.00001
 854,-0.00001172,-0.00001174,0.00001549,0.00001388,0.00000023,-0.000005
 84,-0.00000329,-0.00000174,0.00001235,0.00000988,-0.00001034,0.0000063
 1,0.00000846,0.00000674,0.00000627,0.00000782,-0.00000211,0.00000431,0
 .00000389,-0.00000011,-0.00011515,0.00651114,-0.00046389,-0.00086011,0
 .00018591,0.00051197,-0.00302133,0.00332675,-0.02431124,0.00160857,0.0
 0478252,0.00217582,-0.00041857,-0.00072580,-0.00006159,-0.07541551,0.0
 2472303,-0.08058246,-0.00079040,-0.00287566,0.00071497,0.00808334,-0.0
 0270857,0.01573626,0.00031860,-0.00007205,0.00077011,0.07213646,0.0000
 1867,-0.00016614,-0.00001244,-0.00008450,0.00013623,0.00079105,-0.0000
 2385,0.00010261,0.00018282,0.00022582,-0.00008163,-0.00006402,0.000005
 50,-0.00004119,-0.00000991,0.00005627,0.00002613,-0.00003190,-0.000025
 98,-0.00003079,0.00000358,-0.00000914,-0.00002003,-0.00002699,-0.00000
 421,0.00000294,-0.00000143,0.00000767,0.00001694,0.00001272,-0.0000053
 1,-0.00000650,0.00000413,0.00000323,0.00000460,0.00000036,-0.00000899,
 -0.00000714,-0.00000066,-0.00000681,-0.00000522,-0.00000552,-0.0000059
 7,-0.00000396,0.00000160,-0.00000328,-0.00000328,0.00000029,0.00672407
 ,0.00280158,0.00019804,0.00030866,-0.00094391,-0.00032144,0.00500320,0
 .00084068,0.01898052,0.00478757,0.00344464,-0.00247150,-0.00073550,-0.
 00074361,0.00010217,0.02496299,-0.05630484,0.04429083,-0.00291711,-0.0
 0210438,-0.00020951,-0.00461853,0.00602948,-0.01374129,-0.00014368,0.0
 0026956,-0.00072304,-0.03126973,0.04893180,-0.00002620,0.00008319,0.00
 000530,0.00030810,-0.00016667,-0.00006901,-0.00007753,-0.00009503,-0.0
 0012128,-0.00015564,0.00008902,0.00001786,-0.00000633,0.00005423,-0.00
 005147,-0.00005941,-0.00003503,0.00002064,0.00002850,0.00003666,-0.000
 00712,0.00000543,0.00000417,0.00003501,-0.00000468,-0.00000514,-0.0000
 0359,-0.00002633,-0.00003282,-0.00000917,0.00001263,0.00001097,0.,-0.0
 0000363,-0.00000334,-0.00000238,0.00001262,0.00000906,-0.00000701,0.00
 000605,0.00000694,0.00000684,0.00000579,0.00000577,-0.00000230,0.00000
 456,0.00000445,-0.00000080,-0.00068122,0.00004597,0.00179848,0.0004710
 4,-0.00030080,0.00045296,-0.00015380,-0.00016628,-0.00075998,0.0029401
 5,-0.00301250,-0.00162678,-0.00004610,0.00013049,-0.00010360,-0.079606
 51,0.04375329,-0.31191549,0.00040015,0.00000485,0.00024307,-0.00971086
 ,0.00627521,-0.01725864,-0.00042829,0.00028408,-0.00108716,0.08686754,
 -0.04746492,0.32946063,-0.00003079,0.00001249,0.00002069,-0.00033696,-
 0.00074606,0.00009513,0.00005281,-0.00005459,-0.00008046,-0.00007979,0
 .00002888,0.00003290,-0.00010203,0.00013830,-0.00001958,-0.00003218,-0
 .00001750,0.00001175,0.00001490,0.00002781,-0.00000130,0.00000307,0.00
 000239,0.00002136,-0.00000427,-0.00000214,-0.00000688,-0.00002594,-0.0
 0003054,-0.00000547,0.00000780,0.00000749,-0.00000074,-0.00000180,-0.0
 0000316,-0.00000170,0.00000845,0.00000583,-0.00000404,0.00000378,0.000
 00415,0.00000458,0.00000370,0.00000384,-0.00000180,0.00000360,0.000003
 09,-0.00000081,0.00015241,-0.00068019,0.00028363,0.00375036,0.00308411
 ,-0.00188190,0.00253387,0.00425968,0.00290316,-0.00286654,0.00523042,0
 .00110979,-0.00026858,0.00030228,0.00001674,-0.00701939,0.00827221,-0.
 00560034,-0.00006760,-0.00003662,-0.00062345,-0.22214200,0.14481250,-0
 .04037705,-0.00120314,-0.00242558,0.00000837,-0.00109543,-0.00243286,0
 .00026541,0.22908419,-0.00001395,-0.00007727,0.00000807,-0.00072317,-0
 .00072479,-0.00001342,0.00013725,0.00001625,0.00003783,0.00008153,-0.0
 0007404,0.00002127,-0.00014761,0.00011714,0.00000859,0.00003783,0.0000
 2343,-0.00002051,-0.00002064,-0.00002009,0.00000297,-0.00000169,-0.000
[truncated: 138,523 more chars]
